# Supplementary material for: Multiomic analysis of human kidney disease identifies a tractable inflammatory and pro-fibrotic tubular cell phenotype
Source: Nat Commun. 2025 May 22;16:4745. doi: 10.1038/s41467-025-59997-4 (PMC12095627; doi:10.1038/s41467-025-59997-4)
Supplement: Supplementary file 6 — Source Data [file 41467_2025_59997_MOESM6_ESM.zip]

Archive with 56 entries (55 files):
- Source Data/
- __MACOSX/._Source Data
- Source Data/FigureS3.xlsx
- __MACOSX/Source Data/._FigureS3.xlsx
- Source Data/FigureS12.xlsx
- __MACOSX/Source Data/._FigureS12.xlsx
- Source Data/Figure1.xlsx
- __MACOSX/Source Data/._Figure1.xlsx
- Source Data/FigureS13.xlsx
- __MACOSX/Source Data/._FigureS13.xlsx
- Source Data/Icon
- __MACOSX/Source Data/._Icon
- Source Data/FigureS2.xlsx
- __MACOSX/Source Data/._FigureS2.xlsx
- Source Data/FigureS9.xlsx
- __MACOSX/Source Data/._FigureS9.xlsx
- Source Data/FigureS14.xlsx
- __MACOSX/Source Data/._FigureS14.xlsx
- Source Data/Figure6.xlsx
- __MACOSX/Source Data/._Figure6.xlsx
- Source Data/FigureS18.xlsx
- __MACOSX/Source Data/._FigureS18.xlsx
- Source Data/FigureS19.xlsx
- __MACOSX/Source Data/._FigureS19.xlsx
- Source Data/FigureS4.xlsx
- __MACOSX/Source Data/._FigureS4.xlsx
- Source Data/Figure7.xlsx
- __MACOSX/Source Data/._Figure7.xlsx
- Source Data/FigureS15.xlsx
- __MACOSX/Source Data/._FigureS15.xlsx
- Source Data/FigureS8.xlsx
- __MACOSX/Source Data/._FigureS8.xlsx
- Source Data/Figure4.xlsx
- __MACOSX/Source Data/._Figure4.xlsx
- Source Data/FigureS16.xlsx
- __MACOSX/Source Data/._FigureS16.xlsx
- Source Data/Figure8.xlsx
- __MACOSX/Source Data/._Figure8.xlsx
- Source Data/FigureS7.xlsx
- __MACOSX/Source Data/._FigureS7.xlsx
- Source Data/FigureS6.xlsx
- __MACOSX/Source Data/._FigureS6.xlsx
- Source Data/FigureS17.xlsx
- __MACOSX/Source Data/._FigureS17.xlsx
- Source Data/Figure5.xlsx
- __MACOSX/Source Data/._Figure5.xlsx
- Source Data/FigureS1.xlsx
- __MACOSX/Source Data/._FigureS1.xlsx
- Source Data/Figure2.xlsx
- __MACOSX/Source Data/._Figure2.xlsx
- Source Data/FigureS10.xlsx
- __MACOSX/Source Data/._FigureS10.xlsx
- Source Data/FigureS11.xlsx
- __MACOSX/Source Data/._FigureS11.xlsx
- Source Data/Figure3.xlsx
- __MACOSX/Source Data/._Figure3.xlsx
