# Supplementary material for: Multiomic analysis of human kidney disease identifies a tractable inflammatory and pro-fibrotic tubular cell phenotype
Source: Nat Commun. 2025 May 22;16:4745. doi: 10.1038/s41467-025-59997-4 (PMC12095627; doi:10.1038/s41467-025-59997-4)
Supplement: Supplementary file 6 — Source Data [file 41467_2025_59997_MOESM6_ESM.zip › Source Data/FigureS3.xlsx]

## Sheet: Figure S3a
Cells per sample			Transcripts per sample			Unique genes per sample			ATAC fragments per sample			Unique ATAC peaks per sample
Sample	Cells		Transcripts	Sample		Genes	Sample		Fragments	Sample		Peaks	Sample
Control1	1169		3988	UUO2		2194	UUO2		6592	UUO2		5650	UUO2
Control2	3973		1837	UUO2		1086	UUO2		4621	UUO2		3717	UUO2
Control3	443		515	UUO2		392	UUO2		4980	UUO2		3888	UUO2
Control4	2260		3377	UUO2		1644	UUO2		3983	UUO2		3432	UUO2
Control5	1831		6007	UUO2		2705	UUO2		4376	UUO2		3883	UUO2
Control6	1951		3152	UUO2		1712	UUO2		3480	UUO2		3143	UUO2
Control7	3513		9004	UUO2		3226	UUO2		5065	UUO2		4453	UUO2
UUO1	3971		7365	UUO2		3527	UUO2		3286	UUO2		2835	UUO2
UUO2	4775		7346	UUO2		2794	UUO2		4282	UUO2		3722	UUO2
UUO3	5416		9399	UUO2		3215	UUO2		2872	UUO2		2670	UUO2
UUO4	9189		1930	UUO2		1208	UUO2		4537	UUO2		3688	UUO2
UUO5	8466		2503	UUO2		1384	UUO2		646	UUO2		626	UUO2
			7145	UUO2		2868	UUO2		4254	UUO2		3853	UUO2
			770	UUO2		583	UUO2		1236	UUO2		1193	UUO2
			3834	UUO2		1921	UUO2		3277	UUO2		2966	UUO2
			4689	UUO2		2440	UUO2		5488	UUO2		4863	UUO2
			1403	UUO2		972	UUO2		5055	UUO2		4103	UUO2
			7028	UUO2		3132	UUO2		2381	UUO2		2187	UUO2
			2651	UUO2		1799	UUO2		10759	UUO2		9040	UUO2
			1656	UUO2		1134	UUO2		3944	UUO2		3324	UUO2
			1630	UUO2		1025	UUO2		2566	UUO2		2254	UUO2
			647	UUO2		528	UUO2		7120	UUO2		5466	UUO2
			7128	UUO2		3079	UUO2		11851	UUO2		9915	UUO2
			757	UUO2		634	UUO2		4911	UUO2		4338	UUO2
			1454	UUO2		911	UUO2		816	UUO2		789	UUO2
			7212	UUO2		2637	UUO2		548	UUO2		535	UUO2
			3530	UUO2		1742	UUO2		1879	UUO2		1797	UUO2
			968	UUO2		719	UUO2		4904	UUO2		3908	UUO2
			1947	UUO2		1214	UUO2		3905	UUO2		3300	UUO2
			5125	UUO2		2532	UUO2		18080	UUO2		13718	UUO2
			1213	UUO2		823	UUO2		3104	UUO2		2619	UUO2
			1527	UUO2		983	UUO2		4056	UUO2		3419	UUO2
			4484	UUO2		2143	UUO2		2079	UUO2		1887	UUO2
			2212	UUO2		1367	UUO2		10549	UUO2		8620	UUO2
			1463	UUO2		928	UUO2		4963	UUO2		4076	UUO2
			8717	UUO2		3171	UUO2		2185	UUO2		2014	UUO2
			1319	UUO2		975	UUO2		8128	UUO2		6953	UUO2
			3111	UUO2		1681	UUO2		3101	UUO2		2716	UUO2
			9959	UUO2		3470	UUO2		502	UUO2		474	UUO2
			1849	UUO2		1211	UUO2		4655	UUO2		3850	UUO2
			2846	UUO2		1701	UUO2		653	UUO2		639	UUO2
			1059	UUO2		761	UUO2		6069	UUO2		4855	UUO2
			1563	UUO2		1014	UUO2		3576	UUO2		3050	UUO2
			5670	UUO2		2824	UUO2		1892	UUO2		1842	UUO2
			4430	UUO2		2285	UUO2		10745	UUO2		8757	UUO2
			2770	UUO2		1681	UUO2		12806	UUO2		10354	UUO2
			6262	UUO2		2781	UUO2		3659	UUO2		3303	UUO2
			673	UUO2		510	UUO2		3673	UUO2		3018	UUO2
			1744	UUO2		1215	UUO2		15489	UUO2		11599	UUO2
			10022	UUO2		3377	UUO2		2615	UUO2		2406	UUO2
			8072	UUO2		2951	UUO2		4190	UUO2		3721	UUO2
			998	UUO2		686	UUO2		5495	UUO2		4425	UUO2
			2150	UUO2		1326	UUO2		1223	UUO2		1176	UUO2
			5673	UUO2		2697	UUO2		3580	UUO2		3232	UUO2
			6745	UUO2		2955	UUO2		2190	UUO2		2032	UUO2
			3571	UUO2		1921	UUO2		3866	UUO2		3431	UUO2
			7168	UUO2		3107	UUO2		18661	UUO2		14222	UUO2
			1147	UUO2		812	UUO2		7209	UUO2		5667	UUO2
			827	UUO2		650	UUO2		5864	UUO2		4536	UUO2
			1320	UUO2		896	UUO2		1547	UUO2		1475	UUO2
			7973	UUO2		3188	UUO2		1034	UUO2		1001	UUO2
			1362	UUO2		947	UUO2		1602	UUO2		1372	UUO2
			2557	UUO2		1565	UUO2		4722	UUO2		4315	UUO2
			5741	UUO2		2516	UUO2		2921	UUO2		2688	UUO2
			2936	UUO2		1563	UUO2		5133	UUO2		4247	UUO2
			3030	UUO2		1717	UUO2		4503	UUO2		4075	UUO2
			1128	UUO2		819	UUO2		3466	UUO2		2969	UUO2
			3031	UUO2		1765	UUO2		4623	UUO2		4016	UUO2
			2912	UUO2		1622	UUO2		6248	UUO2		5023	UUO2
			1006	UUO2		749	UUO2		8767	UUO2		7092	UUO2
			2299	UUO2		1385	UUO2		6427	UUO2		5648	UUO2
			8325	UUO2		3451	UUO2		20236	UUO2		15573	UUO2
			4144	UUO2		2091	UUO2		12065	UUO2		9853	UUO2
			3251	UUO2		1688	UUO2		4200	UUO2		3623	UUO2
			9848	UUO2		3298	UUO2		5111	UUO2		4523	UUO2
			2950	UUO2		1682	UUO2		18782	UUO2		14165	UUO2
			10394	UUO2		3698	UUO2		8088	UUO2		6967	UUO2
			6460	UUO2		2669	UUO2		2696	UUO2		2485	UUO2
			1752	UUO2		1179	UUO2		14106	UUO2		11217	UUO2
			1626	UUO2		1013	UUO2		1503	UUO2		1433	UUO2
			3185	UUO2		1827	UUO2		16022	UUO2		12861	UUO2
			3495	UUO2		1942	UUO2		7079	UUO2		6197	UUO2
			3724	UUO2		1984	UUO2		6642	UUO2		5579	UUO2
			977	UUO2		713	UUO2		8090	UUO2		6499	UUO2
			813	UUO2		592	UUO2		5301	UUO2		4519	UUO2
			6538	UUO2		2726	UUO2		7179	UUO2		6198	UUO2
			3069	UUO2		1882	UUO2		7833	UUO2		6991	UUO2
			7882	UUO2		3098	UUO2		1885	UUO2		1766	UUO2
			2916	UUO2		1641	UUO2		4491	UUO2		3825	UUO2
			1892	UUO2		1300	UUO2		13650	UUO2		10923	UUO2
			2461	UUO2		1468	UUO2		14529	UUO2		11427	UUO2
			1909	UUO2		1369	UUO2		25053	UUO2		18752	UUO2
			1820	UUO2		1084	UUO2		1421	UUO2		1297	UUO2
			1448	UUO2		960	UUO2		4868	UUO2		3974	UUO2
			2969	UUO2		1747	UUO2		12881	UUO2		10210	UUO2
			1308	UUO2		941	UUO2		10886	UUO2		9137	UUO2
			4243	UUO2		2265	UUO2		10895	UUO2		8839	UUO2
			4986	UUO2		2409	UUO2		7501	UUO2		6362	UUO2
			1537	UUO2		1109	UUO2		4126	UUO2		3645	UUO2
			8788	UUO2		3149	UUO2		3700	UUO2		3320	UUO2
			6088	UUO2		2743	UUO2		4684	UUO2		4083	UUO2
			9082	UUO2		3541	UUO2		16694	UUO2		13482	UUO2
			1067	UUO2		823	UUO2		1125	UUO2		1080	UUO2
			1726	UUO2		1064	UUO2		4681	UUO2		3864	UUO2
			5268	UUO2		2359	UUO2		886	UUO2		842	UUO2
			5843	UUO2		2914	UUO2		1791	UUO2		1732	UUO2
			5822	UUO2		2761	UUO2		1108	UUO2		1079	UUO2
			8693	UUO2		3485	UUO2		7025	UUO2		6193	UUO2
			2653	UUO2		1579	UUO2		493	UUO2		487	UUO2
			1319	UUO2		886	UUO2		4494	UUO2		3680	UUO2
			9695	UUO2		3394	UUO2		5529	UUO2		4831	UUO2
			5759	UUO2		2770	UUO2		6629	UUO2		5798	UUO2
			2118	UUO2		1255	UUO2		2837	UUO2		2530	UUO2
			2411	UUO2		1386	UUO2		2035	UUO2		1799	UUO2
			1106	UUO2		840	UUO2		7726	UUO2		5958	UUO2
			1549	UUO2		1078	UUO2		4899	UUO2		3971	UUO2
			1003	UUO2		736	UUO2		3691	UUO2		2969	UUO2
			2913	UUO2		1646	UUO2		5835	UUO2		4968	UUO2
			1035	UUO2		794	UUO2		17420	UUO2		13677	UUO2
			919	UUO2		666	UUO2		8593	UUO2		6854	UUO2
			738	UUO2		569	UUO2		4394	UUO2		3434	UUO2
			1495	UUO2		959	UUO2		2897	UUO2		2566	UUO2
			3447	UUO2		1729	UUO2		1535	UUO2		1426	UUO2
			7381	UUO2		3164	UUO2		7870	UUO2		6827	UUO2
			6126	UUO2		2885	UUO2		980	UUO2		932	UUO2
			684	UUO2		509	UUO2		5968	UUO2		4699	UUO2
			6697	UUO2		2898	UUO2		3005	UUO2		2709	UUO2
			2998	UUO2		1725	UUO2		6610	UUO2		5728	UUO2
			692	UUO2		536	UUO2		4600	UUO2		3623	UUO2
			4204	UUO2		2038	UUO2		2783	UUO2		2437	UUO2
			1396	UUO2		943	UUO2		3652	UUO2		3339	UUO2
			2038	UUO2		1387	UUO2		21663	UUO2		16014	UUO2
			3804	UUO2		2062	UUO2		3484	UUO2		3156	UUO2
			1668	UUO2		1149	UUO2		4697	UUO2		4329	UUO2
			809	UUO2		575	UUO2		2668	UUO2		2271	UUO2
			1688	UUO2		954	UUO2		1835	UUO2		1726	UUO2
			1717	UUO2		1114	UUO2		459	UUO2		441	UUO2
			4906	UUO2		2379	UUO2		6572	UUO2		5617	UUO2
			6937	UUO2		2823	UUO2		488	UUO2		459	UUO2
			7554	UUO2		3164	UUO2		1314	UUO2		1247	UUO2
			1504	UUO2		1055	UUO2		7198	UUO2		5631	UUO2
			10739	UUO2		3936	UUO2		7435	UUO2		6657	UUO2
			964	UUO2		728	UUO2		1443	UUO2		1373	UUO2
			6238	UUO2		2553	UUO2		4291	UUO2		3777	UUO2
			1237	UUO2		851	UUO2		2181	UUO2		1905	UUO2
			2423	UUO2		1206	UUO2		2952	UUO2		2610	UUO2
			4783	UUO2		2394	UUO2		2719	UUO2		2502	UUO2
			1320	UUO2		872	UUO2		2720	UUO2		2441	UUO2
			9478	UUO2		3868	UUO2		10578	UUO2		8759	UUO2
			8674	UUO2		3227	UUO2		3834	UUO2		3413	UUO2
			797	UUO2		594	UUO2		7665	UUO2		5724	UUO2
			3773	UUO2		1926	UUO2		13979	UUO2		9690	UUO2
			958	UUO2		715	UUO2		529	UUO2		470	UUO2
			964	UUO2		670	UUO2		4192	UUO2		3447	UUO2
			1585	UUO2		1061	UUO2		2211	UUO2		2061	UUO2
			7130	UUO2		3155	UUO2		2350	UUO2		2237	UUO2
			822	UUO2		611	UUO2		4055	UUO2		3364	UUO2
			1390	UUO2		899	UUO2		2825	UUO2		2441	UUO2
			2232	UUO2		1296	UUO2		2994	UUO2		2609	UUO2
			8656	UUO2		3545	UUO2		2910	UUO2		2753	UUO2
			1842	UUO2		1139	UUO2		979	UUO2		931	UUO2
			7043	UUO2		2717	UUO2		2145	UUO2		2031	UUO2
			7877	UUO2		3064	UUO2		2790	UUO2		2500	UUO2
			6925	UUO2		2802	UUO2		2780	UUO2		2494	UUO2
			6033	UUO2		2724	UUO2		8878	UUO2		7463	UUO2
			4409	UUO2		2232	UUO2		10973	UUO2		9033	UUO2
			3095	UUO2		1571	UUO2		608	UUO2		588	UUO2
			5288	UUO2		2542	UUO2		17134	UUO2		13282	UUO2
			3772	UUO2		1850	UUO2		3648	UUO2		3329	UUO2
			5458	UUO2		2749	UUO2		5492	UUO2		4784	UUO2
			655	UUO2		476	UUO2		578	UUO2		562	UUO2
			1433	UUO2		928	UUO2		4852	UUO2		3899	UUO2
			1743	UUO2		1068	UUO2		4424	UUO2		3615	UUO2
			1616	UUO2		1036	UUO2		6924	UUO2		5967	UUO2
			2557	UUO2		1659	UUO2		632	UUO2		577	UUO2
			3913	UUO2		1776	UUO2		1948	UUO2		1785	UUO2
			1812	UUO2		1218	UUO2		10045	UUO2		7676	UUO2
			934	UUO2		707	UUO2		7563	UUO2		5948	UUO2
			1086	UUO2		741	UUO2		3696	UUO2		3124	UUO2
			1696	UUO2		1029	UUO2		1552	UUO2		1401	UUO2
			2567	UUO2		1661	UUO2		4550	UUO2		3888	UUO2
			3161	UUO2		1804	UUO2		10726	UUO2		8856	UUO2
			1044	UUO2		741	UUO2		2068	UUO2		1924	UUO2
			4461	UUO2		2170	UUO2		2247	UUO2		2046	UUO2
			1656	UUO2		1110	UUO2		1000	UUO2		958	UUO2
			1419	UUO2		956	UUO2		624	UUO2		605	UUO2
			1207	UUO2		824	UUO2		1268	UUO2		1186	UUO2
			8994	UUO2		3440	UUO2		2128	UUO2		1990	UUO2
			929	UUO2		658	UUO2		5758	UUO2		4636	UUO2
			4162	UUO2		2322	UUO2		6270	UUO2		5711	UUO2
			1637	UUO2		1128	UUO2		17102	UUO2		12772	UUO2
			873	UUO2		666	UUO2		6392	UUO2		4874	UUO2
			8671	UUO2		3465	UUO2		3727	UUO2		3458	UUO2
			6804	UUO2		3144	UUO2		6428	UUO2		5574	UUO2
			2770	UUO2		1713	UUO2		6591	UUO2		5677	UUO2
			2279	UUO2		1351	UUO2		588	UUO2		563	UUO2
			1302	UUO2		936	UUO2		494	UUO2		478	UUO2
			754	UUO2		584	UUO2		1699	UUO2		1564	UUO2
			6111	UUO2		2750	UUO2		3624	UUO2		3260	UUO2
			6734	UUO2		2639	UUO2		3656	UUO2		3321	UUO2
			9658	UUO2		3806	UUO2		6207	UUO2		5385	UUO2
			3887	UUO2		1995	UUO2		10054	UUO2		8123	UUO2
			832	UUO2		645	UUO2		5755	UUO2		4608	UUO2
			1335	UUO2		920	UUO2		6841	UUO2		5503	UUO2
			3943	UUO2		2120	UUO2		6198	UUO2		5351	UUO2
			850	UUO2		687	UUO2		13236	UUO2		10558	UUO2
			2098	UUO2		1227	UUO2		1520	UUO2		1399	UUO2
			6599	UUO2		2880	UUO2		1244	UUO2		1165	UUO2
			1325	UUO2		852	UUO2		1153	UUO2		1059	UUO2
			1465	UUO2		999	UUO2		3447	UUO2		2858	UUO2
			1920	UUO2		1241	UUO2		786	UUO2		766	UUO2
			7761	UUO2		3177	UUO2		3866	UUO2		3571	UUO2
			1847	UUO2		1166	UUO2		2209	UUO2		1927	UUO2
			5724	UUO2		2743	UUO2		6968	UUO2		6141	UUO2
			2653	UUO2		1680	UUO2		3959	UUO2		3365	UUO2
			1258	UUO2		909	UUO2		6084	UUO2		4775	UUO2
			1129	UUO2		837	UUO2		4729	UUO2		3836	UUO2
			2618	UUO2		1378	UUO2		3403	UUO2		2915	UUO2
			1693	UUO2		1073	UUO2		7396	UUO2		6051	UUO2
			1433	UUO2		976	UUO2		4791	UUO2		3812	UUO2
			2009	UUO2		1315	UUO2		21032	UUO2		16081	UUO2
			7993	UUO2		3127	UUO2		8521	UUO2		7272	UUO2
			9209	UUO2		3418	UUO2		10904	UUO2		8896	UUO2
			4464	UUO2		2247	UUO2		7632	UUO2		6502	UUO2
			1765	UUO2		1113	UUO2		2574	UUO2		2179	UUO2
			381	UUO2		327	UUO2		4406	UUO2		3624	UUO2
			1943	UUO2		1248	UUO2		4862	UUO2		3965	UUO2
			1968	UUO2		1191	UUO2		1268	UUO2		1217	UUO2
			3625	UUO2		1870	UUO2		5307	UUO2		4436	UUO2
			3922	UUO2		1677	UUO2		1477	UUO2		1396	UUO2
			2992	UUO2		1548	UUO2		1456	UUO2		1337	UUO2
			1062	UUO2		747	UUO2		1335	UUO2		1243	UUO2
			493	UUO2		427	UUO2		8630	UUO2		6449	UUO2
			2812	UUO2		1820	UUO2		15138	UUO2		12122	UUO2
			1526	UUO2		1098	UUO2		7727	UUO2		6385	UUO2
			2515	UUO2		1577	UUO2		12927	UUO2		10253	UUO2
			11578	UUO2		3851	UUO2		2235	UUO2		2054	UUO2
			1945	UUO2		1175	UUO2		4867	UUO2		3936	UUO2
			3889	UUO2		1949	UUO2		12849	UUO2		10342	UUO2
			1473	UUO2		1002	UUO2		6611	UUO2		5423	UUO2
			715	UUO2		579	UUO2		979	UUO2		908	UUO2
			3021	UUO2		1552	UUO2		2541	UUO2		2289	UUO2
			497	UUO2		401	UUO2		3015	UUO2		2504	UUO2
			4094	UUO2		2132	UUO2		9387	UUO2		7760	UUO2
			1653	UUO2		1121	UUO2		1934	UUO2		1793	UUO2
			8450	UUO2		3117	UUO2		658	UUO2		628	UUO2
			1620	UUO2		1044	UUO2		24359	UUO2		18619	UUO2
			8256	UUO2		3126	UUO2		3065	UUO2		2835	UUO2
			1741	UUO2		1054	UUO2		4785	UUO2		3896	UUO2
			2053	UUO2		1241	UUO2		4779	UUO2		4135	UUO2
			8874	UUO2		3412	UUO2		3561	UUO2		3186	UUO2
			1619	UUO2		1054	UUO2		10584	UUO2		8085	UUO2
			1024	UUO2		695	UUO2		8345	UUO2		6599	UUO2
			1894	UUO2		1060	UUO2		2091	UUO2		1862	UUO2
			2186	UUO2		1239	UUO2		1998	UUO2		1800	UUO2
			4047	UUO2		2084	UUO2		23055	UUO2		17114	UUO2
			10870	UUO2		3346	UUO2		1157	UUO2		1091	UUO2
			1173	UUO2		856	UUO2		3296	UUO2		2986	UUO2
			783	UUO2		612	UUO2		5588	UUO2		4385	UUO2
			4759	UUO2		2502	UUO2		1053	UUO2		1028	UUO2
			920	UUO2		725	UUO2		17801	UUO2		13075	UUO2
			8827	UUO2		3237	UUO2		5173	UUO2		4642	UUO2
			1109	UUO2		794	UUO2		7175	UUO2		5462	UUO2
			7128	UUO2		3074	UUO2		12413	UUO2		10115	UUO2
			807	UUO2		601	UUO2		9051	UUO2		7311	UUO2
			7345	UUO2		3164	UUO2		5949	UUO2		5142	UUO2
			1067	UUO2		834	UUO2		22106	UUO2		16018	UUO2
			4877	UUO2		2295	UUO2		11419	UUO2		9538	UUO2
			1710	UUO2		1159	UUO2		2050	UUO2		1900	UUO2
			3479	UUO2		1947	UUO2		2927	UUO2		2625	UUO2
			1480	UUO2		918	UUO2		5691	UUO2		4620	UUO2
			4567	UUO2		2173	UUO2		643	UUO2		624	UUO2
			6258	UUO2		2989	UUO2		8656	UUO2		7534	UUO2
			830	UUO2		618	UUO2		3738	UUO2		3135	UUO2
			1666	UUO2		1026	UUO2		1932	UUO2		1710	UUO2
			1253	UUO2		838	UUO2		4582	UUO2		3826	UUO2
			1013	UUO2		747	UUO2		2517	UUO2		2203	UUO2
			904	UUO2		651	UUO2		2817	UUO2		2395	UUO2
			9900	UUO2		3593	UUO2		14321	UUO2		11416	UUO2
			1808	UUO2		1223	UUO2		11581	UUO2		9265	UUO2
			3023	UUO2		1762	UUO2		892	UUO2		878	UUO2
			10808	UUO2		3917	UUO2		2988	UUO2		2833	UUO2
			7577	UUO2		3090	UUO2		1295	UUO2		1220	UUO2
			568	UUO2		444	UUO2		2134	UUO2		1877	UUO2
			1532	UUO2		1048	UUO2		5261	UUO2		4237	UUO2
			5319	UUO2		2514	UUO2		3338	UUO2		2987	UUO2
			456	UUO2		406	UUO2		2801	UUO2		2569	UUO2
			7140	UUO2		2880	UUO2		428	UUO2		422	UUO2
			2023	UUO2		965	UUO2		4379	UUO2		3720	UUO2
			515	UUO2		452	UUO2		1924	UUO2		1801	UUO2
			5783	UUO2		2651	UUO2		6072	UUO2		5283	UUO2
			731	UUO2		566	UUO2		577	UUO2		553	UUO2
			1675	UUO2		1093	UUO2		14804	UUO2		11894	UUO2
			9541	UUO2		3545	UUO2		11971	UUO2		9751	UUO2
			7701	UUO2		3257	UUO2		9299	UUO2		7863	UUO2
			1016	UUO2		748	UUO2		12872	UUO2		10290	UUO2
			3687	UUO2		1977	UUO2		1413	UUO2		1368	UUO2
			429	UUO2		379	UUO2		1398	UUO2		1307	UUO2
			1905	UUO2		1166	UUO2		4062	UUO2		3535	UUO2
			507	UUO2		432	UUO2		4871	UUO2		4426	UUO2
			3364	UUO2		1978	UUO2		9830	UUO2		7997	UUO2
			2100	UUO2		1360	UUO2		12468	UUO2		9604	UUO2
			5036	UUO2		2435	UUO2		5035	UUO2		4446	UUO2
			4156	UUO2		2185	UUO2		10033	UUO2		8340	UUO2
			6267	UUO2		2628	UUO2		1567	UUO2		1450	UUO2
			10338	UUO2		3844	UUO2		8234	UUO2		7094	UUO2
			2094	UUO2		1305	UUO2		4232	UUO2		3605	UUO2
			2095	UUO2		1389	UUO2		3058	UUO2		2754	UUO2
			745	UUO2		587	UUO2		2661	UUO2		2261	UUO2
			768	UUO2		550	UUO2		4118	UUO2		3314	UUO2
			3287	UUO2		1798	UUO2		19132	UUO2		14731	UUO2
			2634	UUO2		1603	UUO2		13121	UUO2		10070	UUO2
			2026	UUO2		1199	UUO2		4559	UUO2		3949	UUO2
			1013	UUO2		721	UUO2		11157	UUO2		8644	UUO2
			1109	UUO2		805	UUO2		1175	UUO2		1086	UUO2
			1625	UUO2		1170	UUO2		4985	UUO2		4366	UUO2
			3118	UUO2		1900	UUO2		517	UUO2		500	UUO2
			2175	UUO2		1425	UUO2		12879	UUO2		8880	UUO2
			1403	UUO2		967	UUO2		6148	UUO2		4931	UUO2
			979	UUO2		753	UUO2		4435	UUO2		3680	UUO2
			1832	UUO2		1194	UUO2		5172	UUO2		4075	UUO2
			4686	UUO2		2470	UUO2		2258	UUO2		2123	UUO2
			4676	UUO2		2294	UUO2		2262	UUO2		2073	UUO2
			2016	UUO2		1302	UUO2		9060	UUO2		7220	UUO2
			1211	UUO2		854	UUO2		6066	UUO2		4822	UUO2
			7185	UUO2		3032	UUO2		11471	UUO2		9349	UUO2
			3083	UUO2		1837	UUO2		6474	UUO2		5593	UUO2
			960	UUO2		714	UUO2		6247	UUO2		4954	UUO2
			10764	UUO2		3811	UUO2		14036	UUO2		11078	UUO2
			2243	UUO2		1360	UUO2		2874	UUO2		2537	UUO2
			2399	UUO2		1390	UUO2		2486	UUO2		2210	UUO2
			2203	UUO2		1366	UUO2		23673	UUO2		17046	UUO2
			4265	UUO2		2168	UUO2		660	UUO2		648	UUO2
			2250	UUO2		1412	UUO2		16647	UUO2		12655	UUO2
			3206	UUO2		1836	UUO2		5915	UUO2		5000	UUO2
			327	UUO2		301	UUO2		3477	UUO2		2898	UUO2
			4353	UUO2		2219	UUO2		530	UUO2		513	UUO2
			6452	UUO2		2677	UUO2		5980	UUO2		5193	UUO2
			2252	UUO2		1286	UUO2		3233	UUO2		2787	UUO2
			733	UUO2		567	UUO2		809	UUO2		763	UUO2
			398	UUO2		325	UUO2		1406	UUO2		1242	UUO2
			1211	UUO2		861	UUO2		3208	UUO2		2722	UUO2
			1585	UUO2		1025	UUO2		3385	UUO2		2889	UUO2
			2108	UUO2		1350	UUO2		10575	UUO2		8224	UUO2
			1275	UUO2		864	UUO2		10577	UUO2		8095	UUO2
			1926	UUO2		1247	UUO2		575	UUO2		545	UUO2
			1219	UUO2		886	UUO2		7985	UUO2		6518	UUO2
			891	UUO2		668	UUO2		5102	UUO2		4333	UUO2
			2747	UUO2		1546	UUO2		8250	UUO2		6802	UUO2
			887	UUO2		705	UUO2		8153	UUO2		6710	UUO2
			901	UUO2		662	UUO2		6904	UUO2		5389	UUO2
			1020	UUO2		739	UUO2		6127	UUO2		5164	UUO2
			1926	UUO2		1204	UUO2		4346	UUO2		3657	UUO2
			1904	UUO2		1131	UUO2		9664	UUO2		7725	UUO2
			1538	UUO2		979	UUO2		2648	UUO2		2248	UUO2
			1076	UUO2		760	UUO2		2586	UUO2		2278	UUO2
			4260	UUO2		2015	UUO2		3923	UUO2		3561	UUO2
			746	UUO2		595	UUO2		6654	UUO2		5329	UUO2
			2372	UUO2		1456	UUO2		6432	UUO2		5196	UUO2
			7157	UUO2		2833	UUO2		6133	UUO2		5278	UUO2
			4414	UUO2		2239	UUO2		8255	UUO2		6268	UUO2
			1577	UUO2		993	UUO2		3014	UUO2		2592	UUO2
			7566	UUO2		2961	UUO2		1792	UUO2		1654	UUO2
			2868	UUO2		1585	UUO2		1553	UUO2		1452	UUO2
			6502	UUO2		2790	UUO2		3309	UUO2		2976	UUO2
			3980	UUO2		2041	UUO2		8848	UUO2		7365	UUO2
			1015	UUO2		755	UUO2		11993	UUO2		9389	UUO2
			4091	UUO2		2208	UUO2		10477	UUO2		8958	UUO2
			993	UUO2		730	UUO2		3358	UUO2		2812	UUO2
			4182	UUO2		2002	UUO2		712	UUO2		694	UUO2
			1166	UUO2		835	UUO2		4348	UUO2		3665	UUO2
			1719	UUO2		1087	UUO2		5600	UUO2		4453	UUO2
			619	UUO2		482	UUO2		6283	UUO2		4984	UUO2
			6858	UUO2		2767	UUO2		11553	UUO2		9476	UUO2
			5094	UUO2		2442	UUO2		7032	UUO2		5913	UUO2
			11435	UUO2		3875	UUO2		4529	UUO2		4022	UUO2
			2745	UUO2		1606	UUO2		17692	UUO2		13562	UUO2
			2508	UUO2		1512	UUO2		12386	UUO2		9799	UUO2
			1309	UUO2		888	UUO2		3270	UUO2		2754	UUO2
			1076	UUO2		773	UUO2		4825	UUO2		4006	UUO2
			3926	UUO2		2048	UUO2		1485	UUO2		1386	UUO2
			2740	UUO2		1544	UUO2		3574	UUO2		3268	UUO2
			2326	UUO2		1520	UUO2		11731	UUO2		9228	UUO2
			3865	UUO2		2046	UUO2		7137	UUO2		6128	UUO2
			1132	UUO2		820	UUO2		12417	UUO2		10373	UUO2
			1992	UUO2		1264	UUO2		4523	UUO2		4014	UUO2
			4002	UUO2		1789	UUO2		974	UUO2		909	UUO2
			877	UUO2		649	UUO2		2901	UUO2		2535	UUO2
			1263	UUO2		817	UUO2		2861	UUO2		2611	UUO2
			1409	UUO2		944	UUO2		2436	UUO2		2189	UUO2
			2885	UUO2		1588	UUO2		8984	UUO2		7090	UUO2
			6984	UUO2		2982	UUO2		1391	UUO2		1321	UUO2
			349	UUO2		296	UUO2		2281	UUO2		2022	UUO2
			2897	UUO2		1658	UUO2		8872	UUO2		7185	UUO2
			6774	UUO2		2893	UUO2		7270	UUO2		6187	UUO2
			9979	UUO2		3673	UUO2		12102	UUO2		10015	UUO2
			2150	UUO2		1208	UUO2		3607	UUO2		3165	UUO2
			1036	UUO2		758	UUO2		7465	UUO2		5866	UUO2
			1157	UUO2		780	UUO2		3167	UUO2		2660	UUO2
			3399	UUO2		1936	UUO2		17008	UUO2		11915	UUO2
			1055	UUO2		788	UUO2		20870	UUO2		16391	UUO2
			4190	UUO2		2276	UUO2		5179	UUO2		4600	UUO2
			841	UUO2		643	UUO2		16375	UUO2		12430	UUO2
			6331	UUO2		2651	UUO2		1863	UUO2		1702	UUO2
			941	UUO2		714	UUO2		5571	UUO2		4616	UUO2
			10343	UUO2		3152	UUO2		844	UUO2		805	UUO2
			2154	UUO2		1357	UUO2		2511	UUO2		2270	UUO2
			8407	UUO2		3292	UUO2		1455	UUO2		1368	UUO2
			2746	UUO2		1599	UUO2		1482	UUO2		1426	UUO2
			914	UUO2		653	UUO2		2711	UUO2		2366	UUO2
			5313	UUO2		2620	UUO2		4751	UUO2		4182	UUO2
			2790	UUO2		1718	UUO2		1798	UUO2		1643	UUO2
			709	UUO2		568	UUO2		6342	UUO2		4898	UUO2
			7727	UUO2		3307	UUO2		11604	UUO2		9136	UUO2
			3047	UUO2		1725	UUO2		5624	UUO2		4968	UUO2
			677	UUO2		547	UUO2		1519	UUO2		1301	UUO2
			6021	UUO2		2548	UUO2		3524	UUO2		3220	UUO2
			1833	UUO2		1205	UUO2		2717	UUO2		2437	UUO2
			2728	UUO2		1497	UUO2		4108	UUO2		3486	UUO2
			1767	UUO2		1226	UUO2		3913	UUO2		3541	UUO2
			3214	UUO2		1921	UUO2		9849	UUO2		8264	UUO2
			2623	UUO2		1623	UUO2		473	UUO2		463	UUO2
			3621	UUO2		1850	UUO2		15275	UUO2		12134	UUO2
			2935	UUO2		1626	UUO2		9046	UUO2		7555	UUO2
			2210	UUO2		1246	UUO2		4242	UUO2		3621	UUO2
			1310	UUO2		934	UUO2		1413	UUO2		1331	UUO2
			1298	UUO2		977	UUO2		8549	UUO2		7126	UUO2
			9603	UUO2		3520	UUO2		4584	UUO2		4074	UUO2
			1441	UUO2		1002	UUO2		10407	UUO2		8404	UUO2
			4555	UUO2		2330	UUO2		587	UUO2		576	UUO2
			1832	UUO2		1219	UUO2		17502	UUO2		13182	UUO2
			1371	UUO2		1005	UUO2		5641	UUO2		4939	UUO2
			6161	UUO2		2673	UUO2		5650	UUO2		4956	UUO2
			4927	UUO2		2458	UUO2		5547	UUO2		4876	UUO2
			1073	UUO2		764	UUO2		3622	UUO2		3164	UUO2
			1309	UUO2		960	UUO2		7627	UUO2		6046	UUO2
			4507	UUO2		2333	UUO2		764	UUO2		744	UUO2
			1056	UUO2		783	UUO2		5116	UUO2		4131	UUO2
			840	UUO2		662	UUO2		6603	UUO2		5215	UUO2
			1528	UUO2		1025	UUO2		3416	UUO2		2902	UUO2
			589	UUO2		454	UUO2		7705	UUO2		5983	UUO2
			7615	UUO2		3449	UUO2		5775	UUO2		5057	UUO2
			6088	UUO2		2780	UUO2		13418	UUO2		10790	UUO2
			654	UUO2		529	UUO2		4925	UUO2		4024	UUO2
			2161	UUO2		1429	UUO2		5422	UUO2		4903	UUO2
			4320	UUO2		2319	UUO2		935	UUO2		841	UUO2
			5094	UUO2		2440	UUO2		1351	UUO2		1266	UUO2
			1415	UUO2		1020	UUO2		7741	UUO2		5866	UUO2
			1033	UUO2		751	UUO2		981	UUO2		945	UUO2
			9587	UUO2		3414	UUO2		3950	UUO2		3576	UUO2
			2568	UUO2		1583	UUO2		13579	UUO2		10919	UUO2
			3014	UUO2		1716	UUO2		1566	UUO2		1489	UUO2
			1273	UUO2		847	UUO2		1392	UUO2		1294	UUO2
			5462	UUO2		2581	UUO2		2698	UUO2		2461	UUO2
			3280	UUO2		1717	UUO2		7167	UUO2		5819	UUO2
			1760	UUO2		1043	UUO2		845	UUO2		816	UUO2
			1636	UUO2		1076	UUO2		6211	UUO2		4873	UUO2
			837	UUO2		639	UUO2		793	UUO2		732	UUO2
			2299	UUO2		1404	UUO2		15529	UUO2		11806	UUO2
			1167	UUO2		881	UUO2		5687	UUO2		4742	UUO2
			1340	UUO2		889	UUO2		823	UUO2		791	UUO2
			3762	UUO2		2145	UUO2		18569	UUO2		13871	UUO2
			5715	UUO2		2579	UUO2		5485	UUO2		4803	UUO2
			2069	UUO2		1191	UUO2		5836	UUO2		4838	UUO2
			2266	UUO2		1397	UUO2		3980	UUO2		3331	UUO2
			3930	UUO2		2082	UUO2		2422	UUO2		2200	UUO2
			3425	UUO2		1926	UUO2		2407	UUO2		2225	UUO2
			1194	UUO2		802	UUO2		488	UUO2		470	UUO2
			6003	UUO2		2740	UUO2		3421	UUO2		3104	UUO2
			2148	UUO2		1195	UUO2		1495	UUO2		1351	UUO2
			5572	UUO2		2102	UUO2		5271	UUO2		4271	UUO2
			720	UUO2		551	UUO2		6475	UUO2		4959	UUO2
			6236	UUO2		2505	UUO2		4325	UUO2		3835	UUO2
			2486	UUO2		1490	UUO2		723	UUO2		696	UUO2
			521	UUO2		449	UUO2		3285	UUO2		2794	UUO2
			2158	UUO2		1349	UUO2		6116	UUO2		5118	UUO2
			4154	UUO2		2150	UUO2		841	UUO2		813	UUO2
			2768	UUO2		1333	UUO2		3549	UUO2		3053	UUO2
			2397	UUO2		1523	UUO2		3647	UUO2		3357	UUO2
			1341	UUO2		841	UUO2		2312	UUO2		2097	UUO2
			903	UUO2		652	UUO2		10230	UUO2		7804	UUO2
			2538	UUO2		1548	UUO2		8962	UUO2		7377	UUO2
			1398	UUO2		972	UUO2		5712	UUO2		4433	UUO2
			2165	UUO2		1172	UUO2		4052	UUO2		3328	UUO2
			1747	UUO2		1072	UUO2		1841	UUO2		1647	UUO2
			1408	UUO2		950	UUO2		4629	UUO2		3747	UUO2
			1185	UUO2		846	UUO2		973	UUO2		932	UUO2
			1724	UUO2		1133	UUO2		577	UUO2		517	UUO2
			1107	UUO2		779	UUO2		5867	UUO2		4672	UUO2
			1108	UUO2		815	UUO2		3568	UUO2		3097	UUO2
			1343	UUO2		934	UUO2		5005	UUO2		4123	UUO2
			10925	UUO2		3735	UUO2		2625	UUO2		2395	UUO2
			5637	UUO2		2495	UUO2		11211	UUO2		9012	UUO2
			4026	UUO2		2077	UUO2		1736	UUO2		1673	UUO2
			1069	UUO2		787	UUO2		1030	UUO2		986	UUO2
			1009	UUO2		688	UUO2		1483	UUO2		1353	UUO2
			645	UUO2		533	UUO2		4485	UUO2		3785	UUO2
			1467	UUO2		982	UUO2		643	UUO2		621	UUO2
			1119	UUO2		848	UUO2		5882	UUO2		4690	UUO2
			3981	UUO2		2056	UUO2		12577	UUO2		10182	UUO2
			1035	UUO2		764	UUO2		3765	UUO2		3095	UUO2
			1450	UUO2		940	UUO2		4951	UUO2		3992	UUO2
			7994	UUO2		3658	UUO2		21073	UUO2		16161	UUO2
			2715	UUO2		1507	UUO2		3243	UUO2		2870	UUO2
			1415	UUO2		939	UUO2		6497	UUO2		5786	UUO2
			5082	UUO2		2466	UUO2		817	UUO2		785	UUO2
			4636	UUO2		2462	UUO2		7372	UUO2		6263	UUO2
			376	UUO2		335	UUO2		11595	UUO2		9557	UUO2
			803	UUO2		625	UUO2		7946	UUO2		6625	UUO2
			4814	UUO2		2324	UUO2		4985	UUO2		4378	UUO2
			1342	UUO2		951	UUO2		612	UUO2		586	UUO2
			1610	UUO2		1133	UUO2		14344	UUO2		11091	UUO2
			1183	UUO2		878	UUO2		10122	UUO2		7957	UUO2
			2035	UUO2		1245	UUO2		11689	UUO2		9173	UUO2
			8553	UUO2		3453	UUO2		18401	UUO2		14338	UUO2
			4601	UUO2		2394	UUO2		9092	UUO2		7283	UUO2
			2581	UUO2		1496	UUO2		745	UUO2		720	UUO2
			2494	UUO2		1458	UUO2		1788	UUO2		1640	UUO2
			7960	UUO2		3269	UUO2		7073	UUO2		5967	UUO2
			3370	UUO2		1747	UUO2		1067	UUO2		1006	UUO2
			1184	UUO2		824	UUO2		5004	UUO2		4056	UUO2
			1962	UUO2		1122	UUO2		436	UUO2		419	UUO2
			1018	UUO2		692	UUO2		4879	UUO2		4215	UUO2
			2326	UUO2		1420	UUO2		4161	UUO2		3741	UUO2
			4214	UUO2		2201	UUO2		2693	UUO2		2453	UUO2
			2903	UUO2		1614	UUO2		6800	UUO2		5780	UUO2
			1082	UUO2		754	UUO2		1370	UUO2		1289	UUO2
			11864	UUO2		3905	UUO2		5298	UUO2		4648	UUO2
			2229	UUO2		1210	UUO2		2548	UUO2		2265	UUO2
			1994	UUO2		1371	UUO2		17985	UUO2		13729	UUO2
			934	UUO2		672	UUO2		5341	UUO2		4158	UUO2
			3529	UUO2		2053	UUO2		11268	UUO2		9031	UUO2
			3515	UUO2		1896	UUO2		1606	UUO2		1519	UUO2
			3166	UUO2		1774	UUO2		613	UUO2		591	UUO2
			1099	UUO2		772	UUO2		2891	UUO2		2539	UUO2
			2586	UUO2		1565	UUO2		1853	UUO2		1632	UUO2
			1140	UUO2		794	UUO2		7857	UUO2		6537	UUO2
			1230	UUO2		821	UUO2		1157	UUO2		1091	UUO2
			11826	UUO2		3824	UUO2		4430	UUO2		3921	UUO2
			1831	UUO2		1219	UUO2		6326	UUO2		4963	UUO2
			7687	UUO2		2957	UUO2		11852	UUO2		9614	UUO2
			3694	UUO2		1781	UUO2		7977	UUO2		6490	UUO2
			3192	UUO2		1718	UUO2		9245	UUO2		7463	UUO2
			6583	UUO2		3116	UUO2		9841	UUO2		8392	UUO2
			9226	UUO2		3207	UUO2		3740	UUO2		3364	UUO2
			3708	UUO2		1946	UUO2		1907	UUO2		1746	UUO2
			2769	UUO2		1603	UUO2		6034	UUO2		5049	UUO2
			1765	UUO2		1179	UUO2		545	UUO2		536	UUO2
			10524	UUO2		3623	UUO2		4657	UUO2		4161	UUO2
			4297	UUO2		2113	UUO2		1154	UUO2		1105	UUO2
			554	UUO2		398	UUO2		9371	UUO2		7408	UUO2
			1368	UUO2		973	UUO2		3656	UUO2		3133	UUO2
			4022	UUO2		2233	UUO2		26453	UUO2		16497	UUO2
			583	UUO2		446	UUO2		910	UUO2		861	UUO2
			1945	UUO2		1204	UUO2		5657	UUO2		4471	UUO2
			2094	UUO2		1380	UUO2		3595	UUO2		3013	UUO2
			1437	UUO2		952	UUO2		651	UUO2		630	UUO2
			6879	UUO2		2833	UUO2		7206	UUO2		5898	UUO2
			1432	UUO2		1028	UUO2		6050	UUO2		4905	UUO2
			1543	UUO2		974	UUO2		4855	UUO2		3965	UUO2
			1110	UUO2		777	UUO2		4446	UUO2		3671	UUO2
			11129	UUO2		3953	UUO2		11460	UUO2		9211	UUO2
			797	UUO2		612	UUO2		1035	UUO2		968	UUO2
			6648	UUO2		2863	UUO2		3532	UUO2		3206	UUO2
			6249	UUO2		2891	UUO2		3319	UUO2		3093	UUO2
			548	UUO2		415	UUO2		2560	UUO2		2211	UUO2
			2141	UUO2		1158	UUO2		5491	UUO2		4545	UUO2
			3638	UUO2		1560	UUO2		488	UUO2		477	UUO2
			985	UUO2		678	UUO2		4850	UUO2		4141	UUO2
			8838	UUO2		3337	UUO2		7866	UUO2		6648	UUO2
			6988	UUO2		2923	UUO2		2367	UUO2		2235	UUO2
			7221	UUO2		2880	UUO2		446	UUO2		430	UUO2
			2415	UUO2		1484	UUO2		8909	UUO2		7245	UUO2
			2404	UUO2		1461	UUO2		13716	UUO2		10351	UUO2
			5446	UUO2		2540	UUO2		6154	UUO2		5297	UUO2
			5851	UUO2		2616	UUO2		3532	UUO2		3204	UUO2
			10100	UUO2		3943	UUO2		14096	UUO2		11319	UUO2
			1068	UUO2		747	UUO2		2964	UUO2		2490	UUO2
			472	UUO2		399	UUO2		546	UUO2		485	UUO2
			803	UUO2		570	UUO2		8765	UUO2		6955	UUO2
			2330	UUO2		1503	UUO2		4054	UUO2		3539	UUO2
			2203	UUO2		1439	UUO2		2388	UUO2		2251	UUO2
			3073	UUO2		1615	UUO2		7381	UUO2		5923	UUO2
			2484	UUO2		1546	UUO2		8663	UUO2		6894	UUO2
			799	UUO2		647	UUO2		7220	UUO2		5743	UUO2
			3214	UUO2		1658	UUO2		9114	UUO2		7663	UUO2
			1895	UUO2		1209	UUO2		3681	UUO2		3157	UUO2
			3531	UUO2		1903	UUO2		2237	UUO2		2041	UUO2
			2512	UUO2		1347	UUO2		3855	UUO2		3309	UUO2
			7194	UUO2		2921	UUO2		1529	UUO2		1465	UUO2
			5990	UUO2		2746	UUO2		4049	UUO2		3646	UUO2
			1488	UUO2		941	UUO2		5686	UUO2		4527	UUO2
			4388	UUO2		2287	UUO2		6636	UUO2		5631	UUO2
			4973	UUO2		2348	UUO2		2778	UUO2		2523	UUO2
			3732	UUO2		1915	UUO2		1435	UUO2		1363	UUO2
			6807	UUO2		2880	UUO2		6199	UUO2		5401	UUO2
			1579	UUO2		1036	UUO2		4107	UUO2		3743	UUO2
			995	UUO2		761	UUO2		585	UUO2		568	UUO2
			871	UUO2		642	UUO2		3122	UUO2		2621	UUO2
			745	UUO2		573	UUO2		6871	UUO2		5128	UUO2
			4031	UUO2		2046	UUO2		10699	UUO2		9076	UUO2
			1009	UUO2		785	UUO2		8059	UUO2		6184	UUO2
			6409	UUO2		2871	UUO2		9062	UUO2		7475	UUO2
			5177	UUO2		2321	UUO2		15540	UUO2		12462	UUO2
			3060	UUO2		1786	UUO2		4675	UUO2		4052	UUO2
			7396	UUO2		3157	UUO2		4826	UUO2		4312	UUO2
			6271	UUO2		2780	UUO2		6181	UUO2		5413	UUO2
			2531	UUO2		1470	UUO2		6517	UUO2		5370	UUO2
			601	UUO2		460	UUO2		2844	UUO2		2465	UUO2
			3327	UUO2		1905	UUO2		6742	UUO2		5742	UUO2
			7617	UUO2		3233	UUO2		5216	UUO2		4679	UUO2
			2922	UUO2		1597	UUO2		4356	UUO2		3915	UUO2
			1169	UUO2		895	UUO2		7812	UUO2		6067	UUO2
			1340	UUO2		910	UUO2		1090	UUO2		1016	UUO2
			3979	UUO2		2004	UUO2		11478	UUO2		9338	UUO2
			2210	UUO2		1314	UUO2		5432	UUO2		4560	UUO2
			639	UUO2		497	UUO2		5184	UUO2		4245	UUO2
			7888	UUO2		3525	UUO2		13551	UUO2		10778	UUO2
			2209	UUO2		1245	UUO2		1513	UUO2		1413	UUO2
			1412	UUO2		933	UUO2		2665	UUO2		2385	UUO2
			6378	UUO2		2801	UUO2		1388	UUO2		1312	UUO2
			6594	UUO2		2987	UUO2		3753	UUO2		3392	UUO2
			1311	UUO2		920	UUO2		4767	UUO2		4028	UUO2
			2261	UUO2		1237	UUO2		5440	UUO2		4487	UUO2
			5855	UUO2		2528	UUO2		1479	UUO2		1368	UUO2
			3059	UUO2		1784	UUO2		6623	UUO2		5789	UUO2
			8757	UUO2		3301	UUO2		1386	UUO2		1295	UUO2
			2781	UUO2		1687	UUO2		18024	UUO2		14114	UUO2
			2443	UUO2		1378	UUO2		3118	UUO2		2679	UUO2
			4361	UUO2		1950	UUO2		1472	UUO2		1378	UUO2
			10881	UUO2		3662	UUO2		2081	UUO2		1905	UUO2
			1232	UUO2		918	UUO2		6739	UUO2		5205	UUO2
			1087	UUO2		782	UUO2		5674	UUO2		4918	UUO2
			7788	UUO2		2936	UUO2		5014	UUO2		4480	UUO2
			1181	UUO2		858	UUO2		5091	UUO2		4112	UUO2
			1251	UUO2		877	UUO2		5349	UUO2		4289	UUO2
			1049	UUO2		809	UUO2		3645	UUO2		3114	UUO2
			3689	UUO2		1954	UUO2		1232	UUO2		1149	UUO2
			5105	UUO2		2455	UUO2		4196	UUO2		3800	UUO2
			2540	UUO2		1633	UUO2		2802	UUO2		2547	UUO2
			6729	UUO2		2929	UUO2		9215	UUO2		7778	UUO2
			2823	UUO2		1574	UUO2		9820	UUO2		7495	UUO2
			1490	UUO2		972	UUO2		3201	UUO2		2699	UUO2
			5137	UUO2		2480	UUO2		1826	UUO2		1684	UUO2
			9945	UUO2		3036	UUO2		2500	UUO2		2320	UUO2
			1002	UUO2		773	UUO2		4540	UUO2		3757	UUO2
			1107	UUO2		773	UUO2		2960	UUO2		2449	UUO2
			7993	UUO2		2873	UUO2		3249	UUO2		2889	UUO2
			5347	UUO2		2536	UUO2		1882	UUO2		1726	UUO2
			1799	UUO2		1189	UUO2		11596	UUO2		9362	UUO2
			1448	UUO2		940	UUO2		4302	UUO2		3439	UUO2
			3289	UUO2		1943	UUO2		2858	UUO2		2582	UUO2
			2144	UUO2		1312	UUO2		674	UUO2		655	UUO2
			3850	UUO2		2095	UUO2		7237	UUO2		5942	UUO2
			1864	UUO2		1253	UUO2		3739	UUO2		3360	UUO2
			6609	UUO2		2851	UUO2		13342	UUO2		10796	UUO2
			5306	UUO2		2517	UUO2		751	UUO2		738	UUO2
			8674	UUO2		3082	UUO2		1852	UUO2		1693	UUO2
			2201	UUO2		1338	UUO2		9900	UUO2		7981	UUO2
			10249	UUO2		3628	UUO2		15787	UUO2		12474	UUO2
			2396	UUO2		1353	UUO2		6944	UUO2		5762	UUO2
			857	UUO2		631	UUO2		4878	UUO2		3967	UUO2
			10985	UUO2		3389	UUO2		571	UUO2		555	UUO2
			1320	UUO2		938	UUO2		457	UUO2		433	UUO2
			4279	UUO2		2198	UUO2		622	UUO2		605	UUO2
			4657	UUO2		2265	UUO2		6766	UUO2		5859	UUO2
			2413	UUO2		1519	UUO2		4217	UUO2		3611	UUO2
			1489	UUO2		1031	UUO2		4429	UUO2		3750	UUO2
			3234	UUO2		1816	UUO2		15359	UUO2		11877	UUO2
			4048	UUO2		2115	UUO2		14196	UUO2		11119	UUO2
			7606	UUO2		3014	UUO2		3591	UUO2		3184	UUO2
			1052	UUO2		846	UUO2		1989	UUO2		1851	UUO2
			2471	UUO2		1470	UUO2		14052	UUO2		10749	UUO2
			1737	UUO2		1105	UUO2		4233	UUO2		3533	UUO2
			1940	UUO2		1159	UUO2		3320	UUO2		2964	UUO2
			662	UUO2		519	UUO2		14413	UUO2		11904	UUO2
			822	UUO2		650	UUO2		6927	UUO2		5992	UUO2
			1406	UUO2		847	UUO2		3288	UUO2		2820	UUO2
			1500	UUO2		1023	UUO2		5234	UUO2		4258	UUO2
			1096	UUO2		808	UUO2		4679	UUO2		3854	UUO2
			473	UUO2		407	UUO2		6142	UUO2		5092	UUO2
			7778	UUO2		3033	UUO2		686	UUO2		666	UUO2
			1547	UUO2		1060	UUO2		9255	UUO2		7430	UUO2
			650	UUO2		519	UUO2		7850	UUO2		6005	UUO2
			1832	UUO2		1120	UUO2		636	UUO2		616	UUO2
			7369	UUO2		2915	UUO2		7919	UUO2		6776	UUO2
			2482	UUO2		1423	UUO2		892	UUO2		860	UUO2
			2421	UUO2		1253	UUO2		2715	UUO2		2462	UUO2
			7275	UUO2		2957	UUO2		2257	UUO2		2086	UUO2
			2126	UUO2		1191	UUO2		2712	UUO2		2411	UUO2
			9040	UUO2		3722	UUO2		8127	UUO2		7220	UUO2
			1416	UUO2		932	UUO2		5186	UUO2		4141	UUO2
			3864	UUO2		2105	UUO2		7853	UUO2		6641	UUO2
			1086	UUO2		747	UUO2		5527	UUO2		4708	UUO2
			352	UUO2		309	UUO2		3048	UUO2		2645	UUO2
			1945	UUO2		1136	UUO2		569	UUO2		549	UUO2
			962	UUO2		723	UUO2		5189	UUO2		4090	UUO2
			4195	UUO2		2206	UUO2		933	UUO2		912	UUO2
			5050	UUO2		2522	UUO2		7310	UUO2		6478	UUO2
			1897	UUO2		1331	UUO2		7874	UUO2		6596	UUO2
			8304	UUO2		3562	UUO2		594	UUO2		587	UUO2
			807	UUO2		620	UUO2		2298	UUO2		2034	UUO2
			2648	UUO2		1380	UUO2		1371	UUO2		1301	UUO2
			3559	UUO2		2016	UUO2		10486	UUO2		8696	UUO2
			6782	UUO2		3024	UUO2		5375	UUO2		4765	UUO2
			472	UUO2		424	UUO2		2171	UUO2		1905	UUO2
			4190	UUO2		2238	UUO2		9857	UUO2		8363	UUO2
			6463	UUO2		2922	UUO2		13544	UUO2		11015	UUO2
			2457	UUO2		1323	UUO2		4255	UUO2		3538	UUO2
			5750	UUO2		2679	UUO2		7385	UUO2		6435	UUO2
			8439	UUO2		3228	UUO2		2617	UUO2		2437	UUO2
			817	UUO2		600	UUO2		4279	UUO2		3549	UUO2
			5588	UUO2		2685	UUO2		13968	UUO2		11045	UUO2
			1407	UUO2		919	UUO2		4940	UUO2		3986	UUO2
			6513	UUO2		3129	UUO2		24303	UUO2		17961	UUO2
			9683	UUO2		3203	UUO2		2351	UUO2		2174	UUO2
			1535	UUO2		965	UUO2		6796	UUO2		5533	UUO2
			2405	UUO2		1399	UUO2		5675	UUO2		4582	UUO2
			7359	UUO2		2933	UUO2		4555	UUO2		3973	UUO2
			5355	UUO2		2375	UUO2		6710	UUO2		5731	UUO2
			1349	UUO2		987	UUO2		3051	UUO2		2500	UUO2
			1146	UUO2		761	UUO2		1168	UUO2		1058	UUO2
			2611	UUO2		1665	UUO2		7960	UUO2		6742	UUO2
			1250	UUO2		915	UUO2		7084	UUO2		5910	UUO2
			1251	UUO2		924	UUO2		12138	UUO2		9143	UUO2
			6863	UUO2		2785	UUO2		2760	UUO2		2460	UUO2
			2673	UUO2		1634	UUO2		469	UUO2		427	UUO2
			5077	UUO2		2514	UUO2		3506	UUO2		3180	UUO2
			5178	UUO2		2536	UUO2		4510	UUO2		4093	UUO2
			1280	UUO2		898	UUO2		10205	UUO2		8644	UUO2
			4996	UUO2		2231	UUO2		3214	UUO2		2831	UUO2
			3832	UUO2		2038	UUO2		7571	UUO2		6445	UUO2
			908	UUO2		697	UUO2		2402	UUO2		2091	UUO2
			1099	UUO2		815	UUO2		1795	UUO2		1652	UUO2
			874	UUO2		620	UUO2		9879	UUO2		7740	UUO2
			527	UUO2		445	UUO2		2251	UUO2		2034	UUO2
			4968	UUO2		2241	UUO2		1538	UUO2		1470	UUO2
			754	UUO2		572	UUO2		3539	UUO2		2947	UUO2
			1252	UUO2		850	UUO2		3574	UUO2		2996	UUO2
			2425	UUO2		1382	UUO2		4827	UUO2		3958	UUO2
			880	UUO2		637	UUO2		3173	UUO2		2708	UUO2
			1127	UUO2		808	UUO2		3643	UUO2		3063	UUO2
			1161	UUO2		833	UUO2		4140	UUO2		3432	UUO2
			8355	UUO2		3448	UUO2		9458	UUO2		8079	UUO2
			2109	UUO2		1390	UUO2		1677	UUO2		1579	UUO2
			1567	UUO2		1007	UUO2		3902	UUO2		3321	UUO2
			1014	UUO2		786	UUO2		3856	UUO2		3410	UUO2
			1860	UUO2		1133	UUO2		4077	UUO2		3744	UUO2
			552	UUO2		440	UUO2		2400	UUO2		2085	UUO2
			7690	UUO2		3086	UUO2		5124	UUO2		4448	UUO2
			1426	UUO2		940	UUO2		4215	UUO2		3608	UUO2
			1374	UUO2		858	UUO2		7057	UUO2		5708	UUO2
			2128	UUO2		1226	UUO2		605	UUO2		593	UUO2
			1946	UUO2		1316	UUO2		2313	UUO2		2027	UUO2
			2668	UUO2		1497	UUO2		3803	UUO2		3190	UUO2
			1361	UUO2		878	UUO2		4524	UUO2		3812	UUO2
			2990	UUO2		1467	UUO2		512	UUO2		495	UUO2
			2564	UUO2		1621	UUO2		10901	UUO2		8946	UUO2
			4572	UUO2		2136	UUO2		2661	UUO2		2373	UUO2
			2094	UUO2		1413	UUO2		2420	UUO2		2237	UUO2
			1351	UUO2		969	UUO2		10114	UUO2		8179	UUO2
			1300	UUO2		903	UUO2		902	UUO2		758	UUO2
			1922	UUO2		1240	UUO2		10512	UUO2		8402	UUO2
			1559	UUO2		989	UUO2		664	UUO2		583	UUO2
			2312	UUO2		1401	UUO2		3627	UUO2		3067	UUO2
			3440	UUO2		1968	UUO2		6916	UUO2		6084	UUO2
			2098	UUO2		1284	UUO2		3877	UUO2		3284	UUO2
			8262	UUO2		3243	UUO2		1113	UUO2		1060	UUO2
			1173	UUO2		823	UUO2		8974	UUO2		7374	UUO2
			6730	UUO2		2832	UUO2		10934	UUO2		9178	UUO2
			3211	UUO2		1829	UUO2		12624	UUO2		10230	UUO2
			3319	UUO2		1691	UUO2		4635	UUO2		4020	UUO2
			881	UUO2		658	UUO2		4396	UUO2		3535	UUO2
			703	UUO2		504	UUO2		7426	UUO2		5704	UUO2
			1177	UUO2		776	UUO2		3478	UUO2		2897	UUO2
			4307	UUO2		2164	UUO2		4321	UUO2		3760	UUO2
			6170	UUO2		3020	UUO2		1176	UUO2		1119	UUO2
			3357	UUO2		2031	UUO2		7477	UUO2		6319	UUO2
			1407	UUO2		950	UUO2		8721	UUO2		6599	UUO2
			3242	UUO2		1839	UUO2		13352	UUO2		10498	UUO2
			963	UUO2		713	UUO2		4055	UUO2		3284	UUO2
			11841	UUO2		3699	UUO2		5657	UUO2		4983	UUO2
			3104	UUO2		1831	UUO2		10115	UUO2		8309	UUO2
			506	UUO2		421	UUO2		4051	UUO2		3417	UUO2
			2441	UUO2		1438	UUO2		1125	UUO2		1071	UUO2
			2193	UUO2		1256	UUO2		3088	UUO2		2613	UUO2
			1505	UUO2		987	UUO2		1290	UUO2		1171	UUO2
			645	UUO2		494	UUO2		5134	UUO2		4665	UUO2
			2430	UUO2		1303	UUO2		1432	UUO2		1345	UUO2
			3098	UUO2		1549	UUO2		5093	UUO2		4170	UUO2
			3587	UUO2		1849	UUO2		10269	UUO2		8326	UUO2
			2036	UUO2		1220	UUO2		1935	UUO2		1750	UUO2
			602	UUO2		500	UUO2		4770	UUO2		4299	UUO2
			2469	UUO2		1517	UUO2		760	UUO2		720	UUO2
			9316	UUO2		3378	UUO2		3716	UUO2		3288	UUO2
			2779	UUO2		1721	UUO2		9835	UUO2		7679	UUO2
			2533	UUO2		1590	UUO2		9632	UUO2		7783	UUO2
			546	UUO2		425	UUO2		5241	UUO2		4174	UUO2
			5320	UUO2		2771	UUO2		3903	UUO2		3481	UUO2
			3062	UUO2		1767	UUO2		13364	UUO2		10931	UUO2
			2311	UUO2		1283	UUO2		2642	UUO2		2306	UUO2
			1849	UUO2		1237	UUO2		4902	UUO2		4035	UUO2
			4681	UUO2		2500	UUO2		9779	UUO2		8312	UUO2
			6577	UUO2		2756	UUO2		4059	UUO2		3665	UUO2
			2766	UUO2		1683	UUO2		1592	UUO2		1488	UUO2
			6285	UUO2		2712	UUO2		3064	UUO2		2835	UUO2
			10193	UUO2		3752	UUO2		1720	UUO2		1598	UUO2
			1446	UUO2		1006	UUO2		4808	UUO2		3958	UUO2
			389	UUO2		346	UUO2		3226	UUO2		2773	UUO2
			1705	UUO2		1057	UUO2		8850	UUO2		7020	UUO2
			727	UUO2		620	UUO2		1191	UUO2		1153	UUO2
			2968	UUO2		1796	UUO2		1756	UUO2		1692	UUO2
			5594	UUO2		2712	UUO2		518	UUO2		504	UUO2
			1468	UUO2		1008	UUO2		1988	UUO2		1799	UUO2
			8825	UUO2		3247	UUO2		1975	UUO2		1819	UUO2
			1607	UUO2		1043	UUO2		3995	UUO2		3303	UUO2
			2107	UUO2		1334	UUO2		3333	UUO2		2922	UUO2
			5112	UUO2		2099	UUO2		3943	UUO2		3345	UUO2
			915	UUO2		693	UUO2		12374	UUO2		9703	UUO2
			1562	UUO2		1115	UUO2		13394	UUO2		10904	UUO2
			1245	UUO2		855	UUO2		4415	UUO2		3759	UUO2
			2173	UUO2		1362	UUO2		540	UUO2		531	UUO2
			2402	UUO2		1488	UUO2		2926	UUO2		2783	UUO2
			1345	UUO2		857	UUO2		4426	UUO2		3857	UUO2
			7061	UUO2		3110	UUO2		4282	UUO2		3966	UUO2
			599	UUO2		472	UUO2		6193	UUO2		4843	UUO2
			11942	UUO2		3826	UUO2		2488	UUO2		2380	UUO2
			7426	UUO2		2811	UUO2		478	UUO2		464	UUO2
			878	UUO2		655	UUO2		2102	UUO2		1847	UUO2
			1066	UUO2		782	UUO2		4639	UUO2		3783	UUO2
			2304	UUO2		1497	UUO2		9137	UUO2		7466	UUO2
			1280	UUO2		833	UUO2		6258	UUO2		4965	UUO2
			9031	UUO2		3453	UUO2		5092	UUO2		4540	UUO2
			1313	UUO2		901	UUO2		5115	UUO2		4228	UUO2
			1941	UUO2		1313	UUO2		8914	UUO2		7084	UUO2
			2022	UUO2		1331	UUO2		12723	UUO2		10146	UUO2
			2410	UUO2		1332	UUO2		5265	UUO2		4377	UUO2
			1637	UUO2		1081	UUO2		2440	UUO2		2127	UUO2
			1319	UUO2		952	UUO2		5089	UUO2		4188	UUO2
			1140	UUO2		840	UUO2		3809	UUO2		3246	UUO2
			2200	UUO2		1414	UUO2		721	UUO2		696	UUO2
			7969	UUO2		2712	UUO2		828	UUO2		800	UUO2
			1912	UUO2		1200	UUO2		6791	UUO2		5755	UUO2
			1058	UUO2		763	UUO2		4835	UUO2		3982	UUO2
			1013	UUO2		752	UUO2		5073	UUO2		4032	UUO2
			3782	UUO2		2003	UUO2		8959	UUO2		7520	UUO2
			579	UUO2		447	UUO2		1586	UUO2		1413	UUO2
			1177	UUO2		885	UUO2		6766	UUO2		5797	UUO2
			1612	UUO2		1005	UUO2		4246	UUO2		3491	UUO2
			2356	UUO2		1466	UUO2		15536	UUO2		12072	UUO2
			1759	UUO2		1160	UUO2		13160	UUO2		10506	UUO2
			6899	UUO2		2955	UUO2		3574	UUO2		3221	UUO2
			4181	UUO2		2100	UUO2		4226	UUO2		3765	UUO2
			3443	UUO2		1861	UUO2		5510	UUO2		4834	UUO2
			8431	UUO2		3375	UUO2		7688	UUO2		6538	UUO2
			1877	UUO2		1169	UUO2		647	UUO2		622	UUO2
			2358	UUO2		1490	UUO2		2653	UUO2		2462	UUO2
			2102	UUO2		1230	UUO2		3507	UUO2		3071	UUO2
			5975	UUO2		2661	UUO2		2597	UUO2		2335	UUO2
			7294	UUO2		3064	UUO2		7931	UUO2		6667	UUO2
			1103	UUO2		804	UUO2		5409	UUO2		4306	UUO2
			1155	UUO2		814	UUO2		4461	UUO2		3559	UUO2
			1558	UUO2		1008	UUO2		1357	UUO2		1218	UUO2
			2570	UUO2		1248	UUO2		3571	UUO2		3183	UUO2
			1349	UUO2		955	UUO2		7874	UUO2		6464	UUO2
			9214	UUO2		3150	UUO2		3391	UUO2		2979	UUO2
			1566	UUO2		995	UUO2		1153	UUO2		1088	UUO2
			1438	UUO2		928	UUO2		3613	UUO2		3050	UUO2
			1442	UUO2		911	UUO2		2446	UUO2		2174	UUO2
			7105	UUO2		2898	UUO2		4884	UUO2		4405	UUO2
			733	UUO2		515	UUO2		4221	UUO2		3507	UUO2
			716	UUO2		547	UUO2		563	UUO2		509	UUO2
			3622	UUO2		1883	UUO2		13804	UUO2		11027	UUO2
			2925	UUO2		1673	UUO2		10696	UUO2		8773	UUO2
			7123	UUO2		2978	UUO2		2807	UUO2		2618	UUO2
			9362	UUO2		3583	UUO2		3927	UUO2		3483	UUO2
			5186	UUO2		2562	UUO2		16877	UUO2		13080	UUO2
			6310	UUO2		2465	UUO2		2082	UUO2		1955	UUO2
			1852	UUO2		1145	UUO2		4081	UUO2		3473	UUO2
			1195	UUO2		913	UUO2		14864	UUO2		11395	UUO2
			621	UUO2		521	UUO2		7071	UUO2		6374	UUO2
			2586	UUO2		1760	UUO2		12291	UUO2		10262	UUO2
			2435	UUO2		1465	UUO2		971	UUO2		938	UUO2
			1260	UUO2		883	UUO2		5567	UUO2		4366	UUO2
			1092	UUO2		817	UUO2		5270	UUO2		4137	UUO2
			2329	UUO2		1517	UUO2		3977	UUO2		3580	UUO2
			2809	UUO2		1651	UUO2		566	UUO2		524	UUO2
			9718	UUO2		3622	UUO2		9818	UUO2		8294	UUO2
			6403	UUO2		2710	UUO2		2800	UUO2		2590	UUO2
			3261	UUO2		1552	UUO2		4688	UUO2		4084	UUO2
			6866	UUO2		3021	UUO2		480	UUO2		473	UUO2
			2572	UUO2		1518	UUO2		16817	UUO2		12815	UUO2
			450	UUO2		361	UUO2		1488	UUO2		1396	UUO2
			2355	UUO2		1404	UUO2		965	UUO2		872	UUO2
			1170	UUO2		805	UUO2		5124	UUO2		4543	UUO2
			1646	UUO2		980	UUO2		2376	UUO2		2070	UUO2
			4156	UUO2		2103	UUO2		5400	UUO2		4530	UUO2
			613	UUO2		468	UUO2		1723	UUO2		1527	UUO2
			1354	UUO2		936	UUO2		5020	UUO2		4103	UUO2
			578	UUO2		490	UUO2		1898	UUO2		1676	UUO2
			1266	UUO2		829	UUO2		3522	UUO2		2915	UUO2
			6017	UUO2		2870	UUO2		597	UUO2		585	UUO2
			5138	UUO2		2299	UUO2		2409	UUO2		2209	UUO2
			785	UUO2		591	UUO2		12005	UUO2		8697	UUO2
			646	UUO2		514	UUO2		1156	UUO2		1106	UUO2
			1226	UUO2		842	UUO2		7267	UUO2		5517	UUO2
			1864	UUO2		1083	UUO2		2859	UUO2		2504	UUO2
			9669	UUO2		3348	UUO2		2508	UUO2		2289	UUO2
			726	UUO2		549	UUO2		2539	UUO2		2164	UUO2
			4426	UUO2		2211	UUO2		8786	UUO2		7339	UUO2
			933	UUO2		677	UUO2		525	UUO2		503	UUO2
			1055	UUO2		665	UUO2		1291	UUO2		1186	UUO2
			3297	UUO2		1991	UUO2		22475	UUO2		16672	UUO2
			3477	UUO2		1946	UUO2		5092	UUO2		4375	UUO2
			1529	UUO2		1006	UUO2		1394	UUO2		1275	UUO2
			958	UUO2		660	UUO2		710	UUO2		683	UUO2
			1787	UUO2		1155	UUO2		2674	UUO2		2375	UUO2
			5189	UUO2		2384	UUO2		6347	UUO2		5416	UUO2
			1332	UUO2		930	UUO2		7573	UUO2		6137	UUO2
			2307	UUO2		1356	UUO2		5951	UUO2		4787	UUO2
			2450	UUO2		1518	UUO2		13025	UUO2		10514	UUO2
			3043	UUO2		1746	UUO2		1078	UUO2		1047	UUO2
			1400	UUO2		958	UUO2		4147	UUO2		3464	UUO2
			2964	UUO2		1632	UUO2		2639	UUO2		2296	UUO2
			8733	UUO2		3188	UUO2		8131	UUO2		6886	UUO2
			10410	UUO2		3862	UUO2		5014	UUO2		4380	UUO2
			342	UUO2		315	UUO2		4558	UUO2		3754	UUO2
			1198	UUO2		787	UUO2		5936	UUO2		4625	UUO2
			3816	UUO2		1995	UUO2		11321	UUO2		9284	UUO2
			3384	UUO2		1860	UUO2		6701	UUO2		5746	UUO2
			5948	UUO2		2616	UUO2		7465	UUO2		6501	UUO2
			1668	UUO2		1057	UUO2		10561	UUO2		8777	UUO2
			801	UUO2		608	UUO2		4508	UUO2		3907	UUO2
			1820	UUO2		1197	UUO2		5178	UUO2		4079	UUO2
			596	UUO2		484	UUO2		4492	UUO2		3545	UUO2
			1090	UUO2		806	UUO2		8041	UUO2		6309	UUO2
			6721	UUO2		3001	UUO2		6763	UUO2		5941	UUO2
			2183	UUO2		1308	UUO2		2755	UUO2		2395	UUO2
			1341	UUO2		859	UUO2		9359	UUO2		7768	UUO2
			1131	UUO2		855	UUO2		4958	UUO2		3957	UUO2
			2143	UUO2		1414	UUO2		15710	UUO2		12175	UUO2
			4084	UUO2		1977	UUO2		2389	UUO2		2235	UUO2
			4644	UUO2		2345	UUO2		2908	UUO2		2598	UUO2
			622	UUO2		487	UUO2		5572	UUO2		4497	UUO2
			2730	UUO2		1652	UUO2		2404	UUO2		2138	UUO2
			1078	UUO2		770	UUO2		2318	UUO2		2019	UUO2
			6607	UUO2		2734	UUO2		2532	UUO2		2284	UUO2
			3836	UUO2		1884	UUO2		713	UUO2		652	UUO2
			3752	UUO2		1984	UUO2		7101	UUO2		6028	UUO2
			626	UUO2		527	UUO2		1634	UUO2		1338	UUO2
			2661	UUO2		1382	UUO2		1386	UUO2		1287	UUO2
			759	UUO2		580	UUO2		899	UUO2		873	UUO2
			3203	UUO2		1618	UUO2		1180	UUO2		1106	UUO2
			2426	UUO2		1389	UUO2		3433	UUO2		3044	UUO2
			1577	UUO2		1054	UUO2		6066	UUO2		4855	UUO2
			1026	UUO2		725	UUO2		3472	UUO2		2847	UUO2
			900	UUO2		605	UUO2		5300	UUO2		4256	UUO2
			3217	UUO2		1883	UUO2		1016	UUO2		972	UUO2
			4967	UUO2		2242	UUO2		3901	UUO2		3462	UUO2
			5982	UUO2		2640	UUO2		9185	UUO2		7692	UUO2
			2474	UUO2		1553	UUO2		1021	UUO2		953	UUO2
			1313	UUO2		913	UUO2		14057	UUO2		11199	UUO2
			1965	UUO2		1332	UUO2		2644	UUO2		2391	UUO2
			1272	UUO2		856	UUO2		480	UUO2		438	UUO2
			3596	UUO2		1892	UUO2		7554	UUO2		6379	UUO2
			8880	UUO2		3068	UUO2		638	UUO2		614	UUO2
			1746	UUO2		1124	UUO2		6972	UUO2		5278	UUO2
			9378	UUO2		3128	UUO2		7062	UUO2		6069	UUO2
			2660	UUO2		1421	UUO2		3560	UUO2		2963	UUO2
			2977	UUO2		1493	UUO2		5392	UUO2		4430	UUO2
			9397	UUO2		3483	UUO2		4751	UUO2		4186	UUO2
			2081	UUO2		1327	UUO2		7307	UUO2		6021	UUO2
			1555	UUO2		1022	UUO2		3467	UUO2		3054	UUO2
			3829	UUO2		1909	UUO2		5148	UUO2		4456	UUO2
			1942	UUO2		1143	UUO2		1727	UUO2		1596	UUO2
			930	UUO2		633	UUO2		2410	UUO2		2088	UUO2
			668	UUO2		550	UUO2		8717	UUO2		6904	UUO2
			1559	UUO2		1065	UUO2		14533	UUO2		11140	UUO2
			9312	UUO2		3505	UUO2		668	UUO2		650	UUO2
			4412	UUO2		2245	UUO2		4988	UUO2		4357	UUO2
			11975	UUO2		3774	UUO2		1092	UUO2		1048	UUO2
			1304	UUO2		881	UUO2		5724	UUO2		4587	UUO2
			1352	UUO2		917	UUO2		5930	UUO2		4691	UUO2
			1578	UUO2		1094	UUO2		9235	UUO2		6841	UUO2
			2832	UUO2		1495	UUO2		2764	UUO2		2390	UUO2
			2206	UUO2		1475	UUO2		15864	UUO2		11098	UUO2
			1099	UUO2		795	UUO2		4539	UUO2		3716	UUO2
			331	UUO2		300	UUO2		5062	UUO2		4292	UUO2
			4511	UUO2		2215	UUO2		1587	UUO2		1490	UUO2
			9194	UUO2		3725	UUO2		15990	UUO2		12562	UUO2
			1568	UUO2		1015	UUO2		2561	UUO2		2209	UUO2
			4025	UUO2		2280	UUO2		3047	UUO2		2848	UUO2
			8617	UUO2		3165	UUO2		9139	UUO2		7642	UUO2
			1461	UUO2		1038	UUO2		726	UUO2		705	UUO2
			1728	UUO2		1069	UUO2		4040	UUO2		3352	UUO2
			1786	UUO2		1200	UUO2		4328	UUO2		3555	UUO2
			694	UUO2		555	UUO2		1852	UUO2		1700	UUO2
			613	UUO2		501	UUO2		4494	UUO2		3904	UUO2
			1024	UUO2		796	UUO2		6571	UUO2		5312	UUO2
			2851	UUO2		1529	UUO2		4959	UUO2		4156	UUO2
			4014	UUO2		2100	UUO2		12315	UUO2		9922	UUO2
			1278	UUO2		877	UUO2		5876	UUO2		4765	UUO2
			1003	UUO2		758	UUO2		9937	UUO2		7443	UUO2
			3022	UUO2		1591	UUO2		1828	UUO2		1673	UUO2
			10383	UUO2		3837	UUO2		3501	UUO2		3230	UUO2
			2913	UUO2		1765	UUO2		20887	UUO2		16185	UUO2
			6263	UUO2		2684	UUO2		2868	UUO2		2612	UUO2
			4689	UUO2		2399	UUO2		13459	UUO2		10949	UUO2
			907	UUO2		639	UUO2		14188	UUO2		11204	UUO2
			10220	UUO2		3512	UUO2		9515	UUO2		7884	UUO2
			1586	UUO2		1017	UUO2		3592	UUO2		3095	UUO2
			3318	UUO2		1632	UUO2		1520	UUO2		1421	UUO2
			2676	UUO2		1540	UUO2		3634	UUO2		3202	UUO2
			3413	UUO2		1992	UUO2		21510	UUO2		16501	UUO2
			1875	UUO2		1180	UUO2		5962	UUO2		4768	UUO2
			5103	UUO2		2508	UUO2		2055	UUO2		1951	UUO2
			7154	UUO2		2617	UUO2		2029	UUO2		1904	UUO2
			3704	UUO2		1998	UUO2		4100	UUO2		3599	UUO2
			1203	UUO2		888	UUO2		4391	UUO2		4000	UUO2
			2877	UUO2		1762	UUO2		8883	UUO2		6994	UUO2
			3633	UUO2		1912	UUO2		2111	UUO2		1970	UUO2
			3066	UUO2		1723	UUO2		4691	UUO2		4139	UUO2
			5864	UUO2		2703	UUO2		4557	UUO2		4030	UUO2
			4710	UUO2		2467	UUO2		14348	UUO2		11574	UUO2
			3061	UUO2		1823	UUO2		5432	UUO2		4680	UUO2
			2119	UUO2		1212	UUO2		7838	UUO2		6408	UUO2
			3493	UUO2		1776	UUO2		3766	UUO2		3125	UUO2
			3334	UUO2		1769	UUO2		11819	UUO2		9793	UUO2
			2492	UUO2		1426	UUO2		1689	UUO2		1594	UUO2
			2400	UUO2		1329	UUO2		1387	UUO2		1274	UUO2
			4175	UUO2		2075	UUO2		5054	UUO2		4483	UUO2
			1826	UUO2		1222	UUO2		9718	UUO2		7819	UUO2
			2818	UUO2		1608	UUO2		11056	UUO2		8997	UUO2
			818	UUO2		603	UUO2		4397	UUO2		3538	UUO2
			1508	UUO2		963	UUO2		5490	UUO2		4649	UUO2
			9552	UUO2		3207	UUO2		2372	UUO2		2184	UUO2
			2897	UUO2		1631	UUO2		10729	UUO2		8695	UUO2
			3204	UUO2		1581	UUO2		3046	UUO2		2677	UUO2
			1054	UUO2		748	UUO2		7680	UUO2		5979	UUO2
			1420	UUO2		956	UUO2		8731	UUO2		6963	UUO2
			984	UUO2		727	UUO2		8443	UUO2		6595	UUO2
			2456	UUO2		1474	UUO2		7915	UUO2		6616	UUO2
			1607	UUO2		984	UUO2		3351	UUO2		2841	UUO2
			1492	UUO2		967	UUO2		7054	UUO2		5774	UUO2
			835	UUO2		674	UUO2		3490	UUO2		2983	UUO2
			1248	UUO2		866	UUO2		4226	UUO2		3549	UUO2
			2128	UUO2		1416	UUO2		9731	UUO2		7920	UUO2
			3678	UUO2		1940	UUO2		2271	UUO2		2212	UUO2
			1099	UUO2		772	UUO2		9018	UUO2		7544	UUO2
			4884	UUO2		2343	UUO2		9092	UUO2		7555	UUO2
			6872	UUO2		2643	UUO2		1913	UUO2		1800	UUO2
			339	UUO2		301	UUO2		940	UUO2		906	UUO2
			4251	UUO2		2167	UUO2		2019	UUO2		1882	UUO2
			1090	UUO2		768	UUO2		3430	UUO2		3005	UUO2
			2359	UUO2		1422	UUO2		441	UUO2		431	UUO2
			4356	UUO2		2214	UUO2		16779	UUO2		13145	UUO2
			4461	UUO2		2302	UUO2		11545	UUO2		9513	UUO2
			414	UUO2		363	UUO2		11060	UUO2		8556	UUO2
			3371	UUO2		1908	UUO2		6974	UUO2		5851	UUO2
			1641	UUO2		1085	UUO2		2614	UUO2		2240	UUO2
			672	UUO2		548	UUO2		14652	UUO2		11574	UUO2
			5195	UUO2		2390	UUO2		3725	UUO2		3313	UUO2
			4788	UUO2		2523	UUO2		2779	UUO2		2538	UUO2
			873	UUO2		621	UUO2		6739	UUO2		5338	UUO2
			9255	UUO2		3211	UUO2		7440	UUO2		6400	UUO2
			2996	UUO2		1482	UUO2		5323	UUO2		4308	UUO2
			3130	UUO2		1766	UUO2		2442	UUO2		2282	UUO2
			4226	UUO2		2063	UUO2		1172	UUO2		1133	UUO2
			830	UUO2		579	UUO2		6270	UUO2		4856	UUO2
			1855	UUO2		1172	UUO2		797	UUO2		776	UUO2
			6589	UUO2		3146	UUO2		15062	UUO2		12171	UUO2
			615	UUO2		481	UUO2		6271	UUO2		4848	UUO2
			4199	UUO2		2220	UUO2		7693	UUO2		6535	UUO2
			1878	UUO2		1175	UUO2		7334	UUO2		6038	UUO2
			893	UUO2		701	UUO2		20054	UUO2		15135	UUO2
			1682	UUO2		1083	UUO2		3520	UUO2		3126	UUO2
			2501	UUO2		1410	UUO2		3504	UUO2		3016	UUO2
			3555	UUO2		2026	UUO2		16508	UUO2		12979	UUO2
			5468	UUO2		2647	UUO2		3458	UUO2		3147	UUO2
			2016	UUO2		1182	UUO2		1622	UUO2		1521	UUO2
			1031	UUO2		735	UUO2		3145	UUO2		2648	UUO2
			1100	UUO2		787	UUO2		16445	UUO2		12035	UUO2
			5132	UUO2		2424	UUO2		1013	UUO2		962	UUO2
			2270	UUO2		1266	UUO2		1594	UUO2		1432	UUO2
			7278	UUO2		3001	UUO2		1543	UUO2		1447	UUO2
			826	UUO2		612	UUO2		445	UUO2		387	UUO2
			10013	UUO2		3925	UUO2		9299	UUO2		7864	UUO2
			5931	UUO2		2628	UUO2		865	UUO2		822	UUO2
			8931	UUO2		3184	UUO2		3399	UUO2		3024	UUO2
			5541	UUO2		2330	UUO2		3324	UUO2		2949	UUO2
			1022	UUO2		725	UUO2		3197	UUO2		2677	UUO2
			1351	UUO2		1018	UUO2		1795	UUO2		1400	UUO2
			1041	UUO2		757	UUO2		4670	UUO2		3804	UUO2
			1022	UUO2		791	UUO2		15244	UUO2		10893	UUO2
			2964	UUO2		1753	UUO2		3814	UUO2		3374	UUO2
			925	UUO2		733	UUO2		6559	UUO2		4911	UUO2
			960	UUO2		657	UUO2		668	UUO2		599	UUO2
			1118	UUO2		794	UUO2		3352	UUO2		3036	UUO2
			3808	UUO2		2026	UUO2		2230	UUO2		2066	UUO2
			2749	UUO2		1389	UUO2		3806	UUO2		3346	UUO2
			2753	UUO2		1736	UUO2		7797	UUO2		6600	UUO2
			2654	UUO2		1699	UUO2		2216	UUO2		2029	UUO2
			5477	UUO2		2534	UUO2		6947	UUO2		5894	UUO2
			1983	UUO2		1118	UUO2		2959	UUO2		2521	UUO2
			7278	UUO2		3053	UUO2		1693	UUO2		1586	UUO2
			1976	UUO2		1205	UUO2		3969	UUO2		3381	UUO2
			1208	UUO2		849	UUO2		4883	UUO2		4406	UUO2
			6724	UUO2		2725	UUO2		3788	UUO2		3380	UUO2
			8457	UUO2		3164	UUO2		524	UUO2		508	UUO2
			8007	UUO2		3192	UUO2		12894	UUO2		10514	UUO2
			1654	UUO2		1061	UUO2		2875	UUO2		2526	UUO2
			1135	UUO2		827	UUO2		7954	UUO2		6082	UUO2
			1556	UUO2		1008	UUO2		5282	UUO2		4179	UUO2
			2575	UUO2		1356	UUO2		1244	UUO2		1161	UUO2
			3492	UUO2		1817	UUO2		674	UUO2		651	UUO2
			6139	UUO2		2828	UUO2		12622	UUO2		10354	UUO2
			4374	UUO2		2045	UUO2		5326	UUO2		4589	UUO2
			5455	UUO2		2690	UUO2		13110	UUO2		10953	UUO2
			622	UUO2		510	UUO2		8200	UUO2		6380	UUO2
			736	UUO2		571	UUO2		8232	UUO2		6014	UUO2
			1555	UUO2		1134	UUO2		8209	UUO2		6953	UUO2
			582	UUO2		459	UUO2		6240	UUO2		4894	UUO2
			927	UUO2		670	UUO2		5230	UUO2		4089	UUO2
			10118	UUO2		3687	UUO2		8885	UUO2		7498	UUO2
			390	UUO2		325	UUO2		4837	UUO2		4012	UUO2
			9944	UUO2		3956	UUO2		3324	UUO2		3162	UUO2
			3732	UUO2		1983	UUO2		3851	UUO2		3427	UUO2
			808	UUO2		554	UUO2		8920	UUO2		6619	UUO2
			3830	UUO2		2010	UUO2		4394	UUO2		3853	UUO2
			797	UUO2		570	UUO2		4313	UUO2		3517	UUO2
			1074	UUO2		710	UUO2		2780	UUO2		2461	UUO2
			3096	UUO2		1645	UUO2		2276	UUO2		2062	UUO2
			6112	UUO2		2672	UUO2		3271	UUO2		2977	UUO2
			5740	UUO2		2581	UUO2		4910	UUO2		4283	UUO2
			2977	UUO2		1769	UUO2		2269	UUO2		2116	UUO2
			859	UUO2		695	UUO2		20207	UUO2		14870	UUO2
			2811	UUO2		1488	UUO2		1515	UUO2		1369	UUO2
			9786	UUO2		3400	UUO2		2441	UUO2		2219	UUO2
			541	UUO2		439	UUO2		3460	UUO2		2869	UUO2
			514	UUO2		422	UUO2		3332	UUO2		2812	UUO2
			4983	UUO2		2386	UUO2		3008	UUO2		2697	UUO2
			2966	UUO2		1660	UUO2		5008	UUO2		4029	UUO2
			10209	UUO2		3683	UUO2		1878	UUO2		1759	UUO2
			8117	UUO2		3405	UUO2		3117	UUO2		2792	UUO2
			2343	UUO2		1535	UUO2		17223	UUO2		13350	UUO2
			8780	UUO2		3304	UUO2		2113	UUO2		1953	UUO2
			1226	UUO2		850	UUO2		1160	UUO2		1072	UUO2
			1607	UUO2		1065	UUO2		6448	UUO2		5139	UUO2
			2410	UUO2		1526	UUO2		3692	UUO2		3273	UUO2
			436	UUO2		362	UUO2		1245	UUO2		1168	UUO2
			1614	UUO2		1048	UUO2		643	UUO2		611	UUO2
			6804	UUO2		2963	UUO2		1697	UUO2		1612	UUO2
			5083	UUO2		2414	UUO2		2468	UUO2		2263	UUO2
			2523	UUO2		1290	UUO2		3836	UUO2		3319	UUO2
			736	UUO2		551	UUO2		4530	UUO2		3716	UUO2
			1172	UUO2		833	UUO2		4708	UUO2		4101	UUO2
			5830	UUO2		2432	UUO2		5669	UUO2		4703	UUO2
			5324	UUO2		2563	UUO2		20411	UUO2		15294	UUO2
			10761	UUO2		3853	UUO2		14342	UUO2		11482	UUO2
			5080	UUO2		2317	UUO2		4136	UUO2		3586	UUO2
			1603	UUO2		1061	UUO2		4551	UUO2		3784	UUO2
			832	UUO2		651	UUO2		1239	UUO2		1166	UUO2
			1831	UUO2		1277	UUO2		10393	UUO2		7522	UUO2
			2815	UUO2		1428	UUO2		3614	UUO2		3041	UUO2
			3348	UUO2		1883	UUO2		7806	UUO2		6556	UUO2
			7190	UUO2		3109	UUO2		2981	UUO2		2745	UUO2
			1570	UUO2		1073	UUO2		618	UUO2		602	UUO2
			2461	UUO2		1505	UUO2		4257	UUO2		3669	UUO2
			1959	UUO2		1133	UUO2		3225	UUO2		2741	UUO2
			1827	UUO2		1119	UUO2		1515	UUO2		1385	UUO2
			8242	UUO2		3374	UUO2		12574	UUO2		10574	UUO2
			2247	UUO2		1350	UUO2		5477	UUO2		4788	UUO2
			6254	UUO2		2663	UUO2		3838	UUO2		3438	UUO2
			1404	UUO2		863	UUO2		2948	UUO2		2484	UUO2
			5556	UUO2		2776	UUO2		25829	UUO2		17402	UUO2
			741	UUO2		566	UUO2		6190	UUO2		4925	UUO2
			5375	UUO2		2581	UUO2		13695	UUO2		10859	UUO2
			1484	UUO2		923	UUO2		3641	UUO2		3026	UUO2
			3010	UUO2		1771	UUO2		6774	UUO2		5597	UUO2
			1057	UUO2		729	UUO2		608	UUO2		587	UUO2
			1049	UUO2		777	UUO2		5412	UUO2		4246	UUO2
			4186	UUO2		2297	UUO2		4140	UUO2		3840	UUO2
			1573	UUO2		1092	UUO2		1737	UUO2		1598	UUO2
			3111	UUO2		1653	UUO2		4205	UUO2		3570	UUO2
			3895	UUO2		2168	UUO2		2993	UUO2		2688	UUO2
			6140	UUO2		2427	UUO2		7777	UUO2		6494	UUO2
			4758	UUO2		2436	UUO2		13164	UUO2		10306	UUO2
			1646	UUO2		1058	UUO2		3262	UUO2		2791	UUO2
			1094	UUO2		768	UUO2		4373	UUO2		3588	UUO2
			8114	UUO2		3484	UUO2		18246	UUO2		14175	UUO2
			1880	UUO2		1186	UUO2		2027	UUO2		1812	UUO2
			1047	UUO2		783	UUO2		5202	UUO2		4153	UUO2
			597	UUO2		496	UUO2		15684	UUO2		12588	UUO2
			3317	UUO2		1497	UUO2		2084	UUO2		1825	UUO2
			10206	UUO2		3427	UUO2		861	UUO2		818	UUO2
			3063	UUO2		1553	UUO2		5787	UUO2		4768	UUO2
			1735	UUO2		1076	UUO2		2719	UUO2		2346	UUO2
			493	UUO2		417	UUO2		859	UUO2		801	UUO2
			8377	UUO2		3257	UUO2		2222	UUO2		2022	UUO2
			1693	UUO2		1133	UUO2		3602	UUO2		3258	UUO2
			1941	UUO2		1169	UUO2		894	UUO2		859	UUO2
			7744	UUO2		3186	UUO2		722	UUO2		694	UUO2
			2043	UUO2		1353	UUO2		1014	UUO2		992	UUO2
			550	UUO2		436	UUO2		1371	UUO2		1173	UUO2
			781	UUO2		633	UUO2		6212	UUO2		4880	UUO2
			2529	UUO2		1363	UUO2		1501	UUO2		1388	UUO2
			2577	UUO2		1300	UUO2		7495	UUO2		5941	UUO2
			3015	UUO2		1714	UUO2		6286	UUO2		5205	UUO2
			760	UUO2		543	UUO2		4582	UUO2		3745	UUO2
			1399	UUO2		941	UUO2		4095	UUO2		3415	UUO2
			1598	UUO2		973	UUO2		591	UUO2		565	UUO2
			1870	UUO2		1181	UUO2		5101	UUO2		4122	UUO2
			1521	UUO2		999	UUO2		5866	UUO2		4630	UUO2
			6518	UUO2		2882	UUO2		1248	UUO2		1192	UUO2
			1305	UUO2		852	UUO2		3876	UUO2		3426	UUO2
			6366	UUO2		2699	UUO2		2491	UUO2		2291	UUO2
			933	UUO2		690	UUO2		2585	UUO2		2224	UUO2
			2912	UUO2		1587	UUO2		5511	UUO2		4679	UUO2
			1015	UUO2		731	UUO2		5385	UUO2		4359	UUO2
			8213	UUO2		3359	UUO2		513	UUO2		498	UUO2
			3175	UUO2		1651	UUO2		1074	UUO2		1009	UUO2
			2043	UUO2		1198	UUO2		1881	UUO2		1681	UUO2
			1470	UUO2		998	UUO2		5584	UUO2		4687	UUO2
			675	UUO2		531	UUO2		3753	UUO2		3073	UUO2
			8468	UUO2		3044	UUO2		11309	UUO2		9301	UUO2
			11749	UUO2		3378	UUO2		6940	UUO2		5766	UUO2
			2453	UUO2		1539	UUO2		14728	UUO2		11190	UUO2
			1215	UUO2		813	UUO2		2117	UUO2		1869	UUO2
			1569	UUO2		1070	UUO2		679	UUO2		647	UUO2
			691	UUO2		538	UUO2		4074	UUO2		3360	UUO2
			5623	UUO2		2160	UUO2		6596	UUO2		5501	UUO2
			3087	UUO2		1619	UUO2		9825	UUO2		7974	UUO2
			2227	UUO2		1490	UUO2		1383	UUO2		1325	UUO2
			1925	UUO2		1215	UUO2		16411	UUO2		12694	UUO2
			2764	UUO2		1541	UUO2		5676	UUO2		4646	UUO2
			4484	UUO2		2217	UUO2		16855	UUO2		13440	UUO2
			907	UUO2		675	UUO2		3467	UUO2		2819	UUO2
			2009	UUO2		1210	UUO2		828	UUO2		799	UUO2
			1091	UUO2		724	UUO2		2400	UUO2		2036	UUO2
			1660	UUO2		1027	UUO2		2315	UUO2		2054	UUO2
			1686	UUO2		1001	UUO2		2505	UUO2		2168	UUO2
			10237	UUO2		3820	UUO2		14865	UUO2		12001	UUO2
			1676	UUO2		1098	UUO2		2580	UUO2		2271	UUO2
			2695	UUO2		1645	UUO2		2679	UUO2		2516	UUO2
			2299	UUO2		1421	UUO2		6607	UUO2		5516	UUO2
			5535	UUO2		2489	UUO2		7321	UUO2		6271	UUO2
			5404	UUO2		2360	UUO2		2369	UUO2		2134	UUO2
			1214	UUO2		891	UUO2		5283	UUO2		4193	UUO2
			3229	UUO2		1689	UUO2		11054	UUO2		8704	UUO2
			5344	UUO2		2318	UUO2		8919	UUO2		7378	UUO2
			5483	UUO2		2495	UUO2		1602	UUO2		1476	UUO2
			5997	UUO2		2750	UUO2		432	UUO2		419	UUO2
			1869	UUO2		1141	UUO2		892	UUO2		851	UUO2
			1679	UUO2		1157	UUO2		7029	UUO2		5550	UUO2
			1697	UUO2		1084	UUO2		11556	UUO2		9028	UUO2
			1917	UUO2		1188	UUO2		751	UUO2		710	UUO2
			1136	UUO2		814	UUO2		11791	UUO2		9380	UUO2
			7557	UUO2		2951	UUO2		3910	UUO2		3487	UUO2
			5180	UUO2		2443	UUO2		7576	UUO2		6343	UUO2
			744	UUO2		567	UUO2		9372	UUO2		6770	UUO2
			6707	UUO2		2889	UUO2		2390	UUO2		2189	UUO2
			2017	UUO2		1235	UUO2		3447	UUO2		2903	UUO2
			1267	UUO2		724	UUO2		5169	UUO2		4013	UUO2
			2794	UUO2		1416	UUO2		1169	UUO2		1062	UUO2
			1542	UUO2		1016	UUO2		4041	UUO2		3334	UUO2
			1510	UUO2		1033	UUO2		8806	UUO2		6733	UUO2
			4528	UUO2		2210	UUO2		7694	UUO2		5870	UUO2
			1964	UUO2		1152	UUO2		9510	UUO2		7756	UUO2
			10129	UUO2		3768	UUO2		13934	UUO2		11367	UUO2
			2196	UUO2		1305	UUO2		14167	UUO2		10829	UUO2
			3499	UUO2		1988	UUO2		10788	UUO2		8935	UUO2
			9158	UUO2		3635	UUO2		7521	UUO2		6597	UUO2
			3112	UUO2		1868	UUO2		3577	UUO2		3229	UUO2
			5937	UUO2		2737	UUO2		3689	UUO2		3428	UUO2
			7520	UUO2		3315	UUO2		25722	UUO2		18854	UUO2
			5617	UUO2		2709	UUO2		7186	UUO2		6443	UUO2
			768	UUO2		611	UUO2		9746	UUO2		8084	UUO2
			3978	UUO2		2110	UUO2		3133	UUO2		2814	UUO2
			4823	UUO2		2424	UUO2		11663	UUO2		9405	UUO2
			2035	UUO2		1347	UUO2		12957	UUO2		10177	UUO2
			4902	UUO2		2047	UUO2		4267	UUO2		3812	UUO2
			2367	UUO2		1557	UUO2		3694	UUO2		3300	UUO2
			8758	UUO2		3324	UUO2		2860	UUO2		2627	UUO2
			1538	UUO2		1047	UUO2		12502	UUO2		8726	UUO2
			5443	UUO2		2670	UUO2		13234	UUO2		10762	UUO2
			7920	UUO2		3198	UUO2		580	UUO2		556	UUO2
			1555	UUO2		1039	UUO2		3359	UUO2		2782	UUO2
			2716	UUO2		1694	UUO2		11279	UUO2		9033	UUO2
			1789	UUO2		1242	UUO2		11554	UUO2		8298	UUO2
			2241	UUO2		1372	UUO2		4534	UUO2		3750	UUO2
			939	UUO2		660	UUO2		841	UUO2		794	UUO2
			1127	UUO2		780	UUO2		4929	UUO2		3877	UUO2
			1847	UUO2		1129	UUO2		2031	UUO2		1837	UUO2
			2047	UUO2		1319	UUO2		1752	UUO2		1602	UUO2
			8392	UUO2		3163	UUO2		3502	UUO2		3194	UUO2
			566	UUO2		472	UUO2		3746	UUO2		3014	UUO2
			1956	UUO2		1173	UUO2		12541	UUO2		9544	UUO2
			5826	UUO2		2857	UUO2		13643	UUO2		10845	UUO2
			719	UUO2		584	UUO2		2252	UUO2		2009	UUO2
			383	UUO2		333	UUO2		3745	UUO2		3147	UUO2
			1476	UUO2		979	UUO2		3639	UUO2		3020	UUO2
			11728	UUO2		3631	UUO2		1671	UUO2		1574	UUO2
			1311	UUO2		909	UUO2		8302	UUO2		6768	UUO2
			1670	UUO2		1169	UUO2		6759	UUO2		5658	UUO2
			585	UUO2		491	UUO2		12778	UUO2		9873	UUO2
			1107	UUO2		702	UUO2		685	UUO2		661	UUO2
			4042	UUO2		2187	UUO2		11869	UUO2		9741	UUO2
			1495	UUO2		1061	UUO2		9028	UUO2		7538	UUO2
			2504	UUO2		1433	UUO2		4124	UUO2		3422	UUO2
			3205	UUO2		1842	UUO2		8171	UUO2		6926	UUO2
			3047	UUO2		1711	UUO2		10400	UUO2		8424	UUO2
			1209	UUO2		860	UUO2		4708	UUO2		3807	UUO2
			1078	UUO2		755	UUO2		4217	UUO2		3492	UUO2
			1455	UUO2		1019	UUO2		6048	UUO2		4801	UUO2
			373	UUO2		303	UUO2		1983	UUO2		1692	UUO2
			2066	UUO2		1313	UUO2		7025	UUO2		5572	UUO2
			3603	UUO2		2045	UUO2		9922	UUO2		7520	UUO2
			3065	UUO2		1712	UUO2		17908	UUO2		13188	UUO2
			458	UUO2		385	UUO2		862	UUO2		783	UUO2
			4019	UUO2		1961	UUO2		3298	UUO2		2995	UUO2
			1300	UUO2		942	UUO2		3959	UUO2		3488	UUO2
			2661	UUO2		1536	UUO2		2373	UUO2		2104	UUO2
			1019	UUO2		775	UUO2		2129	UUO2		1940	UUO2
			3235	UUO2		1893	UUO2		8624	UUO2		7171	UUO2
			1475	UUO2		967	UUO2		6315	UUO2		4964	UUO2
			6523	UUO2		2925	UUO2		8097	UUO2		7062	UUO2
			578	UUO2		469	UUO2		4423	UUO2		3587	UUO2
			5557	UUO2		2399	UUO2		1435	UUO2		1368	UUO2
			8880	UUO2		3331	UUO2		690	UUO2		668	UUO2
			5174	UUO2		2209	UUO2		3603	UUO2		3185	UUO2
			4003	UUO2		2101	UUO2		3795	UUO2		3447	UUO2
			940	UUO2		686	UUO2		3691	UUO2		3102	UUO2
			8300	UUO2		3383	UUO2		9936	UUO2		8423	UUO2
			2525	UUO2		1450	UUO2		2392	UUO2		2171	UUO2
			4587	UUO2		2277	UUO2		697	UUO2		674	UUO2
			5315	UUO2		2362	UUO2		9170	UUO2		7244	UUO2
			7020	UUO2		2617	UUO2		7079	UUO2		5977	UUO2
			1901	UUO2		1224	UUO2		4000	UUO2		3446	UUO2
			4438	UUO2		2174	UUO2		836	UUO2		815	UUO2
			3514	UUO2		1890	UUO2		3748	UUO2		3458	UUO2
			4725	UUO2		2158	UUO2		4751	UUO2		4055	UUO2
			1463	UUO2		973	UUO2		10366	UUO2		8209	UUO2
			1198	UUO2		803	UUO2		2289	UUO2		1996	UUO2
			1686	UUO2		1085	UUO2		718	UUO2		681	UUO2
			1863	UUO2		1101	UUO2		2796	UUO2		2428	UUO2
			5480	UUO2		2788	UUO2		4682	UUO2		4203	UUO2
			546	UUO2		420	UUO2		7239	UUO2		5708	UUO2
			6930	UUO2		3058	UUO2		7991	UUO2		6800	UUO2
			818	UUO2		612	UUO2		6084	UUO2		4793	UUO2
			1308	UUO2		990	UUO2		13291	UUO2		10377	UUO2
			2044	UUO2		1334	UUO2		8140	UUO2		6626	UUO2
			1358	UUO2		922	UUO2		4950	UUO2		4059	UUO2
			2608	UUO2		1308	UUO2		5665	UUO2		4664	UUO2
			5156	UUO2		2614	UUO2		1169	UUO2		1102	UUO2
			726	UUO2		567	UUO2		1414	UUO2		1247	UUO2
			7103	UUO2		2885	UUO2		6795	UUO2		5557	UUO2
			8349	UUO2		3000	UUO2		1723	UUO2		1575	UUO2
			2888	UUO2		1757	UUO2		20201	UUO2		14779	UUO2
			1374	UUO2		912	UUO2		5265	UUO2		4285	UUO2
			2004	UUO2		1175	UUO2		4057	UUO2		3328	UUO2
			1821	UUO2		1079	UUO2		1061	UUO2		999	UUO2
			2103	UUO2		1262	UUO2		12372	UUO2		9597	UUO2
			6231	UUO2		2549	UUO2		5029	UUO2		4449	UUO2
			3507	UUO2		1752	UUO2		4042	UUO2		3564	UUO2
			1595	UUO2		1075	UUO2		1986	UUO2		1750	UUO2
			9046	UUO2		3567	UUO2		11421	UUO2		9589	UUO2
			6791	UUO2		2846	UUO2		14347	UUO2		11131	UUO2
			7224	UUO2		3067	UUO2		7208	UUO2		6278	UUO2
			9419	UUO2		3478	UUO2		6213	UUO2		5366	UUO2
			929	UUO2		686	UUO2		1624	UUO2		1346	UUO2
			5740	UUO2		2719	UUO2		5615	UUO2		4953	UUO2
			1468	UUO2		997	UUO2		4922	UUO2		4039	UUO2
			1936	UUO2		1203	UUO2		3301	UUO2		2791	UUO2
			8089	UUO2		3224	UUO2		5634	UUO2		4944	UUO2
			2306	UUO2		1320	UUO2		3133	UUO2		2668	UUO2
			1134	UUO2		785	UUO2		3161	UUO2		2728	UUO2
			1734	UUO2		1075	UUO2		5502	UUO2		4554	UUO2
			975	UUO2		715	UUO2		4312	UUO2		3836	UUO2
			2290	UUO2		1352	UUO2		647	UUO2		631	UUO2
			2303	UUO2		1478	UUO2		13448	UUO2		10366	UUO2
			2840	UUO2		1487	UUO2		6565	UUO2		5363	UUO2
			6643	UUO2		2656	UUO2		7724	UUO2		6517	UUO2
			1359	UUO2		995	UUO2		4849	UUO2		4142	UUO2
			1559	UUO2		970	UUO2		3126	UUO2		2628	UUO2
			2691	UUO2		1728	UUO2		17647	UUO2		13590	UUO2
			1277	UUO2		903	UUO2		5973	UUO2		4729	UUO2
			6372	UUO2		2902	UUO2		12357	UUO2		10096	UUO2
			589	UUO2		452	UUO2		3898	UUO2		3262	UUO2
			3329	UUO2		1657	UUO2		2243	UUO2		2019	UUO2
			1957	UUO2		1293	UUO2		4854	UUO2		4269	UUO2
			2253	UUO2		1345	UUO2		3013	UUO2		2687	UUO2
			11013	UUO2		3291	UUO2		7947	UUO2		6937	UUO2
			2183	UUO2		1339	UUO2		14604	UUO2		11405	UUO2
			1294	UUO2		895	UUO2		5891	UUO2		4773	UUO2
			10100	UUO2		3444	UUO2		1445	UUO2		1376	UUO2
			794	UUO2		579	UUO2		10827	UUO2		8119	UUO2
			2659	UUO2		1640	UUO2		3948	UUO2		3503	UUO2
			9686	UUO2		3615	UUO2		8647	UUO2		7346	UUO2
			1927	UUO2		1162	UUO2		3620	UUO2		3140	UUO2
			917	UUO2		685	UUO2		843	UUO2		806	UUO2
			1745	UUO2		1187	UUO2		9348	UUO2		7748	UUO2
			4718	UUO2		2313	UUO2		4731	UUO2		4168	UUO2
			7725	UUO2		3183	UUO2		5089	UUO2		4570	UUO2
			1174	UUO2		782	UUO2		4637	UUO2		4252	UUO2
			6151	UUO2		2939	UUO2		14371	UUO2		11320	UUO2
			970	UUO2		703	UUO2		3514	UUO2		2965	UUO2
			3788	UUO2		1901	UUO2		4848	UUO2		3924	UUO2
			6128	UUO2		2655	UUO2		4705	UUO2		4146	UUO2
			1653	UUO2		1099	UUO2		12406	UUO2		9430	UUO2
			597	UUO2		477	UUO2		1316	UUO2		1168	UUO2
			2044	UUO2		1179	UUO2		7182	UUO2		5633	UUO2
			1749	UUO2		1037	UUO2		5244	UUO2		4237	UUO2
			1232	UUO2		892	UUO2		8807	UUO2		6909	UUO2
			6721	UUO2		2860	UUO2		11609	UUO2		9603	UUO2
			710	UUO2		562	UUO2		5732	UUO2		4571	UUO2
			1552	UUO2		1151	UUO2		16141	UUO2		12839	UUO2
			9236	UUO2		3735	UUO2		10813	UUO2		9312	UUO2
			4410	UUO2		2327	UUO2		1641	UUO2		1583	UUO2
			9858	UUO2		3378	UUO2		1893	UUO2		1780	UUO2
			1208	UUO2		855	UUO2		1374	UUO2		1285	UUO2
			1009	UUO2		733	UUO2		5654	UUO2		4725	UUO2
			2031	UUO2		1315	UUO2		7715	UUO2		6330	UUO2
			539	UUO2		425	UUO2		6588	UUO2		5021	UUO2
			947	UUO2		740	UUO2		1653	UUO2		1549	UUO2
			8749	UUO2		3698	UUO2		1136	UUO2		1109	UUO2
			1102	UUO2		822	UUO2		3388	UUO2		2865	UUO2
			420	UUO2		362	UUO2		6791	UUO2		5382	UUO2
			2894	UUO2		1735	UUO2		5375	UUO2		4560	UUO2
			1453	UUO2		999	UUO2		1086	UUO2		1014	UUO2
			4803	UUO2		2267	UUO2		4678	UUO2		4124	UUO2
			2320	UUO2		1433	UUO2		4198	UUO2		3471	UUO2
			1445	UUO2		942	UUO2		3059	UUO2		2589	UUO2
			3599	UUO2		2127	UUO2		13982	UUO2		11057	UUO2
			1466	UUO2		915	UUO2		891	UUO2		842	UUO2
			1233	UUO2		894	UUO2		4732	UUO2		3878	UUO2
			7976	UUO2		2964	UUO2		6278	UUO2		5425	UUO2
			2485	UUO2		1347	UUO2		3262	UUO2		2872	UUO2
			3808	UUO2		2089	UUO2		2881	UUO2		2694	UUO2
			1122	UUO2		793	UUO2		5868	UUO2		4973	UUO2
			2364	UUO2		1506	UUO2		4599	UUO2		3999	UUO2
			4203	UUO2		2305	UUO2		2796	UUO2		2515	UUO2
			9406	UUO2		3466	UUO2		2214	UUO2		2047	UUO2
			2099	UUO2		1362	UUO2		12151	UUO2		9567	UUO2
			1955	UUO2		1182	UUO2		4967	UUO2		4105	UUO2
			1463	UUO2		998	UUO2		4227	UUO2		3484	UUO2
			1627	UUO2		1027	UUO2		3009	UUO2		2798	UUO2
			7247	UUO2		3019	UUO2		1989	UUO2		1853	UUO2
			820	UUO2		609	UUO2		3612	UUO2		3090	UUO2
			3480	UUO2		1684	UUO2		1173	UUO2		1098	UUO2
			6287	UUO2		2680	UUO2		5412	UUO2		4751	UUO2
			737	UUO2		578	UUO2		6761	UUO2		5312	UUO2
			1319	UUO2		884	UUO2		5782	UUO2		4641	UUO2
			1711	UUO2		1062	UUO2		785	UUO2		743	UUO2
			1158	UUO2		829	UUO2		495	UUO2		467	UUO2
			4262	UUO2		2280	UUO2		7277	UUO2		6246	UUO2
			8054	UUO2		3280	UUO2		3605	UUO2		3276	UUO2
			3641	UUO2		1955	UUO2		3956	UUO2		3527	UUO2
			2249	UUO2		1380	UUO2		6341	UUO2		5034	UUO2
			1843	UUO2		1061	UUO2		4164	UUO2		3433	UUO2
			9176	UUO2		3399	UUO2		4171	UUO2		3745	UUO2
			961	UUO2		709	UUO2		783	UUO2		678	UUO2
			794	UUO2		581	UUO2		678	UUO2		641	UUO2
			2735	UUO2		1684	UUO2		9663	UUO2		8337	UUO2
			3426	UUO2		1770	UUO2		5057	UUO2		4414	UUO2
			1570	UUO2		1013	UUO2		11906	UUO2		9066	UUO2
			3260	UUO2		1645	UUO2		2522	UUO2		2321	UUO2
			1444	UUO2		897	UUO2		8201	UUO2		6730	UUO2
			5748	UUO2		2521	UUO2		3253	UUO2		3007	UUO2
			3456	UUO2		1543	UUO2		5155	UUO2		4103	UUO2
			1804	UUO2		1130	UUO2		4362	UUO2		3602	UUO2
			3152	UUO2		1798	UUO2		1907	UUO2		1816	UUO2
			8814	UUO2		3524	UUO2		5250	UUO2		4765	UUO2
			2906	UUO2		1789	UUO2		7547	UUO2		6604	UUO2
			1874	UUO2		1207	UUO2		5496	UUO2		4305	UUO2
			1943	UUO2		1348	UUO2		4741	UUO2		4188	UUO2
			9536	UUO2		3467	UUO2		3798	UUO2		3415	UUO2
			10008	UUO2		3349	UUO2		6503	UUO2		5717	UUO2
			1200	UUO2		844	UUO2		6122	UUO2		4760	UUO2
			5137	UUO2		2300	UUO2		1204	UUO2		1096	UUO2
			7376	UUO2		3017	UUO2		5255	UUO2		4588	UUO2
			2289	UUO2		1361	UUO2		898	UUO2		876	UUO2
			8990	UUO2		3246	UUO2		6206	UUO2		5328	UUO2
			2559	UUO2		1662	UUO2		4639	UUO2		4127	UUO2
			1605	UUO2		1170	UUO2		4657	UUO2		4134	UUO2
			1796	UUO2		1171	UUO2		5942	UUO2		4675	UUO2
			3316	UUO2		1640	UUO2		6993	UUO2		6012	UUO2
			1735	UUO2		1151	UUO2		1622	UUO2		1498	UUO2
			3700	UUO2		2132	UUO2		7731	UUO2		6575	UUO2
			2879	UUO2		1665	UUO2		7528	UUO2		6130	UUO2
			1736	UUO2		1256	UUO2		11933	UUO2		9991	UUO2
			648	UUO2		456	UUO2		5080	UUO2		4108	UUO2
			5367	UUO2		2382	UUO2		4649	UUO2		4084	UUO2
			1285	UUO2		867	UUO2		8091	UUO2		6114	UUO2
			2367	UUO2		1358	UUO2		5459	UUO2		4618	UUO2
			778	UUO2		588	UUO2		3940	UUO2		3269	UUO2
			5839	UUO2		2328	UUO2		9046	UUO2		7328	UUO2
			1439	UUO2		920	UUO2		4775	UUO2		3787	UUO2
			1290	UUO2		847	UUO2		6480	UUO2		5000	UUO2
			3054	UUO2		1554	UUO2		3620	UUO2		3187	UUO2
			2375	UUO2		1270	UUO2		4744	UUO2		3932	UUO2
			1340	UUO2		935	UUO2		3345	UUO2		2845	UUO2
			1506	UUO2		923	UUO2		3532	UUO2		3157	UUO2
			1755	UUO2		1146	UUO2		545	UUO2		526	UUO2
			1938	UUO2		1305	UUO2		9027	UUO2		7582	UUO2
			3783	UUO2		2070	UUO2		5778	UUO2		5051	UUO2
			863	UUO2		655	UUO2		2494	UUO2		2224	UUO2
			1103	UUO2		792	UUO2		4917	UUO2		3949	UUO2
			7852	UUO2		2873	UUO2		1113	UUO2		1081	UUO2
			2163	UUO2		1336	UUO2		3228	UUO2		2932	UUO2
			937	UUO2		691	UUO2		1791	UUO2		1634	UUO2
			1784	UUO2		1245	UUO2		20368	UUO2		15448	UUO2
			1186	UUO2		781	UUO2		5030	UUO2		4155	UUO2
			395	UUO2		309	UUO2		6099	UUO2		5147	UUO2
			2903	UUO2		1661	UUO2		10896	UUO2		7988	UUO2
			4231	UUO2		2153	UUO2		7281	UUO2		6342	UUO2
			7842	UUO2		3391	UUO2		18011	UUO2		14687	UUO2
			5346	UUO2		2643	UUO2		10402	UUO2		8591	UUO2
			11375	UUO2		3674	UUO2		551	UUO2		537	UUO2
			2362	UUO2		1367	UUO2		2094	UUO2		1873	UUO2
			8000	UUO2		3407	UUO2		5742	UUO2		5075	UUO2
			7580	UUO2		2866	UUO2		8428	UUO2		7071	UUO2
			9273	UUO2		3219	UUO2		3431	UUO2		3077	UUO2
			1714	UUO2		1013	UUO2		4190	UUO2		3501	UUO2
			4496	UUO2		2235	UUO2		12990	UUO2		10115	UUO2
			8672	UUO2		3225	UUO2		10290	UUO2		8690	UUO2
			1160	UUO2		858	UUO2		8755	UUO2		7124	UUO2
			2043	UUO2		1325	UUO2		5476	UUO2		4744	UUO2
			1823	UUO2		1283	UUO2		2174	UUO2		1993	UUO2
			2229	UUO2		1250	UUO2		3797	UUO2		3191	UUO2
			2957	UUO2		1691	UUO2		2129	UUO2		2015	UUO2
			1613	UUO2		993	UUO2		797	UUO2		782	UUO2
			5565	UUO2		2631	UUO2		4681	UUO2		4036	UUO2
			875	UUO2		686	UUO2		952	UUO2		849	UUO2
			1100	UUO2		780	UUO2		4304	UUO2		3522	UUO2
			848	UUO2		672	UUO2		2855	UUO2		2526	UUO2
			2624	UUO2		1552	UUO2		1248	UUO2		1174	UUO2
			1362	UUO2		958	UUO2		10883	UUO2		8857	UUO2
			2504	UUO2		1497	UUO2		11651	UUO2		9456	UUO2
			2296	UUO2		1354	UUO2		7044	UUO2		5939	UUO2
			1272	UUO2		934	UUO2		13035	UUO2		9863	UUO2
			1225	UUO2		903	UUO2		5474	UUO2		4363	UUO2
			3282	UUO2		1855	UUO2		10604	UUO2		8445	UUO2
			3937	UUO2		1984	UUO2		2989	UUO2		2694	UUO2
			1998	UUO2		1145	UUO2		1999	UUO2		1803	UUO2
			8346	UUO2		3175	UUO2		2483	UUO2		2307	UUO2
			1524	UUO2		1016	UUO2		12063	UUO2		9370	UUO2
			2145	UUO2		1261	UUO2		3531	UUO2		2982	UUO2
			1926	UUO2		1250	UUO2		14707	UUO2		11152	UUO2
			2831	UUO2		1622	UUO2		7995	UUO2		6306	UUO2
			757	UUO2		562	UUO2		3198	UUO2		2725	UUO2
			1206	UUO2		819	UUO2		4580	UUO2		3724	UUO2
			1233	UUO2		907	UUO2		537	UUO2		526	UUO2
			2779	UUO2		1482	UUO2		1866	UUO2		1724	UUO2
			4112	UUO2		2168	UUO2		1304	UUO2		1209	UUO2
			1575	UUO2		994	UUO2		1925	UUO2		1722	UUO2
			7105	UUO2		2997	UUO2		5864	UUO2		5204	UUO2
			7762	UUO2		3172	UUO2		3658	UUO2		3287	UUO2
			1428	UUO2		865	UUO2		5167	UUO2		4179	UUO2
			2114	UUO2		1384	UUO2		13510	UUO2		9312	UUO2
			6547	UUO2		3019	UUO2		15138	UUO2		12262	UUO2
			3884	UUO2		2086	UUO2		7513	UUO2		6555	UUO2
			10209	UUO2		3765	UUO2		9176	UUO2		7719	UUO2
			3830	UUO2		2123	UUO2		5813	UUO2		5079	UUO2
			3205	UUO2		1891	UUO2		2933	UUO2		2649	UUO2
			738	UUO2		607	UUO2		17436	UUO2		13018	UUO2
			1329	UUO2		959	UUO2		798	UUO2		753	UUO2
			1762	UUO2		1145	UUO2		5028	UUO2		4196	UUO2
			2265	UUO2		1356	UUO2		4010	UUO2		3485	UUO2
			1601	UUO2		1091	UUO2		4184	UUO2		3520	UUO2
			1210	UUO2		840	UUO2		14751	UUO2		10629	UUO2
			5743	UUO2		2611	UUO2		3064	UUO2		2869	UUO2
			3179	UUO2		1709	UUO2		6708	UUO2		5365	UUO2
			7098	UUO2		2936	UUO2		6096	UUO2		5114	UUO2
			1909	UUO2		1172	UUO2		2720	UUO2		2319	UUO2
			6183	UUO2		2974	UUO2		3126	UUO2		2907	UUO2
			2713	UUO2		1545	UUO2		2266	UUO2		2017	UUO2
			1020	UUO2		723	UUO2		1297	UUO2		1195	UUO2
			6031	UUO2		2819	UUO2		3231	UUO2		3025	UUO2
			11013	UUO2		3871	UUO2		9304	UUO2		7996	UUO2
			2735	UUO2		1331	UUO2		3427	UUO2		2968	UUO2
			5281	UUO2		2513	UUO2		719	UUO2		702	UUO2
			3697	UUO2		1907	UUO2		8728	UUO2		7330	UUO2
			3516	UUO2		1869	UUO2		1420	UUO2		1382	UUO2
			456	UUO2		398	UUO2		1933	UUO2		1762	UUO2
			607	UUO2		459	UUO2		6719	UUO2		5171	UUO2
			6745	UUO2		2933	UUO2		787	UUO2		775	UUO2
			7298	UUO2		2526	UUO2		3429	UUO2		3100	UUO2
			8083	UUO2		2980	UUO2		6591	UUO2		5788	UUO2
			3178	UUO2		1554	UUO2		1049	UUO2		983	UUO2
			4036	UUO2		2264	UUO2		8686	UUO2		7423	UUO2
			2432	UUO2		1390	UUO2		3641	UUO2		3239	UUO2
			1863	UUO2		1163	UUO2		6389	UUO2		5138	UUO2
			2796	UUO2		1390	UUO2		3781	UUO2		3249	UUO2
			6924	UUO2		3097	UUO2		13185	UUO2		10710	UUO2
			784	UUO2		610	UUO2		1199	UUO2		1135	UUO2
			1739	UUO2		1123	UUO2		3356	UUO2		2985	UUO2
			5358	UUO2		2432	UUO2		2550	UUO2		2396	UUO2
			3909	UUO2		2127	UUO2		4733	UUO2		4259	UUO2
			1920	UUO2		1187	UUO2		1350	UUO2		1232	UUO2
			4297	UUO2		2197	UUO2		9706	UUO2		8190	UUO2
			398	UUO2		344	UUO2		4966	UUO2		4220	UUO2
			2885	UUO2		1762	UUO2		4794	UUO2		4232	UUO2
			3889	UUO2		2023	UUO2		14105	UUO2		10970	UUO2
			5731	UUO2		2723	UUO2		21246	UUO2		16763	UUO2
			682	UUO2		527	UUO2		1772	UUO2		1559	UUO2
			8142	UUO2		3460	UUO2		2195	UUO2		2116	UUO2
			4321	UUO2		2196	UUO2		5200	UUO2		4557	UUO2
			4083	UUO2		2072	UUO2		2501	UUO2		2303	UUO2
			4693	UUO2		2289	UUO2		10536	UUO2		8619	UUO2
			3595	UUO2		1894	UUO2		3839	UUO2		3427	UUO2
			3257	UUO2		1828	UUO2		1270	UUO2		1230	UUO2
			4143	UUO2		2242	UUO2		2754	UUO2		2594	UUO2
			1868	UUO2		1182	UUO2		8494	UUO2		6775	UUO2
			1897	UUO2		1269	UUO2		624	UUO2		557	UUO2
			470	UUO2		369	UUO2		7024	UUO2		5473	UUO2
			7033	UUO2		3062	UUO2		799	UUO2		777	UUO2
			2901	UUO2		1563	UUO2		3280	UUO2		2913	UUO2
			1315	UUO2		929	UUO2		5306	UUO2		4263	UUO2
			3777	UUO2		1956	UUO2		1469	UUO2		1381	UUO2
			6349	UUO2		2891	UUO2		1443	UUO2		1399	UUO2
			400	UUO2		350	UUO2		5651	UUO2		4403	UUO2
			2697	UUO2		1494	UUO2		1307	UUO2		1229	UUO2
			3390	UUO2		1822	UUO2		3649	UUO2		3179	UUO2
			2333	UUO2		1218	UUO2		5787	UUO2		4760	UUO2
			2450	UUO2		1475	UUO2		9983	UUO2		7959	UUO2
			597	UUO2		476	UUO2		5209	UUO2		4135	UUO2
			2957	UUO2		1759	UUO2		5841	UUO2		5131	UUO2
			1213	UUO2		852	UUO2		582	UUO2		563	UUO2
			1772	UUO2		1098	UUO2		3859	UUO2		3230	UUO2
			5278	UUO2		2499	UUO2		7668	UUO2		6715	UUO2
			3294	UUO2		1628	UUO2		1669	UUO2		1521	UUO2
			2927	UUO2		1593	UUO2		2606	UUO2		2328	UUO2
			1620	UUO2		1006	UUO2		4053	UUO2		3379	UUO2
			6736	UUO2		2878	UUO2		791	UUO2		768	UUO2
			3022	UUO2		1799	UUO2		3695	UUO2		3308	UUO2
			2088	UUO2		1346	UUO2		1000	UUO2		845	UUO2
			1641	UUO2		989	UUO2		7798	UUO2		6253	UUO2
			11460	UUO2		3930	UUO2		17043	UUO2		13411	UUO2
			1280	UUO2		822	UUO2		4823	UUO2		4178	UUO2
			3669	UUO2		1981	UUO2		6353	UUO2		5448	UUO2
			10814	UUO2		3986	UUO2		11482	UUO2		9480	UUO2
			876	UUO2		675	UUO2		4642	UUO2		3819	UUO2
			2892	UUO2		1659	UUO2		13672	UUO2		10376	UUO2
			1212	UUO2		805	UUO2		2116	UUO2		1844	UUO2
			2988	UUO2		1743	UUO2		11999	UUO2		9547	UUO2
			1712	UUO2		1015	UUO2		7558	UUO2		6111	UUO2
			1470	UUO2		985	UUO2		4450	UUO2		3746	UUO2
			1837	UUO2		1192	UUO2		3146	UUO2		2812	UUO2
			3055	UUO2		1699	UUO2		6247	UUO2		5270	UUO2
			6449	UUO2		2868	UUO2		8276	UUO2		7002	UUO2
			4044	UUO2		1863	UUO2		4737	UUO2		3999	UUO2
			1510	UUO2		1082	UUO2		4905	UUO2		4409	UUO2
			834	UUO2		640	UUO2		3645	UUO2		3017	UUO2
			867	UUO2		663	UUO2		2623	UUO2		2343	UUO2
			4553	UUO2		2208	UUO2		4803	UUO2		4173	UUO2
			2489	UUO2		1534	UUO2		15793	UUO2		12162	UUO2
			1491	UUO2		998	UUO2		3694	UUO2		3068	UUO2
			1550	UUO2		1030	UUO2		11429	UUO2		8742	UUO2
			1534	UUO2		1100	UUO2		6846	UUO2		5505	UUO2
			5440	UUO2		2589	UUO2		2744	UUO2		2471	UUO2
			8675	UUO2		3576	UUO2		11363	UUO2		9531	UUO2
			1109	UUO2		767	UUO2		8539	UUO2		6925	UUO2
			4172	UUO2		2367	UUO2		1679	UUO2		1599	UUO2
			2571	UUO2		1585	UUO2		7640	UUO2		5788	UUO2
			1381	UUO2		904	UUO2		4677	UUO2		3724	UUO2
			2633	UUO2		1578	UUO2		9324	UUO2		6690	UUO2
			4368	UUO2		2096	UUO2		5498	UUO2		4637	UUO2
			986	UUO2		746	UUO2		2805	UUO2		2378	UUO2
			1131	UUO2		818	UUO2		9566	UUO2		7728	UUO2
			5695	UUO2		2569	UUO2		10990	UUO2		8770	UUO2
			6128	UUO2		2593	UUO2		11524	UUO2		9443	UUO2
			4654	UUO2		2172	UUO2		957	UUO2		921	UUO2
			6135	UUO2		2682	UUO2		7176	UUO2		6188	UUO2
			1996	UUO2		1286	UUO2		2816	UUO2		2526	UUO2
			958	UUO2		676	UUO2		9436	UUO2		7137	UUO2
			5540	UUO2		2636	UUO2		6580	UUO2		5662	UUO2
			2359	UUO2		1490	UUO2		7200	UUO2		6193	UUO2
			9044	UUO2		3354	UUO2		895	UUO2		863	UUO2
			4734	UUO2		2209	UUO2		4465	UUO2		3923	UUO2
			1403	UUO2		982	UUO2		3279	UUO2		2779	UUO2
			2170	UUO2		1297	UUO2		1740	UUO2		1612	UUO2
			814	UUO2		640	UUO2		10358	UUO2		7968	UUO2
			805	UUO2		597	UUO2		1070	UUO2		973	UUO2
			5556	UUO2		2529	UUO2		4339	UUO2		3763	UUO2
			953	UUO2		682	UUO2		950	UUO2		903	UUO2
			1336	UUO2		867	UUO2		4190	UUO2		3538	UUO2
			4199	UUO2		2260	UUO2		5331	UUO2		4726	UUO2
			1185	UUO2		886	UUO2		5310	UUO2		4364	UUO2
			7990	UUO2		3221	UUO2		3600	UUO2		3190	UUO2
			1592	UUO2		1088	UUO2		4109	UUO2		3630	UUO2
			505	UUO2		436	UUO2		5849	UUO2		4652	UUO2
			4145	UUO2		2201	UUO2		2259	UUO2		2052	UUO2
			3034	UUO2		1733	UUO2		4099	UUO2		3617	UUO2
			2517	UUO2		1531	UUO2		18436	UUO2		13765	UUO2
			8164	UUO2		3391	UUO2		5589	UUO2		4777	UUO2
			683	UUO2		577	UUO2		1670	UUO2		1553	UUO2
			5940	UUO2		2743	UUO2		8488	UUO2		7085	UUO2
			3950	UUO2		2053	UUO2		595	UUO2		536	UUO2
			2135	UUO2		1442	UUO2		969	UUO2		912	UUO2
			3470	UUO2		1682	UUO2		1523	UUO2		1400	UUO2
			1685	UUO2		1077	UUO2		1717	UUO2		1537	UUO2
			2695	UUO2		1389	UUO2		5149	UUO2		4231	UUO2
			7287	UUO2		3235	UUO2		1263	UUO2		1220	UUO2
			1360	UUO2		937	UUO2		4977	UUO2		3983	UUO2
			1042	UUO2		797	UUO2		7066	UUO2		5774	UUO2
			8467	UUO2		3148	UUO2		1659	UUO2		1534	UUO2
			2384	UUO2		1395	UUO2		4327	UUO2		3635	UUO2
			3637	UUO2		1861	UUO2		2714	UUO2		2537	UUO2
			653	UUO2		486	UUO2		6251	UUO2		5109	UUO2
			6725	UUO2		2869	UUO2		7889	UUO2		6850	UUO2
			7593	UUO2		3026	UUO2		3725	UUO2		3367	UUO2
			1299	UUO2		951	UUO2		2114	UUO2		1917	UUO2
			2193	UUO2		1259	UUO2		465	UUO2		451	UUO2
			4291	UUO2		2091	UUO2		3932	UUO2		3338	UUO2
			1718	UUO2		1091	UUO2		7205	UUO2		5454	UUO2
			1750	UUO2		1164	UUO2		3490	UUO2		3011	UUO2
			4156	UUO2		2318	UUO2		9183	UUO2		7952	UUO2
			4836	UUO2		2555	UUO2		18597	UUO2		14222	UUO2
			1237	UUO2		883	UUO2		7895	UUO2		5974	UUO2
			1412	UUO2		987	UUO2		1374	UUO2		1331	UUO2
			726	UUO2		543	UUO2		7170	UUO2		5768	UUO2
			1786	UUO2		1117	UUO2		2284	UUO2		1998	UUO2
			2109	UUO2		1324	UUO2		6428	UUO2		5141	UUO2
			4357	UUO2		2103	UUO2		2983	UUO2		2645	UUO2
			5039	UUO2		2407	UUO2		1740	UUO2		1621	UUO2
			951	UUO2		707	UUO2		2506	UUO2		2147	UUO2
			1581	UUO2		990	UUO2		6297	UUO2		4861	UUO2
			1394	UUO2		921	UUO2		3277	UUO2		2753	UUO2
			1718	UUO2		989	UUO2		2037	UUO2		1846	UUO2
			9134	UUO2		3274	UUO2		7007	UUO2		6181	UUO2
			1552	UUO2		1083	UUO2		4029	UUO2		3449	UUO2
			3883	UUO2		2082	UUO2		5794	UUO2		5291	UUO2
			9406	UUO2		3189	UUO2		2705	UUO2		2466	UUO2
			1232	UUO2		906	UUO2		5038	UUO2		4123	UUO2
			3611	UUO2		1974	UUO2		3372	UUO2		3107	UUO2
			592	UUO2		522	UUO2		8278	UUO2		7049	UUO2
			744	UUO2		576	UUO2		2084	UUO2		1781	UUO2
			537	UUO2		443	UUO2		5093	UUO2		4037	UUO2
			913	UUO2		706	UUO2		2969	UUO2		2555	UUO2
			953	UUO2		755	UUO2		5570	UUO2		4520	UUO2
			1152	UUO2		842	UUO2		4887	UUO2		3887	UUO2
			918	UUO2		665	UUO2		1773	UUO2		1564	UUO2
			1288	UUO2		926	UUO2		3563	UUO2		2981	UUO2
			4466	UUO2		2036	UUO2		1727	UUO2		1578	UUO2
			3379	UUO2		1856	UUO2		3072	UUO2		2786	UUO2
			1153	UUO2		823	UUO2		5516	UUO2		4474	UUO2
			1471	UUO2		1026	UUO2		10936	UUO2		9000	UUO2
			2535	UUO2		1557	UUO2		24089	UUO2		18642	UUO2
			6764	UUO2		2994	UUO2		7683	UUO2		6548	UUO2
			6716	UUO2		2822	UUO2		4363	UUO2		3912	UUO2
			3006	UUO2		1487	UUO2		3230	UUO2		2798	UUO2
			2513	UUO2		1537	UUO2		14349	UUO2		11266	UUO2
			1039	UUO2		779	UUO2		1711	UUO2		1614	UUO2
			3002	UUO2		1746	UUO2		8929	UUO2		7324	UUO2
			4822	UUO2		2302	UUO2		3730	UUO2		3338	UUO2
			8012	UUO2		3242	UUO2		1246	UUO2		1204	UUO2
			3189	UUO2		1616	UUO2		9703	UUO2		7848	UUO2
			1011	UUO2		638	UUO2		4231	UUO2		3496	UUO2
			1709	UUO2		1127	UUO2		5585	UUO2		4636	UUO2
			7644	UUO2		3067	UUO2		3870	UUO2		3529	UUO2
			2098	UUO2		1223	UUO2		2000	UUO2		1744	UUO2
			2837	UUO2		1405	UUO2		1792	UUO2		1688	UUO2
			1762	UUO2		1265	UUO2		6244	UUO2		5170	UUO2
			5030	UUO2		2355	UUO2		6644	UUO2		5615	UUO2
			2937	UUO2		1750	UUO2		14877	UUO2		11844	UUO2
			1475	UUO2		1109	UUO2		11114	UUO2		9242	UUO2
			3518	UUO2		1888	UUO2		9758	UUO2		7818	UUO2
			4024	UUO2		2188	UUO2		2081	UUO2		1985	UUO2
			2570	UUO2		1684	UUO2		1058	UUO2		991	UUO2
			4054	UUO2		2106	UUO2		6024	UUO2		5142	UUO2
			911	UUO2		697	UUO2		7313	UUO2		5649	UUO2
			2677	UUO2		1547	UUO2		1872	UUO2		1710	UUO2
			8281	UUO2		3086	UUO2		5477	UUO2		4784	UUO2
			1577	UUO2		1001	UUO2		4855	UUO2		4056	UUO2
			6408	UUO2		2680	UUO2		3380	UUO2		2998	UUO2
			8946	UUO2		3500	UUO2		15178	UUO2		12131	UUO2
			1925	UUO2		1170	UUO2		2337	UUO2		2039	UUO2
			4033	UUO2		1969	UUO2		8876	UUO2		7085	UUO2
			976	UUO2		664	UUO2		6364	UUO2		5315	UUO2
			1725	UUO2		1135	UUO2		16873	UUO2		13013	UUO2
			1151	UUO2		791	UUO2		4426	UUO2		3678	UUO2
			1653	UUO2		999	UUO2		4245	UUO2		3799	UUO2
			544	UUO2		421	UUO2		8140	UUO2		6509	UUO2
			3940	UUO2		1881	UUO2		3161	UUO2		2793	UUO2
			1105	UUO2		822	UUO2		6089	UUO2		4856	UUO2
			8992	UUO2		3373	UUO2		5379	UUO2		4677	UUO2
			801	UUO2		643	UUO2		4338	UUO2		3636	UUO2
			1493	UUO2		1012	UUO2		5197	UUO2		4261	UUO2
			1342	UUO2		895	UUO2		1193	UUO2		1102	UUO2
			719	UUO2		555	UUO2		2836	UUO2		2387	UUO2
			8117	UUO2		3283	UUO2		3812	UUO2		3458	UUO2
			979	UUO2		745	UUO2		1806	UUO2		1644	UUO2
			703	UUO2		536	UUO2		3785	UUO2		3213	UUO2
			4846	UUO2		2537	UUO2		1173	UUO2		1125	UUO2
			805	UUO2		636	UUO2		4742	UUO2		3868	UUO2
			2186	UUO2		1337	UUO2		8320	UUO2		6890	UUO2
			4547	UUO2		2311	UUO2		11922	UUO2		9707	UUO2
			1144	UUO2		801	UUO2		6194	UUO2		5190	UUO2
			2790	UUO2		1443	UUO2		6591	UUO2		5582	UUO2
			2235	UUO2		1483	UUO2		10298	UUO2		8245	UUO2
			1489	UUO2		981	UUO2		1186	UUO2		1129	UUO2
			10723	UUO2		3669	UUO2		8462	UUO2		7285	UUO2
			633	UUO2		504	UUO2		1675	UUO2		1498	UUO2
			895	UUO2		678	UUO2		5196	UUO2		4785	UUO2
			3150	UUO2		1808	UUO2		6971	UUO2		5980	UUO2
			2377	UUO2		1521	UUO2		8278	UUO2		7059	UUO2
			3308	UUO2		1821	UUO2		19327	UUO2		14707	UUO2
			2024	UUO2		1309	UUO2		3288	UUO2		2854	UUO2
			1381	UUO2		966	UUO2		10945	UUO2		8512	UUO2
			1367	UUO2		859	UUO2		3949	UUO2		3296	UUO2
			2243	UUO2		1452	UUO2		1009	UUO2		979	UUO2
			2378	UUO2		1312	UUO2		2805	UUO2		2465	UUO2
			5659	UUO2		2491	UUO2		4769	UUO2		4140	UUO2
			2090	UUO2		1282	UUO2		6617	UUO2		5277	UUO2
			4965	UUO2		2456	UUO2		5795	UUO2		5039	UUO2
			755	UUO2		573	UUO2		5458	UUO2		4341	UUO2
			1584	UUO2		807	UUO2		3968	UUO2		3264	UUO2
			1427	UUO2		962	UUO2		4901	UUO2		4083	UUO2
			1400	UUO2		1007	UUO2		12730	UUO2		9671	UUO2
			2040	UUO2		1257	UUO2		2673	UUO2		2304	UUO2
			1567	UUO2		1020	UUO2		3615	UUO2		2997	UUO2
			2291	UUO2		1264	UUO2		3123	UUO2		2687	UUO2
			11793	UUO2		3711	UUO2		1113	UUO2		1074	UUO2
			3638	UUO2		1819	UUO2		1666	UUO2		1522	UUO2
			917	UUO2		630	UUO2		5469	UUO2		4347	UUO2
			3875	UUO2		2047	UUO2		3493	UUO2		3095	UUO2
			7903	UUO2		3221	UUO2		6108	UUO2		5311	UUO2
			1672	UUO2		1119	UUO2		4080	UUO2		3441	UUO2
			731	UUO2		544	UUO2		1408	UUO2		1243	UUO2
			2627	UUO2		1611	UUO2		8163	UUO2		7119	UUO2
			3531	UUO2		1946	UUO2		11352	UUO2		9283	UUO2
			3982	UUO2		2125	UUO2		4264	UUO2		3784	UUO2
			1525	UUO2		1138	UUO2		4368	UUO2		3893	UUO2
			8729	UUO2		3330	UUO2		10543	UUO2		8614	UUO2
			2160	UUO2		1208	UUO2		613	UUO2		594	UUO2
			1210	UUO2		812	UUO2		3691	UUO2		3046	UUO2
			2226	UUO2		1338	UUO2		4904	UUO2		4295	UUO2
			3756	UUO2		1928	UUO2		1851	UUO2		1714	UUO2
			2240	UUO2		1262	UUO2		7136	UUO2		5915	UUO2
			2383	UUO2		1432	UUO2		9287	UUO2		7547	UUO2
			5839	UUO2		2660	UUO2		1926	UUO2		1774	UUO2
			954	UUO2		701	UUO2		9842	UUO2		7731	UUO2
			1153	UUO2		833	UUO2		1024	UUO2		958	UUO2
			1389	UUO2		864	UUO2		2895	UUO2		2521	UUO2
			2876	UUO2		1609	UUO2		1886	UUO2		1767	UUO2
			2067	UUO2		1208	UUO2		5362	UUO2		4293	UUO2
			1401	UUO2		982	UUO2		18511	UUO2		13015	UUO2
			2569	UUO2		1543	UUO2		11945	UUO2		9604	UUO2
			1883	UUO2		1096	UUO2		5819	UUO2		4788	UUO2
			6560	UUO2		2898	UUO2		641	UUO2		609	UUO2
			729	UUO2		563	UUO2		2317	UUO2		2035	UUO2
			9087	UUO2		3245	UUO2		547	UUO2		539	UUO2
			11759	UUO2		3957	UUO2		1137	UUO2		1090	UUO2
			4166	UUO2		2245	UUO2		7928	UUO2		6671	UUO2
			2241	UUO2		1364	UUO2		6120	UUO2		5181	UUO2
			3252	UUO2		1934	UUO2		19827	UUO2		13936	UUO2
			1697	UUO2		1084	UUO2		3802	UUO2		3305	UUO2
			2072	UUO2		1300	UUO2		3148	UUO2		2684	UUO2
			599	UUO2		462	UUO2		1206	UUO2		1129	UUO2
			2297	UUO2		1339	UUO2		11837	UUO2		9635	UUO2
			1404	UUO2		901	UUO2		2646	UUO2		2433	UUO2
			3727	UUO2		1917	UUO2		4857	UUO2		4080	UUO2
			1375	UUO2		936	UUO2		3074	UUO2		2732	UUO2
			3659	UUO2		2102	UUO2		7029	UUO2		6180	UUO2
			3460	UUO2		1694	UUO2		2300	UUO2		2063	UUO2
			4036	UUO2		2174	UUO2		515	UUO2		495	UUO2
			1744	UUO2		1062	UUO2		6725	UUO2		5138	UUO2
			8164	UUO2		3076	UUO2		1408	UUO2		1316	UUO2
			4517	UUO2		2248	UUO2		3513	UUO2		3259	UUO2
			4359	UUO2		2285	UUO2		13814	UUO2		11020	UUO2
			1538	UUO2		942	UUO2		4175	UUO2		3461	UUO2
			3409	UUO2		1773	UUO2		5848	UUO2		5125	UUO2
			3650	UUO2		2035	UUO2		7956	UUO2		6797	UUO2
			6476	UUO2		2706	UUO2		3272	UUO2		2954	UUO2
			2551	UUO2		1557	UUO2		6959	UUO2		5951	UUO2
			2375	UUO2		1528	UUO2		939	UUO2		908	UUO2
			2019	UUO2		1214	UUO2		4102	UUO2		3483	UUO2
			1355	UUO2		962	UUO2		17608	UUO2		13509	UUO2
			4509	UUO2		2359	UUO2		16743	UUO2		13277	UUO2
			5565	UUO2		2545	UUO2		12445	UUO2		10077	UUO2
			5856	UUO2		2699	UUO2		2376	UUO2		2219	UUO2
			3066	UUO2		1678	UUO2		14644	UUO2		11090	UUO2
			3405	UUO2		1804	UUO2		4151	UUO2		3776	UUO2
			2812	UUO2		1624	UUO2		1762	UUO2		1605	UUO2
			2332	UUO2		1463	UUO2		4239	UUO2		3870	UUO2
			6720	UUO2		2810	UUO2		3443	UUO2		3102	UUO2
			1194	UUO2		834	UUO2		821	UUO2		782	UUO2
			764	UUO2		602	UUO2		5458	UUO2		4356	UUO2
			11039	UUO2		3844	UUO2		662	UUO2		648	UUO2
			9873	UUO2		3819	UUO2		11106	UUO2		9415	UUO2
			2675	UUO2		1685	UUO2		6588	UUO2		5823	UUO2
			566	UUO2		483	UUO2		5757	UUO2		4543	UUO2
			2239	UUO2		1261	UUO2		5396	UUO2		4352	UUO2
			11380	UUO2		3854	UUO2		2057	UUO2		1899	UUO2
			1583	UUO2		1017	UUO2		5683	UUO2		4615	UUO2
			1277	UUO2		853	UUO2		2272	UUO2		1953	UUO2
			4650	UUO2		2079	UUO2		8468	UUO2		7060	UUO2
			10651	UUO2		3413	UUO2		1056	UUO2		1014	UUO2
			2800	UUO2		1667	UUO2		3432	UUO2		3059	UUO2
			1445	UUO2		945	UUO2		5594	UUO2		4569	UUO2
			1270	UUO2		901	UUO2		13397	UUO2		10536	UUO2
			11054	UUO2		3751	UUO2		1505	UUO2		1443	UUO2
			1265	UUO2		828	UUO2		4382	UUO2		3526	UUO2
			789	UUO2		601	UUO2		5869	UUO2		4562	UUO2
			4728	UUO2		2453	UUO2		6486	UUO2		5622	UUO2
			3971	UUO2		1936	UUO2		4496	UUO2		3888	UUO2
			1053	UUO2		772	UUO2		1761	UUO2		1580	UUO2
			8233	UUO2		3437	UUO2		10295	UUO2		8687	UUO2
			1875	UUO2		1170	UUO2		2282	UUO2		2035	UUO2
			3325	UUO2		1776	UUO2		5847	UUO2		4877	UUO2
			2457	UUO2		1466	UUO2		2515	UUO2		2268	UUO2
			1208	UUO2		854	UUO2		2574	UUO2		2357	UUO2
			1987	UUO2		1263	UUO2		4709	UUO2		4218	UUO2
			2797	UUO2		1472	UUO2		1067	UUO2		1005	UUO2
			5590	UUO2		2347	UUO2		2143	UUO2		1977	UUO2
			6364	UUO2		2539	UUO2		7881	UUO2		6692	UUO2
			2479	UUO2		1506	UUO2		4401	UUO2		3635	UUO2
			4658	UUO2		2312	UUO2		2751	UUO2		2459	UUO2
			8141	UUO2		3172	UUO2		918	UUO2		895	UUO2
			1533	UUO2		1066	UUO2		2618	UUO2		2312	UUO2
			639	UUO2		508	UUO2		4106	UUO2		3547	UUO2
			1533	UUO2		1076	UUO2		8827	UUO2		7351	UUO2
			1052	UUO2		722	UUO2		2527	UUO2		2203	UUO2
			4915	UUO2		2453	UUO2		11764	UUO2		9427	UUO2
			478	UUO2		392	UUO2		952	UUO2		923	UUO2
			3363	UUO2		1875	UUO2		2548	UUO2		2339	UUO2
			768	UUO2		600	UUO2		2431	UUO2		2166	UUO2
			1197	UUO2		849	UUO2		4770	UUO2		3748	UUO2
			3718	UUO2		1988	UUO2		2851	UUO2		2542	UUO2
			1310	UUO2		879	UUO2		4090	UUO2		3350	UUO2
			437	UUO2		356	UUO2		2088	UUO2		1842	UUO2
			1377	UUO2		947	UUO2		1573	UUO2		1518	UUO2
			1574	UUO2		996	UUO2		2404	UUO2		2124	UUO2
			4690	UUO2		2386	UUO2		5427	UUO2		4899	UUO2
			1022	UUO2		769	UUO2		3367	UUO2		3157	UUO2
			3215	UUO2		1727	UUO2		17724	UUO2		13752	UUO2
			1321	UUO2		874	UUO2		3722	UUO2		3185	UUO2
			2687	UUO2		1435	UUO2		1615	UUO2		1458	UUO2
			2234	UUO2		1439	UUO2		7881	UUO2		6964	UUO2
			1605	UUO2		1099	UUO2		5915	UUO2		4911	UUO2
			4189	UUO2		2092	UUO2		9236	UUO2		7504	UUO2
			3065	UUO2		1723	UUO2		1585	UUO2		1500	UUO2
			1250	UUO2		857	UUO2		18385	UUO2		13672	UUO2
			1160	UUO2		852	UUO2		6212	UUO2		4866	UUO2
			2051	UUO2		1318	UUO2		1008	UUO2		916	UUO2
			2104	UUO2		1286	UUO2		10192	UUO2		8371	UUO2
			6790	UUO2		3047	UUO2		5301	UUO2		4637	UUO2
			2304	UUO2		1391	UUO2		9243	UUO2		6869	UUO2
			6539	UUO2		2975	UUO2		7717	UUO2		6743	UUO2
			3514	UUO2		1856	UUO2		6356	UUO2		5397	UUO2
			3622	UUO2		1958	UUO2		2828	UUO2		2583	UUO2
			4513	UUO2		2120	UUO2		491	UUO2		483	UUO2
			2060	UUO2		1324	UUO2		814	UUO2		797	UUO2
			1860	UUO2		1146	UUO2		4874	UUO2		4028	UUO2
			10132	UUO2		3690	UUO2		14647	UUO2		11882	UUO2
			2588	UUO2		1602	UUO2		694	UUO2		638	UUO2
			3862	UUO2		2083	UUO2		14236	UUO2		11694	UUO2
			6888	UUO2		3193	UUO2		5591	UUO2		4852	UUO2
			2148	UUO2		1404	UUO2		5651	UUO2		4781	UUO2
			3887	UUO2		2045	UUO2		7322	UUO2		6125	UUO2
			1677	UUO2		1049	UUO2		663	UUO2		623	UUO2
			515	UUO2		393	UUO2		4973	UUO2		3828	UUO2
			1885	UUO2		1213	UUO2		2984	UUO2		2637	UUO2
			8253	UUO2		3087	UUO2		10087	UUO2		8320	UUO2
			1926	UUO2		1130	UUO2		4033	UUO2		3280	UUO2
			1410	UUO2		949	UUO2		2622	UUO2		2243	UUO2
			1399	UUO2		953	UUO2		2920	UUO2		2557	UUO2
			6178	UUO2		2684	UUO2		3463	UUO2		3094	UUO2
			640	UUO2		481	UUO2		3825	UUO2		3164	UUO2
			2995	UUO2		1633	UUO2		3983	UUO2		3582	UUO2
			1956	UUO2		1200	UUO2		5001	UUO2		4293	UUO2
			8130	UUO2		3249	UUO2		8951	UUO2		7585	UUO2
			2254	UUO2		1667	UUO2		14693	UUO2		12037	UUO2
			4313	UUO2		2170	UUO2		4206	UUO2		3672	UUO2
			2562	UUO2		1586	UUO2		22250	UUO2		16496	UUO2
			1740	UUO2		1200	UUO2		12146	UUO2		9817	UUO2
			6624	UUO2		2950	UUO2		14015	UUO2		11249	UUO2
			796	UUO2		587	UUO2		4238	UUO2		3541	UUO2
			1281	UUO2		886	UUO2		4290	UUO2		3496	UUO2
			1355	UUO2		1003	UUO2		10791	UUO2		8691	UUO2
			1497	UUO2		965	UUO2		3776	UUO2		3141	UUO2
			3261	UUO2		1737	UUO2		8731	UUO2		7417	UUO2
			2506	UUO2		1374	UUO2		4300	UUO2		3539	UUO2
			5700	UUO2		2540	UUO2		1025	UUO2		994	UUO2
			8070	UUO2		3254	UUO2		15667	UUO2		12319	UUO2
			5870	UUO2		2787	UUO2		6873	UUO2		5865	UUO2
			6157	UUO2		2628	UUO2		1407	UUO2		1287	UUO2
			1258	UUO2		817	UUO2		10354	UUO2		7715	UUO2
			2465	UUO2		1332	UUO2		5588	UUO2		4587	UUO2
			1653	UUO2		1097	UUO2		1609	UUO2		1484	UUO2
			2123	UUO2		1141	UUO2		3751	UUO2		3192	UUO2
			1683	UUO2		1178	UUO2		5661	UUO2		4945	UUO2
			486	UUO2		406	UUO2		2598	UUO2		2284	UUO2
			925	UUO2		672	UUO2		10819	UUO2		8781	UUO2
			10025	UUO2		3900	UUO2		17321	UUO2		13305	UUO2
			2921	UUO2		1548	UUO2		2933	UUO2		2558	UUO2
			2905	UUO2		1428	UUO2		452	UUO2		437	UUO2
			6235	UUO2		2493	UUO2		11139	UUO2		8839	UUO2
[truncated: 44,959 more rows]

## Sheet: Figure S3b
WNN UMAP1	WNN UMAP1	GEX UMAP1	GEX UMAP1	ATAC UMAP1	ATAC UMAP1	Group
8.78349	3.52853	0.475963	-4.40056	-5.59532	6.25856	TAL
-6.62278	-1.93664	-1.226	4.84211	5.27098	2.1374	T Cell
-11.4375	6.04924	-3.67434	2.40529	8.25972	-9.19994	Myeloid Cell
-3.4193	14.5231	13.5627	-0.308903	-0.783226	-15.8682	Endothelia
7.12902	-8.13436	-3.39083	-7.85136	-7.92364	-5.83341	PT
7.8373	5.32645	1.54806	-4.32982	-5.23452	7.64695	TAL
3.49358	-12.7444	9.43356	7.34875	5.29088	13.7547	IC-B
3.65922	3.29744	-1.48803	-3.45502	-1.8777	8.61952	TAL
-3.98866	2.2127	-5.16787	-1.8379	12.4981	-6.36362	Myeloid Cell
1.02679	-16.2478	9.27958	2.11814	-0.900077	15.9863	IC-A
-8.6445	-1.25612	0.129037	5.7097	4.59126	3.90164	T Cell
-6.44864	14.3434	14.6948	1.83253	-4.21824	-16.2192	Endothelia
7.17205	-9.04005	-3.17634	-7.4371	-8.49171	-6.34073	PT
7.93673	2.46675	-0.269389	-2.98669	-5.99543	6.45119	TAL
7.82172	3.97938	0.0109027	-4.36002	-5.6215	7.14084	TAL
7.62185	4.48078	-0.0077979	-4.6443	-5.35407	6.60501	TAL
-10.1666	-6.58944	2.26712	7.44377	8.4464	2.78929	T Cell
1.14704	-16.1434	9.11817	2.26887	-0.750652	16.0886	IC-A
3.45631	-1.09976	2.25584	-0.564412	-8.86002	2.32993	CNT
-10.2249	-5.35528	2.32528	7.36356	8.09611	2.87281	T Cell
-6.38614	14.4542	14.9954	2.13809	-4.30539	-16.1745	Endothelia
-10.8894	-4.90896	-2.48531	10.1608	9.99161	6.40801	T Cell
9.17001	3.89836	0.840039	-6.18376	-4.6259	6.03658	TAL
-7.00503	2.10788	-4.49662	-0.143053	12.0512	-8.66881	Myeloid Cell
9.24161	3.40099	-1.25924	-2.95458	-4.96906	5.73935	TAL
3.7031	-12.8278	9.15024	7.00537	5.39658	13.6792	IC-B
8.52918	2.33452	0.046102	-3.5451	-6.24488	5.89207	TAL
-8.60597	-7.57375	3.15076	6.18539	10.1787	3.15779	T Cell
-9.06405	-3.67824	-0.855072	8.00877	7.70665	4.97085	T Cell
8.75553	-5.01469	-6.49495	-4.66625	-6.09584	-9.2718	PT
-8.72388	-1.22844	-0.987733	5.92698	5.12937	3.48523	T Cell
-8.77449	-6.98148	2.55566	6.11747	9.56049	3.86585	T Cell
9.05657	3.15307	0.244312	-4.20447	-5.66742	6.49045	TAL
9.34342	2.93417	0.530896	-5.24765	-5.23043	5.33144	TAL
-2.97997	14.6098	13.2384	-0.42813	-0.321541	-15.7356	Endothelia
7.86926	3.11603	1.71448	-4.33164	-5.0493	6.9276	TAL
8.59537	2.19455	0.0784384	-5.05207	-6.1299	5.69477	TAL
-3.65213	2.35553	-3.75911	-2.21487	11.2926	-5.97338	Myeloid Cell
1.55864	-16.1015	-0.0264754	-2.43609	-1.05386	16.028	IC-A
-10.3815	-6.94536	4.39627	9.78306	9.64078	0.798132	T Cell
8.29118	3.2547	0.322581	-3.04415	-5.40576	6.79781	TAL
-10.7929	-7.10912	4.17829	9.56373	9.61395	0.82719	T Cell
-8.88383	-7.49159	2.54168	6.01227	9.71608	3.27395	T Cell
2.01067	-16.0822	9.46906	1.8861	-1.43442	15.9421	IC-A
7.71437	6.54837	-1.02748	-5.57489	-6.3285	8.85175	TAL
-6.71842	2.63131	-3.40206	-0.553995	10.9932	-8.24292	Myeloid Cell
8.42454	3.33798	-0.218667	-4.56038	-5.81556	6.71203	TAL
-10.8033	-4.87338	-2.54358	9.4503	10.0844	6.27892	T Cell
3.51953	-12.3725	9.91429	7.02016	5.39478	13.3391	IC-B
9.31084	3.04111	1.25184	-4.26	-5.03363	6.45169	TAL
7.55562	4.25135	0.925687	-4.36461	-5.17654	7.4021	TAL
-6.04955	7.10124	-7.91259	7.09672	3.02774	-10.2727	B Cell
-8.28212	4.05206	-2.53236	0.648567	10.1238	-9.98819	Myeloid Cell
8.14292	4.05618	-0.0246237	-4.45096	-5.81468	7.05258	TAL
8.78948	-5.75786	-4.24322	-5.02397	-6.75498	-8.9268	PT
9.34879	2.60996	0.69594	-4.53704	-5.09415	6.30009	TAL
9.5689	-5.14785	-6.43732	-6.00054	-5.54224	-8.65619	PT
-9.30863	-3.45391	-0.533527	9.19621	6.7484	6.30551	T Cell
-9.54816	-7.19316	2.6183	7.04829	9.15839	3.00314	T Cell
8.06611	3.6667	-0.030261	-3.48615	-6.07443	6.76401	TAL
6.98931	9.5956	0.166108	-3.62887	-7.57384	2.52702	DCT
3.16497	-1.29786	0.0820051	-2.79545	-9.59482	2.08348	PC
9.37159	3.49769	0.775853	-5.3729	-4.92158	5.81979	TAL
8.70888	3.42611	0.422102	-4.30802	-5.39696	6.64211	TAL
-6.40815	-4.70061	3.36473	12.9216	8.12444	-1.33608	T Cell
3.36358	-12.8144	9.91325	7.24718	5.2895	13.6067	IC-B
-10.0957	-6.4319	2.1405	6.9751	8.7232	2.90189	T Cell
1.49954	-16.0295	9.45583	2.15102	-1.22085	15.877	IC-A
-0.900456	-7.45441	-0.867923	-11.4947	0.448852	-2.62867	PEC
-6.29811	-4.56917	3.07865	13.0312	7.89981	-1.32267	T Cell
8.37202	2.19064	-0.150851	-4.87836	-6.23424	5.96542	TAL
12.0675	-6.4092	-6.53669	-7.72198	-4.77886	-6.51325	PT
8.98455	-8.11816	-3.96801	-6.25319	-8.05917	-7.77134	PT
-6.38855	14.5713	14.988	2.19937	-4.40143	-16.0235	Endothelia
9.41675	-7.38269	-3.86799	-6.07635	-7.77862	-8.15579	PT
7.17653	-8.60851	-3.81682	-7.15745	-8.29223	-6.26681	PT
9.22189	-8.08783	-4.01691	-6.11551	-7.9901	-7.85377	PT
6.69608	9.76511	0.553647	-6.44404	-6.96632	2.54451	DCT
8.10384	2.57189	-1.21807	-4.46343	-6.32132	6.34002	TAL
-5.65394	-4.79867	2.92105	12.9699	7.56652	-1.42022	T Cell
6.24436	10.3045	0.334499	-7.1741	-6.9752	2.37953	DCT
8.37903	4.11737	1.4729	-5.66969	-4.90513	6.5133	TAL
-0.800544	-7.54185	-0.955483	-11.388	0.545599	-2.52872	PEC
-5.77407	-4.73068	2.90207	13.1284	7.57963	-1.41882	T Cell
8.41705	2.63112	-2.1759	-3.23518	-5.54889	6.31127	TAL
6.51332	9.8435	0.681056	-6.61318	-7.0802	2.14623	DCT
7.66311	4.53298	1.77331	-3.0153	-5.47691	7.33687	TAL
6.79033	4.84774	1.58666	-4.14183	-4.22948	7.17777	TAL
-6.25931	14.4077	15.1801	2.66019	-4.44315	-16.0079	Endothelia
9.17803	-6.34254	-3.51017	-4.26268	-6.76211	-8.21917	PT
9.34463	-7.18454	-4.12349	-5.85675	-7.26401	-8.43643	PT
8.3493	4.82671	-1.20937	-5.74327	-6.48918	8.04839	TAL
-8.73342	-5.3751	-1.77183	7.35142	8.48192	4.69584	T Cell
-10.7345	-4.79361	-2.39102	9.22356	9.98581	6.1821	T Cell
9.37688	-5.50962	-5.41321	-5.20492	-5.81912	-8.73274	PT
-6.46106	2.21586	-4.41715	-0.0268622	11.8946	-8.61952	Myeloid Cell
9.10992	-7.45077	-3.7163	-6.32022	-7.81547	-8.04823	PT
8.20526	3.90646	0.469938	-4.66579	-5.44083	7.0239	TAL
-5.66947	2.6002	-4.15723	-2.0053	11.4458	-7.71999	Myeloid Cell
8.53622	2.9185	-0.264796	-4.39023	-6.02309	6.43212	TAL
8.90161	3.35038	0.054277	-4.43055	-5.6393	6.42526	TAL
8.00953	-4.68296	-7.70518	-4.40062	-6.48664	-10.0864	PT
-9.029	-7.24744	1.06412	6.45112	9.62857	2.87364	T Cell
-9.67938	-7.12358	2.77939	6.32062	9.70356	3.17112	T Cell
8.53295	2.96255	0.161861	-3.07	-5.78971	6.48826	TAL
11.403	-5.9357	-5.42681	-6.41965	-4.71061	-7.23169	PT
9.47817	-5.18923	-4.23363	-4.59585	-5.74806	-8.76644	PT
8.71992	3.96016	0.347987	-5.28909	-4.61756	6.13194	TAL
7.68582	3.50993	-0.0844256	-3.00947	-5.36479	6.69852	TAL
-9.31925	-6.25055	2.53705	6.1869	9.5285	3.35676	T Cell
6.87999	9.55979	0.687393	-6.41928	-7.17091	2.5681	DCT
9.25891	-6.19147	-4.29279	-5.99035	-6.74374	-8.22458	PT
-10.8428	-4.83821	-2.51632	9.26991	9.84107	6.22769	T Cell
-10.3487	-6.50197	1.28096	6.80703	8.47315	3.07868	T Cell
-10.9911	-4.9333	-2.3628	10.157	10.028	6.45611	T Cell
-10.2134	-4.22472	1.16265	7.87964	7.13041	3.75724	T Cell
-9.23874	-6.29266	-2.24908	8.28771	9.55942	5.10383	T Cell
7.56687	5.09447	1.08057	-4.42837	-5.31215	7.64372	TAL
8.55981	-5.16125	-4.31638	-5.85011	-6.57324	-9.23008	PT
8.30828	2.71231	-2.11352	-3.33476	-5.70375	6.33944	TAL
-9.17741	-6.44733	2.14211	5.88118	9.46834	4.02118	T Cell
-10.7319	-4.91958	-2.57912	8.8886	9.89085	5.95162	T Cell
-6.42461	14.5267	14.8021	1.95797	-4.21619	-16.2097	Endothelia
9.04629	3.31465	-0.311854	-5.13779	-5.20879	6.2269	TAL
8.17356	3.74724	-0.0271286	-2.89593	-5.7691	6.92466	TAL
-10.7522	-5.1239	-2.56651	9.65747	9.89747	6.31497	T Cell
7.17424	3.92819	1.5259	-4.3693	-4.81051	7.39171	TAL
9.19061	3.57172	-1.3965	-4.21732	-5.20656	5.71262	TAL
-6.4365	7.6603	-6.50131	6.85012	2.15936	-11.311	B Cell
-4.10713	13.7412	15.1153	0.168527	-2.18842	-16.0476	Endothelia
-3.45407	2.17719	-4.58455	-1.85798	12.2566	-5.84648	Myeloid Cell
8.05485	3.52889	-0.646112	-5.24845	-6.10786	6.72439	TAL
-0.853508	-7.49655	-0.91351	-11.3008	0.549503	-2.52224	PEC
8.4437	2.59126	-0.174149	-4.81733	-5.76928	6.21108	TAL
-8.67289	-6.8502	2.26739	5.97014	9.78285	3.74657	T Cell
7.18692	3.96862	-1.50908	-3.57784	-4.30178	6.96653	TAL
-10.8981	-4.9245	-1.92495	6.26166	9.84352	5.82772	T Cell
1.2082	-16.0545	9.78676	2.15278	-0.840414	15.8565	IC-A
8.58629	2.99992	-3.39792	-4.41775	-5.90691	6.25892	TAL
6.91694	9.37769	0.625868	-3.3408	-7.39352	2.51237	DCT
-10.8734	-4.90503	-2.42948	10.241	9.93385	6.41711	T Cell
9.37578	-7.52493	-3.76972	-6.24239	-7.86262	-8.09155	PT
9.14021	2.97195	1.04703	-3.63759	-5.06441	6.3559	TAL
8.2989	4.7806	-0.214161	-4.52762	-6.36742	7.22457	TAL
-10.9862	-4.92492	-2.41751	8.31311	10.0647	6.05011	T Cell
-9.96417	-5.13036	-2.36119	8.98345	9.91485	6.09507	T Cell
8.0304	5.19136	1.02235	-4.23179	-5.58757	7.72013	TAL
-10.8721	-5.02964	-2.61622	9.15165	10.1016	6.2544	T Cell
7.2185	9.8984	0.293771	-7.06673	-7.63172	2.52078	DCT
8.21139	5.1009	0.500939	-4.29726	-5.5813	7.74252	TAL
-7.89583	-3.62466	-1.7355	9.25763	8.43552	5.65325	T Cell
-8.69833	-2.71434	-0.366024	9.74496	7.41226	6.6432	T Cell
-7.06847	2.22432	-3.66214	0.542776	11.9798	-8.99698	Myeloid Cell
-10.8825	-4.9542	-2.65072	9.26929	9.95694	6.21117	T Cell
7.62498	3.06068	-0.0463881	-4.38503	-5.77889	6.45123	TAL
8.65169	-7.78193	-3.64396	-5.63956	-7.52328	-7.6381	PT
-5.31902	7.06988	-7.83093	5.80373	2.2617	-9.76207	B Cell
-10.0862	-5.93721	1.39004	6.82637	8.20876	3.17095	T Cell
-10.087	-4.77099	0.753761	7.67022	8.03899	3.74707	T Cell
9.5126	-5.48358	-4.43794	-4.76409	-5.7346	-8.61868	PT
-9.77972	-2.40266	-1.41689	6.82343	6.6406	4.837	T Cell
7.77202	4.29678	-0.00947361	-4.28623	-5.6964	7.02236	TAL
1.81776	-16.2467	9.26645	2.35106	-1.41905	15.7503	IC-A
7.87499	3.51603	0.855412	-4.23125	-5.40652	7.09381	TAL
6.49459	9.91627	0.651655	-6.68136	-7.07102	2.03215	DCT
7.45028	4.52299	0.806008	-6.60424	-4.33257	6.22657	TAL
-12.1065	-7.93126	3.9832	10.989	10.5255	-0.132539	T Cell
8.92042	-6.76424	-4.52646	-7.91701	-6.83613	-6.97732	PT
7.1424	4.1705	0.979193	-4.49305	-4.94974	7.10722	TAL
-7.44999	3.78795	-2.18882	0.613705	10.1783	-9.89666	Myeloid Cell
-6.8658	2.15203	-1.64018	-3.44443	11.8939	-8.72779	Myeloid Cell
-10.111	-7.43524	4.15266	9.68568	9.67473	0.796875	T Cell
-9.71374	-2.42322	-0.00448996	7.31439	5.27112	5.21847	T Cell
8.65105	2.83142	0.549097	-5.07332	-5.14115	5.89445	TAL
8.42233	4.44311	-0.274848	-2.80427	-5.85986	7.56206	TAL
-6.21084	14.4844	14.796	1.99605	-4.13334	-16.0442	Endothelia
-0.974637	-7.34906	-0.872654	-11.408	0.483557	-2.57853	PEC
-10.0325	-4.61112	1.60512	8.78706	7.20227	3.51789	T Cell
-8.94631	-1.4258	-0.38942	5.7046	4.74277	3.87484	T Cell
-8.5125	-3.59342	-2.12934	7.7817	8.67016	5.09941	T Cell
-3.8117	2.5454	-4.51248	-2.23578	11.5749	-6.15955	Myeloid Cell
7.00719	10.3964	0.358785	-6.97069	-7.22943	2.48094	DCT
3.32828	-12.6911	9.49609	7.09331	5.13693	13.3593	IC-B
-3.71236	13.9121	14.4427	-0.0634847	-1.49552	-16.0494	Endothelia
-10.0753	-4.90691	-1.66723	6.207	7.76549	4.49162	T Cell
-9.86603	-7.54049	-1.11917	6.02778	9.21377	3.20787	T Cell
-8.04113	-4.49531	-2.1062	7.77374	9.07414	5.11791	T Cell
8.10539	4.6462	1.36191	-4.13787	-5.41805	7.52926	TAL
-5.85105	-4.70443	2.91619	13.0983	7.63006	-1.39872	T Cell
-0.629217	-7.70892	-5.3293	-7.03553	0.376654	-2.67569	PEC
7.97581	3.07293	-1.69896	-4.15295	-4.90088	6.89707	TAL
-10.1189	-2.03067	0.462803	7.28932	4.92446	5.09539	T Cell
7.78119	-8.00131	-3.97621	-6.39294	-7.5917	-6.88541	PT
7.00399	9.52291	0.33424	-7.09727	-7.50565	2.48971	DCT
6.91173	9.47424	0.354383	-6.9228	-7.15356	2.58486	DCT
-11.8783	-8.02304	3.78314	11.0032	10.3919	0.182522	T Cell
-8.76841	-6.94833	-1.21509	6.09179	9.54347	3.49671	T Cell
-10.8503	-4.88431	-2.21839	8.09271	10.1139	6.09547	T Cell
7.66828	5.04033	1.08911	-4.27328	-5.36012	7.76255	TAL
9.138	3.21683	0.428085	-4.46315	-5.24518	6.33354	TAL
3.16288	-1.0154	2.06629	-0.688329	-9.17396	1.96568	CNT
9.2621	-5.99377	-3.03539	-4.73239	-6.63417	-8.36434	PT
-10.8662	-4.90541	-2.53833	9.82265	10.0321	6.3484	T Cell
-11.2915	6.13581	-3.71668	2.39908	8.24141	-9.10219	Myeloid Cell
6.24362	3.77848	2.68195	-5.72475	-2.80452	7.2558	TAL
9.1061	-4.8528	-6.58332	-4.51452	-5.57222	-9.37596	PT
-4.84902	6.56498	-6.91874	5.42384	2.10258	-9.66869	B Cell
1.80961	-16.2154	9.1815	1.90618	-1.34359	15.8166	IC-A
-8.61914	-3.57041	-1.32954	6.51255	7.09319	4.54594	T Cell
-9.5969	-6.01072	1.89591	6.63347	9.09846	3.3357	T Cell
-6.73622	-1.77191	-1.40073	5.5437	5.45204	2.32609	T Cell
7.65283	-8.01618	-4.32142	-7.8586	-7.67604	-6.30005	PT
-8.0358	-2.24975	-1.60624	7.48205	7.38353	5.52448	T Cell
1.59707	-16.1746	9.79909	1.75832	-1.21861	15.7643	IC-A
-9.72273	-4.41924	0.66168	7.12111	7.78388	3.91305	T Cell
-6.90525	-1.58985	-0.884927	4.59821	5.25201	2.48857	T Cell
-10.4021	-5.57059	1.98231	7.96881	7.8389	2.90489	T Cell
-11.2746	-7.78159	4.23812	9.85456	9.74295	0.767145	T Cell
-7.18472	3.67233	-2.65752	0.051838	10.397	-8.9937	Myeloid Cell
-10.8307	-4.9245	-2.5636	9.60973	10.0488	6.26476	T Cell
7.33535	9.57234	2.39804	-0.854076	-8.7611	2.14054	CNT
9.09518	2.45708	0.411294	-4.90073	-5.46824	6.06115	TAL
8.67197	-8.82894	-4.062	-6.33615	-8.03433	-7.69835	PT
9.09194	-6.56472	-4.31222	-6.14285	-7.01003	-7.93451	PT
-8.82649	-6.32929	1.71545	6.02698	9.35871	4.17499	T Cell
-7.21185	-1.90643	-1.19277	4.84854	5.4384	2.22637	T Cell
-8.96235	-7.42946	-0.377252	4.37478	7.86019	2.73738	T Cell
-6.17597	2.0192	-3.90544	0.226869	11.9579	-8.19981	Myeloid Cell
-7.48577	2.3087	-4.22694	1.46543	11.2736	-9.23238	Myeloid Cell
-6.40161	14.4931	14.818	1.98732	-4.2681	-16.2836	Endothelia
-6.33956	14.4547	14.7559	1.95057	-4.26757	-16.1329	Endothelia
-10.8332	-5.02336	-2.05457	7.66253	9.88384	5.88073	T Cell
-10.6998	-4.84852	-2.31206	10.2851	9.94147	6.59008	T Cell
9.12508	-6.50255	-4.57815	-6.3381	-6.86991	-8.13922	PT
-6.67103	3.51911	-2.85726	-0.281872	10.65	-8.6929	Myeloid Cell
7.73985	4.39604	-0.517031	-5.00736	-5.46873	7.12854	TAL
7.84844	3.66645	1.38743	-4.16435	-4.84891	7.01523	TAL
-9.41465	-6.12394	2.95657	6.3278	9.94815	3.15475	T Cell
9.33341	2.83045	0.690878	-5.63274	-5.18806	5.68266	TAL
-6.29105	2.15918	-4.69621	-0.422492	11.968	-8.18167	Myeloid Cell
-10.0869	-3.64128	-1.37989	6.50112	7.42729	5.12682	T Cell
-6.2309	14.359	14.8833	2.06757	-4.25932	-16.1684	Endothelia
-10.3056	-5.37661	1.57804	5.8185	9.53528	4.62058	T Cell
8.74988	3.20996	0.00907414	-4.71603	-6.0155	6.62687	TAL
-6.34599	3.10309	-3.08689	0.370619	10.9043	-8.36465	Myeloid Cell
8.52071	-8.61296	-2.97828	-4.86897	-8.47248	-7.5987	PT
8.98534	2.73537	0.576378	-5.5912	-5.54916	5.17371	TAL
8.50609	3.80453	1.13288	-4.76674	-5.21794	6.79482	TAL
-11.9537	-7.59213	4.92123	11.0865	10.5574	-0.397411	T Cell
-11.362	5.99689	-3.71988	2.38203	8.27483	-9.16353	Myeloid Cell
8.15414	4.08179	0.948714	-4.36499	-5.55181	6.82341	TAL
3.41325	-12.3802	9.94369	7.3688	5.32682	13.2273	IC-B
2.95453	-0.672202	-2.10097	-3.77301	-9.00454	1.92615	CNT
-8.40191	-7.04539	0.996775	6.30161	9.23897	3.66018	T Cell
-5.9175	14.0239	14.9782	2.15517	-4.3402	-16.1208	Endothelia
9.40286	-5.44051	-2.23636	-4.32646	-5.95267	-8.61178	PT
9.37238	2.80243	1.61714	-4.06064	-5.04687	6.48686	TAL
3.31757	-1.26479	-2.00107	-4.12609	-9.49715	2.21056	PC
-10.2926	-6.24713	2.17196	7.52681	8.21528	2.8904	T Cell
9.20291	3.83478	-0.218691	-3.04362	-4.59846	5.96897	TAL
3.37954	-1.38605	2.08392	-0.215451	-9.77774	2.25268	CNT
9.34637	-7.47366	-4.01809	-5.95785	-7.7087	-8.19172	PT
-11.6867	-7.059	3.75462	12.688	8.66493	-1.26514	T Cell
9.77573	-5.33983	-6.2158	-6.14028	-5.65776	-8.44119	PT
9.42921	3.64	-2.85899	-3.75682	-4.84953	5.47148	TAL
1.51857	-16.209	9.57944	1.99858	-1.19615	15.8428	IC-A
-9.61154	-3.08832	-0.163473	9.58694	6.75248	6.2622	T Cell
7.17072	9.45266	0.386488	-7.15606	-7.47452	2.70482	DCT
7.29141	-9.13504	-3.03433	-7.00377	-8.5538	-6.50674	PT
8.21187	3.69333	0.17993	-4.43197	-5.70685	6.92957	TAL
-8.07738	-3.34568	-1.31102	9.08467	8.11749	6.21043	T Cell
7.22736	4.4364	0.469174	-2.93229	-4.5771	7.14259	TAL
8.77558	-8.65274	-3.88905	-6.26145	-8.16376	-7.81213	PT
-5.74072	7.42065	-7.20153	6.16354	2.05059	-10.4051	B Cell
-9.12933	-7.54093	1.13923	6.15557	9.17325	3.67061	T Cell
-7.41201	-4.47626	-1.14804	4.88994	5.43982	2.13742	T Cell
-2.98072	14.6037	13.4889	-0.204287	-0.375396	-15.6969	Endothelia
-8.91438	-3.67328	-1.45441	8.31174	7.83777	5.90425	T Cell
12.0548	-6.56355	-6.18942	-8.22375	-4.73351	-6.15192	PT
8.77857	2.92148	0.62054	-5.08995	-4.96587	6.17297	TAL
9.32222	-7.05525	-3.73089	-4.65746	-6.97923	-7.84579	PT
8.94762	-6.91065	-3.98802	-5.76777	-7.0843	-7.84786	PT
8.3146	3.68178	0.218111	-3.81372	-5.92848	6.80384	TAL
-10.7289	-4.95479	-2.27275	8.40202	9.73392	5.94367	T Cell
-10.752	-4.76402	-2.60086	9.7142	9.98782	6.29986	T Cell
7.95823	4.28103	0.0656875	-4.21017	-5.64771	7.10188	TAL
3.58129	-1.01131	0.416751	-4.44943	-8.83898	2.37724	CNT
4.992	-6.52104	-0.124561	-2.92102	-6.60923	-2.87023	ATL
-7.42126	4.88749	-3.87747	0.691686	12.9906	-9.58139	Myeloid Cell
-9.52613	-1.98909	-1.26876	7.80724	7.48734	5.89644	T Cell
8.55956	-8.54081	-3.02158	-6.48548	-8.46461	-7.40692	PT
-8.91358	-5.78902	-1.35215	6.36694	8.94247	4.56217	T Cell
9.30963	-7.72718	-3.82988	-6.20657	-7.85014	-8.17222	PT
9.16283	-8.12946	-3.79354	-6.18161	-8.01759	-7.94499	PT
9.12257	3.47015	0.761139	-5.73906	-4.7923	6.01866	TAL
7.33211	9.85101	-2.22595	-4.43085	-7.87578	2.61031	DCT
8.3928	5.5675	0.0399844	-3.18792	-6.34244	8.2231	TAL
1.82331	-16.3024	9.00102	1.98051	-1.40494	15.7071	IC-A
-6.09626	14.2167	15.1095	2.52099	-4.54554	-15.9202	Endothelia
3.50745	-12.0483	-4.58703	-2.23308	5.46049	13.2252	IC-B
9.15861	2.65313	-2.05455	-4.48121	-5.20215	5.77572	TAL
7.39525	4.23725	0.202648	-4.58212	-5.46503	7.52826	TAL
8.09299	3.63367	-0.327922	-4.45999	-6.08185	6.61116	TAL
8.10574	3.45642	-0.0246367	-4.89193	-5.9557	6.51613	TAL
8.37936	3.58972	1.43111	-3.86133	-4.9251	6.98821	TAL
8.72525	-8.24108	-4.00396	-6.51251	-7.90296	-7.40518	PT
-9.94381	-2.34825	0.179439	7.63167	5.35704	5.2018	T Cell
7.86878	3.64532	-0.115026	-4.02398	-5.81322	6.9244	TAL
-9.73347	-6.9093	1.68311	6.30482	8.9471	3.65939	T Cell
-8.32563	-6.51791	1.90942	5.79201	9.67583	4.27381	T Cell
6.79496	9.46998	0.440012	-7.07481	-7.18428	2.45761	DCT
3.29744	-1.00622	2.48133	-1.0272	-8.9132	2.21576	CNT
9.17755	2.8575	0.364498	-4.62846	-5.08836	6.2406	TAL
-6.80744	2.45441	-3.40556	-0.628947	10.9585	-8.29677	Myeloid Cell
-9.3979	-6.80587	1.10975	6.08548	9.05209	3.82075	T Cell
7.86708	5.39713	0.778207	-4.22419	-5.5063	7.91046	TAL
9.33684	-5.54432	-4.15704	-4.7023	-5.92945	-8.66318	PT
-9.76003	-4.55121	-0.859071	9.54169	7.86728	6.51287	T Cell
-10.8124	-5.14037	-2.44219	9.96585	10.0295	6.40363	T Cell
-10.0557	-6.2243	1.50351	6.08076	8.6482	3.3814	T Cell
-7.92444	-5.68615	2.92871	6.13143	9.68484	4.06006	T Cell
8.2813	4.29703	0.100888	-3.53186	-5.48183	6.93427	TAL
9.46643	2.82269	0.798495	-3.93868	-5.14128	6.42109	TAL
-11.9408	-7.33	3.72604	12.7337	8.44079	-1.34378	T Cell
-12.0838	-7.68972	5.27072	11.2957	10.6107	-0.457294	T Cell
7.65513	-8.0352	-3.77515	-7.95178	-7.81396	-6.23631	PT
9.08977	-7.90803	-2.81621	-4.28223	-8.00482	-8.12669	PT
-7.80807	-4.20522	-0.815691	9.00543	7.91495	6.29684	T Cell
10.9256	-5.63808	-6.28107	-6.85918	-4.94451	-7.38419	PT
-10.6773	-4.87818	-2.29446	8.87078	9.44141	5.88406	T Cell
-6.38508	14.4687	14.8497	2.07373	-4.27181	-16.13	Endothelia
9.08756	-7.74461	-3.53031	-6.45142	-7.92116	-8.03708	PT
7.80502	4.13729	0.462056	-3.09812	-5.15207	7.32384	TAL
7.58361	-8.99066	-3.99753	-7.0909	-8.47134	-6.40969	PT
7.69303	4.38022	0.0519066	-4.35672	-5.38813	7.43636	TAL
-9.26454	-7.07621	2.59476	6.24556	9.99956	3.11907	T Cell
8.25207	3.1141	-0.268151	-2.80034	-5.58791	6.56844	TAL
8.21219	5.87681	-0.961477	-5.2465	-6.51061	7.99183	TAL
-9.48894	-3.23864	-1.29806	7.27224	7.28043	4.9308	T Cell
-5.96799	7.08332	-6.51927	5.26593	1.40993	-10.0979	B Cell
-9.25015	-6.66114	0.870352	6.13595	9.47025	4.10717	T Cell
-9.663	-6.40153	1.93892	5.93639	9.42358	3.98403	T Cell
-10.5717	-7.51127	3.88648	9.82901	9.84883	0.763416	T Cell
-4.02722	2.73854	-4.35751	-2.35726	11.9717	-6.20352	Myeloid Cell
-11.3073	6.07292	-3.83787	2.28062	8.21587	-9.19808	Myeloid Cell
-6.89838	-2.20818	-1.56345	6.08877	5.33652	2.72377	T Cell
8.8324	2.54328	-0.203203	-4.74453	-6.02607	6.0468	TAL
8.55652	2.72505	-2.23176	-3.19895	-5.52151	6.19514	TAL
3.33609	-12.4441	10.0578	7.24294	5.23242	13.328	IC-B
7.67556	2.63758	0.354924	-4.90954	-5.74601	6.05899	TAL
-10.0762	-4.18419	2.13029	8.07287	7.67262	2.84991	T Cell
7.41345	-9.41537	-2.86931	-3.63094	-8.78061	-6.4258	PT
-11.9864	-7.20508	3.5898	12.762	8.34154	-1.34459	T Cell
-6.37461	14.5676	14.8955	2.80984	-4.63173	-15.5108	Endothelia
-10.8371	-4.79337	-2.2703	8.27658	9.93744	6.04195	T Cell
-10.4839	-5.3547	-2.29726	8.71542	9.93823	6.0502	T Cell
6.82439	9.6198	-0.0112898	-4.49521	-7.64144	2.27731	DCT
-12.1045	-7.26903	3.77949	12.6957	8.70805	-1.24596	T Cell
-5.82305	-4.71548	2.86853	13.159	7.5924	-1.42653	T Cell
8.94902	3.3537	0.96075	-4.69832	-5.00843	6.43083	TAL
-8.58301	-3.56029	-1.86339	9.0165	8.48885	5.98573	T Cell
-6.26187	7.29471	-6.82306	6.85834	2.58762	-11.0965	B Cell
9.41192	3.02592	1.72476	-4.25582	-5.08224	6.53775	TAL
-5.82848	14.0817	14.8103	1.91689	-4.24185	-16.1127	Endothelia
9.13508	-8.20029	-3.15411	-5.95729	-8.20768	-7.99782	PT
8.89431	2.73873	0.0507766	-4.88789	-5.91878	6.11143	TAL
7.66249	3.27	-0.357276	-4.7375	-5.68409	6.69109	TAL
10.3887	-5.27007	-6.58022	-6.54968	-5.07295	-7.99999	PT
-9.21151	-7.0535	2.11749	5.99252	9.58215	4.10625	T Cell
-11.3818	6.0443	-3.42061	2.75144	8.26756	-9.15455	Myeloid Cell
-8.18019	-5.2099	3.27531	6.2337	10.0816	4.05184	T Cell
-10.7901	-5.11056	-2.54034	9.76466	10.0056	6.24388	T Cell
-8.14865	-3.09366	-1.11319	9.08086	7.76916	6.26626	T Cell
7.00016	9.4049	0.2289	-6.7029	-7.40489	2.59851	DCT
8.72593	4.41977	-0.684433	-4.89064	-6.32056	7.05993	TAL
8.05664	5.47242	0.217819	-4.32038	-5.71114	7.88811	TAL
9.0791	3.21817	0.271959	-5.28325	-5.21466	6.11068	TAL
1.64475	-16.2238	9.84688	1.91532	-1.28796	15.6629	IC-A
-9.76676	-5.26445	1.37983	6.24374	8.736	3.89574	T Cell
-10.766	-4.84113	-2.52493	9.52249	9.86594	6.23179	T Cell
8.59721	2.66919	0.680877	-3.53067	-5.55626	6.49865	TAL
-5.59408	2.18863	-4.23443	-0.60111	11.8636	-7.49792	Myeloid Cell
-6.87662	2.30426	-4.49999	-0.285367	11.922	-8.51358	Myeloid Cell
8.92893	2.62683	0.247541	-4.8083	-5.56894	5.99822	TAL
8.61988	2.52514	0.0666124	-5.29747	-5.48868	6.21464	TAL
9.03899	2.49491	-0.00947943	-4.44019	-6.0099	6.13062	TAL
-6.26872	14.3457	14.709	1.75342	-4.16342	-16.1906	Endothelia
-10.0544	-6.35857	1.30037	6.75413	8.55153	3.4505	T Cell
-4.00501	2.40853	-3.54537	-2.61633	11.7149	-6.23098	Myeloid Cell
-6.40194	14.5002	14.9694	2.28577	-4.45557	-16.1156	Endothelia
-11.2438	6.124	-3.72587	2.37664	8.28083	-9.13691	Myeloid Cell
8.28125	3.69481	1.15639	-3.97593	-5.35871	6.7833	TAL
-9.17127	-6.9568	1.20453	6.82944	8.65558	3.0256	T Cell
6.58889	9.80989	0.492763	-6.81066	-7.35501	2.21056	DCT
7.32003	-8.52855	-3.74401	-7.17501	-8.30194	-6.39035	PT
8.16698	-5.04379	-6.6884	-4.21662	-6.62969	-9.586	PT
-6.41108	14.5128	15.009	2.25787	-4.35091	-16.1408	Endothelia
-5.43856	6.84619	-8.84893	6.26403	2.65241	-9.34834	B Cell
-8.69765	-6.15657	1.55789	6.08708	8.93111	3.70503	T Cell
-6.53921	2.89363	3.3762	12.7922	8.78586	-1.3623	T Cell
8.24453	1.79366	-0.0165593	-6.22637	-6.44152	5.47271	TAL
8.42383	3.39424	-0.134281	-4.55357	-5.77801	6.53542	TAL
3.53188	-1.26614	-2.86067	-3.63541	-9.69364	2.29279	PC
8.70688	3.51594	-0.0323533	-4.04936	-5.87496	6.5214	TAL
-3.86	2.5318	-5.20481	-1.93297	12.7857	-6.31051	Myeloid Cell
9.12686	4.12338	-0.0203636	-2.8668	-5.39522	5.92783	TAL
-1.63388	-11.4548	-9.35203	-11.3298	6.18108	-5.01695	Interstitium
9.54044	3.17035	0.603212	-3.39306	-5.24844	5.99387	TAL
7.70216	5.28668	0.137815	-3.13314	-5.71958	7.99855	TAL
-10.8008	-5.14542	-2.2972	8.27467	10.002	6.06261	T Cell
1.9688	-15.9695	9.67062	2.03083	-1.43067	16.119	IC-A
-3.80462	2.52078	-4.81523	-1.54381	12.5317	-6.1999	Myeloid Cell
-10.9216	-5.03576	-2.53258	9.72131	10.0233	6.28686	T Cell
-3.99726	2.29963	-2.19549	0.488736	10.2625	-9.71818	Myeloid Cell
7.19199	9.67063	0.37838	-6.91122	-7.58791	2.53467	DCT
-9.88224	-6.67368	0.762681	6.3208	9.06145	3.65255	T Cell
-3.72017	2.32628	-5.00119	-1.99971	12.4212	-6.0495	Myeloid Cell
-8.41416	-4.77534	-2.25075	8.162	8.9247	5.17019	T Cell
-10.1791	-5.17079	1.92929	6.7714	8.39764	3.45699	T Cell
-6.58869	3.07248	-2.95976	-0.213986	10.8623	-8.56174	Myeloid Cell
1.86034	-16.1932	9.69787	1.94992	-1.33509	15.7799	IC-A
6.3867	9.97137	-0.145468	-2.96542	-7.08949	1.90323	DCT
9.43743	3.33366	0.690101	-6.66682	-4.72477	5.85159	TAL
1.51085	-16.196	9.5338	2.60575	-1.10979	15.9313	IC-A
-6.28383	14.4312	15.0533	2.49994	-4.45686	-15.9544	Endothelia
-9.39872	-2.21973	-1.5659	7.31688	7.65489	5.50932	T Cell
8.56468	2.531	-0.0631072	-4.62798	-5.68047	6.47226	TAL
1.47301	-16.2243	9.58584	2.13643	-1.13336	15.9469	IC-A
9.20938	2.65549	-0.469663	-4.96711	-5.24477	5.88222	TAL
8.31465	2.81352	0.616333	-3.17413	-5.12735	6.58744	TAL
8.31076	3.12501	-1.23354	-5.44526	-6.54993	7.93733	TAL
8.1977	2.94743	0.164595	-4.77389	-5.63389	6.19946	TAL
8.5751	3.55035	0.889003	-4.99912	-4.83473	6.49403	TAL
7.34107	-8.81198	-3.64718	-7.38456	-8.31452	-6.30278	PT
9.06466	2.61404	-2.00064	-3.54139	-5.04228	5.70354	TAL
-10.8672	-4.97423	-2.42147	9.47979	10.0121	6.21865	T Cell
1.94796	-16.1401	-0.193423	-2.27396	-1.42234	15.8495	IC-A
-10.1146	-5.85427	2.26015	7.10926	8.66032	2.82908	T Cell
-7.8587	-3.04413	-1.00838	9.35936	8.0669	6.37592	T Cell
-10.2629	-6.71515	1.91694	7.11834	8.5642	2.88647	T Cell
-4.71167	6.94253	-8.77342	5.34318	1.84292	-9.08208	B Cell
8.65955	2.38627	1.91462	-0.471771	-5.88481	5.96848	TAL
8.21989	3.19083	-0.158063	-5.00821	-6.27824	6.32162	TAL
-9.82688	-7.23755	2.47199	6.72041	9.22986	2.67312	T Cell
8.04666	-5.0583	-4.62766	-5.57798	-6.6874	-9.67612	PT
8.11451	-4.77599	-0.675827	-2.62692	-6.34272	-9.7484	PT
8.1264	2.71663	-0.0470381	-2.86904	-6.1009	6.4522	TAL
-10.1094	-3.35798	1.02413	6.64074	6.64571	3.41405	T Cell
-6.37698	2.6896	-3.45633	0.110276	11.5663	-8.23501	Myeloid Cell
8.85259	-8.58844	-3.26801	-6.12001	-8.22578	-7.80799	PT
7.04376	9.52498	0.334879	-7.12635	-7.39585	2.70323	DCT
7.85244	4.37904	-0.0300167	-3.43896	-5.81389	7.06348	TAL
-8.96156	-4.34245	-1.61317	7.30276	8.18066	5.39226	T Cell
9.12352	3.32507	0.965301	-4.22434	-5.17758	6.55708	TAL
-3.25421	1.97048	-5.13622	-2.25756	12.4211	-5.84222	Myeloid Cell
-6.17919	14.3917	14.7356	1.91288	-4.20187	-16.0489	Endothelia
-8.85791	-6.98562	2.69159	6.72968	9.42817	3.03129	T Cell
8.29623	2.42168	-0.448051	-2.77883	-6.16031	5.78233	TAL
7.53982	-9.01717	-3.56222	-7.75794	-8.2955	-6.21219	PT
-3.8094	2.52152	-5.57336	-1.7129	12.8725	-6.23933	Myeloid Cell
8.60907	-8.24439	-1.05093	-3.20429	-8.26012	-7.20107	PT
8.41748	2.39375	-0.0214535	-4.84962	-6.00396	5.88937	TAL
2.77787	-0.789055	2.27036	-0.753329	-9.00252	1.76325	CNT
-5.27977	2.21629	-4.62222	-1.81352	11.9267	-7.09319	Myeloid Cell
-9.38847	-3.32211	-1.07458	8.43712	7.62177	5.87845	T Cell
-9.32211	-3.49837	-1.65802	8.39938	8.5474	5.96066	T Cell
7.58388	3.82994	0.926471	-4.16592	-5.0444	7.10569	TAL
-9.74872	-3.44978	-1.85143	6.62424	7.59195	5.42511	T Cell
6.19158	4.53127	1.3276	-5.13283	-4.55184	6.91877	TAL
-10.9188	-4.8734	-2.21624	7.94284	9.92459	5.90047	T Cell
0.621723	16.2364	1.11412	-15.0766	0.796404	-0.780577	Podocyte
-9.04948	-7.2949	3.09376	6.68092	9.92007	2.96471	T Cell
3.61484	-12.8948	9.49684	7.35903	5.40925	13.7152	IC-B
-12.3384	-8.3739	4.12899	11.0296	10.6068	-0.37824	T Cell
-10.8092	-4.76106	-2.60485	9.38473	10.2082	6.14386	T Cell
-6.88239	2.21801	-4.62631	0.0638938	11.91	-8.72346	Myeloid Cell
9.25123	3.46612	0.167406	-3.73309	-5.30143	5.37448	TAL
-8.9404	-3.67659	-1.33495	7.23487	7.52101	5.05277	T Cell
8.44135	5.38973	-0.0592767	-4.68992	-6.19349	7.86893	TAL
-6.2536	14.2999	14.9605	2.11979	-4.31076	-16.1924	Endothelia
-6.66906	2.82849	-3.57894	-1.26862	11.5321	-8.64909	Myeloid Cell
-6.7784	2.51469	-4.52197	0.0229355	11.7025	-8.58354	Myeloid Cell
-9.89496	-2.76543	-0.516334	8.3604	6.93244	5.987	T Cell
-8.07847	-4.54377	-1.62783	7.59689	7.80192	5.23952	T Cell
-6.33733	14.299	14.8615	2.02366	-4.26453	-16.1784	Endothelia
-10.1217	-5.644	2.04232	7.53428	8.20663	2.9269	T Cell
-12.2518	-7.5819	4.22692	10.9594	10.5931	-0.262139	T Cell
8.17185	4.23326	-0.179797	-2.76818	-5.57484	7.08645	TAL
-12.0425	-7.13626	3.86141	12.4793	8.84562	-1.23508	T Cell
-8.01756	-2.67747	-1.21566	8.75168	7.83966	6.17983	T Cell
-8.44676	-5.84395	-2.09031	8.71526	9.10711	5.29077	T Cell
6.74258	11.3777	1.37994	-4.78907	-6.14457	0.631452	DCT
8.97757	-7.91865	-4.09599	-6.64877	-7.83488	-7.62313	PT
3.22073	-12.9133	9.22063	7.02875	5.01895	13.5577	IC-B
-10.9943	-5.03438	-1.86374	6.54296	10.0138	6.05008	T Cell
-6.6705	-1.92803	-1.15552	5.36277	5.50634	2.39434	T Cell
-10.7947	-4.88669	-2.52835	9.77897	9.92208	6.34604	T Cell
-8.31199	-0.969219	-1.30978	6.19563	5.3302	3.51501	T Cell
-10.6523	-5.00215	-2.57475	9.66133	9.96865	6.22806	T Cell
7.62253	-8.16685	-4.10975	-7.42299	-7.9408	-6.62645	PT
-10.8891	-4.91332	-2.60042	8.89696	9.96725	6.01774	T Cell
-10.0133	-7.58774	2.38808	6.38789	9.29186	3.09733	T Cell
9.65355	-6.24673	-4.561	-6.99163	-6.80048	-7.51459	PT
-6.20264	14.2953	14.9719	2.14954	-4.38848	-16.0464	Endothelia
8.57953	2.25008	0.456528	-5.0414	-5.87696	5.50787	TAL
3.05722	-1.09402	0.200536	-2.69887	-9.52644	1.99688	CNT
8.31043	3.49491	-0.875399	-4.88199	-6.45407	6.75588	TAL
3.51966	-1.16173	-2.52638	-3.52441	-9.54329	2.29454	PC
7.83419	3.43972	-1.1232	-4.59586	-6.13351	6.81562	TAL
9.3122	-7.54161	-3.35043	-6.04022	-7.9198	-8.20028	PT
-10.1216	-6.31728	-1.35611	6.31789	8.1967	4.38854	T Cell
7.09224	9.70335	0.344204	-7.13918	-7.39531	2.62499	DCT
-6.82847	3.52723	-2.66544	-0.0601581	10.6305	-8.72607	Myeloid Cell
3.45234	-12.8237	9.79155	7.17153	5.13334	13.5738	IC-B
10.4904	-5.34053	-6.41142	-6.36422	-5.22568	-8.1727	PT
-5.70422	-4.7501	2.93556	13.1037	7.49304	-1.47255	T Cell
-3.54825	13.9271	14.323	0.474804	-1.34326	-16.0789	Endothelia
-3.77704	14.4742	14.4918	0.413496	-1.50398	-15.7067	Endothelia
7.20216	10.0426	0.368696	-6.76017	-7.587	2.54517	DCT
-4.36464	2.22562	-5.03433	-1.23851	12.5628	-6.63891	Myeloid Cell
-5.45385	7.01267	-8.46824	5.87448	2.50822	-9.56869	B Cell
-10.9236	-4.93477	-1.66112	6.53516	9.9039	5.92966	T Cell
-5.71848	2.1116	-3.25783	-3.41813	11.9723	-7.62945	Myeloid Cell
9.14728	3.07872	0.350038	-4.49219	-5.32552	6.53808	TAL
9.2302	2.70433	0.261863	-4.27662	-5.66664	6.1952	TAL
9.24892	2.90579	0.0106758	-4.68746	-5.44558	6.02684	TAL
-6.24588	14.3926	14.8319	2.01877	-4.24651	-16.1692	Endothelia
7.23311	-8.20221	-3.42242	-7.44261	-7.79476	-6.32887	PT
-6.36777	14.4588	14.9816	2.24937	-4.38844	-16.0992	Endothelia
-10.2969	-6.30331	2.1756	8.23734	7.72356	2.80069	T Cell
-10.8767	-4.96934	-2.52192	9.90101	10.0266	6.1956	T Cell
9.43243	3.88043	0.881616	-4.50051	-5.43389	5.40504	TAL
8.77384	3.38385	0.749508	-3.92429	-5.1615	6.60638	TAL
-9.68255	-4.64324	-0.34587	6.31416	9.05008	4.37916	T Cell
-10.1836	-2.49287	-0.365974	7.17252	5.39355	4.88955	T Cell
8.93178	2.72319	0.0613318	-3.44185	-5.64471	5.43235	TAL
-2.34215	-11.0968	-9.05813	-11.1643	5.85052	-4.71877	Interstitium
-1.09487	-11.4798	-1.68233	-3.39602	6.88348	-4.90674	Interstitium
8.615	4.28606	0.365851	-4.30671	-5.59802	6.99114	TAL
-10.69	-4.84512	-2.58118	9.58454	9.99643	6.25794	T Cell
8.43002	-8.17464	-3.26678	-7.25372	-8.38661	-7.0764	PT
-4.12667	2.38841	-5.16191	-2.18073	12.364	-6.23294	Myeloid Cell
-3.32936	2.11738	-4.87896	-2.4171	12.2126	-5.81981	Myeloid Cell
9.35096	-6.46714	-5.26666	-6.23868	-6.52071	-7.6827	PT
8.01776	4.18235	-0.483889	-4.64237	-6.08776	7.16307	TAL
7.07388	4.33553	1.99822	-5.10408	-3.99671	7.04487	TAL
-4.29625	2.32593	-5.27515	-1.84392	12.4399	-6.50343	Myeloid Cell
-6.55632	2.94918	-4.31735	-4.51166	11.1649	-8.37126	Myeloid Cell
1.71375	-16.2294	9.53343	2.02244	-1.38697	15.6731	IC-A
4.89753	-6.46051	-1.50346	-7.75484	-6.49191	-2.88174	ATL
-6.94478	3.1935	-2.95335	-0.38558	10.6322	-8.63498	Myeloid Cell
-10.9382	-5.03839	-2.63333	9.16036	9.98511	6.03503	T Cell
-2.46857	-4.61778	2.88594	13.1755	7.54567	-1.41269	T Cell
-8.59189	-7.05571	0.195438	6.41576	9.75077	3.48907	T Cell
-10.575	-4.73216	-2.5602	9.45935	9.78494	6.20585	T Cell
-9.43315	-3.36581	-1.09127	8.18633	7.35283	5.85557	T Cell
-9.67334	-3.27769	-1.68445	6.26961	7.49516	5.49072	T Cell
-1.27109	-11.1297	-8.84811	-10.4001	6.9926	-4.64775	Interstitium
-12.495	-7.80345	5.37973	11.3875	10.619	-0.673638	T Cell
-10.907	-4.95582	-2.55086	9.41216	10.0227	6.12035	T Cell
-5.43302	7.07322	-8.07352	5.93626	2.23377	-9.65433	B Cell
3.54282	6.7228	9.69784	7.69853	-4.32352	10.6861	TAL
-6.92599	-2.41911	-1.17963	5.45056	5.22253	2.11722	T Cell
8.63185	3.72918	0.880651	-4.37953	-5.19872	7.01801	TAL
8.23416	4.73784	-1.20101	-4.04193	-5.67964	7.3521	TAL
-8.56091	-6.9924	1.85687	6.04435	9.59652	3.65308	T Cell
0.642631	16.2364	1.1417	-15.0829	0.778224	-0.77008	Podocyte
-6.83342	-2.12447	-1.546	5.86995	5.50123	2.2861	T Cell
-7.81149	-3.57427	-0.809732	9.26494	6.35999	3.25755	T Cell
7.13426	-8.02146	-3.47637	-7.99878	-7.78637	-5.98533	PT
6.31741	10.1441	0.778587	-2.3458	-6.51427	2.17701	DCT
7.41521	3.15268	0.365784	-2.78782	-4.52984	7.21073	TAL
-7.00202	2.22145	-4.63688	0.177461	11.9328	-8.8599	Myeloid Cell
-6.36826	1.98902	-4.70026	0.414123	11.9278	-8.60782	Myeloid Cell
7.75113	4.88682	-0.106725	-4.58423	-5.66693	7.65647	TAL
8.55569	-9.19091	-2.77298	-6.36236	-9.00867	-7.42626	PT
9.29448	-6.26126	-4.46957	-5.96014	-6.80995	-8.36221	PT
-8.42375	-6.36997	1.84076	6.04331	9.64175	3.89702	T Cell
-10.9784	-5.01787	-1.89673	6.20018	10.0322	6.09458	T Cell
7.44894	4.32737	-2.76969	-3.74446	-5.43621	7.26462	TAL
6.47081	3.22967	2.00599	-4.52724	-3.32443	7.39972	TAL
7.5401	4.3879	1.35245	-5.51261	-4.91821	7.17943	TAL
-11.9017	-7.5104	4.83509	11.8209	10.0228	-0.834929	T Cell
-8.01069	2.21795	-4.51427	0.834763	12.1478	-9.84833	Myeloid Cell
-6.70083	-1.6895	-0.94979	4.58075	5.16599	2.28142	T Cell
8.31719	2.25621	-0.105623	-4.93548	-6.09652	5.98827	TAL
-7.41931	-1.31363	-1.02992	4.57928	5.25483	2.59574	T Cell
9.01818	3.14263	0.410483	-4.27068	-5.33697	6.60508	TAL
-6.38029	14.4394	15.0135	2.3002	-4.36323	-16.1014	Endothelia
8.69116	3.90751	1.20601	-3.50758	-4.87437	7.34603	TAL
7.53771	-8.32044	-3.41554	-7.01976	-8.23463	-6.55404	PT
-6.26901	7.63391	-6.64242	7.0871	2.27312	-11.3407	B Cell
8.71615	2.70607	-0.222735	-4.74723	-6.06616	6.3666	TAL
-3.44396	2.125	-4.82706	-1.77342	12.1861	-5.98555	Myeloid Cell
-6.28673	14.3825	14.6939	1.84093	-4.25913	-16.1773	Endothelia
8.87226	-4.46963	-6.31648	-4.48755	-5.85586	-9.46798	PT
7.34055	5.97786	-0.263378	-4.14721	-6.0334	8.31835	TAL
-9.65774	-4.6283	-1.71404	6.31983	8.15939	5.58823	T Cell
-10.8902	-4.89874	-2.53842	8.67208	10.0065	5.96047	T Cell
-5.1239	6.74786	-8.47818	6.54753	3.00675	-9.57235	B Cell
1.59253	-16.2783	9.8234	1.6674	-1.25195	15.6738	IC-A
-8.70231	-4.00145	-1.90286	9.50248	8.85597	5.76874	T Cell
1.65954	-16.2372	9.77834	1.77784	-1.25488	15.7227	IC-A
7.24481	9.24801	0.502582	-7.04649	-7.22479	2.76704	DCT
3.0759	-0.960107	1.96155	-0.850556	-8.98161	2.03776	CNT
9.30276	-7.65181	-3.40405	-6.13313	-7.83067	-8.15365	PT
6.93006	9.30211	0.518002	-6.59465	-7.34917	2.61099	DCT
-6.39082	14.3126	15.2034	2.61392	-4.62405	-15.8978	Endothelia
-10.5752	-5.21048	-2.48623	8.63997	9.95611	6.07272	T Cell
7.97784	3.5886	-0.971385	-4.21414	-6.05264	6.64915	TAL
7.93344	3.58141	0.992343	-4.59069	-4.9447	7.00387	TAL
3.37301	-12.3367	9.96791	7.35356	5.12187	13.4844	IC-B
-10.2833	-5.98536	2.33131	8.29786	7.93527	2.58689	T Cell
-9.66942	-7.34745	0.291028	6.29634	9.21225	3.57608	T Cell
9.15437	-6.34094	-2.06875	-4.09113	-6.68929	-8.20578	PT
-3.44771	14.296	13.6651	-0.434775	-0.649549	-16.0983	Endothelia
-7.10138	2.27029	-4.41146	-0.0772482	11.9518	-8.67107	Myeloid Cell
-0.811483	-7.55508	1.76431	-6.19656	0.448393	-2.61542	PEC
-10.1663	-6.69828	0.54631	6.58953	8.53479	2.85266	T Cell
-9.45856	-2.2795	-1.37689	7.4458	7.10538	5.2699	T Cell
1.42888	-16.2565	8.86408	2.20317	-1.09007	15.8417	IC-A
8.08961	4.57157	0.173682	-4.43437	-5.81643	7.33069	TAL
-5.13065	7.23394	-8.35129	6.72247	3.25602	-9.67564	B Cell
-9.27734	-3.8732	-1.13029	8.78651	8.0126	6.04842	T Cell
-3.78084	2.54994	-4.56365	-1.35124	12.3049	-6.21816	Myeloid Cell
9.04632	2.57901	1.96691	-4.90941	-5.42783	5.74865	TAL
8.35005	3.72164	0.227175	-3.58562	-5.74773	6.63741	TAL
8.02566	3.86408	-0.586415	-5.06398	-5.96903	6.87623	TAL
-9.50169	-6.96224	1.16784	6.11103	9.12124	4.26264	T Cell
-6.35174	14.4209	14.9244	2.0938	-4.27617	-16.2015	Endothelia
7.45988	4.17589	1.32568	-4.32254	-4.89714	7.1697	TAL
-8.85706	-3.0041	-0.925617	8.89888	7.54903	6.22089	T Cell
8.43401	2.1653	0.130453	-4.51143	-5.91028	6.08967	TAL
8.19233	3.33799	-0.344878	-4.71278	-6.15407	6.43841	TAL
-5.27566	6.9258	-7.69023	4.9365	1.67353	-9.79206	B Cell
-9.87824	-4.93832	2.26877	7.39713	9.05558	3.67429	T Cell
-9.85428	-2.80898	-1.33993	8.53107	7.98252	5.9002	T Cell
7.94342	4.07485	-0.830092	-2.97208	-5.27198	6.96277	TAL
7.24529	9.30801	1.70704	-4.51318	-7.74134	2.52052	DCT
8.50603	2.6018	0.208139	-4.17879	-5.726	6.3198	TAL
9.02917	3.23137	-0.0136158	-5.05309	-5.57012	6.16957	TAL
-11.2586	6.13684	-3.8243	2.22758	8.29032	-9.1257	Myeloid Cell
-10.0611	-6.55629	1.6401	6.46658	8.82088	3.3679	T Cell
8.47444	2.34898	1.01588	-4.13257	-5.37518	6.30654	TAL
3.61697	-12.8717	9.49697	7.20124	5.26599	13.6448	IC-B
-8.13495	-3.16374	-0.96121	4.89605	5.15168	2.4846	T Cell
-9.4762	-6.64152	2.00611	5.94369	9.6685	3.68507	T Cell
8.26532	2.79571	0.36676	-4.43393	-5.83193	6.5942	TAL
7.89439	4.43565	0.433089	-4.08364	-5.36214	7.00001	TAL
6.8249	3.19007	-2.17085	-4.24499	-4.27742	7.37813	TAL
-9.71294	-5.11169	1.50298	6.16444	8.68475	4.57422	T Cell
4.74022	-6.69574	-1.51285	-8.08717	-6.41951	-2.76845	ATL
-3.64789	13.9769	14.2167	0.493765	-1.13082	-16.0557	Endothelia
8.49552	2.60281	-0.0606575	-4.66728	-5.92274	6.17866	TAL
7.92655	3.41917	-0.44751	-4.71998	-6.43562	6.82113	TAL
9.01036	-8.36748	-3.46697	-6.60822	-8.1703	-7.66216	PT
8.25374	3.94622	0.0816121	-3.04982	-5.39722	6.89752	TAL
8.10287	2.47381	0.862921	-4.10257	-5.96412	6.56021	TAL
-3.46171	2.23701	-4.55748	-2.39475	11.9675	-5.8005	Myeloid Cell
9.10513	3.66363	0.0222926	-5.24168	-5.25261	6.23365	TAL
-3.14437	1.88784	-4.86527	-2.31457	12.5498	-5.88412	Myeloid Cell
-8.77974	-7.41149	3.15739	6.16746	10.2459	3.30296	T Cell
6.30897	10.2135	0.378877	-2.53435	-6.64019	1.93702	DCT
-10.9423	-5.12824	-1.48429	6.19525	10.1055	6.13027	T Cell
9.14876	-6.22794	-3.86715	-4.59347	-6.9349	-7.96511	PT
8.29648	4.77336	-0.00997368	-4.36987	-5.59448	7.24248	TAL
-3.86624	2.38277	-5.20485	-2.17581	12.6775	-6.23574	Myeloid Cell
-12.3471	-7.76484	5.09296	11.1912	10.6992	-0.496157	T Cell
10.0952	-5.32644	-6.65792	-5.80491	-5.3797	-8.38099	PT
-5.20159	2.40694	-3.59055	-1.22301	11.3045	-6.99558	Myeloid Cell
8.21893	1.88738	0.135457	-4.89481	-6.48639	5.57669	TAL
8.58194	2.82574	0.0917238	-4.1365	-5.95378	6.54395	TAL
1.14956	-16.1412	9.75178	2.01817	-0.939647	15.9849	IC-A
-12.0273	-7.28784	3.88604	12.3606	9.06159	-1.11194	T Cell
-3.66861	2.35647	-3.88141	-2.50766	11.6734	-5.91234	Myeloid Cell
9.07786	-5.02576	-7.45837	-4.24783	-5.75217	-9.22825	PT
8.61135	2.73247	0.501123	-4.76444	-5.18206	6.3417	TAL
-8.98314	-6.29928	1.74253	5.83022	9.51636	4.21066	T Cell
-5.6279	6.98125	-7.00579	7.21245	2.86766	-11.1151	B Cell
-10.032	-6.66209	2.28364	7.48856	8.81773	2.80043	T Cell
-9.18674	-4.43015	-2.38693	10.1911	10.048	6.39144	T Cell
9.24475	3.41628	0.333248	-3.13969	-5.40555	6.39537	TAL
8.06774	2.58737	-1.96438	-4.35702	-4.88129	6.32175	TAL
-6.68096	-1.8662	-0.813432	5.01253	5.83669	2.5232	T Cell
-6.26605	14.3786	14.6849	1.82467	-4.2338	-16.1779	Endothelia
9.0761	3.9224	0.752653	-6.33414	-4.67093	6.28895	TAL
-4.49081	2.12907	-5.00784	-1.21614	12.6517	-6.58384	Myeloid Cell
0.631064	16.2276	1.12419	-15.0745	0.796031	-0.755331	Podocyte
8.25515	2.78836	-0.00349614	-4.38912	-5.90597	6.5639	TAL
-7.46333	-4.2527	-2.19271	8.66682	9.01624	5.6724	T Cell
9.02747	-7.00738	-4.11973	-6.04235	-7.37122	-8.19021	PT
-5.90892	6.90983	-7.24546	5.36131	1.68041	-10.3686	B Cell
8.8827	2.82461	0.303922	-4.80273	-5.34084	6.29444	TAL
-10.0085	-4.54604	-2.12529	10.1403	9.73534	6.45302	T Cell
-6.29468	7.27947	-6.69659	7.01973	2.44804	-11.3492	B Cell
-9.98809	-4.84996	-1.2088	6.29071	8.12299	4.18709	T Cell
-10.8941	-4.92033	-2.58192	9.44798	10.0839	6.18847	T Cell
1.81732	-1.08989	0.14584	-2.71872	-9.26856	0.535299	CNT
8.85498	2.71345	0.536882	-5.05498	-5.60347	5.44824	TAL
-3.93004	2.40143	-3.4114	-1.74927	11.0951	-6.34709	Myeloid Cell
9.16731	3.75776	0.231313	-2.85717	-4.74517	6.37193	TAL
-9.55733	-6.81187	1.35198	6.57918	8.85169	3.49474	T Cell
-6.07252	14.2691	14.8835	2.04605	-4.24046	-16.1605	Endothelia
7.20043	9.40063	0.528201	-7.19204	-7.56702	2.51108	DCT
8.72484	-4.90811	-6.6772	-4.36853	-6.09168	-9.51766	PT
-9.2534	-6.48695	-0.250409	6.42803	8.23542	3.23803	T Cell
7.17556	10.0736	0.400925	-7.15519	-7.56265	2.46587	DCT
9.2299	-6.5394	-4.21839	-6.19001	-7.20062	-8.33747	PT
-10.2058	-2.71685	0.736878	7.37389	5.66958	4.4052	T Cell
8.83939	-8.45502	-4.02841	-6.39234	-7.80564	-7.64531	PT
8.08804	4.19907	0.485793	-4.42332	-5.27996	7.03778	TAL
-8.60432	-5.70493	2.68951	6.1656	9.89336	3.89744	T Cell
6.71503	10.1617	0.35056	-7.28597	-7.32354	2.44055	DCT
-8.96295	-1.44084	0.143181	6.42043	4.62594	4.06314	T Cell
9.19613	-5.95154	-4.83552	-6.19487	-6.55005	-8.5272	PT
8.75148	2.89434	0.265253	-4.27393	-5.8588	6.32305	TAL
-4.86112	6.59545	-8.81215	6.85515	3.23276	-9.32649	B Cell
-12.102	-7.67809	5.37428	11.4	10.4702	-0.484588	T Cell
8.04191	2.65943	0.622272	-4.54359	-5.38824	6.42764	TAL
7.64509	4.28417	0.766764	-4.42172	-5.1481	7.463	TAL
-9.55005	-2.696	-1.13481	7.64588	7.33106	5.47545	T Cell
-7.92023	-4.27942	-2.12397	8.52054	8.75012	5.87766	T Cell
8.04684	2.76705	0.62544	-5.25877	-5.1071	5.94483	TAL
8.22655	2.68657	-0.591351	-4.72529	-5.72036	6.204	TAL
-5.27406	7.62658	-8.54968	4.96613	1.70522	-9.4335	B Cell
2.96568	-1.71926	1.71725	-0.37249	-9.94189	1.96712	PC
9.08456	-6.59439	-3.60046	-4.56213	-7.03794	-7.67306	PT
1.03155	-16.1622	9.47995	2.05427	-0.965625	15.9568	IC-A
9.43999	2.98212	-0.199339	-4.3973	-5.81115	6.41777	TAL
-1.31313	-10.8269	-9.20773	-10.2412	6.91423	-4.55481	Interstitium
8.45272	3.59418	1.52126	-4.97491	-4.73734	6.64606	TAL
8.23402	2.48752	0.664014	-5.11532	-5.21282	6.32865	TAL
-7.92229	-4.41576	-2.2271	8.26235	9.01428	5.62344	T Cell
-3.67902	13.9026	13.5402	-0.372559	-0.679267	-16.0865	Endothelia
7.62136	4.39847	-2.0229	-3.72022	-5.31497	7.51782	TAL
-2.63804	-11.0589	-9.62397	-11.6003	5.62352	-4.8956	Interstitium
3.75439	-12.6139	9.28176	7.20887	5.49841	13.6426	IC-B
-4.60157	7.14693	-7.96538	4.63212	2.13512	-9.13493	B Cell
-9.26662	-7.25816	2.67231	6.18163	9.84416	3.23888	T Cell
-9.63597	-1.99064	0.10001	5.98131	5.31238	4.38022	T Cell
-9.55774	-3.68376	-1.89169	8.4959	8.25948	5.80628	T Cell
-10.2703	-5.31051	1.52399	6.78159	8.11812	3.35361	T Cell
-9.10121	-6.57719	-2.11723	7.98788	9.65623	4.66107	T Cell
9.19888	-6.26179	-4.66649	-6.05108	-6.79075	-8.35046	PT
-6.4688	2.39225	-4.50028	-0.352809	12.0862	-8.19249	Myeloid Cell
-3.79812	1.79186	-3.68331	-2.69623	12.1124	-6.06244	Myeloid Cell
-5.24789	7.17933	-7.83746	4.79646	1.41986	-9.50139	B Cell
2.90841	-0.505302	2.02341	-4.06987	-8.92389	1.88122	CNT
-10.7465	-4.87369	-2.61145	9.39038	10.0698	6.17363	T Cell
8.36733	3.34874	-0.354931	-4.42313	-6.135	6.44918	TAL
-4.15873	13.2402	14.0899	-0.434421	-1.45114	-16.2929	Endothelia
9.28193	2.8262	-2.18061	-3.82799	-5.36251	5.49799	TAL
-6.83626	3.54736	-3.25712	0.408752	10.6565	-8.69808	Myeloid Cell
-4.09152	2.23982	-4.41892	-1.53138	11.7305	-6.12991	Myeloid Cell
-9.16224	-2.48544	-1.20263	7.99038	7.33581	5.47072	T Cell
7.99363	3.14627	-0.270666	-4.45441	-6.13963	6.69508	TAL
-8.98364	-3.9169	-1.80575	6.39812	7.49019	4.97527	T Cell
6.46488	3.74936	1.65587	-4.35794	-5.08471	7.29149	TAL
-4.33708	13.1628	15.0586	0.326653	-2.27101	-15.9646	Endothelia
8.06291	2.24462	0.11865	-3.97144	-6.2888	6.01434	TAL
7.53768	3.40635	-0.929772	-4.67223	-5.84008	6.31611	TAL
7.5252	-8.1351	-1.45655	-3.47243	-7.92704	-6.42285	PT
7.71032	3.78583	1.41869	-6.20754	-4.55548	6.80721	TAL
-4.18227	13.9147	14.3374	0.317232	-1.46424	-16.1136	Endothelia
-10.4506	-7.14938	3.74241	9.61776	9.55074	1.20632	T Cell
3.38395	-1.37705	1.95323	-0.274706	-9.78044	2.27794	PC
-10.1372	-5.12109	1.43748	7.34495	7.77676	3.21041	T Cell
8.0711	3.79707	0.351848	-3.08405	-5.74627	6.77035	TAL
7.59083	-8.82682	-3.63929	-7.38393	-8.44511	-6.43558	PT
6.89625	9.45932	0.380906	-7.04471	-7.35239	2.59931	DCT
6.62159	9.71112	0.286371	-7.01974	-7.03167	2.62837	DCT
-6.0789	14.2566	15.1726	2.64743	-4.63665	-15.8553	Endothelia
-4.94185	7.33866	-7.90482	5.78683	2.25324	-9.77489	B Cell
-6.25395	7.47368	-6.78069	7.50968	2.72963	-11.3191	B Cell
-10.019	-6.26278	1.1334	6.37459	8.65342	3.665	T Cell
7.85986	3.4601	0.269528	-4.34656	-5.50069	6.69379	TAL
3.096	-0.768162	-0.28718	-2.94245	-9.10308	2.06058	CNT
3.41158	-1.16267	1.89409	-0.928392	-8.96987	2.29766	CNT
-11.8876	-7.16117	3.75495	12.6573	8.67725	-1.30854	T Cell
3.1775	-12.3956	10.022	7.05937	5.26683	13.3186	IC-B
-6.19687	7.13765	-6.85727	6.84104	2.41238	-11.1323	B Cell
7.95009	4.5124	0.0573148	-4.56278	-5.69441	7.10173	TAL
8.89016	2.50113	0.363898	-5.17056	-5.15144	5.80665	TAL
-10.8185	-5.26596	-2.59858	9.06281	10.1165	6.11633	T Cell
-8.66313	-2.56931	-1.63312	7.15326	7.58458	5.73224	T Cell
-10.2438	-6.1265	1.72822	6.88698	8.62552	2.85726	T Cell
-9.94735	-5.5717	-0.337085	6.55115	8.3366	3.98085	T Cell
8.87353	2.6899	-0.0805599	-4.69885	-5.33543	6.00008	TAL
-8.53153	-3.27542	-1.72083	7.30788	7.82467	5.01811	T Cell
-4.53413	7.03503	-8.25071	6.87041	3.35704	-9.76505	B Cell
-3.66418	2.43189	-3.93977	-2.1164	11.584	-5.9811	Myeloid Cell
-6.31606	14.4033	14.8934	2.08394	-4.24874	-16.2151	Endothelia
-3.38235	14.6013	13.4751	-0.543465	-0.548878	-15.9091	Endothelia
6.80951	4.25133	0.231155	-2.84864	-3.63973	6.71987	TAL
9.05002	2.85361	0.984873	-4.49417	-5.15199	6.2318	TAL
-11.5177	-7.81474	5.56784	11.1547	10.0871	-0.393032	T Cell
-6.73028	2.45794	-4.68968	0.320743	11.8471	-8.75305	Myeloid Cell
-5.56033	7.04615	-6.9252	7.36963	2.97635	-11.0476	B Cell
7.28773	3.91996	0.244232	-4.2949	-5.55176	6.98471	TAL
6.52504	9.86287	0.372231	-7.23267	-7.00749	2.23356	DCT
-11.0423	-7.59903	4.24712	10.5574	10.1984	0.429205	T Cell
-12.1418	-7.82622	5.18718	11.2178	10.603	-0.473798	T Cell
8.12449	-8.90922	-3.97548	-6.70671	-8.38606	-6.95884	PT
8.57056	3.21469	-0.0343236	-4.41018	-5.79267	6.53964	TAL
8.08503	2.69525	0.0942018	-3.20496	-5.16915	6.47479	TAL
7.63487	3.78114	1.36825	-4.42519	-5.0455	7.22461	TAL
1.94269	-16.1946	9.00949	2.10892	-1.52603	15.8397	IC-A
-9.61038	-6.24125	2.02935	7.23153	8.39031	3.19582	T Cell
-9.9841	-6.23776	1.7735	7.3673	8.31254	2.94628	T Cell
-3.88914	13.9611	13.8429	-0.569229	-1.24298	-16.1037	Endothelia
8.19681	2.5799	-0.154492	-3.26939	-6.29902	6.16393	TAL
7.36387	9.66401	0.373178	-6.38761	-7.82289	2.52341	DCT
7.71648	4.22206	0.364766	-2.83958	-5.27804	7.44511	TAL
-10.5785	-4.78561	-1.69232	7.48457	9.95631	5.89016	T Cell
1.95926	-16.0885	9.38746	2.21008	-1.48977	15.9335	IC-A
-10.0562	-6.5844	1.92894	6.8566	8.85446	3.16855	T Cell
4.71724	-6.7737	-1.51214	-8.12237	-6.38824	-3.0589	ATL
-9.26765	-2.41062	-1.29141	7.26281	7.29287	5.16438	T Cell
-3.94665	2.53148	-4.07185	-2.33733	11.4992	-6.10644	Myeloid Cell
8.73682	-4.87634	-6.77374	-4.36002	-5.89081	-9.49677	PT
-6.48127	14.6579	14.9883	2.69681	-4.58927	-15.7383	Endothelia
8.26506	-5.02287	-2.50372	-3.13123	-6.43483	-9.62001	PT
8.96783	3.79136	0.847423	-5.34268	-4.6601	6.16626	TAL
3.4996	-12.1274	10.0138	7.28653	5.29711	13.3832	IC-B
8.5825	-5.26663	-5.09257	-5.00994	-6.47518	-9.17848	PT
-10.8218	-4.96192	-2.40856	10.1506	10.0082	6.49808	T Cell
8.72631	-7.62347	-3.9101	-5.18127	-7.33745	-7.77911	PT
-3.33157	1.89961	-4.59425	-1.18476	12.6184	-6.17992	Myeloid Cell
-9.87431	-5.93705	1.55212	6.45695	8.92039	3.278	T Cell
-7.69386	-4.53723	-2.25535	8.6721	9.05131	5.56274	T Cell
-5.72496	-4.76202	2.86743	13.1668	7.55699	-1.39246	T Cell
-6.30973	7.1808	-6.58297	7.267	2.47089	-11.3493	B Cell
9.35868	-7.4589	-3.87889	-6.03007	-7.7714	-8.14806	PT
-10.3943	-6.86232	3.86866	9.02976	9.30666	1.52477	T Cell
-4.50997	2.43035	-4.84521	-2.19638	12.2353	-6.58801	Myeloid Cell
8.07477	3.98852	0.453646	-5.19306	-5.52685	5.67856	TAL
-8.67964	-2.96895	-1.23577	8.80045	7.58465	5.8786	T Cell
-9.93365	-4.88288	-2.13426	7.72112	8.43836	4.86434	T Cell
-10.9284	-4.91296	-2.54728	9.95406	10.0587	6.30387	T Cell
-8.25992	-2.94522	-1.15917	9.04408	7.64567	6.32607	T Cell
7.9121	2.83454	-0.00673762	-3.24066	-6.34422	6.52401	TAL
9.07097	3.99786	-0.0625471	-2.87749	-5.25788	6.22956	TAL
8.31609	3.581	-1.10253	-4.1969	-5.98562	6.66406	TAL
-10.4775	-5.17712	-2.6378	9.28136	9.87072	6.23097	T Cell
-10.7878	-4.84074	-2.43816	9.34673	9.90613	6.26391	T Cell
3.33895	-1.21259	2.35909	-0.808286	-9.01154	2.10152	CNT
-8.53632	-2.51468	-1.06937	5.47457	5.29869	2.60523	T Cell
6.9612	9.42599	0.465984	-6.42866	-7.29726	2.49258	DCT
-10.7061	-4.90325	-2.55825	9.18609	10.0009	5.99193	T Cell
-3.53623	2.13532	-4.17669	-2.22749	11.6972	-5.8867	Myeloid Cell
7.89091	4.54089	0.0737681	-5.07658	-5.3683	7.47186	TAL
8.07536	3.01921	0.216246	-4.34421	-6.02057	6.5491	TAL
7.4117	4.60185	1.55495	-4.92078	-4.55605	6.96841	TAL
7.78756	4.30061	0.792609	-4.87612	-4.90242	6.48138	TAL
1.46428	-16.1789	9.6926	1.78319	-1.07776	15.7922	IC-A
-9.19382	-4.48415	-1.90627	7.20231	8.81549	5.27752	T Cell
7.85292	4.25378	-0.0579419	-4.28416	-5.80986	6.80926	TAL
-6.14125	14.4126	15.0895	2.36243	-4.41493	-16.0654	Endothelia
7.74462	2.77847	-0.158799	-4.36482	-6.59405	6.50129	TAL
7.519	-7.95519	-3.46716	-7.69252	-7.75521	-6.21745	PT
-9.91809	-4.58173	1.89076	7.67185	7.62197	3.46831	T Cell
-6.74615	-1.82799	-1.17987	4.91625	5.20453	2.26413	T Cell
-9.16009	-7.21892	0.216328	6.37806	8.84797	3.51827	T Cell
-4.23584	13.563	14.5803	-0.119498	-1.90563	-16.0883	Endothelia
3.26196	-12.2665	10.093	7.30206	5.3422	13.3823	IC-B
-3.9417	2.34649	-4.55499	-1.97605	11.8239	-6.0369	Myeloid Cell
-2.43926	-4.67467	-13.8025	-2.16314	2.99399	-2.67666	Myeloid Cell
-6.47007	7.57549	-6.53468	6.94173	2.29866	-11.2775	B Cell
-9.0058	-5.87996	-2.24994	7.95364	9.15976	4.99158	T Cell
8.74446	2.97583	0.475145	-5.18815	-5.64299	6.17803	TAL
-7.07921	3.44381	-2.94683	-0.571637	10.448	-8.96979	Myeloid Cell
3.25237	-12.6739	0.368809	-2.78729	5.22956	13.4203	IC-B
8.78269	3.1623	0.873764	-5.40232	-4.99667	6.22045	TAL
8.92598	-8.6459	-3.87728	-6.47889	-8.02859	-7.56924	PT
7.17639	9.42833	0.661916	-6.45636	-7.29079	2.62645	DCT
1.33773	-16.0536	9.39399	2.17456	-1.03404	15.9246	IC-A
3.61822	-1.37985	2.86248	13.1915	-9.70917	2.29041	PC
7.69483	4.62494	1.46699	-4.39193	-5.15019	7.56119	TAL
-12.1198	-7.71337	5.09807	11.1815	10.6191	-0.474239	T Cell
-4.55835	2.5154	-3.36716	-2.2979	11.4769	-6.74005	Myeloid Cell
1.86985	-16.0811	9.83009	1.76797	-1.3668	15.6646	IC-A
8.7955	-7.39578	-4.23141	-6.15439	-7.64497	-7.92463	PT
-3.65921	2.43988	-4.367	-1.39675	12.148	-6.081	Myeloid Cell
-10.0003	-2.74575	1.67388	8.295	6.68824	3.69983	T Cell
-10.3236	-6.26673	2.35698	8.05876	8.13258	2.75051	T Cell
7.94357	4.3617	-0.438192	-4.4369	-5.96222	7.06435	TAL
7.86755	-8.46436	-3.58514	-4.68659	-7.49919	-7.07924	PT
8.14507	-5.08434	-6.95085	-4.5491	-6.57014	-9.51922	PT
8.19536	3.57436	-0.270776	-4.37767	-6.15909	6.54077	TAL
-4.12151	2.11464	-4.91539	-1.96747	12.1097	-6.25128	Myeloid Cell
8.92367	-8.48577	-3.88717	-4.70322	-7.53535	-7.55293	PT
5.75786	10.6647	0.53851	-7.40018	-6.79946	1.79801	DCT
9.02824	-7.0722	-2.1511	-4.17475	-7.37089	-8.39643	PT
-12.262	-7.69049	-0.610932	-2.84175	10.2855	-0.308152	T Cell
8.92677	-6.80265	-2.65197	-4.25177	-6.6871	-7.43653	PT
-9.37595	-6.79659	1.16578	6.27677	9.01127	3.58676	T Cell
8.62846	2.83887	0.040287	-4.42627	-5.67043	6.32206	TAL
-1.05438	-7.29909	-2.18715	-3.79772	0.538122	-2.53709	PEC
-10.1766	-6.989	2.59871	8.11792	8.42945	2.34395	T Cell
-10.653	-7.00076	4.10366	10.408	9.87158	0.592245	T Cell
-10.1575	-6.82501	1.82115	6.95635	8.57603	2.99348	T Cell
7.79176	4.43791	0.0595284	-2.76124	-4.54191	6.38703	TAL
8.5474	3.35275	0.735903	-4.20206	-5.5419	6.65965	TAL
-9.11611	-7.13801	3.68711	6.55815	10.385	3.56404	T Cell
8.53971	2.37507	0.0998655	-3.8246	-5.95343	6.02764	TAL
-6.36608	7.24434	-6.64982	7.45299	2.61754	-11.4178	B Cell
-5.50578	7.09166	-7.69165	6.10265	2.1381	-9.97449	B Cell
8.07283	5.00825	0.832901	-4.1439	-5.52327	7.62692	TAL
-8.49094	-7.16922	1.88172	5.85155	9.72832	4.06855	T Cell
7.19491	-8.6503	-3.75839	-7.43475	-8.25676	-6.26937	PT
-10.4123	-6.7265	-1.19182	6.10791	8.68073	3.22006	T Cell
-7.21343	-1.60192	-1.14872	5.32674	5.36339	2.40576	T Cell
10.5264	-5.41257	-6.52217	-6.54969	-5.17769	-7.87159	PT
8.15579	3.6338	-0.0896256	-4.48619	-5.65218	6.90547	TAL
-7.86449	-3.73439	-2.03636	7.6314	8.29575	5.31275	T Cell
-10.2909	-5.83866	-1.93891	7.00349	9.10825	5.21174	T Cell
-3.83995	14.0719	14.451	0.177265	-1.58646	-15.9385	Endothelia
8.12759	2.98194	-0.0192662	-4.86201	-6.30146	6.21983	TAL
-6.54077	2.69504	-3.81494	-0.477605	11.2848	-8.2387	Myeloid Cell
-12.3412	-7.80372	5.15073	11.1943	10.6439	-0.55869	T Cell
8.71194	2.60291	0.697763	-5.47518	-5.18183	5.78455	TAL
3.02812	-0.483192	0.186234	-3.30251	-8.26991	2.08336	DCT
-7.45875	-4.20497	-2.03367	8.89705	8.62336	6.01534	T Cell
-7.95061	-3.19133	-1.73549	7.94904	8.03455	5.74509	T Cell
1.5265	-16.2229	9.77151	1.63267	-1.20745	15.6573	IC-A
3.20515	-1.4674	1.87522	-0.43881	-9.81869	2.16395	PC
-9.7613	-3.02174	-1.33447	8.29327	7.86552	5.90654	T Cell
-4.83307	8.0451	-7.87714	4.55318	0.957051	-8.73437	B Cell
6.79888	9.41323	0.374359	-7.00899	-7.31122	2.5688	DCT
8.25519	2.74479	-0.271174	-4.81424	-5.73526	6.38795	TAL
8.81947	-8.5496	-3.68753	-6.8059	-8.42159	-7.10514	PT
-6.19264	7.42115	-2.47678	-3.12223	1.53511	-10.4418	B Cell
-5.80893	2.81402	-2.65164	-3.07017	11.193	-8.01713	Myeloid Cell
-9.24425	-3.97022	1.09979	7.16439	7.81236	3.62889	T Cell
-10.7279	-4.94743	-2.58544	9.53067	9.9909	6.31372	T Cell
-9.96649	-2.77448	0.195563	8.60828	6.72466	5.87522	T Cell
7.72969	5.88371	0.497813	-4.41577	-6.1962	8.57366	TAL
-12.1392	-7.81964	4.72885	11.0037	10.5943	-0.28934	T Cell
7.34445	9.36832	-2.06714	-3.78706	-7.55648	2.95863	DCT
-10.17	-6.14889	1.93872	7.66106	8.15998	2.72875	T Cell
7.08226	3.7222	-1.49913	-4.27526	-4.25365	7.04689	TAL
9.05073	3.69677	0.0116797	-4.22391	-5.08064	6.1011	TAL
7.56242	4.74466	1.55078	-4.15954	-5.21763	7.68826	TAL
-5.89595	-4.73234	3.06232	12.9794	7.77565	-1.35902	T Cell
-3.77112	14.4738	14.7338	0.0746758	-1.80422	-15.9091	Endothelia
-9.96006	-6.91942	1.34322	6.82708	8.9476	2.99304	T Cell
-3.63781	2.34894	-4.88348	-1.67575	12.3493	-6.02165	Myeloid Cell
-4.0109	14.1309	14.4998	0.632313	-1.76434	-15.8408	Endothelia
8.15192	3.81182	-0.00195708	-4.48588	-5.67654	6.73793	TAL
7.87598	2.41484	0.64153	-3.44346	-6.40865	6.51764	TAL
-6.3062	14.3607	14.7963	1.96862	-4.24631	-16.1757	Endothelia
-11.4358	6.06541	-3.41765	2.73761	8.33566	-9.25441	Myeloid Cell
-11.4289	-7.70691	3.84872	10.8132	10.2846	0.40857	T Cell
-6.44833	14.5369	14.9978	2.418	-4.45596	-16.0261	Endothelia
-8.66295	-2.32728	-0.7049	8.69246	7.43272	6.34044	T Cell
-10.2152	-6.08498	2.10407	7.04487	8.53843	2.95146	T Cell
7.35802	4.90882	-2.18521	-3.338	-4.75273	8.56565	TAL
7.8507	3.73813	-0.851661	-3.19119	-4.75415	6.6396	TAL
8.04528	2.85226	-0.00832199	-4.47374	-5.89142	6.51517	TAL
8.27418	2.16228	0.0160007	-5.73753	-6.42082	5.66152	TAL
7.96766	4.38963	0.32863	-2.72359	-5.37051	7.39571	TAL
8.11235	3.77152	-1.99687	-4.28054	-4.75315	7.73092	TAL
8.37663	3.14276	0.133482	-4.29612	-5.9967	6.63022	TAL
7.4255	-7.68136	-3.96207	-4.5177	-7.18381	-7.20381	PT
9.37782	3.5737	0.571292	-6.12612	-4.86419	5.81861	TAL
1.75782	-16.2975	0.241073	-2.45271	-1.25792	15.8213	IC-A
-10.1927	-4.28766	1.67822	8.32825	6.94279	3.53829	T Cell
8.42775	2.53461	0.00141145	-4.87337	-6.33132	6.0602	TAL
-9.87963	-2.54505	-1.08094	7.07725	6.79958	4.81122	T Cell
-5.83043	-4.72474	2.80882	13.2074	7.67592	-1.39927	T Cell
2.93754	-0.737503	2.53891	-0.347156	-9.13669	1.92308	CNT
-4.29689	13.7669	13.8102	-0.550845	-0.920083	-16.2349	Endothelia
-6.1863	14.3557	14.9236	2.33133	-4.41115	-16.0762	Endothelia
-0.124014	-16.1865	9.63627	2.03936	-0.0816769	16.7227	IC-A
-6.79214	-1.63114	-1.09305	4.86054	5.35222	2.283	T Cell
-3.20832	1.69354	-2.85304	-3.50643	11.7552	-5.70331	Myeloid Cell
6.71956	4.26482	2.26635	-4.71474	-4.13581	8.20256	TAL
9.07862	2.58768	0.466714	-5.02045	-5.36987	5.72634	TAL
7.29518	5.7171	0.226252	-2.81074	-5.66422	8.55567	TAL
8.18589	2.78993	-0.1104	-4.46776	-5.95892	6.49113	TAL
8.52963	4.76883	0.757799	-3.45173	-5.68794	7.79104	TAL
-9.99137	-6.21068	-1.38712	8.92926	8.61058	4.45141	T Cell
-10.8709	-7.34662	4.07241	9.24349	9.53631	0.978575	T Cell
-8.95	-2.29857	3.57141	6.72263	9.42299	3.25797	T Cell
-12.3394	-7.86451	4.62682	10.9455	10.6086	-0.129637	T Cell
-10.8374	-6.02298	-3.84995	2.28091	8.30717	-9.13187	Myeloid Cell
-10.9267	-4.99413	-2.49749	9.74453	9.97707	6.35092	T Cell
3.34011	-12.4297	9.57157	7.23453	5.24814	13.4258	IC-B
7.2674	3.65547	1.57844	-4.1895	-4.96051	7.32919	TAL
8.65557	3.17618	0.0315679	-5.01198	-5.89454	6.3963	TAL
-9.04307	-5.30475	1.46001	6.16346	9.41374	4.22749	T Cell
2.99398	4.29166	9.56985	7.36782	5.3462	13.5226	IC-B
-3.57806	2.27133	-4.75558	-2.45237	12.0679	-5.92047	Myeloid Cell
3.37554	-12.4236	9.1937	7.03377	5.18644	13.5418	IC-B
-9.72973	-2.32273	-0.323206	7.1797	5.63972	4.97251	T Cell
-10.1656	-4.93096	1.46329	7.8171	7.32413	3.53895	T Cell
-5.13634	7.86589	-7.17968	5.12564	0.771738	-9.4265	B Cell
-8.29551	-3.86643	-2.3795	9.97194	9.84626	6.50398	T Cell
-10.2131	-6.25793	1.87611	7.81464	8.02495	2.86635	T Cell
-9.94264	-3.10367	0.432066	8.82131	7.07649	5.13991	T Cell
8.73308	-7.91531	-4.17064	-6.45846	-7.74465	-7.73198	PT
-8.33764	-6.83706	3.09334	6.52369	9.81893	3.42757	T Cell
-5.32597	6.91276	-9.63967	5.91142	2.43767	-8.57184	B Cell
-6.28041	14.339	14.866	2.08384	-4.31694	-16.1815	Endothelia
9.22363	-5.16945	-4.68134	-4.88465	-5.877	-8.83429	PT
3.18637	-0.906445	2.44228	-0.698774	-9.05233	2.04655	CNT
7.65199	4.90834	1.34659	-4.19296	-5.13528	7.70978	TAL
8.2413	4.38159	0.802166	-5.94702	-5.25643	7.06794	TAL
7.16996	-8.81348	-2.63825	-4.13798	-8.35334	-6.27008	PT
9.12075	-8.26282	-3.92245	-6.31415	-7.94402	-7.73525	PT
-12.3394	-7.84741	4.88812	11.1467	10.5576	-0.214492	T Cell
-6.45745	14.5911	14.7845	1.96196	-4.24831	-16.1652	Endothelia
-4.0561	13.4533	14.8237	-0.0920718	-1.95612	-16.0874	Endothelia
9.46107	-6.59696	-5.3448	-7.97163	-6.43241	-7.07886	PT
-11.9878	-7.486	4.68016	11.858	9.8958	-0.875859	T Cell
11.1769	-5.57792	-5.88117	-6.8217	-4.82607	-7.53935	PT
3.44466	-12.6539	9.46864	7.29186	5.28021	13.5806	IC-B
-7.07976	2.21867	-4.62769	0.0412386	11.9889	-8.85079	Myeloid Cell
9.01706	-7.89122	-3.93449	-5.90579	-8.18115	-8.07152	PT
-5.82946	-4.59056	2.83294	13.2258	7.57552	-1.45421	T Cell
8.54211	2.23699	-0.0242718	-3.9159	-6.04239	5.82705	TAL
8.31423	3.96629	-1.71038	-3.43501	-5.24039	6.84528	TAL
8.15182	3.52368	-0.0639952	-4.40518	-5.94508	6.72779	TAL
8.54041	4.04047	1.00742	-6.06232	-4.66271	6.25953	TAL
-6.26947	2.5501	-4.37241	-0.233797	11.712	-8.28671	Myeloid Cell
-4.15895	2.31485	-4.92285	-2.34286	11.9341	-6.1608	Myeloid Cell
-10.142	-4.80097	0.981194	7.24299	7.64218	3.76827	T Cell
8.4767	2.93592	0.26567	-5.66713	-5.45082	6.1675	TAL
8.0682	-8.31997	-2.58909	-2.97555	-8.04562	-6.66131	PT
-7.81549	-4.5947	-2.12575	7.6387	8.76938	5.10615	T Cell
3.26685	-12.9862	9.75624	2.1158	-1.13183	15.7027	IC-A
8.60453	-8.76785	-2.08844	-4.34094	-8.2437	-7.08775	PT
6.08142	3.79543	0.198656	-4.53924	-4.87921	7.67402	TAL
-6.3655	7.60896	-6.62738	6.78364	2.135	-11.0588	B Cell
-6.13219	14.331	15.1277	2.58804	-4.59807	-15.8968	Endothelia
8.19514	3.50269	0.0911069	-4.31372	-5.70524	6.65594	TAL
1.50102	-16.173	9.82699	2.17363	-1.14218	15.8656	IC-A
-5.81592	14.08	15.0526	2.29494	-4.41368	-16.0231	Endothelia
-5.67096	7.49924	-7.98788	6.97736	3.03882	-9.99119	B Cell
8.12266	3.57604	-1.29414	-4.56788	-5.75171	6.7749	TAL
-9.52137	-2.76265	0.0945146	8.67622	6.07342	6.00546	T Cell
3.55362	-12.4462	9.68867	7.70474	5.56339	13.6494	IC-B
-9.10152	-6.35842	2.09147	6.40848	9.21882	3.18668	T Cell
-6.36165	14.467	15.1511	2.74951	-4.75948	-15.8589	Endothelia
-10.8617	-4.86331	-2.42446	9.98052	9.87824	6.44926	T Cell
-10.0629	-7.06065	3.02474	7.99255	9.11107	1.79657	T Cell
8.91751	2.71487	0.0437753	-5.54709	-5.87645	5.66267	TAL
7.16104	9.54372	0.254085	-6.50299	-7.77282	2.51225	DCT
8.38209	2.58103	0.332795	-5.03601	-5.32189	6.12457	TAL
6.29855	10.0254	1.01935	-7.39709	-7.10515	1.85782	DCT
8.9142	-8.57092	-3.37214	-5.83906	-8.07624	-7.79239	PT
3.46095	-0.989227	-0.15115	-3.39445	-6.04608	5.876	TAL
8.53609	5.33019	0.268904	-4.41991	-6.3301	8.15192	TAL
-10.8254	-7.61172	4.35337	10.0011	9.72969	0.669658	T Cell
-6.77209	-2.04956	-1.56807	5.93172	5.26822	2.12787	T Cell
7.22728	9.92786	0.398167	-6.97724	-7.39511	2.68917	DCT
7.40835	-8.63709	-3.76609	-7.69244	-8.05819	-6.41793	PT
3.41787	-12.4979	9.82638	7.3482	5.25975	13.5646	IC-B
9.23556	3.32403	0.22207	-4.87943	-5.28398	5.46989	TAL
-9.94315	-4.96003	1.68514	6.42414	9.25397	3.95025	T Cell
7.25841	9.3874	0.353878	-7.0738	-7.49777	2.72125	DCT
7.84884	4.36554	0.39248	-4.36969	-5.83315	6.96594	TAL
8.31229	2.49031	0.8782	-4.34315	-5.47699	6.35776	TAL
-6.12617	14.3955	15.0477	2.82557	-4.66804	-15.8214	Endothelia
8.78719	2.25328	0.397667	-4.85072	-5.89395	5.74229	TAL
-4.20816	2.21607	-5.35332	-1.93083	12.1389	-6.38301	Myeloid Cell
-7.44689	2.13598	-4.44	0.394376	11.9644	-9.2111	Myeloid Cell
-7.15366	2.12476	-4.01167	0.198276	11.9062	-8.98215	Myeloid Cell
-6.276	7.0483	-6.67301	7.43424	2.63874	-11.2762	B Cell
8.37145	2.1856	0.278413	-3.18452	-6.00586	5.84006	TAL
8.16217	-4.98027	-7.13471	-4.23024	-6.47704	-9.77362	PT
-5.91326	7.07587	-6.64474	7.16738	2.51744	-11.3437	B Cell
8.67312	2.90662	-0.0633789	-4.92835	-5.89385	6.16183	TAL
-7.16832	2.09498	-4.64142	0.26869	11.9358	-8.94381	Myeloid Cell
8.40538	2.76955	-2.34103	-4.3326	-5.20754	6.19613	TAL
-5.97415	2.0742	-4.63053	-0.194528	12.1533	-8.35152	Myeloid Cell
-6.74089	-1.77417	-1.07014	4.66899	5.27281	2.27345	T Cell
9.66	-5.06585	-6.25169	-5.50257	-5.47364	-8.7172	PT
8.11748	3.34536	-0.0131376	-4.43448	-5.98787	6.68532	TAL
-12.3655	-7.88118	4.65999	11.0126	10.7275	-0.349771	T Cell
-8.74658	-7.38096	1.94857	5.78391	9.70187	4.13061	T Cell
-7.52085	2.14626	-4.4897	0.858016	11.9704	-9.34978	Myeloid Cell
7.73716	-7.90193	-3.70743	-4.54848	-7.61819	-6.84717	PT
-9.46804	-6.27134	-0.925444	6.7296	8.7783	4.34658	T Cell
8.39365	4.39849	0.270644	-3.16138	-5.76964	6.95017	TAL
-4.86813	7.53152	-5.59438	5.22277	2.16735	-9.6609	B Cell
8.26417	-8.89428	-3.94357	-6.90582	-8.21147	-7.00831	PT
8.03313	2.25102	0.0288742	-4.04564	-6.31148	6.21907	TAL
8.25725	-8.90012	-2.94725	-6.48999	-8.72293	-7.25147	PT
3.60034	-12.6767	9.47334	7.3373	5.40928	13.6972	IC-B
-9.0069	-4.85418	-2.40391	8.87133	9.54698	6.04071	T Cell
-1.01376	-7.29696	-1.01914	-10.9714	0.653786	-2.39272	PEC
-9.97307	-6.32985	2.32894	6.82056	8.71839	3.08534	T Cell
-9.52806	-2.03902	-0.0195255	8.45565	6.11322	5.65277	T Cell
9.09458	2.52274	0.17292	-4.30572	-5.85084	6.38741	TAL
-10.7882	-5.1151	-2.51585	9.93085	10.0972	6.38699	T Cell
-6.19945	14.2623	14.6689	1.76949	-4.22348	-16.1782	Endothelia
3.45154	-12.2699	9.75858	7.25963	5.24487	13.4108	IC-B
8.59137	5.10975	0.691775	-4.33186	-5.96582	7.97139	TAL
-3.86244	2.64535	-3.83125	-2.65522	12.0142	-6.2978	Myeloid Cell
8.13203	3.41856	-2.13965	-3.49194	-5.93942	6.79675	TAL
7.8806	4.69737	0.853446	-3.92583	-5.38574	7.59053	TAL
9.27396	-7.49442	-3.78712	-5.90066	-7.80969	-8.18294	PT
-8.88026	-7.63143	1.70816	6.4664	9.27798	3.30271	T Cell
8.0075	4.37891	0.819792	-3.85375	-5.42089	7.00288	TAL
-8.66562	-3.65848	-1.61992	9.04831	7.68195	5.40719	T Cell
8.33014	5.4652	-0.953145	-5.02512	-6.37924	7.96577	TAL
3.55445	-12.6918	9.54965	7.33815	5.17772	13.6106	IC-B
7.5997	4.50537	0.257586	-2.7714	-5.36269	7.65578	TAL
9.33274	-7.2649	-4.12737	-6.03824	-7.54164	-8.19483	PT
-11.7771	-7.54922	4.56534	10.92	10.5075	-0.214436	T Cell
-7.82942	-4.81148	-1.83232	9.60073	9.06306	5.74409	T Cell
-5.84012	7.07805	-6.65609	7.16801	2.50565	-11.215	B Cell
-5.6951	14.0416	14.764	1.90538	-4.16809	-16.1746	Endothelia
3.55816	-12.7377	9.06369	6.95317	5.29752	13.7168	IC-B
7.31345	-8.45284	-3.71824	-7.73038	-8.14478	-6.081	PT
-1.1262	-10.9707	-9.16437	-10.6469	6.72993	-4.60113	Interstitium
8.1773	-4.7987	-7.78212	-4.35214	-6.48257	-9.95634	PT
-0.950111	4.10878	-5.26875	3.42159	5.00639	-15.526	B Cell
-9.31579	-2.25709	-0.619519	6.08647	5.904	4.45142	T Cell
-7.11329	2.13317	-4.65759	0.117964	12.0093	-8.8734	Myeloid Cell
-4.73267	6.87298	-7.70869	6.85967	3.08913	-9.93275	B Cell
-10.1393	-6.47194	2.14182	6.73263	8.73417	3.13515	T Cell
7.89532	-9.27212	-3.71888	-7.03652	-8.54966	-6.57205	PT
-4.56303	2.39615	-3.26397	-2.93072	11.8401	-6.66041	Myeloid Cell
7.63227	-3.92011	-7.23933	-4.1455	-6.011	-10.6273	PT
8.0987	2.59353	-0.236797	-4.59648	-6.4252	6.3723	TAL
-6.80219	-1.78065	-0.665178	4.38346	5.7513	2.48917	T Cell
8.85112	3.27089	-0.255611	-4.49775	-5.91226	6.35834	TAL
-7.86291	-3.74171	-2.07264	8.57314	8.77733	5.93643	T Cell
-6.20458	14.532	14.9507	2.22659	-4.37795	-15.9574	Endothelia
-5.86458	14.1363	14.933	2.04098	-4.22644	-16.1996	Endothelia
1.74756	-16.2826	9.1608	2.1484	-1.32576	15.7084	IC-A
9.1532	-7.53313	-3.30271	-6.15887	-7.98669	-8.09442	PT
8.50612	2.77349	0.255725	-4.41403	-5.98214	6.36258	TAL
8.03446	3.22777	0.425789	-7.00108	-6.15454	6.62074	TAL
-8.94848	-3.4203	-1.55327	7.06062	7.77933	4.83521	T Cell
3.16023	-0.48083	0.716299	-4.63232	-8.61396	2.19994	CNT
-5.64961	7.22615	-7.54799	5.41851	1.83528	-9.90972	B Cell
-10.0154	-3.39517	-2.35222	-3.58748	7.4536	5.16876	T Cell
7.31568	3.61809	1.42911	-4.24321	-4.97897	7.29119	TAL
-8.0041	-2.86007	-1.18639	8.1947	7.61915	5.75094	T Cell
7.17727	4.60302	0.918789	-3.3068	-4.25352	6.77283	TAL
3.22996	-1.62153	1.72672	-0.426757	-10.0075	2.10576	PC
3.3288	-1.4447	1.97145	-0.148152	-9.85525	2.17667	PC
7.48877	4.34135	1.4662	-4.20064	-4.76975	7.23482	TAL
-8.92849	-6.49478	0.631913	6.44652	8.92807	3.45872	T Cell
-9.14021	-6.81505	3.47764	6.32372	10.1096	2.91526	T Cell
8.75596	3.08503	-0.0798683	-4.50435	-5.91798	6.50464	TAL
-11.2818	6.10435	3.11258	12.535	7.39231	-1.21974	T Cell
-9.36119	-6.89398	-0.725147	6.10534	9.27023	3.58875	T Cell
8.57753	2.55007	-0.542466	-3.0604	-6.0775	5.69077	TAL
7.94482	3.97807	1.0635	-4.26531	-5.30469	7.04975	TAL
-4.43957	2.36902	-5.11971	-2.10833	11.9211	-6.4659	Myeloid Cell
-3.80129	14.1572	14.6057	-0.0859394	-1.61207	-16.093	Endothelia
-3.29023	14.4568	13.4079	-0.57178	-0.651009	-15.9893	Endothelia
-6.08347	14.3585	15.0593	2.38906	-4.42862	-15.9577	Endothelia
7.99469	-8.94671	-3.60185	-7.39912	-8.44597	-6.70443	PT
9.03748	-8.21028	-3.63601	-6.24889	-8.28678	-7.9185	PT
-0.83602	-7.51807	-0.964113	-11.2485	0.448149	-2.62528	PEC
-10.8426	-4.89587	-2.47638	9.93336	10.0855	6.31949	T Cell
-9.53169	-3.91315	-1.69751	6.53764	6.46098	5.37511	T Cell
-4.82752	7.29537	-1.05427	4.4834	1.63097	-9.4157	B Cell
-6.01668	7.01276	-6.77257	6.83444	2.28456	-11.0348	B Cell
8.6231	4.00184	0.359461	-5.05353	-5.42673	5.48961	TAL
7.16611	-8.2764	-3.3563	-7.38479	-8.08759	-6.15231	PT
-6.54221	2.49353	-3.48052	-4.4351	11.7201	-8.33897	Myeloid Cell
-3.6581	2.51352	-4.93802	-1.95553	12.3573	-6.00055	Myeloid Cell
-10.3173	-4.27176	0.418881	6.95844	7.29831	3.75706	T Cell
-10.0527	-1.97153	-0.21487	7.07737	5.15627	5.09309	T Cell
6.87475	9.53152	0.561873	-6.99711	-7.2114	2.72345	DCT
7.70971	4.6961	0.174917	-4.56136	-5.43427	7.31713	TAL
8.124	3.76552	0.414577	-4.14483	-5.60308	6.97496	TAL
-7.95047	-4.55521	-2.29552	8.19141	9.06952	5.21338	T Cell
-3.8042	2.42549	-3.59979	-1.87094	11.2348	-6.14119	Myeloid Cell
-10.6396	-4.89881	-2.54733	9.39432	9.80218	6.20948	T Cell
8.59542	-8.19546	-4.41407	-6.0659	-7.90334	-7.6418	PT
-7.42351	-3.39689	-2.15946	8.72355	8.95143	5.46022	T Cell
-4.08271	2.12397	-5.4177	-1.69577	12.5831	-6.42261	Myeloid Cell
-4.98033	6.45014	-6.45254	5.68798	3.10419	-9.92922	B Cell
-10.6133	-4.87234	-2.63577	9.56957	10.034	6.35716	T Cell
8.46947	-7.04914	-4.46632	-6.68892	-6.82336	-6.92436	PT
-9.44468	-4.76394	-1.55258	6.90119	7.34459	4.84846	T Cell
-10.6577	-4.79138	-2.54079	9.5869	9.90857	6.13547	T Cell
8.32577	2.5901	-0.221585	-4.37049	-5.96427	6.53461	TAL
6.98247	9.52114	0.186734	-7.01189	-7.50235	2.5659	DCT
3.14913	-1.66697	2.09839	-0.21802	-9.95353	2.11376	PC
-9.61823	-2.15678	-0.288914	6.81005	5.89568	4.59953	T Cell
-10.2035	-7.03507	2.0479	6.92635	8.67127	2.69208	T Cell
9.12241	-5.55095	-4.57911	-5.91529	-6.62192	-8.67031	PT
-10.8881	-4.94911	-2.38258	8.15095	9.99674	6.0094	T Cell
-8.77293	-7.75222	3.20185	6.12344	10.0706	3.14105	T Cell
8.83534	2.25909	0.343008	-5.53057	-5.6642	5.65494	TAL
-8.59822	-3.90254	-1.44535	7.40393	7.59975	4.85207	T Cell
8.60892	3.22124	1.58246	-4.09116	-5.08183	6.7751	TAL
-10.0216	-6.06017	3.28132	9.33634	9.15424	1.32604	T Cell
-10.767	-4.83743	-2.43949	9.06669	9.99865	6.10928	T Cell
-8.17786	-3.99805	3.17388	12.4662	7.85666	-1.34104	T Cell
9.14225	3.45921	1.54209	-4.27697	-4.95757	6.70198	TAL
7.49813	4.52622	0.294358	-4.37293	-5.34868	7.57001	TAL
-7.48701	2.11672	-3.7355	0.647205	12.0072	-9.26268	Myeloid Cell
8.32378	2.76266	0.381841	-3.06141	-5.90225	6.43682	TAL
7.02334	9.64752	0.083263	-2.74139	-7.1652	2.60941	DCT
-9.5444	-4.7799	-1.98939	-3.54197	9.62543	6.19744	T Cell
-9.70897	-2.06976	0.153075	7.84803	5.18325	5.27974	T Cell
-6.30091	14.4194	14.7847	1.92847	-4.21308	-16.1843	Endothelia
-9.47478	-5.10732	-0.345037	9.32161	7.70108	5.09532	T Cell
6.39985	-7.9099	-3.01466	-8.17044	-7.87908	-5.67658	PT
-6.28962	14.42	15.0045	2.41834	-4.5061	-15.9342	Endothelia
-8.27922	-2.65831	-1.41545	7.82365	7.60058	5.44058	T Cell
-8.73025	-7.07788	-0.463484	6.23483	8.97699	3.38396	T Cell
-8.80753	-1.36807	0.132879	5.50688	4.68668	3.7836	T Cell
-10.7375	-4.84811	-2.53498	9.78682	9.95624	6.30678	T Cell
8.16335	4.84004	1.34494	-3.96938	-5.26588	7.41639	TAL
8.24755	2.13737	-0.242226	-4.56335	-6.37181	6.03429	TAL
7.74761	5.06668	1.44872	-4.08566	-5.23421	7.58708	TAL
-10.3088	-4.95622	1.17993	6.56333	8.08873	3.47412	T Cell
-6.86262	3.47061	-2.68704	0.146588	10.5548	-8.87716	Myeloid Cell
-6.44369	7.63249	-6.46684	7.08219	2.23038	-11.2185	B Cell
8.47592	4.02473	-0.400589	-2.86519	-5.65288	6.80702	TAL
-11.9539	-7.14347	3.24786	12.2773	8.3536	-1.32612	T Cell
-11.0158	-4.94948	-2.2827	7.96345	9.91827	5.88832	T Cell
-3.42535	2.20732	-4.41606	-2.33514	11.8337	-5.76045	Myeloid Cell
-10.3785	-6.03154	1.96961	7.30366	8.34498	3.0558	T Cell
7.48542	-9.26599	-3.6256	-6.93991	-8.71579	-6.39694	PT
3.40751	-12.7173	9.74529	7.50161	5.38967	13.488	IC-B
7.2743	4.14797	1.37067	-6.2587	-4.72899	6.99285	TAL
-9.38206	-7.1164	1.14496	6.31069	8.99274	3.57413	T Cell
-9.10759	-7.04059	-0.503205	6.21608	9.35744	3.65218	T Cell
-9.71381	-3.74479	-1.36653	8.33936	7.7876	5.55141	T Cell
-5.48142	2.18162	-3.72904	-0.779304	11.6837	-7.57908	Myeloid Cell
-6.06485	2.14626	-4.66888	0.27158	11.933	-8.55821	Myeloid Cell
7.68754	4.10115	0.274437	-2.96543	-5.62313	7.17849	TAL
3.35462	-0.62066	2.32378	-0.844394	-8.5912	2.26169	CNT
-0.721796	-7.61644	-0.829931	-11.3186	0.372862	-2.6731	PEC
1.88693	-16.1525	9.84724	1.80941	-1.39882	15.9316	IC-A
-8.24134	-5.39543	-2.16463	8.63685	8.99559	5.35445	T Cell
-6.03486	7.10278	-6.3235	5.81912	2.31942	-11.1707	B Cell
-6.63183	-1.95814	-1.02925	4.80589	5.62146	2.30894	T Cell
-5.17074	7.32951	-7.56149	5.70364	2.20769	-9.81185	B Cell
-9.83728	-7.08825	1.72469	6.43958	9.22239	3.2977	T Cell
8.05357	-4.52704	-6.96083	-4.21328	-6.15584	-9.94109	PT
-10.4427	-5.46871	-2.65312	8.80461	9.98966	6.05091	T Cell
7.92703	5.77678	0.154319	-3.31384	-5.92879	8.80609	TAL
-5.73137	2.44873	-4.33609	-1.54192	11.6685	-7.69186	Myeloid Cell
9.09667	3.30371	0.717873	-5.33069	-4.82954	6.05451	TAL
-3.80212	1.73281	-4.9898	-1.4815	12.4751	-6.15264	Myeloid Cell
-9.79213	-2.58058	-0.720457	7.02492	5.6643	4.62808	T Cell
8.80366	-7.04959	-2.24724	-3.29301	-6.96884	-7.64223	PT
7.92924	-9.28131	-3.74043	-6.82686	-8.55662	-6.89072	PT
8.17719	3.46053	0.152558	-4.256	-6.02713	6.52256	TAL
7.97292	4.42577	0.043525	-2.82399	-5.5931	7.04945	TAL
-10.813	-4.87184	-2.06326	7.58082	9.89921	5.85704	T Cell
-10.0865	-2.0219	0.548176	7.42801	4.79873	5.01322	T Cell
3.40844	-12.8091	9.74638	7.57425	5.18693	13.6669	IC-B
-6.45771	14.5363	14.7054	1.84729	-4.22718	-16.2249	Endothelia
8.36176	4.98292	-1.82735	-4.46257	-6.08542	7.75411	TAL
8.09714	4.24731	1.48916	-5.02277	-4.98309	6.90828	TAL
8.81815	2.86802	0.0199857	-4.71691	-5.74206	6.23333	TAL
-3.68432	6.9009	-8.69241	7.18658	3.67932	-9.42589	B Cell
8.13727	3.64799	0.92361	-4.37688	-5.3362	6.98905	TAL
-12.1037	-7.71332	4.58655	10.9848	10.5268	-0.127768	T Cell
-7.70444	-3.79551	-1.62729	9.06184	8.40126	5.67469	T Cell
-8.3223	-1.1964	-1.13911	6.5136	5.65959	3.4023	T Cell
-9.69776	-3.08234	-1.26053	7.96099	7.76581	5.57618	T Cell
-9.5786	-4.20443	1.16163	9.23111	7.40457	4.41009	T Cell
-9.37396	-5.21694	3.17384	6.71769	9.57904	3.52677	T Cell
-4.18692	2.52871	-5.13553	-2.25461	12.4602	-6.26222	Myeloid Cell
8.25688	-5.38295	-4.60084	-5.63451	-7.02953	-9.2005	PT
7.35483	3.83143	0.469577	-4.94953	-4.73597	6.50783	TAL
7.22456	4.91911	2.00808	-6.71024	-3.79713	6.37784	TAL
9.69213	-5.01867	-6.16587	-6.09305	-5.69437	-8.55136	PT
6.97287	3.4525	1.94819	-4.4731	-4.86114	7.3904	TAL
9.23789	3.69988	1.08723	-5.53252	-4.64675	6.08284	TAL
8.78929	2.5636	-0.017659	-5.39377	-5.69898	5.76348	TAL
7.89239	4.224	0.18377	-5.03417	-5.2873	6.66683	TAL
8.85569	-8.05478	-4.08972	-6.05666	-7.88786	-7.89039	PT
-3.71572	2.33387	-4.91627	-1.76087	12.2745	-5.97992	Myeloid Cell
5.84029	3.47779	4.78015	-4.66626	-3.92418	8.19992	TAL
3.0414	-0.506369	0.390117	-7.00975	-8.63541	2.15022	CNT
-11.2636	6.12805	-3.75069	2.33885	8.28648	-9.12062	Myeloid Cell
8.65407	2.66794	-0.0186363	-4.55632	-5.58079	6.32945	TAL
8.89536	4.21545	0.276764	-4.38531	-6.01954	7.12903	TAL
-8.73253	-2.31498	-0.536313	9.97055	7.97376	6.62599	T Cell
9.26334	3.50569	0.624064	-5.83087	-4.7715	5.99759	TAL
8.01429	-4.85932	-0.783796	-2.78819	-6.44992	-9.91129	PT
-9.40204	-2.53324	-0.784553	5.80417	5.7908	4.54759	T Cell
7.97227	4.01936	2.42924	-4.98934	-4.87692	7.29706	TAL
-11.9229	-7.66381	5.74008	11.6314	10.4405	-0.696611	T Cell
-8.7566	-4.21235	1.7207	5.79835	9.2122	4.63046	T Cell
-6.94034	-2.28676	-1.36195	5.7712	5.43728	2.58506	T Cell
-8.70532	-1.53054	-0.222042	5.80226	4.85564	3.8774	T Cell
-5.51321	14.2053	14.8167	1.89994	-4.08916	-16.0366	Endothelia
-9.7638	-3.9353	-1.27845	7.47592	7.37519	5.52558	T Cell
6.63104	5.43991	1.92672	-3.23104	-4.62169	9.46462	TAL
-10.7364	-5.17987	-2.59302	9.21159	10.0157	6.15824	T Cell
1.70766	-16.2924	9.85515	1.79397	-1.33963	15.6813	IC-A
-0.701042	-7.61537	-0.753072	-11.5193	0.448256	-2.62038	PEC
-9.83606	-7.27947	2.05689	6.39471	9.23095	3.17394	T Cell
-10.7174	-5.09536	-2.37914	8.66473	9.85201	6.06836	T Cell
-8.51349	-4.64103	-2.26443	8.41769	9.0388	5.27428	T Cell
8.42502	2.34123	0.0764513	-4.1516	-6.41077	6.06327	TAL
-5.20699	2.39634	-4.21227	-2.4937	11.8624	-7.18456	Myeloid Cell
5.49433	-7.48768	-2.08057	-8.51953	-7.19212	-4.44868	DTL
8.25685	2.64551	0.263112	-4.84172	-5.54943	6.03561	TAL
-5.88318	-4.64484	3.02328	12.6138	7.64193	-1.38962	T Cell
8.26033	4.88286	-0.399195	-4.8021	-6.02159	7.64056	TAL
7.99068	3.00718	-0.472556	-4.62134	-6.04471	6.47088	TAL
-10.0381	-2.07893	0.0737108	7.2163	5.10275	5.14014	T Cell
9.34312	-7.47506	-3.16898	-6.40391	-7.90918	-8.17966	PT
8.77841	3.26907	2.72273	-6.10052	-4.70877	6.5327	TAL
-10.7072	-5.06485	-2.52187	9.76614	9.97806	6.36459	T Cell
-10.2599	-3.01859	0.488239	7.14262	5.51486	4.48602	T Cell
-10.7112	-4.99368	-2.50847	9.54881	9.97803	6.29194	T Cell
-9.60468	-7.67089	2.09566	6.65755	9.61427	2.60469	T Cell
-12.2519	-7.90659	5.32624	11.3138	10.5258	-0.668033	T Cell
-10.023	-2.20554	3.51981	12.8107	8.22849	-1.3484	T Cell
8.319	-8.22496	-3.18256	-4.99181	-7.73335	-7.44038	PT
-3.76617	14.7161	14.4128	0.602405	-1.6728	-15.9451	Endothelia
3.46934	-12.457	9.53899	7.25807	5.23555	13.2532	IC-B
8.59896	2.206	0.223419	-4.81805	-5.97977	5.75052	TAL
-8.13992	-3.07125	-1.75096	7.64254	7.90997	5.42046	T Cell
-11.0011	-4.81503	-2.71083	9.2112	10.0877	6.13592	T Cell
8.47587	4.92422	-1.6608	-3.97823	-6.28322	7.6194	TAL
-6.24778	7.69794	-6.58107	7.3085	2.49138	-11.3156	B Cell
7.01108	9.49065	0.17452	-6.02297	-7.53833	2.90983	DCT
-2.41116	-4.72238	-13.7844	-2.15045	2.97593	-2.74452	Myeloid Cell
6.78048	4.14083	1.5637	-3.97905	-4.38581	7.86031	TAL
9.17965	3.30807	0.448065	-3.0585	-5.50352	6.33763	TAL
-6.23342	14.4054	14.9681	2.31338	-4.47493	-15.9595	Endothelia
7.98611	2.53092	-1.39758	-8.36314	-6.66047	-2.52556	ATL
-9.98273	-6.27137	1.60932	6.83826	8.474	3.23948	T Cell
8.39473	-4.88633	-6.89458	-4.33842	-6.24729	-9.53961	PT
8.94042	3.03548	0.0590666	-4.19215	-5.87174	6.50136	TAL
8.4913	3.56122	-0.390355	-2.92658	-5.8064	6.59725	TAL
3.47239	-12.6984	9.75258	7.39009	5.28096	13.6192	IC-B
8.5282	2.85056	-0.173322	-4.63213	-6.25649	6.44163	TAL
-5.13712	6.9909	-7.64311	5.09065	1.80494	-9.73852	B Cell
6.22241	-7.67936	-1.91652	-7.84217	-7.24742	-4.90639	DTL
9.52077	-5.03846	-5.47308	-4.97626	-5.51654	-8.89934	PT
8.31457	2.42233	-0.141864	-4.59256	-6.30948	6.02256	TAL
7.98606	3.48813	-2.25	-3.17617	-5.59379	6.79381	TAL
-9.13348	-6.29275	-2.21449	7.73375	9.3584	4.82214	T Cell
-8.01682	-2.62426	-1.41561	6.19508	5.82846	3.47675	T Cell
-9.97474	-6.54658	1.1645	6.58597	8.79954	3.62509	T Cell
8.42694	5.00302	0.337719	-4.15637	-6.22013	7.62823	TAL
-5.06939	2.39747	-5.17292	-1.62021	12.1896	-6.92465	Myeloid Cell
1.58065	-16.2118	9.71803	2.00201	-1.25106	15.8356	IC-A
-10.0915	-5.36106	-2.41395	10.0878	9.72386	6.46563	T Cell
-6.78421	2.62714	-4.59585	0.106944	11.8176	-8.82533	Myeloid Cell
9.17674	3.05651	-0.0276973	-4.82028	-5.8845	5.94448	TAL
-9.24788	-3.59374	-0.844331	8.05502	7.3689	5.66588	T Cell
-4.48243	2.36807	-4.3901	-2.26458	11.6947	-6.51624	Myeloid Cell
7.94909	2.75272	0.0414075	-3.39358	-6.47947	6.36805	TAL
-8.45799	-7.33375	1.57378	5.75072	9.66475	4.30962	T Cell
-3.73846	2.35816	-4.54245	-2.2574	11.8836	-5.97577	Myeloid Cell
8.01787	3.93524	1.69598	-4.24282	-4.82843	7.34472	TAL
7.96849	3.3488	-0.413252	-4.64052	-6.10401	6.61803	TAL
-8.30394	-4.64484	-2.18384	8.87248	8.92556	5.56868	T Cell
-10.2242	-6.8043	1.88286	7.13536	8.59353	2.70361	T Cell
-8.95304	-2.49639	-1.29804	6.12661	6.14683	4.37602	T Cell
3.65662	-12.8033	9.98707	7.28159	5.60821	13.4642	IC-B
9.33402	-7.42415	-3.35308	-6.12006	-7.92413	-8.06989	PT
3.41378	-12.7498	9.49239	7.36937	5.35371	13.665	IC-B
-7.45491	-4.05877	-2.02889	7.7707	8.74266	5.48156	T Cell
8.35694	-4.81009	-7.3268	-4.1601	-6.40465	-9.91676	PT
9.33511	-7.40209	-3.85346	-6.19412	-7.6137	-8.14665	PT
7.19094	9.39269	-0.0263613	-6.28988	-7.84696	2.65526	DCT
6.95978	9.50444	0.63841	-6.66109	-7.0372	2.62609	DCT
-3.9267	14.2346	14.3496	0.3785	-1.62602	-16.0189	Endothelia
3.86834	-1.02731	0.0224941	-6.33983	-7.87259	2.64147	DCT
-8.22564	-3.13728	-1.17029	8.56883	7.91629	6.15891	T Cell
-8.39668	-3.62925	-1.21161	7.07944	7.25744	4.8927	T Cell
7.30932	9.68336	0.433759	-6.89644	-7.44411	2.64169	DCT
-10.1306	-6.34936	3.82184	9.96096	8.98749	2.50665	T Cell
-8.89362	-7.53442	2.2497	6.35073	9.86455	3.25444	T Cell
-8.79316	-4.97597	-2.02207	9.05685	8.72873	5.30387	T Cell
8.62471	2.13375	-0.179457	-4.57602	-5.99065	5.6585	TAL
9.2704	3.30473	0.130882	-3.327	-5.452	5.46846	TAL
-0.576835	-7.65014	-0.790478	-11.4105	0.373643	-2.66253	PEC
3.55725	-12.7723	9.93229	7.2986	5.18518	13.4983	IC-B
8.28213	2.64967	-0.105359	-4.65587	-6.23119	6.24983	TAL
-10.5231	-6.46278	-2.78667	-0.119577	10.4557	-8.99369	Myeloid Cell
-10.0413	-7.3369	2.06529	6.29055	9.15624	2.92462	T Cell
6.94321	-8.21928	-3.3708	-8.02313	-8.00422	-5.8833	PT
-10.4041	-6.00226	2.51434	8.1208	8.08491	2.6341	T Cell
9.33558	-5.48354	-5.96074	-5.62812	-6.11418	-8.64614	PT
-5.61955	6.90253	-6.68494	6.9828	2.57804	-11.214	B Cell
-9.099	-6.85418	2.09054	6.0947	9.67182	3.89118	T Cell
7.79029	3.5588	-0.191867	-4.50654	-5.9638	6.68552	TAL
-6.21576	14.444	14.9833	2.20991	-4.3146	-16.1132	Endothelia
9.36889	3.33837	0.474334	-5.89126	-5.03985	5.6501	TAL
8.17716	5.255	-0.636251	-4.81768	-5.98144	8.20797	TAL
-5.22189	6.57134	-8.24951	7.00208	3.393	-9.63074	B Cell
8.1864	2.95707	0.468759	-3.13955	-5.83722	6.6715	TAL
3.28651	-12.3297	10.0494	7.2748	5.40445	13.2025	IC-B
-10.9963	-5.00183	-2.51116	9.38226	10.0335	6.17501	T Cell
9.22768	-5.57605	-6.30574	-5.54613	-5.80969	-8.75059	PT
-6.38987	14.515	15.0601	2.31224	-4.36549	-16.1211	Endothelia
-6.05219	7.04201	-6.34434	5.76271	2.21096	-11.0553	B Cell
-6.54605	2.50528	-4.26488	-0.236087	11.6432	-8.40845	Myeloid Cell
8.20503	4.34044	0.820321	-4.43835	-5.48792	7.06556	TAL
9.18865	-8.13761	-3.59245	-6.3345	-7.93025	-7.91695	PT
2.94219	-0.694368	2.44042	-1.42154	-9.02521	1.96448	CNT
2.03325	-16.0157	9.8721	2.17321	-1.38691	16.0361	IC-A
-10.0811	-5.10574	-2.03066	8.58624	9.28106	5.15064	T Cell
-8.89419	-4.21636	-1.28668	5.34967	5.66599	2.57281	T Cell
9.20895	2.71017	-0.0433696	-4.36445	-5.74962	6.5264	TAL
3.78308	-12.2932	10.1049	7.11565	5.23909	13.3575	IC-B
-9.74181	-6.92961	0.671906	6.31006	8.93533	3.42988	T Cell
-8.40916	-3.87382	-0.964357	8.62165	7.49617	5.88632	T Cell
-8.74928	-2.74292	-0.661871	7.09514	6.25826	4.41932	T Cell
-6.09993	6.97916	-6.76347	7.49333	2.63104	-11.3929	B Cell
7.27714	9.71081	0.257641	-7.10519	-7.51696	2.74068	DCT
-9.98513	-4.62453	1.71962	7.78201	7.36762	3.23084	T Cell
9.81952	-5.25955	-6.22048	-5.06134	-5.52424	-8.53192	PT
8.08636	2.17916	-0.618005	-4.71724	-6.46382	6.30859	TAL
7.67153	-9.16053	-3.83179	-6.70281	-8.52766	-6.58633	PT
9.07814	3.24061	0.408351	-4.0123	-5.47591	6.39617	TAL
-4.48854	2.45118	-4.41065	-0.920388	12.4932	-6.67869	Myeloid Cell
-8.10647	2.2616	-4.4394	0.727338	12.1846	-9.90447	Myeloid Cell
4.63886	-6.7982	-1.18895	-8.44298	-6.43488	-2.92409	ATL
-9.33164	-7.3584	3.22155	6.15653	10.0591	3.19009	T Cell
8.19011	4.12732	0.374405	-3.30501	-6.29564	7.07665	TAL
1.3174	-16.1681	9.50148	1.82238	-1.13629	15.8744	IC-A
-8.15417	-4.33912	-2.27626	8.57611	8.97885	5.56608	T Cell
-11.3175	6.09829	-3.78832	2.27169	8.25542	-9.12462	Myeloid Cell
7.55968	3.62903	0.241328	-4.49187	-5.32662	7.06733	TAL
-8.83012	-2.41897	-1.71856	7.09015	7.50606	5.66968	T Cell
8.31006	3.48931	-0.824232	-4.88031	-6.46638	6.7484	TAL
-9.32505	-2.42663	-1.29652	7.25706	6.97468	4.66549	T Cell
-9.1448	-7.17185	1.5846	6.30218	8.99736	3.4617	T Cell
-5.54796	2.49721	-3.70127	-0.235387	11.3429	-7.05321	Myeloid Cell
-6.41427	14.5238	14.6763	1.8349	-4.34863	-16.1543	Endothelia
-7.95038	-3.18848	-1.34223	9.15321	8.01557	6.30513	T Cell
1.66767	-16.3054	9.72785	1.65964	-1.27558	15.6735	IC-A
-6.27254	14.4654	15.002	2.25405	-4.41777	-16.0467	Endothelia
8.05378	5.0004	0.12301	-4.50159	-5.55168	7.58885	TAL
-1.17367	-11.5875	-9.2642	-10.3427	6.96369	-4.81104	Interstitium
-3.62591	2.28589	-4.86862	-2.20353	12.1892	-5.96343	Myeloid Cell
9.20458	2.57276	-0.691929	-3.31396	-5.18473	5.88795	TAL
8.44359	4.60245	0.868647	-4.12999	-5.8777	7.31332	TAL
8.28583	4.72458	-0.847288	-4.85682	-6.43014	7.32748	TAL
-10.101	-6.35078	2.4289	7.38183	8.35939	2.77502	T Cell
-10.3517	-3.05311	0.0902738	7.03585	5.24387	4.78116	T Cell
7.99978	5.71078	-0.699077	-4.74766	-6.27382	8.14	TAL
7.96946	5.11732	1.1584	-3.93245	-5.09305	7.58927	TAL
-5.20974	7.09065	-8.34552	5.31496	2.06615	-9.74715	B Cell
-9.69703	-4.5952	-1.52729	6.86114	7.68517	4.6741	T Cell
6.78793	10.0064	0.505212	-6.79996	-7.27132	2.34831	DCT
-4.64367	7.40022	-8.97377	6.86225	3.6823	-9.09992	B Cell
-12.5105	-7.83376	5.09873	11.2299	10.7104	-0.549185	T Cell
-9.11328	-5.70913	-0.99134	6.2916	8.28237	3.68883	T Cell
-9.955	-2.14802	-1.41975	6.49308	6.46146	4.64239	T Cell
9.18921	-6.5043	-4.64357	-7.70999	-6.72824	-7.54558	PT
8.37943	4.16727	1.48083	-3.73876	-5.3554	7.24137	TAL
7.14977	4.05573	1.3716	-5.00475	-4.67152	7.07727	TAL
-7.95686	-3.15188	-1.3265	9.5594	8.07939	6.3054	T Cell
-5.73639	7.05378	-7.59853	5.35076	1.86997	-9.94882	B Cell
7.37233	4.25723	1.76612	-5.05474	-4.41692	6.84445	TAL
-5.39644	2.43732	-0.482987	-2.31106	11.599	-7.30391	Myeloid Cell
-9.18428	-6.45439	-1.14513	6.04763	8.43361	3.13528	T Cell
10.0271	-5.3472	-6.15982	-6.03935	-5.39806	-8.34759	PT
7.96713	5.06826	0.376123	-4.40154	-5.70307	7.89296	TAL
-11.2964	6.06037	-3.81209	2.27229	8.33407	-9.14225	Myeloid Cell
-6.91397	3.51366	-2.55884	0.529397	10.4308	-9.16562	Myeloid Cell
-11.4005	6.00461	-3.91359	2.40906	8.273	-9.18237	Myeloid Cell
9.40013	3.43801	1.00528	-5.04839	-5.02903	6.1597	TAL
-8.3062	-4.46528	-1.31198	8.22302	7.83957	5.43553	T Cell
-8.90678	-6.5198	2.48895	5.95568	9.77404	3.89258	T Cell
-6.53085	2.14266	-4.32538	-0.0394726	12.0994	-8.46413	Myeloid Cell
7.70127	-8.89377	-3.65178	-7.08779	-8.40411	-6.41871	PT
8.13557	-8.75004	-3.00521	-5.84019	-8.24279	-7.42277	PT
-10.9131	-7.45964	4.37907	9.74833	9.72459	0.757312	T Cell
-9.77514	-4.88215	-1.95889	-3.98724	7.78556	4.81121	T Cell
7.74401	4.19964	0.348383	-4.4747	-5.67102	6.82975	TAL
9.32	3.76361	1.1812	-5.84149	-4.47285	6.03537	TAL
-5.41202	6.8514	-8.48825	5.92893	2.39817	-9.50841	B Cell
8.9009	3.11712	1.44216	-4.09705	-5.28435	6.55631	TAL
8.55161	-9.14093	-3.46795	-6.55394	-8.54988	-7.52221	PT
-4.00371	14.1109	14.2719	0.321639	-1.56514	-16.1288	Endothelia
8.84537	2.83974	0.818899	-4.69719	-5.05937	6.40546	TAL
7.91973	4.08453	0.192068	-4.41356	-5.76286	6.86348	TAL
8.49214	2.51001	0.188428	-4.65544	-5.81	6.27577	TAL
-9.42138	-7.25655	2.95181	6.58157	9.88946	2.96171	T Cell
7.2488	9.32852	-2.98472	-3.27842	-7.68104	2.71749	DCT
-9.48553	-4.54466	-0.780839	6.59177	8.08301	4.11055	T Cell
7.66762	4.92951	0.732216	-4.20384	-5.40203	7.82826	TAL
3.50094	-12.7539	9.61818	7.57063	5.34801	13.6802	IC-B
9.45281	-5.19036	-4.80991	-5.90989	-5.76455	-8.66852	PT
-6.41794	14.5403	15.0146	2.63496	-4.55873	-15.7821	Endothelia
7.52898	4.59542	1.24758	-4.40265	-5.14597	7.52428	TAL
-5.14923	7.24974	-6.74374	7.25179	2.71227	-11.2962	B Cell
-7.15984	3.65501	-2.69212	0.185749	10.3612	-9.08913	Myeloid Cell
-9.45932	-2.91133	-1.27141	8.38108	7.77365	5.77178	T Cell
3.52373	-12.7195	9.76382	7.63272	5.27856	13.4943	IC-B
-7.53694	-1.44335	-0.915164	5.18798	4.68637	2.76819	T Cell
-9.16645	-6.54026	2.4416	6.92823	8.77319	2.75939	T Cell
-6.40557	14.4951	15.0164	2.3523	-4.43415	-16.0608	Endothelia
-10.7574	-6.99171	4.15745	9.62111	9.58553	0.901282	T Cell
-8.14338	-2.91831	-1.61072	7.66339	7.88083	5.76626	T Cell
-6.36069	14.4151	15.1252	2.61583	-4.56931	-15.8953	Endothelia
-8.10239	-4.51256	-1.76756	6.38565	9.65665	5.70868	T Cell
8.76378	2.6588	0.136588	-4.91904	-5.78403	6.04783	TAL
7.68185	5.21416	0.791586	-4.08652	-5.34902	8.01248	TAL
-11.912	-7.01659	3.19788	12.9059	8.0307	-1.34026	T Cell
-10.9284	-4.96154	-2.61408	9.37385	10.1094	6.07751	T Cell
9.53036	3.19604	-0.0207335	-3.6705	-5.64815	5.77928	TAL
7.3646	3.30842	-2.13822	-3.51981	-4.73623	7.14158	TAL
-10.6293	-4.71978	-2.52894	8.97658	9.84913	6.05619	T Cell
7.2158	9.37051	0.353961	-7.15543	-7.32952	2.7665	DCT
-6.08757	6.84524	-6.71235	7.09911	2.70332	-11.2894	B Cell
7.97997	2.80506	-0.477153	-4.69731	-6.12439	6.36832	TAL
-9.48016	-6.67601	2.80176	6.50837	7.41259	2.86064	T Cell
8.35789	3.62674	0.398102	-4.66702	-5.71015	6.58323	TAL
7.77744	-4.63951	-5.85688	-4.94943	-6.58125	-9.94705	PT
9.21642	-6.15505	-4.31464	-5.89509	-6.68772	-8.35239	PT
1.73441	-16.183	0.0261224	-2.26086	-1.20852	16.0111	IC-A
-7.83086	-3.81538	-1.6401	7.42728	7.786	5.54228	T Cell
8.75378	-8.78531	-3.07313	-6.15654	-8.45223	-7.73037	PT
2.15612	-2.52762	1.67884	0.905107	-11.5607	1.18154	PC
8.02419	5.44047	0.0629499	-4.40099	-5.95074	7.85181	TAL
-7.81129	-4.74467	-2.16555	8.75602	9.04684	5.41589	T Cell
9.20911	-6.64937	-4.18443	-5.92968	-7.15703	-8.48996	PT
7.12007	-8.76357	-3.77097	-7.63501	-8.21742	-6.24799	PT
3.21558	-1.50535	2.18112	-0.0494436	-9.9457	2.04296	PC
5.59504	-7.29084	-2.26967	-8.28094	-7.18125	-4.52742	DTL
8.30464	2.74932	0.0596495	-4.28811	-6.01107	6.58279	TAL
-6.08697	7.31566	-6.91175	7.04983	2.56923	-11.1982	B Cell
9.37031	-6.97601	-1.87685	-3.05074	-7.412	-8.43906	PT
8.33545	3.11283	-0.151037	-2.81558	-5.63838	6.33597	TAL
3.05067	-1.75282	1.852	0.0387089	-9.95885	2.06344	PC
-9.83434	-6.17338	-0.17331	6.28414	9.16875	4.02292	T Cell
-9.54374	-5.53348	1.86957	6.06881	9.32516	4.26742	T Cell
-4.25087	13.5459	15.0916	0.34022	-2.17403	-16.0778	Endothelia
9.15297	3.43963	0.20466	-3.16583	-4.96435	6.07232	TAL
-3.29195	14.527	13.2997	-0.662096	-0.442253	-15.9311	Endothelia
8.0598	-7.57703	-2.43738	-4.4009	-7.06142	-6.89595	PT
-3.71578	2.41222	-4.80416	-2.24013	12.0955	-6.00929	Myeloid Cell
-4.41462	2.47894	-3.27421	-2.8314	11.7391	-6.5098	Myeloid Cell
-11.0505	-7.27428	4.2965	9.69409	9.64806	0.733766	T Cell
3.30353	-12.8698	9.7212	7.56111	5.29604	13.6208	IC-B
1.56793	-16.252	9.45737	2.01158	-1.25083	15.6698	IC-A
-6.20133	7.14693	-6.66458	6.41446	2.1933	-10.9037	B Cell
8.29288	3.60552	-0.104897	-4.35736	-6.06289	6.71182	TAL
8.50652	2.5601	-0.229835	-4.69932	-6.08483	6.19233	TAL
-5.17481	7.0235	-7.32474	4.57453	1.2412	-10.0765	B Cell
7.44198	4.5195	2.09764	-6.53195	-5.06655	7.08773	TAL
-7.06619	2.18028	-4.45361	-0.160696	12.0498	-8.59103	Myeloid Cell
7.96345	3.59295	-2.33653	-3.32262	-5.95019	6.90759	TAL
-8.60864	-6.78205	2.73376	5.9782	9.95667	4.22629	T Cell
0.973223	-15.8535	-3.75646	-4.44773	-0.312893	16.4051	IC-A
-5.14119	14.2735	14.4027	1.47675	-3.26921	-15.7373	Endothelia
8.12702	3.25537	0.658777	-4.12507	-5.5946	6.7969	TAL
-8.23215	-1.0857	-1.11054	6.399	5.65059	3.4961	T Cell
6.89507	4.32593	2.19036	-6.20073	-3.71616	6.47429	TAL
9.20992	4.1827	0.430911	-4.51433	-5.52884	5.59128	TAL
3.28477	-1.04676	-2.43101	-3.56909	-9.50476	2.19688	CNT
-10.6121	-4.83822	-2.3222	10.2505	9.84193	6.37704	T Cell
8.5645	-5.27738	-5.45001	-5.55312	-6.47872	-9.14108	PT
9.14061	-6.49393	-4.85501	-6.06712	-6.85509	-8.14058	PT
9.03971	-6.27203	-4.3559	-5.65961	-6.95239	-8.68355	PT
9.19528	2.65785	0.721845	-4.79446	-5.1168	6.26966	TAL
8.17872	3.72269	-1.75708	-3.89462	-5.73038	7.06555	TAL
8.86577	-8.04349	-3.86803	-6.17097	-7.78423	-7.78652	PT
-8.98993	-2.74876	-1.74701	6.52217	7.15497	5.26682	T Cell
-12.0463	-7.79819	5.43703	11.3327	10.6244	-0.722538	T Cell
-4.01526	13.4188	14.9891	-0.33666	-1.98272	-16.12	Endothelia
-10.9483	-4.93041	-2.62903	9.36861	10.0889	6.11297	T Cell
-11.3967	6.02232	-3.88418	2.22299	8.28158	-9.17394	Myeloid Cell
-4.13126	2.55935	-4.62326	-2.02955	11.7436	-6.30035	Myeloid Cell
-9.98183	-5.26745	3.09486	9.34657	9.09544	1.40189	T Cell
6.15604	-7.60955	-3.84607	-8.09589	-7.45252	-5.72138	DTL
-9.9871	-6.30657	1.42534	6.80791	8.61512	3.41485	T Cell
7.12927	-9.17708	0.0997799	-4.06376	-6.51133	5.45807	TAL
8.30457	2.91388	-0.044446	-4.37636	-6.21265	6.3328	TAL
-6.08194	14.3885	14.6887	1.89697	-4.34182	-16.0955	Endothelia
7.89198	4.94617	1.3228	-5.17968	-5.0664	7.24608	TAL
7.73172	-4.60817	-6.7806	-4.20982	-6.59959	-9.88643	PT
-10.1817	-6.96034	3.98813	10.4384	10.1105	0.86076	T Cell
8.28575	1.95378	-0.0465999	-3.48181	-6.45396	5.48696	TAL
8.82248	3.756	0.510695	-5.17033	-5.19342	6.04257	TAL
9.16879	3.06614	1.19134	-3.87056	-5.06439	6.63396	TAL
-7.84031	-1.37761	-0.906337	5.63719	4.91065	2.73311	T Cell
-6.10269	7.28937	-6.82378	7.24638	2.57853	-11.3635	B Cell
8.9175	2.74213	-0.199671	-2.84283	-5.68957	6.18945	TAL
-1.33963	-11.4265	-2.35578	-3.45916	6.70984	-5.05021	Interstitium
8.64044	2.57684	0.167853	-5.48898	-6.03206	5.63233	TAL
-6.29028	14.4644	14.7195	1.93355	-4.27259	-16.1646	Endothelia
8.95725	-6.67485	-4.21671	-5.87083	-7.51326	-8.5132	PT
-3.53419	14.232	13.4772	-0.441257	-0.690783	-16.0516	Endothelia
-8.60681	-2.76887	-1.3472	9.211	7.87667	6.17627	T Cell
-8.84545	-2.51166	-0.579663	6.55847	6.20403	4.03029	T Cell
8.88192	3.35747	0.849031	-5.82086	-4.73233	5.99	TAL
-10.0194	-5.29135	-1.80901	7.09763	8.05558	5.43441	T Cell
3.44998	-12.6102	9.46591	7.2485	5.40159	13.7244	IC-B
7.44737	6.7605	1.0013	-3.83776	-6.19348	9.14427	TAL
8.92094	-6.64289	-3.95928	-5.7722	-7.28872	-8.65417	PT
-9.93597	-6.28877	0.634404	6.43485	8.70133	3.60343	T Cell
9.28064	-7.57442	-4.21844	-5.95605	-7.72521	-8.18011	PT
-5.08221	2.52705	-3.26785	-3.10676	11.4934	-6.33509	Myeloid Cell
9.00455	3.22756	0.307819	-4.79322	-5.07213	6.20264	TAL
9.55171	2.87042	0.567151	-5.22157	-5.38013	5.25537	TAL
8.36998	-7.7049	-4.42691	-7.4511	-7.38059	-7.20094	PT
-9.56427	-6.57118	1.42337	6.08131	9.14816	3.6818	T Cell
9.20005	-6.152	-3.80346	-4.72715	-6.57567	-8.37417	PT
9.34144	2.91433	0.885602	-4.60157	-5.00146	6.43215	TAL
8.76931	2.239	0.546705	-4.49933	-5.61414	6.13538	TAL
7.19928	-8.7723	-3.75403	-7.63083	-8.24588	-6.24955	PT
8.5129	3.81846	1.15543	-4.28742	-5.04597	6.83229	TAL
-3.69287	2.31351	-4.50175	-1.50762	11.9393	-5.94574	Myeloid Cell
7.69414	-9.1561	-3.46648	-6.18927	-8.42553	-6.57902	PT
-3.65758	14.6317	13.6747	-0.521381	-0.792039	-16.1261	Endothelia
9.26585	3.0281	0.149806	-2.82279	-5.62361	6.33612	TAL
-3.82114	2.50069	-4.13366	-2.2204	12.0406	-6.21835	Myeloid Cell
8.98837	2.61085	-0.43673	-2.97686	-5.29293	5.76416	TAL
-4.09812	13.2944	14.4538	-0.142928	-1.83977	-16.1793	Endothelia
-10.3135	-5.38132	2.21766	7.56523	8.13483	2.87375	T Cell
8.23064	2.65973	0.0531151	-4.22023	-6.44047	6.2043	TAL
6.64778	10.0058	0.524152	-6.49855	-7.30695	2.28907	DCT
-8.35495	-2.9606	-2.66313	-3.15269	7.34784	6.28773	T Cell
-6.3695	14.4437	14.7242	1.8833	-4.269	-16.1451	Endothelia
8.14496	3.84168	-0.240387	-4.43212	-5.92207	7.0357	TAL
-3.90871	14.7079	13.4375	-0.457145	-0.748104	-15.8964	Endothelia
7.349	-8.92254	-3.73491	-7.32968	-8.35494	-6.35178	PT
-9.99323	-7.34384	2.69386	7.52483	8.86428	2.22154	T Cell
2.07738	-16.1613	9.47236	2.11912	-1.49718	15.9625	IC-A
-12.2976	-7.67938	3.97533	11.0629	10.6038	-0.346745	T Cell
-9.17001	-6.59066	1.51714	6.19354	9.39438	4.28522	T Cell
9.09595	2.98949	0.0569474	-5.0052	-5.74698	5.95151	TAL
-6.51182	14.578	14.8334	1.99652	-4.24679	-16.1985	Endothelia
-6.36371	14.5156	15.0019	2.25096	-4.41087	-16.078	Endothelia
-9.65776	-4.3953	-1.41894	8.49047	8.07861	5.62878	T Cell
8.4568	3.4198	0.433992	-3.21008	-5.85256	6.52206	TAL
7.65615	2.89494	0.0068393	-4.36213	-5.71548	6.60706	TAL
1.63793	-16.1854	9.06145	2.34234	-1.25503	15.7585	IC-A
-4.02554	2.47921	-3.63233	-2.23739	11.6708	-6.25458	Myeloid Cell
9.18143	-6.11545	-4.68378	-5.98817	-6.74375	-8.49675	PT
-1.35238	-11.541	-9.04001	-10.3683	6.88102	-4.69474	Interstitium
7.90553	3.66341	-0.374923	-4.50405	-5.63659	6.95154	TAL
9.51816	-4.85846	-6.41055	-5.50907	-5.40592	-8.90104	PT
-10.2304	-5.99305	2.06623	7.44243	8.12594	2.95463	T Cell
-3.91282	2.35769	-4.43589	-2.36603	11.8769	-6.10221	Myeloid Cell
-9.42777	-2.03088	-1.0444	6.06726	5.8584	4.36488	T Cell
9.09811	-8.33793	-3.47269	-6.45753	-8.03166	-7.76471	PT
-6.47177	14.595	15.0277	2.91905	-4.82987	-15.7231	Endothelia
-10.6909	-4.93677	-2.5823	9.54065	9.97239	5.99547	T Cell
-3.91099	7.54601	-8.51793	6.24024	3.02868	-9.16811	B Cell
8.6023	3.21456	-0.233574	-4.70646	-5.92692	6.50674	TAL
7.80188	3.85418	1.26278	-4.36861	-5.17126	6.68362	TAL
3.48552	-11.9853	9.83258	7.2856	5.48524	13.2933	IC-B
-6.57477	2.7976	-3.3019	-0.465656	10.8916	-8.402	Myeloid Cell
-10.9128	-5.02654	-2.42719	8.76822	9.9879	6.03215	T Cell
-10.519	-6.4401	1.78063	7.19686	8.29703	2.89955	T Cell
8.08261	2.40935	-0.093778	-4.6088	-6.51617	6.12964	TAL
7.05877	9.20598	0.389198	-7.207	-7.40083	2.62575	DCT
-8.33468	-3.92333	-1.55895	7.60398	8.0735	5.52926	T Cell
-8.1062	2.2577	-4.54071	0.820829	12.1925	-9.92107	Myeloid Cell
-8.99174	-5.91459	3.39249	6.77588	9.52892	3.81057	T Cell
8.63457	2.44638	0.0980072	-4.49473	-6.04721	6.39542	TAL
9.7783	-5.18016	-6.3679	-6.24565	-5.66062	-8.4466	PT
-2.85685	-11.1722	-8.55858	-11.5934	5.33583	-4.38482	Interstitium
5.45244	4.78621	0.333678	-3.42784	-1.82679	6.73292	TAL
-9.29301	-6.84017	3.12721	6.052	9.93084	3.88189	T Cell
-10.8487	-4.8241	-2.5479	9.29612	9.86359	6.0929	T Cell
-7.97152	-2.06931	-0.944396	4.75502	5.11762	2.36571	T Cell
-3.5739	14.7873	13.5845	-0.336011	-0.827226	-15.7936	Endothelia
-9.08887	-7.56715	2.24443	6.36598	9.80263	3.40673	T Cell
-6.86934	3.37645	-2.79903	-0.206907	10.5932	-8.7335	Myeloid Cell
8.70729	4.23344	0.180869	-4.83754	-5.89683	7.04765	TAL
6.36597	9.8107	0.479403	-6.75228	-7.14215	2.37689	DCT
-1.37899	-11.4593	-9.02835	-11.0128	6.82991	-4.93047	Interstitium
6.78867	9.65819	0.358392	-6.86796	-7.23328	2.60253	DCT
8.40219	2.47763	0.251992	-4.51744	-5.76737	6.36795	TAL
-6.14551	-4.73147	3.09921	13.0103	7.83213	-1.35473	T Cell
1.5931	-16.2875	9.57876	1.92546	-1.23533	15.8351	IC-A
8.18746	4.88221	0.436155	-4.33339	-5.57479	7.54554	TAL
7.1684	9.47917	0.181196	-2.84855	-7.52859	2.59938	DCT
3.6302	-12.7829	9.56885	7.62533	5.44233	13.7403	IC-B
-10.0956	-5.04463	1.05249	6.7648	7.62897	3.55998	T Cell
-12.0508	-7.62423	4.54954	11.006	10.5825	-0.272559	T Cell
-6.67817	3.30244	-2.87902	-0.147288	10.5681	-8.76481	Myeloid Cell
-9.57289	-6.91454	0.725316	6.44411	8.52989	2.97226	T Cell
7.026	9.43335	0.510438	-6.68212	-7.238	2.60516	DCT
-4.42084	2.27169	-4.36548	-1.35508	12.4192	-6.46275	Myeloid Cell
-4.37061	6.5568	-7.8938	6.8862	3.32462	-9.89293	B Cell
7.86331	4.38458	1.47867	-5.34553	-5.06593	7.0166	TAL
-12.6468	-7.87625	5.46943	11.3764	10.6111	-0.697108	T Cell
8.72124	-8.8898	-3.05675	-6.06791	-8.56946	-7.60276	PT
-6.5312	2.18655	-4.54197	-0.000442853	11.9676	-8.6923	Myeloid Cell
-11.5615	-7.83668	4.42118	9.65234	9.7226	0.520072	T Cell
8.37991	3.47629	1.65845	-4.31163	-4.96778	7.04854	TAL
-4.77276	2.40417	-4.31878	-2.05132	11.4284	-6.5056	Myeloid Cell
7.32668	-8.49563	-4.01207	-7.07871	-8.21164	-6.52291	PT
-0.833746	-7.53234	-0.84952	-11.3666	0.497613	-2.57665	PEC
-6.36492	14.4839	14.7997	1.96408	-4.21547	-16.196	Endothelia
1.99622	-16.0283	9.50934	2.40045	-1.39364	15.9511	IC-A
9.19903	3.0555	0.0413144	-2.74734	-5.17585	5.97587	TAL
6.85873	4.3855	-0.465053	-3.11407	-4.69235	8.37633	TAL
-6.21558	14.3543	14.7907	1.93145	-4.21358	-16.191	Endothelia
-6.79077	-2.16213	-1.22307	5.26495	5.31922	2.29284	T Cell
-8.54969	-4.52977	-2.20443	8.86384	8.99305	5.44941	T Cell
10.7538	-5.50575	-4.66479	-5.53415	-4.92507	-7.30223	PT
-8.91168	-7.36518	3.05149	6.20826	10.1502	3.34281	T Cell
-6.0234	2.13102	-4.45454	-0.196818	11.9443	-7.973	Myeloid Cell
9.30887	-7.6693	-3.17833	-5.68001	-7.86396	-8.03279	PT
-9.78946	-5.13954	1.66755	7.4813	7.94044	3.1907	T Cell
8.98978	-6.44165	-2.78609	-3.90824	-7.03615	-8.64016	PT
-6.07623	14.2726	15.1978	2.60976	-4.66316	-15.868	Endothelia
8.50492	3.91639	1.05797	-4.72488	-4.8724	7.10071	TAL
9.32268	2.62754	0.552177	-4.55917	-5.45478	6.13665	TAL
-9.63639	-2.87423	-1.22654	7.5655	7.43255	5.72315	T Cell
-10.8923	-4.88428	-1.6765	6.19633	9.89978	5.94149	T Cell
-9.12815	-3.18565	-1.21961	8.10855	7.7227	5.69529	T Cell
-9.70026	-6.78361	2.98797	6.67908	9.49424	2.73964	T Cell
-10.2332	-6.49257	1.97399	7.17827	8.60457	2.73459	T Cell
9.65862	-5.17547	-6.13066	-5.29336	-5.65124	-8.74659	PT
9.2123	-6.90309	-4.04968	-6.20402	-7.20443	-8.27067	PT
-8.84898	-6.62169	-1.5519	9.31891	9.28472	5.2343	T Cell
9.09889	2.686	-0.507143	-3.03706	-5.59979	6.05298	TAL
-2.66412	-11.1415	-8.6185	-11.7227	5.3731	-4.55697	Interstitium
-9.34158	-5.59424	-0.47564	6.48604	9.01882	4.48762	T Cell
-9.8456	-3.91133	-0.131122	9.49138	7.56144	6.0796	T Cell
8.51477	3.69649	1.14283	-4.49983	-4.89647	7.0354	TAL
3.00459	-1.09502	0.658106	-3.02285	-9.39244	1.95898	CNT
-9.90383	-6.70906	1.30463	6.02064	9.01986	3.83232	T Cell
-9.54094	-4.13439	-0.759871	9.11883	7.73565	6.02004	T Cell
-8.48532	-3.72023	-2.12047	7.9013	8.33614	5.41644	T Cell
-6.16225	14.374	14.8269	2.03714	-4.25644	-16.1244	Endothelia
6.57578	9.84604	0.58931	-6.76926	-7.04479	2.07919	DCT
-9.94029	-2.32438	-0.479373	8.45577	6.70155	6.02988	T Cell
9.03773	3.24365	-0.324422	-4.85526	-5.62307	6.27777	TAL
9.11108	2.86343	1.07332	-4.49956	-5.30384	6.40047	TAL
-8.53092	-4.06876	-1.09513	9.21303	7.95175	6.17817	T Cell
9.15513	2.87624	0.472159	-6.1465	-4.84392	5.70812	TAL
7.4124	-8.74002	-3.59418	-7.72632	-8.25118	-6.27002	PT
-5.17854	6.85052	-7.22186	5.33965	1.60222	-9.8673	B Cell
-10.8134	-5.06955	-2.58665	9.35401	10.0728	6.21127	T Cell
-10.8321	-4.85951	-2.59385	9.08421	10.0553	6.12863	T Cell
-11.3322	-7.72724	3.90975	9.2655	9.534	0.864352	T Cell
-10.3395	-6.2729	2.15948	7.49369	8.17368	2.83698	T Cell
-9.72664	-1.80585	-0.551385	6.54887	5.36805	4.57189	T Cell
-10.207	-4.73136	0.698179	7.12654	7.36988	3.58628	T Cell
7.86734	4.59577	1.5616	-4.20152	-5.06452	7.46197	TAL
7.87538	3.24247	-0.297107	-4.39982	-6.56046	6.66132	TAL
-11.0653	-7.40654	4.23371	9.66823	9.6488	0.731738	T Cell
-0.764459	-7.58899	-0.921004	-11.4569	0.456908	-2.61607	PEC
7.08296	9.58238	0.297421	-7.02287	-7.62762	2.58606	DCT
9.22575	2.80804	-0.107437	-4.87001	-5.75552	6.08627	TAL
6.52189	9.86962	1.05726	-5.75585	-6.82488	2.14719	DCT
-12.3242	-7.79959	4.66892	10.9456	10.5899	-0.190444	T Cell
7.87878	2.91561	-0.472105	-4.81399	-5.94104	6.65516	TAL
-10.9946	-4.90178	-0.878441	6.60511	9.91832	6.27324	T Cell
-6.59503	2.0822	-4.57691	0.251037	11.9863	-8.72238	Myeloid Cell
7.21176	4.00946	1.47185	-4.3909	-4.82357	7.52423	TAL
7.1018	9.39015	0.0102656	-3.38545	-7.39586	2.58862	DCT
-7.38883	2.98733	-4.12864	0.516536	12.4254	-9.22409	Myeloid Cell
6.9439	9.51635	-2.43157	-3.0435	-7.37365	2.39556	DCT
-4.01899	2.44595	-5.13331	-1.87537	12.435	-6.30661	Myeloid Cell
7.2729	9.672	0.396927	-6.4718	-7.5525	2.72314	DCT
-9.87125	-6.6414	-0.469805	6.61552	8.21341	3.85526	T Cell
3.57767	-12.5669	9.35826	7.16199	5.36081	13.5541	IC-B
-9.47627	-5.06481	-0.517369	9.77658	7.48603	5.92128	T Cell
-3.51147	2.2458	-4.80474	-2.37037	12.1105	-6.05998	Myeloid Cell
8.62576	-8.0753	-4.01955	-6.63355	-7.66987	-7.59287	PT
7.2781	9.09337	0.140715	-6.70664	-7.77309	2.64639	DCT
-9.96762	-7.01401	-4.63644	0.130187	8.27523	2.64516	T Cell
3.1512	-0.484094	1.67346	-1.06071	-8.69969	2.143	CNT
7.29163	4.12807	0.894674	-3.49314	-4.72883	7.60201	TAL
8.21825	-9.23377	-2.92966	-6.83882	-8.99496	-7.2307	PT
-4.84132	7.20498	-8.42759	5.25725	2.12662	-9.39101	B Cell
8.6086	3.1919	0.399814	-4.21679	-5.81502	6.54683	TAL
9.1568	-8.10859	-3.33856	-6.29802	-8.06493	-7.96289	PT
-12.1032	-7.70747	5.14944	11.3369	10.6102	-0.41569	T Cell
8.80861	2.68655	1.4795	-4.25323	-5.27937	6.59783	TAL
9.13222	-5.68258	-7.6142	-4.36266	-6.2487	-8.89398	PT
-9.32238	-3.23647	-1.39144	7.22657	7.49731	4.95367	T Cell
-6.98689	2.20763	-4.54496	-0.0669102	11.9329	-8.75601	Myeloid Cell
-4.24614	2.38393	-4.47133	-2.36567	11.559	-6.38436	Myeloid Cell
6.30335	10.163	0.551733	-7.36385	-7.08496	1.83391	DCT
-9.71493	-6.4479	2.70305	6.12286	9.84821	3.63531	T Cell
7.8182	5.33434	-0.700759	-4.09603	-5.92336	8.00377	TAL
8.43763	2.80621	-2.47187	-3.55741	-5.56307	6.36294	TAL
-9.46774	-2.4447	-0.670305	8.06675	6.91847	5.97768	T Cell
-10.8996	-5.0002	-1.47927	9.75595	9.84696	6.17289	T Cell
8.97746	-7.0037	-3.8248	-6.02351	-7.48024	-8.37308	PT
-10.1197	-5.16892	-2.24936	-3.86202	7.41405	3.35798	T Cell
-4.25231	13.9203	15.2562	-0.395608	-2.07735	-16.3004	Endothelia
-9.36926	-6.8282	0.858195	6.16597	9.29681	4.19591	T Cell
-6.14241	7.18374	-6.65811	6.54694	2.17215	-10.9918	B Cell
8.94804	-7.25706	-3.22821	-5.78384	-7.6344	-7.91517	PT
-8.5611	-4.00274	-1.43003	7.76964	7.78269	5.44693	T Cell
-9.37462	-7.58966	2.73025	6.62628	9.47699	2.59676	T Cell
8.1069	3.84289	0.186294	-3.30604	-6.0468	6.97847	TAL
-5.82717	7.21694	-7.91158	6.12905	2.42524	-9.89504	B Cell
-7.0048	2.09473	-4.5444	-0.199175	12.1026	-8.53173	Myeloid Cell
11.2768	-5.55794	-6.46424	-7.1106	-4.81244	-7.35761	PT
-4.65814	2.46727	-4.69979	-1.89468	12.1584	-6.72987	Myeloid Cell
9.18667	-6.03664	-2.72986	-4.35008	-6.65183	-8.51552	PT
3.63215	-12.6342	13.8811	-0.443282	-1.00682	-16.1861	Endothelia
-12.2624	-7.79159	4.32743	11.0553	10.5624	-0.316917	T Cell
8.12955	-8.74452	-3.65845	-6.76645	-8.57975	-6.77629	PT
-10.099	-5.61616	1.1529	6.6736	8.30653	3.30928	T Cell
8.49082	2.01298	0.117868	-5.76965	-6.21633	5.50793	TAL
7.68064	3.35495	0.444417	-4.59713	-5.12772	6.99701	TAL
9.03525	2.93362	0.552131	-5.14411	-5.19959	5.61568	TAL
8.91258	-6.60216	-4.61079	-5.65554	-7.38297	-8.63494	PT
-3.54895	13.8931	14.3942	0.0439829	-1.41257	-16.0603	Endothelia
-6.47834	3.10815	-2.77719	-0.19061	10.6164	-8.77281	Myeloid Cell
-6.07293	7.08657	-6.71977	6.96954	2.64194	-11.2477	B Cell
-6.32657	2.79785	-3.98717	-0.468485	11.6102	-7.99319	Myeloid Cell
-5.91384	14.0923	14.9758	2.15505	-4.37199	-16.1413	Endothelia
-4.05934	2.48661	-3.96655	-2.12013	11.4953	-6.16811	Myeloid Cell
-7.93182	-3.06824	-1.38206	9.46077	7.99884	6.32768	T Cell
7.96589	4.22416	-0.232534	-4.46005	-5.85634	7.26865	TAL
-10.7191	-5.19948	-2.49965	9.56533	9.90859	6.2647	T Cell
1.95135	-16.1102	-2.81365	-3.48203	-1.47783	15.8574	IC-A
-12.2599	-7.90171	5.28592	11.2321	10.6044	-0.561642	T Cell
-5.79337	-4.77607	2.94983	13.1577	7.52264	-1.32227	T Cell
-10.0907	-5.63668	0.799911	6.24508	8.8555	4.3668	T Cell
-10.1254	-2.13071	-0.0445018	7.16618	5.24427	4.93286	T Cell
-10.2871	-3.89466	0.669503	6.67116	7.39897	3.63833	T Cell
6.6072	9.97916	0.320564	-3.36401	-6.91023	2.28265	DCT
-10.9361	-4.96764	-2.22592	8.08983	9.87765	5.90353	T Cell
-10.7037	-4.98892	-2.56217	9.76789	9.93845	6.36493	T Cell
5.9819	4.18918	2.0045	-4.14451	-4.56837	7.91561	TAL
3.06257	-1.63634	2.031	0.174677	-10.0596	2.00301	PC
-10.9243	-7.67191	4.10121	9.82238	9.75151	0.847783	T Cell
-9.29144	-7.50102	0.927314	6.15949	9.13592	3.86662	T Cell
3.64239	-1.1515	2.45047	-0.795457	-8.9797	2.221	CNT
7.2686	9.99085	0.12824	-6.67436	-8.05443	2.37374	DCT
8.40716	3.49133	-0.386593	-4.42	-6.0425	6.75543	TAL
6.90662	9.57236	0.558203	-4.62881	-7.68411	2.28492	DCT
8.1413	4.47522	-0.107652	-5.22197	-6.06398	7.11006	TAL
-8.53762	-3.4959	-1.86164	6.33351	7.68074	5.22059	T Cell
-8.60941	-7.0983	2.18349	5.95726	9.86503	3.61063	T Cell
8.20408	2.75291	-0.102851	-4.52001	-5.94498	6.48731	TAL
8.24514	4.61286	0.942539	-4.12403	-5.39458	7.57182	TAL
6.64637	4.36297	-2.71726	-3.6469	-4.51174	8.04432	TAL
-1.2536	-10.9631	-9.17648	-10.4216	6.98086	-4.62941	Interstitium
9.14781	3.41075	1.2646	-4.09196	-5.18319	6.33815	TAL
7.56173	-8.88683	-3.65101	-6.49931	-8.42152	-6.74988	PT
-7.96106	-2.89216	-1.89062	6.43591	7.78284	6.39574	T Cell
-10.9536	-4.85809	-2.37276	8.4899	9.92831	5.94978	T Cell
-4.18609	13.2469	14.5823	-0.250894	-2.06886	-16.332	Endothelia
-5.01214	7.0207	-8.72863	5.15949	2.04184	-9.68376	B Cell
-11.4328	5.98369	-3.79143	2.30415	8.1833	-9.19872	Myeloid Cell
7.96904	4.25989	-0.0629943	-4.8254	-5.66387	7.17617	TAL
-6.14283	14.2645	15.176	2.59075	-4.6814	-15.8548	Endothelia
3.12888	-1.59309	-0.123241	-2.73134	-9.9202	2.10538	PC
8.23185	2.4133	0.0170813	-4.45707	-6.08562	6.12071	TAL
7.44338	4.61764	0.2747	-2.74764	-4.89067	7.17717	TAL
1.57847	-16.3652	-3.50633	-4.41796	-1.238	15.8541	IC-A
7.73856	4.12409	1.30272	-6.007	-5.03129	7.0005	TAL
-7.39393	3.72379	-2.32092	0.393019	10.2869	-9.70104	Myeloid Cell
-0.905903	3.87965	-5.38747	3.3132	5.28175	-15.7564	B Cell
-11.2834	6.10323	-3.74981	2.36676	8.37311	-9.06907	Myeloid Cell
-9.72332	-1.96493	-0.215596	6.98337	5.7403	4.66339	T Cell
-6.33191	7.00931	-6.62318	6.41386	2.19275	-11.0762	B Cell
2.29566	-0.706608	4.74794	0.188614	-9.04418	0.638066	CNT
6.85905	3.95893	0.161123	-4.11767	-4.65038	7.53842	TAL
-3.90363	2.4541	-5.2825	-1.95699	12.5931	-6.15023	Myeloid Cell
-6.17383	14.2966	15.0029	2.32088	-4.37926	-16.0995	Endothelia
7.00363	9.30922	0.166887	-6.6697	-7.64109	2.64709	DCT
-6.15396	14.3328	14.9322	2.02594	-4.21804	-16.1833	Endothelia
7.81218	3.22132	0.304472	-3.0145	-6.31716	6.74875	TAL
-10.1284	-7.20797	3.63144	8.77782	9.19865	1.59403	T Cell
8.66243	3.16073	1.05722	-3.97278	-5.49889	6.71006	TAL
9.59539	2.81885	-0.434873	-4.02325	-5.21984	5.53667	TAL
9.18795	-6.22409	-4.42356	-5.68458	-6.85333	-8.44445	PT
-10.9248	-4.93542	-2.56711	9.43982	9.9976	6.21948	T Cell
2.9407	-0.701242	2.4673	-0.775744	-8.96943	1.89963	CNT
3.50688	-1.27485	1.91576	-0.125434	-9.68387	2.29777	PC
7.85344	5.16284	1.47273	-4.42107	-5.13275	7.58473	TAL
8.08312	3.86704	-0.100317	-4.61276	-5.91789	6.91825	TAL
-6.50053	2.96963	-3.37031	0.139565	11.2193	-8.24964	Myeloid Cell
-10.1543	-4.18698	-1.20232	7.10781	7.20652	4.6671	T Cell
3.02786	-1.51178	2.19356	-0.281964	-9.77403	2.02768	CNT
7.45407	-8.48689	-4.30912	-7.72324	-7.87827	-6.4147	PT
10.5993	-5.39133	-6.48385	-6.79447	-5.0849	-7.75893	PT
9.04452	3.33833	-0.0401961	-4.30832	-5.40235	6.30541	TAL
-0.862182	-7.52084	-0.810625	-11.4979	0.538022	-2.55299	PEC
8.56736	2.18388	0.00700373	-5.14053	-6.25687	5.56201	TAL
8.3542	3.45891	0.7764	-3.31904	-6.10978	6.6356	TAL
7.4318	-8.69983	-3.31413	-6.32815	-8.29165	-6.55054	PT
8.06741	5.02733	1.65211	-4.28003	-5.23902	7.5639	TAL
-11.5821	-7.42004	3.84306	11.0276	10.4575	0.0581983	T Cell
-10.5378	-4.9601	3.19904	9.36227	8.58658	4.21972	T Cell
7.18271	-8.73026	-2.8741	-6.05614	-8.38135	-6.27589	PT
7.12609	-8.88826	-4.32888	-7.7117	-8.31925	-6.20241	PT
9.25377	2.6928	0.428586	-4.98331	-5.45595	5.7372	TAL
-4.51481	7.04106	-7.80705	6.70362	3.14427	-9.79833	B Cell
-5.14544	6.74938	-8.48342	4.67833	1.76907	-9.58012	B Cell
9.00943	2.66427	0.471339	-4.17338	-5.69494	6.0512	TAL
-5.25818	7.08559	-8.42556	5.02166	1.60468	-9.84428	B Cell
-8.5068	-5.96327	1.41995	5.92497	9.2103	4.11524	T Cell
-1.25093	-10.8669	-9.23183	-10.2319	6.96981	-4.58546	Interstitium
7.98689	2.76934	0.112125	-3.88667	-6.19623	6.57645	TAL
-6.84582	3.51035	-2.74566	0.247352	10.6289	-8.74603	Myeloid Cell
-5.08092	7.00192	-7.81653	5.80854	2.20064	-9.7385	B Cell
8.47993	2.41599	0.470505	-5.12979	-5.72699	5.85004	TAL
8.27548	2.83293	0.0290451	-3.87784	-6.35819	6.29328	TAL
-9.59569	-2.46118	-0.984543	7.07781	6.68776	4.87517	T Cell
-9.43476	-6.814	3.3615	6.06659	10.1089	3.06577	T Cell
3.0212	-1.37172	2.12637	-0.313704	-9.73837	2.00246	PC
-1.34089	-10.7835	-9.11471	-10.5152	6.84689	-4.56119	Interstitium
-10.0088	-6.26734	0.996947	6.63107	8.75359	3.68362	T Cell
3.29176	-1.47796	2.05798	-0.260017	-9.76029	2.23303	PC
-6.35302	14.3959	14.8915	2.11307	-4.34825	-16.1644	Endothelia
-6.38693	14.4772	15.0786	2.6439	-4.5678	-15.9398	Endothelia
-11.952	-7.76221	4.80555	11.0672	10.5048	-0.227473	T Cell
8.06968	3.31533	-0.842415	-4.72605	-6.30275	6.88977	TAL
9.15617	2.78256	0.0816576	-4.45792	-5.57683	6.28907	TAL
-10.4453	-4.91827	-2.03292	7.59382	9.71518	5.80577	T Cell
8.66009	3.0941	0.23524	-4.2793	-5.80888	6.47976	TAL
8.19966	3.69924	-0.0648822	-4.75405	-6.19188	6.63765	TAL
-9.80844	-3.28347	-0.821931	8.30009	7.31004	5.69825	T Cell
8.24366	4.60209	0.360271	-4.22732	-5.67498	7.09942	TAL
6.88515	9.43194	0.740255	-3.25164	-7.1897	2.4747	DCT
-9.23496	-4.46421	-2.21589	8.04997	8.98632	5.21379	T Cell
-9.22278	-7.01888	1.9678	6.41576	9.10571	3.67227	T Cell
7.35118	4.08118	-0.540126	-4.44806	-5.37974	7.50576	TAL
-7.51352	-4.70606	-2.24111	8.03694	9.00899	5.23035	T Cell
6.37968	9.92828	0.572098	-7.00145	-6.94329	1.99785	DCT
8.33773	3.34698	0.142729	-3.31717	-5.93636	6.68167	TAL
8.24952	2.67471	0.387103	-4.30844	-5.5747	6.51313	TAL
-10.6998	-5.17673	-2.47352	9.00315	10.0643	6.26038	T Cell
-10.9128	-4.88457	-2.60606	9.47141	10.0247	6.27033	T Cell
4.78929	-6.76189	-1.61122	-8.23053	-6.39058	-2.86945	ATL
-8.17189	-4.96754	-2.14911	8.57675	8.99199	5.39295	T Cell
-10.2114	-2.43537	0.29765	7.1659	5.06824	4.99683	T Cell
7.35027	3.90253	-0.424629	-2.85136	-5.16698	7.27299	TAL
-8.6528	-5.97356	2.11568	5.94284	9.76748	4.28767	T Cell
1.50493	-16.1817	9.44578	2.24378	-1.0489	15.9362	IC-A
6.75116	4.43851	0.379728	-4.30848	-4.82983	8.14536	TAL
6.91233	9.58004	0.287086	-7.01843	-7.23238	2.58893	DCT
-3.60709	7.34291	-8.34579	6.9152	3.72615	-9.699	B Cell
-6.29189	14.4172	14.804	2.07242	-4.34213	-16.1454	Endothelia
8.9837	2.43663	0.522271	-5.20985	-5.69816	5.64486	TAL
-8.50375	-3.25636	-1.91053	9.6608	9.5395	6.18036	T Cell
-6.66291	2.62529	-4.42404	-0.0555537	11.6516	-8.57225	Myeloid Cell
-3.86169	2.36885	-5.02681	-1.52618	12.7592	-6.42302	Myeloid Cell
7.97846	-8.00551	-3.49425	-7.83424	-8.16106	-6.98491	PT
-10.7881	-4.77019	-2.50682	9.85088	10.0489	6.40848	T Cell
8.38889	4.38094	0.198513	-3.02957	-5.98862	7.15768	TAL
3.33014	-12.2904	10.0836	7.15248	5.28487	13.2948	IC-B
8.69082	-7.24603	-3.22924	-7.0035	-7.23742	-7.62539	PT
-8.50967	-3.05765	3.62816	12.7466	8.50498	-1.29691	T Cell
6.85778	10.0713	0.466721	-6.85935	-7.63423	2.18302	DCT
1.58819	-0.735364	3.56225	0.403871	-9.515	0.219621	CNT
8.17481	2.55738	-0.0617196	-4.52107	-5.9262	6.48038	TAL
8.15694	4.68816	0.0853249	-2.67609	-5.92111	7.43706	TAL
-1.55273	-10.4525	-9.06879	-10.6955	6.67923	-4.10228	Interstitium
-3.59304	14.364	13.662	-0.275674	-0.896256	-15.9047	Endothelia
8.97	-5.04048	-7.30279	-4.38674	-6.09025	-9.25071	PT
7.29248	4.04822	0.143302	-2.58283	-4.84009	7.21289	TAL
8.95241	3.83679	0.745933	-6.21249	-4.68548	6.37403	TAL
7.67113	3.01586	0.0452668	-4.43665	-5.44324	6.66134	TAL
-3.28387	14.2245	13.6103	-0.470392	-0.662895	-15.9839	Endothelia
3.6481	-12.7403	9.55039	7.2954	5.27262	13.7152	IC-B
-7.90052	-4.17953	-1.67898	6.72492	8.08309	4.88304	T Cell
-5.85188	-4.7005	3.03651	12.9789	7.68597	-1.37437	T Cell
-3.42832	14.2079	14.2122	-0.0467984	-1.28528	-16.003	Endothelia
8.35895	3.36844	0.442051	-4.94129	-5.17808	6.48099	TAL
-9.54864	-2.27278	-0.992606	7.30182	6.82578	4.80572	T Cell
-9.46043	-6.79548	1.6384	6.80139	8.77821	3.36695	T Cell
-6.25194	14.4018	15.0093	2.17428	-4.26151	-16.2767	Endothelia
8.17341	3.73623	0.0392502	-4.21825	-6.23721	6.7935	TAL
-6.74406	-1.88753	-1.10664	4.55499	5.61604	2.44017	T Cell
5.06579	-6.62107	-1.40699	-8.5215	-6.8394	-2.93907	ATL
-6.24692	14.3365	15.1147	2.53174	-4.58697	-15.9185	Endothelia
9.06453	-8.35994	-3.78083	-6.21685	-7.91469	-7.93364	PT
6.39603	11.9403	-2.77119	-4.29418	-5.4286	0.347885	DCT
8.37949	3.56913	-0.352323	-4.30781	-5.93588	6.67554	TAL
3.07691	-0.561206	2.3934	-0.760509	-8.82966	2.03808	CNT
8.65734	2.29488	0.42791	-5.32501	-5.54243	5.52772	TAL
9.10647	-6.4892	-4.34596	-5.8814	-7.11837	-8.49206	PT
-8.74866	-6.99352	3.08039	6.15392	10.1105	3.33087	T Cell
-8.10334	-3.67034	-1.0394	8.48589	7.89238	5.887	T Cell
7.60542	2.95825	-0.320551	-4.56033	-5.79482	6.5667	TAL
-4.86549	7.70518	-7.76302	5.74446	2.0553	-9.70507	B Cell
6.90587	9.51038	0.243998	-7.05268	-7.28744	2.57564	DCT
-8.09648	-2.67433	-1.24418	8.49421	7.4993	5.99538	T Cell
9.24307	2.88613	0.604776	-3.26959	-5.15137	6.55699	TAL
9.45128	3.02764	0.428174	-5.19056	-5.2566	5.53678	TAL
8.64071	-8.40987	-2.94148	-6.99026	-8.67872	-7.46672	PT
8.80619	3.27506	0.928976	-3.64036	-5.12614	6.54775	TAL
-11.3395	6.0087	-3.75164	2.39181	8.25182	-9.21112	Myeloid Cell
-11.3672	5.99956	-3.70473	2.42991	8.19548	-9.29025	Myeloid Cell
-10.2	-5.31865	0.905141	6.20484	9.01444	4.67806	T Cell
-9.30987	-6.94566	2.10907	6.66689	9.02188	2.93236	T Cell
7.31902	4.20156	2.11245	-4.83607	-5.38134	7.54598	TAL
-3.01386	14.931	13.2538	-0.469708	-0.338162	-15.8135	Endothelia
7.3705	-8.85262	-2.34787	-4.22851	-8.46776	-6.36008	PT
9.141	-5.72202	-6.01285	-5.2332	-6.2792	-8.74945	PT
-9.74996	-2.14912	-0.605341	7.18132	6.19767	4.73195	T Cell
-5.12279	6.83548	-6.15167	5.48792	2.20757	-9.85465	B Cell
1.91603	-16.1817	9.91988	1.85767	-1.37528	15.9006	IC-A
8.48049	3.50095	-0.238957	-4.84709	-6.04718	6.348	TAL
[truncated: 44,958 more rows]

## Sheet: Figure S3c
UMAP1	UMAP2	Sex	Condition	Sample	Library
5.61248	4.64596	Male	UUO	UUO4	Library5
-3.64367	7.59758	Male	Control	Control4	Library6
-2.48953	5.78349	Male	Control	Control4	Library1
-2.65481	10.2218	Male	Control	Control7	Library2
1.67228	-7.32091	Male	UUO	UUO4	Library5
9.78597	4.43704	Female	UUO	UUO3	Library5
-3.19853	8.92457	Female	Control	Control5	Library2
-0.992923	15.8891	Male	UUO	UUO1	Library2
-11.8235	-0.228118	Male	UUO	UUO4	Library5
5.11207	-15.6106	Male	UUO	UUO4	Library5
-5.96389	-10.7168	Male	UUO	UUO5	Library5
3.02423	-2.7339	Male	UUO	UUO4	Library6
-3.40944	10.4223	Male	Control	Control7	Library2
-1.85839	-16.3451	Male	Control	Control7	Library6
7.04109	6.20852	Male	UUO	UUO1	Library2
-4.62916	-15.7377	Male	UUO	UUO4	Library5
5.38481	4.85811	Male	UUO	UUO4	Library6
-3.67523	-0.0435871	Male	UUO	UUO5	Library6
-3.97073	8.38709	Female	UUO	UUO3	Library5
-2.96302	10.0174	Male	Control	Control4	Library6
-5.02304	6.23597	Female	UUO	UUO3	Library3
-7.17161	-8.91468	Male	UUO	UUO1	Library2
10.6515	-0.684884	Male	UUO	UUO5	Library6
-7.51423	1.86935	Male	UUO	UUO4	Library5
2.78976	-9.49343	Female	UUO	UUO3	Library4
-4.75785	-7.14813	Male	UUO	UUO5	Library5
10.3244	-0.889032	Male	UUO	UUO2	Library4
-11.8113	0.771204	Male	UUO	UUO5	Library5
7.81218	2.92087	Male	UUO	UUO4	Library5
-11.3612	0.579186	Female	Control	Control6	Library6
-10.2745	-0.517949	Male	UUO	UUO5	Library5
-5.66095	0.293929	Female	Control	Control5	Library2
3.76375	-8.94624	Male	UUO	UUO1	Library2
-1.91499	9.18499	Male	Control	Control2	Library2
-3.63429	9.90116	Male	Control	Control1	Library1
6.77986	5.45964	Male	UUO	UUO4	Library5
0.945876	-9.19523	Male	UUO	UUO4	Library6
-9.64492	0.340674	Male	UUO	UUO5	Library5
12.5779	-6.86188	Female	Control	Control5	Library2
9.83579	3.54102	Female	UUO	UUO3	Library5
5.96432	4.49918	Male	UUO	UUO4	Library6
4.46682	3.38117	Male	UUO	UUO4	Library5
-4.41493	-16.0654	Male	UUO	UUO2	Library1
-8.42741	-6.83354	Male	UUO	UUO1	Library2
6.5101	4.81049	Male	UUO	UUO4	Library6
8.27738	-9.18347	Female	UUO	UUO3	Library5
-4.40387	-8.04566	Male	Control	Control7	Library2
10.6792	-0.396625	Male	Control	Control2	Library5
5.43212	13.3713	Female	Control	Control5	Library2
5.28257	2.32047	Male	UUO	UUO4	Library6
10.0247	6.52829	Male	UUO	UUO2	Library2
1.42449	-9.08186	Male	UUO	UUO4	Library6
8.27931	5.40314	Male	UUO	UUO4	Library6
-4.51645	0.168595	Male	UUO	UUO5	Library6
11.9433	-9.02442	Female	UUO	UUO3	Library5
3.20481	-9.88809	Male	UUO	UUO4	Library6
-7.11029	2.21981	Male	UUO	UUO2	Library4
-6.56919	-10.7308	Male	Control	Control2	Library5
-8.86733	1.79472	Male	UUO	UUO5	Library6
-5.94744	0.568401	Male	Control	Control2	Library5
-8.5791	-7.07443	Male	Control	Control7	Library2
2.52687	-11.2059	Male	Control	Control4	Library1
12.3894	-6.58819	Female	Control	Control5	Library2
4.71896	3.17615	Male	UUO	UUO4	Library5
-3.62937	0.465199	Male	UUO	UUO5	Library5
-7.11889	-4.33567	Male	UUO	UUO5	Library5
8.48807	2.74823	Male	UUO	UUO4	Library5
-4.80229	-7.10504	Female	Control	Control5	Library2
12.5805	-6.31556	Female	UUO	UUO3	Library5
-5.1635	-9.1266	Female	Control	Control5	Library2
6.66205	-5.21095	Male	UUO	UUO5	Library6
6.3964	5.519	Male	UUO	UUO4	Library5
5.0355	2.97788	Male	UUO	UUO4	Library6
-7.5398	2.72194	Male	UUO	UUO1	Library3
-1.65146	8.36751	Female	Control	Control6	Library4
-2.00683	7.2571	Male	UUO	UUO5	Library6
-1.02977	15.8089	Male	UUO	UUO1	Library2
-6.01325	-8.49952	Male	UUO	UUO1	Library2
3.65151	-9.57144	Male	UUO	UUO5	Library5
-6.10606	0.662487	Male	UUO	UUO5	Library5
-4.46285	-8.82365	Male	Control	Control7	Library2
-2.96249	8.47249	Female	UUO	UUO3	Library5
9.66487	3.85022	Female	UUO	UUO3	Library5
-1.6966	8.17182	Male	Control	Control1	Library1
6.08225	4.85107	Male	UUO	UUO1	Library2
10.9805	-8.23378	Male	UUO	UUO4	Library6
-5.52142	-9.72865	Male	Control	Control7	Library6
9.77705	4.36916	Male	UUO	UUO5	Library6
9.39937	1.58173	Male	Control	Control2	Library5
5.26112	5.17466	Male	UUO	UUO5	Library6
-2.10818	7.13823	Male	Control	Control2	Library2
-2.72274	8.95889	Female	Control	Control5	Library2
-1.8985	6.98498	Male	Control	Control2	Library2
8.32222	3.63709	Male	UUO	UUO4	Library6
-5.37441	6.09716	Male	UUO	UUO1	Library2
-3.62406	7.75707	Female	UUO	UUO3	Library5
9.83278	3.99798	Male	UUO	UUO5	Library5
5.67781	13.8777	Male	Control	Control7	Library2
-6.02429	-6.46507	Male	Control	Control7	Library2
10.4481	-9.04021	Male	UUO	UUO1	Library2
-9.48008	0.00626278	Male	Control	Control7	Library2
-6.01925	-10.4884	Female	Control	Control5	Library2
-4.61096	10.0613	Male	Control	Control7	Library2
-2.73523	5.57444	Male	UUO	UUO5	Library6
6.14498	2.95998	Male	UUO	UUO4	Library5
-11.3635	-0.0749142	Male	Control	Control2	Library2
-4.37575	10.2163	Male	Control	Control2	Library2
-8.64628	2.00737	Male	UUO	UUO1	Library3
-8.71241	-6.66244	Male	UUO	UUO1	Library2
-2.25009	9.34557	Male	UUO	UUO5	Library5
-2.73031	8.7174	Male	Control	Control4	Library6
-5.15602	5.47591	Male	UUO	UUO1	Library2
-1.50446	15.8586	Male	UUO	UUO2	Library2
-2.18581	-16.2975	Male	Control	Control2	Library5
7.21834	3.96116	Male	UUO	UUO4	Library5
-3.43882	10.114	Female	Control	Control5	Library2
9.11424	3.46118	Female	UUO	UUO3	Library5
-2.617	8.15394	Male	UUO	UUO5	Library5
8.2544	-9.18158	Male	UUO	UUO4	Library6
-5.20801	-10.2249	Male	UUO	UUO5	Library5
0.34003	16.6935	Female	Control	Control6	Library6
-6.59793	6.53517	Male	UUO	UUO5	Library5
-3.19007	0.635694	Male	Control	Control2	Library2
-4.69736	0.348993	Male	Control	Control7	Library2
2.45071	-11.3634	Male	UUO	UUO4	Library5
-2.59586	8.14967	Female	Control	Control6	Library4
-3.93265	10.6278	Male	Control	Control7	Library2
-1.51931	-16.0321	Male	Control	Control4	Library1
0.705776	-9.6799	Male	UUO	UUO4	Library5
-4.92318	-6.24973	Female	Control	Control3	Library4
-5.89574	6.07373	Male	UUO	UUO2	Library2
9.99488	-10.1532	Female	UUO	UUO3	Library5
8.0615	5.40968	Male	UUO	UUO5	Library5
8.89483	1.58023	Female	Control	Control6	Library4
-4.15691	0.441014	Female	Control	Control6	Library6
-5.88552	-10.7925	Male	Control	Control2	Library5
-4.61964	-15.77	Male	UUO	UUO5	Library6
6.77567	6.04601	Male	UUO	UUO1	Library3
0.80384	-9.20499	Male	UUO	UUO4	Library5
-3.16243	7.16031	Female	UUO	UUO3	Library5
-4.9727	-6.92165	Male	UUO	UUO5	Library6
4.63186	3.31366	Male	UUO	UUO1	Library3
-1.87098	6.40583	Male	Control	Control2	Library2
7.49307	-1.28082	Female	UUO	UUO3	Library5
-6.49038	6.41637	Male	UUO	UUO5	Library5
-3.10142	10.3313	Male	UUO	UUO5	Library5
-3.20139	10.0873	Male	Control	Control2	Library2
-5.81591	-9.61935	Male	Control	Control7	Library2
9.17975	5.47864	Male	UUO	UUO5	Library5
11.9892	-8.95319	Female	UUO	UUO3	Library5
-7.4147	-6.28964	Male	UUO	UUO5	Library5
9.18622	2.82977	Female	UUO	UUO3	Library5
-1.95142	9.38969	Male	Control	Control2	Library2
7.69912	2.91073	Male	UUO	UUO4	Library5
-4.72705	-6.28506	Male	Control	Control4	Library1
-3.22826	0.220448	Male	UUO	UUO5	Library6
-5.49514	-9.91851	Male	Control	Control1	Library1
-5.40955	5.8818	Female	UUO	UUO3	Library4
3.1896	-9.94818	Male	UUO	UUO4	Library6
2.42972	-10.947	Male	UUO	UUO4	Library5
-6.20056	-3.81066	Male	Control	Control4	Library1
0.300251	16.6499	Male	Control	Control2	Library5
-4.28632	0.135185	Male	Control	Control7	Library2
2.99066	-2.7192	Male	UUO	UUO4	Library6
-1.68529	7.6726	Male	Control	Control4	Library1
-3.5332	6.20018	Female	UUO	UUO3	Library5
-4.52305	-8.98706	Male	Control	Control2	Library5
-9.72622	0.420645	Male	Control	Control7	Library2
-4.81987	-9.15361	Male	Control	Control7	Library6
1.06992	-9.43008	Male	UUO	UUO4	Library5
6.83466	6.31428	Male	UUO	UUO1	Library3
6.2981	-5.38227	Male	Control	Control2	Library5
-1.97608	6.49524	Male	Control	Control4	Library6
-2.2715	9.66496	Male	Control	Control2	Library2
1.73524	-9.72125	Female	UUO	UUO3	Library5
9.46834	4.02118	Male	UUO	UUO2	Library1
-1.63152	6.80747	Male	Control	Control2	Library2
-4.49143	10.396	Male	Control	Control7	Library2
-6.70545	-10.7123	Male	Control	Control2	Library5
0.760676	-0.806093	Male	UUO	UUO5	Library6
-2.03875	7.74162	Male	Control	Control1	Library1
-3.43674	7.04748	Male	Control	Control4	Library6
7.75168	5.70143	Male	Control	Control7	Library6
-4.36852	7.62084	Male	UUO	UUO5	Library6
12.6933	-6.66276	Male	Control	Control2	Library5
0.458475	16.7626	Male	Control	Control7	Library2
-4.30889	-8.64167	Male	UUO	UUO5	Library6
5.06414	3.45574	Male	UUO	UUO4	Library6
-4.23165	10.8101	Female	Control	Control6	Library6
-7.82102	-6.85596	Male	UUO	UUO1	Library2
-5.5747	6.51313	Male	UUO	UUO2	Library1
-1.90898	8.63269	Female	Control	Control6	Library4
-2.2245	-15.9194	Male	Control	Control1	Library1
-8.78528	-7.19176	Male	UUO	UUO5	Library5
8.21567	4.03075	Male	UUO	UUO4	Library6
-11.882	1.23717	Male	UUO	UUO5	Library5
-7.03489	2.48688	Male	UUO	UUO1	Library2
2.46649	-11.2207	Male	UUO	UUO4	Library5
12.3807	-5.45302	Male	UUO	UUO5	Library6
4.63254	3.53313	Male	UUO	UUO4	Library5
0.239803	16.9207	Male	Control	Control1	Library1
-5.62735	-10.7625	Male	Control	Control2	Library2
-7.16616	-4.40546	Male	Control	Control4	Library6
10.4265	-9.14193	Male	UUO	UUO4	Library6
-7.79193	2.07931	Male	UUO	UUO4	Library5
8.17676	2.12747	Male	UUO	UUO2	Library2
12.3866	-6.91962	Male	UUO	UUO5	Library6
-6.42423	8.31884	Male	UUO	UUO4	Library5
-7.3085	2.55963	Male	UUO	UUO2	Library1
1.54766	-8.84508	Male	UUO	UUO4	Library5
6.90371	4.57895	Male	UUO	UUO5	Library6
-2.13017	5.84414	Female	Control	Control6	Library6
-8.67016	-6.54703	Male	UUO	UUO1	Library3
6.82396	-4.80631	Male	UUO	UUO4	Library6
0.967535	-9.37948	Male	UUO	UUO4	Library6
-6.46537	7.04886	Female	UUO	UUO3	Library5
-3.69022	10.7384	Male	Control	Control2	Library5
-8.72978	-7.22522	Male	UUO	UUO4	Library5
-0.45335	16.1975	Male	UUO	UUO1	Library2
2.9747	-9.82685	Male	UUO	UUO5	Library5
6.84094	-4.94866	Male	UUO	UUO5	Library6
12.2419	-9.79591	Male	UUO	UUO4	Library5
-5.87213	9.50935	Male	UUO	UUO5	Library5
-12.2169	0.296104	Male	Control	Control1	Library1
-2.71448	10.0182	Female	Control	Control5	Library2
-5.26348	-10.3973	Male	Control	Control2	Library2
2.07847	-11.0936	Male	UUO	UUO4	Library6
2.86635	-8.58161	Male	UUO	UUO4	Library6
11.6038	-7.8559	Male	UUO	UUO4	Library5
9.48018	5.03576	Male	UUO	UUO5	Library5
-4.95121	-6.23941	Male	Control	Control4	Library1
-2.19261	5.66424	Male	Control	Control4	Library6
-6.5413	-2.72761	Female	UUO	UUO3	Library4
12.6407	-6.15389	Female	Control	Control5	Library2
8.26078	-9.20496	Male	UUO	UUO1	Library3
1.06028	-9.47558	Male	UUO	UUO4	Library5
-6.84629	-8.74872	Male	UUO	UUO2	Library2
5.4612	2.74524	Male	UUO	UUO4	Library6
6.24977	3.89267	Male	UUO	UUO4	Library6
2.62445	-10.9245	Male	UUO	UUO4	Library6
-3.50871	0.515266	Female	Control	Control5	Library2
-6.17935	-10.3461	Male	Control	Control7	Library6
9.48832	4.53133	Male	UUO	UUO5	Library6
-4.80343	-7.18196	Male	UUO	UUO5	Library6
7.68279	6.15387	Male	UUO	UUO4	Library5
8.61117	-1.31923	Male	UUO	UUO1	Library2
-6.6403	-3.26478	Female	Control	Control6	Library4
-4.80186	6.55532	Female	UUO	UUO3	Library5
-6.42527	-2.93834	Female	UUO	UUO3	Library5
5.0051	-15.4867	Male	UUO	UUO4	Library5
-2.86411	7.17858	Female	UUO	UUO3	Library5
5.42865	5.33078	Male	UUO	UUO4	Library6
-10.5734	0.0114034	Male	UUO	UUO5	Library6
-1.88254	-16.1501	Male	Control	Control7	Library2
9.53663	4.01468	Female	UUO	UUO3	Library5
-2.01132	6.32577	Male	Control	Control7	Library6
-6.20888	6.22849	Male	Control	Control4	Library1
-7.17898	-7.51778	Male	UUO	UUO5	Library6
-3.04884	0.429911	Female	Control	Control6	Library6
12.3113	-6.46098	Female	UUO	UUO3	Library5
7.86725	2.50472	Male	UUO	UUO4	Library5
-2.12851	7.4703	Male	Control	Control2	Library2
7.49213	3.67642	Male	UUO	UUO4	Library6
-8.91519	-0.368375	Female	Control	Control6	Library6
-5.02719	-6.59204	Male	UUO	UUO5	Library6
-5.82625	-10.299	Male	Control	Control1	Library1
-6.69281	-3.37908	Male	UUO	UUO5	Library6
7.94322	4.8818	Male	Control	Control1	Library1
-2.58166	6.68836	Female	UUO	UUO3	Library4
12.4689	-5.95758	Male	Control	Control1	Library1
-2.40607	8.48002	Male	UUO	UUO5	Library6
-5.86542	1.08753	Female	Control	Control6	Library4
0.895849	-9.19389	Male	UUO	UUO4	Library5
-3.64907	7.72102	Male	Control	Control4	Library6
7.19768	4.77238	Male	UUO	UUO1	Library2
-11.9496	-0.315964	Female	Control	Control5	Library2
6.53751	6.24529	Male	UUO	UUO1	Library3
-3.99342	10.8715	Male	Control	Control2	Library5
-4.6772	10.6397	Male	Control	Control2	Library2
-2.01028	7.48563	Female	Control	Control5	Library2
-8.9063	-6.89004	Male	Control	Control7	Library2
12.6695	-6.55296	Female	Control	Control6	Library6
11.7613	-8.29087	Male	UUO	UUO4	Library5
6.67914	-4.38359	Female	UUO	UUO3	Library5
-5.97838	-9.53548	Male	Control	Control7	Library2
-3.80429	6.36489	Female	UUO	UUO3	Library4
-1.88502	8.04421	Male	Control	Control1	Library1
-2.13188	7.42679	Male	Control	Control1	Library1
6.2959	5.09294	Male	UUO	UUO5	Library5
2.03837	-9.85987	Male	UUO	UUO4	Library6
12.5165	-5.8764	Female	UUO	UUO3	Library5
-6.51917	6.89211	Male	UUO	UUO5	Library5
-5.41011	5.87465	Male	UUO	UUO2	Library1
-6.75787	0.38665	Male	Control	Control7	Library6
-7.66407	2.5515	Male	UUO	UUO2	Library1
2.16422	-11.2333	Male	UUO	UUO4	Library5
-7.63161	-6.16491	Male	UUO	UUO5	Library6
9.31545	1.43002	Male	UUO	UUO5	Library6
9.7005	4.29219	Male	UUO	UUO2	Library1
4.87962	2.831	Male	UUO	UUO4	Library5
-6.36597	-3.33074	Male	UUO	UUO5	Library6
-2.68337	7.21843	Female	UUO	UUO3	Library5
-1.75827	9.27427	Male	Control	Control2	Library2
-6.32367	6.10985	Female	UUO	UUO3	Library5
-4.71578	-7.62694	Male	Control	Control2	Library5
7.31181	3.27405	Male	UUO	UUO4	Library6
8.30078	4.40433	Male	UUO	UUO5	Library5
-5.47283	6.96378	Male	UUO	UUO2	Library1
-7.15013	-8.20213	Male	UUO	UUO1	Library3
7.50651	5.54344	Male	UUO	UUO2	Library4
-7.69099	2.00305	Male	UUO	UUO2	Library1
1.81602	-9.44836	Male	UUO	UUO4	Library5
4.78999	3.21895	Male	UUO	UUO4	Library6
-6.83495	1.72314	Male	UUO	UUO2	Library2
6.29978	5.17431	Male	UUO	UUO1	Library3
-6.79075	-8.35046	Male	UUO	UUO2	Library1
-5.00441	1.25289	Male	Control	Control2	Library5
-4.47018	10.4015	Male	Control	Control7	Library6
9.32568	4.09607	Male	UUO	UUO5	Library5
0.0148782	16.3577	Male	Control	Control4	Library1
-7.75521	-6.21745	Male	UUO	UUO2	Library1
12.2079	-9.94362	Male	UUO	UUO1	Library2
7.39892	4.19278	Male	UUO	UUO2	Library1
-7.52945	-6.47149	Male	Control	Control7	Library2
-8.07536	-6.38527	Male	Control	Control7	Library2
-5.34327	-10.1966	Male	Control	Control4	Library1
-2.81817	8.92256	Male	Control	Control2	Library2
-2.34837	6.34717	Male	Control	Control1	Library1
-5.19611	-8.20547	Male	Control	Control4	Library1
-4.84329	-9.36057	Male	Control	Control2	Library5
-6.34628	6.70949	Male	UUO	UUO2	Library1
9.71312	2.83066	Female	UUO	UUO3	Library4
5.73673	3.27795	Male	UUO	UUO4	Library5
-0.590442	-15.9792	Female	Control	Control3	Library4
-6.17352	0.394394	Male	Control	Control2	Library5
-0.960475	16.7254	Male	UUO	UUO5	Library5
5.54294	5.01415	Male	UUO	UUO4	Library5
5.32692	2.85492	Male	UUO	UUO4	Library5
0.195266	16.5209	Male	Control	Control7	Library2
10.3305	-0.696054	Male	UUO	UUO2	Library4
-1.91775	6.06774	Male	Control	Control7	Library2
-5.37518	6.30654	Male	UUO	UUO2	Library1
-5.82268	-10.1659	Female	Control	Control6	Library6
6.91678	5.54424	Male	UUO	UUO4	Library6
6.12328	5.35997	Male	UUO	UUO1	Library3
5.73107	2.60342	Male	UUO	UUO5	Library6
10.5393	-0.275826	Male	Control	Control4	Library1
8.1894	-1.31497	Male	UUO	UUO4	Library6
0.369909	16.5132	Male	Control	Control7	Library2
5.32005	2.14136	Male	UUO	UUO4	Library5
11.0038	-8.30005	Female	UUO	UUO3	Library5
-2.3164	-16.382	Male	UUO	UUO5	Library5
-6.39324	6.77068	Male	UUO	UUO5	Library6
-4.6822	-9.09003	Male	Control	Control2	Library5
-6.37486	-3.2766	Female	Control	Control5	Library2
-11.7404	0.44824	Female	Control	Control6	Library4
7.03588	-4.73589	Male	UUO	UUO2	Library4
-6.11446	-10.2625	Male	Control	Control7	Library6
-8.50073	-7.74521	Male	UUO	UUO2	Library1
-10.5171	0.705731	Male	UUO	UUO5	Library6
7.97594	3.39171	Male	UUO	UUO4	Library6
-3.91593	9.12385	Female	UUO	UUO3	Library5
-3.00336	6.4393	Female	UUO	UUO3	Library4
9.79535	6.5164	Male	UUO	UUO2	Library4
-7.21257	-4.48355	Female	Control	Control6	Library4
-10.7987	0.6356	Female	Control	Control6	Library6
-5.68073	6.10176	Female	UUO	UUO3	Library5
-4.96121	10.5627	Female	Control	Control5	Library2
-2.40156	7.56595	Female	UUO	UUO3	Library5
-2.23705	5.84069	Male	Control	Control2	Library2
-3.42516	7.74455	Male	Control	Control7	Library2
11.5448	-8.12748	Female	UUO	UUO3	Library5
10.6888	-8.7141	Male	UUO	UUO4	Library5
-5.47412	-10.5307	Male	UUO	UUO5	Library5
-1.1746	-15.669	Male	UUO	UUO5	Library6
-8.85583	-7.01997	Male	Control	Control7	Library2
5.10153	2.30698	Male	UUO	UUO4	Library5
-9.15477	1.93867	Male	UUO	UUO2	Library2
-5.58812	0.530872	Male	Control	Control7	Library2
-4.63402	9.7947	Male	Control	Control7	Library2
-4.80421	-10.2334	Male	Control	Control2	Library5
0.549503	-2.52224	Male	UUO	UUO2	Library1
6.74868	6.19686	Male	UUO	UUO4	Library5
6.45977	5.51004	Female	UUO	UUO3	Library5
-8.57975	-6.77629	Male	UUO	UUO2	Library1
5.13533	2.39584	Male	UUO	UUO4	Library5
-0.464903	-15.6345	Male	UUO	UUO5	Library5
7.83929	-1.33873	Male	UUO	UUO2	Library1
-1.2788	15.6752	Male	UUO	UUO1	Library2
9.08139	3.01464	Male	UUO	UUO4	Library5
8.0759	5.17494	Female	UUO	UUO3	Library4
-4.70767	-15.7459	Male	UUO	UUO5	Library6
5.40384	2.19281	Female	UUO	UUO3	Library3
-4.79985	-15.6512	Male	UUO	UUO1	Library2
2.44832	-9.33994	Male	UUO	UUO4	Library6
2.8682	-8.90906	Male	UUO	UUO4	Library5
-7.1719	-7.47649	Male	UUO	UUO4	Library5
-5.00936	-6.98433	Male	Control	Control7	Library6
-4.81398	0.919574	Male	Control	Control7	Library6
7.51333	6.32283	Female	UUO	UUO3	Library5
-9.1755	-0.237263	Male	Control	Control2	Library5
-2.91507	10.314	Male	UUO	UUO5	Library5
-8.03483	-7.74385	Male	UUO	UUO1	Library2
0.834409	-8.71656	Male	UUO	UUO4	Library5
-4.96702	10.6698	Male	Control	Control7	Library2
5.63542	4.42928	Male	UUO	UUO4	Library6
9.4749	4.14404	Male	UUO	UUO4	Library5
-3.83486	8.93577	Female	UUO	UUO3	Library4
-3.38064	10.3515	Male	Control	Control7	Library2
5.75716	2.57634	Male	UUO	UUO5	Library6
-3.92745	10.8152	Female	Control	Control6	Library4
-5.16984	5.50963	Male	UUO	UUO1	Library2
-8.39065	-6.13267	Male	UUO	UUO2	Library2
-10.2758	1.83398	Female	UUO	UUO3	Library3
10.0665	2.96012	Male	UUO	UUO1	Library3
-10.8838	1.38761	Male	UUO	UUO4	Library5
-2.3312	5.8743	Female	Control	Control3	Library4
-5.44993	9.8007	Male	UUO	UUO5	Library5
1.21206	-8.74341	Male	UUO	UUO4	Library5
-2.30829	5.8328	Female	Control	Control3	Library4
-4.94456	1.34391	Male	Control	Control2	Library2
12.7825	-6.2856	Male	Control	Control2	Library5
-5.78937	6.03213	Male	Control	Control4	Library1
-8.50307	-6.29298	Male	UUO	UUO2	Library1
9.04988	5.39466	Male	UUO	UUO5	Library5
7.26789	5.61308	Male	UUO	UUO4	Library5
-4.99174	-9.74342	Male	Control	Control7	Library2
6.76225	-4.34327	Male	UUO	UUO4	Library6
-3.36218	0.687496	Male	Control	Control4	Library1
7.95314	3.033	Male	UUO	UUO4	Library6
-2.69186	8.03648	Male	Control	Control1	Library1
-2.22105	7.69754	Male	Control	Control4	Library6
-5.42802	0.951253	Male	Control	Control7	Library6
-3.14912	10.1884	Female	Control	Control3	Library4
-9.26768	1.90201	Male	UUO	UUO2	Library1
-4.26151	-16.2767	Male	UUO	UUO2	Library1
-6.0688	5.75864	Male	UUO	UUO1	Library2
-4.11006	0.597673	Male	Control	Control2	Library2
9.83857	0.933082	Male	UUO	UUO5	Library5
9.74586	1.03618	Male	UUO	UUO5	Library6
-5.51885	5.65886	Male	UUO	UUO5	Library5
-5.23421	7.58708	Male	UUO	UUO2	Library1
-4.92224	-9.5912	Female	Control	Control6	Library6
-6.39739	-10.6529	Female	Control	Control6	Library6
9.79456	4.13121	Female	UUO	UUO3	Library5
9.08738	-1.05772	Female	UUO	UUO3	Library4
-5.3283	-5.99961	Male	Control	Control4	Library1
11.9156	-5.55807	Male	UUO	UUO1	Library2
-2.33852	5.8598	Male	Control	Control7	Library2
9.98055	2.86383	Female	UUO	UUO3	Library5
-1.1528	-16.0105	Male	UUO	UUO2	Library2
-8.30479	-6.68197	Male	UUO	UUO4	Library5
-7.19053	-8.26722	Female	UUO	UUO3	Library4
6.27021	5.06949	Male	UUO	UUO4	Library5
-7.90919	-6.3528	Male	Control	Control7	Library6
11.5843	-5.7318	Male	UUO	UUO4	Library6
-5.96344	6.99595	Male	UUO	UUO2	Library4
-2.42969	9.01153	Male	Control	Control4	Library6
1.09606	-9.47196	Male	UUO	UUO4	Library5
-10.8863	1.61496	Female	UUO	UUO3	Library5
8.49793	1.94192	Female	UUO	UUO3	Library5
-3.42511	8.12681	Female	UUO	UUO3	Library5
7.25744	4.8927	Male	UUO	UUO2	Library1
-6.01606	1.47483	Male	Control	Control7	Library2
-3.40723	8.21212	Female	UUO	UUO3	Library5
-3.49149	0.231174	Male	Control	Control2	Library5
-5.83675	-10.9164	Male	Control	Control2	Library5
-3.2587	7.86486	Male	Control	Control4	Library6
-5.20106	0.463152	Female	Control	Control6	Library6
-6.14893	9.19714	Male	Control	Control2	Library5
-8.45844	-6.5844	Male	UUO	UUO1	Library2
-4.71936	-8.8738	Male	UUO	UUO5	Library5
-6.0816	-10.4606	Male	Control	Control7	Library6
-12.4889	-0.133548	Male	Control	Control4	Library1
11.7836	-8.38608	Female	UUO	UUO3	Library5
5.20654	2.97179	Male	UUO	UUO4	Library6
-7.87744	-7.01328	Female	Control	Control6	Library4
-9.13744	-0.630963	Male	Control	Control7	Library2
7.37766	5.80154	Male	UUO	UUO1	Library2
10.3897	-9.07514	Male	Control	Control7	Library2
10.043	-10.1254	Male	UUO	UUO1	Library3
8.46971	2.59046	Male	UUO	UUO4	Library6
-4.82802	1.29595	Male	Control	Control7	Library2
1.65474	-8.69775	Male	UUO	UUO4	Library5
-5.08732	0.111816	Male	UUO	UUO5	Library6
-4.92499	6.54936	Male	UUO	UUO1	Library2
5.29675	13.3447	Male	UUO	UUO2	Library1
-5.28677	-6.0437	Male	UUO	UUO5	Library5
9.75495	0.764359	Male	UUO	UUO5	Library5
-8.19577	-7.48479	Male	UUO	UUO5	Library6
-8.11197	-6.40257	Male	UUO	UUO1	Library2
-12.0079	0.000317753	Male	UUO	UUO5	Library5
7.24403	5.58973	Male	UUO	UUO4	Library6
9.35819	4.56273	Male	UUO	UUO4	Library6
-6.87565	2.48466	Male	UUO	UUO2	Library4
0.478217	16.7465	Male	UUO	UUO5	Library5
9.9978	0.560398	Male	UUO	UUO5	Library6
-6.41587	7.59503	Female	UUO	UUO3	Library3
-8.54262	-7.38455	Female	Control	Control6	Library4
5.14415	2.33722	Male	UUO	UUO4	Library6
6.76999	5.4248	Male	UUO	UUO4	Library5
-12.1665	0.143622	Male	Control	Control1	Library1
-5.99468	-6.34877	Male	Control	Control7	Library2
1.54086	-8.74725	Male	UUO	UUO4	Library5
-5.46821	-10.8647	Male	UUO	UUO5	Library6
-1.83012	-16.0989	Male	UUO	UUO5	Library6
2.56125	-11.0826	Male	UUO	UUO4	Library5
5.82314	4.8385	Male	UUO	UUO4	Library5
-4.42108	10.9258	Male	Control	Control4	Library6
-5.55746	-10.1861	Female	UUO	UUO3	Library3
7.81236	3.62889	Male	UUO	UUO2	Library1
9.73029	3.74718	Female	UUO	UUO3	Library5
-8.61709	-7.636	Female	Control	Control6	Library6
-3.41673	8.37363	Female	UUO	UUO3	Library5
9.64337	6.37888	Male	UUO	UUO2	Library4
6.24952	-5.47816	Male	Control	Control2	Library5
10.1549	0.568382	Male	Control	Control7	Library6
7.91087	6.24836	Male	UUO	UUO2	Library4
-12.3474	0.023031	Male	UUO	UUO5	Library5
-4.85332	-15.6062	Male	UUO	UUO1	Library3
-1.93928	6.30473	Male	Control	Control7	Library6
-4.71766	-7.45482	Male	UUO	UUO1	Library2
-5.32662	7.06733	Male	UUO	UUO2	Library1
-8.6572	-7.25545	Male	Control	Control2	Library5
-3.21111	-15.7264	Male	UUO	UUO5	Library5
-9.91891	2.02736	Female	UUO	UUO3	Library4
-2.03668	7.08006	Male	Control	Control2	Library2
-2.77219	9.94332	Male	Control	Control2	Library2
-10.5489	0.680546	Male	Control	Control2	Library5
10.4804	-0.96892	Male	UUO	UUO4	Library5
8.52492	3.93369	Male	UUO	UUO2	Library1
-7.47878	1.96532	Male	UUO	UUO4	Library5
10.1311	-9.98785	Male	Control	Control2	Library5
-11.7583	0.464293	Male	Control	Control7	Library2
1.71743	-7.24744	Male	UUO	UUO4	Library6
-5.92655	-10.0111	Male	Control	Control7	Library6
-5.79149	0.337393	Male	Control	Control2	Library5
-6.1626	0.472928	Male	UUO	UUO5	Library6
1.15724	-9.30021	Male	UUO	UUO4	Library5
8.94302	-1.12666	Male	Control	Control4	Library6
9.25065	3.08313	Male	UUO	UUO4	Library6
8.99521	2.78445	Male	UUO	UUO4	Library6
4.71627	3.27185	Male	UUO	UUO4	Library5
2.14115	-9.32162	Male	UUO	UUO4	Library5
3.46476	-8.78214	Male	UUO	UUO4	Library5
-0.785364	-15.913	Female	Control	Control6	Library4
-2.01781	5.90132	Male	Control	Control4	Library1
6.23745	-5.59142	Male	Control	Control2	Library2
5.98854	4.8069	Male	UUO	UUO4	Library6
12.4403	-6.46379	Female	UUO	UUO3	Library5
7.8389	2.90489	Male	UUO	UUO2	Library1
-6.93424	1.72771	Male	UUO	UUO4	Library5
11.9556	-7.25185	Female	UUO	UUO3	Library5
-4.57829	10.9366	Female	Control	Control6	Library6
-7.20149	-8.62158	Male	UUO	UUO2	Library2
6.42955	6.00083	Male	UUO	UUO1	Library3
-4.28661	-16.1231	Male	Control	Control1	Library1
7.89267	5.05995	Male	UUO	UUO5	Library5
-11.0702	-0.210519	Male	UUO	UUO5	Library6
-2.59662	5.78076	Male	Control	Control2	Library2
-5.0076	6.8899	Male	UUO	UUO4	Library6
-4.57802	10.5145	Male	Control	Control2	Library5
-8.64802	-0.5307	Male	UUO	UUO5	Library6
-10.9335	-0.286879	Male	Control	Control2	Library2
-5.98981	-10.3459	Male	UUO	UUO1	Library2
-5.26806	-10.6009	Female	Control	Control6	Library6
5.16082	13.4171	Male	UUO	UUO2	Library2
-4.86145	-7.69341	Male	Control	Control1	Library1
5.96391	13.6549	Male	Control	Control7	Library2
-10.1564	0.674257	Male	UUO	UUO5	Library5
-4.29041	7.18041	Male	UUO	UUO1	Library2
-3.3052	7.56607	Male	Control	Control4	Library6
-5.57806	0.455272	Female	Control	Control6	Library6
9.20996	4.28727	Male	UUO	UUO5	Library5
9.4378	3.9934	Male	UUO	UUO5	Library6
-5.61832	6.60865	Male	UUO	UUO2	Library2
-1.94454	5.94732	Male	UUO	UUO5	Library5
7.81454	2.66215	Male	UUO	UUO2	Library2
-7.344	-4.91711	Female	UUO	UUO3	Library5
-8.67469	-7.03248	Male	UUO	UUO2	Library2
-5.43945	6.85928	Male	UUO	UUO2	Library1
-1.25886	16.1021	Male	UUO	UUO4	Library5
-2.30315	6.21686	Male	UUO	UUO5	Library5
-6.72425	-8.62185	Male	UUO	UUO2	Library4
-2.86818	-15.8832	Male	Control	Control1	Library1
-8.55361	-6.38336	Male	UUO	UUO5	Library5
0.728026	-1.16721	Male	UUO	UUO4	Library6
-8.92072	-7.32349	Female	Control	Control6	Library4
6.6354	-4.47621	Female	UUO	UUO3	Library5
1.86157	-10.5157	Male	UUO	UUO4	Library5
-9.04547	-7.31036	Male	UUO	UUO5	Library6
-11.0165	1.67972	Female	UUO	UUO3	Library3
11.9364	-8.71471	Male	UUO	UUO1	Library2
-3.64436	0.697497	Female	Control	Control6	Library6
-7.09062	2.81749	Male	UUO	UUO1	Library2
-6.18531	7.96989	Male	UUO	UUO4	Library6
-5.57184	1.3818	Male	UUO	UUO5	Library6
5.58758	13.8556	Female	Control	Control5	Library2
2.99268	-10.797	Male	UUO	UUO1	Library3
-11.9142	1.02103	Male	Control	Control1	Library1
-5.13524	-8.10943	Male	Control	Control4	Library6
-7.76955	-7.37329	Male	UUO	UUO1	Library2
5.7088	13.8563	Male	Control	Control7	Library2
6.74817	5.59446	Male	UUO	UUO4	Library6
-4.81795	-8.37399	Female	Control	Control6	Library4
-4.53665	-15.802	Female	Control	Control5	Library2
5.54149	13.7586	Female	UUO	UUO3	Library3
-1.21454	15.794	Male	UUO	UUO2	Library2
-8.83264	-7.37412	Male	UUO	UUO5	Library6
-5.03521	-6.1995	Male	UUO	UUO5	Library5
9.49662	3.47382	Male	Control	Control2	Library5
-3.35079	9.65339	Male	Control	Control1	Library1
-6.18504	-10.1627	Male	Control	Control7	Library6
-3.19373	7.46668	Female	UUO	UUO3	Library5
-5.89683	7.04765	Male	UUO	UUO2	Library1
4.78381	3.23157	Male	UUO	UUO4	Library5
-5.41682	5.67287	Male	UUO	UUO2	Library2
11.8377	-9.148	Male	UUO	UUO4	Library5
0.914907	-8.83479	Male	UUO	UUO4	Library6
3.74917	-9.01662	Male	UUO	UUO1	Library3
7.07078	5.49534	Male	UUO	UUO2	Library1
-3.58214	0.285417	Male	Control	Control2	Library5
10.3134	-0.272639	Female	UUO	UUO3	Library5
8.85331	5.20723	Female	UUO	UUO3	Library5
6.54742	3.47917	Male	UUO	UUO4	Library6
-7.33082	2.13376	Male	UUO	UUO4	Library6
0.89887	-9.08692	Male	UUO	UUO4	Library5
6.5624	5.57889	Male	UUO	UUO4	Library5
3.32735	-8.72911	Male	UUO	UUO1	Library3
7.38791	6.25482	Male	UUO	UUO2	Library2
-6.12551	8.73794	Male	Control	Control4	Library1
-1.52972	7.94708	Female	Control	Control5	Library2
3.18363	-8.99741	Male	UUO	UUO1	Library3
2.8912	-8.88175	Male	UUO	UUO5	Library5
8.30199	-9.15436	Male	UUO	UUO1	Library2
-10.3793	-0.0635827	Male	Control	Control7	Library2
1.41093	-8.57983	Male	UUO	UUO4	Library6
7.37887	4.83937	Male	UUO	UUO4	Library6
11.5535	-8.00963	Female	UUO	UUO3	Library5
-4.64737	0.864347	Male	Control	Control7	Library2
-2.47207	-16.2229	Female	Control	Control6	Library4
-10.4248	-0.433182	Male	UUO	UUO5	Library5
9.84609	3.32919	Male	UUO	UUO5	Library6
8.82749	5.64089	Female	UUO	UUO3	Library5
0.619643	-9.56148	Male	UUO	UUO4	Library5
-7.1654	2.56337	Male	UUO	UUO1	Library3
2.32614	-9.27718	Male	Control	Control1	Library1
-4.9211	0.0670825	Male	Control	Control2	Library2
4.8138	3.86968	Male	UUO	UUO4	Library6
-2.03108	8.17011	Male	UUO	UUO5	Library6
8.48688	4.34859	Male	UUO	UUO5	Library6
-2.36579	5.64933	Male	Control	Control2	Library5
5.36094	5.23167	Male	UUO	UUO4	Library5
-5.04469	5.97237	Male	UUO	UUO5	Library6
-4.11334	9.96992	Male	Control	Control4	Library1
-5.29941	-10.5266	Male	Control	Control4	Library1
-7.18725	-4.42959	Female	UUO	UUO3	Library5
-2.52744	9.6521	Female	Control	Control5	Library2
-5.22282	6.25373	Male	UUO	UUO1	Library2
-5.51552	9.85272	Male	Control	Control7	Library6
-5.96288	7.26644	Male	UUO	UUO2	Library1
-5.89312	0.0256503	Male	Control	Control4	Library6
12.448	-5.90766	Female	UUO	UUO3	Library3
5.14116	5.27476	Male	UUO	UUO4	Library5
11.3641	-6.30916	Male	UUO	UUO4	Library6
-4.61349	-9.49002	Male	UUO	UUO5	Library6
7.39526	4.08905	Female	UUO	UUO3	Library3
9.03228	3.79258	Female	UUO	UUO3	Library3
-6.36163	7.03701	Male	UUO	UUO5	Library6
-2.98058	7.29072	Male	UUO	UUO5	Library5
5.37081	13.6031	Female	UUO	UUO3	Library3
-4.96882	0.416405	Male	Control	Control2	Library2
-7.3721	-8.10565	Male	UUO	UUO1	Library3
1.02465	-9.8179	Male	UUO	UUO4	Library5
-1.32888	15.9248	Male	UUO	UUO1	Library2
-6.41077	6.06327	Male	UUO	UUO2	Library1
-1.68123	-16.1777	Male	Control	Control2	Library5
-5.54497	-10.142	Male	Control	Control4	Library1
6.84694	6.02578	Female	UUO	UUO3	Library4
-9.80603	2.20829	Male	UUO	UUO5	Library5
6.21392	2.89829	Male	UUO	UUO4	Library5
-4.68497	-7.5667	Male	Control	Control2	Library2
-1.22085	15.877	Male	UUO	UUO2	Library1
-5.36035	-8.2532	Male	UUO	UUO2	Library2
4.80735	3.24762	Male	UUO	UUO4	Library6
-12.0845	0.181782	Female	Control	Control6	Library4
5.01552	5.17756	Male	UUO	UUO4	Library5
-1.54568	-15.9696	Male	UUO	UUO5	Library6
-8.62287	-6.43135	Male	UUO	UUO2	Library2
7.21172	6.38311	Female	UUO	UUO3	Library5
-4.8929	6.27654	Male	UUO	UUO2	Library2
-4.75221	-15.7059	Male	UUO	UUO2	Library1
5.14233	13.5443	Male	UUO	UUO1	Library3
-2.01814	5.93376	Male	Control	Control2	Library2
10.1453	3.17934	Female	UUO	UUO3	Library5
-3.48052	8.46897	Female	UUO	UUO3	Library4
6.43851	4.75462	Female	UUO	UUO3	Library4
-4.55054	6.13258	Male	UUO	UUO2	Library2
-6.91798	-6.3718	Male	Control	Control7	Library2
-4.79791	-8.8903	Male	Control	Control7	Library6
6.81432	-4.96638	Male	UUO	UUO2	Library4
2.58801	-8.78041	Male	UUO	UUO1	Library3
-8.62276	-7.68097	Male	Control	Control2	Library5
9.64078	0.798132	Male	UUO	UUO2	Library1
-8.22218	-7.2297	Male	UUO	UUO5	Library5
1.47147	-8.45943	Male	UUO	UUO4	Library5
12.0944	-7.80152	Male	UUO	UUO5	Library6
-6.36083	-10.0823	Male	Control	Control7	Library2
2.88845	-11.1363	Male	UUO	UUO1	Library3
-1.27259	16.425	Male	UUO	UUO4	Library5
-4.79289	10.6192	Male	Control	Control2	Library5
-8.23333	-6.80843	Male	UUO	UUO2	Library2
-7.31177	-5.59803	Male	Control	Control4	Library1
9.54164	4.74933	Female	UUO	UUO3	Library5
0.688389	-9.38352	Male	UUO	UUO4	Library6
6.7584	-5.11896	Male	UUO	UUO4	Library6
3.01187	-2.72916	Male	UUO	UUO4	Library5
-6.45396	5.48696	Male	UUO	UUO2	Library1
-3.88487	0.306286	Male	UUO	UUO5	Library5
12.6775	-6.23574	Male	UUO	UUO2	Library1
0.780846	-0.802512	Male	Control	Control4	Library1
1.95949	-8.66538	Male	UUO	UUO4	Library5
5.29931	13.2849	Male	UUO	UUO2	Library2
5.42257	13.2042	Female	Control	Control6	Library6
-9.78127	-0.652586	Male	Control	Control7	Library6
-2.32355	9.38313	Female	Control	Control5	Library2
-8.24776	-6.553	Male	UUO	UUO1	Library2
-2.48378	-16.3352	Male	Control	Control4	Library1
9.60949	0.643542	Male	UUO	UUO1	Library2
12.5965	-5.75811	Male	UUO	UUO5	Library5
10.3357	3.14224	Male	UUO	UUO2	Library4
-9.20584	1.15188	Male	UUO	UUO4	Library6
-6.81265	-10.6753	Male	Control	Control2	Library2
-1.6588	7.98403	Female	Control	Control6	Library4
4.93332	2.86848	Male	UUO	UUO5	Library6
7.61895	5.25696	Male	UUO	UUO4	Library6
-2.52629	9.65209	Male	UUO	UUO5	Library6
-5.60347	5.44824	Male	UUO	UUO2	Library1
-2.10511	-15.7366	Male	Control	Control1	Library1
-5.34641	6.74597	Female	UUO	UUO3	Library5
-12.212	-0.221686	Female	Control	Control5	Library2
0.796895	-0.776398	Male	UUO	UUO5	Library6
-4.76698	-8.0415	Male	UUO	UUO5	Library5
5.48587	-4.57288	Male	UUO	UUO5	Library6
-1.96219	7.13617	Male	UUO	UUO5	Library6
3.01844	-2.73315	Male	UUO	UUO4	Library6
8.79197	4.93378	Male	UUO	UUO2	Library1
-1.42159	-16.1385	Male	UUO	UUO1	Library2
-6.02986	-10.2944	Male	UUO	UUO5	Library6
8.1873	3.09858	Male	UUO	UUO4	Library6
-7.60216	-6.87219	Male	UUO	UUO2	Library2
3.53486	-8.91968	Female	UUO	UUO3	Library4
5.95153	13.4442	Male	Control	Control7	Library6
10.6138	-0.130417	Female	Control	Control6	Library6
-3.07795	0.61029	Male	Control	Control7	Library2
-2.56646	8.41617	Female	Control	Control5	Library2
0.309192	16.4438	Male	Control	Control1	Library1
8.49032	3.16562	Male	UUO	UUO4	Library6
8.53479	2.85266	Male	UUO	UUO2	Library1
5.40698	2.24227	Male	UUO	UUO4	Library5
-4.40819	10.6467	Male	Control	Control2	Library5
-4.74133	9.64128	Male	Control	Control7	Library2
-4.86945	-10.213	Male	UUO	UUO5	Library5
-7.40187	-8.26019	Male	UUO	UUO1	Library2
-8.22339	-7.47758	Male	UUO	UUO1	Library2
9.67188	2.99207	Male	UUO	UUO5	Library6
-2.05899	5.89633	Female	Control	Control6	Library6
-4.37536	10.9011	Male	Control	Control7	Library2
5.27982	2.49962	Male	UUO	UUO4	Library5
-5.56127	-10.1575	Male	Control	Control2	Library5
0.805053	-0.761278	Male	UUO	UUO4	Library5
-5.10586	-9.77719	Female	Control	Control6	Library4
11.8311	-8.42259	Male	UUO	UUO4	Library5
-3.90133	10.7644	Male	Control	Control2	Library2
-4.98565	0.808192	Male	Control	Control7	Library2
-4.5411	-8.28003	Male	UUO	UUO5	Library6
-1.88083	9.30512	Female	Control	Control6	Library4
-2.05649	8.7022	Male	UUO	UUO5	Library6
2.79623	-10.4861	Male	UUO	UUO4	Library6
-2.42557	-16.0339	Male	Control	Control2	Library2
10.6044	-0.561642	Male	UUO	UUO2	Library1
-5.92336	8.00377	Male	UUO	UUO2	Library1
-5.49091	5.40055	Male	UUO	UUO1	Library2
-6.13989	-10.7721	Male	Control	Control4	Library6
-5.58978	5.51168	Male	UUO	UUO2	Library2
-5.55542	-9.97052	Male	UUO	UUO5	Library6
-3.73114	0.580405	Male	Control	Control2	Library5
-4.2171	-8.40549	Male	UUO	UUO5	Library5
8.38696	5.53765	Male	UUO	UUO1	Library2
-5.81231	7.19185	Female	UUO	UUO3	Library5
5.48846	-4.58906	Male	Control	Control7	Library6
-6.50245	-3.42674	Female	Control	Control5	Library2
2.19841	-8.8669	Male	UUO	UUO5	Library5
1.80023	-9.54722	Male	UUO	UUO4	Library6
-7.32382	-8.40115	Male	UUO	UUO2	Library1
-4.69785	9.98236	Male	Control	Control7	Library2
11.9433	-6.00649	Male	UUO	UUO2	Library4
-9.70224	0.119841	Male	Control	Control7	Library2
-8.48198	-7.49653	Male	Control	Control2	Library2
-1.8571	-16.3194	Male	Control	Control7	Library6
3.09151	-8.81836	Male	UUO	UUO1	Library3
-1.97409	6.1458	Male	Control	Control1	Library1
-11.7685	1.25273	Male	UUO	UUO5	Library5
-6.47331	-3.49314	Female	Control	Control5	Library2
9.06264	5.46131	Female	UUO	UUO3	Library4
-7.01649	2.84453	Male	UUO	UUO1	Library3
7.4993	5.99538	Male	UUO	UUO2	Library1
9.36008	-1.11514	Male	UUO	UUO1	Library3
8.78085	5.70285	Female	UUO	UUO3	Library5
-10.828	-0.280374	Male	Control	Control7	Library2
-5.91663	5.63982	Female	UUO	UUO3	Library5
-3.40486	6.07179	Male	Control	Control7	Library2
0.519421	16.5531	Male	UUO	UUO5	Library6
5.60821	13.4642	Male	UUO	UUO2	Library1
-4.72713	-9.86738	Male	Control	Control2	Library5
-6.47861	7.1084	Female	Control	Control5	Library2
-10.4944	-0.27178	Male	UUO	UUO5	Library6
-3.22015	8.02779	Male	UUO	UUO5	Library6
-6.36666	6.71859	Female	UUO	UUO3	Library5
-3.42555	9.8835	Male	Control	Control2	Library5
9.19427	3.89633	Male	UUO	UUO4	Library6
-4.88099	-6.58968	Female	Control	Control3	Library4
-11.7294	1.33859	Male	UUO	UUO5	Library5
-4.53544	-7.72687	Male	UUO	UUO5	Library5
5.23018	2.27228	Male	UUO	UUO4	Library5
-2.80932	10.2785	Male	Control	Control2	Library5
1.99481	-9.46714	Male	UUO	UUO4	Library6
5.01671	5.13784	Male	UUO	UUO4	Library6
1.91739	-9.8273	Male	Control	Control1	Library1
4.56252	3.48526	Male	UUO	UUO4	Library6
9.61814	2.90997	Male	UUO	UUO2	Library2
-4.82983	8.14536	Male	UUO	UUO2	Library1
-10.3812	0.75181	Male	UUO	UUO5	Library5
-8.02426	-7.66377	Male	Control	Control4	Library6
8.24274	-9.16577	Male	UUO	UUO4	Library5
-5.03793	5.8098	Male	Control	Control7	Library2
10.3679	-0.796714	Male	UUO	UUO2	Library2
-4.41368	-16.0231	Male	UUO	UUO2	Library1
1.30964	-9.0259	Male	UUO	UUO4	Library5
0.86928	-8.67393	Male	UUO	UUO4	Library6
-10.9475	0.0134029	Male	UUO	UUO5	Library6
-4.68375	-6.70876	Female	Control	Control3	Library4
-5.19787	-6.90391	Male	UUO	UUO5	Library6
5.55731	-4.47093	Male	UUO	UUO4	Library5
-5.85282	-9.29018	Male	Control	Control4	Library6
-4.28364	-8.47757	Male	Control	Control7	Library6
-2.59378	7.18907	Male	Control	Control2	Library2
-4.87618	0.220376	Male	UUO	UUO5	Library5
-6.1259	8.24219	Male	UUO	UUO4	Library6
-4.07865	10.6902	Male	UUO	UUO5	Library5
-6.06676	1.43426	Male	UUO	UUO5	Library6
1.20591	-9.81082	Male	UUO	UUO4	Library5
-8.87987	-7.13865	Male	Control	Control7	Library2
-6.38194	6.62904	Male	Control	Control1	Library1
-4.80084	-0.164381	Male	UUO	UUO5	Library6
1.68041	-10.3686	Male	UUO	UUO2	Library1
8.26982	-9.15721	Male	UUO	UUO4	Library6
9.45325	4.91639	Male	UUO	UUO5	Library5
8.03044	5.40546	Male	UUO	UUO4	Library6
-6.02389	-10.6238	Female	Control	Control6	Library6
7.93853	-1.27698	Male	UUO	UUO5	Library6
12.5467	-5.58687	Male	UUO	UUO5	Library6
5.60473	13.2921	Female	Control	Control6	Library4
-4.33589	0.0867941	Male	Control	Control7	Library6
-3.59775	6.22224	Female	UUO	UUO3	Library4
-9.37336	-0.26724	Male	UUO	UUO5	Library6
-11.3168	-0.142416	Male	UUO	UUO5	Library5
11.7727	-9.14409	Male	UUO	UUO4	Library5
6.55934	5.78832	Male	UUO	UUO1	Library2
-8.29565	-0.318214	Male	UUO	UUO5	Library5
-4.80314	6.75401	Male	UUO	UUO2	Library4
4.69641	3.33448	Female	UUO	UUO3	Library4
2.12291	-8.70416	Male	UUO	UUO4	Library5
7.30001	6.53388	Male	UUO	UUO1	Library3
11.7056	-7.9001	Female	UUO	UUO3	Library5
-3.15657	-15.728	Male	UUO	UUO5	Library5
-2.21226	6.29214	Male	Control	Control1	Library1
-9.5582	-0.533799	Female	Control	Control6	Library6
-8.26735	-7.43607	Female	Control	Control6	Library6
-6.50184	-3.54352	Male	UUO	UUO5	Library5
-3.90843	10.808	Male	UUO	UUO5	Library5
-2.90722	8.22605	Male	Control	Control1	Library1
9.96763	-10.2163	Male	Control	Control4	Library6
-4.93303	-9.06958	Male	UUO	UUO5	Library6
2.33055	-9.38693	Male	UUO	UUO4	Library6
7.05981	6.0045	Male	UUO	UUO1	Library3
-0.658608	-15.9083	Male	UUO	UUO2	Library1
9.26719	4.23925	Male	UUO	UUO5	Library5
-3.05723	7.99595	Male	Control	Control4	Library1
6.18104	3.14241	Male	UUO	UUO4	Library5
-3.45575	8.00912	Female	UUO	UUO3	Library5
9.95624	6.30678	Male	UUO	UUO2	Library1
-1.92769	6.10846	Female	Control	Control6	Library6
-4.44423	-9.0195	Male	UUO	UUO5	Library6
9.21629	1.87707	Male	UUO	UUO1	Library2
-9.76329	2.19639	Female	UUO	UUO3	Library5
-3.51967	8.83841	Female	Control	Control6	Library6
-5.99769	-9.90993	Male	UUO	UUO4	Library6
-2.02178	7.75334	Male	UUO	UUO5	Library6
-5.69518	-10.5775	Female	Control	Control5	Library2
-4.35048	10.2475	Female	Control	Control6	Library4
-2.71336	9.95623	Male	Control	Control2	Library2
-7.69094	-0.0815366	Male	Control	Control2	Library5
-6.21425	7.96653	Male	UUO	UUO4	Library6
3.58861	-9.15898	Male	UUO	UUO4	Library5
7.52524	5.14606	Male	Control	Control2	Library2
-2.60675	8.9219	Female	Control	Control5	Library2
2.76706	-11.2368	Male	UUO	UUO4	Library6
6.61963	4.62281	Female	UUO	UUO3	Library3
-4.91915	9.60962	Male	Control	Control2	Library5
5.53699	13.35	Female	Control	Control6	Library6
-4.9703	5.79146	Male	UUO	UUO2	Library1
0.7402	-9.34336	Male	UUO	UUO4	Library5
2.26114	-11.0348	Male	UUO	UUO4	Library5
8.86057	2.84284	Male	UUO	UUO2	Library4
7.55903	4.23057	Female	UUO	UUO3	Library4
-5.70442	-10.6916	Male	Control	Control4	Library6
5.01216	5.18225	Male	UUO	UUO4	Library6
-4.84574	-6.82483	Male	Control	Control7	Library6
0.424928	16.8033	Male	Control	Control7	Library6
-5.32451	5.77805	Female	UUO	UUO3	Library3
-5.89454	6.3963	Male	UUO	UUO2	Library1
2.92818	-9.45632	Male	UUO	UUO5	Library5
8.30274	4.86408	Female	Control	Control6	Library4
-7.7136	-6.30591	Male	UUO	UUO4	Library6
-4.59936	1.23181	Female	Control	Control5	Library2
-11.3533	0.875379	Male	UUO	UUO5	Library6
12.6855	-6.52449	Male	Control	Control4	Library6
-0.458144	-15.769	Male	UUO	UUO5	Library6
-2.08604	9.69635	Male	Control	Control2	Library2
-5.3913	5.58873	Female	UUO	UUO3	Library5
-6.556	-10.0457	Male	UUO	UUO1	Library2
9.28124	3.87612	Female	UUO	UUO3	Library3
-9.6254	0.562677	Male	UUO	UUO5	Library6
-5.19208	-6.23861	Female	Control	Control5	Library2
4.70826	3.05944	Male	UUO	UUO2	Library1
-1.80514	7.73025	Male	Control	Control2	Library2
-5.37714	-10.2004	Male	Control	Control2	Library5
-5.92248	-6.46589	Male	UUO	UUO5	Library6
-6.72058	-9.59379	Female	UUO	UUO3	Library3
-4.09056	10.3123	Male	Control	Control7	Library2
7.35342	3.84121	Male	UUO	UUO1	Library3
-5.76382	0.15043	Male	Control	Control7	Library2
-5.47901	0.119273	Male	Control	Control2	Library5
-5.46526	5.48366	Male	UUO	UUO2	Library2
-10.1414	-0.660785	Female	Control	Control5	Library2
12.1836	-9.86192	Male	UUO	UUO5	Library5
-2.00747	6.21832	Male	Control	Control1	Library1
-10.0801	-0.808268	Male	UUO	UUO5	Library6
-7.50235	2.5659	Male	UUO	UUO2	Library1
10.6758	-0.718986	Male	UUO	UUO5	Library5
-9.15463	-0.605751	Male	Control	Control7	Library2
10.1147	-0.715921	Male	UUO	UUO1	Library3
7.10499	5.32623	Male	UUO	UUO5	Library6
3.43046	-9.57527	Male	UUO	UUO2	Library4
3.08551	-9.77894	Male	UUO	UUO5	Library6
5.0362	2.49525	Male	UUO	UUO4	Library6
-6.11809	8.32915	Male	UUO	UUO4	Library5
-5.02658	-8.83409	Male	Control	Control4	Library1
5.48845	13.1711	Female	Control	Control5	Library2
-1.38261	15.8262	Male	UUO	UUO1	Library2
-2.92275	8.4567	Female	UUO	UUO3	Library5
-4.88055	-6.42344	Male	UUO	UUO5	Library5
9.0344	5.27096	Male	UUO	UUO5	Library5
5.28944	5.02104	Male	UUO	UUO4	Library6
-3.38695	10.371	Male	UUO	UUO5	Library6
8.18462	2.7773	Male	UUO	UUO4	Library5
-6.00809	-6.51007	Male	UUO	UUO5	Library5
0.556007	-2.50632	Female	UUO	UUO3	Library3
-9.03006	0.0608546	Male	UUO	UUO5	Library6
-12.0712	-0.173347	Male	UUO	UUO5	Library6
-8.42667	-7.20953	Male	UUO	UUO1	Library3
10.7359	-0.56419	Male	Control	Control2	Library5
6.5691	5.47101	Male	UUO	UUO4	Library6
-5.67759	-9.9416	Male	Control	Control7	Library2
-4.66877	10.3858	Female	Control	Control6	Library4
-12.1869	0.554489	Male	Control	Control2	Library2
-6.88684	-8.82957	Male	UUO	UUO1	Library2
-5.42353	5.76669	Male	UUO	UUO1	Library2
-6.41535	-8.32316	Male	UUO	UUO1	Library2
-6.59279	-3.40283	Male	UUO	UUO5	Library6
-12.5768	0.0228876	Male	Control	Control4	Library1
-2.64849	6.35385	Male	UUO	UUO5	Library5
-5.52345	-10.7602	Male	UUO	UUO5	Library6
-7.14735	-4.33645	Male	Control	Control1	Library1
6.16991	3.8856	Male	UUO	UUO4	Library5
1.75319	-9.63365	Male	UUO	UUO4	Library5
-6.85367	2.28802	Male	UUO	UUO2	Library2
-0.88936	15.9647	Male	UUO	UUO1	Library2
6.24138	5.95863	Male	UUO	UUO1	Library3
-4.37795	-15.9574	Male	UUO	UUO2	Library1
-6.65378	-9.6282	Male	UUO	UUO1	Library2
7.29971	3.22103	Male	UUO	UUO5	Library5
7.91786	5.80275	Male	UUO	UUO1	Library3
-2.02735	-16.3446	Male	UUO	UUO5	Library5
3.11238	-9.73282	Male	UUO	UUO5	Library5
1.55566	-8.80557	Male	UUO	UUO4	Library6
-3.84474	0.67551	Male	Control	Control2	Library5
7.51102	3.4759	Male	UUO	UUO5	Library6
8.91101	5.76927	Male	UUO	UUO1	Library2
6.44784	-3.878	Male	UUO	UUO1	Library3
-5.21752	-7.63414	Male	UUO	UUO1	Library2
-5.14413	-6.48816	Female	Control	Control3	Library4
-5.77609	5.96446	Male	UUO	UUO2	Library1
-6.08452	7.641	Male	UUO	UUO4	Library5
-8.81831	-6.40354	Male	UUO	UUO1	Library2
-4.79434	1.18408	Male	Control	Control2	Library2
-3.13138	8.6158	Female	UUO	UUO3	Library5
-6.7481	-3.29665	Male	Control	Control4	Library6
-2.94348	8.95126	Male	UUO	UUO5	Library5
-3.20772	0.169441	Male	Control	Control7	Library6
7.76549	4.49162	Male	UUO	UUO2	Library1
-2.1068	5.7503	Male	UUO	UUO5	Library6
-4.88346	-7.95741	Male	Control	Control7	Library6
-3.73478	6.07935	Male	Control	Control2	Library5
-4.24287	10.7316	Male	Control	Control2	Library5
-6.31918	-3.17118	Female	Control	Control6	Library4
-7.4111	-7.99638	Male	Control	Control4	Library6
-4.04606	7.31036	Male	Control	Control4	Library6
-8.14478	-6.081	Male	UUO	UUO2	Library1
10.0711	3.89778	Female	UUO	UUO3	Library5
-4.71678	10.0207	Female	Control	Control6	Library4
5.07329	5.15225	Male	UUO	UUO4	Library5
11.4026	-5.89318	Male	UUO	UUO4	Library5
7.00828	6.32019	Male	UUO	UUO1	Library3
4.78368	3.69836	Male	UUO	UUO4	Library6
8.11241	3.59907	Male	UUO	UUO1	Library3
-4.43119	-7.95277	Male	Control	Control1	Library1
8.16397	5.59365	Male	UUO	UUO4	Library5
6.59285	5.37686	Male	UUO	UUO4	Library5
9.63255	4.82318	Female	UUO	UUO3	Library5
-7.53888	-8.22039	Male	UUO	UUO1	Library2
0.107699	16.8895	Male	UUO	UUO4	Library6
-5.50881	5.4011	Male	UUO	UUO2	Library2
1.49726	-8.54675	Male	UUO	UUO4	Library6
1.51896	-10.0686	Male	UUO	UUO4	Library5
7.63307	3.37158	Male	UUO	UUO4	Library5
0.300059	16.9619	Male	UUO	UUO4	Library6
-3.66201	10.6474	Male	Control	Control2	Library2
-5.65203	-10.2577	Male	Control	Control2	Library5
10.5278	-9.04459	Male	UUO	UUO2	Library2
8.24915	-9.1989	Male	Control	Control7	Library6
4.86948	2.92323	Male	UUO	UUO4	Library6
-4.12294	10.3625	Female	Control	Control6	Library4
-3.62659	0.60696	Male	Control	Control7	Library2
-7.42175	-4.86709	Female	UUO	UUO3	Library5
0.897939	-9.26886	Male	UUO	UUO4	Library6
5.58779	13.1937	Female	Control	Control5	Library2
-1.72174	7.01755	Male	UUO	UUO5	Library6
7.29993	5.6082	Male	UUO	UUO5	Library6
-6.24674	8.09934	Male	UUO	UUO4	Library5
-6.13503	-10.5912	Male	Control	Control2	Library5
7.62553	3.48733	Male	UUO	UUO2	Library1
-4.58499	-8.13507	Male	Control	Control7	Library6
4.93797	2.73376	Male	UUO	UUO4	Library6
-3.8463	0.18238	Male	Control	Control4	Library1
5.87087	4.9553	Male	UUO	UUO4	Library6
-4.72947	0.485793	Male	UUO	UUO5	Library6
-3.36165	0.178469	Female	Control	Control6	Library6
-5.77423	6.68969	Male	Control	Control1	Library1
7.63449	-1.3984	Male	UUO	UUO4	Library6
-6.46559	-8.45278	Male	UUO	UUO1	Library2
-6.14023	-9.84431	Male	Control	Control4	Library1
-5.30502	-6.23838	Male	Control	Control1	Library1
-0.656109	16.076	Male	UUO	UUO1	Library3
-5.73948	0.816444	Male	Control	Control2	Library5
-11.4135	0.497092	Female	Control	Control6	Library6
-11.0759	0.692234	Female	Control	Control6	Library6
-5.72383	-10.6233	Female	Control	Control6	Library6
6.94507	-4.75783	Female	UUO	UUO3	Library5
-8.67228	-7.18687	Male	UUO	UUO5	Library6
9.08345	2.7184	Male	UUO	UUO2	Library4
-4.02919	10.6715	Female	Control	Control6	Library6
-2.12194	5.99933	Male	UUO	UUO5	Library6
-3.64445	8.10895	Female	UUO	UUO3	Library5
2.66041	-11.3086	Male	UUO	UUO4	Library5
-6.14448	-10.491	Male	UUO	UUO5	Library5
-12.0168	0.395912	Male	Control	Control2	Library2
-5.52549	-8.71687	Male	UUO	UUO2	Library2
-9.96565	2.01328	Male	UUO	UUO1	Library2
-2.17215	9.3307	Male	Control	Control2	Library2
-1.79233	8.78158	Female	Control	Control6	Library4
9.81298	5.84325	Male	Control	Control2	Library2
7.61996	6.08985	Male	UUO	UUO5	Library5
-2.34852	5.95476	Female	Control	Control6	Library4
-6.7055	-10.6694	Male	Control	Control2	Library5
7.80971	5.80333	Male	UUO	UUO5	Library5
11.91	-8.72346	Male	UUO	UUO2	Library1
5.08366	-15.5982	Male	UUO	UUO5	Library5
9.39933	4.07507	Male	UUO	UUO5	Library5
-6.39352	-3.23525	Female	Control	Control6	Library4
-3.15553	10.3314	Female	Control	Control6	Library6
-6.80748	-9.31808	Male	UUO	UUO2	Library4
1.73829	-7.2026	Male	UUO	UUO4	Library5
12.5726	-6.54838	Female	Control	Control6	Library4
-5.53301	-10.8893	Male	Control	Control2	Library5
5.4384	2.22637	Male	UUO	UUO2	Library1
-7.04028	2.24707	Male	UUO	UUO1	Library2
-6.13239	8.00691	Male	UUO	UUO4	Library6
-12.2015	0.442261	Male	UUO	UUO5	Library5
-6.68473	-3.23624	Female	UUO	UUO3	Library5
-5.25788	6.22956	Male	UUO	UUO2	Library1
-11.4083	0.561071	Male	Control	Control2	Library5
-6.17427	0.36329	Male	Control	Control7	Library6
-7.4493	-8.1887	Male	UUO	UUO1	Library2
12.4658	-5.93098	Male	Control	Control7	Library6
5.27046	-4.47192	Male	UUO	UUO5	Library6
-9.88277	2.01996	Male	Control	Control2	Library2
8.04027	2.67412	Male	UUO	UUO2	Library1
-6.64891	-9.30931	Male	UUO	UUO1	Library2
-8.65575	1.90096	Male	UUO	UUO1	Library3
12.6556	-6.36408	Male	UUO	UUO5	Library5
7.33106	5.47545	Male	UUO	UUO2	Library1
-3.94091	8.17636	Female	UUO	UUO3	Library5
-9.91783	0.529422	Male	Control	Control4	Library1
11.9618	-9.10248	Male	UUO	UUO4	Library6
-1.36795	-15.6666	Male	Control	Control1	Library1
-4.45738	-0.192122	Male	UUO	UUO5	Library5
-4.74564	10.4115	Male	UUO	UUO5	Library5
-9.56836	1.86558	Female	UUO	UUO3	Library4
6.59972	4.4238	Male	UUO	UUO5	Library6
-1.991	-16.1111	Male	UUO	UUO5	Library6
-4.08412	0.42401	Male	Control	Control2	Library5
-2.06852	6.09584	Male	Control	Control2	Library5
0.948471	-9.93043	Male	UUO	UUO4	Library6
-4.13824	-16.194	Male	Control	Control1	Library1
3.35063	-9.0049	Male	UUO	UUO1	Library3
-7.07392	2.62013	Male	UUO	UUO1	Library2
-0.266034	16.3286	Male	UUO	UUO4	Library6
8.68158	5.54606	Male	UUO	UUO1	Library2
-3.59693	9.24674	Female	UUO	UUO3	Library5
-9.94189	1.96712	Male	UUO	UUO2	Library1
-2.78348	8.80529	Female	Control	Control5	Library2
-6.73389	-10.6749	Female	Control	Control6	Library6
-4.58613	-15.715	Male	UUO	UUO4	Library5
-6.24665	-10.575	Male	Control	Control2	Library5
6.86273	4.1685	Male	UUO	UUO4	Library6
6.79824	4.91573	Male	UUO	UUO1	Library2
-4.92218	1.3898	Male	Control	Control7	Library6
-3.41714	0.484425	Female	Control	Control6	Library4
11.9059	-8.05444	Female	UUO	UUO3	Library5
-1.71327	7.68769	Female	Control	Control5	Library2
-5.78636	-8.42557	Male	Control	Control7	Library6
-7.293	-6.43752	Male	UUO	UUO5	Library5
-6.45164	7.94659	Male	UUO	UUO5	Library5
-3.96038	10.3321	Male	UUO	UUO5	Library6
-8.51647	-7.29051	Male	UUO	UUO4	Library5
-7.15827	2.18681	Male	Control	Control7	Library6
9.11358	1.9875	Male	UUO	UUO1	Library3
-5.78855	-10.1716	Male	Control	Control7	Library6
-1.238	15.8541	Male	UUO	UUO2	Library1
11.964	-8.75472	Female	UUO	UUO3	Library5
-6.61086	-10.6809	Male	UUO	UUO5	Library6
-10.0104	0.50588	Male	UUO	UUO5	Library6
5.41526	4.64784	Male	UUO	UUO4	Library6
-4.71505	7.31169	Male	Control	Control4	Library1
-1.30846	16.0603	Female	UUO	UUO3	Library5
7.45739	4.68624	Male	UUO	UUO5	Library6
-2.60561	8.91757	Male	UUO	UUO5	Library5
-4.98545	-10.5111	Male	UUO	UUO5	Library6
5.74852	5.30549	Male	UUO	UUO4	Library5
4.99118	2.9028	Male	UUO	UUO4	Library6
-5.26799	-7.37186	Male	UUO	UUO1	Library2
-11.7125	1.43635	Male	Control	Control1	Library1
11.0337	-8.24189	Male	UUO	UUO1	Library3
-12.0265	0.506575	Male	Control	Control1	Library1
-5.55181	6.82341	Male	UUO	UUO2	Library1
-6.78106	-3.16972	Female	UUO	UUO3	Library5
-2.34942	9.75788	Male	Control	Control4	Library1
1.32382	-10.1287	Male	UUO	UUO4	Library5
4.76703	3.64121	Male	UUO	UUO4	Library5
2.73767	-8.40897	Male	UUO	UUO4	Library6
6.47234	-5.04039	Male	UUO	UUO5	Library6
-4.47232	0.108289	Male	Control	Control7	Library6
-9.58057	1.98089	Female	UUO	UUO3	Library4
-5.16287	-8.23318	Male	Control	Control2	Library5
9.72386	6.46563	Male	UUO	UUO2	Library1
1.86123	-8.90577	Male	UUO	UUO4	Library6
-6.97182	2.59654	Male	UUO	UUO1	Library2
-1.82679	6.73292	Male	UUO	UUO2	Library1
-2.50542	8.55956	Male	UUO	UUO5	Library5
-11.9307	0.224868	Male	UUO	UUO5	Library5
2.35145	-8.06823	Male	UUO	UUO4	Library5
2.31655	-10.0205	Male	UUO	UUO4	Library6
9.49117	4.64568	Male	UUO	UUO1	Library3
8.99052	-1.08082	Male	UUO	UUO5	Library5
-11.0188	0.00394026	Male	Control	Control2	Library5
-2.74031	8.41547	Male	Control	Control2	Library2
5.34837	2.33282	Male	UUO	UUO2	Library1
-5.93588	6.67554	Male	UUO	UUO2	Library1
-1.39932	15.8373	Male	UUO	UUO2	Library2
12.4118	-6.84804	Male	UUO	UUO5	Library6
1.62606	-8.38334	Male	UUO	UUO4	Library6
8.73521	5.20936	Male	UUO	UUO5	Library5
8.50644	4.33456	Male	UUO	UUO4	Library6
9.31994	1.39014	Male	UUO	UUO2	Library1
-2.42074	7.26727	Male	Control	Control4	Library1
-6.74999	-9.43848	Male	UUO	UUO1	Library2
-7.25169	0.254104	Male	UUO	UUO5	Library6
-8.86289	-7.23937	Male	UUO	UUO5	Library6
-6.34878	7.44575	Female	UUO	UUO3	Library5
-4.22264	7.02641	Male	UUO	UUO5	Library5
-4.63454	-6.66114	Male	Control	Control2	Library5
11.8939	-5.61585	Female	UUO	UUO3	Library4
11.1532	-7.92192	Male	UUO	UUO2	Library1
-1.90691	-16.0221	Male	UUO	UUO5	Library6
-5.28224	-6.68182	Male	UUO	UUO5	Library6
-3.25724	0.515717	Male	Control	Control4	Library1
-4.51273	-8.64536	Male	Control	Control7	Library6
-2.56501	6.10953	Female	Control	Control3	Library4
9.36948	5.00745	Male	UUO	UUO5	Library6
4.95339	3.69677	Male	UUO	UUO4	Library5
-8.87644	-7.26454	Male	Control	Control7	Library6
-4.48025	0.941697	Female	Control	Control5	Library2
2.50022	-10.8109	Male	UUO	UUO4	Library5
5.95223	5.05606	Male	UUO	UUO4	Library6
-1.40187	-15.9907	Male	UUO	UUO5	Library6
5.61647	5.12603	Male	UUO	UUO4	Library6
-7.58288	-7.01129	Male	UUO	UUO1	Library2
-4.17399	-16.2199	Male	Control	Control2	Library2
8.88067	-1.20508	Male	UUO	UUO5	Library5
-2.17121	9.54509	Male	Control	Control4	Library6
-3.00481	8.1223	Female	UUO	UUO3	Library5
-2.24207	5.91598	Male	Control	Control7	Library6
-1.90739	6.66586	Male	Control	Control4	Library1
-4.89067	7.17717	Male	UUO	UUO2	Library1
-5.48482	5.4406	Male	UUO	UUO1	Library2
11.6122	-8.62598	Female	UUO	UUO3	Library5
-4.58382	10.5072	Male	Control	Control2	Library5
-1.55705	-16.03	Male	UUO	UUO5	Library6
0.290558	16.5778	Female	Control	Control5	Library2
9.60084	3.90162	Female	UUO	UUO3	Library4
-9.04418	0.638066	Male	UUO	UUO2	Library1
-4.30019	9.92287	Male	Control	Control1	Library1
-4.38761	-8.67943	Male	UUO	UUO5	Library6
-3.92183	0.622099	Female	Control	Control5	Library2
6.4173	4.97499	Male	UUO	UUO5	Library6
7.38365	6.49233	Male	UUO	UUO1	Library3
4.95403	-15.4594	Male	UUO	UUO5	Library6
12.0068	-8.66867	Male	UUO	UUO5	Library6
6.77795	5.10412	Female	UUO	UUO3	Library5
8.12556	5.04688	Female	UUO	UUO3	Library4
-12.0896	-0.0239367	Female	Control	Control5	Library2
-4.1693	10.9218	Female	Control	Control6	Library4
1.70222	-7.83731	Male	UUO	UUO4	Library5
-4.71162	-9.28387	Male	UUO	UUO5	Library5
-6.15127	8.11266	Male	UUO	UUO4	Library5
12.4007	-6.53234	Male	UUO	UUO2	Library1
-4.98676	-10.3379	Male	Control	Control2	Library2
-0.306066	16.1559	Male	Control	Control7	Library2
-7.3653	2.5362	Male	UUO	UUO1	Library2
7.50109	6.21154	Male	UUO	UUO1	Library3
3.45431	-9.59877	Male	UUO	UUO5	Library6
5.39454	13.7036	Male	UUO	UUO2	Library2
7.99857	2.43973	Male	UUO	UUO4	Library6
8.6729	4.07169	Male	UUO	UUO5	Library6
7.49214	2.79056	Male	UUO	UUO5	Library5
-2.10346	6.05903	Male	Control	Control2	Library5
-2.69961	9.46932	Male	Control	Control2	Library2
-5.02747	-8.57078	Male	UUO	UUO5	Library6
5.40159	13.7244	Male	UUO	UUO2	Library1
5.20105	5.28292	Male	UUO	UUO4	Library5
-2.60238	8.77599	Male	Control	Control4	Library6
-4.11654	9.80371	Male	Control	Control1	Library1
-11.9421	0.459062	Female	Control	Control5	Library2
-5.55143	-10.6758	Male	UUO	UUO5	Library5
-3.28963	10.4191	Male	Control	Control2	Library5
-8.44142	2.3361	Male	UUO	UUO1	Library2
-8.4005	-0.267651	Male	UUO	UUO5	Library6
0.975339	-9.07108	Male	UUO	UUO4	Library5
6.31912	4.84656	Male	UUO	UUO4	Library6
-2.57466	8.4319	Female	Control	Control6	Library4
-4.64358	-7.60938	Male	Control	Control4	Library1
-6.62176	-8.35405	Male	UUO	UUO1	Library2
-2.344	6.5222	Male	Control	Control7	Library2
8.41208	4.80955	Male	UUO	UUO4	Library6
8.14356	6.42843	Male	UUO	UUO1	Library3
-10.0416	0.346852	Female	Control	Control6	Library4
-6.13533	0.288249	Male	Control	Control7	Library2
11.8877	-7.71683	Male	UUO	UUO1	Library2
7.70682	-1.36381	Male	UUO	UUO4	Library5
-2.34624	5.69251	Male	Control	Control2	Library5
10.1011	-9.95787	Female	Control	Control6	Library6
-10.397	0.720687	Male	Control	Control7	Library2
10.6041	-0.711353	Female	Control	Control6	Library4
9.97054	2.9316	Female	UUO	UUO3	Library5
9.04835	5.35362	Male	UUO	UUO2	Library2
5.14279	-15.6578	Male	UUO	UUO5	Library6
1.97331	-9.76161	Female	UUO	UUO3	Library4
-6.33106	6.56111	Female	UUO	UUO3	Library4
8.28637	-9.21037	Male	UUO	UUO1	Library2
9.85003	6.06874	Male	UUO	UUO2	Library1
8.84218	5.3457	Male	UUO	UUO5	Library5
-8.14823	-6.11791	Female	UUO	UUO3	Library4
-7.24559	-4.79181	Male	Control	Control1	Library1
6.08006	4.10611	Male	UUO	UUO1	Library3
-4.09421	10.3994	Female	Control	Control6	Library4
7.98137	4.18038	Male	UUO	UUO5	Library6
11.9943	-8.26333	Male	UUO	UUO5	Library5
2.83678	-11.1503	Male	UUO	UUO4	Library5
-7.47342	-6.4391	Female	UUO	UUO3	Library5
10.4103	-9.18656	Male	UUO	UUO1	Library2
2.18948	-8.8857	Male	UUO	UUO4	Library6
-4.2504	10.2306	Female	Control	Control6	Library6
10.9977	-8.5212	Male	UUO	UUO1	Library3
-2.28115	6.0735	Male	Control	Control7	Library2
6.41328	-4.16563	Female	UUO	UUO3	Library5
-11.8539	0.103856	Male	UUO	UUO5	Library5
-1.98194	6.3107	Male	Control	Control1	Library1
-5.31211	-10.2956	Male	Control	Control2	Library2
-4.77313	6.40052	Female	UUO	UUO3	Library4
-6.44339	8.24423	Male	UUO	UUO4	Library5
-6.69146	-10.7218	Female	Control	Control6	Library6
-5.19459	-8.77887	Female	Control	Control6	Library6
8.72387	5.95881	Male	Control	Control2	Library5
1.2605	-8.3624	Male	UUO	UUO4	Library5
-6.79312	-3.1682	Female	UUO	UUO3	Library5
-5.27766	6.30166	Female	UUO	UUO3	Library5
7.82888	4.48678	Male	UUO	UUO5	Library5
-1.03023	-15.7913	Male	UUO	UUO2	Library1
6.56191	6.38024	Male	UUO	UUO1	Library3
11.976	-6.57679	Male	UUO	UUO5	Library6
0.193769	16.5965	Female	Control	Control5	Library2
-8.91247	-7.487	Male	Control	Control7	Library2
-5.8064	6.59725	Male	UUO	UUO2	Library1
-3.37695	6.06586	Male	UUO	UUO1	Library3
8.84773	3.70875	Male	UUO	UUO4	Library5
-5.91568	-10.2737	Male	Control	Control7	Library2
2.07079	-9.27995	Male	UUO	UUO4	Library6
5.31922	2.29284	Male	UUO	UUO2	Library1
-2.7143	9.57688	Male	UUO	UUO5	Library5
5.22037	2.24157	Female	UUO	UUO3	Library5
10.448	-8.96979	Male	UUO	UUO2	Library1
2.42724	-8.77099	Male	UUO	UUO1	Library3
-10.9595	-0.31693	Male	Control	Control7	Library6
8.84296	5.56096	Male	UUO	UUO1	Library2
-5.38813	7.43636	Male	UUO	UUO2	Library1
6.55316	6.10347	Male	UUO	UUO1	Library3
-7.20443	-8.27067	Male	UUO	UUO2	Library1
-5.14057	0.485746	Male	UUO	UUO5	Library6
-2.69142	8.28791	Male	Control	Control4	Library6
-4.93657	-6.38319	Male	UUO	UUO5	Library5
0.839204	-8.75555	Male	UUO	UUO4	Library5
-6.70863	-6.51351	Male	UUO	UUO5	Library5
-6.55362	-3.39821	Female	UUO	UUO3	Library4
0.819138	-0.742486	Female	Control	Control6	Library6
-5.7951	5.7226	Male	UUO	UUO1	Library2
6.9496	-4.72889	Male	UUO	UUO4	Library6
5.15569	-15.6715	Male	UUO	UUO5	Library6
-5.9801	6.76563	Male	Control	Control7	Library6
-5.52044	5.32728	Male	UUO	UUO1	Library2
7.35151	4.04591	Male	UUO	UUO4	Library5
-5.03542	9.333	Male	UUO	UUO5	Library6
-4.90596	0.423509	Male	Control	Control2	Library2
1.22132	-9.70823	Male	UUO	UUO4	Library5
5.03048	5.32182	Male	UUO	UUO2	Library4
5.20559	5.11087	Male	UUO	UUO5	Library5
-8.35531	-6.71952	Male	UUO	UUO1	Library3
8.30057	-9.24544	Male	UUO	UUO2	Library1
-7.9901	-7.85377	Male	UUO	UUO2	Library1
-5.05669	-8.76092	Male	Control	Control2	Library5
5.19232	-15.6939	Male	UUO	UUO2	Library2
6.22602	4.50325	Male	UUO	UUO5	Library6
6.61852	6.12259	Male	UUO	UUO1	Library3
-4.33266	10.8981	Male	Control	Control2	Library5
5.20372	2.38964	Female	UUO	UUO3	Library3
-0.432906	-15.9337	Female	UUO	UUO3	Library5
-3.2803	0.384054	Female	Control	Control5	Library2
7.37187	4.66161	Female	UUO	UUO3	Library3
-7.31519	-7.19243	Male	UUO	UUO2	Library4
10.5776	-8.84796	Male	UUO	UUO4	Library6
8.81635	2.76998	Female	Control	Control3	Library4
-5.86868	7.69738	Female	UUO	UUO3	Library4
8.17935	-9.25346	Male	UUO	UUO4	Library6
9.91172	3.14683	Male	UUO	UUO1	Library3
3.04474	-2.72682	Male	UUO	UUO4	Library5
-6.72679	-9.54419	Female	UUO	UUO3	Library4
12.7283	-6.34223	Female	Control	Control6	Library6
9.40301	3.94421	Male	UUO	UUO5	Library6
-8.99103	-7.49313	Male	UUO	UUO5	Library6
7.88008	6.38516	Male	UUO	UUO1	Library2
-5.60972	6.03926	Male	UUO	UUO2	Library1
-2.57433	-15.9845	Male	UUO	UUO5	Library5
12.3673	-5.94108	Female	UUO	UUO3	Library5
-5.63405	0.143824	Male	Control	Control7	Library2
6.13897	4.04369	Male	UUO	UUO5	Library5
-8.88691	-0.074888	Male	Control	Control2	Library2
2.06067	-8.86458	Male	UUO	UUO4	Library5
-1.84303	-16.227	Male	Control	Control2	Library2
-5.60615	-9.65425	Male	Control	Control2	Library2
-5.0455	7.22461	Male	UUO	UUO2	Library1
2.91793	-9.42836	Male	UUO	UUO5	Library6
0.416166	16.61	Male	Control	Control2	Library2
-3.70273	10.5111	Male	Control	Control2	Library5
2.97635	-11.0476	Male	UUO	UUO2	Library1
8.19719	3.96597	Male	UUO	UUO4	Library5
8.77044	5.51341	Male	UUO	UUO1	Library3
-6.58047	-9.59649	Male	UUO	UUO1	Library2
-4.38854	10.9895	Female	Control	Control3	Library4
7.28228	4.04443	Male	UUO	UUO4	Library5
8.96371	3.87371	Female	UUO	UUO3	Library4
9.8156	3.69145	Female	UUO	UUO3	Library5
-5.59918	-6.10563	Male	UUO	UUO5	Library5
8.77628	2.54788	Male	UUO	UUO5	Library5
-2.64462	10.1025	Male	UUO	UUO5	Library6
10.3542	-9.15192	Male	UUO	UUO1	Library2
-1.95459	6.86589	Male	Control	Control4	Library6
-2.93103	8.58263	Female	UUO	UUO3	Library5
12.3052	-5.50317	Female	UUO	UUO3	Library5
2.32983	-11.3196	Male	UUO	UUO4	Library5
-5.79479	9.27121	Male	Control	Control7	Library6
-0.847689	-15.9001	Female	Control	Control3	Library4
-7.51258	-5.54784	Female	UUO	UUO3	Library3
2.94382	-2.64956	Male	UUO	UUO4	Library6
3.4426	-9.502	Male	UUO	UUO5	Library6
-2.29377	9.04902	Female	Control	Control5	Library2
-4.46027	10.5412	Female	Control	Control5	Library2
8.95283	-9.17845	Male	UUO	UUO2	Library2
-4.62786	-7.64578	Male	UUO	UUO5	Library6
-8.47248	-7.5987	Male	UUO	UUO2	Library1
1.64006	-9.58954	Male	UUO	UUO4	Library5
-4.19182	-16.1318	Male	UUO	UUO5	Library6
-7.92039	-6.68568	Male	UUO	UUO5	Library6
0.471072	16.7756	Male	Control	Control2	Library5
-5.27662	5.57935	Male	UUO	UUO1	Library2
-1.39882	15.9316	Male	UUO	UUO2	Library1
-5.77495	5.75386	Male	UUO	UUO2	Library1
-5.6642	5.65494	Male	UUO	UUO2	Library1
-6.49142	-10.0483	Female	Control	Control5	Library2
8.19233	3.65721	Female	UUO	UUO3	Library3
-3.592	10.5425	Female	Control	Control5	Library2
-5.92014	-9.66094	Male	Control	Control4	Library1
0.218239	16.4887	Male	Control	Control2	Library5
-7.54377	-5.28454	Female	UUO	UUO3	Library5
3.41188	-9.94172	Male	UUO	UUO4	Library5
6.68083	4.55073	Male	UUO	UUO4	Library5
7.16823	5.97177	Male	UUO	UUO2	Library4
2.8724	-11.1895	Male	UUO	UUO1	Library3
8.9398	3.8343	Female	UUO	UUO3	Library5
4.70286	3.2796	Male	UUO	UUO4	Library6
7.63427	3.22435	Female	UUO	UUO3	Library3
-4.87618	-6.52392	Female	Control	Control3	Library4
-6.60413	-2.69848	Female	UUO	UUO3	Library5
-5.56468	6.03384	Male	UUO	UUO1	Library2
6.86258	-4.6185	Male	UUO	UUO4	Library6
-0.600168	-15.9551	Male	Control	Control4	Library6
-3.87698	0.628827	Male	Control	Control4	Library1
-7.78801	2.70125	Male	UUO	UUO2	Library2
1.74277	-9.17526	Male	UUO	UUO4	Library5
-6.58125	-9.94705	Male	UUO	UUO2	Library1
7.27855	5.79793	Male	UUO	UUO4	Library5
-7.73314	0.259419	Male	Control	Control7	Library6
-9.47415	0.0563949	Male	Control	Control2	Library2
-7.98119	-6.60295	Male	UUO	UUO5	Library6
-7.1913	2.6053	Male	UUO	UUO2	Library4
-5.61089	-6.38441	Male	UUO	UUO5	Library6
1.06678	-9.11674	Male	UUO	UUO4	Library5
7.12044	5.7353	Male	UUO	UUO5	Library5
10.602	-0.262936	Male	Control	Control7	Library6
-8.85717	0.0259055	Male	UUO	UUO5	Library5
4.99857	2.56577	Male	UUO	UUO4	Library6
0.998311	-8.9878	Male	UUO	UUO4	Library6
-3.75747	0.394044	Male	Control	Control4	Library6
-5.17476	6.9746	Female	UUO	UUO3	Library5
5.18907	5.26399	Male	UUO	UUO4	Library6
7.57822	3.13326	Male	UUO	UUO4	Library6
-12.0085	0.854262	Male	Control	Control1	Library1
-5.68725	5.47432	Male	Control	Control7	Library2
3.26305	-9.53541	Male	UUO	UUO5	Library5
7.92834	4.1522	Male	UUO	UUO4	Library6
7.85052	3.68662	Male	UUO	UUO4	Library6
-1.94762	-16.0896	Male	Control	Control7	Library2
4.96361	-15.456	Male	UUO	UUO4	Library5
8.33566	-9.25441	Male	UUO	UUO2	Library1
-5.15409	8.96202	Female	UUO	UUO3	Library3
6.78202	-4.69342	Male	UUO	UUO2	Library4
-7.5075	-6.49132	Male	Control	Control2	Library2
-4.72243	-8.41381	Male	Control	Control7	Library6
-7.17737	2.71723	Male	UUO	UUO1	Library2
7.41649	5.87915	Male	UUO	UUO5	Library6
7.30676	4.56944	Male	UUO	UUO4	Library6
9.11556	3.68325	Male	UUO	UUO2	Library4
7.40947	6.49729	Male	UUO	UUO1	Library3
-12.2304	0.466419	Female	Control	Control5	Library2
4.9785	2.78379	Male	UUO	UUO2	Library2
-3.5983	10.3125	Female	Control	Control5	Library2
4.76948	3.23092	Male	Control	Control7	Library6
-5.46655	6.62045	Male	Control	Control1	Library1
1.89854	-9.21156	Male	UUO	UUO4	Library6
-2.67993	9.76432	Male	UUO	UUO5	Library5
-0.769504	15.9827	Male	UUO	UUO1	Library2
5.34824	2.44453	Male	UUO	UUO4	Library6
9.22105	3.71077	Male	UUO	UUO5	Library5
8.99659	-1.12404	Male	UUO	UUO5	Library6
-2.71922	8.10899	Female	Control	Control6	Library4
8.24152	5.4357	Male	UUO	UUO5	Library6
2.00661	-8.8334	Male	UUO	UUO4	Library5
5.89494	5.53893	Male	UUO	UUO4	Library5
-5.66422	8.55567	Male	UUO	UUO2	Library1
0.803955	-0.759781	Female	Control	Control6	Library6
-6.7575	-3.23323	Male	Control	Control1	Library1
-2.69048	8.67412	Male	UUO	UUO5	Library6
-3.80324	10.5494	Male	Control	Control2	Library5
-2.84379	9.23858	Male	Control	Control1	Library1
3.21204	-10.2386	Female	UUO	UUO3	Library3
3.38234	-10.0743	Male	UUO	UUO1	Library2
-8.53882	-7.90205	Male	Control	Control7	Library6
-5.31224	9.92696	Male	UUO	UUO5	Library5
3.26598	-9.61965	Male	UUO	UUO5	Library6
1.62172	-9.01924	Male	UUO	UUO4	Library5
-4.1194	10.3322	Male	Control	Control4	Library6
-6.84339	2.45057	Male	Control	Control7	Library6
9.09554	2.46284	Male	UUO	UUO4	Library6
11.3178	-6.17404	Male	UUO	UUO2	Library4
-11.8742	0.971817	Male	UUO	UUO5	Library6
-9.48782	-0.0409083	Male	Control	Control7	Library2
-8.38185	-7.1985	Female	Control	Control5	Library2
7.59603	-1.41432	Male	UUO	UUO4	Library5
-10.0061	1.91367	Male	UUO	UUO5	Library5
-2.10702	6.004	Female	Control	Control5	Library2
4.99384	2.73064	Male	UUO	UUO4	Library6
5.18074	-15.6821	Female	UUO	UUO3	Library5
-8.95782	-7.64816	Male	Control	Control1	Library1
-11.6187	1.21875	Female	UUO	UUO3	Library3
-0.518969	-16.0542	Male	UUO	UUO1	Library2
8.83215	5.21103	Male	UUO	UUO5	Library6
-3.3269	9.57447	Female	UUO	UUO3	Library3
1.18101	-9.07895	Male	UUO	UUO4	Library6
-3.52469	0.106127	Female	Control	Control6	Library6
-6.54489	-3.67188	Male	Control	Control4	Library6
-3.0982	10.2588	Male	UUO	UUO5	Library5
9.7421	3.70792	Male	UUO	UUO5	Library5
5.68203	2.35093	Male	UUO	UUO2	Library4
-2.12606	-15.9353	Male	Control	Control7	Library2
-8.30911	-7.14245	Male	UUO	UUO2	Library1
-5.67039	-10.5199	Male	Control	Control7	Library6
-3.14534	8.36815	Female	UUO	UUO3	Library5
-6.20362	-10.126	Male	UUO	UUO4	Library5
6.36261	4.5208	Male	UUO	UUO4	Library6
-3.60987	9.74636	Male	Control	Control1	Library1
7.79052	5.34599	Male	UUO	UUO5	Library5
11.4727	-7.9852	Male	UUO	UUO4	Library5
1.75798	-10.045	Male	UUO	UUO4	Library5
12.3277	-6.67875	Female	UUO	UUO3	Library5
7.46186	5.11619	Female	UUO	UUO3	Library3
-2.92253	8.78938	Male	UUO	UUO5	Library5
8.28681	3.75086	Male	UUO	UUO5	Library5
-7.66884	-7.83228	Male	UUO	UUO5	Library6
9.31832	3.10314	Male	UUO	UUO4	Library5
-3.17199	10.2702	Female	Control	Control5	Library2
5.14337	2.15156	Male	UUO	UUO1	Library2
4.95592	13.6231	Male	UUO	UUO2	Library2
-9.07718	-0.586876	Female	Control	Control6	Library4
0.33697	-2.72545	Male	Control	Control7	Library6
12.5133	-5.94284	Female	UUO	UUO3	Library4
6.87043	-4.64134	Male	UUO	UUO4	Library6
-7.1357	-7.89132	Male	UUO	UUO1	Library3
-3.83253	10.8578	Male	UUO	UUO5	Library6
-3.35189	0.391075	Female	Control	Control6	Library6
9.71954	0.631502	Male	UUO	UUO1	Library3
1.53918	-9.03351	Male	UUO	UUO4	Library5
-12.2307	-0.191016	Male	Control	Control7	Library6
-5.51457	5.72966	Female	UUO	UUO3	Library5
-6.10836	7.96049	Female	UUO	UUO3	Library5
8.8555	4.3668	Male	UUO	UUO2	Library1
8.32521	2.3205	Female	UUO	UUO3	Library5
0.537898	-2.53637	Male	UUO	UUO5	Library6
3.46264	-8.86507	Male	UUO	UUO1	Library2
-1.17973	16.2292	Female	UUO	UUO3	Library5
-9.57716	0.286535	Male	Control	Control7	Library2
9.51237	3.731	Female	UUO	UUO3	Library5
6.563	5.78819	Male	UUO	UUO4	Library5
-4.6115	-15.6518	Male	UUO	UUO4	Library6
-6.02063	9.22973	Male	Control	Control7	Library2
-5.11097	-10.6536	Male	UUO	UUO5	Library5
9.64638	6.43764	Male	UUO	UUO4	Library6
2.9431	-8.74063	Male	UUO	UUO1	Library3
-8.68025	-7.3002	Male	Control	Control7	Library6
8.16751	5.97586	Male	UUO	UUO1	Library3
-6.65846	-2.88517	Female	UUO	UUO3	Library5
-1.38066	16.0303	Male	UUO	UUO2	Library2
11.8985	-5.72189	Male	UUO	UUO4	Library5
-5.29342	0.12674	Female	Control	Control5	Library2
11.5108	-5.78575	Female	UUO	UUO3	Library4
5.4932	13.2704	Female	Control	Control6	Library4
10.0228	-0.834929	Male	UUO	UUO2	Library1
-1.07776	15.7922	Male	UUO	UUO2	Library1
-1.37211	-16.3216	Male	UUO	UUO2	Library2
7.76916	4.794	Female	UUO	UUO3	Library3
0.353686	-2.70354	Male	Control	Control1	Library1
0.503741	-2.56685	Male	UUO	UUO5	Library5
3.54927	-9.32207	Male	UUO	UUO5	Library6
12.1253	-9.78687	Male	UUO	UUO4	Library6
-11.7119	0.354578	Male	Control	Control2	Library5
0.572049	-2.50121	Male	Control	Control7	Library2
-4.87569	-9.59246	Female	Control	Control6	Library6
6.5451	6.07734	Male	UUO	UUO2	Library4
-1.95027	8.92989	Female	Control	Control5	Library2
6.38687	-5.32418	Male	UUO	UUO5	Library5
1.77063	-9.08902	Male	UUO	UUO4	Library5
2.75966	-8.80303	Male	UUO	UUO2	Library2
-2.88056	9.2208	Female	UUO	UUO3	Library3
-6.37801	8.14855	Male	UUO	UUO4	Library5
10.6368	-8.85356	Female	UUO	UUO3	Library5
-7.39435	-6.16978	Male	UUO	UUO5	Library6
10.7669	-0.431727	Male	Control	Control7	Library2
-6.25585	8.12912	Male	UUO	UUO4	Library5
-4.54699	-15.7917	Male	UUO	UUO4	Library6
-4.48832	-7.87488	Female	Control	Control6	Library6
4.71001	3.43864	Male	UUO	UUO4	Library6
-5.71906	-10.4998	Female	Control	Control5	Library2
-10.7642	0.0607715	Male	UUO	UUO5	Library6
-12.2478	0.390703	Female	Control	Control3	Library4
5.24117	-4.42785	Male	UUO	UUO5	Library6
5.21386	3.68871	Male	UUO	UUO4	Library5
-10.6153	-0.335162	Male	UUO	UUO5	Library6
-8.17959	-7.29952	Male	UUO	UUO4	Library6
-3.36929	0.78862	Male	Control	Control1	Library1
-2.6196	9.07123	Male	UUO	UUO5	Library6
7.30616	5.63953	Female	UUO	UUO3	Library4
-0.415346	-15.8432	Male	Control	Control1	Library1
-1.75805	7.27526	Female	Control	Control5	Library2
-4.59977	0.163949	Male	Control	Control2	Library2
9.45161	2.73583	Male	UUO	UUO5	Library6
4.46914	3.36376	Male	UUO	UUO4	Library5
7.04667	6.06133	Male	UUO	UUO1	Library3
3.18246	-2.55519	Male	UUO	UUO4	Library5
7.25797	3.11219	Male	UUO	UUO4	Library6
2.212	-8.70834	Male	UUO	UUO4	Library5
10.8077	-8.75	Male	UUO	UUO4	Library5
8.92917	-1.15955	Female	UUO	UUO3	Library5
-3.73194	0.259933	Male	UUO	UUO5	Library5
7.32038	6.61534	Male	UUO	UUO1	Library3
12.0429	-5.52961	Male	UUO	UUO5	Library6
6.65338	-4.64729	Male	UUO	UUO4	Library6
-7.01318	2.5434	Male	UUO	UUO1	Library3
-3.9782	9.6371	Male	Control	Control4	Library6
-2.95391	10.1817	Male	Control	Control2	Library5
3.06735	-10.8301	Male	UUO	UUO1	Library3
-4.61619	10.2752	Male	Control	Control2	Library2
11.1921	-6.24426	Male	UUO	UUO2	Library2
-6.91139	-3.72944	Female	UUO	UUO3	Library5
-8.02884	-7.36595	Male	UUO	UUO1	Library3
2.29561	-7.58206	Male	UUO	UUO4	Library5
-4.87864	10.184	Male	UUO	UUO5	Library5
-4.85865	-15.6145	Male	UUO	UUO1	Library3
-2.29897	-15.9817	Male	Control	Control2	Library2
1.77378	-9.04933	Male	UUO	UUO4	Library6
8.26997	2.57618	Male	UUO	UUO2	Library4
12.3481	-6.45661	Female	Control	Control5	Library2
-4.29427	10.7905	Male	Control	Control7	Library2
10.3845	-0.980163	Male	UUO	UUO1	Library3
10.5576	-0.214492	Male	UUO	UUO2	Library1
-5.21194	0.744908	Female	Control	Control6	Library6
3.59184	-9.35244	Male	UUO	UUO5	Library5
2.39328	-11.2047	Female	UUO	UUO3	Library4
-3.19409	7.99743	Female	UUO	UUO3	Library5
-2.96993	10.136	Male	Control	Control4	Library6
-12.1293	0.0610269	Male	UUO	UUO5	Library6
-3.13066	0.699292	Male	Control	Control4	Library1
12.9206	-9.55022	Male	UUO	UUO4	Library6
-6.76174	-3.17896	Female	UUO	UUO3	Library5
-5.03889	-6.21019	Male	Control	Control2	Library2
12.646	-6.55377	Male	UUO	UUO5	Library6
2.33625	-10.5284	Male	UUO	UUO4	Library5
-2.03348	-15.7913	Male	UUO	UUO5	Library6
1.49199	-9.28957	Male	UUO	UUO4	Library6
7.17224	3.26736	Male	UUO	UUO4	Library6
-4.55803	-6.56686	Female	Control	Control6	Library6
6.37506	-4.16491	Female	UUO	UUO3	Library5
4.94793	5.21348	Male	UUO	UUO4	Library5
11.4439	-6.16976	Male	UUO	UUO5	Library6
5.30599	2.98366	Male	UUO	UUO5	Library6
0.802244	-0.760803	Male	UUO	UUO5	Library5
-6.86317	-8.16301	Male	UUO	UUO1	Library2
7.56073	4.23422	Male	UUO	UUO4	Library5
7.93891	2.79946	Male	UUO	UUO2	Library2
-6.63092	6.70287	Male	UUO	UUO5	Library6
6.00897	5.06889	Male	UUO	UUO1	Library2
-3.32063	0.456103	Male	Control	Control4	Library6
-3.51412	0.0508392	Male	UUO	UUO5	Library5
2.03587	-9.09224	Male	UUO	UUO4	Library5
-6.48341	8.01921	Male	Control	Control2	Library2
-7.15805	2.46487	Female	UUO	UUO3	Library5
-0.956133	15.894	Male	UUO	UUO2	Library2
-1.95019	7.86768	Female	Control	Control5	Library2
-6.27337	-3.82559	Female	Control	Control3	Library4
6.25303	5.14692	Male	UUO	UUO4	Library6
-2.02244	6.94759	Male	UUO	UUO5	Library5
5.39325	13.2427	Female	Control	Control5	Library2
-6.40213	-3.4419	Male	UUO	UUO5	Library6
3.44601	-9.57199	Male	UUO	UUO5	Library6
-6.05104	0.305721	Male	Control	Control7	Library6
-7.94201	-7.26268	Male	UUO	UUO1	Library2
-5.27562	-9.37516	Female	Control	Control6	Library4
5.94565	5.40376	Male	UUO	UUO2	Library4
-7.0636	2.65526	Male	UUO	UUO4	Library5
0.19083	16.6732	Male	Control	Control2	Library5
-10.9859	0.695968	Male	Control	Control2	Library5
-6.68602	-9.73574	Male	Control	Control7	Library6
-8.47801	-6.7346	Male	UUO	UUO1	Library2
10.0966	-10.0265	Male	UUO	UUO5	Library6
7.91753	5.56134	Male	UUO	UUO5	Library6
-6.95473	-7.6739	Male	UUO	UUO2	Library2
-5.54134	6.12494	Female	UUO	UUO3	Library3
-6.32132	6.34002	Male	UUO	UUO2	Library1
-7.08579	1.88175	Male	UUO	UUO4	Library6
9.08968	2.49638	Male	UUO	UUO4	Library5
-12.2922	-0.324273	Female	Control	Control5	Library2
-3.34607	10.047	Male	UUO	UUO5	Library6
-5.90691	6.25892	Male	UUO	UUO2	Library1
6.31885	4.498	Male	UUO	UUO4	Library5
-0.993422	16.4802	Female	Control	Control6	Library4
-5.88742	6.81582	Male	UUO	UUO5	Library6
7.47625	5.28861	Male	UUO	UUO4	Library6
12.5135	-6.26243	Female	UUO	UUO3	Library5
-2.47615	-16.3687	Male	Control	Control2	Library2
10.4658	-0.726852	Male	UUO	UUO4	Library6
-8.71766	-7.71373	Male	Control	Control7	Library2
7.74655	3.83192	Male	UUO	UUO1	Library3
-12.2796	0.596013	Male	UUO	UUO5	Library6
12.2983	-6.23641	Female	UUO	UUO3	Library5
6.18084	6.06371	Male	UUO	UUO1	Library3
-5.74206	6.23333	Male	UUO	UUO2	Library1
-2.03771	5.74934	Male	Control	Control1	Library1
12.0459	-5.59397	Female	UUO	UUO3	Library5
-2.16738	8.91666	Female	Control	Control6	Library4
8.81472	2.20501	Male	UUO	UUO4	Library6
-4.80517	-6.66283	Female	Control	Control3	Library4
0.496855	-2.58313	Male	UUO	UUO1	Library2
-4.19528	10.6577	Male	Control	Control2	Library5
7.91949	5.70635	Male	UUO	UUO5	Library5
-5.22062	0.927788	Male	Control	Control1	Library1
-8.05811	-0.260805	Female	Control	Control6	Library6
1.21672	-9.81699	Male	UUO	UUO4	Library5
-4.8616	-7.09729	Female	Control	Control5	Library2
9.50162	3.98743	Male	UUO	UUO5	Library5
-10.1358	0.596539	Male	UUO	UUO5	Library5
-6.89336	1.4211	Male	UUO	UUO4	Library5
1.14143	-9.37604	Male	UUO	UUO4	Library5
-4.14195	-16.0857	Female	UUO	UUO3	Library3
5.62146	2.30894	Male	UUO	UUO2	Library1
-4.75027	-8.61193	Male	Control	Control2	Library5
5.66388	4.42648	Male	UUO	UUO4	Library5
7.32402	3.04309	Female	UUO	UUO3	Library4
3.83321	-9.35666	Male	UUO	UUO5	Library5
-2.44904	9.42711	Male	UUO	UUO5	Library5
7.79476	3.70617	Male	UUO	UUO4	Library5
0.346887	16.6111	Male	UUO	UUO5	Library5
-2.58799	8.57279	Female	Control	Control5	Library2
11.8602	-7.58045	Female	UUO	UUO3	Library5
-2.77766	5.62284	Male	UUO	UUO5	Library6
7.81379	5.81771	Male	UUO	UUO2	Library1
-1.98274	5.9681	Male	UUO	UUO5	Library6
9.10445	2.7136	Male	UUO	UUO4	Library5
3.2027	-9.53906	Male	UUO	UUO5	Library5
-4.30145	10.6139	Female	Control	Control5	Library2
3.60729	-8.83586	Male	UUO	UUO4	Library6
-5.36571	-9.58383	Male	Control	Control4	Library6
9.22654	3.02957	Male	UUO	UUO2	Library2
0.504494	16.7999	Male	Control	Control2	Library5
-6.23672	-10.5568	Male	Control	Control7	Library6
-3.20942	7.65431	Male	UUO	UUO5	Library5
-11.4849	0.276883	Male	UUO	UUO5	Library6
9.65751	0.473111	Male	UUO	UUO5	Library5
6.74821	6.26964	Male	UUO	UUO1	Library3
0.445917	16.651	Male	Control	Control1	Library1
-5.89982	0.608227	Female	Control	Control5	Library2
-4.79111	-10.1574	Male	Control	Control2	Library5
-3.38296	6.73489	Male	UUO	UUO5	Library5
-6.60597	-3.57025	Female	UUO	UUO3	Library5
3.57308	-9.13164	Male	UUO	UUO1	Library2
-4.4353	10.3595	Male	UUO	UUO5	Library5
3.44901	-9.59771	Male	UUO	UUO1	Library2
-1.17854	16.6758	Male	Control	Control2	Library5
5.01124	5.24072	Female	UUO	UUO3	Library5
-6.01649	-10.9623	Male	Control	Control2	Library5
-3.20028	-15.7221	Male	UUO	UUO5	Library6
5.10024	3.21329	Male	UUO	UUO4	Library6
0.716862	-9.14387	Male	UUO	UUO4	Library6
-6.92785	-7.54673	Male	UUO	UUO1	Library2
-3.52646	10.8182	Female	Control	Control6	Library4
6.3349	4.40479	Male	UUO	UUO4	Library6
-3.7356	0.18967	Male	Control	Control7	Library6
-4.57079	10.2691	Male	UUO	UUO5	Library5
2.77984	-10.1796	Male	UUO	UUO4	Library5
5.84783	4.75652	Male	UUO	UUO4	Library5
-8.24588	-6.24955	Male	UUO	UUO2	Library1
2.3598	-8.42452	Male	UUO	UUO4	Library6
-5.73131	-9.38175	Male	UUO	UUO2	Library4
-6.0538	7.55421	Male	UUO	UUO4	Library5
5.33913	2.38229	Male	UUO	UUO4	Library5
0.393327	16.9507	Male	Control	Control4	Library1
9.94969	3.69543	Female	UUO	UUO3	Library5
6.67905	5.71312	Male	UUO	UUO4	Library6
-1.92284	6.28421	Male	Control	Control2	Library5
-6.82336	-6.92436	Male	UUO	UUO2	Library1
2.5602	-9.05859	Male	UUO	UUO4	Library5
8.1219	5.8655	Male	Control	Control2	Library5
1.72032	-7.44818	Male	UUO	UUO4	Library6
8.98776	5.74067	Female	UUO	UUO3	Library4
8.85008	2.73082	Male	UUO	UUO4	Library6
1.93552	-8.82677	Male	UUO	UUO4	Library5
-3.95619	9.18089	Male	Control	Control4	Library1
-3.5323	10.665	Female	Control	Control5	Library2
12.8483	-6.46246	Female	Control	Control6	Library6
-8.95051	-7.43325	Female	Control	Control6	Library6
-12.1688	0.0127279	Male	Control	Control1	Library1
8.23471	3.71901	Male	UUO	UUO1	Library3
-5.43883	5.61956	Female	UUO	UUO3	Library5
9.37739	5.16361	Male	UUO	UUO5	Library6
-2.32284	9.24467	Male	Control	Control4	Library6
6.61875	5.92902	Male	UUO	UUO1	Library3
-3.92418	8.19992	Male	UUO	UUO2	Library1
-5.29065	-9.77573	Male	Control	Control1	Library1
7.1134	5.18896	Male	UUO	UUO5	Library5
8.81549	5.27752	Male	UUO	UUO2	Library1
-6.03488	5.4384	Male	UUO	UUO1	Library2
11.443	-7.97044	Male	UUO	UUO4	Library6
9.30756	4.18563	Male	UUO	UUO5	Library6
9.02044	2.77383	Male	UUO	UUO4	Library5
8.80271	2.39711	Male	UUO	UUO4	Library6
10.2975	-0.966433	Male	UUO	UUO1	Library3
8.8771	2.83113	Female	UUO	UUO3	Library4
-2.40311	7.19077	Male	UUO	UUO5	Library5
-3.08838	10.0412	Female	Control	Control5	Library2
-1.96687	5.93088	Male	Control	Control2	Library5
11.4284	-6.5056	Male	UUO	UUO2	Library1
5.0775	-15.6187	Male	UUO	UUO2	Library2
3.74243	-9.06834	Male	UUO	UUO1	Library2
8.9151	-1.14999	Female	UUO	UUO3	Library3
0.480291	-2.59434	Male	Control	Control7	Library6
3.43928	-8.97929	Male	UUO	UUO4	Library5
-2.58074	9.54265	Male	Control	Control4	Library6
-4.89763	6.75021	Male	UUO	UUO4	Library5
-2.39476	-16.2897	Male	Control	Control7	Library2
6.32529	-5.44764	Male	Control	Control7	Library6
-2.36131	7.36692	Male	Control	Control2	Library5
-0.588012	-15.8995	Male	UUO	UUO5	Library6
9.97461	-10.1873	Male	UUO	UUO4	Library6
9.17593	5.36691	Male	UUO	UUO5	Library5
2.79537	-11.0787	Male	UUO	UUO1	Library2
5.70286	13.4946	Male	UUO	UUO5	Library6
8.97222	6.19219	Female	UUO	UUO3	Library5
-6.47907	-7.44481	Male	Control	Control7	Library6
-10.948	0.945897	Male	Control	Control2	Library5
-5.68003	9.35725	Male	Control	Control2	Library2
-7.03008	-7.26301	Male	Control	Control4	Library1
-4.48731	-9.07433	Male	UUO	UUO5	Library6
-2.38353	8.93724	Male	Control	Control2	Library2
-6.18885	-10.3736	Male	Control	Control7	Library6
7.62076	4.79805	Male	UUO	UUO5	Library6
-5.08667	-8.5751	Male	Control	Control2	Library5
6.84124	6.12879	Male	UUO	UUO1	Library3
11.5992	-8.65181	Female	UUO	UUO3	Library5
-11.6302	0.784848	Male	Control	Control2	Library5
0.897492	-9.77847	Male	UUO	UUO4	Library5
5.2615	2.26973	Male	Control	Control2	Library5
9.72884	0.5344	Male	Control	Control7	Library6
7.89372	2.47701	Male	UUO	UUO4	Library6
0.924049	-8.72049	Male	UUO	UUO4	Library6
11.8802	-5.63518	Male	UUO	UUO2	Library2
-4.32033	10.7565	Male	Control	Control7	Library6
10.7026	-0.693563	Male	UUO	UUO5	Library5
-5.70826	-10.6346	Female	Control	Control6	Library4
12.6305	-6.1479	Female	UUO	UUO3	Library4
-12.2363	-0.188311	Male	UUO	UUO5	Library5
7.54699	6.57595	Male	UUO	UUO1	Library3
-6.33386	8.18619	Male	UUO	UUO4	Library5
8.80555	4.99116	Male	UUO	UUO5	Library6
8.30882	-9.19264	Male	UUO	UUO4	Library6
4.51931	3.77924	Male	UUO	UUO4	Library5
7.88859	3.04624	Male	UUO	UUO4	Library6
-4.40331	10.5395	Female	Control	Control6	Library6
7.14419	5.85581	Male	UUO	UUO4	Library5
-4.31046	0.724788	Male	UUO	UUO5	Library6
-6.22508	-3.77538	Male	Control	Control4	Library6
-5.64025	6.92763	Female	UUO	UUO3	Library5
9.88554	3.34624	Female	UUO	UUO3	Library5
-3.94766	0.894051	Female	Control	Control5	Library2
0.271896	16.4568	Male	Control	Control7	Library2
-4.92438	-6.74029	Male	Control	Control7	Library6
5.00202	2.87829	Male	UUO	UUO4	Library6
-2.95102	10.017	Male	Control	Control2	Library5
-4.13093	10.3499	Male	Control	Control7	Library6
-3.68746	0.678587	Male	Control	Control7	Library2
11.9844	-6.14922	Female	UUO	UUO3	Library3
12.6381	-5.92239	Male	Control	Control7	Library6
-4.29193	0.404662	Male	Control	Control7	Library6
6.33397	5.07999	Male	UUO	UUO4	Library5
-5.12389	5.6909	Male	Control	Control7	Library6
-6.88379	-4.36162	Female	Control	Control3	Library4
1.26533	-8.54015	Male	UUO	UUO4	Library5
-2.31755	8.69148	Female	Control	Control5	Library2
7.89889	4.90485	Male	UUO	UUO5	Library6
-8.23173	-0.22594	Male	Control	Control2	Library2
-1.82474	8.29936	Female	Control	Control6	Library4
11.1436	-6.40355	Male	UUO	UUO2	Library2
-7.18182	2.28862	Male	UUO	UUO1	Library2
-2.42119	9.12669	Male	UUO	UUO5	Library6
7.83213	-1.35473	Male	UUO	UUO2	Library1
-7.63657	1.22876	Male	UUO	UUO4	Library6
10.166	2.82665	Male	UUO	UUO2	Library4
11.8812	-8.30207	Female	UUO	UUO3	Library5
5.02334	-15.5242	Male	UUO	UUO5	Library5
7.97223	5.79922	Male	UUO	UUO5	Library6
9.84341	6.53632	Male	UUO	UUO4	Library6
4.69765	3.53447	Male	UUO	UUO4	Library6
5.28988	3.07708	Male	UUO	UUO5	Library6
0.373441	16.734	Male	Control	Control2	Library5
-6.34366	-3.32994	Male	UUO	UUO5	Library5
-2.78707	9.22417	Male	UUO	UUO5	Library5
-6.6874	-9.67612	Male	UUO	UUO2	Library1
3.56868	-8.91681	Male	UUO	UUO4	Library6
-0.65848	16.0636	Male	Control	Control4	Library1
-1.65993	-15.7327	Male	UUO	UUO5	Library5
-6.71632	-10.7266	Male	Control	Control2	Library2
-6.26438	7.69411	Female	UUO	UUO3	Library5
9.01166	2.13768	Male	UUO	UUO2	Library4
-5.82477	5.63608	Male	UUO	UUO5	Library6
-2.68718	7.79515	Female	UUO	UUO3	Library5
-5.38771	-8.25933	Male	Control	Control4	Library6
5.14514	-15.6522	Male	UUO	UUO5	Library6
-3.32403	0.458928	Male	Control	Control4	Library6
-2.46085	-16.0546	Male	UUO	UUO5	Library6
-10.6092	1.78929	Female	UUO	UUO3	Library5
7.11114	5.47766	Female	UUO	UUO3	Library3
-6.33105	7.78745	Male	UUO	UUO2	Library2
8.08392	5.8951	Male	UUO	UUO5	Library5
1.75851	-8.88237	Male	UUO	UUO4	Library5
-6.77949	2.23387	Male	Control	Control7	Library6
-2.24535	7.57925	Male	Control	Control4	Library6
7.93752	2.45871	Male	UUO	UUO4	Library6
-7.51096	2.19337	Male	UUO	UUO4	Library6
1.7778	-10.5871	Male	UUO	UUO4	Library6
-4.23547	-8.15643	Male	UUO	UUO5	Library6
-3.95114	7.22006	Female	UUO	UUO3	Library5
-7.5259	-8.16332	Male	UUO	UUO1	Library2
-1.93712	8.55025	Female	Control	Control6	Library4
5.81602	13.4505	Male	Control	Control7	Library6
8.28827	3.93806	Female	UUO	UUO3	Library4
-11.7354	-0.208774	Male	UUO	UUO5	Library5
9.52822	0.803229	Male	UUO	UUO5	Library5
3.02444	-8.94511	Male	UUO	UUO4	Library5
-1.71583	7.45081	Female	Control	Control5	Library2
-3.23183	9.68384	Male	Control	Control1	Library1
-2.88568	10.171	Male	Control	Control4	Library1
8.96495	2.90641	Female	UUO	UUO3	Library3
0.325484	16.5788	Female	Control	Control6	Library4
-10.6017	0.0156529	Male	Control	Control7	Library6
7.778	6.42717	Male	UUO	UUO1	Library2
4.86955	3.5899	Male	UUO	UUO4	Library5
9.08302	2.84156	Female	UUO	UUO3	Library4
-6.54169	6.65811	Male	UUO	UUO5	Library5
12.4552	-6.32717	Female	UUO	UUO3	Library5
-6.09527	-6.4059	Male	Control	Control2	Library5
6.03602	4.2814	Male	UUO	UUO4	Library5
9.41773	6.13478	Male	UUO	UUO4	Library5
-1.92033	8.68377	Male	Control	Control1	Library1
-5.3465	5.51863	Male	UUO	UUO1	Library2
-11.0678	-0.142971	Male	Control	Control7	Library2
6.90473	-4.83502	Male	UUO	UUO4	Library6
-2.79789	-16.1734	Male	Control	Control2	Library2
7.01594	5.28316	Male	UUO	UUO4	Library5
-4.54544	-8.24919	Male	Control	Control7	Library2
-5.67049	0.387816	Male	Control	Control2	Library2
-4.58072	10.8205	Male	Control	Control2	Library2
11.978	-8.49852	Male	UUO	UUO4	Library5
-6.20858	-9.2823	Male	UUO	UUO2	Library1
-2.83473	8.75434	Male	Control	Control2	Library2
-2.18028	7.53664	Male	UUO	UUO5	Library6
11.2949	-7.9677	Male	UUO	UUO4	Library6
9.28917	3.14252	Male	UUO	UUO4	Library6
7.15051	5.50029	Male	UUO	UUO4	Library6
5.95747	5.54899	Male	UUO	UUO4	Library5
-5.24649	-10.541	Male	UUO	UUO5	Library6
12.7275	-5.82689	Male	Control	Control7	Library6
-5.14827	0.223216	Female	Control	Control5	Library2
-2.38575	7.667	Male	Control	Control2	Library5
-3.80547	0.444724	Male	Control	Control7	Library2
0.745584	-9.42601	Male	UUO	UUO4	Library5
-6.10852	5.4119	Male	UUO	UUO2	Library1
-4.75393	10.1125	Male	Control	Control7	Library6
-6.53206	-3.35241	Male	UUO	UUO5	Library6
-11.8498	0.204254	Male	UUO	UUO5	Library5
5.27537	13.369	Male	Control	Control7	Library2
-4.82651	6.16455	Male	UUO	UUO2	Library4
10.4373	-0.883423	Male	UUO	UUO4	Library5
-11.2818	1.60598	Male	Control	Control4	Library6
-6.43616	6.52637	Male	UUO	UUO5	Library6
-3.35159	8.1741	Female	UUO	UUO3	Library5
2.18835	-10.6522	Male	UUO	UUO4	Library5
-5.32746	-10.7194	Male	UUO	UUO5	Library6
0.445337	16.7671	Male	Control	Control7	Library6
0.92967	-8.74296	Male	UUO	UUO4	Library5
6.67682	-4.28249	Female	UUO	UUO3	Library5
-6.76733	-3.24512	Female	UUO	UUO3	Library5
5.84816	13.9447	Male	Control	Control2	Library5
3.02905	-2.73381	Male	UUO	UUO4	Library6
[truncated: 44,958 more rows]

## Sheet: Figure S3d
Cells per cluster			Transcripts per cluster			Unique genes per cluster			% mitochondrial transcripts per cluster			ATAC fragments per cluster			Unique ATAC peaks per sample
Group	Cells		Transcripts	Group		Genes	Group		%mitochondrial	Group		Fragments	Group		Peaks	Group
1: PT S1	1815		3988	19: TAL Injured		2194	19: TAL Injured		0.125045	19: TAL Injured		6592	19: TAL Injured		5650	19: TAL Injured
2: PT S2	1160		1837	48: Treg		1086	48: Treg		0.325374	48: Treg		4621	48: Treg		3717	48: Treg
3: PT S3	1002		515	46: pDC		392	46: pDC		3.63128411337339e-06	46: pDC		4980	46: pDC		3888	46: pDC
4: cTAL1	1912		3377	30: Ascending Vasa Recta		1644	30: Ascending Vasa Recta		0.324394	30: Ascending Vasa Recta		3983	30: Ascending Vasa Recta		3432	30: Ascending Vasa Recta
5: cTAL2	2753		6007	18: PT Injured		2705	18: PT Injured		0.529192	18: PT Injured		4376	18: PT Injured		3883	18: PT Injured
6: mTAL	2199		3152	19: TAL Injured		1712	19: TAL Injured		0.661416	19: TAL Injured		3480	19: TAL Injured		3143	19: TAL Injured
7: Macula Densa	111		9004	17: IC-B		3226	17: IC-B		0.0554536	17: IC-B		5065	17: IC-B		4453	17: IC-B
8: DTL	269		7365	6: mTAL		3527	6: mTAL		0.297497	6: mTAL		3286	6: mTAL		2835	6: mTAL
9: ATL	617		7346	40: Macrophage Activated		2794	40: Macrophage Activated		0.271133	40: Macrophage Activated		4282	40: Macrophage Activated		3722	40: Macrophage Activated
10: DCT1	1330		9399	23: IC-A Injured		3215	23: IC-A Injured		0.0531061	23: IC-A Injured		2872	23: IC-A Injured		2670	23: IC-A Injured
11: DCT2	932		1930	48: Treg		1208	48: Treg		5.3353	48: Treg		4537	48: Treg		3688	48: Treg
12: CNT	1562		2503	28: Endothelia Glomerular		1384	28: Endothelia Glomerular		1.91708	28: Endothelia Glomerular		646	28: Endothelia Glomerular		626	28: Endothelia Glomerular
13: cPC	805		7145	24: PT Inflammatory		2868	24: PT Inflammatory		0.139631	24: PT Inflammatory		4254	24: PT Inflammatory		3853	24: PT Inflammatory
14: mPC	347		770	25: TAL Inflammatory		583	25: TAL Inflammatory		0.258395	25: TAL Inflammatory		1236	25: TAL Inflammatory		1193	25: TAL Inflammatory
15: cIC-A	629		3834	19: TAL Injured		1921	19: TAL Injured		0.156127	19: TAL Injured		3277	19: TAL Injured		2966	19: TAL Injured
16: mIC-A	114		4689	19: TAL Injured		2440	19: TAL Injured		0.824531	19: TAL Injured		5488	19: TAL Injured		4863	19: TAL Injured
17: IC-B	691		1403	51: Na√Øve Tc Cell		972	51: Na√Øve Tc Cell		4.81356	51: Na√Øve Tc Cell		5055	51: Na√Øve Tc Cell		4103	51: Na√Øve Tc Cell
18: PT Injured	2019		7028	23: IC-A Injured		3132	23: IC-A Injured		0.269362	23: IC-A Injured		2381	23: IC-A Injured		2187	23: IC-A Injured
19: TAL Injured	1869		2651	21: CNT Injured		1799	21: CNT Injured		1.15497	21: CNT Injured		10759	21: CNT Injured		9040	21: CNT Injured
20: DCT Injured	724		1656	51: Na√Øve Tc Cell		1134	51: Na√Øve Tc Cell		1.13097	51: Na√Øve Tc Cell		3944	51: Na√Øve Tc Cell		3324	51: Na√Øve Tc Cell
21: CNT Injured	240		1630	28: Endothelia Glomerular		1025	28: Endothelia Glomerular		0.97146	28: Endothelia Glomerular		2566	28: Endothelia Glomerular		2254	28: Endothelia Glomerular
22: PC Injured	337		647	53: MAIT		528	53: MAIT		5.25546	53: MAIT		7120	53: MAIT		5466	53: MAIT
23: IC-A Injured	360		7128	19: TAL Injured		3079	19: TAL Injured		0.363228	19: TAL Injured		11851	19: TAL Injured		9915	19: TAL Injured
24: PT Inflammatory	613		757	44: cDC2		634	44: cDC2		7.86926	44: cDC2		4911	44: cDC2		4338	44: cDC2
25: TAL Inflammatory	1179		1454	25: TAL Inflammatory		911	25: TAL Inflammatory		0.885578	25: TAL Inflammatory		816	25: TAL Inflammatory		789	25: TAL Inflammatory
26: PEC	333		7212	17: IC-B		2637	17: IC-B		1.39344	17: IC-B		548	17: IC-B		535	17: IC-B
27: Podocyte	108		3530	25: TAL Inflammatory		1742	25: TAL Inflammatory		0.14124	25: TAL Inflammatory		1879	25: TAL Inflammatory		1797	25: TAL Inflammatory
28: Endothelia Glomerular	363		968	52: Effector Tc Cell		719	52: Effector Tc Cell		2.32087	52: Effector Tc Cell		4904	52: Effector Tc Cell		3908	52: Effector Tc Cell
29: Descending Vasa Recta	55		1947	49: Na√Øve Th Cell		1214	49: Na√Øve Th Cell		3.51486	49: Na√Øve Th Cell		3905	49: Na√Øve Th Cell		3300	49: Na√Øve Th Cell
30: Ascending Vasa Recta	354		5125	1: PT S1		2532	1: PT S1		0.19466	1: PT S1		18080	1: PT S1		13718	1: PT S1
31: Peritubular Capillary Endothelia	825		1213	48: Treg		823	48: Treg		4.18311	48: Treg		3104	48: Treg		2619	48: Treg
32: Pericyte	87		1527	52: Effector Tc Cell		983	52: Effector Tc Cell		4.01758	52: Effector Tc Cell		4056	52: Effector Tc Cell		3419	52: Effector Tc Cell
33: vSMC	60		4484	25: TAL Inflammatory		2143	25: TAL Inflammatory		0.133462	25: TAL Inflammatory		2079	25: TAL Inflammatory		1887	25: TAL Inflammatory
34: JG Cell	32		2212	25: TAL Inflammatory		1367	25: TAL Inflammatory		0.715557	25: TAL Inflammatory		10549	25: TAL Inflammatory		8620	25: TAL Inflammatory
35: Fibroblast	141		1463	30: Ascending Vasa Recta		928	30: Ascending Vasa Recta		2.85146	30: Ascending Vasa Recta		4963	30: Ascending Vasa Recta		4076	30: Ascending Vasa Recta
36: Myofibroblast	585		8717	19: TAL Injured		3171	19: TAL Injured		0.0687507	19: TAL Injured		2185	19: TAL Injured		2014	19: TAL Injured
37: CD16 Monocyte	210		1319	25: TAL Inflammatory		975	25: TAL Inflammatory		-7.84459e-06	25: TAL Inflammatory		8128	25: TAL Inflammatory		6953	25: TAL Inflammatory
38: CD14 Monocyte	424		3111	40: Macrophage Activated		1681	40: Macrophage Activated		0.159838	40: Macrophage Activated		3101	40: Macrophage Activated		2716	40: Macrophage Activated
39: Monocyte Transitioning	287		9959	23: IC-A Injured		3470	23: IC-A Injured		0.130236	23: IC-A Injured		502	23: IC-A Injured		474	23: IC-A Injured
40: Macrophage Activated	982		1849	54: NKT Cell		1211	54: NKT Cell		6.80101	54: NKT Cell		4655	54: NKT Cell		3850	54: NKT Cell
41: Macrophage Resident	292		2846	19: TAL Injured		1701	19: TAL Injured		0.0350283	19: TAL Injured		653	19: TAL Injured		639	19: TAL Injured
42: Macrophage HIF1A+	93		1059	54: NKT Cell		761	54: NKT Cell		8.45556	54: NKT Cell		6069	54: NKT Cell		4855	54: NKT Cell
43: cDC1	51		1563	52: Effector Tc Cell		1014	52: Effector Tc Cell		2.97768	52: Effector Tc Cell		3576	52: Effector Tc Cell		3050	52: Effector Tc Cell
44: cDC2	294		5670	23: IC-A Injured		2824	23: IC-A Injured		0.228143	23: IC-A Injured		1892	23: IC-A Injured		1842	23: IC-A Injured
45: cDC CCR7+	38		4430	19: TAL Injured		2285	19: TAL Injured		0.090117	19: TAL Injured		10745	19: TAL Injured		8757	19: TAL Injured
46: pDC	228		2770	44: cDC2		1681	44: cDC2		1.45391	44: cDC2		12806	44: cDC2		10354	44: cDC2
47: Mast Cell	142		6262	25: TAL Inflammatory		2781	25: TAL Inflammatory		0.365826	25: TAL Inflammatory		3659	25: TAL Inflammatory		3303	25: TAL Inflammatory
48: Treg	1160		673	53: MAIT		510	53: MAIT		6.51874	53: MAIT		3673	53: MAIT		3018	53: MAIT
49: Na√Øve Th Cell	3658		1744	17: IC-B		1215	17: IC-B		3.57929	17: IC-B		15489	17: IC-B		11599	17: IC-B
50: Effector Th Cell	794		10022	19: TAL Injured		3377	19: TAL Injured		0.0199487	19: TAL Injured		2615	19: TAL Injured		2406	19: TAL Injured
51: Na√Øve Tc Cell	1802		8072	19: TAL Injured		2951	19: TAL Injured		0.0123825	19: TAL Injured		4190	19: TAL Injured		3721	19: TAL Injured
52: Effector Tc Cell	1821		998	58: Memory B Cell		686	58: Memory B Cell		8.76712	58: Memory B Cell		5495	58: Memory B Cell		4425	58: Memory B Cell
53: MAIT	395		2150	37: CD16 Monocyte		1326	37: CD16 Monocyte		6.02622	37: CD16 Monocyte		1223	37: CD16 Monocyte		1176	37: CD16 Monocyte
54: NKT Cell	480		5673	19: TAL Injured		2697	19: TAL Injured		0.123094	19: TAL Injured		3580	19: TAL Injured		3232	19: TAL Injured
55: NK CD56bright	381		6745	18: PT Injured		2955	18: PT Injured		0.0591812	18: PT Injured		2190	18: PT Injured		2032	18: PT Injured
56: NK CD56dim	561		3571	19: TAL Injured		1921	19: TAL Injured		0.0838719	19: TAL Injured		3866	19: TAL Injured		3431	19: TAL Injured
57: Na√Øve B Cell	620		7168	2: PT S2		3107	2: PT S2		0.0975134	2: PT S2		18661	2: PT S2		14222	2: PT S2
58: Memory B Cell	3356		1147	49: Na√Øve Th Cell		812	49: Na√Øve Th Cell		2.70957	49: Na√Øve Th Cell		7209	49: Na√Øve Th Cell		5667	49: Na√Øve Th Cell
59: Plasma Cell	356		827	52: Effector Tc Cell		650	52: Effector Tc Cell		7.98223	52: Effector Tc Cell		5864	52: Effector Tc Cell		4536	52: Effector Tc Cell
			1320	19: TAL Injured		896	19: TAL Injured		0.526715	19: TAL Injured		1547	19: TAL Injured		1475	19: TAL Injured
			7973	20: DCT Injured		3188	20: DCT Injured		0.411981	20: DCT Injured		1034	20: DCT Injured		1001	20: DCT Injured
			1362	22: PC Injured		947	22: PC Injured		0.583092	22: PC Injured		1602	22: PC Injured		1372	22: PC Injured
			2557	19: TAL Injured		1565	19: TAL Injured		0.0781003	19: TAL Injured		4722	19: TAL Injured		4315	19: TAL Injured
			5741	19: TAL Injured		2516	19: TAL Injured		0.0348027	19: TAL Injured		2921	19: TAL Injured		2688	19: TAL Injured
			2936	55: NK CD56bright		1563	55: NK CD56bright		4.10824	55: NK CD56bright		5133	55: NK CD56bright		4247	55: NK CD56bright
			3030	17: IC-B		1717	17: IC-B		0.784327	17: IC-B		4503	17: IC-B		4075	17: IC-B
			1128	51: Na√Øve Tc Cell		819	51: Na√Øve Tc Cell		5.28968	51: Na√Øve Tc Cell		3466	51: Na√Øve Tc Cell		2969	51: Na√Øve Tc Cell
			3031	23: IC-A Injured		1765	23: IC-A Injured		0.0658648	23: IC-A Injured		4623	23: IC-A Injured		4016	23: IC-A Injured
			2912	26: PEC		1622	26: PEC		0.512304	26: PEC		6248	26: PEC		5023	26: PEC
			1006	55: NK CD56bright		749	55: NK CD56bright		0.0988214	55: NK CD56bright		8767	55: NK CD56bright		7092	55: NK CD56bright
			2299	25: TAL Inflammatory		1385	25: TAL Inflammatory		0.303151	25: TAL Inflammatory		6427	25: TAL Inflammatory		5648	25: TAL Inflammatory
			8325	3: PT S3		3451	3: PT S3		0.0120053	3: PT S3		20236	3: PT S3		15573	3: PT S3
			4144	18: PT Injured		2091	18: PT Injured		0.216248	18: PT Injured		12065	18: PT Injured		9853	18: PT Injured
			3251	28: Endothelia Glomerular		1688	28: Endothelia Glomerular		0.731921	28: Endothelia Glomerular		4200	28: Endothelia Glomerular		3623	28: Endothelia Glomerular
			9848	18: PT Injured		3298	18: PT Injured		0.0506839	18: PT Injured		5111	18: PT Injured		4523	18: PT Injured
			2950	24: PT Inflammatory		1682	24: PT Inflammatory		0.538908	24: PT Inflammatory		18782	24: PT Inflammatory		14165	24: PT Inflammatory
			10394	18: PT Injured		3698	18: PT Injured		0.0960323	18: PT Injured		8088	18: PT Injured		6967	18: PT Injured
			6460	20: DCT Injured		2669	20: DCT Injured		0.0309261	20: DCT Injured		2696	20: DCT Injured		2485	20: DCT Injured
			1752	25: TAL Inflammatory		1179	25: TAL Inflammatory		0.170059	25: TAL Inflammatory		14106	25: TAL Inflammatory		11217	25: TAL Inflammatory
			1626	55: NK CD56bright		1013	55: NK CD56bright		0.549104	55: NK CD56bright		1503	55: NK CD56bright		1433	55: NK CD56bright
			3185	20: DCT Injured		1827	20: DCT Injured		0.0940885	20: DCT Injured		16022	20: DCT Injured		12861	20: DCT Injured
			3495	19: TAL Injured		1942	19: TAL Injured		0.0570639	19: TAL Injured		7079	19: TAL Injured		6197	19: TAL Injured
			3724	26: PEC		1984	26: PEC		0.692227	26: PEC		6642	26: PEC		5579	26: PEC
			977	55: NK CD56bright		713	55: NK CD56bright		0.101522	55: NK CD56bright		8090	55: NK CD56bright		6499	55: NK CD56bright
			813	19: TAL Injured		592	19: TAL Injured		0.850535	19: TAL Injured		5301	19: TAL Injured		4519	19: TAL Injured
			6538	20: DCT Injured		2726	20: DCT Injured		0.137306	20: DCT Injured		7179	20: DCT Injured		6198	20: DCT Injured
			3069	19: TAL Injured		1882	19: TAL Injured		0.0974637	19: TAL Injured		7833	19: TAL Injured		6991	19: TAL Injured
			7882	19: TAL Injured		3098	19: TAL Injured		0.088617	19: TAL Injured		1885	19: TAL Injured		1766	19: TAL Injured
			2916	28: Endothelia Glomerular		1641	28: Endothelia Glomerular		0.341656	28: Endothelia Glomerular		4491	28: Endothelia Glomerular		3825	28: Endothelia Glomerular
			1892	18: PT Injured		1300	18: PT Injured		0.105216	18: PT Injured		13650	18: PT Injured		10923	18: PT Injured
			2461	18: PT Injured		1468	18: PT Injured		0.121471	18: PT Injured		14529	18: PT Injured		11427	18: PT Injured
			1909	19: TAL Injured		1369	19: TAL Injured		0.620792	19: TAL Injured		25053	19: TAL Injured		18752	19: TAL Injured
			1820	50: Effector Th Cell		1084	50: Effector Th Cell		6.66667	50: Effector Th Cell		1421	50: Effector Th Cell		1297	50: Effector Th Cell
			1448	53: MAIT		960	53: MAIT		5.77923	53: MAIT		4868	53: MAIT		3974	53: MAIT
			2969	2: PT S2		1747	2: PT S2		0.267816	2: PT S2		12881	2: PT S2		10210	2: PT S2
			1308	44: cDC2		941	44: cDC2		3.59764	44: cDC2		10886	44: cDC2		9137	44: cDC2
			4243	18: PT Injured		2265	18: PT Injured		0.0941063	18: PT Injured		10895	18: PT Injured		8839	18: PT Injured
			4986	19: TAL Injured		2409	19: TAL Injured		0.0400335	19: TAL Injured		7501	19: TAL Injured		6362	19: TAL Injured
			1537	38: CD14 Monocyte		1109	38: CD14 Monocyte		1.0263	38: CD14 Monocyte		4126	38: CD14 Monocyte		3645	38: CD14 Monocyte
			8788	25: TAL Inflammatory		3149	25: TAL Inflammatory		0.0227416	25: TAL Inflammatory		3700	25: TAL Inflammatory		3320	25: TAL Inflammatory
			6088	19: TAL Injured		2743	19: TAL Injured		0.0328204	19: TAL Injured		4684	19: TAL Injured		4083	19: TAL Injured
			9082	1: PT S1		3541	1: PT S1		0.186742	1: PT S1		16694	1: PT S1		13482	1: PT S1
			1067	52: Effector Tc Cell		823	52: Effector Tc Cell		3.25791	52: Effector Tc Cell		1125	52: Effector Tc Cell		1080	52: Effector Tc Cell
			1726	52: Effector Tc Cell		1064	52: Effector Tc Cell		3.1933	52: Effector Tc Cell		4681	52: Effector Tc Cell		3864	52: Effector Tc Cell
			5268	25: TAL Inflammatory		2359	25: TAL Inflammatory		0.0379152	25: TAL Inflammatory		886	25: TAL Inflammatory		842	25: TAL Inflammatory
			5843	3: PT S3		2914	3: PT S3		0.136497	3: PT S3		1791	3: PT S3		1732	3: PT S3
			5822	2: PT S2		2761	2: PT S2		0.698463	2: PT S2		1108	2: PT S2		1079	2: PT S2
			8693	19: TAL Injured		3485	19: TAL Injured		0.0229794	19: TAL Injured		7025	19: TAL Injured		6193	19: TAL Injured
			2653	19: TAL Injured		1579	19: TAL Injured		0.375096	19: TAL Injured		493	19: TAL Injured		487	19: TAL Injured
			1319	52: Effector Tc Cell		886	52: Effector Tc Cell		2.65487	52: Effector Tc Cell		4494	52: Effector Tc Cell		3680	52: Effector Tc Cell
			9695	20: DCT Injured		3394	20: DCT Injured		0.0411986	20: DCT Injured		5529	20: DCT Injured		4831	20: DCT Injured
			5759	18: PT Injured		2770	18: PT Injured		0.22507	18: PT Injured		6629	18: PT Injured		5798	18: PT Injured
			2118	53: MAIT		1255	53: MAIT		7.05212	53: MAIT		2837	53: MAIT		2530	53: MAIT
			2411	51: Na√Øve Tc Cell		1386	51: Na√Øve Tc Cell		2.26628	51: Na√Øve Tc Cell		2035	51: Na√Øve Tc Cell		1799	51: Na√Øve Tc Cell
			1106	53: MAIT		840	53: MAIT		0.894438	53: MAIT		7726	53: MAIT		5958	53: MAIT
			1549	51: Na√Øve Tc Cell		1078	51: Na√Øve Tc Cell		5.89307	51: Na√Øve Tc Cell		4899	51: Na√Øve Tc Cell		3971	51: Na√Øve Tc Cell
			1003	50: Effector Th Cell		736	50: Effector Th Cell		5.9869	50: Effector Th Cell		3691	50: Effector Th Cell		2969	50: Effector Th Cell
			2913	19: TAL Injured		1646	19: TAL Injured		0.102872	19: TAL Injured		5835	19: TAL Injured		4968	19: TAL Injured
			1035	18: PT Injured		794	18: PT Injured		0.192294	18: PT Injured		17420	18: PT Injured		13677	18: PT Injured
			919	19: TAL Injured		666	19: TAL Injured		4.14938	19: TAL Injured		8593	19: TAL Injured		6854	19: TAL Injured
			738	52: Effector Tc Cell		569	52: Effector Tc Cell		6.93567	52: Effector Tc Cell		4394	52: Effector Tc Cell		3434	52: Effector Tc Cell
			1495	53: MAIT		959	53: MAIT		7.02735	53: MAIT		2897	53: MAIT		2566	53: MAIT
			3447	28: Endothelia Glomerular		1729	28: Endothelia Glomerular		0.375073	28: Endothelia Glomerular		1535	28: Endothelia Glomerular		1426	28: Endothelia Glomerular
			7381	25: TAL Inflammatory		3164	25: TAL Inflammatory		0.0540953	25: TAL Inflammatory		7870	25: TAL Inflammatory		6827	25: TAL Inflammatory
			6126	25: TAL Inflammatory		2885	25: TAL Inflammatory		0.0326051	25: TAL Inflammatory		980	25: TAL Inflammatory		932	25: TAL Inflammatory
			684	53: MAIT		509	53: MAIT		3.24858	53: MAIT		5968	53: MAIT		4699	53: MAIT
			6697	19: TAL Injured		2898	19: TAL Injured		0.0298268	19: TAL Injured		3005	19: TAL Injured		2709	19: TAL Injured
			2998	25: TAL Inflammatory		1725	25: TAL Inflammatory		2.08671	25: TAL Inflammatory		6610	25: TAL Inflammatory		5728	25: TAL Inflammatory
			692	57: Na√Øve B Cell		536	57: Na√Øve B Cell		0.857131	57: Na√Øve B Cell		4600	57: Na√Øve B Cell		3623	57: Na√Øve B Cell
			4204	31: Peritubular Capillary Endothelia		2038	31: Peritubular Capillary Endothelia		0.472257	31: Peritubular Capillary Endothelia		2783	31: Peritubular Capillary Endothelia		2437	31: Peritubular Capillary Endothelia
			1396	40: Macrophage Activated		943	40: Macrophage Activated		0.0714853	40: Macrophage Activated		3652	40: Macrophage Activated		3339	40: Macrophage Activated
			2038	25: TAL Inflammatory		1387	25: TAL Inflammatory		2.48328	25: TAL Inflammatory		21663	25: TAL Inflammatory		16014	25: TAL Inflammatory
			3804	26: PEC		2062	26: PEC		0.573664	26: PEC		3484	26: PEC		3156	26: PEC
			1668	25: TAL Inflammatory		1149	25: TAL Inflammatory		0.0598915	25: TAL Inflammatory		4697	25: TAL Inflammatory		4329	25: TAL Inflammatory
			809	52: Effector Tc Cell		575	52: Effector Tc Cell		2.05564	52: Effector Tc Cell		2668	52: Effector Tc Cell		2271	52: Effector Tc Cell
			1688	19: TAL Injured		954	19: TAL Injured		0.118332	19: TAL Injured		1835	19: TAL Injured		1726	19: TAL Injured
			1717	53: MAIT		1114	53: MAIT		5.43657	53: MAIT		459	53: MAIT		441	53: MAIT
			4906	23: IC-A Injured		2379	23: IC-A Injured		0.0203579	23: IC-A Injured		6572	23: IC-A Injured		5617	23: IC-A Injured
			6937	25: TAL Inflammatory		2823	25: TAL Inflammatory		0.0288013	25: TAL Inflammatory		488	25: TAL Inflammatory		459	25: TAL Inflammatory
			7554	20: DCT Injured		3164	20: DCT Injured		0.0132165	20: DCT Injured		1314	20: DCT Injured		1247	20: DCT Injured
			1504	53: MAIT		1055	53: MAIT		2.33161	53: MAIT		7198	53: MAIT		5631	53: MAIT
			10739	18: PT Injured		3936	18: PT Injured		2.33551	18: PT Injured		7435	18: PT Injured		6657	18: PT Injured
			964	19: TAL Injured		728	19: TAL Injured		0.618552	19: TAL Injured		1443	19: TAL Injured		1373	19: TAL Injured
			6238	19: TAL Injured		2553	19: TAL Injured		0.0320356	19: TAL Injured		4291	19: TAL Injured		3777	19: TAL Injured
			1237	53: MAIT		851	53: MAIT		8.08605	53: MAIT		2181	53: MAIT		1905	53: MAIT
			2423	53: MAIT		1206	53: MAIT		6.5536	53: MAIT		2952	53: MAIT		2610	53: MAIT
			4783	19: TAL Injured		2394	19: TAL Injured		1.4612	19: TAL Injured		2719	19: TAL Injured		2502	19: TAL Injured
			1320	53: MAIT		872	53: MAIT		7.61173	53: MAIT		2720	53: MAIT		2441	53: MAIT
			9478	20: DCT Injured		3868	20: DCT Injured		4.22052	20: DCT Injured		10578	20: DCT Injured		8759	20: DCT Injured
			8674	19: TAL Injured		3227	19: TAL Injured		-1.05637e-05	19: TAL Injured		3834	19: TAL Injured		3413	19: TAL Injured
			797	50: Effector Th Cell		594	50: Effector Th Cell		0.374531	50: Effector Th Cell		7665	50: Effector Th Cell		5724	50: Effector Th Cell
			3773	49: Na√Øve Th Cell		1926	49: Na√Øve Th Cell		2.60241	49: Na√Øve Th Cell		13979	49: Na√Øve Th Cell		9690	49: Na√Øve Th Cell
			958	44: cDC2		715	44: cDC2		7.60348	44: cDC2		529	44: cDC2		470	44: cDC2
			964	53: MAIT		670	53: MAIT		5.76172	53: MAIT		4192	53: MAIT		3447	53: MAIT
			1585	19: TAL Injured		1061	19: TAL Injured		0.313869	19: TAL Injured		2211	19: TAL Injured		2061	19: TAL Injured
			7130	24: PT Inflammatory		3155	24: PT Inflammatory		0.0280145	24: PT Inflammatory		2350	24: PT Inflammatory		2237	24: PT Inflammatory
			822	58: Memory B Cell		611	58: Memory B Cell		8.85936	58: Memory B Cell		4055	58: Memory B Cell		3364	58: Memory B Cell
			1390	51: Na√Øve Tc Cell		899	51: Na√Øve Tc Cell		7.87557	51: Na√Øve Tc Cell		2825	51: Na√Øve Tc Cell		2441	51: Na√Øve Tc Cell
			2232	51: Na√Øve Tc Cell		1296	51: Na√Øve Tc Cell		7.11314	51: Na√Øve Tc Cell		2994	51: Na√Øve Tc Cell		2609	51: Na√Øve Tc Cell
			8656	2: PT S2		3545	2: PT S2		3.25032	2: PT S2		2910	2: PT S2		2753	2: PT S2
			1842	49: Na√Øve Th Cell		1139	49: Na√Øve Th Cell		8.90208	49: Na√Øve Th Cell		979	49: Na√Øve Th Cell		931	49: Na√Øve Th Cell
			7043	19: TAL Injured		2717	19: TAL Injured		0.155819	19: TAL Injured		2145	19: TAL Injured		2031	19: TAL Injured
			7877	23: IC-A Injured		3064	23: IC-A Injured		0.202636	23: IC-A Injured		2790	23: IC-A Injured		2500	23: IC-A Injured
			6925	19: TAL Injured		2802	19: TAL Injured		0.0144285	19: TAL Injured		2780	19: TAL Injured		2494	19: TAL Injured
			6033	20: DCT Injured		2724	20: DCT Injured		0.592501	20: DCT Injured		8878	20: DCT Injured		7463	20: DCT Injured
			4409	19: TAL Injured		2232	19: TAL Injured		0.045335	19: TAL Injured		10973	19: TAL Injured		9033	19: TAL Injured
			3095	56: NK CD56dim		1571	56: NK CD56dim		1.80665	56: NK CD56dim		608	56: NK CD56dim		588	56: NK CD56dim
			5288	18: PT Injured		2542	18: PT Injured		0.414005	18: PT Injured		17134	18: PT Injured		13282	18: PT Injured
			3772	19: TAL Injured		1850	19: TAL Injured		0.0264769	19: TAL Injured		3648	19: TAL Injured		3329	19: TAL Injured
			5458	37: CD16 Monocyte		2749	37: CD16 Monocyte		2.79311	37: CD16 Monocyte		5492	37: CD16 Monocyte		4784	37: CD16 Monocyte
			655	44: cDC2		476	44: cDC2		4.08759	44: cDC2		578	44: cDC2		562	44: cDC2
			1433	54: NKT Cell		928	54: NKT Cell		3.17354	54: NKT Cell		4852	54: NKT Cell		3899	54: NKT Cell
			1743	49: Na√Øve Th Cell		1068	49: Na√Øve Th Cell		2.45946	49: Na√Øve Th Cell		4424	49: Na√Øve Th Cell		3615	49: Na√Øve Th Cell
			1616	25: TAL Inflammatory		1036	25: TAL Inflammatory		0.246626	25: TAL Inflammatory		6924	25: TAL Inflammatory		5967	25: TAL Inflammatory
			2557	19: TAL Injured		1659	19: TAL Injured		0.117105	19: TAL Injured		632	19: TAL Injured		577	19: TAL Injured
			3913	28: Endothelia Glomerular		1776	28: Endothelia Glomerular		0.20382	28: Endothelia Glomerular		1948	28: Endothelia Glomerular		1785	28: Endothelia Glomerular
			1812	26: PEC		1218	26: PEC		2.4678	26: PEC		10045	26: PEC		7676	26: PEC
			934	51: Na√Øve Tc Cell		707	51: Na√Øve Tc Cell		0.425086	51: Na√Øve Tc Cell		7563	51: Na√Øve Tc Cell		5948	51: Na√Øve Tc Cell
			1086	48: Treg		741	48: Treg		4.89939	48: Treg		3696	48: Treg		3124	48: Treg
			1696	50: Effector Th Cell		1029	50: Effector Th Cell		4.39437	50: Effector Th Cell		1552	50: Effector Th Cell		1401	50: Effector Th Cell
			2567	40: Macrophage Activated		1661	40: Macrophage Activated		0.194101	40: Macrophage Activated		4550	40: Macrophage Activated		3888	40: Macrophage Activated
			3161	20: DCT Injured		1804	20: DCT Injured		0.189209	20: DCT Injured		10726	20: DCT Injured		8856	20: DCT Injured
			1044	17: IC-B		741	17: IC-B		0.473489	17: IC-B		2068	17: IC-B		1924	17: IC-B
			4461	31: Peritubular Capillary Endothelia		2170	31: Peritubular Capillary Endothelia		0.445636	31: Peritubular Capillary Endothelia		2247	31: Peritubular Capillary Endothelia		2046	31: Peritubular Capillary Endothelia
			1656	51: Na√Øve Tc Cell		1110	51: Na√Øve Tc Cell		9.54719	51: Na√Øve Tc Cell		1000	51: Na√Øve Tc Cell		958	51: Na√Øve Tc Cell
			1419	52: Effector Tc Cell		956	52: Effector Tc Cell		2.93114	52: Effector Tc Cell		624	52: Effector Tc Cell		605	52: Effector Tc Cell
			1207	50: Effector Th Cell		824	50: Effector Th Cell		0.821025	50: Effector Th Cell		1268	50: Effector Th Cell		1186	50: Effector Th Cell
			8994	19: TAL Injured		3440	19: TAL Injured		0.0111179	19: TAL Injured		2128	19: TAL Injured		1990	19: TAL Injured
			929	55: NK CD56bright		658	55: NK CD56bright		5.77507	55: NK CD56bright		5758	55: NK CD56bright		4636	55: NK CD56bright
			4162	26: PEC		2322	26: PEC		0.429886	26: PEC		6270	26: PEC		5711	26: PEC
			1637	19: TAL Injured		1128	19: TAL Injured		0.303584	19: TAL Injured		17102	19: TAL Injured		12772	19: TAL Injured
			873	49: Na√Øve Th Cell		666	49: Na√Øve Th Cell		5.80021	49: Na√Øve Th Cell		6392	49: Na√Øve Th Cell		4874	49: Na√Øve Th Cell
			8671	18: PT Injured		3465	18: PT Injured		1.52031	18: PT Injured		3727	18: PT Injured		3458	18: PT Injured
			6804	20: DCT Injured		3144	20: DCT Injured		0.0586725	20: DCT Injured		6428	20: DCT Injured		5574	20: DCT Injured
			2770	20: DCT Injured		1713	20: DCT Injured		0.645152	20: DCT Injured		6591	20: DCT Injured		5677	20: DCT Injured
			2279	56: NK CD56dim		1351	56: NK CD56dim		4.87908	56: NK CD56dim		588	56: NK CD56dim		563	56: NK CD56dim
			1302	52: Effector Tc Cell		936	52: Effector Tc Cell		2.39521	52: Effector Tc Cell		494	52: Effector Tc Cell		478	52: Effector Tc Cell
			754	53: MAIT		584	53: MAIT		2.07254	53: MAIT		1699	53: MAIT		1564	53: MAIT
			6111	19: TAL Injured		2750	19: TAL Injured		0.179581	19: TAL Injured		3624	19: TAL Injured		3260	19: TAL Injured
			6734	25: TAL Inflammatory		2639	25: TAL Inflammatory		0.0148447	25: TAL Inflammatory		3656	25: TAL Inflammatory		3321	25: TAL Inflammatory
			9658	21: CNT Injured		3806	21: CNT Injured		0.299134	21: CNT Injured		6207	21: CNT Injured		5385	21: CNT Injured
			3887	18: PT Injured		1995	18: PT Injured		0.0771242	18: PT Injured		10054	18: PT Injured		8123	18: PT Injured
			832	53: MAIT		645	53: MAIT		5.55557	53: MAIT		5755	53: MAIT		4608	53: MAIT
			1335	46: pDC		920	46: pDC		1.47061	46: pDC		6841	46: pDC		5503	46: pDC
			3943	4: cTAL1		2120	4: cTAL1		0.0253091	4: cTAL1		6198	4: cTAL1		5351	4: cTAL1
			850	2: PT S2		687	2: PT S2		0.117359	2: PT S2		13236	2: PT S2		10558	2: PT S2
			2098	58: Memory B Cell		1227	58: Memory B Cell		2.59619	58: Memory B Cell		1520	58: Memory B Cell		1399	58: Memory B Cell
			6599	23: IC-A Injured		2880	23: IC-A Injured		0.0151295	23: IC-A Injured		1244	23: IC-A Injured		1165	23: IC-A Injured
			1325	49: Na√Øve Th Cell		852	49: Na√Øve Th Cell		5.55555	49: Na√Øve Th Cell		1153	49: Na√Øve Th Cell		1059	49: Na√Øve Th Cell
			1465	52: Effector Tc Cell		999	52: Effector Tc Cell		3.48455	52: Effector Tc Cell		3447	52: Effector Tc Cell		2858	52: Effector Tc Cell
			1920	48: Treg		1241	48: Treg		0.671823	48: Treg		786	48: Treg		766	48: Treg
			7761	24: PT Inflammatory		3177	24: PT Inflammatory		0.0643125	24: PT Inflammatory		3866	24: PT Inflammatory		3571	24: PT Inflammatory
			1847	49: Na√Øve Th Cell		1166	49: Na√Øve Th Cell		5.84944	49: Na√Øve Th Cell		2209	49: Na√Øve Th Cell		1927	49: Na√Øve Th Cell
			5724	23: IC-A Injured		2743	23: IC-A Injured		0.313043	23: IC-A Injured		6968	23: IC-A Injured		6141	23: IC-A Injured
			2653	51: Na√Øve Tc Cell		1680	51: Na√Øve Tc Cell		3.89892	51: Na√Øve Tc Cell		3959	51: Na√Øve Tc Cell		3365	51: Na√Øve Tc Cell
			1258	48: Treg		909	48: Treg		4.83749	48: Treg		6084	48: Treg		4775	48: Treg
			1129	51: Na√Øve Tc Cell		837	51: Na√Øve Tc Cell		7.76144	51: Na√Øve Tc Cell		4729	51: Na√Øve Tc Cell		3836	51: Na√Øve Tc Cell
			2618	54: NKT Cell		1378	54: NKT Cell		2.92377	54: NKT Cell		3403	54: NKT Cell		2915	54: NKT Cell
			1693	38: CD14 Monocyte		1073	38: CD14 Monocyte		8.13008	38: CD14 Monocyte		7396	38: CD14 Monocyte		6051	38: CD14 Monocyte
			1433	53: MAIT		976	53: MAIT		6.70135	53: MAIT		4791	53: MAIT		3812	53: MAIT
			2009	21: CNT Injured		1315	21: CNT Injured		0.54241	21: CNT Injured		21032	21: CNT Injured		16081	21: CNT Injured
			7993	25: TAL Inflammatory		3127	25: TAL Inflammatory		0.0124965	25: TAL Inflammatory		8521	25: TAL Inflammatory		7272	25: TAL Inflammatory
			9209	24: PT Inflammatory		3418	24: PT Inflammatory		0.0216915	24: PT Inflammatory		10904	24: PT Inflammatory		8896	24: PT Inflammatory
			4464	18: PT Injured		2247	18: PT Injured		0.111771	18: PT Injured		7632	18: PT Injured		6502	18: PT Injured
			1765	52: Effector Tc Cell		1113	52: Effector Tc Cell		2.86186	52: Effector Tc Cell		2574	52: Effector Tc Cell		2179	52: Effector Tc Cell
			381	48: Treg		327	48: Treg		0.779219	48: Treg		4406	48: Treg		3624	48: Treg
			1943	52: Effector Tc Cell		1248	52: Effector Tc Cell		4.69898	52: Effector Tc Cell		4862	52: Effector Tc Cell		3965	52: Effector Tc Cell
			1968	39: Monocyte Transitioning		1191	39: Monocyte Transitioning		0.152205	39: Monocyte Transitioning		1268	39: Monocyte Transitioning		1217	39: Monocyte Transitioning
			3625	46: pDC		1870	46: pDC		7.27597	46: pDC		5307	46: pDC		4436	46: pDC
			3922	28: Endothelia Glomerular		1677	28: Endothelia Glomerular		0.456402	28: Endothelia Glomerular		1477	28: Endothelia Glomerular		1396	28: Endothelia Glomerular
			2992	28: Endothelia Glomerular		1548	28: Endothelia Glomerular		0.100064	28: Endothelia Glomerular		1456	28: Endothelia Glomerular		1337	28: Endothelia Glomerular
			1062	53: MAIT		747	53: MAIT		8.35488	53: MAIT		1335	53: MAIT		1243	53: MAIT
			493	53: MAIT		427	53: MAIT		3.69649	53: MAIT		8630	53: MAIT		6449	53: MAIT
			2812	18: PT Injured		1820	18: PT Injured		0.318241	18: PT Injured		15138	18: PT Injured		12122	18: PT Injured
			1526	38: CD14 Monocyte		1098	38: CD14 Monocyte		3.89447	38: CD14 Monocyte		7727	38: CD14 Monocyte		6385	38: CD14 Monocyte
			2515	19: TAL Injured		1577	19: TAL Injured		1.33228	19: TAL Injured		12927	19: TAL Injured		10253	19: TAL Injured
			11578	19: TAL Injured		3851	19: TAL Injured		0.829925	19: TAL Injured		2235	19: TAL Injured		2054	19: TAL Injured
			1945	52: Effector Tc Cell		1175	52: Effector Tc Cell		1.81543	52: Effector Tc Cell		4867	52: Effector Tc Cell		3936	52: Effector Tc Cell
			3889	25: TAL Inflammatory		1949	25: TAL Inflammatory		0.102672	25: TAL Inflammatory		12849	25: TAL Inflammatory		10342	25: TAL Inflammatory
			1473	39: Monocyte Transitioning		1002	39: Monocyte Transitioning		2.05706	39: Monocyte Transitioning		6611	39: Monocyte Transitioning		5423	39: Monocyte Transitioning
			715	49: Na√Øve Th Cell		579	49: Na√Øve Th Cell		8.33333	49: Na√Øve Th Cell		979	49: Na√Øve Th Cell		908	49: Na√Øve Th Cell
			3021	28: Endothelia Glomerular		1552	28: Endothelia Glomerular		0.819413	28: Endothelia Glomerular		2541	28: Endothelia Glomerular		2289	28: Endothelia Glomerular
			497	52: Effector Tc Cell		401	52: Effector Tc Cell		4.39772	52: Effector Tc Cell		3015	52: Effector Tc Cell		2504	52: Effector Tc Cell
			4094	25: TAL Inflammatory		2132	25: TAL Inflammatory		0.0730585	25: TAL Inflammatory		9387	25: TAL Inflammatory		7760	25: TAL Inflammatory
			1653	38: CD14 Monocyte		1121	38: CD14 Monocyte		4.21964	38: CD14 Monocyte		1934	38: CD14 Monocyte		1793	38: CD14 Monocyte
			8450	24: PT Inflammatory		3117	24: PT Inflammatory		0.235925	24: PT Inflammatory		658	24: PT Inflammatory		628	24: PT Inflammatory
			1620	25: TAL Inflammatory		1044	25: TAL Inflammatory		0.061473	25: TAL Inflammatory		24359	25: TAL Inflammatory		18619	25: TAL Inflammatory
			8256	19: TAL Injured		3126	19: TAL Injured		0.0242069	19: TAL Injured		3065	19: TAL Injured		2835	19: TAL Injured
			1741	56: NK CD56dim		1054	56: NK CD56dim		2.62864	56: NK CD56dim		4785	56: NK CD56dim		3896	56: NK CD56dim
			2053	46: pDC		1241	46: pDC		0.53242	46: pDC		4779	46: pDC		4135	46: pDC
			8874	19: TAL Injured		3412	19: TAL Injured		0.0450189	19: TAL Injured		3561	19: TAL Injured		3186	19: TAL Injured
			1619	17: IC-B		1054	17: IC-B		0.184957	17: IC-B		10584	17: IC-B		8085	17: IC-B
			1024	21: CNT Injured		695	21: CNT Injured		0.580821	21: CNT Injured		8345	21: CNT Injured		6599	21: CNT Injured
			1894	52: Effector Tc Cell		1060	52: Effector Tc Cell		1.8116	52: Effector Tc Cell		2091	52: Effector Tc Cell		1862	52: Effector Tc Cell
			2186	28: Endothelia Glomerular		1239	28: Endothelia Glomerular		0.273237	28: Endothelia Glomerular		1998	28: Endothelia Glomerular		1800	28: Endothelia Glomerular
			4047	1: PT S1		2084	1: PT S1		0.172403	1: PT S1		23055	1: PT S1		17114	1: PT S1
			10870	19: TAL Injured		3346	19: TAL Injured		0.320623	19: TAL Injured		1157	19: TAL Injured		1091	19: TAL Injured
			1173	22: PC Injured		856	22: PC Injured		0.169924	22: PC Injured		3296	22: PC Injured		2986	22: PC Injured
			783	51: Na√Øve Tc Cell		612	51: Na√Øve Tc Cell		7.42924	51: Na√Øve Tc Cell		5588	51: Na√Øve Tc Cell		4385	51: Na√Øve Tc Cell
			4759	19: TAL Injured		2502	19: TAL Injured		0.209333	19: TAL Injured		1053	19: TAL Injured		1028	19: TAL Injured
			920	12: CNT		725	12: CNT		0.108351	12: CNT		17801	12: CNT		13075	12: CNT
			8827	18: PT Injured		3237	18: PT Injured		0.203331	18: PT Injured		5173	18: PT Injured		4642	18: PT Injured
			1109	55: NK CD56bright		794	55: NK CD56bright		3.14137	55: NK CD56bright		7175	55: NK CD56bright		5462	55: NK CD56bright
			7128	2: PT S2		3074	2: PT S2		0.0420277	2: PT S2		12413	2: PT S2		10115	2: PT S2
			807	19: TAL Injured		601	19: TAL Injured		0.613496	19: TAL Injured		9051	19: TAL Injured		7311	19: TAL Injured
			7345	23: IC-A Injured		3164	23: IC-A Injured		0.108706	23: IC-A Injured		5949	23: IC-A Injured		5142	23: IC-A Injured
			1067	49: Na√Øve Th Cell		834	49: Na√Øve Th Cell		1.38505	49: Na√Øve Th Cell		22106	49: Na√Øve Th Cell		16018	49: Na√Øve Th Cell
			4877	20: DCT Injured		2295	20: DCT Injured		0.122672	20: DCT Injured		11419	20: DCT Injured		9538	20: DCT Injured
			1710	24: PT Inflammatory		1159	24: PT Inflammatory		1.49337	24: PT Inflammatory		2050	24: PT Inflammatory		1900	24: PT Inflammatory
			3479	19: TAL Injured		1947	19: TAL Injured		0.514286	19: TAL Injured		2927	19: TAL Injured		2625	19: TAL Injured
			1480	49: Na√Øve Th Cell		918	49: Na√Øve Th Cell		3.32248	49: Na√Øve Th Cell		5691	49: Na√Øve Th Cell		4620	49: Na√Øve Th Cell
			4567	19: TAL Injured		2173	19: TAL Injured		4.58035797250989e-07	19: TAL Injured		643	19: TAL Injured		624	19: TAL Injured
			6258	18: PT Injured		2989	18: PT Injured		0.127553	18: PT Injured		8656	18: PT Injured		7534	18: PT Injured
			830	58: Memory B Cell		618	58: Memory B Cell		7.97343	58: Memory B Cell		3738	58: Memory B Cell		3135	58: Memory B Cell
			1666	52: Effector Tc Cell		1026	52: Effector Tc Cell		1.30254	52: Effector Tc Cell		1932	52: Effector Tc Cell		1710	52: Effector Tc Cell
			1253	48: Treg		838	48: Treg		0.39527	48: Treg		4582	48: Treg		3826	48: Treg
			1013	30: Ascending Vasa Recta		747	30: Ascending Vasa Recta		6.61157	30: Ascending Vasa Recta		2517	30: Ascending Vasa Recta		2203	30: Ascending Vasa Recta
			904	49: Na√Øve Th Cell		651	49: Na√Øve Th Cell		6.7971	49: Na√Øve Th Cell		2817	49: Na√Øve Th Cell		2395	49: Na√Øve Th Cell
			9900	3: PT S3		3593	3: PT S3		0.100851	3: PT S3		14321	3: PT S3		11416	3: PT S3
			1808	19: TAL Injured		1223	19: TAL Injured		0.165484	19: TAL Injured		11581	19: TAL Injured		9265	19: TAL Injured
			3023	18: PT Injured		1762	18: PT Injured		4.15215	18: PT Injured		892	18: PT Injured		878	18: PT Injured
			10808	18: PT Injured		3917	18: PT Injured		0.451014	18: PT Injured		2988	18: PT Injured		2833	18: PT Injured
			7577	25: TAL Inflammatory		3090	25: TAL Inflammatory		0.302467	25: TAL Inflammatory		1295	25: TAL Inflammatory		1220	25: TAL Inflammatory
			568	53: MAIT		444	53: MAIT		2.06541	53: MAIT		2134	53: MAIT		1877	53: MAIT
			1532	53: MAIT		1048	53: MAIT		5.60345	53: MAIT		5261	53: MAIT		4237	53: MAIT
			5319	19: TAL Injured		2514	19: TAL Injured		0.0375622	19: TAL Injured		3338	19: TAL Injured		2987	19: TAL Injured
			456	21: CNT Injured		406	21: CNT Injured		2.45959354887041e-05	21: CNT Injured		2801	21: CNT Injured		2569	21: CNT Injured
			7140	9: ATL		2880	9: ATL		0.0559359	9: ATL		428	9: ATL		422	9: ATL
			2023	45: cDC CCR7+		965	45: cDC CCR7+		0.0492642	45: cDC CCR7+		4379	45: cDC CCR7+		3720	45: cDC CCR7+
			515	49: Na√Øve Th Cell		452	49: Na√Øve Th Cell		0.959696	49: Na√Øve Th Cell		1924	49: Na√Øve Th Cell		1801	49: Na√Øve Th Cell
			5783	24: PT Inflammatory		2651	24: PT Inflammatory		0.0172673	24: PT Inflammatory		6072	24: PT Inflammatory		5283	24: PT Inflammatory
			731	50: Effector Th Cell		566	50: Effector Th Cell		0.813013	50: Effector Th Cell		577	50: Effector Th Cell		553	50: Effector Th Cell
			1675	18: PT Injured		1093	18: PT Injured		0.119039	18: PT Injured		14804	18: PT Injured		11894	18: PT Injured
			9541	18: PT Injured		3545	18: PT Injured		0.0104977	18: PT Injured		11971	18: PT Injured		9751	18: PT Injured
			7701	19: TAL Injured		3257	19: TAL Injured		0.194224	19: TAL Injured		9299	19: TAL Injured		7863	19: TAL Injured
			1016	20: DCT Injured		748	20: DCT Injured		1.92678	20: DCT Injured		12872	20: DCT Injured		10290	20: DCT Injured
			3687	19: TAL Injured		1977	19: TAL Injured		0.243242	19: TAL Injured		1413	19: TAL Injured		1368	19: TAL Injured
			429	23: IC-A Injured		379	23: IC-A Injured		3.57943	23: IC-A Injured		1398	23: IC-A Injured		1307	23: IC-A Injured
			1905	28: Endothelia Glomerular		1166	28: Endothelia Glomerular		0.468995	28: Endothelia Glomerular		4062	28: Endothelia Glomerular		3535	28: Endothelia Glomerular
			507	17: IC-B		432	17: IC-B		2.68198	17: IC-B		4871	17: IC-B		4426	17: IC-B
			3364	25: TAL Inflammatory		1978	25: TAL Inflammatory		0.472394	25: TAL Inflammatory		9830	25: TAL Inflammatory		7997	25: TAL Inflammatory
			2100	19: TAL Injured		1360	19: TAL Injured		0.520594	19: TAL Injured		12468	19: TAL Injured		9604	19: TAL Injured
			5036	19: TAL Injured		2435	19: TAL Injured		3.89909128725626e-07	19: TAL Injured		5035	19: TAL Injured		4446	19: TAL Injured
			4156	25: TAL Inflammatory		2185	25: TAL Inflammatory		0.0240343	25: TAL Inflammatory		10033	25: TAL Inflammatory		8340	25: TAL Inflammatory
			6267	19: TAL Injured		2628	19: TAL Injured		0.0955856	19: TAL Injured		1567	19: TAL Injured		1450	19: TAL Injured
			10338	24: PT Inflammatory		3844	24: PT Inflammatory		0.048262	24: PT Inflammatory		8234	24: PT Inflammatory		7094	24: PT Inflammatory
			2094	49: Na√Øve Th Cell		1305	49: Na√Øve Th Cell		4.77056	49: Na√Øve Th Cell		4232	49: Na√Øve Th Cell		3605	49: Na√Øve Th Cell
			2095	25: TAL Inflammatory		1389	25: TAL Inflammatory		0.0476971	25: TAL Inflammatory		3058	25: TAL Inflammatory		2754	25: TAL Inflammatory
			745	52: Effector Tc Cell		587	52: Effector Tc Cell		3.98456	52: Effector Tc Cell		2661	52: Effector Tc Cell		2261	52: Effector Tc Cell
			768	52: Effector Tc Cell		550	52: Effector Tc Cell		4.93827	52: Effector Tc Cell		4118	52: Effector Tc Cell		3314	52: Effector Tc Cell
			3287	20: DCT Injured		1798	20: DCT Injured		0.212314	20: DCT Injured		19132	20: DCT Injured		14731	20: DCT Injured
			2634	21: CNT Injured		1603	21: CNT Injured		1.8959	21: CNT Injured		13121	21: CNT Injured		10070	21: CNT Injured
			2026	19: TAL Injured		1199	19: TAL Injured		0.049275	19: TAL Injured		4559	19: TAL Injured		3949	19: TAL Injured
			1013	38: CD14 Monocyte		721	38: CD14 Monocyte		1.83574	38: CD14 Monocyte		11157	38: CD14 Monocyte		8644	38: CD14 Monocyte
			1109	52: Effector Tc Cell		805	52: Effector Tc Cell		3.14137	52: Effector Tc Cell		1175	52: Effector Tc Cell		1086	52: Effector Tc Cell
			1625	19: TAL Injured		1170	19: TAL Injured		0.0613832	19: TAL Injured		4985	19: TAL Injured		4366	19: TAL Injured
			3118	2: PT S2		1900	2: PT S2		0.0319922	2: PT S2		517	2: PT S2		500	2: PT S2
			2175	49: Na√Øve Th Cell		1425	49: Na√Øve Th Cell		2.37562	49: Na√Øve Th Cell		12879	49: Na√Øve Th Cell		8880	49: Na√Øve Th Cell
			1403	53: MAIT		967	53: MAIT		6.33332	53: MAIT		6148	53: MAIT		4931	53: MAIT
			979	51: Na√Øve Tc Cell		753	51: Na√Øve Tc Cell		8.6673	51: Na√Øve Tc Cell		4435	51: Na√Øve Tc Cell		3680	51: Na√Øve Tc Cell
			1832	52: Effector Tc Cell		1194	52: Effector Tc Cell		1.97544	52: Effector Tc Cell		5172	52: Effector Tc Cell		4075	52: Effector Tc Cell
			4686	19: TAL Injured		2470	19: TAL Injured		0.233796	19: TAL Injured		2258	19: TAL Injured		2123	19: TAL Injured
			4676	19: TAL Injured		2294	19: TAL Injured		0.0853794	19: TAL Injured		2262	19: TAL Injured		2073	19: TAL Injured
			2016	55: NK CD56bright		1302	55: NK CD56bright		7.4346	55: NK CD56bright		9060	55: NK CD56bright		7220	55: NK CD56bright
			1211	56: NK CD56dim		854	56: NK CD56dim		3.50042	56: NK CD56dim		6066	56: NK CD56dim		4822	56: NK CD56dim
			7185	18: PT Injured		3032	18: PT Injured		0.0694748	18: PT Injured		11471	18: PT Injured		9349	18: PT Injured
			3083	18: PT Injured		1837	18: PT Injured		0.161719	18: PT Injured		6474	18: PT Injured		5593	18: PT Injured
			960	49: Na√Øve Th Cell		714	49: Na√Øve Th Cell		2.43408	49: Na√Øve Th Cell		6247	49: Na√Øve Th Cell		4954	49: Na√Øve Th Cell
			10764	3: PT S3		3811	3: PT S3		0.0926958	3: PT S3		14036	3: PT S3		11078	3: PT S3
			2243	53: MAIT		1360	53: MAIT		3.23415	53: MAIT		2874	53: MAIT		2537	53: MAIT
			2399	28: Endothelia Glomerular		1390	28: Endothelia Glomerular		0.784807	28: Endothelia Glomerular		2486	28: Endothelia Glomerular		2210	28: Endothelia Glomerular
			2203	18: PT Injured		1366	18: PT Injured		0.4946	18: PT Injured		23673	18: PT Injured		17046	18: PT Injured
			4265	19: TAL Injured		2168	19: TAL Injured		0.512574	19: TAL Injured		660	19: TAL Injured		648	19: TAL Injured
			2250	24: PT Inflammatory		1412	24: PT Inflammatory		0.220947	24: PT Inflammatory		16647	24: PT Inflammatory		12655	24: PT Inflammatory
			3206	19: TAL Injured		1836	19: TAL Injured		0.155725	19: TAL Injured		5915	19: TAL Injured		5000	19: TAL Injured
			327	52: Effector Tc Cell		301	52: Effector Tc Cell		0.903614	52: Effector Tc Cell		3477	52: Effector Tc Cell		2898	52: Effector Tc Cell
			4353	25: TAL Inflammatory		2219	25: TAL Inflammatory		0.0687935	25: TAL Inflammatory		530	25: TAL Inflammatory		513	25: TAL Inflammatory
			6452	19: TAL Injured		2677	19: TAL Injured		0.0928374	19: TAL Injured		5980	19: TAL Injured		5193	19: TAL Injured
			2252	49: Na√Øve Th Cell		1286	49: Na√Øve Th Cell		4.29056	49: Na√Øve Th Cell		3233	49: Na√Øve Th Cell		2787	49: Na√Øve Th Cell
			733	58: Memory B Cell		567	58: Memory B Cell		3.0383	58: Memory B Cell		809	58: Memory B Cell		763	58: Memory B Cell
			398	52: Effector Tc Cell		325	52: Effector Tc Cell		5.91017	52: Effector Tc Cell		1406	52: Effector Tc Cell		1242	52: Effector Tc Cell
			1211	52: Effector Tc Cell		861	52: Effector Tc Cell		0.574248	52: Effector Tc Cell		3208	52: Effector Tc Cell		2722	52: Effector Tc Cell
			1585	54: NKT Cell		1025	54: NKT Cell		0.751405	54: NKT Cell		3385	54: NKT Cell		2889	54: NKT Cell
			2108	40: Macrophage Activated		1350	40: Macrophage Activated		0.236284	40: Macrophage Activated		10575	40: Macrophage Activated		8224	40: Macrophage Activated
			1275	46: pDC		864	46: pDC		0.850083	46: pDC		10577	46: pDC		8095	46: pDC
			1926	48: Treg		1247	48: Treg		1.22888	48: Treg		575	48: Treg		545	48: Treg
			1219	25: TAL Inflammatory		886	25: TAL Inflammatory		1.15734706941474e-05	25: TAL Inflammatory		7985	25: TAL Inflammatory		6518	25: TAL Inflammatory
			891	19: TAL Injured		668	19: TAL Injured		0.554922	19: TAL Injured		5102	19: TAL Injured		4333	19: TAL Injured
			2747	17: IC-B		1546	17: IC-B		8.73190888948744e-07	17: IC-B		8250	17: IC-B		6802	17: IC-B
			887	25: TAL Inflammatory		705	25: TAL Inflammatory		0.22448	25: TAL Inflammatory		8153	25: TAL Inflammatory		6710	25: TAL Inflammatory
			901	51: Na√Øve Tc Cell		662	51: Na√Øve Tc Cell		1.53006	51: Na√Øve Tc Cell		6904	51: Na√Øve Tc Cell		5389	51: Na√Øve Tc Cell
			1020	24: PT Inflammatory		739	24: PT Inflammatory		0.292675	24: PT Inflammatory		6127	24: PT Inflammatory		5164	24: PT Inflammatory
			1926	55: NK CD56bright		1204	55: NK CD56bright		5.4902	55: NK CD56bright		4346	55: NK CD56bright		3657	55: NK CD56bright
			1904	28: Endothelia Glomerular		1131	28: Endothelia Glomerular		0.830297	28: Endothelia Glomerular		9664	28: Endothelia Glomerular		7725	28: Endothelia Glomerular
			1538	53: MAIT		979	53: MAIT		7.67846	53: MAIT		2648	53: MAIT		2248	53: MAIT
			1076	53: MAIT		760	53: MAIT		9.42762	53: MAIT		2586	53: MAIT		2278	53: MAIT
			4260	20: DCT Injured		2015	20: DCT Injured		0.420263	20: DCT Injured		3923	20: DCT Injured		3561	20: DCT Injured
			746	55: NK CD56bright		595	55: NK CD56bright		0.929623	55: NK CD56bright		6654	55: NK CD56bright		5329	55: NK CD56bright
			2372	55: NK CD56bright		1456	55: NK CD56bright		4.73515	55: NK CD56bright		6432	55: NK CD56bright		5196	55: NK CD56bright
			7157	19: TAL Injured		2833	19: TAL Injured		0.041872	19: TAL Injured		6133	19: TAL Injured		5278	19: TAL Injured
			4414	50: Effector Th Cell		2239	50: Effector Th Cell		6.29236	50: Effector Th Cell		8255	50: Effector Th Cell		6268	50: Effector Th Cell
			1577	57: Na√Øve B Cell		993	57: Na√Øve B Cell		2.9502	57: Na√Øve B Cell		3014	57: Na√Øve B Cell		2592	57: Na√Øve B Cell
			7566	19: TAL Injured		2961	19: TAL Injured		0.131886	19: TAL Injured		1792	19: TAL Injured		1654	19: TAL Injured
			2868	28: Endothelia Glomerular		1585	28: Endothelia Glomerular		0.450603	28: Endothelia Glomerular		1553	28: Endothelia Glomerular		1452	28: Endothelia Glomerular
			6502	18: PT Injured		2790	18: PT Injured		0.0306969	18: PT Injured		3309	18: PT Injured		2976	18: PT Injured
			3980	25: TAL Inflammatory		2041	25: TAL Inflammatory		0.0501858	25: TAL Inflammatory		8848	25: TAL Inflammatory		7365	25: TAL Inflammatory
			1015	19: TAL Injured		755	19: TAL Injured		0.975629	19: TAL Injured		11993	19: TAL Injured		9389	19: TAL Injured
			4091	2: PT S2		2208	2: PT S2		0.0487666	2: PT S2		10477	2: PT S2		8958	2: PT S2
			993	52: Effector Tc Cell		730	52: Effector Tc Cell		8.73161	52: Effector Tc Cell		3358	52: Effector Tc Cell		2812	52: Effector Tc Cell
			4182	46: pDC		2002	46: pDC		2.64809	46: pDC		712	46: pDC		694	46: pDC
			1166	52: Effector Tc Cell		835	52: Effector Tc Cell		5.96295	52: Effector Tc Cell		4348	52: Effector Tc Cell		3665	52: Effector Tc Cell
			1719	53: MAIT		1087	53: MAIT		3.63332	53: MAIT		5600	53: MAIT		4453	53: MAIT
			619	49: Na√Øve Th Cell		482	49: Na√Øve Th Cell		4.321	49: Na√Øve Th Cell		6283	49: Na√Øve Th Cell		4984	49: Na√Øve Th Cell
			6858	20: DCT Injured		2767	20: DCT Injured		0.0145502	20: DCT Injured		11553	20: DCT Injured		9476	20: DCT Injured
			5094	19: TAL Injured		2442	19: TAL Injured		0.0196223	19: TAL Injured		7032	19: TAL Injured		5913	19: TAL Injured
			11435	19: TAL Injured		3875	19: TAL Injured		0.052372	19: TAL Injured		4529	19: TAL Injured		4022	19: TAL Injured
			2745	25: TAL Inflammatory		1606	25: TAL Inflammatory		0.253896	25: TAL Inflammatory		17692	25: TAL Inflammatory		13562	25: TAL Inflammatory
			2508	23: IC-A Injured		1512	23: IC-A Injured		0.158971	23: IC-A Injured		12386	23: IC-A Injured		9799	23: IC-A Injured
			1309	52: Effector Tc Cell		888	52: Effector Tc Cell		1.7991	52: Effector Tc Cell		3270	52: Effector Tc Cell		2754	52: Effector Tc Cell
			1076	53: MAIT		773	53: MAIT		5.85666	53: MAIT		4825	53: MAIT		4006	53: MAIT
			3926	25: TAL Inflammatory		2048	25: TAL Inflammatory		2.42216335525159e-05	25: TAL Inflammatory		1485	25: TAL Inflammatory		1386	25: TAL Inflammatory
			2740	39: Monocyte Transitioning		1544	39: Monocyte Transitioning		0.831515	39: Monocyte Transitioning		3574	39: Monocyte Transitioning		3268	39: Monocyte Transitioning
			2326	44: cDC2		1520	44: cDC2		1.89076	44: cDC2		11731	44: cDC2		9228	44: cDC2
			3865	25: TAL Inflammatory		2046	25: TAL Inflammatory		0.0516801	25: TAL Inflammatory		7137	25: TAL Inflammatory		6128	25: TAL Inflammatory
			1132	19: TAL Injured		820	19: TAL Injured		0.438595	19: TAL Injured		12417	19: TAL Injured		10373	19: TAL Injured
			1992	25: TAL Inflammatory		1264	25: TAL Inflammatory		0.150148	25: TAL Inflammatory		4523	25: TAL Inflammatory		4014	25: TAL Inflammatory
			4002	28: Endothelia Glomerular		1789	28: Endothelia Glomerular		0.274038	28: Endothelia Glomerular		974	28: Endothelia Glomerular		909	28: Endothelia Glomerular
			877	51: Na√Øve Tc Cell		649	51: Na√Øve Tc Cell		3.83352	51: Na√Øve Tc Cell		2901	51: Na√Øve Tc Cell		2535	51: Na√Øve Tc Cell
			1263	40: Macrophage Activated		817	40: Macrophage Activated		0.0790654	40: Macrophage Activated		2861	40: Macrophage Activated		2611	40: Macrophage Activated
			1409	28: Endothelia Glomerular		944	28: Endothelia Glomerular		0.212321	28: Endothelia Glomerular		2436	28: Endothelia Glomerular		2189	28: Endothelia Glomerular
			2885	46: pDC		1588	46: pDC		0.103738	46: pDC		8984	46: pDC		7090	46: pDC
			6984	19: TAL Injured		2982	19: TAL Injured		-3.0187e-06	19: TAL Injured		1391	19: TAL Injured		1321	19: TAL Injured
			349	51: Na√Øve Tc Cell		296	51: Na√Øve Tc Cell		1.41243	51: Na√Øve Tc Cell		2281	51: Na√Øve Tc Cell		2022	51: Na√Øve Tc Cell
			2897	20: DCT Injured		1658	20: DCT Injured		-5.49537e-06	20: DCT Injured		8872	20: DCT Injured		7185	20: DCT Injured
			6774	24: PT Inflammatory		2893	24: PT Inflammatory		0.0884276	24: PT Inflammatory		7270	24: PT Inflammatory		6187	24: PT Inflammatory
			9979	1: PT S1		3673	1: PT S1		0.020025	1: PT S1		12102	1: PT S1		10015	1: PT S1
			2150	28: Endothelia Glomerular		1208	28: Endothelia Glomerular		0.738352	28: Endothelia Glomerular		3607	28: Endothelia Glomerular		3165	28: Endothelia Glomerular
			1036	58: Memory B Cell		758	58: Memory B Cell		5.47445	58: Memory B Cell		7465	58: Memory B Cell		5866	58: Memory B Cell
			1157	52: Effector Tc Cell		780	52: Effector Tc Cell		2.60943	52: Effector Tc Cell		3167	52: Effector Tc Cell		2660	52: Effector Tc Cell
			3399	55: NK CD56bright		1936	55: NK CD56bright		1.04591	55: NK CD56bright		17008	55: NK CD56bright		11915	55: NK CD56bright
			1055	25: TAL Inflammatory		788	25: TAL Inflammatory		0.375953	25: TAL Inflammatory		20870	25: TAL Inflammatory		16391	25: TAL Inflammatory
			4190	25: TAL Inflammatory		2276	25: TAL Inflammatory		0.0952067	25: TAL Inflammatory		5179	25: TAL Inflammatory		4600	25: TAL Inflammatory
			841	22: PC Injured		643	22: PC Injured		1.0551	22: PC Injured		16375	22: PC Injured		12430	22: PC Injured
			6331	25: TAL Inflammatory		2651	25: TAL Inflammatory		0.0157833	25: TAL Inflammatory		1863	25: TAL Inflammatory		1702	25: TAL Inflammatory
			941	40: Macrophage Activated		714	40: Macrophage Activated		1.04821	40: Macrophage Activated		5571	40: Macrophage Activated		4616	40: Macrophage Activated
			10343	25: TAL Inflammatory		3152	25: TAL Inflammatory		0.0289755	25: TAL Inflammatory		844	25: TAL Inflammatory		805	25: TAL Inflammatory
			2154	32: Pericyte		1357	32: Pericyte		0.55325	32: Pericyte		2511	32: Pericyte		2270	32: Pericyte
			8407	25: TAL Inflammatory		3292	25: TAL Inflammatory		0.0237736	25: TAL Inflammatory		1455	25: TAL Inflammatory		1368	25: TAL Inflammatory
			2746	19: TAL Injured		1599	19: TAL Injured		0.217959	19: TAL Injured		1482	19: TAL Injured		1426	19: TAL Injured
			914	53: MAIT		653	53: MAIT		3.88246	53: MAIT		2711	53: MAIT		2366	53: MAIT
			5313	23: IC-A Injured		2620	23: IC-A Injured		0.206295	23: IC-A Injured		4751	23: IC-A Injured		4182	23: IC-A Injured
			2790	40: Macrophage Activated		1718	40: Macrophage Activated		0.214512	40: Macrophage Activated		1798	40: Macrophage Activated		1643	40: Macrophage Activated
			709	53: MAIT		568	53: MAIT		3.53259	53: MAIT		6342	53: MAIT		4898	53: MAIT
			7727	40: Macrophage Activated		3307	40: Macrophage Activated		0.680003	40: Macrophage Activated		11604	40: Macrophage Activated		9136	40: Macrophage Activated
			3047	20: DCT Injured		1725	20: DCT Injured		0.0981277	20: DCT Injured		5624	20: DCT Injured		4968	20: DCT Injured
			677	52: Effector Tc Cell		547	52: Effector Tc Cell		3.28102	52: Effector Tc Cell		1519	52: Effector Tc Cell		1301	52: Effector Tc Cell
			6021	40: Macrophage Activated		2548	40: Macrophage Activated		0.13245	40: Macrophage Activated		3524	40: Macrophage Activated		3220	40: Macrophage Activated
			1833	50: Effector Th Cell		1205	50: Effector Th Cell		4.72727	50: Effector Th Cell		2717	50: Effector Th Cell		2437	50: Effector Th Cell
			2728	51: Na√Øve Tc Cell		1497	51: Na√Øve Tc Cell		2.39029	51: Na√Øve Tc Cell		4108	51: Na√Øve Tc Cell		3486	51: Na√Øve Tc Cell
			1767	38: CD14 Monocyte		1226	38: CD14 Monocyte		1.00392	38: CD14 Monocyte		3913	38: CD14 Monocyte		3541	38: CD14 Monocyte
			3214	23: IC-A Injured		1921	23: IC-A Injured		2.03896	23: IC-A Injured		9849	23: IC-A Injured		8264	23: IC-A Injured
			2623	20: DCT Injured		1623	20: DCT Injured		0.076089	20: DCT Injured		473	20: DCT Injured		463	20: DCT Injured
			3621	19: TAL Injured		1850	19: TAL Injured		0.0551734	19: TAL Injured		15275	19: TAL Injured		12134	19: TAL Injured
			2935	23: IC-A Injured		1626	23: IC-A Injured		0.170004	23: IC-A Injured		9046	23: IC-A Injured		7555	23: IC-A Injured
			2210	28: Endothelia Glomerular		1246	28: Endothelia Glomerular		0.807184	28: Endothelia Glomerular		4242	28: Endothelia Glomerular		3621	28: Endothelia Glomerular
			1310	49: Na√Øve Th Cell		934	49: Na√Øve Th Cell		2.74277	49: Na√Øve Th Cell		1413	49: Na√Øve Th Cell		1331	49: Na√Øve Th Cell
			1298	19: TAL Injured		977	19: TAL Injured		0.610216	19: TAL Injured		8549	19: TAL Injured		7126	19: TAL Injured
			9603	23: IC-A Injured		3520	23: IC-A Injured		0.0831558	23: IC-A Injured		4584	23: IC-A Injured		4074	23: IC-A Injured
			1441	25: TAL Inflammatory		1002	25: TAL Inflammatory		0.619836	25: TAL Inflammatory		10407	25: TAL Inflammatory		8404	25: TAL Inflammatory
			4555	19: TAL Injured		2330	19: TAL Injured		0.0876024	19: TAL Injured		587	19: TAL Injured		576	19: TAL Injured
			1832	19: TAL Injured		1219	19: TAL Injured		2.01989062147597e-05	19: TAL Injured		17502	19: TAL Injured		13182	19: TAL Injured
			1371	19: TAL Injured		1005	19: TAL Injured		0.072881	19: TAL Injured		5641	19: TAL Injured		4939	19: TAL Injured
			6161	19: TAL Injured		2673	19: TAL Injured		0.0324155	19: TAL Injured		5650	19: TAL Injured		4956	19: TAL Injured
			4927	24: PT Inflammatory		2458	24: PT Inflammatory		0.0202439	24: PT Inflammatory		5547	24: PT Inflammatory		4876	24: PT Inflammatory
			1073	25: TAL Inflammatory		764	25: TAL Inflammatory		1.10193	25: TAL Inflammatory		3622	25: TAL Inflammatory		3164	25: TAL Inflammatory
			1309	53: MAIT		960	53: MAIT		6.41483	53: MAIT		7627	53: MAIT		6046	53: MAIT
			4507	23: IC-A Injured		2333	23: IC-A Injured		0.0221326	23: IC-A Injured		764	23: IC-A Injured		744	23: IC-A Injured
			1056	51: Na√Øve Tc Cell		783	51: Na√Øve Tc Cell		1.49114	51: Na√Øve Tc Cell		5116	51: Na√Øve Tc Cell		4131	51: Na√Øve Tc Cell
			840	49: Na√Øve Th Cell		662	49: Na√Øve Th Cell		0.824488	49: Na√Øve Th Cell		6603	49: Na√Øve Th Cell		5215	49: Na√Øve Th Cell
			1528	51: Na√Øve Tc Cell		1025	51: Na√Øve Tc Cell		3.28699	51: Na√Øve Tc Cell		3416	51: Na√Øve Tc Cell		2902	51: Na√Øve Tc Cell
			589	58: Memory B Cell		454	58: Memory B Cell		0.672282	58: Memory B Cell		7705	58: Memory B Cell		5983	58: Memory B Cell
			7615	25: TAL Inflammatory		3449	25: TAL Inflammatory		0.0917585	25: TAL Inflammatory		5775	25: TAL Inflammatory		5057	25: TAL Inflammatory
			6088	25: TAL Inflammatory		2780	25: TAL Inflammatory		0.0164266	25: TAL Inflammatory		13418	25: TAL Inflammatory		10790	25: TAL Inflammatory
			654	51: Na√Øve Tc Cell		529	51: Na√Øve Tc Cell		1.79909	51: Na√Øve Tc Cell		4925	51: Na√Øve Tc Cell		4024	51: Na√Øve Tc Cell
			2161	1: PT S1		1429	1: PT S1		0.276635	1: PT S1		5422	1: PT S1		4903	1: PT S1
			4320	1: PT S1		2319	1: PT S1		0.368403	1: PT S1		935	1: PT S1		841	1: PT S1
			5094	25: TAL Inflammatory		2440	25: TAL Inflammatory		2.16808	25: TAL Inflammatory		1351	25: TAL Inflammatory		1266	25: TAL Inflammatory
			1415	51: Na√Øve Tc Cell		1020	51: Na√Øve Tc Cell		2.34482	51: Na√Øve Tc Cell		7741	51: Na√Øve Tc Cell		5866	51: Na√Øve Tc Cell
			1033	38: CD14 Monocyte		751	38: CD14 Monocyte		6.93069	38: CD14 Monocyte		981	38: CD14 Monocyte		945	38: CD14 Monocyte
			9587	24: PT Inflammatory		3414	24: PT Inflammatory		0.0312555	24: PT Inflammatory		3950	24: PT Inflammatory		3576	24: PT Inflammatory
			2568	20: DCT Injured		1583	20: DCT Injured		-1.30382e-05	20: DCT Injured		13579	20: DCT Injured		10919	20: DCT Injured
			3014	19: TAL Injured		1716	19: TAL Injured		0.756576	19: TAL Injured		1566	19: TAL Injured		1489	19: TAL Injured
			1273	49: Na√Øve Th Cell		847	49: Na√Øve Th Cell		6.04274	49: Na√Øve Th Cell		1392	49: Na√Øve Th Cell		1294	49: Na√Øve Th Cell
			5462	19: TAL Injured		2581	19: TAL Injured		0.690403	19: TAL Injured		2698	19: TAL Injured		2461	19: TAL Injured
			3280	40: Macrophage Activated		1717	40: Macrophage Activated		0.152162	40: Macrophage Activated		7167	40: Macrophage Activated		5819	40: Macrophage Activated
			1760	28: Endothelia Glomerular		1043	28: Endothelia Glomerular		0.170161	28: Endothelia Glomerular		845	28: Endothelia Glomerular		816	28: Endothelia Glomerular
			1636	52: Effector Tc Cell		1076	52: Effector Tc Cell		3.98595	52: Effector Tc Cell		6211	52: Effector Tc Cell		4873	52: Effector Tc Cell
			837	25: TAL Inflammatory		639	25: TAL Inflammatory		0.238386	25: TAL Inflammatory		793	25: TAL Inflammatory		732	25: TAL Inflammatory
			2299	24: PT Inflammatory		1404	24: PT Inflammatory		0.518612	24: PT Inflammatory		15529	24: PT Inflammatory		11806	24: PT Inflammatory
			1167	40: Macrophage Activated		881	40: Macrophage Activated		0.59422	40: Macrophage Activated		5687	40: Macrophage Activated		4742	40: Macrophage Activated
			1340	24: PT Inflammatory		889	24: PT Inflammatory		0.519296	24: PT Inflammatory		823	24: PT Inflammatory		791	24: PT Inflammatory
			3762	25: TAL Inflammatory		2145	25: TAL Inflammatory		0.07966	25: TAL Inflammatory		18569	25: TAL Inflammatory		13871	25: TAL Inflammatory
			5715	21: CNT Injured		2579	21: CNT Injured		0.122295	21: CNT Injured		5485	21: CNT Injured		4803	21: CNT Injured
			2069	39: Monocyte Transitioning		1191	39: Monocyte Transitioning		0.86041	39: Monocyte Transitioning		5836	39: Monocyte Transitioning		4838	39: Monocyte Transitioning
			2266	49: Na√Øve Th Cell		1397	49: Na√Øve Th Cell		3.77118	49: Na√Øve Th Cell		3980	49: Na√Øve Th Cell		3331	49: Na√Øve Th Cell
			3930	53: MAIT		2082	53: MAIT		4.09656	53: MAIT		2422	53: MAIT		2200	53: MAIT
			3425	19: TAL Injured		1926	19: TAL Injured		0.174787	19: TAL Injured		2407	19: TAL Injured		2225	19: TAL Injured
			1194	49: Na√Øve Th Cell		802	49: Na√Øve Th Cell		9.51662	49: Na√Øve Th Cell		488	49: Na√Øve Th Cell		470	49: Na√Øve Th Cell
			6003	19: TAL Injured		2740	19: TAL Injured		0.033262	19: TAL Injured		3421	19: TAL Injured		3104	19: TAL Injured
			2148	53: MAIT		1195	53: MAIT		3.15599	53: MAIT		1495	53: MAIT		1351	53: MAIT
			5572	27: Podocyte		2102	27: Podocyte		0.321486	27: Podocyte		5271	27: Podocyte		4271	27: Podocyte
			720	52: Effector Tc Cell		551	52: Effector Tc Cell		1.50067	52: Effector Tc Cell		6475	52: Effector Tc Cell		4959	52: Effector Tc Cell
			6236	17: IC-B		2505	17: IC-B		0.446792	17: IC-B		4325	17: IC-B		3835	17: IC-B
			2486	56: NK CD56dim		1490	56: NK CD56dim		1.26831	56: NK CD56dim		723	56: NK CD56dim		696	56: NK CD56dim
			521	53: MAIT		449	53: MAIT		8.27465	53: MAIT		3285	53: MAIT		2794	53: MAIT
			2158	44: cDC2		1349	44: cDC2		1.90303	44: cDC2		6116	44: cDC2		5118	44: cDC2
			4154	25: TAL Inflammatory		2150	25: TAL Inflammatory		0.0240451	25: TAL Inflammatory		841	25: TAL Inflammatory		813	25: TAL Inflammatory
			2768	49: Na√Øve Th Cell		1333	49: Na√Øve Th Cell		4.44674	49: Na√Øve Th Cell		3549	49: Na√Øve Th Cell		3053	49: Na√Øve Th Cell
			2397	19: TAL Injured		1523	19: TAL Injured		0.124536	19: TAL Injured		3647	19: TAL Injured		3357	19: TAL Injured
			1341	28: Endothelia Glomerular		841	28: Endothelia Glomerular		0.371199	28: Endothelia Glomerular		2312	28: Endothelia Glomerular		2097	28: Endothelia Glomerular
			903	38: CD14 Monocyte		652	38: CD14 Monocyte		3.61318	38: CD14 Monocyte		10230	38: CD14 Monocyte		7804	38: CD14 Monocyte
			2538	38: CD14 Monocyte		1548	38: CD14 Monocyte		2.11699	38: CD14 Monocyte		8962	38: CD14 Monocyte		7377	38: CD14 Monocyte
			1398	49: Na√Øve Th Cell		972	49: Na√Øve Th Cell		9.56689	49: Na√Øve Th Cell		5712	49: Na√Øve Th Cell		4433	49: Na√Øve Th Cell
			2165	49: Na√Øve Th Cell		1172	49: Na√Øve Th Cell		5.98957	49: Na√Øve Th Cell		4052	49: Na√Øve Th Cell		3328	49: Na√Øve Th Cell
			1747	28: Endothelia Glomerular		1072	28: Endothelia Glomerular		0.227668	28: Endothelia Glomerular		1841	28: Endothelia Glomerular		1647	28: Endothelia Glomerular
			1408	51: Na√Øve Tc Cell		950	51: Na√Øve Tc Cell		0.843879	51: Na√Øve Tc Cell		4629	51: Na√Øve Tc Cell		3747	51: Na√Øve Tc Cell
			1185	56: NK CD56dim		846	56: NK CD56dim		5.57325	56: NK CD56dim		973	56: NK CD56dim		932	56: NK CD56dim
			1724	19: TAL Injured		1133	19: TAL Injured		0.115658	19: TAL Injured		577	19: TAL Injured		517	19: TAL Injured
			1107	55: NK CD56bright		779	55: NK CD56bright		2.88713	55: NK CD56bright		5867	55: NK CD56bright		4672	55: NK CD56bright
			1108	49: Na√Øve Th Cell		815	49: Na√Øve Th Cell		3.56213	49: Na√Øve Th Cell		3568	49: Na√Øve Th Cell		3097	49: Na√Øve Th Cell
			1343	50: Effector Th Cell		934	50: Effector Th Cell		8.50919	50: Effector Th Cell		5005	50: Effector Th Cell		4123	50: Effector Th Cell
			10925	11: DCT2		3735	11: DCT2		0.0182871	11: DCT2		2625	11: DCT2		2395	11: DCT2
			5637	24: PT Inflammatory		2495	24: PT Inflammatory		0.035454	24: PT Inflammatory		11211	24: PT Inflammatory		9012	24: PT Inflammatory
			4026	17: IC-B		2077	17: IC-B		0.0744353	17: IC-B		1736	17: IC-B		1673	17: IC-B
			1069	53: MAIT		787	53: MAIT		1.20147	53: MAIT		1030	53: MAIT		986	53: MAIT
			1009	48: Treg		688	48: Treg		8.35605	48: Treg		1483	48: Treg		1353	48: Treg
			645	53: MAIT		533	53: MAIT		0.462259	53: MAIT		4485	53: MAIT		3785	53: MAIT
			1467	48: Treg		982	48: Treg		1.73912	48: Treg		643	48: Treg		621	48: Treg
			1119	53: MAIT		848	53: MAIT		2.86458	53: MAIT		5882	53: MAIT		4690	53: MAIT
			3981	18: PT Injured		2056	18: PT Injured		0.100251	18: PT Injured		12577	18: PT Injured		10182	18: PT Injured
			1035	53: MAIT		764	53: MAIT		4.06655	53: MAIT		3765	53: MAIT		3095	53: MAIT
			1450	52: Effector Tc Cell		940	52: Effector Tc Cell		3.06872	52: Effector Tc Cell		4951	52: Effector Tc Cell		3992	52: Effector Tc Cell
			7994	18: PT Injured		3658	18: PT Injured		1.44071	18: PT Injured		21073	18: PT Injured		16161	18: PT Injured
			2715	28: Endothelia Glomerular		1507	28: Endothelia Glomerular		0.658137	28: Endothelia Glomerular		3243	28: Endothelia Glomerular		2870	28: Endothelia Glomerular
			1415	25: TAL Inflammatory		939	25: TAL Inflammatory		0.630245	25: TAL Inflammatory		6497	25: TAL Inflammatory		5786	25: TAL Inflammatory
			5082	21: CNT Injured		2466	21: CNT Injured		0.2156	21: CNT Injured		817	21: CNT Injured		785	21: CNT Injured
			4636	25: TAL Inflammatory		2462	25: TAL Inflammatory		-1.02921e-05	25: TAL Inflammatory		7372	25: TAL Inflammatory		6263	25: TAL Inflammatory
			376	22: PC Injured		335	22: PC Injured		3.3248	22: PC Injured		11595	22: PC Injured		9557	22: PC Injured
			803	19: TAL Injured		625	19: TAL Injured		0.735282	19: TAL Injured		7946	19: TAL Injured		6625	19: TAL Injured
			4814	18: PT Injured		2324	18: PT Injured		0.0829443	18: PT Injured		4985	18: PT Injured		4378	18: PT Injured
			1342	52: Effector Tc Cell		951	52: Effector Tc Cell		4.5358	52: Effector Tc Cell		612	52: Effector Tc Cell		586	52: Effector Tc Cell
			1610	20: DCT Injured		1133	20: DCT Injured		0.123758	20: DCT Injured		14344	20: DCT Injured		11091	20: DCT Injured
			1183	38: CD14 Monocyte		878	38: CD14 Monocyte		3.18366	38: CD14 Monocyte		10122	38: CD14 Monocyte		7957	38: CD14 Monocyte
			2035	17: IC-B		1245	17: IC-B		0.391197	17: IC-B		11689	17: IC-B		9173	17: IC-B
			8553	2: PT S2		3453	2: PT S2		0.0350446	2: PT S2		18401	2: PT S2		14338	2: PT S2
			4601	55: NK CD56bright		2394	55: NK CD56bright		0.216705	55: NK CD56bright		9092	55: NK CD56bright		7283	55: NK CD56bright
			2581	31: Peritubular Capillary Endothelia		1496	31: Peritubular Capillary Endothelia		0.0772924	31: Peritubular Capillary Endothelia		745	31: Peritubular Capillary Endothelia		720	31: Peritubular Capillary Endothelia
			2494	31: Peritubular Capillary Endothelia		1458	31: Peritubular Capillary Endothelia		0.278992	31: Peritubular Capillary Endothelia		1788	31: Peritubular Capillary Endothelia		1640	31: Peritubular Capillary Endothelia
			7960	20: DCT Injured		3269	20: DCT Injured		0.772409	20: DCT Injured		7073	20: DCT Injured		5967	20: DCT Injured
			3370	42: Macrophage HIF1A+		1747	42: Macrophage HIF1A+		0.0888885	42: Macrophage HIF1A+		1067	42: Macrophage HIF1A+		1006	42: Macrophage HIF1A+
			1184	58: Memory B Cell		824	58: Memory B Cell		7.63241	58: Memory B Cell		5004	58: Memory B Cell		4056	58: Memory B Cell
			1962	53: MAIT		1122	53: MAIT		4.70873	53: MAIT		436	53: MAIT		419	53: MAIT
			1018	39: Monocyte Transitioning		692	39: Monocyte Transitioning		0.0978534	39: Monocyte Transitioning		4879	39: Monocyte Transitioning		4215	39: Monocyte Transitioning
			2326	19: TAL Injured		1420	19: TAL Injured		0.128702	19: TAL Injured		4161	19: TAL Injured		3741	19: TAL Injured
			4214	25: TAL Inflammatory		2201	25: TAL Inflammatory		0.0947741	25: TAL Inflammatory		2693	25: TAL Inflammatory		2453	25: TAL Inflammatory
			2903	25: TAL Inflammatory		1614	25: TAL Inflammatory		9.2045256677252e-06	25: TAL Inflammatory		6800	25: TAL Inflammatory		5780	25: TAL Inflammatory
			1082	28: Endothelia Glomerular		754	28: Endothelia Glomerular		0.367297	28: Endothelia Glomerular		1370	28: Endothelia Glomerular		1289	28: Endothelia Glomerular
			11864	18: PT Injured		3905	18: PT Injured		0.0757515	18: PT Injured		5298	18: PT Injured		4648	18: PT Injured
			2229	28: Endothelia Glomerular		1210	28: Endothelia Glomerular		0.843324	28: Endothelia Glomerular		2548	28: Endothelia Glomerular		2265	28: Endothelia Glomerular
			1994	51: Na√Øve Tc Cell		1371	51: Na√Øve Tc Cell		3.51128	51: Na√Øve Tc Cell		17985	51: Na√Øve Tc Cell		13729	51: Na√Øve Tc Cell
			934	53: MAIT		672	53: MAIT		1.68242	53: MAIT		5341	53: MAIT		4158	53: MAIT
			3529	25: TAL Inflammatory		2053	25: TAL Inflammatory		0.451201	25: TAL Inflammatory		11268	25: TAL Inflammatory		9031	25: TAL Inflammatory
			3515	19: TAL Injured		1896	19: TAL Injured		0.0284298	19: TAL Injured		1606	19: TAL Injured		1519	19: TAL Injured
			3166	52: Effector Tc Cell		1774	52: Effector Tc Cell		2.85277	52: Effector Tc Cell		613	52: Effector Tc Cell		591	52: Effector Tc Cell
			1099	49: Na√Øve Th Cell		772	49: Na√Øve Th Cell		9.24092	49: Na√Øve Th Cell		2891	49: Na√Øve Th Cell		2539	49: Na√Øve Th Cell
			2586	25: TAL Inflammatory		1565	25: TAL Inflammatory		0.0771919	25: TAL Inflammatory		1853	25: TAL Inflammatory		1632	25: TAL Inflammatory
			1140	32: Pericyte		794	32: Pericyte		2.30375	32: Pericyte		7857	32: Pericyte		6537	32: Pericyte
			1230	36: Myofibroblast		821	36: Myofibroblast		0.322574	36: Myofibroblast		1157	36: Myofibroblast		1091	36: Myofibroblast
			11826	19: TAL Injured		3824	19: TAL Injured		0.160243	19: TAL Injured		4430	19: TAL Injured		3921	19: TAL Injured
			1831	53: MAIT		1219	53: MAIT		1.76943	53: MAIT		6326	53: MAIT		4963	53: MAIT
			7687	24: PT Inflammatory		2957	24: PT Inflammatory		0.310758	24: PT Inflammatory		11852	24: PT Inflammatory		9614	24: PT Inflammatory
			3694	40: Macrophage Activated		1781	40: Macrophage Activated		0.0540506	40: Macrophage Activated		7977	40: Macrophage Activated		6490	40: Macrophage Activated
			3192	40: Macrophage Activated		1718	40: Macrophage Activated		0.156158	40: Macrophage Activated		9245	40: Macrophage Activated		7463	40: Macrophage Activated
			6583	18: PT Injured		3116	18: PT Injured		0.0303651	18: PT Injured		9841	18: PT Injured		8392	18: PT Injured
			9226	25: TAL Inflammatory		3207	25: TAL Inflammatory		0.054147	25: TAL Inflammatory		3740	25: TAL Inflammatory		3364	25: TAL Inflammatory
			3708	4: cTAL1		1946	4: cTAL1		0.0269535	4: cTAL1		1907	4: cTAL1		1746	4: cTAL1
			2769	40: Macrophage Activated		1603	40: Macrophage Activated		0.715827	40: Macrophage Activated		6034	40: Macrophage Activated		5049	40: Macrophage Activated
			1765	38: CD14 Monocyte		1179	38: CD14 Monocyte		1.11856	38: CD14 Monocyte		545	38: CD14 Monocyte		536	38: CD14 Monocyte
			10524	23: IC-A Injured		3623	23: IC-A Injured		0.199053	23: IC-A Injured		4657	23: IC-A Injured		4161	23: IC-A Injured
			4297	9: ATL		2113	9: ATL		0.301219	9: ATL		1154	9: ATL		1105	9: ATL
			554	38: CD14 Monocyte		398	38: CD14 Monocyte		0.892842	38: CD14 Monocyte		9371	38: CD14 Monocyte		7408	38: CD14 Monocyte
			1368	53: MAIT		973	53: MAIT		7.50507	53: MAIT		3656	53: MAIT		3133	53: MAIT
			4022	55: NK CD56bright		2233	55: NK CD56bright		0.37046	55: NK CD56bright		26453	55: NK CD56bright		16497	55: NK CD56bright
			583	52: Effector Tc Cell		446	52: Effector Tc Cell		0.170949	52: Effector Tc Cell		910	52: Effector Tc Cell		861	52: Effector Tc Cell
			1945	53: MAIT		1204	53: MAIT		3.99409	53: MAIT		5657	53: MAIT		4471	53: MAIT
			2094	49: Na√Øve Th Cell		1380	49: Na√Øve Th Cell		4.42519	49: Na√Øve Th Cell		3595	49: Na√Øve Th Cell		3013	49: Na√Øve Th Cell
			1437	49: Na√Øve Th Cell		952	49: Na√Øve Th Cell		6.84756	49: Na√Øve Th Cell		651	49: Na√Øve Th Cell		630	49: Na√Øve Th Cell
			6879	36: Myofibroblast		2833	36: Myofibroblast		0.648587	36: Myofibroblast		7206	36: Myofibroblast		5898	36: Myofibroblast
			1432	56: NK CD56dim		1028	56: NK CD56dim		1.91388	56: NK CD56dim		6050	56: NK CD56dim		4905	56: NK CD56dim
			1543	53: MAIT		974	53: MAIT		5.50794	53: MAIT		4855	53: MAIT		3965	53: MAIT
			1110	58: Memory B Cell		777	58: Memory B Cell		8.26447	58: Memory B Cell		4446	58: Memory B Cell		3671	58: Memory B Cell
			11129	5: cTAL2		3953	5: cTAL2		0.0359075	5: cTAL2		11460	5: cTAL2		9211	5: cTAL2
			797	48: Treg		612	48: Treg		2.44201	48: Treg		1035	48: Treg		968	48: Treg
			6648	19: TAL Injured		2863	19: TAL Injured		0.0150316	19: TAL Injured		3532	19: TAL Injured		3206	19: TAL Injured
			6249	19: TAL Injured		2891	19: TAL Injured		0.111788	19: TAL Injured		3319	19: TAL Injured		3093	19: TAL Injured
			548	52: Effector Tc Cell		415	52: Effector Tc Cell		1.61578	52: Effector Tc Cell		2560	52: Effector Tc Cell		2211	52: Effector Tc Cell
			2141	27: Podocyte		1158	27: Podocyte		0.647554	27: Podocyte		5491	27: Podocyte		4545	27: Podocyte
			3638	48: Treg		1560	48: Treg		1.46064	48: Treg		488	48: Treg		477	48: Treg
			985	49: Na√Øve Th Cell		678	49: Na√Øve Th Cell		-5.71018e-06	49: Na√Øve Th Cell		4850	49: Na√Øve Th Cell		4141	49: Na√Øve Th Cell
			8838	18: PT Injured		3337	18: PT Injured		0.584529	18: PT Injured		7866	18: PT Injured		6648	18: PT Injured
			6988	20: DCT Injured		2923	20: DCT Injured		0.0857198	20: DCT Injured		2367	20: DCT Injured		2235	20: DCT Injured
			7221	19: TAL Injured		2880	19: TAL Injured		0.0553388	19: TAL Injured		446	19: TAL Injured		430	19: TAL Injured
			2415	44: cDC2		1484	44: cDC2		8.75801	44: cDC2		8909	44: cDC2		7245	44: cDC2
			2404	44: cDC2		1461	44: cDC2		0.124565	44: cDC2		13716	44: cDC2		10351	44: cDC2
			5446	19: TAL Injured		2540	19: TAL Injured		0.018333	19: TAL Injured		6154	19: TAL Injured		5297	19: TAL Injured
			5851	18: PT Injured		2616	18: PT Injured		0.408174	18: PT Injured		3532	18: PT Injured		3204	18: PT Injured
			10100	18: PT Injured		3943	18: PT Injured		0.0692161	18: PT Injured		14096	18: PT Injured		11319	18: PT Injured
			1068	52: Effector Tc Cell		747	52: Effector Tc Cell		2.81818	52: Effector Tc Cell		2964	52: Effector Tc Cell		2490	52: Effector Tc Cell
			472	53: MAIT		399	53: MAIT		2.86885	53: MAIT		546	53: MAIT		485	53: MAIT
			803	19: TAL Injured		570	19: TAL Injured		0.247228	19: TAL Injured		8765	19: TAL Injured		6955	19: TAL Injured
			2330	4: cTAL1		1503	4: cTAL1		0.0857271	4: cTAL1		4054	4: cTAL1		3539	4: cTAL1
			2203	19: TAL Injured		1439	19: TAL Injured		2.17102	19: TAL Injured		2388	19: TAL Injured		2251	19: TAL Injured
			3073	56: NK CD56dim		1615	56: NK CD56dim		7.18164	56: NK CD56dim		7381	56: NK CD56dim		5923	56: NK CD56dim
			2484	43: cDC1		1546	43: cDC1		1.73706	43: cDC1		8663	43: cDC1		6894	43: cDC1
			799	48: Treg		647	48: Treg		0.249381	48: Treg		7220	48: Treg		5743	48: Treg
			3214	25: TAL Inflammatory		1658	25: TAL Inflammatory		0.0620009	25: TAL Inflammatory		9114	25: TAL Inflammatory		7663	25: TAL Inflammatory
			1895	48: Treg		1209	48: Treg		1.45154	48: Treg		3681	48: Treg		3157	48: Treg
			3531	19: TAL Injured		1903	19: TAL Injured		0.141229	19: TAL Injured		2237	19: TAL Injured		2041	19: TAL Injured
			2512	28: Endothelia Glomerular		1347	28: Endothelia Glomerular		0.158728	28: Endothelia Glomerular		3855	28: Endothelia Glomerular		3309	28: Endothelia Glomerular
			7194	19: TAL Injured		2921	19: TAL Injured		0.0555555	19: TAL Injured		1529	19: TAL Injured		1465	19: TAL Injured
			5990	24: PT Inflammatory		2746	24: PT Inflammatory		0.0666999	24: PT Inflammatory		4049	24: PT Inflammatory		3646	24: PT Inflammatory
			1488	57: Na√Øve B Cell		941	57: Na√Øve B Cell		1.19364	57: Na√Øve B Cell		5686	57: Na√Øve B Cell		4527	57: Na√Øve B Cell
			4388	25: TAL Inflammatory		2287	25: TAL Inflammatory		0.857794	25: TAL Inflammatory		6636	25: TAL Inflammatory		5631	25: TAL Inflammatory
			4973	40: Macrophage Activated		2348	40: Macrophage Activated		0.320255	40: Macrophage Activated		2778	40: Macrophage Activated		2523	40: Macrophage Activated
			3732	28: Endothelia Glomerular		1915	28: Endothelia Glomerular		0.479358	28: Endothelia Glomerular		1435	28: Endothelia Glomerular		1363	28: Endothelia Glomerular
			6807	1: PT S1		2880	1: PT S1		0.0733154	1: PT S1		6199	1: PT S1		5401	1: PT S1
			1579	19: TAL Injured		1036	19: TAL Injured		0.0632868	19: TAL Injured		4107	19: TAL Injured		3743	19: TAL Injured
			995	49: Na√Øve Th Cell		761	49: Na√Øve Th Cell		2.92114	49: Na√Øve Th Cell		585	49: Na√Øve Th Cell		568	49: Na√Øve Th Cell
			871	53: MAIT		642	53: MAIT		6.23654	53: MAIT		3122	53: MAIT		2621	53: MAIT
			745	58: Memory B Cell		573	58: Memory B Cell		4.47571	58: Memory B Cell		6871	58: Memory B Cell		5128	58: Memory B Cell
			4031	23: IC-A Injured		2046	23: IC-A Injured		0.12376	23: IC-A Injured		10699	23: IC-A Injured		9076	23: IC-A Injured
			1009	50: Effector Th Cell		785	50: Effector Th Cell		0.784318	50: Effector Th Cell		8059	50: Effector Th Cell		6184	50: Effector Th Cell
			6409	23: IC-A Injured		2871	23: IC-A Injured		0.0778672	23: IC-A Injured		9062	23: IC-A Injured		7475	23: IC-A Injured
			5177	20: DCT Injured		2321	20: DCT Injured		0.0192948	20: DCT Injured		15540	20: DCT Injured		12462	20: DCT Injured
			3060	21: CNT Injured		1786	21: CNT Injured		0.0326305	21: CNT Injured		4675	21: CNT Injured		4052	21: CNT Injured
			7396	18: PT Injured		3157	18: PT Injured		0.134932	18: PT Injured		4826	18: PT Injured		4312	18: PT Injured
			6271	20: DCT Injured		2780	20: DCT Injured		0.0636578	20: DCT Injured		6181	20: DCT Injured		5413	20: DCT Injured
			2531	28: Endothelia Glomerular		1470	28: Endothelia Glomerular		0.0788419	28: Endothelia Glomerular		6517	28: Endothelia Glomerular		5370	28: Endothelia Glomerular
			601	53: MAIT		460	53: MAIT		6.67701	53: MAIT		2844	53: MAIT		2465	53: MAIT
			3327	19: TAL Injured		1905	19: TAL Injured		-1.91737e-05	19: TAL Injured		6742	19: TAL Injured		5742	19: TAL Injured
			7617	19: TAL Injured		3233	19: TAL Injured		0.0786389	19: TAL Injured		5216	19: TAL Injured		4679	19: TAL Injured
			2922	17: IC-B		1597	17: IC-B		2.45179063439689e-06	17: IC-B		4356	17: IC-B		3915	17: IC-B
			1169	51: Na√Øve Tc Cell		895	51: Na√Øve Tc Cell		2.24441	51: Na√Øve Tc Cell		7812	51: Na√Øve Tc Cell		6067	51: Na√Øve Tc Cell
			1340	52: Effector Tc Cell		910	52: Effector Tc Cell		6.62021	52: Effector Tc Cell		1090	52: Effector Tc Cell		1016	52: Effector Tc Cell
			3979	18: PT Injured		2004	18: PT Injured		0.200462	18: PT Injured		11478	18: PT Injured		9338	18: PT Injured
			2210	30: Ascending Vasa Recta		1314	30: Ascending Vasa Recta		0.0903426	30: Ascending Vasa Recta		5432	30: Ascending Vasa Recta		4560	30: Ascending Vasa Recta
			639	44: cDC2		497	44: cDC2		6.43274	44: cDC2		5184	44: cDC2		4245	44: cDC2
			7888	26: PEC		3525	26: PEC		0.390536	26: PEC		13551	26: PEC		10778	26: PEC
			2209	51: Na√Øve Tc Cell		1245	51: Na√Øve Tc Cell		6.27385	51: Na√Øve Tc Cell		1513	51: Na√Øve Tc Cell		1413	51: Na√Øve Tc Cell
			1412	49: Na√Øve Th Cell		933	49: Na√Øve Th Cell		2.079	49: Na√Øve Th Cell		2665	49: Na√Øve Th Cell		2385	49: Na√Øve Th Cell
			6378	23: IC-A Injured		2801	23: IC-A Injured		0.0156521	23: IC-A Injured		1388	23: IC-A Injured		1312	23: IC-A Injured
			6594	19: TAL Injured		2987	19: TAL Injured		0.181441	19: TAL Injured		3753	19: TAL Injured		3392	19: TAL Injured
			1311	58: Memory B Cell		920	58: Memory B Cell		7.74102	58: Memory B Cell		4767	58: Memory B Cell		4028	58: Memory B Cell
			2261	49: Na√Øve Th Cell		1237	49: Na√Øve Th Cell		4.7559	49: Na√Øve Th Cell		5440	49: Na√Øve Th Cell		4487	49: Na√Øve Th Cell
			5855	40: Macrophage Activated		2528	40: Macrophage Activated		0.323175	40: Macrophage Activated		1479	40: Macrophage Activated		1368	40: Macrophage Activated
			3059	25: TAL Inflammatory		1784	25: TAL Inflammatory		0.777712	25: TAL Inflammatory		6623	25: TAL Inflammatory		5789	25: TAL Inflammatory
			8757	25: TAL Inflammatory		3301	25: TAL Inflammatory		0.0456109	25: TAL Inflammatory		1386	25: TAL Inflammatory		1295	25: TAL Inflammatory
			2781	19: TAL Injured		1687	19: TAL Injured		1.38054	19: TAL Injured		18024	19: TAL Injured		14114	19: TAL Injured
			2443	52: Effector Tc Cell		1378	52: Effector Tc Cell		2.51297	52: Effector Tc Cell		3118	52: Effector Tc Cell		2679	52: Effector Tc Cell
			4361	28: Endothelia Glomerular		1950	28: Endothelia Glomerular		0.205806	28: Endothelia Glomerular		1472	28: Endothelia Glomerular		1378	28: Endothelia Glomerular
			10881	19: TAL Injured		3662	19: TAL Injured		0.883188	19: TAL Injured		2081	19: TAL Injured		1905	19: TAL Injured
			1232	49: Na√Øve Th Cell		918	49: Na√Øve Th Cell		5.36399	49: Na√Øve Th Cell		6739	49: Na√Øve Th Cell		5205	49: Na√Øve Th Cell
			1087	25: TAL Inflammatory		782	25: TAL Inflammatory		0.0916567	25: TAL Inflammatory		5674	25: TAL Inflammatory		4918	25: TAL Inflammatory
			7788	25: TAL Inflammatory		2936	25: TAL Inflammatory		1.17224250830245e-05	25: TAL Inflammatory		5014	25: TAL Inflammatory		4480	25: TAL Inflammatory
			1181	58: Memory B Cell		858	58: Memory B Cell		2.14877	58: Memory B Cell		5091	58: Memory B Cell		4112	58: Memory B Cell
			1251	53: MAIT		877	53: MAIT		6.28742	53: MAIT		5349	53: MAIT		4289	53: MAIT
			1049	49: Na√Øve Th Cell		809	49: Na√Øve Th Cell		8.94096	49: Na√Øve Th Cell		3645	49: Na√Øve Th Cell		3114	49: Na√Øve Th Cell
			3689	19: TAL Injured		1954	19: TAL Injured		5.1353857890878e-06	19: TAL Injured		1232	19: TAL Injured		1149	19: TAL Injured
			5105	20: DCT Injured		2455	20: DCT Injured		1.04549	20: DCT Injured		4196	20: DCT Injured		3800	20: DCT Injured
			2540	25: TAL Inflammatory		1633	25: TAL Inflammatory		0.0392882	25: TAL Inflammatory		2802	25: TAL Inflammatory		2547	25: TAL Inflammatory
			6729	25: TAL Inflammatory		2929	25: TAL Inflammatory		0.3255	25: TAL Inflammatory		9215	25: TAL Inflammatory		7778	25: TAL Inflammatory
			2823	46: pDC		1574	46: pDC		4.23441	46: pDC		9820	46: pDC		7495	46: pDC
			1490	52: Effector Tc Cell		972	52: Effector Tc Cell		2.80128	52: Effector Tc Cell		3201	52: Effector Tc Cell		2699	52: Effector Tc Cell
			5137	19: TAL Injured		2480	19: TAL Injured		0.0971695	19: TAL Injured		1826	19: TAL Injured		1684	19: TAL Injured
			9945	17: IC-B		3036	17: IC-B		0.110426	17: IC-B		2500	17: IC-B		2320	17: IC-B
			1002	48: Treg		773	48: Treg		0.593458	48: Treg		4540	48: Treg		3757	48: Treg
			1107	52: Effector Tc Cell		773	52: Effector Tc Cell		5.62178	52: Effector Tc Cell		2960	52: Effector Tc Cell		2449	52: Effector Tc Cell
			7993	25: TAL Inflammatory		2873	25: TAL Inflammatory		0.0500021	25: TAL Inflammatory		3249	25: TAL Inflammatory		2889	25: TAL Inflammatory
			5347	19: TAL Injured		2536	19: TAL Injured		0.074713	19: TAL Injured		1882	19: TAL Injured		1726	19: TAL Injured
			1799	19: TAL Injured		1189	19: TAL Injured		0.220999	19: TAL Injured		11596	19: TAL Injured		9362	19: TAL Injured
			1448	52: Effector Tc Cell		940	52: Effector Tc Cell		1.69723	52: Effector Tc Cell		4302	52: Effector Tc Cell		3439	52: Effector Tc Cell
			3289	9: ATL		1943	9: ATL		1.46575	9: ATL		2858	9: ATL		2582	9: ATL
			2144	31: Peritubular Capillary Endothelia		1312	31: Peritubular Capillary Endothelia		0.185776	31: Peritubular Capillary Endothelia		674	31: Peritubular Capillary Endothelia		655	31: Peritubular Capillary Endothelia
			3850	25: TAL Inflammatory		2095	25: TAL Inflammatory		0.155446	25: TAL Inflammatory		7237	25: TAL Inflammatory		5942	25: TAL Inflammatory
			1864	19: TAL Injured		1253	19: TAL Injured		1.30336475581967e-05	19: TAL Injured		3739	19: TAL Injured		3360	19: TAL Injured
			6609	24: PT Inflammatory		2851	24: PT Inflammatory		0.0150953	24: PT Inflammatory		13342	24: PT Inflammatory		10796	24: PT Inflammatory
			5306	19: TAL Injured		2517	19: TAL Injured		0.0376233	19: TAL Injured		751	19: TAL Injured		738	19: TAL Injured
			8674	25: TAL Inflammatory		3082	25: TAL Inflammatory		0.0230253	25: TAL Inflammatory		1852	25: TAL Inflammatory		1693	25: TAL Inflammatory
			2201	40: Macrophage Activated		1338	40: Macrophage Activated		2.86342	40: Macrophage Activated		9900	40: Macrophage Activated		7981	40: Macrophage Activated
			10249	25: TAL Inflammatory		3628	25: TAL Inflammatory		0.243245	25: TAL Inflammatory		15787	25: TAL Inflammatory		12474	25: TAL Inflammatory
			2396	40: Macrophage Activated		1353	40: Macrophage Activated		0.456426	40: Macrophage Activated		6944	40: Macrophage Activated		5762	40: Macrophage Activated
			857	52: Effector Tc Cell		631	52: Effector Tc Cell		1.15076	52: Effector Tc Cell		4878	52: Effector Tc Cell		3967	52: Effector Tc Cell
			10985	20: DCT Injured		3389	20: DCT Injured		0.0272906	20: DCT Injured		571	20: DCT Injured		555	20: DCT Injured
			1320	53: MAIT		938	53: MAIT		2.7186	53: MAIT		457	53: MAIT		433	53: MAIT
			4279	18: PT Injured		2198	18: PT Injured		0.0466792	18: PT Injured		622	18: PT Injured		605	18: PT Injured
			4657	19: TAL Injured		2265	19: TAL Injured		0.341956	19: TAL Injured		6766	19: TAL Injured		5859	19: TAL Injured
			2413	40: Macrophage Activated		1519	40: Macrophage Activated		0.94302	40: Macrophage Activated		4217	40: Macrophage Activated		3611	40: Macrophage Activated
			1489	56: NK CD56dim		1031	56: NK CD56dim		4.60064	56: NK CD56dim		4429	56: NK CD56dim		3750	56: NK CD56dim
			3234	2: PT S2		1816	2: PT S2		0.0925775	2: PT S2		15359	2: PT S2		11877	2: PT S2
			4048	42: Macrophage HIF1A+		2115	42: Macrophage HIF1A+		0.123032	42: Macrophage HIF1A+		14196	42: Macrophage HIF1A+		11119	42: Macrophage HIF1A+
			7606	25: TAL Inflammatory		3014	25: TAL Inflammatory		7.18136206042103e-06	25: TAL Inflammatory		3591	25: TAL Inflammatory		3184	25: TAL Inflammatory
			1052	19: TAL Injured		846	19: TAL Injured		0.283291	19: TAL Injured		1989	19: TAL Injured		1851	19: TAL Injured
			2471	23: IC-A Injured		1470	23: IC-A Injured		1.47351	23: IC-A Injured		14052	23: IC-A Injured		10749	23: IC-A Injured
			1737	55: NK CD56bright		1105	55: NK CD56bright		4.71749	55: NK CD56bright		4233	55: NK CD56bright		3533	55: NK CD56bright
			1940	40: Macrophage Activated		1159	40: Macrophage Activated		0.664968	40: Macrophage Activated		3320	40: Macrophage Activated		2964	40: Macrophage Activated
			662	2: PT S2		519	2: PT S2		0.896852	2: PT S2		14413	2: PT S2		11904	2: PT S2
			822	19: TAL Injured		650	19: TAL Injured		-1.25182e-05	19: TAL Injured		6927	19: TAL Injured		5992	19: TAL Injured
			1406	52: Effector Tc Cell		847	52: Effector Tc Cell		2.01529	52: Effector Tc Cell		3288	52: Effector Tc Cell		2820	52: Effector Tc Cell
			1500	57: Na√Øve B Cell		1023	57: Na√Øve B Cell		2.0874	57: Na√Øve B Cell		5234	57: Na√Øve B Cell		4258	57: Na√Øve B Cell
			1096	51: Na√Øve Tc Cell		808	51: Na√Øve Tc Cell		1.96254	51: Na√Øve Tc Cell		4679	51: Na√Øve Tc Cell		3854	51: Na√Øve Tc Cell
			473	53: MAIT		407	53: MAIT		5.01002	53: MAIT		6142	53: MAIT		5092	53: MAIT
			7778	25: TAL Inflammatory		3033	25: TAL Inflammatory		0.0770283	25: TAL Inflammatory		686	25: TAL Inflammatory		666	25: TAL Inflammatory
			1547	19: TAL Injured		1060	19: TAL Injured		0.257412	19: TAL Injured		9255	19: TAL Injured		7430	19: TAL Injured
			650	48: Treg		519	48: Treg		0.153133	48: Treg		7850	48: Treg		6005	48: Treg
			1832	28: Endothelia Glomerular		1120	28: Endothelia Glomerular		0.38024	28: Endothelia Glomerular		636	28: Endothelia Glomerular		616	28: Endothelia Glomerular
			7369	19: TAL Injured		2915	19: TAL Injured		0.108352	19: TAL Injured		7919	19: TAL Injured		6776	19: TAL Injured
			2482	41: Macrophage Resident		1423	41: Macrophage Resident		0.759387	41: Macrophage Resident		892	41: Macrophage Resident		860	41: Macrophage Resident
			2421	27: Podocyte		1253	27: Podocyte		2.44587	27: Podocyte		2715	27: Podocyte		2462	27: Podocyte
			7275	25: TAL Inflammatory		2957	25: TAL Inflammatory		0.0548736	25: TAL Inflammatory		2257	25: TAL Inflammatory		2086	25: TAL Inflammatory
			2126	50: Effector Th Cell		1191	50: Effector Th Cell		4.6209	50: Effector Th Cell		2712	50: Effector Th Cell		2411	50: Effector Th Cell
			9040	18: PT Injured		3722	18: PT Injured		0.231473	18: PT Injured		8127	18: PT Injured		7220	18: PT Injured
			1416	57: Na√Øve B Cell		932	57: Na√Øve B Cell		5.0268	57: Na√Øve B Cell		5186	57: Na√Øve B Cell		4141	57: Na√Øve B Cell
			3864	25: TAL Inflammatory		2105	25: TAL Inflammatory		0.309444	25: TAL Inflammatory		7853	25: TAL Inflammatory		6641	25: TAL Inflammatory
			1086	53: MAIT		747	53: MAIT		2.42152	53: MAIT		5527	53: MAIT		4708	53: MAIT
			352	57: Na√Øve B Cell		309	57: Na√Øve B Cell		6.59629	57: Na√Øve B Cell		3048	57: Na√Øve B Cell		2645	57: Na√Øve B Cell
			1945	49: Na√Øve Th Cell		1136	49: Na√Øve Th Cell		1.56803	49: Na√Øve Th Cell		569	49: Na√Øve Th Cell		549	49: Na√Øve Th Cell
			962	53: MAIT		723	53: MAIT		3.4034	53: MAIT		5189	53: MAIT		4090	53: MAIT
			4195	12: CNT		2206	12: CNT		0.0475631	12: CNT		933	12: CNT		912	12: CNT
			5050	25: TAL Inflammatory		2522	25: TAL Inflammatory		0.197353	25: TAL Inflammatory		7310	25: TAL Inflammatory		6478	25: TAL Inflammatory
			1897	40: Macrophage Activated		1331	40: Macrophage Activated		0.157813	40: Macrophage Activated		7874	40: Macrophage Activated		6596	40: Macrophage Activated
			8304	19: TAL Injured		3562	19: TAL Injured		1.01299	19: TAL Injured		594	19: TAL Injured		587	19: TAL Injured
			807	52: Effector Tc Cell		620	52: Effector Tc Cell		6.27178	52: Effector Tc Cell		2298	52: Effector Tc Cell		2034	52: Effector Tc Cell
			2648	28: Endothelia Glomerular		1380	28: Endothelia Glomerular		0.375789	28: Endothelia Glomerular		1371	28: Endothelia Glomerular		1301	28: Endothelia Glomerular
			3559	20: DCT Injured		2016	20: DCT Injured		0.112073	20: DCT Injured		10486	20: DCT Injured		8696	20: DCT Injured
			6782	1: PT S1		3024	1: PT S1		0.14707	1: PT S1		5375	1: PT S1		4765	1: PT S1
			472	51: Na√Øve Tc Cell		424	51: Na√Øve Tc Cell		1.24999	51: Na√Øve Tc Cell		2171	51: Na√Øve Tc Cell		1905	51: Na√Øve Tc Cell
			4190	20: DCT Injured		2238	20: DCT Injured		0.0476523	20: DCT Injured		9857	20: DCT Injured		8363	20: DCT Injured
			6463	18: PT Injured		2922	18: PT Injured		0.108047	18: PT Injured		13544	18: PT Injured		11015	18: PT Injured
			2457	49: Na√Øve Th Cell		1323	49: Na√Øve Th Cell		5.02319	49: Na√Øve Th Cell		4255	49: Na√Øve Th Cell		3538	49: Na√Øve Th Cell
			5750	24: PT Inflammatory		2679	24: PT Inflammatory		0.190738	24: PT Inflammatory		7385	24: PT Inflammatory		6435	24: PT Inflammatory
			8439	19: TAL Injured		3228	19: TAL Injured		0.611546	19: TAL Injured		2617	19: TAL Injured		2437	19: TAL Injured
			817	52: Effector Tc Cell		600	52: Effector Tc Cell		0.848502	52: Effector Tc Cell		4279	52: Effector Tc Cell		3549	52: Effector Tc Cell
			5588	20: DCT Injured		2685	20: DCT Injured		0.0535996	20: DCT Injured		13968	20: DCT Injured		11045	20: DCT Injured
			1407	48: Treg		919	48: Treg		4.20624	48: Treg		4940	48: Treg		3986	48: Treg
			6513	18: PT Injured		3129	18: PT Injured		0.275363	18: PT Injured		24303	18: PT Injured		17961	18: PT Injured
			9683	25: TAL Inflammatory		3203	25: TAL Inflammatory		0.411095	25: TAL Inflammatory		2351	25: TAL Inflammatory		2174	25: TAL Inflammatory
			1535	58: Memory B Cell		965	58: Memory B Cell		1.8495	58: Memory B Cell		6796	58: Memory B Cell		5533	58: Memory B Cell
			2405	56: NK CD56dim		1399	56: NK CD56dim		2.23577	56: NK CD56dim		5675	56: NK CD56dim		4582	56: NK CD56dim
			7359	19: TAL Injured		2933	19: TAL Injured		0.0135605	19: TAL Injured		4555	19: TAL Injured		3973	19: TAL Injured
			5355	19: TAL Injured		2375	19: TAL Injured		0.0186381	19: TAL Injured		6710	19: TAL Injured		5731	19: TAL Injured
			1349	49: Na√Øve Th Cell		987	49: Na√Øve Th Cell		5.5866	49: Na√Øve Th Cell		3051	49: Na√Øve Th Cell		2500	49: Na√Øve Th Cell
			1146	50: Effector Th Cell		761	50: Effector Th Cell		3.45119	50: Effector Th Cell		1168	50: Effector Th Cell		1058	50: Effector Th Cell
			2611	25: TAL Inflammatory		1665	25: TAL Inflammatory		0.0765075	25: TAL Inflammatory		7960	25: TAL Inflammatory		6742	25: TAL Inflammatory
			1250	25: TAL Inflammatory		915	25: TAL Inflammatory		0.0798111	25: TAL Inflammatory		7084	25: TAL Inflammatory		5910	25: TAL Inflammatory
			1251	58: Memory B Cell		924	58: Memory B Cell		0.317212	58: Memory B Cell		12138	58: Memory B Cell		9143	58: Memory B Cell
			6863	22: PC Injured		2785	22: PC Injured		0.101832	22: PC Injured		2760	22: PC Injured		2460	22: PC Injured
			2673	18: PT Injured		1634	18: PT Injured		1.03513	18: PT Injured		469	18: PT Injured		427	18: PT Injured
			5077	23: IC-A Injured		2514	23: IC-A Injured		0.196222	23: IC-A Injured		3506	23: IC-A Injured		3180	23: IC-A Injured
			5178	19: TAL Injured		2536	19: TAL Injured		0.134764	19: TAL Injured		4510	19: TAL Injured		4093	19: TAL Injured
			1280	36: Myofibroblast		898	36: Myofibroblast		0.311277	36: Myofibroblast		10205	36: Myofibroblast		8644	36: Myofibroblast
			4996	19: TAL Injured		2231	19: TAL Injured		0.299343	19: TAL Injured		3214	19: TAL Injured		2831	19: TAL Injured
			3832	19: TAL Injured		2038	19: TAL Injured		0.104194	19: TAL Injured		7571	19: TAL Injured		6445	19: TAL Injured
			908	50: Effector Th Cell		697	50: Effector Th Cell		1.72973	50: Effector Th Cell		2402	50: Effector Th Cell		2091	50: Effector Th Cell
			1099	30: Ascending Vasa Recta		815	30: Ascending Vasa Recta		0.0907375	30: Ascending Vasa Recta		1795	30: Ascending Vasa Recta		1652	30: Ascending Vasa Recta
			874	19: TAL Injured		620	19: TAL Injured		1.01695	19: TAL Injured		9879	19: TAL Injured		7740	19: TAL Injured
			527	32: Pericyte		445	32: Pericyte		7.41360060425085e-06	32: Pericyte		2251	32: Pericyte		2034	32: Pericyte
			4968	17: IC-B		2241	17: IC-B		0.380608	17: IC-B		1538	17: IC-B		1470	17: IC-B
			754	58: Memory B Cell		572	58: Memory B Cell		0.395772	58: Memory B Cell		3539	58: Memory B Cell		2947	58: Memory B Cell
			1252	52: Effector Tc Cell		850	52: Effector Tc Cell		2.18239	52: Effector Tc Cell		3574	52: Effector Tc Cell		2996	52: Effector Tc Cell
			2425	49: Na√Øve Th Cell		1382	49: Na√Øve Th Cell		3.03636	49: Na√Øve Th Cell		4827	49: Na√Øve Th Cell		3958	49: Na√Øve Th Cell
			880	49: Na√Øve Th Cell		637	49: Na√Øve Th Cell		9.53845	49: Na√Øve Th Cell		3173	49: Na√Øve Th Cell		2708	49: Na√Øve Th Cell
			1127	51: Na√Øve Tc Cell		808	51: Na√Øve Tc Cell		6.15131	51: Na√Øve Tc Cell		3643	51: Na√Øve Tc Cell		3063	51: Na√Øve Tc Cell
			1161	50: Effector Th Cell		833	50: Effector Th Cell		4.75019	50: Effector Th Cell		4140	50: Effector Th Cell		3432	50: Effector Th Cell
			8355	18: PT Injured		3448	18: PT Injured		0.131357	18: PT Injured		9458	18: PT Injured		8079	18: PT Injured
			2109	38: CD14 Monocyte		1390	38: CD14 Monocyte		0.517381	38: CD14 Monocyte		1677	38: CD14 Monocyte		1579	38: CD14 Monocyte
			1567	40: Macrophage Activated		1007	40: Macrophage Activated		0.127314	40: Macrophage Activated		3902	40: Macrophage Activated		3321	40: Macrophage Activated
			1014	58: Memory B Cell		786	58: Memory B Cell		1.6441	58: Memory B Cell		3856	58: Memory B Cell		3410	58: Memory B Cell
			1860	21: CNT Injured		1133	21: CNT Injured		0.321368	21: CNT Injured		4077	21: CNT Injured		3744	21: CNT Injured
			552	53: MAIT		440	53: MAIT		1.07143	53: MAIT		2400	53: MAIT		2085	53: MAIT
			7690	25: TAL Inflammatory		3086	25: TAL Inflammatory		0.0129891	25: TAL Inflammatory		5124	25: TAL Inflammatory		4448	25: TAL Inflammatory
			1426	31: Peritubular Capillary Endothelia		940	31: Peritubular Capillary Endothelia		0.27873	31: Peritubular Capillary Endothelia		4215	31: Peritubular Capillary Endothelia		3608	31: Peritubular Capillary Endothelia
			1374	25: TAL Inflammatory		858	25: TAL Inflammatory		0.794204	25: TAL Inflammatory		7057	25: TAL Inflammatory		5708	25: TAL Inflammatory
			2128	38: CD14 Monocyte		1226	38: CD14 Monocyte		5.16934	38: CD14 Monocyte		605	38: CD14 Monocyte		593	38: CD14 Monocyte
			1946	40: Macrophage Activated		1316	40: Macrophage Activated		0.102461	40: Macrophage Activated		2313	40: Macrophage Activated		2027	40: Macrophage Activated
			2668	49: Na√Øve Th Cell		1497	49: Na√Øve Th Cell		3.32969	49: Na√Øve Th Cell		3803	49: Na√Øve Th Cell		3190	49: Na√Øve Th Cell
			1361	25: TAL Inflammatory		878	25: TAL Inflammatory		0.0733705	25: TAL Inflammatory		4524	25: TAL Inflammatory		3812	25: TAL Inflammatory
			2990	49: Na√Øve Th Cell		1467	49: Na√Øve Th Cell		1.44928	49: Na√Øve Th Cell		512	49: Na√Øve Th Cell		495	49: Na√Øve Th Cell
			2564	19: TAL Injured		1621	19: TAL Injured		0.0779249	19: TAL Injured		10901	19: TAL Injured		8946	19: TAL Injured
			4572	31: Peritubular Capillary Endothelia		2136	31: Peritubular Capillary Endothelia		1.18637	31: Peritubular Capillary Endothelia		2661	31: Peritubular Capillary Endothelia		2373	31: Peritubular Capillary Endothelia
			2094	25: TAL Inflammatory		1413	25: TAL Inflammatory		0.14252	25: TAL Inflammatory		2420	25: TAL Inflammatory		2237	25: TAL Inflammatory
			1351	25: TAL Inflammatory		969	25: TAL Inflammatory		0.147608	25: TAL Inflammatory		10114	25: TAL Inflammatory		8179	25: TAL Inflammatory
			1300	18: PT Injured		903	18: PT Injured		1.06464	18: PT Injured		902	18: PT Injured		758	18: PT Injured
			1922	19: TAL Injured		1240	19: TAL Injured		0.155682	19: TAL Injured		10512	19: TAL Injured		8402	19: TAL Injured
			1559	31: Peritubular Capillary Endothelia		989	31: Peritubular Capillary Endothelia		1.01394	31: Peritubular Capillary Endothelia		664	31: Peritubular Capillary Endothelia		583	31: Peritubular Capillary Endothelia
			2312	54: NKT Cell		1401	54: NKT Cell		5.93497	54: NKT Cell		3627	54: NKT Cell		3067	54: NKT Cell
			3440	22: PC Injured		1968	22: PC Injured		0.891569	22: PC Injured		6916	22: PC Injured		6084	22: PC Injured
			2098	51: Na√Øve Tc Cell		1284	51: Na√Øve Tc Cell		0.661621	51: Na√Øve Tc Cell		3877	51: Na√Øve Tc Cell		3284	51: Na√Øve Tc Cell
			8262	19: TAL Injured		3243	19: TAL Injured		0.0241664	19: TAL Injured		1113	19: TAL Injured		1060	19: TAL Injured
			1173	24: PT Inflammatory		823	24: PT Inflammatory		0.42336	24: PT Inflammatory		8974	24: PT Inflammatory		7374	24: PT Inflammatory
			6730	20: DCT Injured		2832	20: DCT Injured		0.133475	20: DCT Injured		10934	20: DCT Injured		9178	20: DCT Injured
			3211	20: DCT Injured		1829	20: DCT Injured		0.0932411	20: DCT Injured		12624	20: DCT Injured		10230	20: DCT Injured
			3319	28: Endothelia Glomerular		1691	28: Endothelia Glomerular		0.180116	28: Endothelia Glomerular		4635	28: Endothelia Glomerular		4020	28: Endothelia Glomerular
			881	58: Memory B Cell		658	58: Memory B Cell		7.93319	58: Memory B Cell		4396	58: Memory B Cell		3535	58: Memory B Cell
			703	57: Na√Øve B Cell		504	57: Na√Øve B Cell		3.15933	57: Na√Øve B Cell		7426	57: Na√Øve B Cell		5704	57: Na√Øve B Cell
			1177	52: Effector Tc Cell		776	52: Effector Tc Cell		5.98564	52: Effector Tc Cell		3478	52: Effector Tc Cell		2897	52: Effector Tc Cell
			4307	19: TAL Injured		2164	19: TAL Injured		0.092568	19: TAL Injured		4321	19: TAL Injured		3760	19: TAL Injured
			6170	21: CNT Injured		3020	21: CNT Injured		0.322947	21: CNT Injured		1176	21: CNT Injured		1119	21: CNT Injured
			3357	21: CNT Injured		2031	21: CNT Injured		0.0594388	21: CNT Injured		7477	21: CNT Injured		6319	21: CNT Injured
			1407	55: NK CD56bright		950	55: NK CD56bright		0.282875	55: NK CD56bright		8721	55: NK CD56bright		6599	55: NK CD56bright
			3242	17: IC-B		1839	17: IC-B		0.824426	17: IC-B		13352	17: IC-B		10498	17: IC-B
			963	57: Na√Øve B Cell		713	57: Na√Øve B Cell		1.02564	57: Na√Øve B Cell		4055	57: Na√Øve B Cell		3284	57: Na√Øve B Cell
			11841	19: TAL Injured		3699	19: TAL Injured		0.0421831	19: TAL Injured		5657	19: TAL Injured		4983	19: TAL Injured
			3104	25: TAL Inflammatory		1831	25: TAL Inflammatory		0.448706	25: TAL Inflammatory		10115	25: TAL Inflammatory		8309	25: TAL Inflammatory
			506	53: MAIT		421	53: MAIT		9.30231	53: MAIT		4051	53: MAIT		3417	53: MAIT
			2441	49: Na√Øve Th Cell		1438	49: Na√Øve Th Cell		5.49324	49: Na√Øve Th Cell		1125	49: Na√Øve Th Cell		1071	49: Na√Øve Th Cell
			2193	51: Na√Øve Tc Cell		1256	51: Na√Øve Tc Cell		3.68906	51: Na√Øve Tc Cell		3088	51: Na√Øve Tc Cell		2613	51: Na√Øve Tc Cell
			1505	52: Effector Tc Cell		987	52: Effector Tc Cell		9.1732	52: Effector Tc Cell		1290	52: Effector Tc Cell		1171	52: Effector Tc Cell
			645	25: TAL Inflammatory		494	25: TAL Inflammatory		0.154561	25: TAL Inflammatory		5134	25: TAL Inflammatory		4665	25: TAL Inflammatory
			2430	49: Na√Øve Th Cell		1303	49: Na√Øve Th Cell		7.07186	49: Na√Øve Th Cell		1432	49: Na√Øve Th Cell		1345	49: Na√Øve Th Cell
			3098	58: Memory B Cell		1549	58: Memory B Cell		5.3419	58: Memory B Cell		5093	58: Memory B Cell		4170	58: Memory B Cell
			3587	40: Macrophage Activated		1849	40: Macrophage Activated		0.194501	40: Macrophage Activated		10269	40: Macrophage Activated		8326	40: Macrophage Activated
			2036	28: Endothelia Glomerular		1220	28: Endothelia Glomerular		0.0978011	28: Endothelia Glomerular		1935	28: Endothelia Glomerular		1750	28: Endothelia Glomerular
			602	30: Ascending Vasa Recta		500	30: Ascending Vasa Recta		0.165299	30: Ascending Vasa Recta		4770	30: Ascending Vasa Recta		4299	30: Ascending Vasa Recta
			2469	4: cTAL1		1517	4: cTAL1		0.0809055	4: cTAL1		760	4: cTAL1		720	4: cTAL1
			9316	19: TAL Injured		3378	19: TAL Injured		0.0321824	19: TAL Injured		3716	19: TAL Injured		3288	19: TAL Injured
			2779	56: NK CD56dim		1721	56: NK CD56dim		1.2784	56: NK CD56dim		9835	56: NK CD56dim		7679	56: NK CD56dim
			2533	44: cDC2		1590	44: cDC2		7.0644	44: cDC2		9632	44: cDC2		7783	44: cDC2
			546	57: Na√Øve B Cell		425	57: Na√Øve B Cell		6.65528	57: Na√Øve B Cell		5241	57: Na√Øve B Cell		4174	57: Na√Øve B Cell
			5320	19: TAL Injured		2771	19: TAL Injured		0.150011	19: TAL Injured		3903	19: TAL Injured		3481	19: TAL Injured
			3062	20: DCT Injured		1767	20: DCT Injured		0.0326055	20: DCT Injured		13364	20: DCT Injured		10931	20: DCT Injured
			2311	54: NKT Cell		1283	54: NKT Cell		4.77563	54: NKT Cell		2642	54: NKT Cell		2306	54: NKT Cell
			1849	56: NK CD56dim		1237	56: NK CD56dim		2.37217	56: NK CD56dim		4902	56: NK CD56dim		4035	56: NK CD56dim
			4681	24: PT Inflammatory		2500	24: PT Inflammatory		0.212949	24: PT Inflammatory		9779	24: PT Inflammatory		8312	24: PT Inflammatory
			6577	25: TAL Inflammatory		2756	25: TAL Inflammatory		0.0455561	25: TAL Inflammatory		4059	25: TAL Inflammatory		3665	25: TAL Inflammatory
			2766	19: TAL Injured		1683	19: TAL Injured		0.144339	19: TAL Injured		1592	19: TAL Injured		1488	19: TAL Injured
			6285	19: TAL Injured		2712	19: TAL Injured		0.788392	19: TAL Injured		3064	19: TAL Injured		2835	19: TAL Injured
			10193	23: IC-A Injured		3752	23: IC-A Injured		0.234875	23: IC-A Injured		1720	23: IC-A Injured		1598	23: IC-A Injured
			1446	51: Na√Øve Tc Cell		1006	51: Na√Øve Tc Cell		5.36299	51: Na√Øve Tc Cell		4808	51: Na√Øve Tc Cell		3958	51: Na√Øve Tc Cell
			389	51: Na√Øve Tc Cell		346	51: Na√Øve Tc Cell		4.40099	51: Na√Øve Tc Cell		3226	51: Na√Øve Tc Cell		2773	51: Na√Øve Tc Cell
			1705	31: Peritubular Capillary Endothelia		1057	31: Peritubular Capillary Endothelia		0.465392	31: Peritubular Capillary Endothelia		8850	31: Peritubular Capillary Endothelia		7020	31: Peritubular Capillary Endothelia
			727	25: TAL Inflammatory		620	25: TAL Inflammatory		2.15342	25: TAL Inflammatory		1191	25: TAL Inflammatory		1153	25: TAL Inflammatory
			2968	20: DCT Injured		1796	20: DCT Injured		0.801352	20: DCT Injured		1756	20: DCT Injured		1692	20: DCT Injured
			5594	19: TAL Injured		2712	19: TAL Injured		0.0892162	19: TAL Injured		518	19: TAL Injured		504	19: TAL Injured
			1468	53: MAIT		1008	53: MAIT		1.07744	53: MAIT		1988	53: MAIT		1799	53: MAIT
			8825	23: IC-A Injured		3247	23: IC-A Injured		0.113049	23: IC-A Injured		1975	23: IC-A Injured		1819	23: IC-A Injured
			1607	51: Na√Øve Tc Cell		1043	51: Na√Øve Tc Cell		4.2857	51: Na√Øve Tc Cell		3995	51: Na√Øve Tc Cell		3303	51: Na√Øve Tc Cell
			2107	9: ATL		1334	9: ATL		0.37825	9: ATL		3333	9: ATL		2922	9: ATL
			5112	49: Na√Øve Th Cell		2099	49: Na√Øve Th Cell		3.41768	49: Na√Øve Th Cell		3943	49: Na√Øve Th Cell		3345	49: Na√Øve Th Cell
			915	40: Macrophage Activated		693	40: Macrophage Activated		1.29309	40: Macrophage Activated		12374	40: Macrophage Activated		9703	40: Macrophage Activated
			1562	1: PT S1		1115	1: PT S1		0.191481	1: PT S1		13394	1: PT S1		10904	1: PT S1
			1245	28: Endothelia Glomerular		855	28: Endothelia Glomerular		0.319208	28: Endothelia Glomerular		4415	28: Endothelia Glomerular		3759	28: Endothelia Glomerular
			2173	2: PT S2		1362	2: PT S2		0.639267	2: PT S2		540	2: PT S2		531	2: PT S2
			2402	19: TAL Injured		1488	19: TAL Injured		-2.59563e-06	19: TAL Injured		2926	19: TAL Injured		2783	19: TAL Injured
			1345	17: IC-B		857	17: IC-B		0.811203	17: IC-B		4426	17: IC-B		3857	17: IC-B
			7061	1: PT S1		3110	1: PT S1		-3.18991e-06	1: PT S1		4282	1: PT S1		3966	1: PT S1
			599	53: MAIT		472	53: MAIT		0.661164	53: MAIT		6193	53: MAIT		4843	53: MAIT
			11942	24: PT Inflammatory		3826	24: PT Inflammatory		0.125367	24: PT Inflammatory		2488	24: PT Inflammatory		2380	24: PT Inflammatory
			7426	40: Macrophage Activated		2811	40: Macrophage Activated		6.02956	40: Macrophage Activated		478	40: Macrophage Activated		464	40: Macrophage Activated
			878	52: Effector Tc Cell		655	52: Effector Tc Cell		0.45249	52: Effector Tc Cell		2102	52: Effector Tc Cell		1847	52: Effector Tc Cell
			1066	50: Effector Th Cell		782	50: Effector Th Cell		7.46528	50: Effector Th Cell		4639	50: Effector Th Cell		3783	50: Effector Th Cell
			2304	55: NK CD56bright		1497	55: NK CD56bright		0.43122	55: NK CD56bright		9137	55: NK CD56bright		7466	55: NK CD56bright
			1280	57: Na√Øve B Cell		833	57: Na√Øve B Cell		9.21333	57: Na√Øve B Cell		6258	57: Na√Øve B Cell		4965	57: Na√Øve B Cell
			9031	18: PT Injured		3453	18: PT Injured		0.0221287	18: PT Injured		5092	18: PT Injured		4540	18: PT Injured
			1313	54: NKT Cell		901	54: NKT Cell		4.78608	54: NKT Cell		5115	54: NKT Cell		4228	54: NKT Cell
			1941	37: CD16 Monocyte		1313	37: CD16 Monocyte		4.93403	37: CD16 Monocyte		8914	37: CD16 Monocyte		7084	37: CD16 Monocyte
			2022	25: TAL Inflammatory		1331	25: TAL Inflammatory		0.246416	25: TAL Inflammatory		12723	25: TAL Inflammatory		10146	25: TAL Inflammatory
			2410	49: Na√Øve Th Cell		1332	49: Na√Øve Th Cell		2.38867	49: Na√Øve Th Cell		5265	49: Na√Øve Th Cell		4377	49: Na√Øve Th Cell
			1637	50: Effector Th Cell		1081	50: Effector Th Cell		5.30871	50: Effector Th Cell		2440	50: Effector Th Cell		2127	50: Effector Th Cell
			1319	53: MAIT		952	53: MAIT		2.07562	53: MAIT		5089	53: MAIT		4188	53: MAIT
			1140	49: Na√Øve Th Cell		840	49: Na√Øve Th Cell		0.51947	49: Na√Øve Th Cell		3809	49: Na√Øve Th Cell		3246	49: Na√Øve Th Cell
			2200	25: TAL Inflammatory		1414	25: TAL Inflammatory		1.21023	25: TAL Inflammatory		721	25: TAL Inflammatory		696	25: TAL Inflammatory
			7969	25: TAL Inflammatory		2712	25: TAL Inflammatory		0.374759	25: TAL Inflammatory		828	25: TAL Inflammatory		800	25: TAL Inflammatory
			1912	25: TAL Inflammatory		1200	25: TAL Inflammatory		0.0522355	25: TAL Inflammatory		6791	25: TAL Inflammatory		5755	25: TAL Inflammatory
			1058	53: MAIT		763	53: MAIT		8.95008	53: MAIT		4835	53: MAIT		3982	53: MAIT
			1013	53: MAIT		752	53: MAIT		7.47493	53: MAIT		5073	53: MAIT		4032	53: MAIT
			3782	21: CNT Injured		2003	21: CNT Injured		0.316027	21: CNT Injured		8959	21: CNT Injured		7520	21: CNT Injured
			579	48: Treg		447	48: Treg		3.49999	48: Treg		1586	48: Treg		1413	48: Treg
			1177	20: DCT Injured		885	20: DCT Injured		1.58596	20: DCT Injured		6766	20: DCT Injured		5797	20: DCT Injured
			1612	53: MAIT		1005	53: MAIT		2.06187	53: MAIT		4246	53: MAIT		3491	53: MAIT
			2356	40: Macrophage Activated		1466	40: Macrophage Activated		0.253172	40: Macrophage Activated		15536	40: Macrophage Activated		12072	40: Macrophage Activated
			1759	19: TAL Injured		1160	19: TAL Injured		0.113368	19: TAL Injured		13160	19: TAL Injured		10506	19: TAL Injured
[truncated: 46,106 more rows]
