# Supplementary material for: Multiomic analysis of human kidney disease identifies a tractable inflammatory and pro-fibrotic tubular cell phenotype
Source: Nat Commun. 2025 May 22;16:4745. doi: 10.1038/s41467-025-59997-4 (PMC12095627; doi:10.1038/s41467-025-59997-4)
Supplement: Supplementary file 6 — Source Data [file 41467_2025_59997_MOESM6_ESM.zip › Source Data/FigureS12.xlsx]

## Sheet: Figure S12a
	PROM1	DCDC2	SOX9	RELB	SPP1	MET	HAVCR1	VCAM1	VIM	DCC	COL7A1	WFDC2	MEGF11	SYT16	CCL2	CCL20	CCL28	CXCL1	CXCL2	CXCL3	CXCL6	CXCL8	CXCL16	TNF	LIF	TNFSF14	IL34	IL18	IL32	C3	TGFB2	TGM2	PDGFB	PDGFD	TNC	MMP7	CCN1	ICAM1	CLDN1	CD44	CDKN1A	HDAC9	BIRC3	FAS
PT	0.0211214	0.157405	0.0178527	0.025396	0.197636	0.166206	0.06261	0.0362082	0.0123208	0.127483	0.00653759	0.00980639	0.00980639	0.00201157	0.00100578	0	0.00125723	0	0.00100578	0	0	0.00150867	0.00201157	0.000502892	0.00352024	0.000251446	0.00528036	0.018607	0.0346995	0.00704048	0.00452602	0.0060347	0.0173498	0.0108122	0.0088006	0.00704048	0.011818	0.0105607	0.0032688	0.00226301	0.0178527	0.0143324	0.0032688	0.0183555
TAL	0.132616	0.687599	0.00473118	0.0157706	0.226523	0.17491	0.00573477	0.00344086	0.00587814	0.0239427	0.00960573	0.0649462	0.0108961	0.0322581	0.00100358	0	0.024086	0.000286738	0.000573477	0.000286738	0	0.000286738	0.00200717	0	0.00100358	0.000286738	0.00258065	0.012043	0.00458781	0.00172043	0.0074552	0.000860215	0.00702509	0.125305	0.0055914	0.0100358	0.0130466	0.0037276	0.00358423	0.0239427	0.0177778	0.397849	0.00831541	0.00960573
DCT	0.0132626	1.36074	0.00353669	0.0282935	0.666225	0.045977	0.00265252	0.00618921	0.00486295	0.0150309	0.00397878	0.0145889	0.00751547	0.00486295	0.00132626	0.000442087	0.00574713	0	0	0	0	0	0.00176835	0	0	0	0.00397878	0.0114943	0.000884173	0.00176835	0.00353669	0.00176835	0.00309461	0.0172414	0.00486295	0.00309461	0.0172414	0.00928382	0.00221043	0.00309461	0.00618921	0.0238727	0.00707339	0.00972591
CNT	0.115237	2.42125	0.00320102	0.0256082	0.174776	0.056338	0.000640205	0.00128041	0.00320102	0.0147247	0.00448143	0.0832266	0.0134443	0.00960307	0.00128041	0	0.00448143	0	0.00960307	0	0.000640205	0	0.00512164	0	0.000640205	0.000640205	0.00320102	0.0147247	0.00192061	0.00256082	0.00512164	0.00320102	0.000640205	0.0448143	0.00576184	0.0102433	0.00704225	0.0121639	0	0.00128041	0.0128041	0.0128041	0.0192061	0.0230474
PC	0.33941	2.30208	0.00607639	0.0225694	0.0364583	0.0607639	0.000868056	0.00434028	0.00954861	0.0130208	0.00260417	0.203125	0.00607639	0.0164931	0.00260417	0	0.0260417	0	0.0104167	0.00434028	0	0	0.00434028	0.00347222	0.000868056	0	0.00434028	0.0104167	0.00260417	0.000868056	0.00347222	0.00260417	0.00868056	0.144097	0.00260417	0.0208333	0.0164931	0.0078125	0.00347222	0.00434028	0.0720486	0.0338542	0.0295139	0.0225694
PT Inflammatory	1.16803	3.09299	0.154976	0.171289	0.732463	1.34584	0.869494	1.02121	0.264274	0.972268	0.0114192	0.125612	0.114192	0.0995106	0.141925	0.0815661	0.0554649	0.285481	0.0570962	0.0668842	0.0570962	0.0473083	0.0293638	0.0114192	0.0277325	0.0244698	0.0358891	0.331158	0.226754	0.331158	0.25938	0.0848287	0.0848287	0.0831974	0.523654	0.49429	0.19739	0.169657	0.564437	0.0783034	0.0570962	0.530179	0.368679	0.1354
PT Injured	0.547301	1.32244	0.0609212	0.0871719	0.594354	0.623081	0.394255	0.682516	0.152055	2.17434	0.00297177	0.0609212	0.0742942	0.0232789	0.0312036	0.00445765	0.0163447	0.0148588	0.00643883	0.00643883	0.00594354	0.00198118	0.0089153	0.00148588	0.0089153	0.00495295	0.0257553	0.077266	0.0946013	0.113422	0.0698366	0.0227836	0.0282318	0.0822189	0.0460624	0.0767707	0.0797424	0.0277365	0.0589401	0.00990589	0.0316989	0.0950966	0.0911342	0.0490342
TAL Inflammatory	1.51145	3.4402	0.0534351	0.0975403	3.13147	0.89313	0.123834	0.0212044	0.0279898	0.0271416	0.262087	0.543681	0.584394	0.289228	0.043257	0.00169635	0.0330789	0.0161154	0.0135708	0.0152672	0.000848176	0.000848176	0.0127226	0.00763359	0.0381679	0.00678541	0.00424088	0.0203562	0.0169635	0.156913	0.0771841	0.0805768	0.0271416	0.184054	0.159457	0.227311	0.0322307	0.0152672	0.128075	0.26972	0.0178117	0.751484	0.131467	0.0466497
TAL Injured	0.58427	2.01766	0.0508293	0.0508293	1.68325	0.485286	0.0278224	0.00695559	0.0256822	0.0299625	0.0428036	0.675762	0.139112	0.192616	0.00856073	0	0.0395934	0.00160514	0.000535045	0.00535045	0	0	0.0101659	0.000535045	0.00267523	0.00107009	0.00107009	0.0171215	0.0101659	0.0219369	0.0272873	0.0219369	0.011771	0.107544	0.0668807	0.0738363	0.0192616	0.00481541	0.023542	0.23649	0.0139112	0.279294	0.0454789	0.0556447
DCT Injured	0.544199	6.33425	0.0856354	0.0856354	2.5663	0.430939	0.0607735	0.0124309	0.0262431	0.0331492	0.16989	0.44337	0.509669	0.21547	0.00828729	0	0.00414365	0.00138122	0.00414365	0.00552486	0.00138122	0.00138122	0.0220994	0.00414365	0.00414365	0.00414365	0.00276243	0.0220994	0.0220994	0.0773481	0.0552486	0.0400552	0.00966851	0.0953039	0.0138122	0.089779	0.0248619	0.0220994	0.0248619	0.128453	0.00690608	0.191989	0.089779	0.0262431
CNT Injured	0.9375	6.1125	0.0625	0.120833	1.80833	0.4	0.00833333	0.00833333	0.00416667	0.0291667	0.191667	0.658333	0.9125	0.241667	0.0916667	0	0.0166667	0	0.1	0.0166667	0.00416667	0	0.0166667	0.00416667	0	0	0.0125	0.0333333	0.00416667	0.116667	0.116667	0.0875	0.0208333	0.129167	0.0458333	0.358333	0.0166667	0.0291667	0.0375	0.0708333	0.0416667	0.1375	0.2125	0.0416667
PC Injured	0.94362	5.19881	0.0237389	0.0712166	0.560831	0.281899	0	0.0118694	0.0326409	0.0118694	0.133531	0.605341	0.249258	0.198813	0.0504451	0	0.0178042	0.0118694	0.0356083	0.0148368	0	0	0.0118694	0	0.0178042	0.00296736	0.0118694	0.0296736	0.0237389	0.0474777	0.0682493	0.0504451	0.00890208	0.172107	0	0.454006	0.0267062	0.0207715	0.0326409	0.0593472	0.0919881	0.130564	0.0771513	0.0356083

## Sheet: Figure S12b
Group	Direction	Value
PT	upregulated	1144
TAL	upregulated	664
DCT	upregulated	629
CNT	upregulated	453
PC	upregulated	468
PT	downregulated	-984
TAL	downregulated	-707
DCT	downregulated	-455
CNT	downregulated	-141
PC	downregulated	-155

## Sheet: Figure S12c
UMAP1	UMAP2	Group
-5.59532	6.25856	TAL Injured
-5.23452	7.64695	TAL Injured
-1.8777	8.61952	TAL
-5.99543	6.45119	TAL Inflammatory
-5.6215	7.14084	TAL Injured
-5.35407	6.60501	TAL Injured
-4.6259	6.03658	TAL Injured
-4.96906	5.73935	TAL Inflammatory
-6.24488	5.89207	TAL Inflammatory
-5.66742	6.49045	TAL Inflammatory
-5.23043	5.33144	TAL Inflammatory
-5.0493	6.9276	TAL Injured
-6.1299	5.69477	TAL Inflammatory
-5.40576	6.79781	TAL Injured
-6.3285	8.85175	TAL Injured
-5.81556	6.71203	TAL Inflammatory
-5.03363	6.45169	TAL Injured
-5.17654	7.4021	TAL Injured
-5.81468	7.05258	TAL Injured
-5.09415	6.30009	TAL Injured
-6.07443	6.76401	TAL Injured
-4.92158	5.81979	TAL Injured
-5.39696	6.64211	TAL Injured
-6.23424	5.96542	TAL Inflammatory
-6.32132	6.34002	TAL Inflammatory
-4.90513	6.5133	TAL Injured
-5.54889	6.31127	TAL Injured
-5.47691	7.33687	TAL Injured
-4.22948	7.17777	TAL Injured
-6.48918	8.04839	TAL Injured
-5.44083	7.0239	TAL Injured
-6.02309	6.43212	TAL Inflammatory
-5.6393	6.42526	TAL Injured
-5.78971	6.48826	TAL Inflammatory
-4.61756	6.13194	TAL Injured
-5.36479	6.69852	TAL Injured
-5.31215	7.64372	TAL Injured
-5.70375	6.33944	TAL Injured
-5.20879	6.2269	TAL Inflammatory
-5.7691	6.92466	TAL Inflammatory
-4.81051	7.39171	TAL Injured
-5.20656	5.71262	TAL Inflammatory
-6.10786	6.72439	TAL Inflammatory
-5.76928	6.21108	TAL Inflammatory
-4.30178	6.96653	TAL Injured
-5.90691	6.25892	TAL Inflammatory
-5.06441	6.3559	TAL Injured
-6.36742	7.22457	TAL Injured
-5.58757	7.72013	TAL Injured
-5.5813	7.74252	TAL Injured
-5.77889	6.45123	TAL Injured
-5.6964	7.02236	TAL Injured
-5.40652	7.09381	TAL Injured
-4.33257	6.22657	TAL Injured
-4.94974	7.10722	TAL Injured
-5.14115	5.89445	TAL Inflammatory
-5.85986	7.56206	TAL Injured
-5.41805	7.52926	TAL Injured
-4.90088	6.89707	TAL Injured
-5.36012	7.76255	TAL Injured
-5.24518	6.33354	TAL Inflammatory
-2.80452	7.2558	TAL
-5.46824	6.06115	TAL Inflammatory
-5.46873	7.12854	TAL Injured
-4.84891	7.01523	TAL Injured
-5.18806	5.68266	TAL Inflammatory
-6.0155	6.62687	TAL Inflammatory
-5.54916	5.17371	TAL Inflammatory
-5.21794	6.79482	TAL Injured
-5.55181	6.82341	TAL Injured
-5.04687	6.48686	TAL Injured
-4.59846	5.96897	TAL Injured
-4.84953	5.47148	TAL Injured
-5.70685	6.92957	TAL Injured
-4.5771	7.14259	TAL Injured
-4.96587	6.17297	TAL Injured
-5.92848	6.80384	TAL Inflammatory
-5.64771	7.10188	TAL Injured
-4.7923	6.01866	TAL Injured
-6.34244	8.2231	TAL Injured
-5.20215	5.77572	TAL Inflammatory
-5.46503	7.52826	TAL Injured
-6.08185	6.61116	TAL Injured
-5.9557	6.51613	TAL Inflammatory
-4.9251	6.98821	TAL Injured
-5.81322	6.9244	TAL Inflammatory
-5.08836	6.2406	TAL Injured
-5.5063	7.91046	TAL Injured
-5.48183	6.93427	TAL Injured
-5.14128	6.42109	TAL Injured
-5.15207	7.32384	TAL Injured
-5.38813	7.43636	TAL Injured
-5.58791	6.56844	TAL Inflammatory
-6.51061	7.99183	TAL Injured
-6.02607	6.0468	TAL Inflammatory
-5.52151	6.19514	TAL Injured
-5.74601	6.05899	TAL Inflammatory
-5.00843	6.43083	TAL Injured
-5.08224	6.53775	TAL Injured
-5.91878	6.11143	TAL Inflammatory
-5.68409	6.69109	TAL Injured
-6.32056	7.05993	TAL Injured
-5.71114	7.88811	TAL Injured
-5.21466	6.11068	TAL Inflammatory
-5.55626	6.49865	TAL Inflammatory
-5.56894	5.99822	TAL Inflammatory
-5.48868	6.21464	TAL Injured
-6.0099	6.13062	TAL Inflammatory
-5.35871	6.7833	TAL Injured
-6.44152	5.47271	TAL Inflammatory
-5.77801	6.53542	TAL Inflammatory
-5.87496	6.5214	TAL Inflammatory
-5.39522	5.92783	TAL Inflammatory
-5.24844	5.99387	TAL Inflammatory
-5.71958	7.99855	TAL Injured
-4.72477	5.85159	TAL Injured
-5.68047	6.47226	TAL Injured
-5.24477	5.88222	TAL Inflammatory
-5.12735	6.58744	TAL Injured
-6.54993	7.93733	TAL Injured
-5.63389	6.19946	TAL Injured
-4.83473	6.49403	TAL Injured
-5.04228	5.70354	TAL Inflammatory
-5.88481	5.96848	TAL Inflammatory
-6.27824	6.32162	TAL Inflammatory
-6.1009	6.4522	TAL Inflammatory
-5.81389	7.06348	TAL Injured
-5.17758	6.55708	TAL Injured
-6.16031	5.78233	TAL Inflammatory
-6.00396	5.88937	TAL Inflammatory
-5.0444	7.10569	TAL Injured
-4.55184	6.91877	TAL Injured
-5.30143	5.37448	TAL Inflammatory
-6.19349	7.86893	TAL Injured
-5.57484	7.08645	TAL Injured
-5.87696	5.50787	TAL Inflammatory
-6.45407	6.75588	TAL Inflammatory
-6.13351	6.81562	TAL Injured
-5.32552	6.53808	TAL Injured
-5.66664	6.1952	TAL Inflammatory
-5.44558	6.02684	TAL Inflammatory
-5.43389	5.40504	TAL Inflammatory
-5.1615	6.60638	TAL Injured
-5.64471	5.43235	TAL Inflammatory
-5.59802	6.99114	TAL Injured
-6.08776	7.16307	TAL Inflammatory
-3.99671	7.04487	TAL
-4.32352	10.6861	TAL
-5.19872	7.01801	TAL Injured
-5.67964	7.3521	TAL Injured
-4.52984	7.21073	TAL Injured
-5.66693	7.65647	TAL Injured
-5.43621	7.26462	TAL Injured
-3.32443	7.39972	TAL
-4.91821	7.17943	TAL Injured
-6.09652	5.98827	TAL Inflammatory
-5.33697	6.60508	TAL Injured
-4.87437	7.34603	TAL Injured
-6.06616	6.3666	TAL Inflammatory
-6.0334	8.31835	TAL Injured
-6.05264	6.64915	TAL Injured
-4.9447	7.00387	TAL Injured
-5.81643	7.33069	TAL Injured
-5.42783	5.74865	TAL Inflammatory
-5.74773	6.63741	TAL Inflammatory
-5.96903	6.87623	TAL Injured
-4.89714	7.1697	TAL Injured
-5.91028	6.08967	TAL Inflammatory
-6.15407	6.43841	TAL Inflammatory
-5.27198	6.96277	TAL Injured
-5.726	6.3198	TAL Inflammatory
-5.57012	6.16957	TAL Inflammatory
-5.37518	6.30654	TAL Injured
-5.83193	6.5942	TAL Inflammatory
-5.36214	7.00001	TAL Injured
-4.27742	7.37813	TAL Injured
-5.92274	6.17866	TAL Inflammatory
-6.43562	6.82113	TAL Injured
-5.39722	6.89752	TAL Injured
-5.96412	6.56021	TAL Inflammatory
-5.25261	6.23365	TAL Inflammatory
-5.59448	7.24248	TAL Injured
-6.48639	5.57669	TAL Inflammatory
-5.95378	6.54395	TAL Injured
-5.18206	6.3417	TAL Injured
-5.40555	6.39537	TAL Inflammatory
-4.88129	6.32175	TAL Injured
-4.67093	6.28895	TAL Injured
-5.90597	6.5639	TAL Inflammatory
-5.34084	6.29444	TAL Inflammatory
-5.60347	5.44824	TAL Inflammatory
-4.74517	6.37193	TAL Injured
-5.27996	7.03778	TAL Injured
-5.8588	6.32305	TAL Inflammatory
-5.38824	6.42764	TAL Injured
-5.1481	7.463	TAL Injured
-5.1071	5.94483	TAL Inflammatory
-5.72036	6.204	TAL Inflammatory
-5.81115	6.41777	TAL Injured
-4.73734	6.64606	TAL Injured
-5.21282	6.32865	TAL Injured
-5.31497	7.51782	TAL Injured
-6.135	6.44918	TAL Inflammatory
-5.36251	5.49799	TAL Inflammatory
-6.13963	6.69508	TAL Inflammatory
-5.08471	7.29149	TAL Injured
-6.2888	6.01434	TAL Inflammatory
-5.84008	6.31611	TAL Inflammatory
-4.55548	6.80721	TAL Injured
-5.74627	6.77035	TAL Injured
-5.50069	6.69379	TAL Injured
-5.69441	7.10173	TAL Injured
-5.15144	5.80665	TAL Inflammatory
-5.33543	6.00008	TAL Inflammatory
-3.63973	6.71987	TAL
-5.15199	6.2318	TAL Injured
-5.55176	6.98471	TAL Injured
-5.79267	6.53964	TAL Inflammatory
-5.16915	6.47479	TAL Injured
-5.0455	7.22461	TAL Injured
-6.29902	6.16393	TAL Inflammatory
-5.27804	7.44511	TAL Injured
-4.6601	6.16626	TAL Injured
-5.52685	5.67856	TAL Inflammatory
-6.34422	6.52401	TAL Inflammatory
-5.25788	6.22956	TAL Inflammatory
-5.98562	6.66406	TAL Inflammatory
-5.3683	7.47186	TAL Injured
-6.02057	6.5491	TAL Inflammatory
-4.55605	6.96841	TAL Injured
-4.90242	6.48138	TAL Injured
-5.80986	6.80926	TAL Injured
-6.59405	6.50129	TAL Inflammatory
-5.64299	6.17803	TAL Inflammatory
-4.99667	6.22045	TAL Injured
-5.15019	7.56119	TAL Injured
-5.96222	7.06435	TAL Injured
-6.15909	6.54077	TAL Injured
-5.67043	6.32206	TAL Inflammatory
-4.54191	6.38703	TAL Injured
-5.5419	6.65965	TAL Inflammatory
-5.95343	6.02764	TAL Inflammatory
-5.52327	7.62692	TAL Injured
-5.65218	6.90547	TAL Injured
-6.30146	6.21983	TAL Inflammatory
-5.18183	5.78455	TAL Inflammatory
-5.73526	6.38795	TAL Inflammatory
-6.1962	8.57366	TAL Injured
-4.25365	7.04689	TAL Injured
-5.08064	6.1011	TAL Inflammatory
-5.21763	7.68826	TAL Injured
-5.67654	6.73793	TAL Injured
-6.40865	6.51764	TAL Inflammatory
-4.75273	8.56565	TAL
-4.75415	6.6396	TAL Injured
-5.89142	6.51517	TAL Inflammatory
-6.42082	5.66152	TAL Inflammatory
-5.37051	7.39571	TAL Injured
-4.75315	7.73092	TAL Injured
-5.9967	6.63022	TAL Inflammatory
-4.86419	5.81861	TAL Injured
-6.33132	6.0602	TAL Inflammatory
-4.13581	8.20256	TAL
-5.36987	5.72634	TAL Inflammatory
-5.66422	8.55567	TAL Injured
-5.95892	6.49113	TAL Injured
-5.68794	7.79104	TAL Injured
-4.96051	7.32919	TAL Injured
-5.89454	6.3963	TAL Inflammatory
-5.13528	7.70978	TAL Injured
-5.25643	7.06794	TAL Injured
-6.04239	5.82705	TAL Inflammatory
-5.24039	6.84528	TAL Injured
-5.94508	6.72779	TAL Inflammatory
-4.66271	6.25953	TAL Injured
-5.45082	6.1675	TAL Injured
-4.87921	7.67402	TAL Injured
-5.70524	6.65594	TAL Inflammatory
-5.75171	6.7749	TAL Inflammatory
-5.87645	5.66267	TAL Inflammatory
-5.32189	6.12457	TAL Inflammatory
-6.04608	5.876	TAL Inflammatory
-6.3301	8.15192	TAL Injured
-5.28398	5.46989	TAL Inflammatory
-5.83315	6.96594	TAL Injured
-5.47699	6.35776	TAL Injured
-5.89395	5.74229	TAL Inflammatory
-6.00586	5.84006	TAL Inflammatory
-5.89385	6.16183	TAL Inflammatory
-5.20754	6.19613	TAL Injured
-5.98787	6.68532	TAL Inflammatory
-5.76964	6.95017	TAL Inflammatory
-6.31148	6.21907	TAL Inflammatory
-5.85084	6.38741	TAL Inflammatory
-5.96582	7.97139	TAL Injured
-5.93942	6.79675	TAL Injured
-5.38574	7.59053	TAL Injured
-5.42089	7.00288	TAL Injured
-6.37924	7.96577	TAL Injured
-5.36269	7.65578	TAL Injured
-6.4252	6.3723	TAL Inflammatory
-5.91226	6.35834	TAL Inflammatory
-5.98214	6.36258	TAL Inflammatory
-6.15454	6.62074	TAL Injured
-4.97897	7.29119	TAL Injured
-4.25352	6.77283	TAL Injured
-4.76975	7.23482	TAL Injured
-5.91798	6.50464	TAL Inflammatory
-6.0775	5.69077	TAL Inflammatory
-5.30469	7.04975	TAL Injured
-5.42673	5.48961	TAL Inflammatory
-5.43427	7.31713	TAL Injured
-5.60308	6.97496	TAL Injured
-5.96427	6.53461	TAL Injured
-5.6642	5.65494	TAL Inflammatory
-5.08183	6.7751	TAL Injured
-4.95757	6.70198	TAL Injured
-5.34868	7.57001	TAL Injured
-5.90225	6.43682	TAL Inflammatory
-5.26588	7.41639	TAL Injured
-6.37181	6.03429	TAL Inflammatory
-5.23421	7.58708	TAL Injured
-5.65288	6.80702	TAL Injured
-4.72899	6.99285	TAL Injured
-5.62313	7.17849	TAL Injured
-5.92879	8.80609	TAL Injured
-4.82954	6.05451	TAL Injured
-6.02713	6.52256	TAL Inflammatory
-5.5931	7.04945	TAL Injured
-6.08542	7.75411	TAL Injured
-4.98309	6.90828	TAL Injured
-5.74206	6.23333	TAL Inflammatory
-5.3362	6.98905	TAL Injured
-4.73597	6.50783	TAL Injured
-3.79713	6.37784	TAL
-4.86114	7.3904	TAL Injured
-4.64675	6.08284	TAL Injured
-5.69898	5.76348	TAL Inflammatory
-5.2873	6.66683	TAL Injured
-3.92418	8.19992	TAL
-5.58079	6.32945	TAL Injured
-6.01954	7.12903	TAL Injured
-4.7715	5.99759	TAL Injured
-4.87692	7.29706	TAL Injured
-4.62169	9.46462	TAL
-6.41077	6.06327	TAL Inflammatory
-5.54943	6.03561	TAL Inflammatory
-6.02159	7.64056	TAL Injured
-6.04471	6.47088	TAL Inflammatory
-4.70877	6.5327	TAL Injured
-5.97977	5.75052	TAL Inflammatory
-6.28322	7.6194	TAL Injured
-4.38581	7.86031	TAL Injured
-5.50352	6.33763	TAL Inflammatory
-5.87174	6.50136	TAL Inflammatory
-5.8064	6.59725	TAL Injured
-6.25649	6.44163	TAL Inflammatory
-6.30948	6.02256	TAL Inflammatory
-5.59379	6.79381	TAL Injured
-6.22013	7.62823	TAL Injured
-5.8845	5.94448	TAL Inflammatory
-6.47947	6.36805	TAL Inflammatory
-4.82843	7.34472	TAL Injured
-6.10401	6.61803	TAL Inflammatory
-5.99065	5.6585	TAL Inflammatory
-5.452	5.46846	TAL Inflammatory
-6.23119	6.24983	TAL Inflammatory
-5.9638	6.68552	TAL Inflammatory
-5.03985	5.6501	TAL Inflammatory
-5.98144	8.20797	TAL Injured
-5.83722	6.6715	TAL Inflammatory
-5.48792	7.06556	TAL Injured
-5.74962	6.5264	TAL Inflammatory
-6.46382	6.30859	TAL Inflammatory
-5.47591	6.39617	TAL Inflammatory
-6.29564	7.07665	TAL Injured
-5.32662	7.06733	TAL Injured
-6.46638	6.7484	TAL Inflammatory
-5.55168	7.58885	TAL Injured
-5.18473	5.88795	TAL Inflammatory
-5.8777	7.31332	TAL Injured
-6.43014	7.32748	TAL Injured
-6.27382	8.14	TAL Injured
-5.09305	7.58927	TAL Injured
-5.3554	7.24137	TAL Injured
-4.67152	7.07727	TAL Injured
-4.41692	6.84445	TAL Injured
-5.70307	7.89296	TAL Injured
-5.02903	6.1597	TAL Injured
-5.67102	6.82975	TAL Injured
-4.47285	6.03537	TAL Injured
-5.28435	6.55631	TAL Injured
-5.05937	6.40546	TAL Injured
-5.76286	6.86348	TAL Injured
-5.81	6.27577	TAL Inflammatory
-5.40203	7.82826	TAL Injured
-5.14597	7.52428	TAL Injured
-5.78403	6.04783	TAL Inflammatory
-5.34902	8.01248	TAL Injured
-5.64815	5.77928	TAL Inflammatory
-4.73623	7.14158	TAL Injured
-6.12439	6.36832	TAL Inflammatory
-5.71015	6.58323	TAL Inflammatory
-5.95074	7.85181	TAL Injured
-6.01107	6.58279	TAL Injured
-5.63838	6.33597	TAL Injured
-4.96435	6.07232	TAL Inflammatory
-6.06289	6.71182	TAL Inflammatory
-6.08483	6.19233	TAL Inflammatory
-5.06655	7.08773	TAL Injured
-5.95019	6.90759	TAL Injured
-5.5946	6.7969	TAL Injured
-3.71616	6.47429	TAL
-5.52884	5.59128	TAL Inflammatory
-5.1168	6.26966	TAL Injured
-5.73038	7.06555	TAL Injured
-6.51133	5.45807	TAL Inflammatory
-6.21265	6.3328	TAL Inflammatory
-5.0664	7.24608	TAL Injured
-6.45396	5.48696	TAL Inflammatory
-5.19342	6.04257	TAL Inflammatory
-5.06439	6.63396	TAL Injured
-5.68957	6.18945	TAL Inflammatory
-6.03206	5.63233	TAL Inflammatory
-4.73233	5.99	TAL Injured
-5.07213	6.20264	TAL Injured
-5.38013	5.25537	TAL Inflammatory
-5.00146	6.43215	TAL Injured
-5.61414	6.13538	TAL Inflammatory
-5.04597	6.83229	TAL Injured
-5.62361	6.33612	TAL Inflammatory
-5.29293	5.76416	TAL Inflammatory
-6.44047	6.2043	TAL Inflammatory
-5.92207	7.0357	TAL Injured
-5.74698	5.95151	TAL Inflammatory
-5.85256	6.52206	TAL Inflammatory
-5.71548	6.60706	TAL Inflammatory
-5.63659	6.95154	TAL Injured
-5.92692	6.50674	TAL Inflammatory
-5.17126	6.68362	TAL Injured
-6.51617	6.12964	TAL Inflammatory
-6.04721	6.39542	TAL Inflammatory
-1.82679	6.73292	TAL
-5.89683	7.04765	TAL Injured
-5.76737	6.36795	TAL Inflammatory
-5.57479	7.54554	TAL Injured
-5.06593	7.0166	TAL Injured
-4.96778	7.04854	TAL Injured
-5.17585	5.97587	TAL Inflammatory
-4.69235	8.37633	TAL Injured
-4.8724	7.10071	TAL Injured
-5.45478	6.13665	TAL Inflammatory
-5.59979	6.05298	TAL Inflammatory
-4.89647	7.0354	TAL Injured
-5.62307	6.27777	TAL Inflammatory
-5.30384	6.40047	TAL Inflammatory
-4.84392	5.70812	TAL Injured
-5.06452	7.46197	TAL Injured
-6.56046	6.66132	TAL Injured
-5.75552	6.08627	TAL Inflammatory
-5.94104	6.65516	TAL Injured
-4.82357	7.52423	TAL Injured
-4.72883	7.60201	TAL Injured
-5.81502	6.54683	TAL Inflammatory
-5.27937	6.59783	TAL Injured
-5.92336	8.00377	TAL Injured
-5.56307	6.36294	TAL Injured
-6.0468	6.97847	TAL Injured
-6.21633	5.50793	TAL Inflammatory
-5.12772	6.99701	TAL Injured
-5.19959	5.61568	TAL Inflammatory
-5.85634	7.26865	TAL Injured
-4.56837	7.91561	TAL Injured
-6.0425	6.75543	TAL Injured
-6.06398	7.11006	TAL Injured
-5.94498	6.48731	TAL Inflammatory
-5.39458	7.57182	TAL Injured
-4.51174	8.04432	TAL Injured
-5.18319	6.33815	TAL Injured
-5.66387	7.17617	TAL Injured
-6.08562	6.12071	TAL Inflammatory
-4.89067	7.17717	TAL Injured
-5.03129	7.0005	TAL Injured
-4.65038	7.53842	TAL Injured
-6.31716	6.74875	TAL Injured
-5.49889	6.71006	TAL Inflammatory
-5.21984	5.53667	TAL Inflammatory
-5.13275	7.58473	TAL Injured
-5.91789	6.91825	TAL Injured
-5.40235	6.30541	TAL Injured
-6.25687	5.56201	TAL Inflammatory
-6.10978	6.6356	TAL Inflammatory
-5.23902	7.5639	TAL Injured
-5.45595	5.7372	TAL Inflammatory
-5.69494	6.0512	TAL Inflammatory
-6.19623	6.57645	TAL Inflammatory
-5.72699	5.85004	TAL Inflammatory
-6.35819	6.29328	TAL Inflammatory
-6.30275	6.88977	TAL Injured
-5.57683	6.28907	TAL Inflammatory
-5.80888	6.47976	TAL Inflammatory
-6.19188	6.63765	TAL Inflammatory
-5.67498	7.09942	TAL Injured
-5.37974	7.50576	TAL Injured
-5.93636	6.68167	TAL Injured
-5.5747	6.51313	TAL Inflammatory
-5.16698	7.27299	TAL Injured
-4.82983	8.14536	TAL Injured
-5.69816	5.64486	TAL Inflammatory
-5.98862	7.15768	TAL Injured
-5.9262	6.48038	TAL Inflammatory
-5.92111	7.43706	TAL Injured
-4.84009	7.21289	TAL Injured
-4.68548	6.37403	TAL Injured
-5.44324	6.66134	TAL Injured
-5.17808	6.48099	TAL Injured
-6.23721	6.7935	TAL Inflammatory
-5.93588	6.67554	TAL Inflammatory
-5.54243	5.52772	TAL Inflammatory
-5.79482	6.5667	TAL Injured
-5.15137	6.55699	TAL Injured
-5.2566	5.53678	TAL Inflammatory
-5.12614	6.54775	TAL Injured
-5.38134	7.54598	TAL Injured
-6.04718	6.348	TAL Inflammatory
-5.85329	8.0637	TAL Injured
-4.41224	7.00526	TAL Injured
-5.87405	6.25437	TAL Inflammatory
-5.104	5.94777	TAL Inflammatory
-5.67763	6.60428	TAL Injured
-6.43324	7.24324	TAL Inflammatory
-5.42841	5.87387	TAL Inflammatory
-5.3653	6.40546	TAL Inflammatory
-4.49925	8.86924	TAL
-5.6512	7.69627	TAL Injured
-5.35473	5.32163	TAL Inflammatory
-5.32364	7.53942	TAL Injured
-5.26024	6.98465	TAL Injured
-5.57278	6.18397	TAL Injured
-5.23845	5.3475	TAL Inflammatory
-5.70761	6.62969	TAL Inflammatory
-4.90811	7.72429	TAL Injured
-6.12257	7.22524	TAL Injured
-6.24511	6.55282	TAL Injured
-4.97852	6.07747	TAL Inflammatory
-5.88434	8.21007	TAL Injured
-5.387	6.75077	TAL Injured
-6.21199	6.19937	TAL Inflammatory
-5.60822	7.58464	TAL Injured
-4.47411	6.80227	TAL Injured
-5.07733	7.40016	TAL Injured
-5.22469	6.31379	TAL Inflammatory
-5.06571	6.50463	TAL Injured
-6.03607	6.50942	TAL Inflammatory
-4.54322	6.99518	TAL Injured
-5.72022	7.31918	TAL Injured
-5.67522	6.59077	TAL Inflammatory
-6.23533	6.65612	TAL Injured
-4.88039	7.56288	TAL Injured
-5.37637	5.50175	TAL Inflammatory
-5.25991	7.18046	TAL Injured
-4.59476	6.96378	TAL Injured
-4.83368	7.46186	TAL Injured
-5.78511	5.63797	TAL Inflammatory
-5.94371	6.56007	TAL Inflammatory
-5.37316	7.0832	TAL Injured
-5.73109	8.55541	TAL Injured
-4.72936	6.44594	TAL Injured
-5.98971	6.72112	TAL Injured
-5.40708	6.61165	TAL Injured
-5.12094	7.05033	TAL Injured
-5.18761	5.98172	TAL Inflammatory
-6.18207	6.03062	TAL Inflammatory
-5.78433	7.28563	TAL Injured
-5.46313	6.97916	TAL Injured
-6.17759	8.07831	TAL Injured
-5.68722	5.87884	TAL Inflammatory
-5.52943	7.57	TAL Injured
-5.89493	6.83826	TAL Injured
-3.05897	6.94346	TAL
-5.96288	7.26644	TAL Injured
-5.20797	6.05286	TAL Inflammatory
-6.01458	7.33762	TAL Injured
-5.55165	8.27972	TAL Injured
-5.41011	5.87465	TAL Inflammatory
-5.79141	7.42414	TAL Injured
-5.83236	6.46348	TAL Inflammatory
-5.30371	5.17841	TAL Inflammatory
-5.35032	6.57671	TAL Injured
-5.82189	6.76647	TAL Inflammatory
-5.19601	6.57651	TAL Injured
-6.10852	5.4119	TAL Inflammatory
-5.43945	6.85928	TAL Injured
-5.89351	8.2498	TAL Injured
-4.6126	6.15201	TAL Injured
-4.99538	6.2432	TAL Injured
-5.74468	7.48481	TAL Injured
-5.16159	6.12477	TAL Inflammatory
-5.67838	6.86913	TAL Injured
-5.33974	7.17082	TAL Injured
-5.43276	6.14356	TAL Inflammatory
-5.93585	8.12902	TAL Injured
-6.2384	7.00174	TAL Injured
-5.64887	6.8898	TAL Injured
-6.56736	6.37148	TAL Inflammatory
-5.75441	7.43131	TAL Injured
-5.37827	6.05073	TAL Inflammatory
-5.95372	6.85827	TAL Inflammatory
-6.27366	8.51836	TAL Injured
-4.9397	7.17459	TAL Injured
-5.39967	6.80873	TAL Injured
-5.78173	6.60145	TAL Inflammatory
-5.47283	6.96378	TAL Injured
-4.9703	5.79146	TAL Inflammatory
-5.31798	6.38126	TAL Inflammatory
-6.19363	8.7091	TAL Injured
-5.66388	6.08966	TAL Injured
-5.25341	7.66688	TAL Injured
-6.47273	6.3721	TAL Inflammatory
-5.5586	6.21773	TAL Injured
-6.28874	6.20333	TAL Inflammatory
-5.20339	6.05964	TAL Inflammatory
-4.99812	5.62994	TAL Inflammatory
-5.00548	5.69763	TAL Inflammatory
-4.79958	5.84467	TAL Injured
-3.99994	6.65956	TAL
-5.81055	5.62511	TAL Inflammatory
-5.80417	6.31857	TAL Inflammatory
-5.07305	7.45317	TAL Injured
-4.79738	6.99641	TAL Injured
-5.35654	7.8581	TAL Injured
-5.33088	6.04557	TAL Inflammatory
-5.96028	7.61473	TAL Injured
-5.1742	6.95398	TAL Injured
-5.95106	6.64768	TAL Injured
-5.92644	6.29442	TAL Inflammatory
-5.30561	5.57048	TAL Inflammatory
-6.10877	7.33855	TAL Injured
-5.8531	6.63986	TAL Inflammatory
-5.89923	6.58048	TAL Injured
-5.77609	5.96446	TAL Inflammatory
-5.59695	6.07179	TAL Injured
-4.97401	7.74117	TAL Injured
-4.67922	5.93834	TAL Injured
-6.08435	6.53878	TAL Inflammatory
-5.86855	7.34767	TAL Injured
-5.85293	5.76711	TAL Inflammatory
-5.13749	7.75932	TAL Injured
-6.24792	7.48402	TAL Injured
-5.51385	6.67456	TAL Injured
-5.26519	6.14507	TAL Inflammatory
-5.21058	6.30553	TAL Inflammatory
-4.74899	6.31311	TAL Injured
-5.77495	5.75386	TAL Inflammatory
-6.11688	6.65981	TAL Inflammatory
-5.87372	6.23277	TAL Inflammatory
-6.15414	6.48703	TAL Inflammatory
-5.72681	7.69817	TAL Injured
-5.71314	6.79557	TAL Injured
-5.68957	7.12848	TAL Injured
-5.91428	5.95475	TAL Inflammatory
-5.21543	5.48847	TAL Inflammatory
-5.29474	6.64059	TAL Injured
-5.2193	7.56052	TAL Injured
-6.34628	6.70949	TAL Inflammatory
-4.86934	6.39794	TAL Injured
-5.95454	6.15242	TAL Inflammatory
-5.42861	6.11735	TAL Inflammatory
-6.04594	6.9654	TAL Injured
-5.53505	7.76523	TAL Injured
-5.1716	5.79075	TAL Inflammatory
-5.20196	6.7649	TAL Injured
-5.4951	6.40015	TAL Injured
-5.17819	6.7387	TAL Injured
-4.75724	6.21353	TAL Injured
-5.63167	6.22704	TAL Inflammatory
-5.83712	7.86371	TAL Injured
-5.39066	6.49427	TAL Injured
-5.65319	6.60797	TAL Injured
-5.72023	7.88061	TAL Injured
-5.53436	6.50296	TAL Injured
-5.49801	6.06465	TAL Inflammatory
-5.6717	8.00623	TAL Injured
-5.97394	8.25961	TAL Injured
-4.87886	6.79836	TAL Injured
-5.9889	6.77519	TAL Injured
-5.5295	6.3439	TAL Inflammatory
-4.98342	7.02808	TAL Injured
-6.11624	6.2867	TAL Inflammatory
-5.2668	6.36569	TAL Injured
-5.55745	6.80507	TAL Injured
-6.09334	6.54125	TAL Injured
-5.18361	6.65376	TAL Injured
-4.99372	6.58111	TAL Injured
-5.92353	5.97591	TAL Inflammatory
-4.69774	6.69874	TAL Injured
-6.55816	6.43417	TAL Inflammatory
-5.49566	7.02702	TAL Injured
-6.5023	6.42411	TAL Inflammatory
-5.60972	6.03926	TAL Inflammatory
-4.58589	7.01982	TAL Injured
-4.17378	9.75415	TAL
-3.19276	9.51295	TAL
-2.36441	8.34063	TAL
-2.03226	6.96981	TAL
-2.05968	6.2483	TAL
-4.18614	9.24711	TAL
-4.30312	9.80752	TAL
-2.05495	9.38711	TAL
-3.86513	9.67635	TAL
-6.06795	6.59032	TAL Injured
-2.77211	8.15251	TAL
-2.172	6.95694	TAL
-2.94341	8.02755	TAL
-2.88992	9.39628	TAL
-2.21496	7.16132	TAL
-3.71247	9.78784	TAL
-1.9615	7.67488	TAL
-6.26004	6.57391	TAL Inflammatory
-3.62878	9.73394	TAL
-4.81065	10.1239	TAL
-4.37457	10.0218	TAL
-3.72299	9.76384	TAL
-1.9978	7.92297	TAL
-2.44656	7.61219	TAL
-2.1255	8.27586	TAL
-2.98038	7.94486	TAL
-6.1559	5.9792	TAL Inflammatory
-2.06286	8.70912	TAL
-2.03771	5.74934	TAL
-3.15513	9.60233	TAL
-4.29749	9.78218	TAL
-3.81588	9.61522	TAL
-2.72603	8.57507	TAL
-2.34837	6.34717	TAL
-4.15706	9.79953	TAL
-3.91214	10.0381	TAL
-2.76813	9.28369	TAL
-6.38311	6.52567	TAL Inflammatory
-2.69808	8.16596	TAL
-4.40396	9.79955	TAL
-6.57251	6.58181	TAL Inflammatory
-2.07025	8.54093	TAL
-1.86521	6.16783	TAL
-4.11654	9.80371	TAL
-2.092	6.15767	TAL
-4.07008	9.73712	TAL
-3.86952	10.2461	TAL
-3.11238	9.59566	TAL
-2.267	8.48371	TAL
-2.70022	8.86498	TAL
-1.9869	6.39762	TAL
-4.14309	9.84292	TAL
-5.1727	7.2867	TAL Injured
-3.18062	9.50343	TAL
-6.3689	6.84003	TAL Injured
-2.1436	8.48877	TAL
-2.37791	8.28765	TAL
-4.09113	10.033	TAL
-1.98356	7.90616	TAL
-3.19468	7.7349	TAL
-2.87604	8.14863	TAL
-4.59223	10.2127	TAL
-3.60987	9.74636	TAL
-5.4202	7.00173	TAL Injured
-1.87994	8.84739	TAL
-1.90005	6.7676	TAL
-4.05013	9.91942	TAL
-1.88577	8.99968	TAL
-2.07195	9.00678	TAL
-3.97729	10.1973	TAL
-2.19901	6.08912	TAL
-4.22598	10.108	TAL
-1.97409	6.1458	TAL
-2.00051	8.30907	TAL
-2.81332	7.98851	TAL
-4.03042	9.68829	TAL
-2.74666	8.11535	TAL
-1.99858	6.16207	TAL
-2.44369	7.82054	TAL
-1.94914	7.68249	TAL
-4.50202	9.73012	TAL
-6.33953	6.45875	TAL Inflammatory
-3.07462	8.10056	TAL
-2.08729	6.82962	TAL
-4.13487	9.80581	TAL
-3.93961	9.87852	TAL
-6.39947	6.40894	TAL Inflammatory
-4.82055	6.63206	TAL Injured
-3.27687	9.51031	TAL
-4.10078	9.60238	TAL
-2.19121	9.17029	TAL
-3.42406	9.86508	TAL
-3.92597	9.78665	TAL
-4.01653	10.0796	TAL
-3.84628	9.78761	TAL
-2.70314	9.41427	TAL
-2.25989	6.5747	TAL
-3.6463	9.73548	TAL
-4.06819	9.62627	TAL
-1.99011	8.2819	TAL
-1.90478	8.52511	TAL
-2.27064	8.34147	TAL
-1.88502	8.04421	TAL
-4.19108	9.72237	TAL
-2.15228	7.26164	TAL
-2.1897	7.636	TAL
-2.69186	8.03648	TAL
-3.1327	8.06126	TAL
-4.15079	9.72652	TAL
-2.39236	9.51531	TAL
-2.41821	8.40674	TAL
-3.93583	9.64546	TAL
-3.24727	10.0682	TAL
-2.26162	6.39602	TAL
-4.08415	9.84232	TAL
-3.09	8.03981	TAL
-1.88398	8.68043	TAL
-2.99799	6.59606	TAL
-2.15218	6.90151	TAL
-2.90722	8.22605	TAL
-2.60116	9.22505	TAL
-1.6966	8.17182	TAL
-2.64453	9.11605	TAL
-4.21504	10.0328	TAL
-4.30019	9.92287	TAL
-1.97252	8.61279	TAL
-2.01745	7.84571	TAL
-3.30231	9.38888	TAL
-3.89051	9.73396	TAL
-4.19095	10.0453	TAL
-2.52213	8.42632	TAL
-4.31498	9.77948	TAL
-2.47036	8.62693	TAL
-4.35778	10.2924	TAL
-3.36408	10.4241	TAL
-4.08867	9.73374	TAL
-2.30291	7.24348	TAL
-2.36748	9.14142	TAL
-4.53091	7.47717	TAL Injured
-1.87043	8.95449	TAL
-2.40396	9.3554	TAL
-2.46082	8.70754	TAL
-2.87295	9.10934	TAL
-4.23116	9.69598	TAL
-4.12421	9.76808	TAL
-2.25034	7.04076	TAL
-1.96648	6.23866	TAL
-3.67883	10.0293	TAL
-6.11641	8.79091	TAL Injured
-3.45722	9.82151	TAL
-2.05311	7.98101	TAL
-1.8181	7.38109	TAL
-5.06985	9.83004	TAL
-6.33476	6.96542	TAL Inflammatory
-4.25404	9.72435	TAL
-6.39847	6.6551	TAL Inflammatory
-2.03667	6.49971	TAL
-1.92615	6.19866	TAL
-4.33728	6.94837	TAL Injured
-1.98074	7.07691	TAL
-3.76723	9.46104	TAL
-6.21105	7.56255	TAL Injured
-1.74329	7.99007	TAL
-6.23494	7.6758	TAL Injured
-1.90334	6.2006	TAL
-2.38743	8.80891	TAL
-2.45704	8.3504	TAL
-2.57505	8.40704	TAL
-4.38649	6.57908	TAL Injured
-2.32432	6.43266	TAL
-2.60911	6.48973	TAL
-3.48971	9.52926	TAL
-2.84379	9.23858	TAL
-3.98404	9.63685	TAL
-3.88115	9.87555	TAL
-2.06424	6.39057	TAL
-1.92033	8.68377	TAL
-1.88033	8.59029	TAL
-3.95564	9.69038	TAL
-4.22733	9.64739	TAL
-4.20981	9.70251	TAL
-3.60805	9.48422	TAL
-1.97924	6.42357	TAL
-2.55605	8.13716	TAL
-2.05876	6.96247	TAL
-3.68225	9.95435	TAL
-4.09993	10.3466	TAL
-6.58932	6.27383	TAL Inflammatory
-3.96418	9.6586	TAL
-2.14371	8.16853	TAL
-1.79311	7.57163	TAL
-6.10657	8.24482	TAL Injured
-2.10399	8.73913	TAL
-3.64598	9.09871	TAL
-3.34484	10.1062	TAL
-2.02904	5.80768	TAL
-2.81786	9.25692	TAL
-2.96728	8.02007	TAL
-2.99799	8.01113	TAL
-1.86562	9.36538	TAL
-2.67555	8.41178	TAL
-1.79986	8.0603	TAL
-3.01206	7.86289	TAL
-6.119	6.60016	TAL Inflammatory
-2.83496	8.07567	TAL
-4.0544	9.83823	TAL
-4.03908	9.63058	TAL
-1.79683	7.60139	TAL
-2.91167	9.86183	TAL
-4.18785	9.97598	TAL
-2.10008	6.56447	TAL
-3.24527	7.83238	TAL
-2.5338	8.97456	TAL
-1.99796	8.26699	TAL
-5.63036	6.67494	TAL Injured
-2.5863	8.52332	TAL
-2.15309	6.80676	TAL
-3.02845	9.76001	TAL
-2.95031	9.40886	TAL
-1.92102	7.64165	TAL
-3.50573	9.53976	TAL
-1.98194	6.3107	TAL
-2.80936	7.94668	TAL
-1.80675	7.87068	TAL
-2.38113	9.31832	TAL
-2.53636	8.10039	TAL
-2.33915	8.39488	TAL
-2.63311	8.22412	TAL Injured
-6.431	5.85449	TAL Inflammatory
-2.21226	6.29214	TAL
-4.11309	9.65554	TAL
-4.15658	9.93286	TAL
-6.21558	8.76316	TAL Injured
-3.96875	9.53515	TAL
-2.09398	7.99151	TAL
-3.62378	9.91793	TAL
-2.00546	6.62996	TAL
-3.81576	9.90616	TAL
-2.51815	8.68027	TAL
-2.28688	6.86296	TAL
-2.31684	8.32887	TAL
-4.11193	9.82749	TAL
-2.35367	7.22054	TAL
-2.47733	7.66095	TAL
-3.2701	7.88911	TAL
-3.86752	9.70616	TAL
-2.05064	8.78924	TAL
-3.08756	9.3936	TAL
-2.82192	9.5	TAL
-4.16387	9.74405	TAL
-2.25127	8.37743	TAL
-1.95338	8.9041	TAL
-2.29807	7.74168	TAL
-6.03486	5.56976	TAL Inflammatory
-2.08035	8.51907	TAL
-2.19007	8.0479	TAL
-3.07688	7.82115	TAL
-2.98741	8.09536	TAL
-2.11266	6.80152	TAL
-1.78121	7.88921	TAL
-2.68735	8.4289	TAL
-3.87302	7.69372	TAL
-2.13055	9.0957	TAL
-2.30829	8.312	TAL
-1.95125	6.13545	TAL
-3.24493	8.77594	TAL
-2.27658	8.80306	TAL
-2.00747	6.21832	TAL
-3.67244	7.78616	TAL
-4.07811	10.028	TAL
-3.95331	9.97151	TAL
-4.30091	9.69064	TAL
-3.30479	9.56907	TAL
-1.84025	7.30483	TAL
-2.53742	8.96576	TAL
-2.45245	6.70089	TAL
-6.38194	6.62904	TAL Inflammatory
-1.9179	8.55824	TAL
-2.09452	8.58982	TAL
-3.36791	10.2193	TAL
-5.0446	6.70538	TAL Injured
-4.26749	9.66865	TAL
-3.78665	9.6621	TAL
-3.92274	9.99431	TAL
-1.88386	8.85405	TAL
-1.98998	8.8141	TAL
-3.96751	9.8417	TAL
-6.46808	6.62999	TAL Injured
-4.14148	9.80456	TAL
-2.51618	8.24274	TAL
-4.09833	9.59389	TAL
-2.84052	7.91731	TAL
-2.32897	8.20307	TAL
-3.4735	9.70641	TAL
-4.11616	10.4518	TAL
-2.86818	8.07507	TAL
-4.48411	10.2081	TAL
-2.00418	8.15832	TAL
-2.05504	6.76932	TAL
-4.38752	10.0164	TAL
-2.46738	8.41466	TAL
-3.83381	9.44471	TAL
-5.23215	6.13215	TAL Inflammatory
-3.02008	8.09272	TAL
-3.03874	9.7366	TAL
-2.93135	7.97677	TAL
-1.90695	9.1888	TAL
-3.55276	10.0067	TAL
-4.61457	10.8216	TAL
-1.89848	7.88217	TAL
-2.76041	8.14052	TAL
-1.91418	8.18182	TAL
-2.86245	9.72938	TAL
-4.18293	9.80233	TAL
-3.86599	9.8387	TAL
-3.95595	9.82915	TAL
-1.88586	6.48335	TAL
-3.05452	9.4025	TAL
-2.13349	8.83177	TAL
-4.17744	10.1223	TAL
-2.39444	8.32874	TAL
-1.72219	8.59745	TAL
-2.84748	9.89763	TAL
-2.22293	6.63998	TAL
-4.432	10.0089	TAL
-2.04691	6.1993	TAL
-5.77423	6.68969	TAL Injured
-4.22093	9.68706	TAL
-5.96572	8.25383	TAL Injured
-4.10673	10.2142	TAL
-4.21948	9.69293	TAL
-6.35922	6.70971	TAL Inflammatory
-3.24797	9.87047	TAL
-2.54852	8.16265	TAL
-3.23183	9.68384	TAL
-2.86283	8.45883	TAL
-2.03875	7.74162	TAL
-3.83154	9.75649	TAL
-3.5779	9.63441	TAL
-3.06091	8.24334	TAL
-2.31562	9.59814	TAL
-1.97088	8.92873	TAL
-4.05553	9.68708	TAL
-2.07956	6.61408	TAL
-3.94596	9.76676	TAL
-2.52633	6.71573	TAL
-2.65724	8.20478	TAL
-1.91977	9.12694	TAL
-6.36222	7.44394	TAL Injured
-4.0322	9.91087	TAL
-6.44515	6.90359	TAL Inflammatory
-2.75255	8.07366	TAL
-4.38374	9.99437	TAL
-4.12963	10.1604	TAL
-2.71903	8.26764	TAL
-1.82678	7.8611	TAL
-4.06175	9.94636	TAL
-3.56507	10.1009	TAL
-2.10318	8.44325	TAL
-4.09946	9.38868	TAL
-3.64753	9.90945	TAL
-1.94731	8.64161	TAL
-2.63794	9.11583	TAL
-3.01292	9.17683	TAL
-5.46655	6.62045	TAL Injured
-2.12257	7.72088	TAL
-1.91021	8.8419	TAL
-4.01427	9.62017	TAL
-2.90194	8.04895	TAL
-1.83643	7.97246	TAL
-2.10172	7.50402	TAL
-2.16658	6.0553	TAL
-3.10941	9.85885	TAL
-2.00423	6.20013	TAL
-2.10471	7.43029	TAL
-4.00337	9.71197	TAL
-2.316	8.23997	TAL
-6.09223	6.5069	TAL Injured
-3.32126	6.70422	TAL
-2.41531	9.22137	TAL
-2.35845	5.3949	TAL
-3.9998	9.52705	TAL
-2.79859	9.07335	TAL
-5.36785	6.85781	TAL Injured
-3.08906	9.6549	TAL
-1.66742	7.31038	TAL
-3.17855	9.44167	TAL
-2.2445	6.70738	TAL
-2.69185	8.08635	TAL
-4.494	9.79226	TAL
-2.32254	8.82054	TAL
-4.05357	9.76583	TAL
-5.86251	7.27276	TAL Injured
-3.89445	9.62067	TAL
-2.64505	8.3838	TAL
-2.72699	8.4984	TAL
-1.7606	7.22993	TAL
-1.68389	7.63281	TAL
-2.09737	9.17617	TAL
-2.31299	8.24741	TAL
-3.48025	7.57061	TAL
-2.03581	8.43656	TAL
-2.45463	8.18097	TAL
-2.13188	7.42679	TAL
-3.03045	8.06396	TAL
-3.04647	9.75536	TAL
-2.9554	8.0952	TAL
-2.3768	7.49819	TAL
-2.55275	8.49989	TAL
-2.23668	6.61967	TAL
-4.13999	9.7483	TAL
-4.00891	9.8013	TAL
-4.06921	9.68258	TAL
-3.05764	8.0176	TAL
-2.21881	6.81775	TAL
-4.0026	9.75319	TAL
-6.26048	7.55241	TAL Injured
-6.50257	6.69755	TAL Inflammatory
-2.31769	6.71745	TAL
-3.26559	8.0578	TAL
-2.06131	8.94194	TAL
-1.91174	7.94818	TAL
-1.95878	6.67991	TAL
-3.35079	9.65339	TAL
-2.07106	8.69569	TAL
-4.19773	9.84992	TAL
-1.94698	7.46895	TAL
-4.27724	9.51477	TAL
-4.0767	9.85462	TAL
-3.63429	9.90116	TAL
-1.80796	8.06553	TAL
-3.89044	9.31652	TAL
-4.13994	8.91823	TAL
-3.20307	7.99983	TAL
-2.41512	8.47738	TAL
-4.18803	8.88606	TAL
-2.3757	8.28593	TAL
-4.11813	10.41	TAL
-2.9372	9.53722	TAL
-2.43977	9.43164	TAL
-1.8573	8.88878	TAL
-2.4625	7.55172	TAL
-4.80541	10.0527	TAL
-4.67779	6.55659	TAL Injured
-3.27529	9.23965	TAL
-4.44397	9.89524	TAL
-4.34396	8.65292	TAL
-4.06727	10.1827	TAL
-4.48932	9.75258	TAL
-2.05598	8.47235	TAL
-4.14189	6.9441	TAL Injured
-2.33912	9.50118	TAL
-1.85045	6.87636	TAL
-6.03717	6.26671	TAL Inflammatory
-5.60998	7.02842	TAL Injured
-4.08409	9.90449	TAL
-3.97504	9.2925	TAL
-3.86863	9.84239	TAL
-3.25313	9.94934	TAL
-1.92866	7.66174	TAL
-3.42584	9.66292	TAL
-1.84259	7.87627	TAL
-6.10788	6.83846	TAL Injured
-1.68275	7.43729	TAL
-3.17494	9.98599	TAL
-2.47912	5.82189	TAL
-2.27856	8.45952	TAL
-2.37195	8.56959	TAL
-2.13258	5.89571	TAL
-4.67544	10.0432	TAL
-3.98892	10.1951	TAL
-2.5041	7.32785	TAL
-4.14654	9.71525	TAL
-3.42279	10.3047	TAL
-1.97076	8.44727	TAL
-2.436	6.23691	TAL
-1.95848	6.07907	TAL
-2.7157	6.89943	TAL
-3.466	10.0958	TAL
-3.96308	9.35194	TAL
-2.26027	9.06832	TAL
-4.1649	9.10866	TAL
-2.07512	8.96359	TAL
-3.18396	10.4498	TAL
-4.71505	7.31169	TAL Injured
-1.99305	7.31115	TAL
-5.41177	9.72957	TAL
-3.55761	9.86349	TAL
-4.09132	9.26685	TAL
-4.04705	9.70659	TAL
-4.19107	9.87652	TAL
-2.02443	8.9447	TAL
-3.47688	10.1587	TAL
-4.94352	6.3774	TAL Injured
-2.46288	8.88012	TAL
-3.98479	9.74464	TAL
-4.11391	9.47244	TAL
-5.3755	7.9022	TAL Injured
-1.85159	9.35027	TAL
-1.89689	7.90791	TAL
-3.86045	9.60691	TAL
-2.90502	9.54184	TAL
-5.55105	6.22674	TAL Injured
-3.0274	9.5421	TAL
-2.48953	5.78349	TAL
-4.10879	7.22937	TAL
-2.50415	9.27516	TAL
-5.74601	6.15354	TAL Inflammatory
-5.83297	8.3098	TAL Injured
-2.47895	7.78037	TAL
-3.53624	9.81809	TAL
-4.04164	9.697	TAL
-3.69332	9.63662	TAL
-2.90809	9.59199	TAL
-1.93184	9.16755	TAL
-3.22357	5.92473	TAL
-4.63845	9.74825	TAL
-3.82338	9.19004	TAL
-3.55285	7.3723	TAL
-1.90739	6.66586	TAL
-1.85229	9.08916	TAL
-4.21244	8.91092	TAL
-3.0217	7.84117	TAL
-2.15211	6.34965	TAL
-4.00211	10.1769	TAL
-3.17731	9.43101	TAL
-4.24515	9.80726	TAL
-3.74461	10.3156	TAL
-4.00309	9.14133	TAL
-5.34867	5.85326	TAL Inflammatory
-2.2428	7.52331	TAL
-5.74065	7.68398	TAL Injured
-4.01732	10.9108	TAL
-2.0649	5.9016	TAL
-2.72275	9.83447	TAL
-5.13656	7.38153	TAL Injured
-3.94648	9.99166	TAL
-2.12704	5.78769	TAL
-4.04075	9.82873	TAL
-1.72531	7.88941	TAL
-2.41221	9.59275	TAL
-1.85412	6.50656	TAL
-3.83995	9.46195	TAL
-2.04248	8.19201	TAL
-2.1965	9.04935	TAL
-1.95672	9.14932	TAL
-4.02691	10.0018	TAL
-3.78193	9.64681	TAL
-3.71031	9.45172	TAL
-2.01533	5.7709	TAL
-3.76829	9.69774	TAL
-2.96308	9.55153	TAL
-2.29797	5.59194	TAL
-5.02633	7.40537	TAL Injured
-3.20585	9.91815	TAL
-2.64899	9.72633	TAL
-4.13242	9.58821	TAL
-4.22791	10.0183	TAL
-4.08595	9.28039	TAL
-2.34942	9.75788	TAL
-2.32369	6.22128	TAL
-2.86588	9.45248	TAL
-4.29764	7.28584	TAL
-2.88226	10.08	TAL
-2.683	9.0065	TAL
-2.94974	9.7379	TAL
-2.47133	9.66086	TAL
-2.09486	6.87635	TAL
-3.72208	9.68513	TAL
-6.79974	6.34864	TAL Inflammatory
-5.45157	6.05273	TAL Inflammatory
-2.09738	5.92219	TAL
-2.39193	8.77786	TAL
-4.98762	6.28212	TAL Injured
-3.53202	9.57023	TAL
-3.49945	7.04956	TAL
-3.32177	10.0736	TAL
-3.36766	7.65639	TAL
-6.19844	5.57781	TAL Inflammatory
-4.12322	9.01354	TAL
-2.41162	8.49719	TAL
-1.92501	8.7072	TAL
-1.80316	7.77833	TAL
-4.02811	9.99268	TAL
-2.57845	8.72902	TAL
-1.68529	7.6726	TAL
-4.48871	10.1893	TAL
-5.14334	6.97137	TAL Injured
-3.99041	10.6199	TAL
-3.91986	9.7056	TAL
-3.93711	9.52308	TAL
-4.0885	9.4803	TAL
-3.36624	9.73959	TAL
-3.52547	10.2152	TAL
-2.86573	10.2197	TAL
-2.51757	8.77014	TAL
-3.43203	10.0602	TAL
-2.62943	9.4233	TAL
-3.47011	6.97058	TAL
-5.87339	6.60409	TAL Injured
-2.06546	9.45166	TAL
-3.96888	9.0158	TAL
-4.02357	8.85569	TAL
-4.23904	9.03638	TAL
-2.071	6.75077	TAL
-6.44354	6.38777	TAL Inflammatory
-1.88095	6.72469	TAL
-2.32428	9.47543	TAL
-2.58751	8.58306	TAL
-1.99328	8.42521	TAL
-3.95619	9.18089	TAL
-2.51032	6.93066	TAL
-3.85494	9.90889	TAL
-2.01846	6.81827	TAL
-4.05234	8.71994	TAL
-2.20785	7.84567	TAL
-2.55091	8.19607	TAL
-4.09606	9.71762	TAL
-3.61501	7.1392	TAL
-3.37209	9.73503	TAL
-2.14937	9.61569	TAL
-2.06295	5.88124	TAL
-1.8645	7.33755	TAL
-1.58211	7.75056	TAL
-3.78036	9.87095	TAL
-1.79294	6.1823	TAL
-4.29529	9.59681	TAL
-1.92408	8.93911	TAL
-1.87634	6.50694	TAL
-3.25865	10.3653	TAL
-2.7933	5.69743	TAL
-4.07174	9.72097	TAL
-3.10496	8.04148	TAL
-1.9545	6.86047	TAL
-6.23481	6.60081	TAL Inflammatory
-2.88354	8.23105	TAL
-3.60983	9.65227	TAL
-2.2034	9.6537	TAL
-3.25324	9.72133	TAL
-1.93218	6.38985	TAL
-2.10437	9.69431	TAL
-3.98684	9.55169	TAL
-4.19051	9.66468	TAL
-1.73752	7.01553	TAL
-2.76718	9.76305	TAL
-3.83924	7.05469	TAL
-3.66152	7.44534	TAL
-4.40352	9.93425	TAL
-3.10907	7.83334	TAL
-2.42074	7.26727	TAL
-1.92337	7.1992	TAL
-3.86877	9.33476	TAL
-2.19838	6.58311	TAL
-5.27635	6.34131	TAL Injured
-2.18769	9.35151	TAL
-5.37404	8.72478	TAL
-4.32397	8.44664	TAL
-2.39787	9.66483	TAL
-4.01888	10.5966	TAL
-4.04693	9.38482	TAL
-2.51756	7.15748	TAL
-1.86868	8.54822	TAL
-2.23761	9.46728	TAL
-4.64167	10.2788	TAL
-3.56464	10.1255	TAL
-2.59873	9.49617	TAL
-4.0265	9.41428	TAL
-2.68611	9.46966	TAL
-4.02077	9.24045	TAL
-5.15499	7.06762	TAL Injured
-1.84941	6.58198	TAL
-4.26628	10.4869	TAL
-2.36886	6.49446	TAL
-2.57667	6.17039	TAL
-2.92485	8.0184	TAL
-2.49938	9.69168	TAL
-1.76979	8.17519	TAL
-2.0925	7.79338	TAL
-4.15764	9.03424	TAL
-4.18133	9.66343	TAL
-3.23648	9.47288	TAL
-2.45535	7.79483	TAL
-3.49608	9.9972	TAL
-4.02207	9.573	TAL
-2.01197	9.29836	TAL
-3.26213	9.91564	TAL
-2.16825	8.68738	TAL
-2.28594	9.47022	TAL
-4.03674	9.61563	TAL
-4.5763	8.19323	TAL
-2.81879	9.9232	TAL
-1.83491	6.67073	TAL
-2.576	8.36065	TAL
-1.96397	6.15321	TAL
-4.06851	9.42664	TAL
-2.14818	7.80115	TAL
-1.90213	7.90495	TAL
-2.65288	6.54676	TAL
-2.21905	5.64422	TAL
-2.93329	9.95819	TAL
-3.41378	10.1922	TAL
-3.91187	9.16157	TAL
-1.59473	7.55611	TAL
-4.36374	8.97979	TAL
-3.97845	9.6173	TAL
-4.50195	10.5935	TAL
-4.03222	9.79762	TAL
-2.01781	5.90132	TAL
-4.08072	9.08679	TAL
-1.99213	7.32105	TAL
-3.13217	9.78593	TAL
-4.08885	9.59494	TAL
-2.35286	7.13013	TAL
-1.9818	6.4295	TAL
-4.13518	9.60242	TAL
-1.96169	6.37777	TAL
-4.17021	9.62231	TAL
-3.65617	10.2014	TAL
-2.58367	9.01077	TAL
-5.7421	6.36881	TAL Injured
-3.49107	9.7787	TAL
-5.5396	6.75893	TAL Injured
-1.9697	9.46415	TAL
-1.96022	5.71582	TAL
-6.04164	6.23392	TAL Inflammatory
-4.0479	9.89565	TAL
-4.08687	10.0122	TAL
-2.28045	7.6106	TAL
-5.36426	5.8113	TAL Inflammatory
-2.22945	8.50215	TAL
-2.41746	9.46503	TAL
-4.39952	9.66993	TAL
-4.384	10.0962	TAL
-2.60068	7.32766	TAL
-3.84502	9.8421	TAL
-4.14752	9.17933	TAL
-4.56206	10.1325	TAL
-3.63996	9.54696	TAL
-3.09451	10.3502	TAL
-3.80556	6.13374	TAL
-4.10684	9.91786	TAL
-3.8071	10.0578	TAL
-1.97741	6.48701	TAL
-4.06154	9.85445	TAL
-1.97377	5.71934	TAL
-4.37082	8.40211	TAL Injured
-2.13804	5.82859	TAL
-2.08231	8.72374	TAL
-6.64279	6.50894	TAL Inflammatory
-5.74777	5.97105	TAL Inflammatory
-2.03883	6.97055	TAL
-3.17168	10.1565	TAL
-1.85291	6.27871	TAL
-3.87374	7.60307	TAL
-1.85794	7.40352	TAL
-3.06514	10.2462	TAL
-3.73438	7.04367	TAL
-3.48508	10.3118	TAL
-1.62935	7.25693	TAL
-2.95745	9.21548	TAL
-2.24543	5.9495	TAL
-4.02138	9.95313	TAL
-2.2623	8.81917	TAL
-3.94865	9.32621	TAL
-2.74242	9.62787	TAL
-3.98372	9.307	TAL
-2.7334	8.22936	TAL
-3.95014	10.1696	TAL
-1.67472	7.48315	TAL
-3.84655	10.1586	TAL
-4.78429	7.25101	TAL Injured
-6.20888	6.22849	TAL Inflammatory
-4.41515	10.4097	TAL
-3.05723	7.99595	TAL
-3.91594	9.40231	TAL
-3.05288	6.04	TAL
-2.08416	6.73453	TAL
-5.75635	6.15966	TAL Inflammatory
-2.88568	10.171	TAL
-2.74971	10.2531	TAL
-1.8028	7.77386	TAL
-4.40864	8.61461	TAL
-3.33263	9.33138	TAL
-4.11334	9.96992	TAL
-3.56273	7.63995	TAL
-3.40375	10.0297	TAL
-4.03071	8.51038	TAL
-1.72548	7.65345	TAL
-1.96352	8.34563	TAL
-2.44647	8.5962	TAL
-3.73808	8.40063	TAL
-4.06122	9.43119	TAL
-3.40943	10.0668	TAL
-3.85328	10.2762	TAL
-5.78937	6.03213	TAL Inflammatory
-2.09694	9.34423	TAL
-2.3325	9.72895	TAL
-1.78018	7.44491	TAL
-6.37452	6.31088	TAL Inflammatory
-6.31965	6.52544	TAL Inflammatory
-6.12551	8.73794	TAL Injured
-2.14347	6.64585	TAL
-3.85168	7.06492	TAL
-2.32968	5.54604	TAL
-2.45788	6.14326	TAL
-2.12024	8.98303	TAL
-2.07945	9.69947	TAL
-5.27043	5.8632	TAL Inflammatory
-4.06591	9.51263	TAL
-3.14729	7.56355	TAL
-2.83703	9.54991	TAL
-2.5882	9.38937	TAL
-6.49583	6.54275	TAL Inflammatory
-5.35234	6.23403	TAL Injured
-1.78752	6.84713	TAL
-2.51526	8.89067	TAL
-2.08369	7.06987	TAL
-3.68022	9.8263	TAL
-4.3504	7.4659	TAL Injured
-5.34123	5.83063	TAL Inflammatory
-2.77598	8.09582	TAL
-1.78525	7.68673	TAL
-1.71631	7.61044	TAL
-1.88258	8.54367	TAL
-6.32114	6.41184	TAL Inflammatory
-2.74482	9.82302	TAL
-4.03954	9.54896	TAL
-2.72052	8.29827	TAL
-3.2626	10.1864	TAL
-2.09246	9.14892	TAL
-1.94637	6.18554	TAL
-5.8017	7.5429	TAL Injured
-5.4273	6.45916	TAL Injured
-4.45748	6.12195	TAL Injured
-5.93335	7.98396	TAL Injured
-5.4739	5.33519	TAL Inflammatory
-5.79319	6.40453	TAL Inflammatory
-2.04212	8.27364	TAL
-4.67909	6.64524	TAL Injured
-4.07472	7.28144	TAL Injured
-5.43293	5.34319	TAL Inflammatory
-5.32018	7.04432	TAL Injured
-5.05384	5.73786	TAL Inflammatory
-5.55206	5.52466	TAL Inflammatory
-5.0684	5.39279	TAL Inflammatory
-6.45945	6.32374	TAL Inflammatory
-5.66467	5.6387	TAL Inflammatory
-5.16622	5.71219	TAL Inflammatory
-4.55054	6.13258	TAL Injured
-4.14962	6.48203	TAL Injured
-5.03917	7.12705	TAL Injured
-4.67839	6.24093	TAL Injured
-5.84709	7.89921	TAL Injured
-5.98395	8.05334	TAL Injured
-5.68791	7.02003	TAL Injured
-6.57868	6.35258	TAL Inflammatory
-4.58106	6.47351	TAL Injured
-6.58913	6.76796	TAL Injured
-4.8929	6.27654	TAL Injured
-4.54812	6.05245	TAL Injured
-5.1731	5.83112	TAL Inflammatory
-5.19593	6.05566	TAL Inflammatory
-5.03146	5.54335	TAL Inflammatory
-5.15677	6.94516	TAL Injured
-5.45947	5.69104	TAL Inflammatory
-5.31933	6.89551	TAL Injured
-6.32878	6.87357	TAL Inflammatory
-6.09177	6.5761	TAL Injured
-6.48751	6.45599	TAL Inflammatory
-5.00574	5.79681	TAL Inflammatory
-5.11436	6.22541	TAL Injured
-5.41798	5.23653	TAL Inflammatory
-4.75718	6.35881	TAL Injured
-6.0221	7.17398	TAL Injured
-5.68576	6.03895	TAL Inflammatory
-6.45741	7.2419	TAL Injured
-5.47811	7.22025	TAL Injured
-5.41682	5.67287	TAL Inflammatory
-5.00954	5.84829	TAL Inflammatory
-6.03109	7.70439	TAL Injured
-5.41351	5.28239	TAL Inflammatory
-5.9308	6.84847	TAL Inflammatory
-6.42388	6.61013	TAL Inflammatory
-6.46863	8.37743	TAL Injured
-6.47261	7.3372	TAL Injured
-4.81456	6.00437	TAL Injured
-5.67676	5.57723	TAL Injured
-4.65463	6.58343	TAL Injured
-6.35984	7.44244	TAL Injured
-6.19553	5.69013	TAL Inflammatory
-2.72026	7.25937	TAL
-5.9194	7.21296	TAL Injured
-5.94182	8.11673	TAL Injured
-5.749	6.80396	TAL Inflammatory
-5.7721	7.55785	TAL Injured
-5.83316	7.93339	TAL Injured
-6.11166	5.40798	TAL Inflammatory
-5.67465	6.40261	TAL Inflammatory
-5.73011	8.20818	TAL Injured
-5.62971	8.22876	TAL Injured
-5.62473	7.21938	TAL Injured
-5.94478	6.07935	TAL Inflammatory
-5.01074	5.85906	TAL Inflammatory
-5.60671	5.94912	TAL Inflammatory
-5.89574	6.07373	TAL Inflammatory
-5.16863	5.79682	TAL Inflammatory
-6.03365	8.03111	TAL Injured
-5.03238	6.02033	TAL Inflammatory
-5.63572	5.83428	TAL Inflammatory
-4.48196	6.22288	TAL Injured
-5.75922	5.90707	TAL Inflammatory
-5.30918	5.63746	TAL Inflammatory
-5.99424	8.15224	TAL Injured
-5.43196	5.76545	TAL Inflammatory
-5.40801	5.48992	TAL Inflammatory
-5.46703	5.38529	TAL Inflammatory
-5.8222	8.06945	TAL Injured
-6.24671	7.08149	TAL Inflammatory
-5.75459	6.24734	TAL Inflammatory
-4.5881	7.40325	TAL Injured
-4.08125	6.86769	TAL Injured
-6.14252	7.25896	TAL Injured
-5.57753	5.9175	TAL Inflammatory
-4.46861	7.84763	TAL Injured
-5.30943	8.13132	TAL Injured
-5.24917	7.22431	TAL Injured
-5.26968	5.56172	TAL Inflammatory
-5.1733	6.0483	TAL Inflammatory
-5.92521	7.85599	TAL Injured
-5.48447	7.77798	TAL Injured
-5.74694	5.5854	TAL Inflammatory
-5.67169	7.8693	TAL Injured
-6.24102	7.23182	TAL Inflammatory
-5.48461	7.64319	TAL Injured
-5.99046	5.58728	TAL Inflammatory
-5.46944	5.51225	TAL Inflammatory
-4.98491	6.06862	TAL Inflammatory
-4.24483	7.41358	TAL Injured
-5.93146	6.35462	TAL Inflammatory
-5.59539	6.6971	TAL Inflammatory
-6.33105	7.78745	TAL Injured
-5.6177	6.43927	TAL Injured
-5.81902	7.70484	TAL Injured
-4.7851	7.05979	TAL Injured
-5.76894	8.15828	TAL Injured
-5.28062	6.6893	TAL Injured
-4.72192	6.51093	TAL Injured
-5.32464	5.958	TAL Inflammatory
-6.45445	5.92515	TAL Inflammatory
-5.14001	5.59578	TAL Inflammatory
-5.74079	6.46677	TAL Inflammatory
-4.9913	5.86505	TAL Inflammatory
-4.51224	6.11803	TAL Injured
-4.94621	6.93294	TAL Injured
-5.50881	5.4011	TAL Inflammatory
-5.47799	6.60938	TAL Injured
-5.11187	6.72889	TAL Injured
-5.62864	7.05301	TAL Injured
-6.28802	7.89973	TAL Injured
-5.83943	6.0531	TAL Inflammatory
-6.0281	6.87753	TAL Injured
-4.66424	6.29536	TAL Injured
-4.75826	6.18244	TAL Injured
-5.81639	5.76414	TAL Inflammatory
-6.50121	7.50411	TAL Injured
-5.62801	6.01262	TAL Inflammatory
-6.4994	7.66829	TAL Injured
-5.1984	5.43257	TAL Inflammatory
-5.01427	6.01533	TAL Inflammatory
-6.47735	6.47369	TAL Inflammatory
-6.12748	7.09631	TAL Injured
-4.98322	5.72807	TAL Inflammatory
-5.54743	6.97617	TAL Injured
-5.38552	5.6829	TAL Inflammatory
-5.34741	5.36456	TAL Inflammatory
-5.44092	7.19498	TAL Injured
-5.55591	6.39681	TAL Inflammatory
-6.39783	7.0389	TAL Inflammatory
-4.62763	6.78207	TAL Injured
-5.48667	5.51472	TAL Inflammatory
-5.92437	7.42336	TAL Injured
-3.51924	6.11049	TAL
-5.90742	6.09626	TAL Inflammatory
-5.08081	7.08249	TAL Injured
-6.58041	7.68012	TAL Injured
-5.67725	5.84628	TAL Inflammatory
-4.59631	6.19323	TAL Injured
-5.29277	6.12783	TAL Inflammatory
-5.13344	5.88971	TAL Inflammatory
-6.31582	6.99132	TAL Injured
-6.37733	7.13933	TAL Injured
-5.40581	6.17985	TAL Inflammatory
-3.26506	7.61988	TAL
-5.3113	5.42999	TAL Inflammatory
-5.61428	7.19954	TAL Injured
-5.96286	7.72375	TAL Injured
-5.30255	5.41383	TAL Inflammatory
-5.72505	6.59256	TAL Injured
-4.8392	6.9501	TAL Injured
-6.46025	5.7172	TAL Inflammatory
-5.19738	6.92777	TAL Injured
-4.29455	6.99561	TAL Injured
-5.72449	6.32785	TAL Inflammatory
-5.03581	5.78216	TAL Inflammatory
-5.25397	6.32781	TAL Inflammatory
-5.82899	7.35381	TAL Injured
-5.37287	5.46633	TAL Inflammatory
-1.95868	8.3659	TAL
-3.03438	7.43009	TAL
-4.82547	7.97207	TAL Injured
-5.06327	5.72617	TAL Inflammatory
-5.27814	6.25446	TAL Inflammatory
-5.77971	7.23361	TAL Injured
-4.93258	6.90693	TAL Injured
-5.24016	5.46945	TAL Inflammatory
-5.30127	6.91237	TAL Injured
-5.66111	6.89544	TAL Injured
-5.39005	6.79871	TAL Injured
-5.39287	5.45098	TAL Inflammatory
-5.94555	7.6099	TAL Injured
-4.87277	6.14959	TAL Injured
-4.64482	6.65241	TAL Injured
-6.29055	6.98502	TAL Injured
-5.55946	5.54808	TAL Inflammatory
-5.07249	6.31105	TAL Injured
-4.46534	6.21552	TAL Injured
-5.7541	7.09776	TAL Injured
-5.62232	5.63836	TAL Inflammatory
-6.212	6.51694	TAL Inflammatory
-6.33973	7.6956	TAL Injured
-5.12186	7.30132	TAL Injured
-6.03328	6.37929	TAL Inflammatory
-4.79532	6.04597	TAL Injured
-1.61684	7.86776	TAL
-5.43531	7.72326	TAL Injured
-5.31944	5.62311	TAL Inflammatory
-4.09428	7.36709	TAL Injured
-5.39861	5.37058	TAL Inflammatory
-4.86512	6.17428	TAL Injured
-5.11807	5.7015	TAL Inflammatory
-5.08664	5.7436	TAL Inflammatory
-4.21576	7.395	TAL Injured
-6.1503	5.43024	TAL Inflammatory
-5.58978	5.51168	TAL Inflammatory
-4.30026	7.31161	TAL Injured
-5.71271	6.21599	TAL Inflammatory
-5.44369	6.26178	TAL Injured
-5.56189	6.57442	TAL Inflammatory
-5.92024	5.61538	TAL Inflammatory
-5.98856	7.03357	TAL Injured
-4.73899	6.0284	TAL Injured
-5.44093	5.51608	TAL Inflammatory
-4.77277	5.96751	TAL Injured
-4.42699	6.57142	TAL Injured
-5.2682	5.29122	TAL Inflammatory
-5.12331	5.79288	TAL Inflammatory
-5.21853	5.47603	TAL Inflammatory
-5.65179	7.2561	TAL Injured
-5.54377	7.24536	TAL Injured
-4.72014	6.42413	TAL Injured
-4.52821	6.08223	TAL Injured
-5.87676	6.75107	TAL Injured
-4.60284	7.31905	TAL Injured
-4.12967	7.53714	TAL Injured
-5.8729	6.56581	TAL Injured
-5.52628	6.97946	TAL Injured
-5.6821	5.58274	TAL Inflammatory
-5.21537	6.02755	TAL Inflammatory
-5.76004	6.79554	TAL Inflammatory
-5.12097	6.12885	TAL Inflammatory
-5.06514	6.83092	TAL Injured
-6.13994	8.23833	TAL Injured
-4.61224	7.42271	TAL Injured
-5.92686	5.97254	TAL Inflammatory
-4.74627	6.11274	TAL Injured
-5.23809	7.27677	TAL Injured
-5.86255	6.50908	TAL Injured
-6.35727	5.5812	TAL Inflammatory
-4.66213	6.88079	TAL Injured
-4.73922	6.46568	TAL Injured
-5.88305	7.83149	TAL Injured
-5.77738	7.29228	TAL Injured
-5.78911	6.91117	TAL Injured
-5.88713	5.54085	TAL Inflammatory
-5.51599	5.31832	TAL Inflammatory
-5.98574	7.83984	TAL Injured
-5.8526	5.87475	TAL Inflammatory
-5.73932	5.46197	TAL Inflammatory
-6.08115	6.60617	TAL Inflammatory
-5.75628	8.601	TAL Injured
-6.00715	8.1016	TAL Injured
-6.5553	7.35543	TAL Injured
-5.47422	5.4432	TAL Inflammatory
-4.51268	6.84175	TAL Injured
-6.1224	8.15582	TAL Injured
-4.86656	5.89437	TAL Injured
-5.00295	6.84541	TAL Injured
-4.35045	7.44608	TAL Injured
-5.29366	7.06236	TAL Injured
-5.35361	6.50839	TAL Injured
-5.81848	6.67992	TAL Injured
-5.75261	7.22689	TAL Injured
-5.25809	8.60763	TAL Injured
-5.28633	6.63138	TAL Injured
-5.45221	5.67551	TAL Inflammatory
-5.08636	5.76227	TAL Inflammatory
-5.84874	5.82314	TAL Inflammatory
-5.04292	5.86726	TAL Inflammatory
-5.46756	6.38437	TAL Inflammatory
-5.19261	5.77914	TAL Inflammatory
-6.56093	6.09704	TAL Inflammatory
-5.61832	6.60865	TAL Inflammatory
-5.47714	6.49627	TAL Injured
-6.14546	7.03247	TAL Inflammatory
-5.34301	5.29073	TAL Inflammatory
-6.12184	7.48979	TAL Injured
-5.23997	5.66891	TAL Inflammatory
-5.33627	5.59589	TAL Inflammatory
-4.85434	7.23975	TAL Injured
-4.70581	6.77562	TAL Injured
-5.47904	6.04256	TAL Inflammatory
-5.46526	5.48366	TAL Inflammatory
-5.40929	5.46109	TAL Inflammatory
-6.24023	7.54654	TAL Injured
-4.57196	6.3181	TAL Injured
-5.37929	5.95622	TAL Inflammatory
-5.27662	5.57935	TAL Inflammatory
-5.04678	5.91195	TAL Inflammatory
-5.63169	5.86109	TAL Inflammatory
-6.0688	5.75864	TAL Inflammatory
-5.90992	6.17045	TAL Inflammatory
-5.16754	5.66843	TAL Inflammatory
-5.6479	5.5946	TAL Inflammatory
-5.1537	5.65422	TAL Inflammatory
-4.52431	8.47664	TAL
-5.01999	5.86353	TAL Inflammatory
-4.92499	6.54936	TAL Injured
-4.83016	9.15339	TAL
-5.10624	5.82573	TAL Inflammatory
-5.44715	6.05829	TAL Inflammatory
-5.41761	5.76169	TAL Inflammatory
-5.79326	5.5759	TAL Inflammatory
-5.11012	5.72092	TAL Inflammatory
-5.45855	5.37321	TAL Inflammatory
-4.72429	9.57753	TAL
-5.79651	5.44667	TAL Inflammatory
-6.07378	7.0667	TAL Injured
-5.40554	5.25392	TAL Inflammatory
-4.70655	8.15925	TAL Injured
-5.25178	5.60195	TAL Inflammatory
-3.51321	7.02116	TAL
-5.32846	5.20312	TAL Inflammatory
-5.21174	5.56157	TAL Inflammatory
-4.27667	6.92902	TAL Injured
-3.99261	6.43979	TAL
-5.24797	5.84264	TAL Inflammatory
-5.59283	5.44882	TAL Inflammatory
-5.82426	6.66447	TAL Injured
-5.11006	5.61083	TAL Inflammatory
-6.231	5.58977	TAL Inflammatory
-4.60772	6.0385	TAL Injured
-5.32562	5.61537	TAL Inflammatory
-5.16649	5.52468	TAL Inflammatory
-4.20632	8.12078	TAL
-5.52044	5.32728	TAL Inflammatory
-5.01029	6.06702	TAL Inflammatory
-4.88471	6.17306	TAL Injured
-5.42033	6.32363	TAL Injured
-5.51218	5.53508	TAL Inflammatory
-5.45437	5.47012	TAL Inflammatory
-5.32425	5.41902	TAL Inflammatory
-5.32211	5.61248	TAL Inflammatory
-5.0869	5.70909	TAL Inflammatory
-5.36787	5.32478	TAL Inflammatory
-5.03786	5.68293	TAL Inflammatory
-5.15907	5.95648	TAL Inflammatory
-5.27609	5.33028	TAL Inflammatory
-5.16984	5.50963	TAL Inflammatory
-5.18795	5.43105	TAL Inflammatory
-5.20556	5.87212	TAL Inflammatory
-5.3316	5.38239	TAL Inflammatory
-5.39282	5.99875	TAL Inflammatory
-5.32888	5.64259	TAL Inflammatory
-5.93251	6.2871	TAL Inflammatory
-5.2968	5.46627	TAL Inflammatory
-4.86495	5.95289	TAL Injured
-4.60236	6.41791	TAL Injured
-5.21503	5.62582	TAL Inflammatory
-5.01251	7.05963	TAL Injured
-4.87209	5.8565	TAL Injured
-2.5622	6.38164	TAL
-6.22786	5.53507	TAL Inflammatory
-5.09719	5.844	TAL Inflammatory
-4.49327	6.63033	TAL Injured
-5.52552	5.35108	TAL Inflammatory
-5.24733	6.81568	TAL Injured
-5.00298	8.63092	TAL
-4.65167	6.25577	TAL Injured
-5.17038	5.72823	TAL Inflammatory
-3.80006	8.71655	TAL
-5.78922	5.85175	TAL Inflammatory
-3.86676	8.70756	TAL
-5.25087	5.74884	TAL Inflammatory
-5.20296	5.78424	TAL Inflammatory
-5.34944	5.33419	TAL Inflammatory
-4.87472	5.78937	TAL Injured
-6.1375	5.73463	TAL Inflammatory
-5.26487	9.75375	TAL
-5.3263	5.6247	TAL Inflammatory
-5.14769	5.79436	TAL Inflammatory
-6.56517	7.75486	TAL Injured
-5.221	5.62418	TAL Inflammatory
-6.08393	6.0696	TAL Inflammatory
-5.432	5.48922	TAL Inflammatory
-5.04726	5.82679	TAL Inflammatory
-3.82631	7.16597	TAL
-4.99359	5.99225	TAL Inflammatory
-5.87125	5.43085	TAL Inflammatory
-3.91474	6.56698	TAL
-5.29894	5.5923	TAL Inflammatory
-5.37441	6.09716	TAL Inflammatory
-5.53926	5.70694	TAL Inflammatory
-5.09106	8.7099	TAL
-5.07019	5.59403	TAL Inflammatory
-5.34212	5.35846	TAL Inflammatory
-5.3983	5.78716	TAL Inflammatory
-6.06907	6.38151	TAL Inflammatory
-5.37501	5.52728	TAL Inflammatory
-5.61619	5.41977	TAL Inflammatory
-5.31027	5.81105	TAL Inflammatory
-5.56767	5.46326	TAL Inflammatory
-5.33466	5.35971	TAL Inflammatory
-5.26237	5.60644	TAL Inflammatory
-5.28193	5.75353	TAL Inflammatory
-5.04511	6.00505	TAL Inflammatory
-5.35931	5.63232	TAL Inflammatory
-5.53743	5.72147	TAL Inflammatory
-5.3361	5.38076	TAL Inflammatory
-5.33043	5.68284	TAL Inflammatory
-5.42762	5.27325	TAL Inflammatory
-5.3465	5.51863	TAL Inflammatory
-4.46763	8.09832	TAL Injured
-3.99348	6.41485	TAL
-5.16009	5.63626	TAL Inflammatory
-5.35423	5.49849	TAL Inflammatory
-5.24026	5.70414	TAL Inflammatory
-2.83443	6.61618	TAL
-5.39839	5.56507	TAL Inflammatory
-5.13035	5.56048	TAL Inflammatory
-5.22827	5.6771	TAL Inflammatory
-5.19811	5.69459	TAL Inflammatory
-5.07001	6.08555	TAL Inflammatory
-5.49234	5.67977	TAL Inflammatory
-5.57532	5.56638	TAL Inflammatory
-5.91527	5.66756	TAL Inflammatory
-5.17691	5.6188	TAL Inflammatory
-5.29126	5.97251	TAL Inflammatory
-5.3358	5.69806	TAL Inflammatory
-3.22113	5.86357	TAL
-5.49359	5.74999	TAL Inflammatory
-5.3625	5.39043	TAL Inflammatory
-4.2117	7.9406	TAL
-5.11194	5.99482	TAL Inflammatory
-5.19022	5.715	TAL Inflammatory
-5.34271	5.84119	TAL Inflammatory
-4.9771	6.11825	TAL Inflammatory
-5.56798	6.2711	TAL Injured
-3.52373	6.71511	TAL
-5.05697	5.82756	TAL Inflammatory
-5.2017	5.52733	TAL Inflammatory
-5.14391	5.7508	TAL Inflammatory
-4.45483	6.06909	TAL Injured
-5.32695	5.35561	TAL Inflammatory
-4.48444	6.8443	TAL Injured
-4.6865	6.45086	TAL Injured
-5.58938	5.91214	TAL Inflammatory
-6.45022	7.23989	TAL Injured
-3.21646	6.59636	TAL
-5.24136	6.20765	TAL Injured
-5.00214	5.63428	TAL Inflammatory
-6.48683	7.665	TAL Injured
-5.22282	6.25373	TAL Injured
-5.21261	5.5153	TAL Inflammatory
-4.80844	8.51817	TAL
-4.86816	8.61107	TAL
-5.93239	5.63893	TAL Inflammatory
-5.15295	5.77569	TAL Inflammatory
-5.86777	5.44862	TAL Inflammatory
-5.51249	5.37916	TAL Inflammatory
-5.51413	5.68932	TAL Inflammatory
-5.75187	5.43046	TAL Inflammatory
-4.60914	6.58843	TAL Injured
-5.47101	5.95241	TAL Inflammatory
-4.8388	5.91768	TAL Injured
-4.25596	7.03822	TAL Injured
-5.4493	5.27274	TAL Inflammatory
-5.06236	5.67794	TAL Inflammatory
-5.73694	5.43604	TAL Inflammatory
[truncated: 7,913 more rows]

## Sheet: Figure S12d
UMAP1	UMAP2	Pseudotime
-5.59532	6.25856	0.824306
-5.23452	7.64695	0.571291
-1.8777	8.61952	0.153635
-5.99543	6.45119	0.77654
-5.6215	7.14084	0.677514
-5.35407	6.60501	0.715618
-4.6259	6.03658	0.90907
-4.96906	5.73935	0.933895
-6.24488	5.89207	0.831167
-5.66742	6.49045	0.792187
-5.23043	5.33144	0.981234
-5.0493	6.9276	0.729746
-6.1299	5.69477	0.898981
-5.40576	6.79781	0.699105
-6.3285	8.85175	0.66421
-5.81556	6.71203	0.74265
-5.03363	6.45169	0.845445
-5.17654	7.4021	0.602033
-5.81468	7.05258	0.686408
-5.09415	6.30009	0.860108
-6.07443	6.76401	0.741125
-4.92158	5.81979	0.924944
-5.39696	6.64211	0.70921
-6.23424	5.96542	0.822394
-6.32132	6.34002	0.790772
-4.90513	6.5133	0.8452
-5.54889	6.31127	0.818565
-5.47691	7.33687	0.654639
-4.22948	7.17777	0.332835
-6.48918	8.04839	0.644585
-5.44083	7.0239	0.694499
-6.02309	6.43212	0.753878
-5.6393	6.42526	0.801302
-5.78971	6.48826	0.769152
-4.61756	6.13194	0.899022
-5.36479	6.69852	0.709021
-5.31215	7.64372	0.574043
-5.70375	6.33944	0.810921
-5.20879	6.2269	0.862973
-5.7691	6.92466	0.715859
-4.81051	7.39171	0.730182
-5.20656	5.71262	0.929809
-6.10786	6.72439	0.746536
-5.76928	6.21108	0.826239
-4.30178	6.96653	0.823644
-5.90691	6.25892	0.814731
-5.06441	6.3559	0.854931
-6.36742	7.22457	0.654044
-5.58757	7.72013	0.574953
-5.5813	7.74252	0.572172
-5.77889	6.45123	0.794732
-5.6964	7.02236	0.691012
-5.40652	7.09381	0.686669
-4.33257	6.22657	0.898602
-4.94974	7.10722	0.730803
-5.14115	5.89445	0.908002
-5.85986	7.56206	0.602647
-5.41805	7.52926	0.591383
-4.90088	6.89707	0.750001
-5.36012	7.76255	0.559803
-5.24518	6.33354	0.847805
-2.80452	7.2558	0.497166
-5.46824	6.06115	0.853618
-5.46873	7.12854	0.681272
-4.84891	7.01523	0.749662
-5.18806	5.68266	0.9345
-6.0155	6.62687	0.756173
-5.54916	5.17371	0.993523
-5.21794	6.79482	0.718292
-5.55181	6.82341	0.726298
-5.04687	6.48686	0.840215
-4.59846	5.96897	0.916847
-4.84953	5.47148	0.973185
-5.70685	6.92957	0.714278
-4.5771	7.14259	0.778159
-4.96587	6.17297	0.881092
-5.92848	6.80384	0.733453
-5.64771	7.10188	0.681994
-4.7923	6.01866	0.905383
-6.34244	8.2231	0.634209
-5.20215	5.77572	0.921419
-5.46503	7.52826	0.592948
-6.08185	6.61116	0.7404
-5.9557	6.51613	0.768251
-4.9251	6.98821	0.74153
-5.81322	6.9244	0.716467
-5.08836	6.2406	0.867236
-5.5063	7.91046	0.547209
-5.48183	6.93427	0.704198
-5.14128	6.42109	0.84299
-5.15207	7.32384	0.610539
-5.38813	7.43636	0.601653
-5.58791	6.56844	0.783701
-6.51061	7.99183	0.644526
-6.02607	6.0468	0.846846
-5.52151	6.19514	0.834456
-5.74601	6.05899	0.847569
-5.00843	6.43083	0.84914
-5.08224	6.53775	0.748078
-5.91878	6.11143	0.835868
-5.68409	6.69109	0.743929
-6.32056	7.05993	0.666548
-5.71114	7.88811	0.563056
-5.21466	6.11068	0.877139
-5.55626	6.49865	0.793753
-5.56894	5.99822	0.859821
-5.48868	6.21464	0.83278
-6.0099	6.13062	0.834421
-5.35871	6.7833	0.704712
-6.44152	5.47271	0.936988
-5.77801	6.53542	0.763494
-5.87496	6.5214	0.766455
-5.39522	5.92783	0.892591
-5.24844	5.99387	0.890523
-5.71958	7.99855	0.552604
-4.72477	5.85159	0.9273
-5.68047	6.47226	0.794134
-5.24477	5.88222	0.905484
-5.12735	6.58744	0.740677
-6.54993	7.93733	0.646899
-5.63389	6.19946	0.831118
-4.83473	6.49403	0.851158
-5.04228	5.70354	0.936385
-5.88481	5.96848	0.855592
-6.27824	6.32162	0.788747
-6.1009	6.4522	0.758785
-5.81389	7.06348	0.685419
-5.17758	6.55708	0.736305
-6.16031	5.78233	0.887369
-6.00396	5.88937	0.868926
-5.0444	7.10569	0.718709
-4.55184	6.91877	0.793685
-5.30143	5.37448	0.97329
-6.19349	7.86893	0.597787
-5.57484	7.08645	0.684944
-5.87696	5.50787	0.919404
-6.45407	6.75588	0.759163
-6.13351	6.81562	0.736381
-5.32552	6.53808	0.722321
-5.66664	6.1952	0.830901
-5.44558	6.02684	0.858652
-5.43389	5.40504	0.965236
-5.1615	6.60638	0.735292
-5.64471	5.43235	0.924591
-5.59802	6.99114	0.695907
-6.08776	7.16307	0.633973
-3.99671	7.04487	0.346605
-4.32352	10.6861	0.560878
-5.19872	7.01801	0.706013
-5.67964	7.3521	0.575345
-4.52984	7.21073	0.780536
-5.66693	7.65647	0.585462
-5.43621	7.26462	0.664568
-3.32443	7.39972	0.305571
-4.91821	7.17943	0.730172
-6.09652	5.98827	0.856395
-5.33697	6.60508	0.716921
-4.87437	7.34603	0.724315
-6.06616	6.3666	0.764544
-6.0334	8.31835	0.596053
-6.05264	6.64915	0.733774
-4.9447	7.00387	0.738042
-5.81643	7.33069	0.590956
-5.42783	5.74865	0.917034
-5.74773	6.63741	0.751049
-5.96903	6.87623	0.725369
-4.89714	7.1697	0.733408
-5.91028	6.08967	0.838778
-6.15407	6.43841	0.765075
-5.27198	6.96277	0.705767
-5.726	6.3198	0.812966
-5.57012	6.16957	0.83672
-5.37518	6.30654	0.82363
-5.83193	6.5942	0.757083
-5.36214	7.00001	0.699237
-4.27742	7.37813	0.316056
-5.92274	6.17866	0.826401
-6.43562	6.82113	0.75041
-5.39722	6.89752	0.693167
-5.96412	6.56021	0.763312
-5.25261	6.23365	0.859906
-5.59448	7.24248	0.665225
-6.48639	5.57669	0.923617
-5.95378	6.54395	0.764806
-5.18206	6.3417	0.850419
-5.40555	6.39537	0.811286
-4.88129	6.32175	0.867664
-4.67093	6.28895	0.881092
-5.90597	6.5639	0.761723
-5.34084	6.29444	0.847239
-5.60347	5.44824	0.921476
-4.74517	6.37193	0.868353
-5.27996	7.03778	0.696418
-5.8588	6.32305	0.809359
-5.38824	6.42764	0.807453
-5.1481	7.463	0.593708
-5.1071	5.94483	0.902633
-5.72036	6.204	0.828359
-5.81115	6.41777	0.798133
-4.73734	6.64606	0.78441
-5.21282	6.32865	0.850298
-5.31497	7.51782	0.590122
-6.135	6.44918	0.762191
-5.36251	5.49799	0.954504
-6.13963	6.69508	0.736534
-5.08471	7.29149	0.613687
-6.2888	6.01434	0.822209
-5.84008	6.31611	0.810785
-4.55548	6.80721	0.799178
-5.74627	6.77035	0.734748
-5.50069	6.69379	0.696171
-5.69441	7.10173	0.681723
-5.15144	5.80665	0.919052
-5.33543	6.00008	0.864304
-3.63973	6.71987	0.382935
-5.15199	6.2318	0.865454
-5.55176	6.98471	0.697199
-5.79267	6.53964	0.76315
-5.16915	6.47479	0.74154
-5.0455	7.22461	0.709557
-6.29902	6.16393	0.807307
-5.27804	7.44511	0.598376
-4.6601	6.16626	0.894421
-5.52685	5.67856	0.923581
-6.34422	6.52401	0.773564
-5.25788	6.22956	0.860108
-5.98562	6.66406	0.751279
-5.3683	7.47186	0.596968
-6.02057	6.5491	0.765535
-4.55605	6.96841	0.790492
-4.90242	6.48138	0.848851
-5.80986	6.80926	0.730818
-6.59405	6.50129	0.798791
-5.64299	6.17803	0.833746
-4.99667	6.22045	0.874097
-5.15019	7.56119	0.580611
-5.96222	7.06435	0.632274
-6.15909	6.54077	0.754805
-5.67043	6.32206	0.814076
-4.54191	6.38703	0.875101
-5.5419	6.65965	0.694
-5.95343	6.02764	0.848364
-5.52327	7.62692	0.583239
-5.65218	6.90547	0.716885
-6.30146	6.21983	0.801617
-5.18183	5.78455	0.920952
-5.73526	6.38795	0.803809
-6.1962	8.57366	0.632466
-4.25365	7.04689	0.825664
-5.08064	6.1011	0.88457
-5.21763	7.68826	0.564738
-5.67654	6.73793	0.737895
-6.40865	6.51764	0.780164
-4.75273	8.56565	0.37251
-4.75415	6.6396	0.782592
-5.89142	6.51517	0.767489
-6.42082	5.66152	0.910219
-5.37051	7.39571	0.606035
-4.75315	7.73092	0.708286
-5.9967	6.63022	0.755492
-4.86419	5.81861	0.927045
-6.33132	6.0602	0.82125
-4.13581	8.20256	0.437445
-5.36987	5.72634	0.922108
-5.66422	8.55567	0.45596
-5.95892	6.49113	0.771437
-5.68794	7.79104	0.571977
-4.96051	7.32919	0.713161
-5.89454	6.3963	0.799335
-5.13528	7.70978	0.558799
-5.25643	7.06794	0.693385
-6.04239	5.82705	0.878446
-5.24039	6.84528	0.712756
-5.94508	6.72779	0.742811
-4.66271	6.25953	0.883836
-5.45082	6.1675	0.839864
-4.87921	7.67402	0.690871
-5.70524	6.65594	0.748413
-5.75171	6.7749	0.734234
-5.87645	5.66267	0.898022
-5.32189	6.12457	0.848263
-6.04608	5.876	0.871559
-6.3301	8.15192	0.629
-5.28398	5.46989	0.960727
-5.83315	6.96594	0.711569
-5.47699	6.35776	0.81433
-5.89395	5.74229	0.887374
-6.00586	5.84006	0.875939
-5.89385	6.16183	0.82839
-5.20754	6.19613	0.866992
-5.98787	6.68532	0.748863
-5.76964	6.95017	0.712496
-6.31148	6.21907	0.802616
-5.85084	6.38741	0.801222
-5.96582	7.97139	0.570835
-5.93942	6.79675	0.734333
-5.38574	7.59053	0.582918
-5.42089	7.00288	0.697264
-6.37924	7.96577	0.626206
-5.36269	7.65578	0.574127
-6.4252	6.3723	0.796914
-5.91226	6.35834	0.803642
-5.98214	6.36258	0.757343
-6.15454	6.62074	0.745926
-4.97897	7.29119	0.713554
-4.25352	6.77283	0.84005
-4.76975	7.23482	0.746331
-5.91798	6.50464	0.769208
-6.0775	5.69077	0.898419
-5.30469	7.04975	0.694504
-5.42673	5.48961	0.953736
-5.43427	7.31713	0.657737
-5.60308	6.97496	0.697623
-5.96427	6.53461	0.766048
-5.6642	5.65494	0.894578
-5.08183	6.7751	0.734911
-4.95757	6.70198	0.75395
-5.34868	7.57001	0.584869
-5.90225	6.43682	0.776763
-5.26588	7.41639	0.601584
-6.37181	6.03429	0.827698
-5.23421	7.58708	0.579301
-5.65288	6.80702	0.729276
-4.72899	6.99285	0.766579
-5.62313	7.17849	0.673064
-5.92879	8.80609	0.60562
-4.82954	6.05451	0.900271
-6.02713	6.52256	0.76872
-5.5931	7.04945	0.688962
-6.08542	7.75411	0.595295
-4.98309	6.90828	0.739103
-5.74206	6.23333	0.82395
-5.3362	6.98905	0.701114
-4.73597	6.50783	0.854087
-3.79713	6.37784	0.382935
-4.86114	7.3904	0.722068
-4.64675	6.08284	0.902639
-5.69898	5.76348	0.880483
-5.2873	6.66683	0.718375
-3.92418	8.19992	0.431019
-5.58079	6.32945	0.815332
-6.01954	7.12903	0.631042
-4.7715	5.99759	0.909034
-4.87692	7.29706	0.727181
-4.62169	9.46462	0.354234
-6.41077	6.06327	0.828191
-5.54943	6.03561	0.855306
-6.02159	7.64056	0.601902
-6.04471	6.47088	0.751755
-4.70877	6.5327	0.853114
-5.97977	5.75052	0.888017
-6.28322	7.6194	0.598862
-4.38581	7.86031	0.419416
-5.50352	6.33763	0.816224
-5.87174	6.50136	0.768659
-5.8064	6.59725	0.756484
-6.25649	6.44163	0.77414
-6.30948	6.02256	0.823252
-5.59379	6.79381	0.730279
-6.22013	7.62823	0.591394
-5.8845	5.94448	0.858912
-6.47947	6.36805	0.802321
-4.82843	7.34472	0.730917
-6.10401	6.61803	0.741655
-5.99065	5.6585	0.901094
-5.452	5.46846	0.955867
-6.23119	6.24983	0.791966
-5.9638	6.68552	0.748433
-5.03985	5.6501	0.943562
-5.98144	8.20797	0.553572
-5.83722	6.6715	0.747976
-5.48792	7.06556	0.688748
-5.74962	6.5264	0.764265
-6.46382	6.30859	0.807139
-5.47591	6.39617	0.809255
-6.29564	7.07665	0.662478
-5.32662	7.06733	0.691562
-6.46638	6.7484	0.761078
-5.55168	7.58885	0.588604
-5.18473	5.88795	0.907125
-5.8777	7.31332	0.598648
-6.43014	7.32748	0.649393
-6.27382	8.14	0.620919
-5.09305	7.58927	0.575354
-5.3554	7.24137	0.669106
-4.67152	7.07727	0.769242
-4.41692	6.84445	0.81515
-5.70307	7.89296	0.562135
-5.02903	6.1597	0.88012
-5.67102	6.82975	0.726579
-4.47285	6.03537	0.914047
-5.28435	6.55631	0.724969
-5.05937	6.40546	0.849416
-5.76286	6.86348	0.723536
-5.81	6.27577	0.816707
-5.40203	7.82826	0.552116
-5.14597	7.52428	0.586103
-5.78403	6.04783	0.842906
-5.34902	8.01248	0.52115
-5.64815	5.77928	0.877396
-4.73623	7.14158	0.756869
-6.12439	6.36832	0.769684
-5.71015	6.58323	0.757083
-5.95074	7.85181	0.580193
-6.01107	6.58279	0.761196
-5.63838	6.33597	0.813039
-4.96435	6.07232	0.893039
-6.06289	6.71182	0.747266
-6.08483	6.19233	0.784521
-5.06655	7.08773	0.717201
-5.95019	6.90759	0.720943
-5.5946	6.7969	0.729885
-3.71616	6.47429	0.383993
-5.52884	5.59128	0.900341
-5.1168	6.26966	0.86252
-5.73038	7.06555	0.68568
-6.51133	5.45807	0.940586
-6.21265	6.3328	0.781532
-5.0664	7.24608	0.61903
-6.45396	5.48696	0.935307
-5.19342	6.04257	0.886836
-5.06439	6.63396	0.745203
-5.68957	6.18945	0.831118
-6.03206	5.63233	0.905601
-4.73233	5.99	0.910356
-5.07213	6.20264	0.872996
-5.38013	5.25537	0.987277
-5.00146	6.43215	0.849376
-5.61414	6.13538	0.840148
-5.04597	6.83229	0.735892
-5.62361	6.33612	0.81335
-5.29293	5.76416	0.919746
-6.44047	6.2043	0.815998
-5.92207	7.0357	0.631443
-5.74698	5.95151	0.855634
-5.85256	6.52206	0.765951
-5.71548	6.60706	0.754344
-5.63659	6.95154	0.710746
-5.92692	6.50674	0.769016
-5.17126	6.68362	0.729961
-6.51617	6.12964	0.830797
-6.04721	6.39542	0.759845
-1.82679	6.73292	0.412507
-5.89683	7.04765	0.627833
-5.76737	6.36795	0.805659
-5.57479	7.54554	0.594257
-5.06593	7.0166	0.722041
-4.96778	7.04854	0.732261
-5.17585	5.97587	0.895952
-4.69235	8.37633	0.376012
-4.8724	7.10071	0.74143
-5.45478	6.13665	0.843818
-5.59979	6.05298	0.851703
-4.89647	7.0354	0.742311
-5.62307	6.27777	0.821057
-5.30384	6.40047	0.836115
-4.84392	5.70812	0.941786
-5.06452	7.46197	0.592679
-6.56046	6.66132	0.779057
-5.75552	6.08627	0.84344
-5.94104	6.65516	0.751515
-4.82357	7.52423	0.717702
-4.72883	7.60201	0.725665
-5.81502	6.54683	0.762773
-5.27937	6.59783	0.722886
-5.92336	8.00377	0.565558
-5.56307	6.36294	0.811407
-6.0468	6.97847	0.649073
-6.21633	5.50793	0.92705
-5.12772	6.99701	0.715902
-5.19959	5.61568	0.943257
-5.85634	7.26865	0.60121
-4.56837	7.91561	0.393448
-6.0425	6.75543	0.741355
-6.06398	7.11006	0.637172
-5.94498	6.48731	0.771382
-5.39458	7.57182	0.585713
-4.51174	8.04432	0.375653
-5.18319	6.33815	0.850805
-5.66387	7.17617	0.672821
-6.08562	6.12071	0.792157
-4.89067	7.17717	0.733742
-5.03129	7.0005	0.727375
-4.65038	7.53842	0.743182
-6.31716	6.74875	0.747072
-5.49889	6.71006	0.695131
-5.21984	5.53667	0.953476
-5.13275	7.58473	0.577749
-5.91789	6.91825	0.718961
-5.40235	6.30541	0.823093
-6.25687	5.56201	0.920484
-6.10978	6.6356	0.740296
-5.23902	7.5639	0.583038
-5.45595	5.7372	0.917577
-5.69494	6.0512	0.849677
-6.19623	6.57645	0.754423
-5.72699	5.85004	0.869211
-6.35819	6.29328	0.799082
-6.30275	6.88977	0.682378
-5.57683	6.28907	0.82072
-5.80888	6.47976	0.770465
-6.19188	6.63765	0.747514
-5.67498	7.09942	0.681928
-5.37974	7.50576	0.593353
-5.93636	6.68167	0.748358
-5.5747	6.51313	0.791357
-5.16698	7.27299	0.617011
-4.82983	8.14536	0.405124
-5.69816	5.64486	0.896689
-5.98862	7.15768	0.625184
-5.9262	6.48038	0.771937
-5.92111	7.43706	0.590019
-4.84009	7.21289	0.738311
-4.68548	6.37403	0.871228
-5.44324	6.66134	0.703774
-5.17808	6.48099	0.740677
-6.23721	6.7935	0.741693
-5.93588	6.67554	0.748856
-5.54243	5.52772	0.909287
-5.79482	6.5667	0.759978
-5.15137	6.55699	0.739595
-5.2566	5.53678	0.952366
-5.12614	6.54775	0.742588
-5.38134	7.54598	0.58847
-6.04718	6.348	0.764756
-5.85329	8.0637	0.556065
-4.41224	7.00526	0.807277
-5.87405	6.25437	0.815037
-5.104	5.94777	0.902365
-5.67763	6.60428	0.75423
-6.43324	7.24324	0.658331
-5.42841	5.87387	0.898736
-5.3653	6.40546	0.811002
-4.49925	8.86924	0.33347
-5.6512	7.69627	0.580384
-5.35473	5.32163	0.978954
-5.32364	7.53942	0.587991
-5.26024	6.98465	0.703472
-5.57278	6.18397	0.834742
-5.23845	5.3475	0.978802
-5.70761	6.62969	0.751359
-4.90811	7.72429	0.547517
-6.12257	7.22524	0.63087
-6.24511	6.55282	0.761401
-4.97852	6.07747	0.891716
-5.88434	8.21007	0.546356
-5.387	6.75077	0.703783
-6.21199	6.19937	0.795538
-5.60822	7.58464	0.591023
-4.47411	6.80227	0.809965
-5.07733	7.40016	0.600864
-5.22469	6.31379	0.851498
-5.06571	6.50463	0.837071
-6.03607	6.50942	0.770263
-4.54322	6.99518	0.790717
-5.72022	7.31918	0.58288
-5.67522	6.59077	0.755811
-6.23533	6.65612	0.74949
-4.88039	7.56288	0.703372
-5.37637	5.50175	0.953579
-5.25991	7.18046	0.679037
-4.59476	6.96378	0.785681
-4.83368	7.46186	0.720643
-5.78511	5.63797	0.899488
-5.94371	6.56007	0.763009
-5.37316	7.0832	0.688762
-5.73109	8.55541	0.545696
-4.72936	6.44594	0.861099
-5.98971	6.72112	0.744413
-5.40708	6.61165	0.710181
-5.12094	7.05033	0.713031
-5.18761	5.98172	0.894882
-6.18207	6.03062	0.810658
-5.78433	7.28563	0.592516
-5.46313	6.97916	0.699346
-6.17759	8.07831	0.605035
-5.68722	5.87884	0.86459
-5.52943	7.57	0.590043
-5.89493	6.83826	0.728648
-3.05897	6.94346	0.4445
-5.96288	7.26644	0.611556
-5.20797	6.05286	0.884791
-6.01458	7.33762	0.609121
-5.55165	8.27972	0.50739
-5.41011	5.87465	0.899412
-5.79141	7.42414	0.57887
-5.83236	6.46348	0.772616
-5.30371	5.17841	1
-5.35032	6.57671	0.716921
-5.82189	6.76647	0.736153
-5.19601	6.57651	0.733638
-6.10852	5.4119	0.937849
-5.43945	6.85928	0.691676
-5.89351	8.2498	0.54395
-4.6126	6.15201	0.896567
-4.99538	6.2432	0.871801
-5.74468	7.48481	0.606256
-5.16159	6.12477	0.877981
-5.67838	6.86913	0.721755
-5.33974	7.17082	0.678588
-5.43276	6.14356	0.843553
-5.93585	8.12902	0.556356
-6.2384	7.00174	0.664783
-5.64887	6.8898	0.718662
-6.56736	6.37148	0.809983
-5.75441	7.43131	0.574495
-5.37827	6.05073	0.856884
-5.95372	6.85827	0.727311
-6.27366	8.51836	0.640124
-4.9397	7.17459	0.727381
-5.39967	6.80873	0.699092
-5.78173	6.60145	0.755627
-5.47283	6.96378	0.701073
-4.9703	5.79146	0.92713
-5.31798	6.38126	0.837705
-6.19363	8.7091	0.63928
-5.66388	6.08966	0.845273
-5.25341	7.66688	0.56908
-6.47273	6.3721	0.801278
-5.5586	6.21773	0.8306
-6.28874	6.20333	0.80219
-5.20339	6.05964	0.884122
-4.99812	5.62994	0.94746
-5.00548	5.69763	0.93817
-4.79958	5.84467	0.925704
-3.99994	6.65956	0.369768
-5.81055	5.62511	0.90179
-5.80417	6.31857	0.811318
-5.07305	7.45317	0.594135
-4.79738	6.99641	0.757424
-5.35654	7.8581	0.545111
-5.33088	6.04557	0.858457
-5.96028	7.61473	0.601719
-5.1742	6.95398	0.713249
-5.95106	6.64768	0.752623
-5.92644	6.29442	0.809822
-5.30561	5.57048	0.946225
-6.10877	7.33855	0.617917
-5.8531	6.63986	0.751956
-5.89923	6.58048	0.759858
-5.77609	5.96446	0.854328
-5.59695	6.07179	0.849355
-4.97401	7.74117	0.547228
-4.67922	5.93834	0.918104
-6.08435	6.53878	0.748265
-5.86855	7.34767	0.594221
-5.85293	5.76711	0.883077
-5.13749	7.75932	0.551337
-6.24792	7.48402	0.616089
-5.51385	6.67456	0.696119
-5.26519	6.14507	0.870261
-5.21058	6.30553	0.853114
-4.74899	6.31311	0.874278
-5.77495	5.75386	0.883339
-6.11688	6.65981	0.738346
-5.87372	6.23277	0.818041
-6.15414	6.48703	0.759995
-5.72681	7.69817	0.583508
-5.71314	6.79557	0.731256
-5.68957	7.12848	0.678399
-5.91428	5.95475	0.857987
-5.21543	5.48847	0.960207
-5.29474	6.64059	0.719222
-5.2193	7.56052	0.58273
-6.34628	6.70949	0.754055
-4.86934	6.39794	0.860108
-5.95454	6.15242	0.830437
-5.42861	6.11735	0.846955
-6.04594	6.9654	0.650335
-5.53505	7.76523	0.567104
-5.1716	5.79075	0.92048
-5.20196	6.7649	0.722252
-5.4951	6.40015	0.808312
-5.17819	6.7387	0.726235
-4.75724	6.21353	0.885334
-5.63167	6.22704	0.827512
-5.83712	7.86371	0.572738
-5.39066	6.49427	0.717283
-5.65319	6.60797	0.753779
-5.72023	7.88061	0.564331
-5.53436	6.50296	0.793732
-5.49801	6.06465	0.852564
-5.6717	8.00623	0.548274
-5.97394	8.25961	0.549113
-4.87886	6.79836	0.758428
-5.9889	6.77519	0.73791
-5.5295	6.3439	0.814726
-4.98342	7.02808	0.731606
-6.11624	6.2867	0.777492
-5.2668	6.36569	0.842624
-5.55745	6.80507	0.728772
-6.09334	6.54125	0.748818
-5.18361	6.65376	0.730309
-4.99372	6.58111	0.83169
-5.92353	5.97591	0.85521
-4.69774	6.69874	0.786675
-6.55816	6.43417	0.802569
-5.49566	7.02702	0.69311
-6.5023	6.42411	0.798539
-5.60972	6.03926	0.853337
-4.58589	7.01982	0.783808
-4.17378	9.75415	0.520823
-3.19276	9.51295	0.236951
-2.36441	8.34063	0.227672
-2.03226	6.96981	0.381622
-2.05968	6.2483	0.482371
-4.18614	9.24711	0.34511
-4.30312	9.80752	0.513858
-2.05495	9.38711	0.124499
-3.86513	9.67635	0.542278
-6.06795	6.59032	0.74138
-2.77211	8.15251	0.560988
-2.172	6.95694	0.384567
-2.94341	8.02755	0.407499
-2.88992	9.39628	0.0790455
-2.21496	7.16132	0.351178
-3.71247	9.78784	0.301634
-1.9615	7.67488	0.284746
-6.26004	6.57391	0.760548
-3.62878	9.73394	0.309386
-4.81065	10.1239	0.54166
-4.37457	10.0218	0.484459
-3.72299	9.76384	0.303358
-1.9978	7.92297	0.340584
-2.44656	7.61219	0.560611
-2.1255	8.27586	0.201318
-2.98038	7.94486	0.429169
-6.1559	5.9792	0.813741
-2.06286	8.70912	0.0259766
-2.03771	5.74934	0.507843
-3.15513	9.60233	0.236898
-4.29749	9.78218	0.511791
-3.81588	9.61522	0.540733
-2.72603	8.57507	0.0783088
-2.34837	6.34717	0.543082
-4.15706	9.79953	0.527068
-3.91214	10.0381	0.565157
-2.76813	9.28369	0.0580704
-6.38311	6.52567	0.776971
-2.69808	8.16596	0.255658
-4.40396	9.79955	0.44617
-6.57251	6.58181	0.788449
-2.07025	8.54093	0.155846
-1.86521	6.16783	0.478588
-4.11654	9.80371	0.531368
-2.092	6.15767	0.493234
-4.07008	9.73712	0.529002
-3.86952	10.2461	0.592551
-3.11238	9.59566	0.240275
-2.267	8.48371	0.205875
-2.70022	8.86498	0.0608557
-1.9869	6.39762	0.460513
-4.14309	9.84292	0.532837
-5.1727	7.2867	0.615309
-3.18062	9.50343	0.238057
-6.3689	6.84003	0.741705
-2.1436	8.48877	0.186954
-2.37791	8.28765	0.232388
-4.09113	10.033	0.557245
-1.98356	7.90616	0.342935
-3.19468	7.7349	0.432143
-2.87604	8.14863	0.407733
-4.59223	10.2127	0.495497
-3.60987	9.74636	0.308353
-5.4202	7.00173	0.697417
-1.87994	8.84739	0.202264
-1.90005	6.7676	0.408946
-4.05013	9.91942	0.549526
-1.88577	8.99968	0.182883
-2.07195	9.00678	0.17172
-3.97729	10.1973	0.569996
-2.19901	6.08912	0.507536
-4.22598	10.108	0.512447
-1.97409	6.1458	0.485914
-2.00051	8.30907	0.185999
-2.81332	7.98851	0.403861
-4.03042	9.68829	0.527809
-2.74666	8.11535	0.560233
-1.99858	6.16207	0.485914
-2.44369	7.82054	0.305995
-1.94914	7.68249	0.284252
-4.50202	9.73012	0.431759
-6.33953	6.45875	0.779983
-3.07462	8.10056	0.423663
-2.08729	6.82962	0.40296
-4.13487	9.80581	0.529836
-3.93961	9.87852	0.55585
-6.39947	6.40894	0.790711
-4.82055	6.63206	0.774734
-3.27687	9.51031	0.233845
-4.10078	9.60238	0.512388
-2.19121	9.17029	0.144281
-3.42406	9.86508	0.298191
-3.92597	9.78665	0.547759
-4.01653	10.0796	0.545315
-3.84628	9.78761	0.555425
-2.70314	9.41427	0.0180066
-2.25989	6.5747	0.447863
-3.6463	9.73548	0.308579
-4.06819	9.62627	0.517911
-1.99011	8.2819	0.186626
-1.90478	8.52511	0.161275
-2.27064	8.34147	0.215501
-1.88502	8.04421	0.445695
-4.19108	9.72237	0.515927
-2.15228	7.26164	0.336565
-2.1897	7.636	0.279934
-2.69186	8.03648	0.265696
-3.1327	8.06126	0.426147
-4.15079	9.72652	0.520212
-2.39236	9.51531	0.0739895
-2.41821	8.40674	0.0836923
-3.93583	9.64546	0.532443
-3.24727	10.0682	0.255559
-2.26162	6.39602	0.480209
-4.08415	9.84232	0.538406
-3.09	8.03981	0.426612
-1.88398	8.68043	0.14928
-2.99799	6.59606	0.43205
-2.15218	6.90151	0.392995
-2.90722	8.22605	0.409435
-2.60116	9.22505	0.0215461
-1.6966	8.17182	0.473073
-2.64453	9.11605	0.0303913
-4.21504	10.0328	0.499733
-4.30019	9.92287	0.473633
-1.97252	8.61279	0.150275
-2.01745	7.84571	0.343645
-3.30231	9.38888	0.23679
-3.89051	9.73396	0.545745
-4.19095	10.0453	0.506363
-2.52213	8.42632	0.0892242
-4.31498	9.77948	0.509843
-2.47036	8.62693	0.0518674
-4.35778	10.2924	0.523534
-3.36408	10.4241	0.23394
-4.08867	9.73374	0.526884
-2.30291	7.24348	0.554801
-2.36748	9.14142	0.0106472
-4.53091	7.47717	0.765006
-1.87043	8.95449	0.189559
-2.40396	9.3554	0.0499758
-2.46082	8.70754	0.0469135
-2.87295	9.10934	0.247161
-4.23116	9.69598	0.509399
-4.12421	9.76808	0.526995
-2.25034	7.04076	0.370971
-1.96648	6.23866	0.478006
-3.67883	10.0293	0.277351
-6.11641	8.79091	0.632841
-3.45722	9.82151	0.303443
-2.05311	7.98101	0.33166
-1.8181	7.38109	0.327191
-5.06985	9.83004	0.487393
-6.33476	6.96542	0.677613
-4.25404	9.72435	0.510086
-6.39847	6.6551	0.764757
-2.03667	6.49971	0.449475
-1.92615	6.19866	0.478588
-4.33728	6.94837	0.820005
-1.98074	7.07691	0.366226
-3.76723	9.46104	0.313818
-6.21105	7.56255	0.604573
-1.74329	7.99007	0.465177
-6.23494	7.6758	0.59536
-1.90334	6.2006	0.478568
-2.38743	8.80891	0.0389805
-2.45704	8.3504	0.0875127
-2.57505	8.40704	0.0932135
-4.38649	6.57908	0.833007
-2.32432	6.43266	0.553697
-2.60911	6.48973	0.581776
-3.48971	9.52926	0.337693
-2.84379	9.23858	0.0610802
-3.98404	9.63685	0.52699
-3.88115	9.87555	0.561102
-2.06424	6.39057	0.465445
-1.92033	8.68377	0.147015
-1.88033	8.59029	0.156121
-3.95564	9.69038	0.535125
-4.22733	9.64739	0.504826
-4.20981	9.70251	0.512105
-3.60805	9.48422	0.33597
-1.97924	6.42357	0.456749
-2.55605	8.13716	0.271573
-2.05876	6.96247	0.382696
-3.68225	9.95435	0.285198
-4.09993	10.3466	0.563662
-6.58932	6.27383	0.82225
-3.96418	9.6586	0.531083
-2.14371	8.16853	0.209769
-1.79311	7.57163	0.303679
-6.10657	8.24482	0.602959
-2.10399	8.73913	0.0265743
-3.64598	9.09871	0.26588
-3.34484	10.1062	0.258152
-2.02904	5.80768	0.503573
-2.81786	9.25692	0.0602682
-2.96728	8.02007	0.425507
-2.99799	8.01113	0.426934
-1.86562	9.36538	0.137991
-2.67555	8.41178	0.100203
-1.79986	8.0603	0.457752
-3.01206	7.86289	0.430855
-6.119	6.60016	0.744889
-2.83496	8.07567	0.405794
-4.0544	9.83823	0.540818
-4.03908	9.63058	0.521117
-1.79683	7.60139	0.300198
-2.91167	9.86183	0.151445
-4.18785	9.97598	0.542207
-2.10008	6.56447	0.443059
-3.24527	7.83238	0.234748
-2.5338	8.97456	0.029883
-1.99796	8.26699	0.188559
-5.63036	6.67494	0.745407
-2.5863	8.52332	0.0661889
-2.15309	6.80676	0.407812
-3.02845	9.76001	0.140232
-2.95031	9.40886	0.23947
-1.92102	7.64165	0.290569
-3.50573	9.53976	0.335784
-1.98194	6.3107	0.470989
-2.80936	7.94668	0.549185
-1.80675	7.87068	0.361124
-2.38113	9.31832	0.0369512
-2.53636	8.10039	0.276174
-2.33915	8.39488	0.221294
-2.63311	8.22412	0.257797
-6.431	5.85449	0.85213
-2.21226	6.29214	0.490341
-4.11309	9.65554	0.5166
-4.15658	9.93286	0.540761
-6.21558	8.76316	0.644969
-3.96875	9.53515	0.518149
-2.09398	7.99151	0.327037
-3.62378	9.91793	0.289326
-2.00546	6.62996	0.430263
-3.81576	9.90616	0.570444
-2.51815	8.68027	0.0534642
-2.28688	6.86296	0.400944
-2.31684	8.32887	0.222219
-4.11193	9.82749	0.534242
-2.35367	7.22054	0.547124
-2.47733	7.66095	0.560611
-3.2701	7.88911	0.227624
-3.86752	9.70616	0.545096
-2.05064	8.78924	0.0206802
-3.08756	9.3936	0.242138
-2.82192	9.5	0.12429
-4.16387	9.74405	0.520743
-2.25127	8.37743	0.210823
-1.95338	8.9041	0.190754
-2.29807	7.74168	0.325587
-6.03486	5.56976	0.914399
-2.08035	8.51907	0.169726
-2.19007	8.0479	0.313927
-3.07688	7.82115	0.431211
-2.98741	8.09536	0.409812
-2.11266	6.80152	0.407852
-1.78121	7.88921	0.362631
-2.68735	8.4289	0.0781711
-3.87302	7.69372	0.276464
-2.13055	9.0957	0.157668
-2.30829	8.312	0.222079
-1.95125	6.13545	0.485914
-3.24493	8.77594	0.207702
-2.27658	8.80306	0.0326005
-2.00747	6.21832	0.481965
-3.67244	7.78616	0.258024
-4.07811	10.028	0.557974
-3.95331	9.97151	0.564052
-4.30091	9.69064	0.502134
-3.30479	9.56907	0.230267
-1.84025	7.30483	0.336771
-2.53742	8.96576	0.0305596
-2.45245	6.70089	0.599514
-6.38194	6.62904	0.765976
-1.9179	8.55824	0.158234
-2.09452	8.58982	0.141739
-3.36791	10.2193	0.244608
-5.0446	6.70538	0.743419
-4.26749	9.66865	0.503117
-3.78665	9.6621	0.548271
-3.92274	9.99431	0.569287
-1.88386	8.85405	0.201187
-1.98998	8.8141	0.0158086
-3.96751	9.8417	0.549437
-6.46808	6.62999	0.773833
-4.14148	9.80456	0.529066
-2.51618	8.24274	0.267814
-4.09833	9.59389	0.511761
-2.84052	7.91731	0.545424
-2.32897	8.20307	0.230844
-3.4735	9.70641	0.317756
-4.11616	10.4518	0.569442
-2.86818	8.07507	0.406301
-4.48411	10.2081	0.502382
-2.00418	8.15832	0.19539
-2.05504	6.76932	0.411335
-4.38752	10.0164	0.483021
-2.46738	8.41466	0.0862913
-3.83381	9.44471	0.319957
-5.23215	6.13215	0.873671
-3.02008	8.09272	0.41262
-3.03874	9.7366	0.137822
-2.93135	7.97677	0.427626
-1.90695	9.1888	0.157007
-3.55276	10.0067	0.278893
-4.61457	10.8216	0.543713
-1.89848	7.88217	0.352205
-2.76041	8.14052	0.561022
-1.91418	8.18182	0.442097
-2.86245	9.72938	0.142238
-4.18293	9.80233	0.524867
-3.86599	9.8387	0.558776
-3.95595	9.82915	0.549252
-1.88586	6.48335	0.445656
-3.05452	9.4025	0.241961
-2.13349	8.83177	0.022619
-4.17744	10.1223	0.521531
-2.39444	8.32874	0.232213
-1.72219	8.59745	0.157135
-2.84748	9.89763	0.155979
-2.22293	6.63998	0.436421
-4.432	10.0089	0.47878
-2.04691	6.1993	0.485914
-5.77423	6.68969	0.745045
-4.22093	9.68706	0.509473
-5.96572	8.25383	0.548983
-4.10673	10.2142	0.548843
-4.21948	9.69293	0.510207
-6.35922	6.70971	0.755212
-3.24797	9.87047	0.30207
-2.54852	8.16265	0.270458
-3.23183	9.68384	0.334525
-2.86283	8.45883	0.095047
-2.03875	7.74162	0.3486
-3.83154	9.75649	0.553647
-3.5779	9.63441	0.321783
-3.06091	8.24334	0.413149
-2.31562	9.59814	0.0842558
-1.97088	8.92873	0.186719
-4.05553	9.68708	0.525291
-2.07956	6.61408	0.435083
-3.94596	9.76676	0.543829
-2.52633	6.71573	0.605912
-2.65724	8.20478	0.256807
-1.91977	9.12694	0.164447
-6.36222	7.44394	0.630992
-4.0322	9.91087	0.550359
-6.44515	6.90359	0.741755
-2.75255	8.07366	0.557953
-4.38374	9.99437	0.47955
-4.12963	10.1604	0.535805
-2.71903	8.26764	0.106034
-1.82678	7.8611	0.359862
-4.06175	9.94636	0.551179
-3.56507	10.1009	0.268428
-2.10318	8.44325	0.185794
-4.09946	9.38868	0.342326
-3.64753	9.90945	0.289883
-1.94731	8.64161	0.149032
-2.63794	9.11583	0.0298903
-3.01292	9.17683	0.24711
-5.46655	6.62045	0.704055
-2.12257	7.72088	0.342683
-1.91021	8.8419	0.200999
-4.01427	9.62017	0.522426
-2.90194	8.04895	0.406512
-1.83643	7.97246	0.352546
-2.10172	7.50402	0.302222
-2.16658	6.0553	0.505557
-3.10941	9.85885	0.148911
-2.00423	6.20013	0.483859
-2.10471	7.43029	0.312866
-4.00337	9.71197	0.532792
-2.316	8.23997	0.227127
-6.09223	6.5069	0.752285
-3.32126	6.70422	0.407129
-2.41531	9.22137	0.0220335
-2.35845	5.3949	0.515111
-3.9998	9.52705	0.514387
-2.79859	9.07335	0.0523222
-5.36785	6.85781	0.699022
-3.08906	9.6549	0.240395
-1.66742	7.31038	0.339335
-3.17855	9.44167	0.239302
-2.2445	6.70738	0.42545
-2.69185	8.08635	0.26206
-4.494	9.79226	0.441885
-2.32254	8.82054	0.0341415
-4.05357	9.76583	0.533504
-5.86251	7.27276	0.601372
-3.89445	9.62067	0.533834
-2.64505	8.3838	0.0988744
-2.72699	8.4984	0.0803561
-1.7606	7.22993	0.347386
-1.68389	7.63281	0.300076
-2.09737	9.17617	0.148804
-2.31299	8.24741	0.226326
-3.48025	7.57061	0.281484
-2.03581	8.43656	0.178335
-2.45463	8.18097	0.278311
-2.13188	7.42679	0.312525
-3.03045	8.06396	0.424929
-3.04647	9.75536	0.139549
-2.9554	8.0952	0.408779
-2.3768	7.49819	0.560611
-2.55275	8.49989	0.0641354
-2.23668	6.61967	0.439635
-4.13999	9.7483	0.523466
-4.00891	9.8013	0.541373
-4.06921	9.68258	0.523534
-3.05764	8.0176	0.427035
-2.21881	6.81775	0.407404
-4.0026	9.75319	0.537065
-6.26048	7.55241	0.610258
-6.50257	6.69755	0.769915
-2.31769	6.71745	0.593171
-3.26559	8.0578	0.426233
-2.06131	8.94194	0.180147
-1.91174	7.94818	0.346957
-1.95878	6.67991	0.422085
-3.35079	9.65339	0.330933
-2.07106	8.69569	0.0271199
-4.19773	9.84992	0.528324
-1.94698	7.46895	0.312345
-4.27724	9.51477	0.486597
-4.0767	9.85462	0.540371
-3.63429	9.90116	0.290671
-1.80796	8.06553	0.456657
-3.89044	9.31652	0.320398
-4.13994	8.91823	0.319537
-3.20307	7.99983	0.427562
-2.41512	8.47738	0.0535036
-4.18803	8.88606	0.325028
-2.3757	8.28593	0.232201
-4.11813	10.41	0.565833
-2.9372	9.53722	0.120544
-2.43977	9.43164	0.0624361
-1.8573	8.88878	0.198618
-2.4625	7.55172	0.559788
-4.80541	10.0527	0.532244
-4.67779	6.55659	0.852289
-3.27529	9.23965	0.242754
-4.44397	9.89524	0.460381
-4.34396	8.65292	0.346089
-4.06727	10.1827	0.550732
-4.48932	9.75258	0.435828
-2.05598	8.47235	0.17601
-4.14189	6.9441	0.845511
-2.33912	9.50118	0.0810733
-1.85045	6.87636	0.393688
-6.03717	6.26671	0.772326
-5.60998	7.02842	0.691142
-4.08409	9.90449	0.544768
-3.97504	9.2925	0.327625
-3.86863	9.84239	0.558901
-3.25313	9.94934	0.285583
-1.92866	7.66174	0.287872
-3.42584	9.66292	0.325489
-1.84259	7.87627	0.35774
-6.10788	6.83846	0.733023
-1.68275	7.43729	0.323624
-3.17494	9.98599	0.183125
-2.47912	5.82189	0.522392
-2.27856	8.45952	0.209233
-2.37195	8.56959	0.0462062
-2.13258	5.89571	0.507843
-4.67544	10.0432	0.470396
-3.98892	10.1951	0.568416
-2.5041	7.32785	0.537793
-4.14654	9.71525	0.519472
-3.42279	10.3047	0.242732
-1.97076	8.44727	0.171671
-2.436	6.23691	0.539411
-1.95848	6.07907	0.49098
-2.7157	6.89943	0.640241
-3.466	10.0958	0.265998
-3.96308	9.35194	0.32857
-2.26027	9.06832	0
-4.1649	9.10866	0.339155
-2.07512	8.96359	0.176868
-3.18396	10.4498	0.220785
-4.71505	7.31169	0.749249
-1.99305	7.31115	0.332875
-5.41177	9.72957	0.470577
-3.55761	9.86349	0.296178
-4.09132	9.26685	0.337107
-4.04705	9.70659	0.528087
-4.19107	9.87652	0.531694
-2.02443	8.9447	0.181795
-3.47688	10.1587	0.258984
-4.94352	6.3774	0.859013
-2.46288	8.88012	0.0391198
-3.98479	9.74464	0.537882
-4.11391	9.47244	0.347528
-5.3755	7.9022	0.539233
-1.85159	9.35027	0.140092
-1.89689	7.90791	0.350913
-3.86045	9.60691	0.535666
-2.90502	9.54184	0.123093
-5.55105	6.22674	0.829587
-3.0274	9.5421	0.248066
-2.48953	5.78349	0.522392
-4.10879	7.22937	0.330092
-2.50415	9.27516	0.013146
-5.74601	6.15354	0.834525
-5.83297	8.3098	0.534191
-2.47895	7.78037	0.305854
-3.53624	9.81809	0.30195
-4.04164	9.697	0.527626
-3.69332	9.63662	0.316852
-2.90809	9.59199	0.127993
-1.93184	9.16755	0.158509
-3.22357	5.92473	0.407148
-4.63845	9.74825	0.431878
-3.82338	9.19004	0.309837
-3.55285	7.3723	0.313686
-1.90739	6.66586	0.42273
-1.85229	9.08916	0.173067
-4.21244	8.91092	0.328327
-3.0217	7.84117	0.431341
-2.15211	6.34965	0.476464
-4.00211	10.1769	0.563817
-3.17731	9.43101	0.23933
-4.24515	9.80726	0.519403
-3.74461	10.3156	0.614755
-4.00309	9.14133	0.324934
-5.34867	5.85326	0.90519
-2.2428	7.52331	0.293784
-5.74065	7.68398	0.585629
-4.01732	10.9108	0.606356
-2.0649	5.9016	0.502283
-2.72275	9.83447	0.156011
-5.13656	7.38153	0.604081
-3.94648	9.99166	0.56676
-2.12704	5.78769	0.507843
-4.04075	9.82873	0.541147
-1.72531	7.88941	0.466922
-2.41221	9.59275	0.204588
-1.85412	6.50656	0.441947
-3.83995	9.46195	0.3213
-2.04248	8.19201	0.1972
-2.1965	9.04935	0.160229
-1.95672	9.14932	0.159595
-4.02691	10.0018	0.560158
-3.78193	9.64681	0.547157
-3.71031	9.45172	0.334272
-2.01533	5.7709	0.50412
-3.76829	9.69774	0.553652
-2.96308	9.55153	0.120923
-2.29797	5.59194	0.515111
-5.02633	7.40537	0.599575
-3.20585	9.91815	0.294062
-2.64899	9.72633	0.151065
-4.13242	9.58821	0.507927
-4.22791	10.0183	0.497087
-4.08595	9.28039	0.337055
-2.34942	9.75788	0.213052
-2.32369	6.22128	0.525211
-2.86588	9.45248	0.0818086
-4.29764	7.28584	0.323335
-2.88226	10.08	0.169975
-2.683	9.0065	0.0455809
-2.94974	9.7379	0.140071
-2.47133	9.66086	0.203673
-2.09486	6.87635	0.395965
-3.72208	9.68513	0.311519
-6.79974	6.34864	0.833508
-5.45157	6.05273	0.855075
-2.09738	5.92219	0.505084
-2.39193	8.77786	0.0411483
-4.98762	6.28212	0.86718
-3.53202	9.57023	0.330819
-3.49945	7.04956	0.373503
-3.32177	10.0736	0.26208
-3.36766	7.65639	0.265003
-6.19844	5.57781	0.91694
-4.12322	9.01354	0.319156
-2.41162	8.49719	0.0524204
-1.92501	8.7072	0.144776
-1.80316	7.77833	0.278312
-4.02811	9.99268	0.55911
-2.57845	8.72902	0.0565181
-1.68529	7.6726	0.295357
-4.48871	10.1893	0.499616
-5.14334	6.97137	0.715784
-3.99041	10.6199	0.59614
-3.91986	9.7056	0.540072
-3.93711	9.52308	0.519945
-4.0885	9.4803	0.346121
-3.36624	9.73959	0.318313
-3.52547	10.2152	0.255757
-2.86573	10.2197	0.182862
-2.51757	8.77014	0.0506001
-3.43203	10.0602	0.26952
-2.62943	9.4233	0.0138948
-3.47011	6.97058	0.387603
-5.87339	6.60409	0.756625
-2.06546	9.45166	0.117254
-3.96888	9.0158	0.301287
-4.02357	8.85569	0.304512
-4.23904	9.03638	0.34414
-2.071	6.75077	0.414658
-6.44354	6.38777	0.79697
-1.88095	6.72469	0.414282
-2.32428	9.47543	0.0831751
-2.58751	8.58306	0.0641809
-1.99328	8.42521	0.175661
-3.95619	9.18089	0.322124
-2.51032	6.93066	0.633595
-3.85494	9.90889	0.567
-2.01846	6.81827	0.403635
-4.05234	8.71994	0.305831
-2.20785	7.84567	0.326221
-2.55091	8.19607	0.26779
-4.09606	9.71762	0.524538
-3.61501	7.1392	0.349651
-3.37209	9.73503	0.318645
-2.14937	9.61569	0.099333
-2.06295	5.88124	0.503292
-1.8645	7.33755	0.332006
-1.58211	7.75056	0.289289
-3.78036	9.87095	0.570209
-1.79294	6.1823	0.473604
-4.29529	9.59681	0.493154
-1.92408	8.93911	0.188211
-1.87634	6.50694	0.442124
-3.25865	10.3653	0.22675
-2.7933	5.69743	0.529699
-4.07174	9.72097	0.527198
-3.10496	8.04148	0.426554
-1.9545	6.86047	0.396869
-6.23481	6.60081	0.755367
-2.88354	8.23105	0.409223
-3.60983	9.65227	0.318626
-2.2034	9.6537	0.0939054
-3.25324	9.72133	0.327572
-1.93218	6.38985	0.458799
-2.10437	9.69431	0.100035
-3.98684	9.55169	0.518102
-4.19051	9.66468	0.510115
-1.73752	7.01553	0.375393
-2.76718	9.76305	0.148657
-3.83924	7.05469	0.350643
-3.66152	7.44534	0.304191
-4.40352	9.93425	0.468962
-3.10907	7.83334	0.430838
-2.42074	7.26727	0.542879
-1.92337	7.1992	0.3496
-3.86877	9.33476	0.319212
-2.19838	6.58311	0.444358
-5.27635	6.34131	0.845149
-2.18769	9.35151	0.116633
-5.37404	8.72478	0.417946
-4.32397	8.44664	0.318677
-2.39787	9.66483	0.207036
-4.01888	10.5966	0.591232
-4.04693	9.38482	0.337679
-2.51756	7.15748	0.523216
-1.86868	8.54822	0.159217
-2.23761	9.46728	0.0970978
-4.64167	10.2788	0.499797
-3.56464	10.1255	0.266052
-2.59873	9.49617	0.0208515
-4.0265	9.41428	0.336932
-2.68611	9.46966	0.0156594
-4.02077	9.24045	0.329993
-5.15499	7.06762	0.707696
-1.84941	6.58198	0.432245
-4.26628	10.4869	0.553107
-2.36886	6.49446	0.565394
-2.57667	6.17039	0.544346
-2.92485	8.0184	0.406591
-2.49938	9.69168	0.20303
-1.76979	8.17519	0.462756
-2.0925	7.79338	0.34039
-4.15764	9.03424	0.336564
-4.18133	9.66343	0.510868
-3.23648	9.47288	0.236574
-2.45535	7.79483	0.306983
-3.49608	9.9972	0.279502
-4.02207	9.573	0.516901
-2.01197	9.29836	0.137672
-3.26213	9.91564	0.292494
-2.16825	8.68738	0.0327795
-2.28594	9.47022	0.0893597
-4.03674	9.61563	0.519835
-4.5763	8.19323	0.373223
-2.81879	9.9232	0.158706
-1.83491	6.67073	0.420251
-2.576	8.36065	0.0948169
-1.96397	6.15321	0.485914
-4.06851	9.42664	0.341218
-2.14818	7.80115	0.334871
-1.90213	7.90495	0.350604
-2.65288	6.54676	0.591529
-2.21905	5.64422	0.511715
-2.93329	9.95819	0.158451
-3.41378	10.1922	0.251397
-3.91187	9.16157	0.317338
-1.59473	7.55611	0.311071
-4.36374	8.97979	0.354125
-3.97845	9.6173	0.525532
-4.50195	10.5935	0.538232
-4.03222	9.79762	0.53878
-2.01781	5.90132	0.500548
-4.08072	9.08679	0.330724
-1.99213	7.32105	0.331398
-3.13217	9.78593	0.141576
-4.08885	9.59494	0.512764
-2.35286	7.13013	0.540301
-1.9818	6.4295	0.456362
-4.13518	9.60242	0.509097
-1.96169	6.37777	0.461844
-4.17021	9.62231	0.507761
-3.65617	10.2014	0.261615
-2.58367	9.01077	0.031621
-5.7421	6.36881	0.806183
-3.49107	9.7787	0.30804
-5.5396	6.75893	0.734272
-1.9697	9.46415	0.122747
-1.96022	5.71582	0.500609
-6.04164	6.23392	0.776166
-4.0479	9.89565	0.547309
-4.08687	10.0122	0.555528
-2.28045	7.6106	0.279254
-5.36426	5.8113	0.91053
-2.22945	8.50215	0.199091
-2.41746	9.46503	0.0683147
-4.39952	9.66993	0.490507
-4.384	10.0962	0.494859
-2.60068	7.32766	0.52651
-3.84502	9.8421	0.561115
-4.14752	9.17933	0.339547
-4.56206	10.1325	0.487591
-3.63996	9.54696	0.328271
-3.09451	10.3502	0.210897
-3.80556	6.13374	0.38697
-4.10684	9.91786	0.543971
-3.8071	10.0578	0.590949
-1.97741	6.48701	0.448704
-4.06154	9.85445	0.541799
-1.97377	5.71934	0.502089
-4.37082	8.40211	0.329516
-2.13804	5.82859	0.507843
-2.08231	8.72374	0.0262454
-6.64279	6.50894	0.80245
-5.74777	5.97105	0.85294
-2.03883	6.97055	0.381531
-3.17168	10.1565	0.206869
-1.85291	6.27871	0.467785
-3.87374	7.60307	0.287681
-1.85794	7.40352	0.323564
-3.06514	10.2462	0.201268
-3.73438	7.04367	0.355306
-3.48508	10.3118	0.246616
-1.62935	7.25693	0.34643
-2.95745	9.21548	0.24523
-2.24543	5.9495	0.511847
-4.02138	9.95313	0.555708
-2.2623	8.81917	0.0306164
-3.94865	9.32621	0.326399
-2.74242	9.62787	0.139435
-3.98372	9.307	0.328901
-2.7334	8.22936	0.107779
-3.95014	10.1696	0.573228
-1.67472	7.48315	0.317557
-3.84655	10.1586	0.591026
-4.78429	7.25101	0.743528
-6.20888	6.22849	0.792158
-4.41515	10.4097	0.530584
-3.05723	7.99595	0.427737
-3.91594	9.40231	0.326115
-3.05288	6.04	0.415223
-2.08416	6.73453	0.417174
-5.75635	6.15966	0.833471
-2.88568	10.171	0.179758
-2.74971	10.2531	0.178145
-1.8028	7.77386	0.27892
-4.40864	8.61461	0.325056
-3.33263	9.33138	0.237778
-4.11334	9.96992	0.54868
-3.56273	7.63995	0.27428
-3.40375	10.0297	0.273124
-4.03071	8.51038	0.299487
-1.72548	7.65345	0.295781
-1.96352	8.34563	0.180365
-2.44647	8.5962	0.0512992
-3.73808	8.40063	0.423149
-4.06122	9.43119	0.340826
-3.40943	10.0668	0.267879
-3.85328	10.2762	0.596915
-5.78937	6.03213	0.845162
-2.09694	9.34423	0.126302
-2.3325	9.72895	0.21304
-1.78018	7.44491	0.319975
-6.37452	6.31088	0.798723
-6.31965	6.52544	0.771154
-6.12551	8.73794	0.631399
-2.14347	6.64585	0.432134
-3.85168	7.06492	0.3491
-2.32968	5.54604	0.515111
-2.45788	6.14326	0.532889
-2.12024	8.98303	0.0117719
-2.07945	9.69947	0.10093
-5.27043	5.8632	0.906998
-4.06591	9.51263	0.506644
-3.14729	7.56355	0.479421
-2.83703	9.54991	0.128172
-2.5882	9.38937	0.0130058
-6.49583	6.54275	0.785536
-5.35234	6.23403	0.833452
-1.78752	6.84713	0.397172
-2.51526	8.89067	0.0420506
-2.08369	7.06987	0.366651
-3.68022	9.8263	0.29828
-4.3504	7.4659	0.309221
-5.34123	5.83063	0.908514
-2.77598	8.09582	0.557987
-1.78525	7.68673	0.289862
-1.71631	7.61044	0.30191
-1.88258	8.54367	0.159762
-6.32114	6.41184	0.783213
-2.74482	9.82302	0.154149
-4.03954	9.54896	0.512811
-2.72052	8.29827	0.105596
-3.2626	10.1864	0.229309
-2.09246	9.14892	0.152697
-1.94637	6.18554	0.481219
-5.8017	7.5429	0.602488
-5.4273	6.45916	0.802294
-4.45748	6.12195	0.904998
-5.93335	7.98396	0.568243
-5.4739	5.33519	0.97364
-5.79319	6.40453	0.800359
-2.04212	8.27364	0.192406
-4.67909	6.64524	0.791877
-4.07472	7.28144	0.325212
-5.43293	5.34319	0.973738
-5.32018	7.04432	0.694827
-5.05384	5.73786	0.931352
-5.55206	5.52466	0.909922
-5.0684	5.39279	0.977564
-6.45945	6.32374	0.805141
-5.66467	5.6387	0.896827
-5.16622	5.71219	0.931199
-4.55054	6.13258	0.901795
-4.14962	6.48203	0.847578
-5.03917	7.12705	0.717918
-4.67839	6.24093	0.885522
-5.84709	7.89921	0.570203
-5.98395	8.05334	0.565748
-5.68791	7.02003	0.691154
-6.57868	6.35258	0.812985
-4.58106	6.47351	0.865678
-6.58913	6.76796	0.770486
-4.8929	6.27654	0.872894
-4.54812	6.05245	0.90907
-5.1731	5.83112	0.915078
-5.19593	6.05566	0.885
-5.03146	5.54335	0.958126
-5.15677	6.94516	0.715971
-5.45947	5.69104	0.924171
-5.31933	6.89551	0.701037
-6.32878	6.87357	0.6865
-6.09177	6.5761	0.744977
-6.48751	6.45599	0.79383
-5.00574	5.79681	0.925207
-5.11436	6.22541	0.867828
-5.41798	5.23653	0.988751
-4.75718	6.35881	0.869416
-6.0221	7.17398	0.626666
-5.68576	6.03895	0.85185
-6.45741	7.2419	0.660749
-5.47811	7.22025	0.669654
-5.41682	5.67287	0.928074
-5.00954	5.84829	0.918488
-6.03109	7.70439	0.596758
-5.41351	5.28239	0.982617
-5.9308	6.84847	0.727889
-6.42388	6.61013	0.771853
-6.46863	8.37743	0.65851
-6.47261	7.3372	0.652395
-4.81456	6.00437	0.906401
-5.67676	5.57723	0.905486
-4.65463	6.58343	0.798253
-6.35984	7.44244	0.630921
-6.19553	5.69013	0.901179
-2.72026	7.25937	0.507321
-5.9194	7.21296	0.612963
-5.94182	8.11673	0.558004
-5.749	6.80396	0.730788
-5.7721	7.55785	0.599694
-5.83316	7.93339	0.566198
-6.11166	5.40798	0.93846
-5.67465	6.40261	0.803391
-5.73011	8.20818	0.53359
-5.62971	8.22876	0.521983
-5.62473	7.21938	0.667862
-5.94478	6.07935	0.840868
-5.01074	5.85906	0.916992
-5.60671	5.94912	0.866005
-5.89574	6.07373	0.840935
-5.16863	5.79682	0.919767
-6.03365	8.03111	0.570244
-5.03238	6.02033	0.896163
-5.63572	5.83428	0.869692
-4.48196	6.22288	0.895018
-5.75922	5.90707	0.861958
-5.30918	5.63746	0.936715
-5.99424	8.15224	0.558525
-5.43196	5.76545	0.914136
-5.40801	5.48992	0.95425
-5.46703	5.38529	0.966965
-5.8222	8.06945	0.553391
-6.24671	7.08149	0.657361
-5.75459	6.24734	0.821781
-4.5881	7.40325	0.761287
-4.08125	6.86769	0.847578
-6.14252	7.25896	0.629286
-5.57753	5.9175	0.871164
-4.46861	7.84763	0.428267
-5.30943	8.13132	0.501691
-5.24917	7.22431	0.67357
-5.26968	5.56172	0.948509
-5.1733	6.0483	0.887049
-5.92521	7.85599	0.578312
-5.48447	7.77798	0.562897
-5.74694	5.5854	0.905883
-5.67169	7.8693	0.562703
-6.24102	7.23182	0.641371
-5.48461	7.64319	0.579967
-5.99046	5.58728	0.91096
-5.46944	5.51225	0.949183
-4.98491	6.06862	0.892596
-4.24483	7.41358	0.313247
-5.93146	6.35462	0.803671
-5.59539	6.6971	0.742535
-6.33105	7.78745	0.611679
-5.6177	6.43927	0.799989
-5.81902	7.70484	0.587104
-4.7851	7.05979	0.755348
-5.76894	8.15828	0.541477
-5.28062	6.6893	0.717688
-4.72192	6.51093	0.854486
-5.32464	5.958	0.891806
-6.45445	5.92515	0.846791
-5.14001	5.59578	0.947805
-5.74079	6.46677	0.793574
-4.9913	5.86505	0.916877
-4.51224	6.11803	0.903327
-4.94621	6.93294	0.742182
-5.50881	5.4011	0.963506
-5.47799	6.60938	0.703525
-5.11187	6.72889	0.734496
-5.62864	7.05301	0.688016
-6.28802	7.89973	0.611289
-5.83943	6.0531	0.84298
-6.0281	6.87753	0.726296
-4.66424	6.29536	0.880861
-4.75826	6.18244	0.888087
-5.81639	5.76414	0.882753
-6.50121	7.50411	0.619796
-5.62801	6.01262	0.856888
-6.4994	7.66829	0.627275
-5.1984	5.43257	0.968348
-5.01427	6.01533	0.8976
-6.47735	6.47369	0.791064
-6.12748	7.09631	0.644577
-4.98322	5.72807	0.934966
-5.54743	6.97617	0.698341
-5.38552	5.6829	0.927775
-5.34741	5.36456	0.973307
-5.44092	7.19498	0.673593
-5.55591	6.39681	0.807119
-6.39783	7.0389	0.676
-4.62763	6.78207	0.791209
-5.48667	5.51472	0.948323
-5.92437	7.42336	0.591729
-3.51924	6.11049	0.395039
-5.90742	6.09626	0.837824
-5.08081	7.08249	0.715666
-6.58041	7.68012	0.638019
-5.67725	5.84628	0.868805
-4.59631	6.19323	0.893751
-5.29277	6.12783	0.848415
-5.13344	5.88971	0.908945
-6.31582	6.99132	0.673162
-6.37733	7.13933	0.663738
-5.40581	6.17985	0.83924
-3.26506	7.61988	0.266852
-5.3113	5.42999	0.965407
-5.61428	7.19954	0.670437
-5.96286	7.72375	0.591851
-5.30255	5.41383	0.967867
-5.72505	6.59256	0.756145
-4.8392	6.9501	0.754763
-6.46025	5.7172	0.903191
-5.19738	6.92777	0.712255
-4.29455	6.99561	0.823053
-5.72449	6.32785	0.811934
-5.03581	5.78216	0.926172
-5.25397	6.32781	0.848025
-5.82899	7.35381	0.589784
-5.37287	5.46633	0.958602
-1.95868	8.3659	0.178458
-3.03438	7.43009	0.483002
-4.82547	7.97207	0.418182
-5.06327	5.72617	0.932633
-5.27814	6.25446	0.855809
-5.77971	7.23361	0.597557
-4.93258	6.90693	0.745458
-5.24016	5.46945	0.962075
-5.30127	6.91237	0.710964
-5.66111	6.89544	0.718085
-5.39005	6.79871	0.699864
-5.39287	5.45098	0.960108
-5.94555	7.6099	0.601526
-4.87277	6.14959	0.888087
-4.64482	6.65241	0.795859
-6.29055	6.98502	0.671425
-5.55946	5.54808	0.906857
-5.07249	6.31105	0.860108
-4.46534	6.21552	0.895081
-5.7541	7.09776	0.681412
-5.62232	5.63836	0.895974
-6.212	6.51694	0.762145
-6.33973	7.6956	0.608853
-5.12186	7.30132	0.613299
-6.03328	6.37929	0.760267
-4.79532	6.04597	0.902076
-1.61684	7.86776	0.274777
-5.43531	7.72326	0.567953
-5.31944	5.62311	0.938506
-4.09428	7.36709	0.316929
-5.39861	5.37058	0.970968
-4.86512	6.17428	0.885309
-5.11807	5.7015	0.934208
-5.08664	5.7436	0.929673
-4.21576	7.395	0.3143
-6.1503	5.43024	0.936266
-5.58978	5.51168	0.912541
-4.30026	7.31161	0.322376
-5.71271	6.21599	0.826981
-5.44369	6.26178	0.827708
-5.56189	6.57442	0.783537
-5.92024	5.61538	0.905511
-5.98856	7.03357	0.637915
-4.73899	6.0284	0.906218
-5.44093	5.51608	0.949526
-4.77277	5.96751	0.911852
-4.42699	6.57142	0.828172
-5.2682	5.29122	0.985628
-5.12331	5.79288	0.921912
-5.21853	5.47603	0.961813
-5.65179	7.2561	0.662974
-5.54377	7.24536	0.665575
-4.72014	6.42413	0.864403
-4.52821	6.08223	0.907472
-5.87676	6.75107	0.738823
-4.60284	7.31905	0.764157
-4.12967	7.53714	0.299753
-5.8729	6.56581	0.761001
-5.52628	6.97946	0.698297
-5.6821	5.58274	0.904843
-5.21537	6.02755	0.887752
-5.76004	6.79554	0.731903
-5.12097	6.12885	0.879498
-5.06514	6.83092	0.733875
-6.13994	8.23833	0.607412
-4.61224	7.42271	0.756502
-5.92686	5.97254	0.855733
-4.74627	6.11274	0.896086
-5.23809	7.27677	0.617021
-5.86255	6.50908	0.767562
-6.35727	5.5812	0.920096
-4.66213	6.88079	0.781441
-4.73922	6.46568	0.859283
-5.88305	7.83149	0.57847
-5.77738	7.29228	0.591177
-5.78911	6.91117	0.717826
-5.88713	5.54085	0.915088
-5.51599	5.31832	0.97472
-5.98574	7.83984	0.582819
-5.8526	5.87475	0.868131
-5.73932	5.46197	0.922636
-6.08115	6.60617	0.740871
-5.75628	8.601	0.555575
-6.00715	8.1016	0.563158
-6.5553	7.35543	0.658314
-5.47422	5.4432	0.958778
-4.51268	6.84175	0.802889
-6.1224	8.15582	0.601075
-4.86656	5.89437	0.917364
-5.00295	6.84541	0.740477
-4.35045	7.44608	0.310261
-5.29366	7.06236	0.692849
-5.35361	6.50839	0.720871
-5.81848	6.67992	0.746801
-5.75261	7.22689	0.59561
-5.25809	8.60763	0.415267
-5.28633	6.63138	0.720869
-5.45221	5.67551	0.926519
-5.08636	5.76227	0.927155
-5.84874	5.82314	0.875229
-5.04292	5.86726	0.915132
-5.46756	6.38437	0.81104
-5.19261	5.77914	0.921298
-6.56093	6.09704	0.838322
-5.61832	6.60865	0.753272
-5.47714	6.49627	0.796077
-6.14546	7.03247	0.652842
-5.34301	5.29073	0.983524
-6.12184	7.48979	0.603618
-5.23997	5.66891	0.934686
-5.33627	5.59589	0.941683
-4.85434	7.23975	0.734315
-4.70581	6.77562	0.781535
-5.47904	6.04256	0.855719
-5.46526	5.48366	0.9534
-5.40929	5.46109	0.958245
-6.24023	7.54654	0.60895
-4.57196	6.3181	0.881092
-5.37929	5.95622	0.889566
-5.27662	5.57935	0.945897
-5.04678	5.91195	0.90907
-5.63169	5.86109	0.866062
-6.0688	5.75864	0.888742
-5.90992	6.17045	0.827387
-5.16754	5.66843	0.937083
-5.6479	5.5946	0.902466
-5.1537	5.65422	0.939447
-4.52431	8.47664	0.349021
-5.01999	5.86353	0.916065
-4.92499	6.54936	0.839468
-4.83016	9.15339	0.365915
-5.10624	5.82573	0.918088
-5.44715	6.05829	0.854416
-5.41761	5.76169	0.915183
-5.79326	5.5759	0.908179
-5.11012	5.72092	0.93183
-5.45855	5.37321	0.96886
-4.72429	9.57753	0.365005
-5.79651	5.44667	0.926028
-6.07378	7.0667	0.64255
-5.40554	5.25392	0.986739
-4.70655	8.15925	0.391687
-5.25178	5.60195	0.943496
-3.51321	7.02116	0.376139
-5.32846	5.20312	0.995909
-5.21174	5.56157	0.950287
-4.27667	6.92902	0.828867
-3.99261	6.43979	0.374864
-5.24797	5.84264	0.910705
-5.59283	5.44882	0.921157
-5.82426	6.66447	0.748721
-5.11006	5.61083	0.946665
-6.231	5.58977	0.916018
-4.60772	6.0385	0.90907
-5.32562	5.61537	0.939365
-5.16649	5.52468	0.956698
-4.20632	8.12078	0.315234
-5.52044	5.32728	0.973366
-5.01029	6.06702	0.891657
-4.88471	6.17306	0.884529
-5.42033	6.32363	0.820212
-5.51218	5.53508	0.907606
-5.45437	5.47012	0.95557
-5.32425	5.41902	0.966526
-5.32211	5.61248	0.939868
-5.0869	5.70909	0.934186
-5.36787	5.32478	0.978143
-5.03786	5.68293	0.939159
-5.15907	5.95648	0.899244
-5.27609	5.33028	0.980068
-5.16984	5.50963	0.95866
-5.18795	5.43105	0.968861
-5.20556	5.87212	0.908406
-5.3316	5.38239	0.971311
-5.39282	5.99875	0.863525
-5.32888	5.64259	0.935381
-5.93251	6.2871	0.810896
-5.2968	5.46627	0.960844
-4.86495	5.95289	0.910339
-4.60236	6.41791	0.869939
-5.21503	5.62582	0.941397
-5.01251	7.05963	0.725854
-4.87209	5.8565	0.922277
-2.5622	6.38164	0.565673
-6.22786	5.53507	0.923542
-5.09719	5.844	0.916065
-4.49327	6.63033	0.816525
-5.52552	5.35108	0.969927
-5.24733	6.81568	0.713964
-5.00298	8.63092	0.393633
-4.65167	6.25577	0.884859
-5.17038	5.72823	0.928919
-3.80006	8.71655	0.274516
-5.78922	5.85175	0.870133
-3.86676	8.70756	0.28235
-5.25087	5.74884	0.923406
-5.20296	5.78424	0.920241
-5.34944	5.33419	0.977393
-4.87472	5.78937	0.930158
-6.1375	5.73463	0.893645
-5.26487	9.75375	0.473868
-5.3263	5.6247	0.938076
-5.14769	5.79436	0.920845
-6.56517	7.75486	0.639748
-5.221	5.62418	0.941433
-6.08393	6.0696	0.797436
-5.432	5.48922	0.953631
-5.04726	5.82679	0.920046
-3.82631	7.16597	0.339138
-4.99359	5.99225	0.901549
-5.87125	5.43085	0.929886
-3.91474	6.56698	0.374864
-5.29894	5.5923	0.943336
-5.37441	6.09716	0.850874
-5.53926	5.70694	0.918693
-5.09106	8.7099	0.397369
-5.07019	5.59403	0.950163
-5.34212	5.35846	0.974294
-5.3983	5.78716	0.912489
-6.06907	6.38151	0.763246
-5.37501	5.52728	0.950001
-5.61619	5.41977	0.925684
-5.31027	5.81105	0.9126
-5.56767	5.46326	0.91865
-5.33466	5.35971	0.974341
-5.26237	5.60644	0.942554
-5.28193	5.75353	0.921573
-5.04511	6.00505	0.897651
-5.35931	5.63232	0.935789
-5.53743	5.72147	0.916797
-5.3361	5.38076	0.971402
-5.33043	5.68284	0.929648
-5.42762	5.27325	0.983455
-5.3465	5.51863	0.952166
-4.46763	8.09832	0.364968
-3.99348	6.41485	0.375274
-5.16009	5.63626	0.941691
-5.35423	5.49849	0.954682
-5.24026	5.70414	0.929815
-2.83443	6.61618	0.61031
-5.39839	5.56507	0.943936
-5.13035	5.56048	0.952892
-5.22827	5.6771	0.933953
-5.19811	5.69459	0.932556
-5.07001	6.08555	0.887118
-5.49234	5.67977	0.924584
-5.57532	5.56638	0.904782
-5.91527	5.66756	0.898173
-5.17691	5.6188	0.943541
-5.29126	5.97251	0.891404
-5.3358	5.69806	0.927405
-3.22113	5.86357	0.407148
-5.49359	5.74999	0.913889
-5.3625	5.39043	0.969312
-4.2117	7.9406	0.332897
-5.11194	5.99482	0.89616
-5.19022	5.715	0.930039
-5.34271	5.84119	0.907042
-4.9771	6.11825	0.887285
-5.56798	6.2711	0.823329
-3.52373	6.71511	0.391004
-5.05697	5.82756	0.919596
-5.2017	5.52733	0.955288
-5.14391	5.7508	0.926759
-4.45483	6.06909	0.910197
-5.32695	5.35561	0.975123
-4.48444	6.8443	0.806419
-4.6865	6.45086	0.862813
-5.58938	5.91214	0.871702
-6.45022	7.23989	0.660278
-3.21646	6.59636	0.413425
-5.24136	6.20765	0.863661
-5.00214	5.63428	0.946745
-6.48683	7.665	0.625472
-5.22282	6.25373	0.859025
-5.21261	5.5153	0.956605
-4.80844	8.51817	0.380556
-4.86816	8.61107	0.382147
-5.93239	5.63893	0.902528
-5.15295	5.77569	0.923084
-5.86777	5.44862	0.92736
-5.51249	5.37916	0.966475
-5.51413	5.68932	0.921964
-5.75187	5.43046	0.927249
-4.60914	6.58843	0.803807
-5.47101	5.95241	0.86829
-4.8388	5.91768	0.916056
-4.25596	7.03822	0.82582
-5.4493	5.27274	0.982895
-5.06236	5.67794	0.939073
-5.73694	5.43604	0.926155
[truncated: 7,913 more rows]

## Sheet: Figure S12f
Group	Sample	Condition	Value
TAL Inflammatory	Control1	Control	3.94432
TAL Injured	Control1	Control	5.80046
cTAL1	Control1	Control	22.2738
cTAL2	Control1	Control	35.4988
mTAL	Control1	Control	32.4826
TAL Inflammatory	Control2	Control	0.5
TAL Injured	Control2	Control	0.916667
cTAL1	Control2	Control	29.5
cTAL2	Control2	Control	47.5833
mTAL	Control2	Control	21.5
TAL Inflammatory	Control3	Control	8.82353
TAL Injured	Control3	Control	2.94118
cTAL1	Control3	Control	51.9608
cTAL2	Control3	Control	24.5098
mTAL	Control3	Control	11.7647
TAL Inflammatory	Control4	Control	3.91534
TAL Injured	Control4	Control	4.97354
cTAL1	Control4	Control	24.8677
cTAL2	Control4	Control	29.2063
mTAL	Control4	Control	37.037
TAL Inflammatory	Control5	Control	0.636132
TAL Injured	Control5	Control	0.763359
cTAL1	Control5	Control	27.3537
cTAL2	Control5	Control	32.0611
mTAL	Control5	Control	39.1858
TAL Inflammatory	Control6	Control	0.15873
TAL Injured	Control6	Control	0.793651
cTAL1	Control6	Control	21.5873
cTAL2	Control6	Control	41.4286
mTAL	Control6	Control	36.0317
TAL Inflammatory	Control7	Control	1.88976
TAL Injured	Control7	Control	6.29921
cTAL1	Control7	Control	24.7244
cTAL2	Control7	Control	64.8819
mTAL	Control7	Control	2.20472
TAL Inflammatory	UUO1	UUO	69.7819
TAL Injured	UUO1	UUO	17.757
cTAL1	UUO1	UUO	4.6729
cTAL2	UUO1	UUO	6.23053
mTAL	UUO1	UUO	1.55763
TAL Inflammatory	UUO2	UUO	39.6797
TAL Injured	UUO2	UUO	58.0071
cTAL1	UUO2	UUO	1.06762
cTAL2	UUO2	UUO	0.355872
mTAL	UUO2	UUO	0.88968
TAL Inflammatory	UUO3	UUO	16.4502
TAL Injured	UUO3	UUO	30.8596
cTAL1	UUO3	UUO	13.791
cTAL2	UUO3	UUO	7.79221
mTAL	UUO3	UUO	31.107
TAL Inflammatory	UUO4	UUO	10.0775
TAL Injured	UUO4	UUO	88.8889
cTAL1	UUO4	UUO	0.258398
cTAL2	UUO4	UUO	0.516796
mTAL	UUO4	UUO	0.258398
TAL Inflammatory	UUO5	UUO	6.7474
TAL Injured	UUO5	UUO	10.3806
cTAL1	UUO5	UUO	23.9331
cTAL2	UUO5	UUO	37.5433
mTAL	UUO5	UUO	21.3956

## Sheet: Figure12g
UMAP1	UMAP2	Group
-8.86002	2.32993	CNT Injured
-7.57384	2.52702	DCT Injured
-9.59482	2.08348	PC Injured
-6.96632	2.54451	DCT Injured
-6.9752	2.37953	DCT Injured
-7.0802	2.14623	DCT Injured
-7.17091	2.5681	DCT Injured
-7.39352	2.51237	DCT Injured
-7.63172	2.52078	DCT Injured
-7.07102	2.03215	DCT Injured
-7.22943	2.48094	DCT Injured
-7.50565	2.48971	DCT Injured
-7.15356	2.58486	DCT Injured
-9.17396	1.96568	CNT Injured
-8.7611	2.14054	CNT Injured
-9.00454	1.92615	CNT Injured
-9.49715	2.21056	PC Injured
-9.77774	2.25268	CNT
-7.47452	2.70482	DCT Injured
-8.83898	2.37724	CNT Injured
-7.87578	2.61031	DCT Injured
-7.18428	2.45761	DCT Injured
-8.9132	2.21576	CNT Injured
-7.64144	2.27731	DCT Injured
-7.40489	2.59851	DCT Injured
-7.35501	2.21056	DCT Injured
-9.69364	2.29279	PC Injured
-7.58791	2.53467	DCT Injured
-7.08949	1.90323	DCT Injured
-7.39585	2.70323	DCT Injured
-9.00252	1.76325	CNT Injured
-6.14457	0.631452	DCT2
-9.52644	1.99688	CNT Injured
-9.54329	2.29454	PC Injured
-7.39531	2.62499	DCT Injured
-7.587	2.54517	DCT Injured
-6.51427	2.17701	DCT Injured
-7.22479	2.76704	DCT Injured
-8.98161	2.03776	CNT Injured
-7.34917	2.61099	DCT Injured
-7.74134	2.52052	DCT Injured
-6.64019	1.93702	DCT Injured
-9.26856	0.535299	CNT
-7.56702	2.51108	DCT Injured
-7.56265	2.46587	DCT Injured
-7.32354	2.44055	DCT Injured
-9.94189	1.96712	PC Injured
-8.92389	1.88122	CNT Injured
-9.78044	2.27794	PC Injured
-7.35239	2.59931	DCT Injured
-7.03167	2.62837	DCT Injured
-9.10308	2.06058	CNT Injured
-8.96987	2.29766	CNT Injured
-7.00749	2.23356	DCT Injured
-7.82289	2.52341	DCT Injured
-9.01154	2.10152	CNT Injured
-7.29726	2.49258	DCT Injured
-7.29079	2.62645	DCT Injured
-9.70917	2.29041	PC Injured
-6.79946	1.79801	DCT Injured
-8.26991	2.08336	DCT Injured
-9.81869	2.16395	PC Injured
-7.31122	2.5688	DCT Injured
-7.55648	2.95863	DCT Injured
-9.13669	1.92308	CNT Injured
-9.05233	2.04655	CNT Injured
-7.77282	2.51225	DCT Injured
-7.10515	1.85782	DCT Injured
-7.39511	2.68917	DCT Injured
-7.49777	2.72125	DCT Injured
-8.61396	2.19994	CNT Injured
-10.0075	2.10576	PC Injured
-9.85525	2.17667	PC Injured
-7.2114	2.72345	DCT Injured
-7.50235	2.5659	DCT Injured
-9.95353	2.11376	PC Injured
-7.1652	2.60941	DCT Injured
-8.5912	2.26169	CNT Injured
-8.63541	2.15022	CNT Injured
-7.53833	2.90983	DCT Injured
-7.84696	2.65526	DCT Injured
-7.0372	2.62609	DCT Injured
-7.87259	2.64147	DCT Injured
-7.44411	2.64169	DCT Injured
-9.02521	1.96448	CNT Injured
-7.51696	2.74068	DCT Injured
-7.27132	2.34831	DCT Injured
-7.68104	2.71749	DCT Injured
-7.32952	2.7665	DCT Injured
-11.5607	1.18154	mPC
-9.9457	2.04296	PC Injured
-9.95885	2.06344	PC Injured
-9.50476	2.19688	CNT Injured
-7.30695	2.28907	DCT Injured
-7.40083	2.62575	DCT Injured
-7.14215	2.37689	DCT Injured
-7.23328	2.60253	DCT Injured
-7.52859	2.59938	DCT Injured
-7.238	2.60516	DCT Injured
-9.39244	1.95898	CNT Injured
-7.04479	2.07919	DCT Injured
-7.62762	2.58606	DCT Injured
-6.82488	2.14719	DCT Injured
-7.39586	2.58862	DCT Injured
-7.37365	2.39556	DCT Injured
-7.5525	2.72314	DCT Injured
-7.77309	2.64639	DCT Injured
-8.69969	2.143	CNT Injured
-7.08496	1.83391	DCT Injured
-6.91023	2.28265	DCT Injured
-10.0596	2.00301	PC Injured
-8.9797	2.221	CNT Injured
-8.05443	2.37374	DCT Injured
-7.68411	2.28492	DCT Injured
-9.9202	2.10538	PC Injured
-9.04418	0.638066	CNT
-7.64109	2.64709	DCT Injured
-8.96943	1.89963	CNT Injured
-9.68387	2.29777	PC Injured
-9.77403	2.02768	CNT Injured
-9.73837	2.00246	PC Injured
-9.76029	2.23303	PC Injured
-7.1897	2.4747	DCT Injured
-6.94329	1.99785	DCT Injured
-7.23238	2.58893	DCT Injured
-7.63423	2.18302	DCT Injured
-9.515	0.219621	CNT
-5.4286	0.347885	DCT2
-8.82966	2.03808	CNT Injured
-7.28744	2.57564	DCT Injured
-7.51926	2.5221	DCT Injured
-7.00404	1.77355	DCT Injured
-7.10901	2.46619	DCT Injured
-9.6699	2.20601	PC Injured
-7.17276	2.67558	DCT Injured
-7.18477	2.67242	DCT Injured
-8.844	2.08332	CNT Injured
-8.68922	2.12883	CNT Injured
-7.66407	2.5515	DCT Injured
-10.0161	2.04024	PC Injured
-6.95506	2.47311	DCT Injured
-8.37253	2.21839	DCT Injured
-7.75635	2.55547	DCT Injured
-9.03313	1.99623	CNT Injured
-9.41307	1.87704	CNT Injured
-7.49578	2.69179	DCT Injured
-6.92474	1.71452	DCT Injured
-9.15826	1.94996	CNT Injured
-7.59409	2.75253	DCT Injured
-8.92124	2.17949	CNT Injured
-7.7627	2.37734	DCT Injured
-7.72283	2.36704	DCT Injured
-9.45788	2.23899	PC Injured
-7.41655	2.73543	DCT Injured
-7.69099	2.00305	DCT Injured
-7.38333	2.51424	DCT Injured
-9.81031	2.14186	PC Injured
-7.3085	2.55963	DCT Injured
-9.52895	2.09781	CNT Injured
-7.08777	2.43582	DCT Injured
-7.36796	2.63476	DCT Injured
-7.03754	2.52579	DCT Injured
-9.84516	2.12526	PC Injured
-9.79977	2.25138	PC Injured
-7.11173	2.6111	DCT Injured
-8.57772	2.22558	CNT Injured
-7.69387	2.66071	DCT Injured
-9.26768	1.90201	CNT Injured
-9.26095	1.93854	CNT Injured
-7.37218	2.60079	DCT Injured
-7.43768	2.59502	DCT Injured
-7.47899	2.6876	DCT Injured
-9.59961	2.37488	PC Injured
-8.80393	2.08885	CNT Injured
-7.68666	2.53146	DCT Injured
-12.5039	0.079356	cPC
-11.9675	0.763997	mPC
-3.79954	0.141938	DCT1
-3.2486	0.631539	DCT1
-3.77755	0.837847	DCT1
-12.5982	0.0417334	cPC
-5.77135	0.118494	DCT2
-5.01286	1.39727	DCT1
-9.85831	-0.584986	CNT
-11.818	-0.39624	cPC
-12.0085	0.854262	mPC
-10.7587	-0.550127	CNT
-12.4354	-0.242138	cPC
-10.7036	-0.63272	CNT
-12.2635	0.283401	mPC
-4.67276	0.597822	DCT2
-4.96202	0.82892	DCT2
-5.60769	-0.00488645	DCT2
-3.41071	0.717127	DCT1
-12.2611	0.624142	cPC
-10.5198	-0.323966	CNT
-10.2206	-0.509643	CNT
-11.8385	1.20587	mPC
-11.5934	-0.152079	cPC
-3.73963	0.841759	DCT1
-5.08242	-0.21247	DCT2
-8.79111	-0.651402	CNT
-11.8985	1.21358	mPC
-7.98238	-0.179049	DCT2
-3.41142	0.774082	DCT1
-12.5012	-0.121558	cPC
-3.91981	0.948085	DCT1
-8.46248	-0.463186	CNT
-12.4376	0.0271474	cPC
-12.1388	-0.286469	cPC
-12.4918	-0.167022	cPC
-12.0215	0.627415	mPC
-4.52052	0.456421	DCT1
-12.0933	0.363826	cPC
-9.62956	-0.0696006	CNT
-11.9076	0.0534298	cPC
-11.0286	-0.210733	CNT
-10.2297	-0.701113	CNT
-11.6401	1.28988	mPC
-10.8261	-0.544009	CNT
-3.66289	0.703444	DCT1
-3.21438	0.646119	DCT1
-9.80739	-0.840419	CNT
-4.85902	0.670555	DCT1
-9.13626	-0.0460252	CNT
-8.67975	-0.706112	CNT
-4.39568	1.06681	DCT2
-10.8068	-0.379748	CNT
-4.71409	0.413192	DCT1
-4.01027	0.945333	DCT1
-3.74318	0.89684	DCT1
-9.64134	-0.778492	CNT
-8.61311	-0.515069	CNT
-12.3276	0.283125	CNT
-11.0908	-0.135914	CNT
-5.5111	0.909624	DCT2
-4.73822	-0.0468577	DCT1
-9.99768	-0.855477	CNT
-12.2788	0.254215	cPC
-12.1013	0.0587316	cPC
-9.38328	-0.618881	CNT
-5.33603	0.985926	DCT2
-4.93738	-0.052425	DCT1
-12.3419	0.414415	cPC
-12.2301	0.640611	mPC
-4.81048	-0.126469	DCT2
-11.2878	-0.221361	cPC
-3.63995	0.415464	DCT1
-12.5537	-0.232508	cPC
-6.29406	0.179279	DCT2
-10.254	-0.472609	CNT
-5.41526	0.87043	DCT2
-11.4744	-0.29431	cPC
-5.98012	0.139375	DCT2
-8.30474	-0.291233	CNT
-5.22062	0.927788	DCT2
-4.21653	1.16837	DCT1
-10.2382	-0.464112	CNT
-10.3733	-0.506049	CNT
-12.0339	0.926531	mPC
-4.0117	0.859072	DCT1
-5.5629	0.534116	DCT2
-4.41815	1.16551	DCT1
-3.67921	0.706214	DCT1
-12.0265	0.506575	cPC
-3.6922	0.330887	DCT1
-12.4602	-0.258657	cPC
-9.98646	-0.752706	CNT
-3.34378	0.752439	DCT1
-4.6766	0.618906	DCT1
-12.4963	0.161779	cPC
-11.8749	1.12532	mPC
-6.08224	0.388103	DCT2
-8.71041	-0.557532	CNT
-12.621	-0.222025	cPC
-11.783	1.18684	mPC
-8.6815	-0.570975	CNT
-4.24233	1.1345	DCT1
-12.5148	-0.204816	cPC
-5.03492	-0.038013	DCT2
-11.0294	-0.311308	CNT
-12.0194	0.857699	mPC
-3.48952	0.334572	DCT1
-8.38843	-0.434309	CNT
-4.93093	-0.0428324	DCT2
-12.1205	0.634917	mPC
-11.9744	0.821778	mPC
-11.7064	-0.182342	cPC
-4.00952	0.435468	DCT1
-11.9839	1.18355	mPC
-3.55079	0.789672	DCT1
-3.60062	0.566257	DCT1
-9.94351	-0.613276	CNT
-11.6282	1.0866	mPC
-11.8198	-0.268535	cPC
-3.59809	0.869284	DCT1
-9.85169	-0.707342	CNT
-6.63849	0.367391	DCT2
-8.63835	-0.513969	CNT
-8.64565	-0.67648	CNT
-8.91766	-0.655123	CNT
-4.52355	1.12991	DCT1
-6.5131	0.443179	DCT2
-5.19931	-0.0728684	DCT2
-5.97011	0.132672	DCT2
-12.0339	0.0575008	cPC
-3.67187	0.687804	DCT1
-11.0003	-0.349565	CNT
-9.98768	-0.775883	CNT
-3.52428	0.586959	DCT1
-11.3294	-0.243535	CNT
-3.91521	0.617674	DCT1
-3.84553	0.647634	DCT1
-12.2782	0.0011487	cPC
-11.3702	-0.435825	CNT
-12.1688	0.0127279	cPC
-12.1665	0.143622	cPC
-11.7589	1.23268	mPC
-3.42368	0.656556	DCT1
-11.5349	-0.240251	cPC
-11.9834	0.687437	mPC
-3.09363	0.524822	DCT1
-5.01409	-0.0663617	DCT2
-4.6549	1.126	DCT1
-8.17935	-0.292793	CNT
-3.12377	0.597328	DCT1
-12.2016	0.668325	cPC
-11.811	1.28872	mPC
-5.62095	0.703445	DCT2
-10.1177	-0.719972	CNT
-3.5407	0.599041	DCT1
-4.88664	0.0349774	DCT2
-12.3945	-0.285337	cPC
-12.5978	-0.075472	cPC
-4.15278	0.183955	DCT1
-3.11196	0.483065	DCT1
-5.30616	0.652421	DCT1
-3.25306	0.709934	DCT1
-12.4323	-0.213175	cPC
-5.31969	-0.0890926	DCT2
-4.486	-0.0643109	DCT2
-3.32823	0.590045	DCT1
-10.134	-0.794963	CNT
-12.054	-0.289527	cPC
-3.78904	0.823854	DCT1
-9.88145	-0.848869	CNT
-11.7538	1.32894	mPC
-3.15257	0.748661	DCT1
-8.45443	-0.412442	CNT
-9.88012	-0.744625	CNT
-9.33775	-0.780413	CNT
-11.8615	0.748019	cPC
-12.4147	0.0244542	cPC
-11.946	0.917427	mPC
-11.7125	1.43635	mPC
-11.2395	-0.199967	CNT
-3.98171	0.953954	DCT1
-12.283	0.371748	cPC
-3.31194	0.66268	DCT1
-9.55716	-0.77938	CNT
-10.302	-0.597614	CNT
-11.9433	1.10296	mPC
-9.61556	-0.352025	CNT
-2.99143	0.592152	DCT1
-12.2375	0.79746	mPC
-11.9236	-0.0553297	cPC
-12.4402	-0.112425	cPC
-12.205	0.87898	mPC
-12.2596	0.859005	mPC
-3.52798	0.773118	DCT1
-4.63782	1.25293	DCT1
-4.27754	0.441894	DCT1
-12.4493	0.0048826	cPC
-3.31665	0.797819	DCT1
-11.9685	0.981225	mPC
-3.82155	0.796123	DCT1
-12.1656	0.678151	mPC
-11.8721	0.177104	cPC
-11.7426	1.0806	mPC
-4.3619	0.403607	DCT1
-4.12997	1.08076	DCT1
-4.47011	1.02821	DCT1
-3.18586	0.630104	DCT1
-6.10273	0.288968	DCT2
-12.443	-0.242201	cPC
-11.8097	1.32815	mPC
-9.11427	-0.471171	CNT
-3.06408	0.510532	DCT1
-11.024	-0.257191	CNT
-4.13779	1.0644	DCT1
-5.3233	0.273628	DCT2
-12.3359	0.0305615	cPC
-10.1568	-0.60097	CNT
-9.12377	0.532794	CNT
-5.21457	0.280302	DCT2
-10.8326	-0.151198	CNT
-11.8324	1.32168	mPC
-3.27942	0.54869	DCT1
-3.08812	0.525111	DCT1
-8.15755	-0.330365	CNT
-12.5299	-0.269231	cPC
-3.5575	0.289767	DCT1
-11.1067	-0.422941	CNT
-12.0242	0.357733	cPC
-12.302	0.0451611	cPC
-12.4815	-0.228867	cPC
-10.7945	-0.320765	CNT
-2.97158	0.700504	DCT1
-12.4711	-0.0784321	cPC
-11.977	-0.353873	cPC
-3.70922	0.543597	DCT1
-8.96249	-0.576768	CNT
-3.58666	0.751453	DCT1
-10.7213	-0.540241	CNT
-10.1743	-0.745237	CNT
-12.0436	0.880857	mPC
-3.33464	0.580538	DCT1
-8.87158	-0.520796	CNT
-12.5294	-0.165247	cPC
-11.5355	1.37356	mPC
-5.97804	1.16203	DCT2
-12.0121	-0.174437	cPC
-12.4659	-0.0988581	cPC
-11.7916	1.21242	mPC
-5.13717	0.902689	DCT1
-3.36929	0.78862	DCT1
-9.01637	-0.562904	CNT
-10.279	-0.505608	CNT
-12.0593	-0.215302	cPC
-4.17328	0.269323	DCT1
-4.51102	0.566633	DCT1
-3.44142	0.573163	DCT1
-11.8418	1.11013	mPC
-10.2921	-0.499947	CNT
-12.305	-0.252201	cPC
-8.63109	-0.615011	CNT
-10.6806	-0.584514	CNT
-9.90101	-0.788317	CNT
-11.0205	1.40451	CNT
-3.31455	0.593237	DCT1
-12.2169	0.296104	mPC
-11.6443	0.0972728	cPC
-3.10238	0.508031	DCT1
-4.13979	0.889771	DCT1
-7.32559	2.32683	DCT Injured
-4.86356	0.975947	DCT2
-4.28217	0.454876	DCT1
-8.71195	-0.465087	CNT
-5.38616	1.1436	DCT2
-12.1939	0.136197	cPC
-8.14914	0.815764	CNT
-5.52517	0.136453	DCT2
-10.4779	-0.479107	CNT
-11.9142	1.02103	mPC
-12.0417	-0.00335848	cPC
-10.8897	-0.260953	CNT
-9.74838	-0.815366	CNT
-8.95074	0.0181284	CNT
-4.70724	0.905455	DCT2
-11.4564	-0.0148604	cPC
-4.142	1.06742	DCT1
-3.1293	0.518124	DCT1
-3.72084	0.745331	DCT1
-3.18156	0.496029	DCT1
-3.1934	0.664386	DCT1
-10.5675	-0.550984	CNT
-12.175	0.532643	mPC
-3.36398	0.563407	DCT1
-11.4715	-0.294687	cPC
-4.5321	0.542921	DCT1
-10.8551	-0.471199	CNT
-10.2268	0.369025	CNT
-12.5768	0.0228876	cPC
-10.0741	0.217961	CNT
-8.85244	-0.258671	CNT
-12.4082	-0.230181	cPC
-3.88753	0.590042	DCT1
-12.4064	-0.00995237	cPC
-5.09443	0.992284	DCT2
-10.0516	0.424237	CNT
-11.8074	1.11288	mPC
-9.15725	0.295933	CNT
-4.19925	0.4559	DCT1
-10.2398	0.776815	CNT
-9.82891	-0.752508	CNT
-8.51824	0.560542	CNT
-9.91783	0.529422	CNT
-4.8207	0.0498483	DCT1
-3.06512	0.391349	DCT1
-3.25645	0.485367	DCT1
-12.488	-0.103729	cPC
-12.3457	0.00499839	cPC
-10.2008	-0.758569	CNT
-9.58995	-0.197654	CNT
-8.6321	-0.658367	CNT
-12.5045	0.0997635	cPC
-8.7114	-0.297523	CNT
-6.05089	0.153253	DCT2
-11.9166	0.9088	mPC
-12.4601	-0.23651	cPC
-8.81839	1.62121	CNT Injured
-12.226	0.0667298	cPC
-3.20863	0.464961	DCT1
-11.7174	0.514604	cPC
-3.25624	0.404873	DCT1
-12.504	-0.285739	cPC
-12.3568	-0.165622	cPC
-3.26757	0.630551	DCT1
-11.025	-0.382485	CNT
-3.36856	0.385039	DCT1
-10.0593	-0.363372	CNT
-9.6575	-0.0856894	CNT
-5.30092	0.242924	DCT2
-3.22223	0.733669	DCT1
-4.29252	0.18413	DCT1
-11.8627	0.386085	cPC
-3.09219	0.484298	DCT1
-8.63989	-0.50951	CNT
-12.2473	0.437429	cPC
-12.5082	-0.225677	cPC
-12.3751	-0.271297	cPC
-10.8856	0.967178	CNT
-3.70271	0.623835	DCT1
-8.61016	-0.423222	CNT
-4.77431	0.364868	DCT2
-3.95022	0.5244	DCT1
-12.1474	0.567646	mPC
-3.59761	0.598694	DCT1
-9.17677	-0.632123	CNT
-9.99799	-0.786224	CNT
-12.1867	0.730869	mPC
-12.4965	-0.244821	cPC
-11.9959	-0.332574	cPC
-6.08134	0.629558	DCT2
-3.33036	0.441462	DCT1
-11.8258	1.17451	mPC
-5.05992	0.118281	DCT2
-11.3931	-0.453322	CNT
-11.1552	0.0167086	CNT
-7.15479	2.41307	DCT Injured
-9.88345	0.310445	CNT
-11.9264	1.0368	mPC
-3.60461	0.502802	DCT1
-3.36218	0.687496	DCT1
-4.84101	0.30465	DCT1
-12.57	-0.0874226	cPC
-11.8345	0.625138	cPC
-10.4535	-0.628626	CNT
-9.02378	-0.198618	CNT
-9.67796	-0.69531	CNT
-11.9493	1.05977	mPC
-12.0497	0.988442	mPC
-9.19508	-0.317112	CNT
-4.9596	1.00366	DCT2
-12.4243	-0.350884	cPC
-4.948	0.133075	DCT1
-4.32402	0.349328	DCT1
-10.1295	-0.689187	CNT
-9.08174	-0.199041	CNT
-3.23397	0.277351	DCT1
-6.20571	0.253828	DCT2
-4.84213	-0.0405706	DCT2
-9.33468	-0.617464	CNT
-10.6223	-0.564899	CNT
-8.12098	0.212122	CNT Injured
-4.07815	0.859257	DCT1
-4.34573	0.677019	DCT2
-3.61205	0.348479	DCT1
-3.23007	0.57266	DCT1
-9.81613	0.980771	CNT
-6.89499	2.21772	DCT Injured
-12.5065	-0.00938931	cPC
-11.4798	-0.42058	cPC
-3.8463	0.18238	DCT1
-10.1363	-0.761327	CNT
-8.26974	-0.350663	CNT
-6.31166	0.089134	DCT2
-5.63145	1.01668	DCT2
-9.88327	-0.383862	CNT
-12.2373	-0.218953	cPC
-8.83068	-0.489311	CNT
-12.5747	-0.177174	cPC
-10.931	-0.653717	CNT
-3.80801	0.444553	DCT1
-5.72408	0.269923	DCT2
-3.16148	0.418848	DCT1
-9.80599	-0.813621	CNT
-3.25355	0.408699	DCT1
-8.92207	-0.379676	CNT
-11.6003	1.44603	mPC
-4.75649	0.344234	DCT1
-9.54789	-0.830338	CNT
-9.88163	-0.796325	CNT
-11.2551	-0.509865	CNT
-3.13066	0.699292	DCT1
-3.87698	0.628827	DCT1
-10.4371	0.510749	CNT
-9.13447	0.0971146	CNT
-3.34245	0.319422	DCT1
-11.8704	1.17696	mPC
-3.25724	0.515717	DCT1
-12.0359	-0.087348	cPC
-12.6269	-0.0916087	cPC
-9.68007	-0.782579	CNT
-8.93828	-0.29051	CNT
-10.3738	-0.600188	CNT
-3.13361	0.437321	DCT1
-3.3883	0.552028	DCT1
-12.5109	-0.218025	cPC
-5.05665	0.955406	DCT2
-9.29812	2.32631	CNT
-12.5691	-0.143953	cPC
-9.26208	-0.256823	CNT
-4.67675	0.826922	DCT1
-9.99487	-0.707967	CNT
-3.23522	0.464701	DCT1
-11.2972	-0.387262	cPC
-8.65123	-0.0444888	CNT
-3.00834	0.519267	DCT1
-9.36573	0.0499623	CNT
-9.68815	-0.781253	CNT
-3.25998	0.43478	DCT1
-11.1798	-0.49171	CNT
-4.88878	0.081716	DCT1
-9.79375	-0.790142	CNT
-3.25518	0.358571	DCT1
-9.68992	-0.719803	CNT
-9.4123	-0.618761	CNT
-3.39637	0.324019	DCT1
-9.93667	-0.767337	CNT
-8.78297	-0.659708	CNT
-12.1756	-0.309156	cPC
-10.8095	-0.464249	CNT
-9.81345	-0.725013	CNT
-4.2698	0.960637	DCT1
-12.4889	-0.133548	cPC
-12.3084	-0.218518	cPC
-9.88563	-0.700108	CNT
-3.67282	0.310687	DCT1
-9.90192	-0.788322	CNT
-4.80906	0.807465	DCT1
-12.1899	0.201094	cPC
-5.56568	0.227739	DCT2
-6.58408	2.00972	DCT Injured
-10.141	-0.780363	CNT
-3.35138	0.358927	DCT1
-11.4159	-0.466969	cPC
-10.9771	0.667078	CNT
-5.01948	-0.0189523	DCT2
-4.87898	-0.0733678	DCT2
-4.79116	0.193817	DCT2
-4.92096	0.0741295	DCT2
-8.91953	-0.591817	CNT
-12.4973	0.0423666	cPC
-4.98202	0.814148	DCT1
-12.4994	-0.191771	cPC
-3.44233	0.20128	DCT1
-4.5884	0.497804	DCT1
-11.8745	1.08537	mPC
-8.62076	-0.432576	CNT
-3.15993	0.58459	DCT1
-3.10618	0.636611	DCT1
-7.12066	2.09929	DCT Injured
-7.08793	2.75677	DCT Injured
-6.83495	1.72314	DCT Injured
-7.65921	2.66159	DCT Injured
-7.47366	2.59553	DCT Injured
-9.14599	2.02015	PC Injured
-5.29831	0.792419	DCT2
-7.57567	2.77625	DCT Injured
-9.81188	2.02102	PC Injured
-8.93214	1.9959	CNT Injured
-7.22559	2.49707	DCT Injured
-7.02412	1.86386	DCT Injured
-8.9084	1.95768	CNT Injured
-7.14396	2.7046	DCT Injured
-7.80913	2.63484	DCT Injured
-9.02974	1.94264	CNT Injured
-9.32812	2.04562	CNT Injured
-7.29906	2.52422	DCT Injured
-7.37971	2.73382	DCT Injured
-10.0314	1.97001	PC Injured
-8.86194	2.07178	CNT Injured
-9.30082	1.81379	CNT Injured
-7.01206	1.85102	DCT Injured
-7.39731	2.16347	DCT Injured
-9.02034	1.99285	CNT Injured
-7.45623	2.69495	DCT Injured
-7.83672	2.44126	DCT Injured
-7.66628	2.73867	DCT Injured
-8.88556	2.01968	CNT Injured
-9.15477	1.93867	CNT Injured
-7.55498	2.69964	DCT Injured
-7.32409	2.70881	DCT Injured
-7.34379	2.76291	DCT Injured
-8.80356	2.14456	CNT Injured
-7.18215	2.70106	DCT Injured
-7.56849	2.60732	DCT Injured
-6.8912	2.1053	DCT Injured
-9.6635	2.23213	PC Injured
-9.31092	2.03507	CNT Injured
-9.94229	2.03883	PC Injured
-9.8074	2.24657	PC Injured
-7.36828	2.68125	DCT Injured
-9.04505	1.96658	CNT Injured
-9.21922	2.03671	CNT Injured
-9.31647	1.9053	CNT Injured
-6.95438	2.42918	DCT Injured
-9.1713	1.93405	CNT Injured
-7.07175	2.52913	DCT Injured
-9.07342	1.92981	CNT Injured
-9.15363	1.95258	CNT Injured
-7.27737	2.50304	DCT Injured
-7.65439	2.66497	DCT Injured
-6.56499	2.22296	DCT Injured
-7.65068	1.5632	DCT Injured
-7.0332	2.51682	DCT Injured
-7.41772	2.58355	DCT Injured
-7.44275	1.94684	DCT Injured
-9.93238	2.02756	PC Injured
-7.64332	2.60739	DCT Injured
-6.85077	2.3681	DCT Injured
-8.01311	2.44517	DCT Injured
-7.38965	2.67524	DCT Injured
-7.23897	2.41284	DCT Injured
-7.03185	2.53138	DCT Injured
-7.53375	2.59604	DCT Injured
-9.07286	1.96604	CNT Injured
-9.55662	2.03418	CNT Injured
-7.63326	2.72291	DCT Injured
-7.17847	2.68189	DCT Injured
-9.93368	2.02563	PC Injured
-7.28204	2.56427	DCT Injured
-7.29655	2.77183	DCT Injured
-8.98898	2.00989	CNT Injured
-7.25464	2.65547	DCT Injured
-7.48003	2.52155	DCT Injured
-7.88861	2.03109	DCT Injured
-7.6642	2.68183	DCT Injured
-7.01574	2.57926	DCT Injured
-7.28525	2.61264	DCT Injured
-9.15801	2.08509	PC Injured
-8.44278	2.16519	DCT Injured
-7.58296	2.66929	DCT Injured
-7.64871	2.5894	DCT Injured
-7.50896	2.69396	DCT Injured
-9.01888	1.97883	CNT Injured
-7.15649	2.7577	DCT Injured
-8.79754	2.14737	CNT Injured
-7.78801	2.70125	DCT Injured
-7.01428	2.4124	DCT Injured
-8.94848	2.10171	CNT Injured
-8.86318	1.7759	CNT Injured
-7.5595	2.72539	DCT Injured
-7.57086	2.50567	DCT Injured
-7.63802	2.80591	DCT Injured
-7.25209	2.69289	DCT Injured
-7.34671	1.89762	DCT Injured
-9.06243	2.02004	CNT Injured
-7.02567	2.61839	DCT Injured
-7.31436	2.49455	DCT Injured
-7.07046	2.38549	DCT Injured
-8.85784	2.07985	CNT Injured
-9.06961	2.08716	CNT Injured
-7.46249	2.62459	DCT Injured
-7.0854	2.82593	DCT Injured
-7.71777	2.81159	DCT Injured
-8.97481	1.98679	CNT Injured
-8.77754	2.00144	CNT Injured
-7.17665	2.49878	DCT Injured
-7.33562	2.53873	DCT Injured
-7.11642	2.64022	DCT Injured
-8.18441	2.36292	DCT Injured
-7.22259	2.63114	DCT Injured
-8.11606	2.43009	DCT Injured
-7.35789	2.80354	DCT Injured
-7.35303	2.65645	DCT Injured
-6.78261	2.1414	DCT Injured
-10.0084	2.00243	PC Injured
-7.09202	2.26866	DCT Injured
-7.56443	2.62285	DCT Injured
-9.20713	2.04359	CNT Injured
-6.93649	1.73688	DCT Injured
-6.85367	2.28802	DCT Injured
-9.13167	1.93138	CNT Injured
-7.07885	2.36077	DCT Injured
-7.57959	2.80633	DCT Injured
-7.55114	2.59506	DCT Injured
-7.19512	2.02506	DCT Injured
-9.8441	2.26102	PC Injured
-7.18796	2.60265	DCT Injured
-9.29721	1.66706	CNT Injured
-7.61396	2.54866	DCT Injured
-6.87463	2.44411	DCT Injured
-9.8207	2.11113	PC Injured
-7.46004	2.54712	DCT Injured
-7.12022	2.54928	DCT Injured
-9.23635	1.93648	CNT Injured
-7.69709	2.62937	DCT Injured
-8.92764	1.99068	CNT Injured
-7.72385	2.66754	DCT Injured
-7.13147	2.70699	DCT Injured
-8.90224	2.07104	CNT Injured
-7.0401	2.51164	DCT Injured
-6.74638	2.16349	DCT Injured
-7.3653	2.5362	DCT Injured
-8.3124	2.37843	DCT Injured
-9.11371	1.97389	CNT Injured
-7.00897	2.51467	DCT Injured
-10.2042	1.87309	PC Injured
-7.41574	2.4797	DCT Injured
-7.44645	2.66179	DCT Injured
-9.13598	1.84952	CNT Injured
-8.10111	2.35313	DCT Injured
-10.3617	1.72709	PC Injured
-7.29598	2.6296	DCT Injured
-7.12871	2.24264	DCT Injured
-6.89279	2.62357	DCT Injured
-6.85323	2.56051	DCT Injured
-7.13228	2.60968	DCT Injured
-9.09407	1.98607	CNT Injured
-7.48305	2.57534	DCT Injured
-10.2126	1.9154	PC Injured
-7.65432	2.49661	DCT Injured
-9.02198	1.96799	CNT Injured
-7.64951	2.65402	DCT Injured
-7.05104	2.71482	DCT Injured
-9.8205	1.84414	PC Injured
-7.57197	2.53047	DCT Injured
-8.97765	1.9647	CNT Injured
-9.142	1.93218	CNT Injured
-8.96011	1.83752	CNT Injured
-7.42984	2.55369	DCT Injured
-7.42489	2.71876	DCT Injured
-6.92453	2.34192	DCT Injured
-8.93125	1.93289	CNT Injured
-7.25142	2.97208	DCT Injured
-6.96018	2.5228	DCT Injured
-8.90301	1.89884	CNT Injured
-7.26552	2.77038	DCT Injured
-8.90739	1.93187	CNT Injured
-6.94019	2.6324	DCT Injured
-7.40917	2.9707	DCT Injured
-7.62195	2.46921	DCT Injured
-10.2539	1.90534	PC Injured
-7.45641	2.41969	DCT Injured
-10.0989	1.87638	PC Injured
-7.64026	2.83961	DCT Injured
-9.66227	1.21148	CNT Injured
-7.29999	2.66596	DCT Injured
-7.05598	2.58366	DCT Injured
-6.97724	2.56314	DCT Injured
-7.10612	2.56508	DCT Injured
-10.2492	-0.560403	CNT
-7.36509	2.40202	DCT Injured
-9.35837	1.64337	CNT Injured
-9.89107	-0.693934	CNT
-8.97554	1.86504	CNT Injured
-7.47433	2.68466	DCT Injured
-7.2006	2.68952	DCT Injured
-7.13004	2.84176	DCT Injured
-7.0401	2.56668	DCT Injured
-10.0343	1.98072	PC Injured
-9.10855	1.83431	CNT Injured
-3.22438	0.346734	DCT1
-9.86425	2.06902	PC Injured
-5.9913	0.495394	DCT2
-8.92824	1.88296	CNT Injured
-7.2284	2.82127	DCT Injured
-10.105	1.97829	PC Injured
-9.96565	2.01328	PC Injured
-6.9153	2.44541	DCT Injured
-7.17956	2.66693	DCT Injured
-7.27364	2.75416	DCT Injured
-6.68792	2.39619	DCT Injured
-8.93447	1.83772	CNT Injured
-7.54966	2.84489	DCT Injured
-7.13171	2.90262	DCT Injured
-9.47276	1.88432	PC Injured
-10.5717	1.40702	PC Injured
-6.7141	2.78593	DCT Injured
-7.13763	2.77023	DCT Injured
-8.95509	1.98598	CNT Injured
-7.07863	2.75877	DCT Injured
-8.93419	2.03066	CNT Injured
-7.00216	2.69194	DCT Injured
-9.48069	1.79641	CNT Injured
-7.1547	2.18236	DCT Injured
-7.03772	2.59681	DCT Injured
-8.92987	1.93532	CNT Injured
-7.1539	2.64372	DCT Injured
-7.14192	2.73684	DCT Injured
-7.09738	2.02565	DCT Injured
-9.38848	1.79752	CNT Injured
-7.33965	2.60652	DCT Injured
-8.95465	1.89583	CNT Injured
-6.11673	0.690694	DCT Injured
-10.6649	1.74233	PC Injured
-7.21683	2.48475	DCT Injured
-7.18788	2.64601	DCT Injured
-7.59754	2.63696	DCT Injured
-7.44411	2.5179	DCT Injured
-6.94464	2.49784	DCT Injured
-7.55903	2.645	DCT Injured
-10.3737	1.79281	PC Injured
-6.87696	2.75694	DCT Injured
-10.1889	1.7982	PC Injured
-6.95897	2.64543	DCT Injured
-7.44558	2.72545	DCT Injured
-9.46493	1.66955	CNT Injured
-7.08585	2.68836	DCT Injured
-7.23288	2.75127	DCT Injured
-6.89514	2.15787	DCT Injured
-7.13095	2.77071	DCT Injured
-7.11805	2.55475	DCT Injured
-7.39853	2.45428	DCT Injured
-9.20438	1.83914	CNT Injured
-7.11532	2.58971	DCT Injured
-7.04028	2.24707	DCT Injured
-7.05672	2.65484	DCT Injured
-9.64555	1.90362	CNT Injured
-7.01808	2.72194	DCT Injured
-9.78677	2.16876	PC Injured
-10.0523	1.98734	PC Injured
-8.98826	1.97063	CNT Injured
-6.49375	1.97244	DCT Injured
-10.0955	1.88331	PC Injured
-6.97182	2.59654	DCT Injured
-10.2221	1.94669	PC Injured
-7.00067	2.53609	DCT Injured
-9.08277	1.95261	CNT Injured
-6.89482	2.64955	DCT Injured
-6.99962	2.42836	DCT Injured
-7.5365	2.86821	DCT Injured
-7.2177	2.68635	DCT Injured
-7.26462	3.01143	DCT Injured
-10.485	1.7898	PC Injured
-7.03489	2.48688	DCT Injured
-4.08241	0.46378	DCT1
-9.16018	1.97724	CNT Injured
-9.41386	1.82979	CNT Injured
-9.9863	2.06254	PC Injured
-7.23886	2.70888	DCT Injured
-7.65803	2.89438	DCT Injured
-7.31015	2.66297	DCT Injured
-7.4799	2.51111	DCT Injured
-4.17082	0.576466	DCT Injured
-7.1203	2.37279	DCT Injured
-9.3121	2.09135	CNT Injured
-9.16727	1.96419	CNT Injured
-7.39011	2.63164	DCT Injured
-7.38418	2.64587	DCT Injured
-6.93949	2.56754	DCT Injured
-8.96936	1.80794	CNT Injured
-7.26287	2.73978	DCT Injured
-8.96428	2.03384	CNT Injured
-7.22465	2.54796	DCT Injured
-7.54299	2.52799	DCT Injured
-9.00464	1.797	CNT Injured
-7.75731	2.62841	DCT Injured
-7.00502	2.84157	DCT Injured
-9.01233	1.99022	CNT Injured
-7.17324	2.72493	DCT Injured
-6.80003	2.2358	DCT Injured
-7.15628	2.43235	DCT Injured
-6.6063	2.44316	DCT Injured
-7.46675	2.78	DCT Injured
-9.21949	1.91362	CNT Injured
-7.46874	2.68133	DCT Injured
-6.74342	2.37028	DCT Injured
-3.19305	0.218852	DCT1
-10.1013	1.90555	PC Injured
-7.03326	2.35151	DCT Injured
-9.18635	1.95669	CNT Injured
-8.0823	2.4252	DCT Injured
-7.13917	2.70199	DCT Injured
-9.6061	2.22669	CNT Injured
-7.06592	2.63199	DCT Injured
-10.0078	2.07596	PC Injured
-10.0904	1.97302	PC Injured
-7.54784	2.66107	DCT Injured
-10.1363	2.10403	PC Injured
-7.0593	2.87055	DCT Injured
-7.20441	2.74994	DCT Injured
-7.23974	2.7097	DCT Injured
-9.76495	1.79313	PC Injured
-7.00476	2.78607	DCT Injured
-8.76947	2.08615	CNT Injured
-9.48899	1.71225	CNT Injured
-7.56409	2.62849	DCT Injured
-8.88803	1.65435	CNT Injured
-7.4186	2.25502	DCT Injured
-7.11339	2.77672	DCT Injured
-7.28623	2.59468	DCT Injured
-7.16419	2.8512	DCT Injured
-8.2213	1.8682	DCT Injured
-7.0752	2.65643	DCT Injured
-7.15237	2.33643	DCT Injured
-9.34013	1.89937	CNT Injured
-9.16503	1.84897	CNT Injured
-8.74641	1.8305	CNT Injured
-7.08802	2.62764	DCT Injured
-8.92066	2.0164	CNT Injured
-10.1544	1.86448	PC Injured
-9.47799	1.64308	CNT Injured
-7.09062	2.81749	DCT Injured
-7.2683	2.77721	DCT Injured
-7.45598	2.45621	DCT Injured
-7.40862	2.58302	DCT Injured
-9.37138	1.87641	CNT
-9.64614	1.74545	CNT Injured
-7.05343	2.59503	DCT Injured
-7.12147	2.74846	DCT Injured
-9.49551	1.77428	CNT Injured
-7.19562	2.82446	DCT Injured
-7.18182	2.28862	DCT Injured
-7.08734	2.31009	DCT Injured
-7.53655	2.63157	DCT Injured
-8.98064	1.27846	CNT Injured
-6.97036	2.43262	DCT Injured
-9.96111	1.88702	PC Injured
-9.91842	1.86439	PC Injured
-7.34477	2.49155	DCT Injured
-7.20171	2.84892	DCT Injured
-8.01853	2.39522	DCT Injured
-7.70877	2.64959	DCT Injured
-8.93224	1.99337	CNT Injured
-9.87296	1.9401	PC Injured
-9.09309	1.84956	CNT Injured
-9.55093	1.93078	CNT Injured
-8.99684	2.00889	CNT Injured
-7.06488	0.802473	DCT Injured
-8.0625	2.54257	DCT Injured
-7.06908	2.81091	DCT Injured
-9.1858	1.84646	CNT Injured
-7.18853	2.74635	DCT Injured
-9.11173	1.96681	CNT Injured
-7.3165	2.72722	DCT Injured
-7.22221	2.86948	DCT Injured
-9.9897	1.98508	PC Injured
-9.87517	1.97917	PC Injured
-7.17737	2.71723	DCT Injured
-10.1038	1.91327	PC Injured
-8.99369	1.90669	CNT Injured
-7.05484	2.62101	DCT Injured
-9.17802	1.90297	CNT Injured
-6.85729	2.29283	DCT Injured
-9.04776	1.29758	CNT Injured
-9.03205	1.76779	CNT Injured
-10.829	1.48285	PC Injured
-7.43181	2.6863	DCT Injured
-7.58097	2.89459	DCT Injured
-7.27334	2.81112	DCT Injured
-6.99579	2.59165	DCT Injured
-9.7616	1.84137	CNT Injured
-7.28985	2.60576	DCT Injured
-9.06933	1.94489	CNT Injured
-6.91455	3.10475	DCT Injured
-9.05481	2.02388	CNT Injured
-7.03766	2.49614	DCT Injured
-7.0958	2.62335	DCT Injured
-7.03797	2.51856	DCT Injured
-10.0581	1.95886	PC Injured
-8.44142	2.3361	DCT Injured
-7.36769	2.44159	DCT Injured
-3.14867	0.313171	DCT1
-8.93262	1.80708	CNT Injured
-6.87697	2.87308	DCT Injured
-7.07392	2.62013	DCT Injured
-7.03055	2.77586	DCT Injured
-10.1786	1.93173	PC Injured
-7.49336	2.73585	DCT Injured
-5.16131	1.38685	DCT Injured
-7.29522	2.84095	DCT Injured
-9.01987	1.88606	CNT Injured
-10.1069	1.07193	CNT
-6.73469	2.53324	DCT Injured
-7.2843	2.53482	DCT Injured
-9.04318	1.91473	CNT Injured
-10.2291	0.478286	CNT
-4.79866	-0.0140675	DCT2
-5.04664	0.0480668	DCT2
-10.3083	0.129694	CNT
-5.82594	0.214294	DCT2
-3.1657	0.140668	DCT1
-9.77985	0.468071	CNT
-6.29713	0.0681303	DCT2
-11.9169	-0.213896	cPC
-11.5554	0.811716	cPC
-4.01604	0.0320703	DCT1
-5.44546	0.942871	DCT2
-3.80789	0.54657	DCT1
-5.00775	0.580866	DCT2
-8.23173	-0.22594	DCT2
-3.2715	-0.0494817	DCT1
-5.24205	0.841852	DCT2
-3.95525	0.299979	DCT1
-4.02617	0.647042	DCT1
-5.97297	0.557385	DCT2
-4.12647	0.483517	DCT2
-5.68704	0.908704	DCT2
-9.91761	0.0598559	CNT
-11.8643	0.363909	cPC
-9.31249	-0.111178	CNT
-4.21013	0.759202	DCT1
-11.3044	0.583692	CNT
-11.4836	0.933456	cPC
-5.91027	0.480761	DCT2
-3.43103	0.541149	DCT1
-8.75377	-0.194162	CNT
-3.03063	0.393229	DCT1
-4.43789	0.47639	DCT1
-4.11006	0.597673	DCT1
-9.554	0.355265	CNT
-9.11262	0.420104	CNT
-5.65422	0.541494	DCT2
-4.0315	0.616861	DCT1
-8.50087	-0.196578	CNT
-8.53582	-0.363099	CNT
-6.18002	0.322295	DCT2
-3.90836	0.490522	DCT1
-9.29831	0.278087	CNT
-8.76283	-0.0460387	CNT
-5.45792	0.977478	DCT2
-5.84777	0.317129	DCT2
-10.3459	0.910848	CNT
-8.93493	0.041878	CNT
-8.92828	-0.406118	CNT
-5.50807	1.13595	DCT2
-10.8855	0.686898	CNT
-3.33565	0.401491	DCT1
-8.56625	-0.301513	CNT
-9.0869	-0.433572	CNT
-3.81044	0.35068	DCT1
-6.01513	0.0933828	DCT2
-5.61062	0.0847967	DCT2
-8.05636	-0.226344	CNT
-5.42005	-0.0794503	DCT2
-11.3833	0.652296	cPC
-6.50234	0.231225	DCT2
-11.0381	0.71527	cPC
-8.74369	-0.5088	CNT
-4.81809	1.36767	DCT1
-5.71403	0.143192	DCT2
-3.14107	0.583078	DCT1
-4.48095	0.661191	DCT1
-3.70772	0.434304	DCT1
-9.11374	-0.325238	CNT
-10.1803	0.680282	CNT
-9.68753	0.245875	CNT
-11.1951	0.471935	CNT
-9.18946	0.187985	CNT
-12.0168	0.395912	cPC
-5.7128	0.803792	DCT2
-10.1625	0.330068	CNT
-8.29836	-0.224331	CNT
-9.36631	-0.663101	CNT
-11.7975	0.378064	cPC
-5.80598	0.607597	DCT2
-3.32298	0.321114	DCT1
-3.55558	0.218084	DCT1
-9.50449	0.442988	CNT
-11.6289	0.404332	CNT
-5.19583	0.0651099	DCT2
-4.59632	1.14265	DCT1
-8.67154	-0.288627	CNT
-3.85317	0.600391	DCT1
-5.01172	0.515515	DCT2
-4.45026	0.494634	DCT1
-9.6386	-0.659312	CNT
-4.94456	1.34391	DCT1
-5.49431	0.853001	DCT2
-8.24009	-0.299348	DCT2
-4.68973	0.774546	DCT2
-9.86951	-0.0745735	CNT
-3.88113	0.406794	DCT1
-6.22826	0.278322	DCT2
-10.2283	0.207032	CNT
-4.24475	0.427985	DCT1
-4.10658	0.15127	DCT1
-9.81761	0.425937	CNT
-8.98605	-0.435214	CNT
-8.95582	-0.194534	CNT
-8.42305	-0.237867	CNT
-7.33371	0.081902	DCT2
-3.46928	0.37675	DCT1
-4.88677	-0.0681731	DCT2
-4.15106	0.0595456	DCT1
-9.89957	0.488699	CNT
-6.07828	0.818229	DCT2
-4.16286	0.564872	DCT1
-4.0334	0.0632799	DCT1
-4.80199	0.706517	DCT2
-11.3655	0.772302	cPC
-4.01739	0.88581	DCT1
-4.43502	0.993887	DCT2
-3.54811	0.571797	DCT1
-3.93368	0.309822	DCT1
-4.53579	0.642556	DCT1
-11.9245	0.48704	CNT
-9.47415	0.0563949	CNT
-10.0274	0.174385	CNT
-11.5498	1.03265	mPC
-11.3635	-0.0749142	CNT
-10.2551	0.615613	CNT
-3.70808	0.280686	DCT1
-8.68132	-0.435689	CNT
-4.78106	0.889774	DCT1
-9.51942	-0.549382	CNT
-12.1086	0.0976148	cPC
-4.80897	0.84327	DCT2
-12.4222	-0.0577222	cPC
-5.82371	0.85044	DCT2
-6.68047	0.346882	DCT2
-4.60893	0.659429	DCT2
-9.0039	-0.339443	CNT
-11.9648	0.519617	CNT
-5.80225	0.315454	DCT2
-5.00606	1.1877	DCT2
-9.76087	-0.0897503	CNT
-8.84091	-0.267856	CNT
-4.41313	0.377269	DCT1
-9.74903	-0.160669	CNT
-3.78809	0.361301	DCT1
-10.8741	0.648378	CNT
-6.49895	0.238443	DCT2
-8.69268	-0.031138	CNT
-3.45297	0.669224	DCT1
-5.19857	0.742568	DCT2
-4.72952	0.731046	DCT2
-8.8635	-0.0343169	CNT
-8.88691	-0.074888	CNT
-10.9457	0.811163	CNT
-11.723	0.534689	cPC
-10.9335	-0.286879	CNT
-9.00526	-0.292172	CNT
-4.62594	0.837584	DCT1
-3.74666	0.302359	DCT1
-11.2701	0.653486	CNT
-3.78819	0.597686	DCT1
-3.37457	0.260893	DCT1
-11.953	0.613798	cPC
-4.01115	0.297822	DCT1
-6.17344	0.393572	DCT2
-5.67968	0.198037	DCT2
-3.88607	0.219825	DCT1
-4.50057	0.670689	DCT1
-4.65711	0.539058	DCT2
-6.09286	0.436597	DCT2
-5.30654	0.856746	DCT2
-12.0989	0.717097	mPC
-3.36734	0.472109	DCT1
-5.07431	0.0571756	DCT2
-4.91082	-0.0644725	DCT1
-8.34715	-0.228261	CNT
-3.13324	0.593658	DCT1
-3.97746	0.338058	DCT1
-11.2946	1.00447	cPC
-6.13877	0.570247	DCT2
-11.8998	0.214051	cPC
-10.5313	0.628824	CNT
-5.26095	0.550915	DCT2
-5.16758	0.547246	DCT2
-4.42397	0.802072	DCT2
-3.39475	0.561389	DCT1
-12.2134	0.276313	CNT
-9.71857	0.185366	CNT
-11.6595	0.3123	cPC
-11.0815	-0.329365	CNT
-3.4783	0.177362	DCT1
-5.28923	-0.0847222	DCT2
-8.94549	-0.667627	CNT
-10.1237	0.688006	CNT
-6.13224	0.416249	DCT2
-5.65984	0.515542	DCT2
-3.08935	0.362248	DCT1
-9.42856	-0.689855	CNT
-8.8979	-0.17182	CNT
-12.012	0.99593	mPC
-5.44093	0.554318	DCT2
-11.2977	0.884191	cPC
-4.45291	0.616318	DCT1
-4.05548	0.640617	DCT1
-10.8661	0.362668	CNT
-3.63249	0.536357	DCT1
-3.96895	0.857938	DCT1
-4.75549	0.0124259	DCT1
-10.1817	0.197702	CNT
-4.30753	0.754252	DCT1
-10.7093	0.174444	CNT
-6.07868	0.643049	DCT2
-4.98607	0.0739924	DCT2
-8.94221	0.10657	CNT
-8.67722	-0.235971	CNT
-5.31042	0.807516	DCT1
-5.51146	0.896083	DCT2
-3.50803	0.276778	DCT1
-5.01036	0.307981	DCT2
-4.9779	1.17623	DCT2
-5.88226	0.693047	DCT2
-8.54542	-0.484548	CNT
-5.66849	0.821943	DCT2
-4.334	0.801974	DCT2
-11.692	0.849604	cPC
-5.08677	0.135591	DCT2
-9.94167	-0.0718706	CNT
-5.26732	0.368944	DCT2
-4.62888	0.596865	DCT1
-4.57976	0.125036	DCT2
-9.08031	-0.333761	CNT
-4.91276	0.762561	DCT2
-3.77875	0.659368	DCT1
-3.41763	0.373634	DCT1
-6.49581	0.369666	DCT2
-4.67452	0.868916	DCT2
-10.3819	0.547812	CNT
-5.97427	0.597653	DCT2
-8.71535	-0.452581	CNT
-9.17895	0.132189	CNT
-10.1186	0.446644	CNT
-9.43464	0.0263945	CNT
-3.14452	0.560214	DCT1
-4.33125	0.563935	DCT1
-10.5722	0.247115	CNT
-8.94311	-0.43879	CNT
-4.90596	0.423509	DCT2
-4.89897	0.66726	DCT2
-8.75093	-0.227977	CNT
-10.152	0.643196	CNT
-4.1545	0.400636	DCT1
-3.51687	0.620925	DCT1
-8.99626	-0.347248	CNT
-12.1362	0.35433	cPC
-4.82791	-0.084164	DCT2
-3.52475	0.432634	DCT1
-3.79791	0.506718	DCT1
-8.50654	-0.306761	CNT
-3.40572	0.664118	DCT1
-3.90548	0.355478	DCT1
-5.95788	0.437725	DCT2
-3.43314	0.530347	DCT1
-12.6355	-0.154381	cPC
-4.12725	0.462091	DCT1
-4.00235	0.222299	DCT1
-9.50702	-0.805904	CNT
-5.6692	0.682049	DCT2
-5.9583	0.458153	DCT2
-4.37967	0.598709	DCT2
-3.74744	0.852404	DCT1
-5.178	0.445069	DCT1
-3.15162	0.304285	DCT1
-4.74729	-0.109737	DCT2
-4.44492	0.121489	DCT1
-8.58466	-0.0807365	CNT
-8.46432	-0.292108	CNT
-4.97607	0.742257	DCT2
-4.73923	0.79644	DCT2
-12.2258	-0.298452	cPC
-5.51595	0.639239	DCT2
-5.03004	0.0562398	DCT2
-6.42314	0.320395	DCT2
-8.77856	-0.255522	CNT
-5.292	0.121778	DCT2
-9.08583	0.0304965	CNT
-8.37342	-0.198873	CNT
-3.38939	0.367524	DCT1
-8.74154	-0.251517	CNT
-5.00917	0.807789	DCT2
-3.66145	0.268313	DCT1
-4.16382	0.315459	DCT1
-8.90442	0.0831725	CNT
-4.51009	0.516563	DCT1
-5.00835	0.433611	DCT1
-3.12485	0.397691	DCT1
-8.4674	-0.145297	CNT
-9.18726	-0.342511	CNT
-4.78392	0.932015	DCT2
-4.84137	0.323321	DCT1
-9.03829	0.164465	CNT
-10.7823	0.293574	CNT
-11.1373	0.635473	CNT
-3.89415	0.141854	DCT1
-4.28706	0.394793	DCT1
-3.2471	0.31421	DCT1
-5.60849	1.00855	DCT2
-12.1477	-0.279979	cPC
-4.13209	0.59071	DCT1
-12.1869	0.554489	mPC
-8.68234	-0.283276	CNT
-12.112	0.867855	cPC
-4.42215	1.04275	DCT1
-10.645	0.505017	CNT
-5.87695	0.34989	DCT2
-5.04843	0.915373	DCT2
-5.24555	0.930715	DCT2
-4.93794	1.172	DCT1
-4.40351	0.454394	DCT1
-9.12248	0.173045	CNT
-11.7638	0.809138	cPC
-10.8444	-0.145181	CNT
-5.12348	0.952186	DCT1
-4.79434	1.18408	DCT1
-4.88966	0.817032	DCT2
-5.84209	0.23713	DCT2
-8.69894	-0.146248	CNT
-4.75018	-0.155246	DCT2
-8.79573	-0.426861	CNT
-3.21518	0.167379	DCT1
-3.10587	0.513599	DCT1
-4.51301	0.687358	DCT1
-8.77153	-0.54247	CNT
-8.78603	-0.368397	CNT
-9.44794	-0.104674	CNT
-5.33662	0.150613	DCT2
-4.46443	0.130309	DCT1
-6.60113	0.182745	DCT2
-11.1457	0.688166	cPC
-8.36918	-0.276166	CNT
-11.7928	0.503105	CNT
-9.85807	0.408875	CNT
-8.61032	-0.296213	CNT
-5.44345	0.550163	DCT2
-4.64515	0.898071	DCT1
-4.12432	0.391957	DCT1
-8.35471	-0.212279	CNT
-5.30644	0.902833	DCT2
-4.59977	0.163949	DCT2
-12.4409	-0.0389045	cPC
-11.0635	0.752517	CNT
-4.9211	0.0670825	DCT2
-10.7997	-0.0189619	CNT
-11.158	0.793194	cPC
-3.88209	0.631848	DCT1
-11.3512	0.184525	CNT
-4.97708	0.399883	DCT2
-5.67049	0.387816	DCT2
-8.38345	-0.289521	CNT
-8.58455	-0.161012	CNT
-5.16674	0.110863	DCT1
-9.46307	0.0712368	CNT
-4.62892	0.514086	DCT2
-6.41967	0.470439	DCT2
-4.46987	0.18291	DCT1
-10.3544	0.57405	CNT
-4.90092	0.810677	DCT2
-5.76705	0.54062	DCT2
-11.4344	0.100819	CNT
-10.0241	-0.0380308	CNT
-3.83507	0.531832	DCT1
-3.96591	0.657274	DCT1
-9.58459	-0.319842	CNT
-4.26711	0.755372	DCT1
-3.78803	0.742937	DCT1
-11.9761	0.181688	cPC
-5.19503	0.847922	DCT2
-3.47091	0.338442	DCT1
-5.06854	-0.00717497	DCT2
-6.14299	0.469953	DCT2
-3.41917	0.440922	DCT1
-11.6328	0.595748	cPC
-11.4109	1.11592	cPC
-12.382	0.141213	cPC
-12.5257	0.0353391	cPC
-7.70127	2.42205	DCT Injured
-4.11111	0.491249	DCT1
-8.95574	-0.491742	CNT
-9.88277	2.01996	PC Injured
-8.68994	-0.344893	CNT
-8.29519	-0.293131	CNT
-4.96882	0.416405	DCT2
-4.00392	0.383168	DCT1
-4.03244	0.847566	DCT1
-4.94737	1.25975	DCT1
-6.17552	0.463756	DCT2
-12.2789	-0.25633	cPC
-3.19007	0.635694	DCT1
-11.7202	-0.192491	cPC
-3.31884	0.229632	DCT1
-3.90862	0.560734	DCT1
-10.0574	-0.16104	CNT
-12.0051	0.544379	mPC
-3.50999	0.303595	DCT1
-8.636	-0.502521	CNT
-5.31468	-0.0140975	DCT2
-5.50126	1.14026	DCT2
-8.56797	-0.194383	CNT
-3.22746	0.272151	DCT1
-3.75597	0.419187	DCT1
-10.08	0.319452	CNT
-5.91722	0.600704	DCT2
-5.1001	0.251254	DCT2
-5.24788	0.301858	DCT1
-8.63592	-0.47817	CNT
-11.9204	0.672485	cPC
-5.20444	0.676791	DCT2
-9.45649	0.304975	CNT
-10.043	0.490247	CNT
-8.99494	-0.405134	CNT
-9.60906	-0.306498	CNT
-3.43571	0.622446	DCT1
-3.11672	0.429591	DCT1
-3.43835	0.413721	DCT1
-4.34884	0.262197	DCT1
-4.59022	0.174987	DCT2
-12.0222	0.922157	mPC
-3.66339	0.427155	DCT1
-4.20942	0.482154	DCT1
-5.00614	1.2717	DCT1
-5.4079	0.252478	DCT2
-9.88974	0.134896	CNT
-8.16099	-0.526305	CNT
-4.87138	0.630122	DCT2
-5.58288	0.42971	DCT2
-12.409	-0.00203407	cPC
-9.35466	-0.393075	CNT
-6.19896	0.342653	DCT2
-5.29224	0.309323	DCT2
-9.45644	0.285129	CNT
-9.50003	-0.0486327	CNT
-4.89634	1.37025	DCT1
-6.05092	0.576201	DCT2
-12.1302	-0.00555926	cPC
-4.83741	0.72297	DCT2
-6.0829	1.11222	DCT2
-5.08983	0.0190115	DCT2
-4.49561	0.100796	DCT1
-4.97753	0.765798	DCT2
-3.49872	0.13188	DCT1
-9.44867	-0.491978	CNT
-8.91956	-0.554325	CNT
-5.1157	1.31196	DCT1
-4.45591	0.741762	DCT1
-4.79371	0.538887	DCT2
-3.02389	0.341904	DCT1
-5.44196	1.20301	DCT1
-11.9909	0.514692	cPC
-4.39316	0.336025	DCT1
-5.33693	1.10458	DCT2
-8.70675	-0.502432	CNT
-4.87056	0.364912	DCT2
-9.0157	0.415065	CNT
-5.27931	1.16786	DCT1
-9.95259	-0.425637	CNT
-8.72932	-0.397885	CNT
-6.13169	0.482133	DCT2
-3.80872	0.167159	DCT1
-3.71753	0.632172	DCT1
-4.87063	1.00849	DCT1
-8.96281	-0.347216	CNT
-4.7376	0.0122182	DCT2
-10.1378	0.415983	CNT
-6.01606	1.47483	DCT1
-3.67697	0.288552	DCT1
-12.2032	0.29418	cPC
-4.67574	-0.12633	DCT2
-12.3503	0.0733375	cPC
-5.56367	0.114558	DCT2
-5.06442	0.368259	DCT1
-9.73894	0.747641	CNT
-4.02529	0.393981	DCT1
-9.67201	-0.615824	CNT
-9.71575	1.69301	PC Injured
-3.88191	0.247498	DCT1
-9.31028	-0.22157	CNT
-5.36826	0.9895	DCT2
-4.04051	0.0742989	DCT1
-9.86494	0.779091	CNT
-4.65597	-0.113523	DCT2
-3.50128	0.56252	DCT1
-3.34436	0.118424	DCT1
-3.67419	0.353334	DCT1
-4.37071	0.196125	DCT2
-5.99203	1.19821	DCT2
-4.56088	0.998913	DCT2
-9.08061	-0.176016	CNT
-7.04462	1.83728	DCT Injured
-8.62947	-0.40045	CNT
-9.48042	-0.219662	CNT
-9.48544	-0.0225903	CNT
-5.34236	1.08796	DCT1
-4.66265	0.717301	DCT2
-10.0727	0.675409	CNT
-3.35569	0.390554	DCT1
-3.61781	0.266175	DCT1
-11.247	0.719046	cPC
-4.2293	0.640661	DCT1
-6.01304	0.429806	DCT2
-5.94569	1.16135	DCT2
-9.40004	-0.249255	CNT
-9.17019	-0.308817	CNT
-5.87851	0.140558	DCT2
-5.12664	1.08152	DCT1
-5.50302	0.0482377	DCT2
-9.26185	-0.624676	CNT
-4.45269	0.566164	DCT2
-9.79096	0.537215	CNT
-5.40326	0.261246	DCT2
-4.49742	0.982262	DCT1
-3.62561	0.558714	DCT1
-12.1074	0.0889469	cPC
-11.101	0.822018	cPC
-8.62511	-0.412577	CNT
-10.606	0.82555	CNT
-11.7583	0.464293	cPC
-12.2614	-0.0784695	cPC
-9.72622	0.420645	CNT
-3.92859	0.544077	DCT1
-3.3667	0.222881	DCT1
-5.21415	1.28807	DCT1
-5.58812	0.530872	DCT2
-4.38328	0.623966	DCT1
-8.9658	0.0216558	CNT
-9.61856	-0.662424	CNT
-3.43172	0.43952	DCT1
-6.26912	0.418276	DCT2
-4.72856	0.929969	DCT Injured
-9.92057	0.403764	CNT
-3.01785	0.416442	DCT1
-3.67462	0.454136	DCT1
-10.283	-0.719097	CNT
-6.33536	0.171992	DCT2
-8.59249	-0.407198	CNT
-6.06338	0.115456	DCT2
-9.43957	-0.187724	CNT
-3.8074	0.317002	DCT1
-6.50877	0.161896	DCT2
-5.3606	0.776087	DCT2
-4.58189	-0.101768	DCT2
-5.02874	1.25175	DCT1
-5.71887	0.223804	DCT2
-4.04615	0.307156	DCT1
-3.1053	0.444582	DCT1
-9.39365	-0.322933	CNT
-5.82265	0.797726	DCT2
-9.72372	-0.291484	CNT
-6.7786	0.232299	DCT2
-9.79319	0.244609	CNT
-8.78263	-0.251503	CNT
-9.33998	0.151382	CNT
-10.0515	-0.520655	CNT
-5.55188	0.203175	DCT2
-9.23931	-0.241872	CNT
-6.36465	0.59195	DCT2
-4.61055	0.679426	DCT2
-10.247	-0.653982	CNT
-8.6224	-0.428812	CNT
-12.4806	-0.327595	cPC
-3.35745	0.592249	DCT1
-3.84578	0.328606	DCT1
-3.13819	0.197193	DCT1
-10.6075	-0.381821	CNT
-4.45422	-0.0372944	DCT2
-6.31053	1.21139	DCT2
-10.9454	0.950211	cPC
-3.80655	0.269123	DCT1
-3.22856	0.710936	DCT1
-3.85841	0.440644	DCT1
-9.69908	0.184139	CNT
-6.01101	0.57838	DCT2
-10.8616	0.802226	cPC
-3.69853	0.396231	DCT1
-8.05328	0.00774798	DCT2
-3.11122	0.470909	DCT1
-9.21637	-0.0880187	CNT
-3.96965	0.655705	DCT1
-4.90601	1.20722	DCT1
-12.0641	-0.0359067	cPC
-3.451	0.457297	DCT1
-5.45179	1.38644	DCT1
-3.55241	0.627775	DCT1
-5.58714	0.0229308	DCT2
-10.9285	0.872929	cPC
-3.88762	0.321673	DCT1
-10.3718	-0.0286465	CNT
-6.95702	1.70644	DCT2
-3.79958	0.510561	DCT1
-8.82623	-0.068453	CNT
-12.0969	0.056279	cPC
-5.46587	0.548331	DCT2
-4.35991	0.751108	DCT1
-3.38897	0.541705	DCT1
-3.29963	0.545657	DCT1
-9.45784	0.0704612	CNT
-5.25605	1.25028	DCT1
-12.1	0.481717	cPC
-3.84918	0.17448	DCT1
-9.16912	1.95487	CNT Injured
-4.70006	-0.0654493	DCT2
-8.78986	-0.47415	CNT
-11.017	-0.32693	CNT
-5.59046	0.794424	DCT2
-9.77071	0.56615	CNT
-5.79889	0.910627	DCT2
-4.56682	-0.107542	DCT1
-5.88154	0.630778	DCT2
-11.3974	0.798922	cPC
-3.1452	0.699327	DCT1
-11.7701	0.978342	mPC
-4.86111	1.21041	DCT2
-9.58381	-0.533189	CNT
-10.8319	-0.393993	CNT
-3.62659	0.60696	DCT1
-10.9467	-0.219897	CNT
-9.85977	-0.614364	CNT
-11.8198	-0.0823248	cPC
-8.8099	-0.104587	CNT
-9.14688	-0.353764	CNT
-10.2965	-0.213959	CNT
-4.60148	0.101058	DCT1
-3.08368	0.619425	DCT1
-9.11778	-0.430681	CNT
-5.371	1.36061	DCT1
-6.08152	0.377488	DCT2
-7.14061	2.40446	DCT Injured
-3.12795	0.525228	DCT1
-3.53017	0.528794	DCT1
-4.49231	-0.149743	DCT1
-4.30073	0.502248	DCT1
-5.72111	0.423319	DCT2
-5.87745	0.324045	DCT2
-5.16128	0.0726668	DCT2
-12.1463	0.0236583	cPC
-4.4708	0.996322	DCT1
-10.3583	-0.241537	CNT
-9.26077	-0.436968	CNT
-4.69672	0.370136	DCT2
-4.19721	0.107758	DCT1
-5.44385	0.861325	DCT2
-8.69747	-0.477519	CNT
-4.47982	-0.0261113	DCT1
-3.20167	0.593749	DCT1
-10.6574	-0.10295	CNT
-3.77572	0.724793	DCT1
-4.95619	0.0442792	DCT2
-10.0568	0.581057	CNT
-9.61331	-0.0577846	CNT
-9.24783	-0.130326	CNT
-9.48008	0.00626278	CNT
-11.0712	0.803487	cPC
-9.99027	0.427144	CNT
-5.90654	0.525356	DCT2
-6.20782	0.524507	DCT2
-6.10843	0.379849	DCT2
-5.05586	1.45489	DCT1
-10.222	0.542966	CNT
-3.23053	0.131723	DCT1
-9.33419	-0.0587263	CNT
-5.30733	0.967613	DCT2
-3.23224	0.359178	DCT1
-4.34419	0.183767	DCT1
-9.70224	0.119841	CNT
-4.28632	0.135185	DCT1
-9.89347	-0.528642	CNT
-9.35702	-0.483378	CNT
-7.42102	-0.0516298	DCT2
-4.97589	-0.0611571	DCT2
-4.80845	1.30134	DCT Injured
-11.128	0.645695	cPC
-9.92163	-0.766565	CNT
-10.6832	0.923261	cPC
-12.0054	0.191536	cPC
-10.5397	-0.603453	CNT
-9.0913	-0.0557935	CNT
-11.1746	0.781866	cPC
-8.52746	-0.476509	CNT
-5.67106	0.603058	DCT2
-9.03977	1.60116	CNT Injured
-10.941	0.599415	CNT
-10.7786	-0.521609	CNT
-4.45791	0.294476	DCT1
-9.16826	-0.586997	CNT
-5.86667	0.303788	DCT2
-10.4907	-0.233726	CNT
-7.24631	2.58713	DCT Injured
-8.7214	-0.195426	CNT
-3.80589	0.584411	DCT1
-9.51035	-0.338384	CNT
-4.63836	0.0990295	DCT1
-6.11908	0.329479	DCT2
-3.26238	0.473639	DCT1
-3.38408	0.142813	DCT1
-10.6854	-0.205591	CNT
-5.04592	0.557679	DCT2
-10.72	-0.529556	CNT
-4.33476	0.557315	DCT2
-3.80547	0.444724	DCT1
-4.03816	0.707812	DCT1
-8.55384	-0.177792	CNT
-3.47139	0.714941	DCT1
-10.397	0.720687	CNT
-8.50295	-0.242171	CNT
-4.54282	0.858531	DCT1
-6.09351	1.45059	DCT2
-3.33075	0.391758	DCT1
-3.41943	0.496699	DCT1
-9.4262	0.26062	CNT
-4.51165	0.883414	DCT2
-4.43795	0.517794	DCT1
-8.59133	-0.42091	CNT
-4.82802	1.29595	DCT1
-9.33754	-0.124482	CNT
-5.64959	1.39801	DCT1
-8.6777	-0.299507	CNT
-3.27748	0.684806	DCT1
-9.09055	-0.587176	CNT
-9.62687	0.307128	CNT
-6.99278	1.8319	DCT Injured
-5.53911	1.1747	DCT1
-11.3997	0.692092	cPC
-12.4611	-0.0190762	cPC
-9.23561	0.224028	CNT
-4.67562	-0.0928132	DCT1
-5.34897	1.08132	DCT2
-8.6261	-0.181945	CNT
-3.13425	0.383766	DCT1
-6.52049	0.223701	DCT2
-10.5564	-0.430365	CNT
-10.2604	-0.60976	CNT
-8.75757	-0.507565	CNT
-4.98565	0.808192	DCT2
-9.95312	-0.743015	CNT
-4.20289	0.73791	DCT1
-3.57172	0.865792	DCT1
-4.67974	0.617034	DCT2
-6.16866	0.280783	DCT2
-3.4422	0.535883	DCT1
-9.84568	0.688873	CNT
-5.74535	0.311761	DCT2
-8.9286	-0.533956	CNT
-3.15575	0.176798	DCT1
-9.13744	-0.630963	CNT
-5.93838	0.41083	DCT2
-5.36402	0.0947396	DCT2
-8.61515	-0.5742	CNT
-12.3478	-0.0179385	cPC
-8.44614	-0.265038	CNT
-9.77522	0.468154	CNT
-4.40019	0.0189944	DCT2
-4.51145	0.802056	DCT2
-6.05786	0.290925	DCT2
-8.75967	-0.489363	CNT
-10.3643	0.323533	CNT
-3.92898	0.205748	DCT1
-10.8444	-0.226922	CNT
-6.00222	0.447401	DCT2
-12.1998	0.496455	cPC
-8.90182	-0.0279895	CNT
-11.428	-0.393205	CNT
-5.93353	0.448589	DCT2
-9.77137	-0.686672	CNT
-10.2977	-0.713721	CNT
-3.08514	0.281783	DCT1
-3.75529	0.432156	DCT1
-6.47014	2.10442	DCT Injured
-8.76891	-0.479193	CNT
-4.52696	0.328677	DCT1
-10.2036	0.421331	CNT
-9.32677	0.0549584	CNT
-12.0855	0.136686	cPC
-3.20543	0.254134	DCT1
-5.35428	1.27655	DCT1
-10.7025	-0.0721937	CNT
-8.59137	-0.257739	CNT
-5.82097	0.428158	DCT2
-11.8064	0.413639	cPC
-12.0995	-0.0706321	cPC
-6.0303	0.478631	DCT2
-6.13533	0.288249	DCT2
-3.57257	0.852006	DCT1
-6.4821	0.42129	DCT2
-6.25785	1.44282	DCT2
-11.9809	0.112452	cPC
-4.69736	0.348993	DCT1
-3.89041	0.712395	DCT1
-6.38357	1.66175	DCT Injured
-5.05359	0.0903236	DCT2
-3.97908	0.158702	DCT1
-9.48782	-0.0409083	CNT
-5.48828	0.722761	DCT2
-6.09379	0.139823	DCT2
-3.56459	0.74261	DCT1
-8.6762	-0.297393	CNT
-9.92935	0.540925	CNT
-5.82635	0.392387	DCT2
-6.1755	0.388281	DCT2
-6.14267	0.433048	DCT2
-9.0377	0.0171889	CNT
-11.9501	0.653307	cPC
-5.99116	0.0565234	DCT2
-4.88621	-0.0759564	DCT2
-11.0678	-0.142971	CNT
-3.15439	0.106266	DCT1
-9.27573	-0.471634	CNT
-4.08915	0.939686	DCT1
-6.38008	0.260538	DCT2
-12.1823	0.117058	cPC
-10.0783	0.617177	CNT
-9.15338	-0.0897154	CNT
-3.5639	0.683116	DCT1
-9.29116	-0.383304	CNT
-10.5008	-0.613481	CNT
-5.07149	1.16481	DCT1
-4.21853	0.622877	DCT1
-9.0469	-0.38097	CNT
-5.52898	0.128855	DCT2
-9.54596	-0.212477	CNT
-8.93296	-0.0645685	CNT
-3.41563	0.629277	DCT1
-3.3655	0.431858	DCT1
-3.4458	0.264582	DCT1
-9.32066	-0.0930168	CNT
-3.6004	0.529995	DCT1
-6.15489	0.241414	DCT2
-3.74623	0.217164	DCT1
-5.63997	0.316549	DCT2
-10.1332	0.846798	CNT
-4.64231	-0.201738	DCT2
-7.10766	1.87341	DCT Injured
-5.75822	0.564029	DCT2
-4.62716	-0.0937785	DCT1
-3.18355	0.329743	DCT1
-4.35409	0.818641	DCT1
-8.43506	-0.348287	CNT
-12.3539	0.147571	cPC
-3.46562	0.382368	DCT1
-8.49222	-0.195712	CNT
-4.64737	0.864347	DCT1
-12.2359	0.046093	cPC
-6.47397	1.63545	DCT Injured
-6.10548	0.49901	DCT2
-9.05038	-0.246192	CNT
-4.86146	0.650071	DCT2
-9.70497	-0.681039	CNT
-3.94312	0.768253	DCT1
-9.60605	-0.135975	CNT
-8.71519	-0.339376	CNT
-4.04281	0.709636	DCT1
-12.2359	0.0150997	cPC
-12.4019	-0.132394	cPC
-8.9316	-0.502312	CNT
-4.13415	0.696436	DCT1
-4.98019	0.779412	DCT1
-5.65312	1.03832	DCT2
-6.01828	0.217226	DCT2
-11.8165	0.0904356	cPC
-5.73873	0.136768	DCT2
-8.94788	-0.648948	CNT
-10.0314	0.409067	CNT
-5.42807	0.312226	DCT2
-10.0761	0.322037	CNT
-5.31389	0.904185	DCT2
-10.3024	0.775546	CNT
-9.02756	-0.567151	CNT
-4.12934	0.488327	DCT1
-3.34618	0.495527	DCT1
-9.66007	0.307774	CNT
-4.38837	-0.0129933	DCT1
-4.35512	0.199797	DCT1
-5.6936	0.45661	DCT2
-3.10854	0.299076	DCT1
-9.84765	0.753141	CNT
-3.67715	0.73399	DCT1
-8.72543	-0.454925	CNT
-4.03423	0.27059	DCT1
-8.79962	-0.11859	CNT
-6.14417	0.459202	DCT2
-3.07795	0.61029	DCT1
-9.26473	-0.565957	CNT
-3.80438	0.395584	DCT1
-9.48907	-0.288033	CNT
-9.89024	0.541578	CNT
-4.07752	0.927045	DCT1
-9.9877	0.534342	CNT
-3.416	0.307726	DCT1
-10.2328	0.969804	CNT
-3.6606	0.294073	DCT1
-8.68239	-0.498564	CNT
-9.94926	-0.678506	CNT
-5.72281	0.0353406	DCT2
-3.58171	0.275236	DCT1
-6.41848	1.64205	DCT Injured
-6.006	0.26632	DCT2
-5.85975	0.311936	DCT2
-6.25892	0.203866	DCT2
-4.18618	0.552485	DCT1
-9.82161	-0.658282	CNT
-9.44883	-0.443089	CNT
-9.26893	-0.192329	CNT
-8.7969	-0.558344	CNT
-9.76418	-0.51341	CNT
-3.20686	0.219333	DCT1
-5.81305	1.01786	DCT2
-5.7581	0.0169467	DCT2
-9.9275	0.480983	CNT
-10.2525	0.593672	CNT
-8.87159	-0.284858	CNT
-8.95525	1.47164	CNT Injured
-3.41123	0.575766	DCT1
-5.06369	0.161729	DCT2
[truncated: 4,278 more rows]

## Sheet: Figure12h
UMAP1	UMAP2	Group	MMP7	MEGF11	CCL2	COL7A1	TGM2
-7.57384	2.52702	DCT Injured	0	0	0	0	0
-9.59482	2.08348	PC Injured	0	0	0	0	0
-6.96632	2.54451	DCT Injured	0	0	0	0	0
-6.9752	2.37953	DCT Injured	0	0	0	0	0
-7.0802	2.14623	DCT Injured	0	0	0	0	0
-7.17091	2.5681	DCT Injured	0	0	0	0	0
-7.39352	2.51237	DCT Injured	0	0	0	0	0
-7.63172	2.52078	DCT Injured	0	0	0	0	0
-7.07102	2.03215	DCT Injured	0	0	0	0	0
-7.22943	2.48094	DCT Injured	0	0	0	0	0
-7.50565	2.48971	DCT Injured	0	0	0	0	0
-7.15356	2.58486	DCT Injured	0	0	0	0	0
-8.7611	2.14054	CNT Injured	0	0	0	0	0
-9.00454	1.92615	CNT Injured	0	0	0	0	0
-9.49715	2.21056	PC Injured	0	0	0	0	0
-9.77774	2.25268	CNT	0	0	0	0	0
-7.47452	2.70482	DCT Injured	0	0	0	0	0
-8.83898	2.37724	CNT Injured	0	0	0	0	0
-7.18428	2.45761	DCT Injured	0	0	0	0	0
-8.9132	2.21576	CNT Injured	0	0	0	0	0
-7.40489	2.59851	DCT Injured	0	0	0	0	0
-7.35501	2.21056	DCT Injured	0	0	0	0	0
-9.69364	2.29279	PC Injured	0	0	0	0	0
-7.58791	2.53467	DCT Injured	0	0	0	0	0
-7.39585	2.70323	DCT Injured	0	0	0	0	0
-9.00252	1.76325	CNT Injured	0	0	0	0	0
-6.14457	0.631452	DCT2	0	0	0	0	0
-9.52644	1.99688	CNT Injured	0	0	0	0	0
-9.54329	2.29454	PC Injured	0	0	0	0	0
-7.39531	2.62499	DCT Injured	0	0	0	0	0
-7.587	2.54517	DCT Injured	0	0	0	0	0
-6.51427	2.17701	DCT Injured	0	0	0	0	0
-7.22479	2.76704	DCT Injured	0	0	0	0	0
-8.98161	2.03776	CNT Injured	0	0	0	0	0
-7.34917	2.61099	DCT Injured	0	0	0	0	0
-7.74134	2.52052	DCT Injured	0	0	0	0	0
-6.64019	1.93702	DCT Injured	0	0	0	0	0
-9.26856	0.535299	CNT	0	0	0	0	0
-7.56702	2.51108	DCT Injured	0	0	0	0	0
-7.56265	2.46587	DCT Injured	0	0	0	0	0
-9.94189	1.96712	PC Injured	0	0	0	0	0
-8.92389	1.88122	CNT Injured	0	0	0	0	0
-9.78044	2.27794	PC Injured	0	0	0	0	0
-7.35239	2.59931	DCT Injured	0	0	0	0	0
-7.03167	2.62837	DCT Injured	0	0	0	0	0
-7.00749	2.23356	DCT Injured	0	0	0	0	0
-7.82289	2.52341	DCT Injured	0	0	0	0	0
-9.01154	2.10152	CNT Injured	0	0	0	0	0
-7.29725	2.49258	DCT Injured	0	0	0	0	0
-7.29079	2.62645	DCT Injured	0	0	0	0	0
-6.79946	1.79801	DCT Injured	0	0	0	0	0
-8.26991	2.08336	DCT Injured	0	0	0	0	0
-9.81869	2.16395	PC Injured	0	0	0	0	0
-7.31122	2.5688	DCT Injured	0	0	0	0	0
-7.55648	2.95863	DCT Injured	0	0	0	0	0
-9.13669	1.92308	CNT Injured	0	0	0	0	0
-9.05233	2.04655	CNT Injured	0	0	0	0	0
-7.77282	2.51225	DCT Injured	0	0	0	0	0
-7.10515	1.85782	DCT Injured	0	0	0	0	0
-7.39511	2.68917	DCT Injured	0	0	0	0	0
-7.49777	2.72125	DCT Injured	0	0	0	0	0
-10.0075	2.10576	PC Injured	0	0	0	0	0
-7.2114	2.72345	DCT Injured	0	0	0	0	0
-7.50235	2.5659	DCT Injured	0	0	0	0	0
-9.95353	2.11376	PC Injured	0	0	0	0	0
-8.63541	2.15022	CNT Injured	0	0	0	0	0
-7.53833	2.90983	DCT Injured	0	0	0	0	0
-7.84696	2.65526	DCT Injured	0	0	0	0	0
-7.0372	2.62609	DCT Injured	0	0	0	0	0
-7.87259	2.64147	DCT Injured	0	0	0	0	0
-7.44411	2.64169	DCT Injured	0	0	0	0	0
-9.02521	1.96448	CNT Injured	0	0	0	0	0
-7.51696	2.74068	DCT Injured	0	0	0	0	0
-7.27132	2.34831	DCT Injured	0	0	0	0	0
-7.68104	2.71749	DCT Injured	0	0	0	0	0
-11.5607	1.18154	mPC	0	0	0	0	0
-9.9457	2.04296	PC Injured	0	0	0	0	0
-9.95885	2.06344	PC Injured	0	0	0	0	0
-9.50476	2.19688	CNT Injured	0	0	0	0	0
-7.30695	2.28907	DCT Injured	0	0	0	0	0
-7.14215	2.37689	DCT Injured	0	0	0	0	0
-7.23328	2.60253	DCT Injured	0	0	0	0	0
-7.52859	2.59938	DCT Injured	0	0	0	0	0
-9.39244	1.95898	CNT Injured	0	0	0	0	0
-7.04479	2.07919	DCT Injured	0	0	0	0	0
-7.62762	2.58606	DCT Injured	0	0	0	0	0
-6.82488	2.14719	DCT Injured	0	0	0	0	0
-7.39586	2.58862	DCT Injured	0	0	0	0	0
-7.37365	2.39556	DCT Injured	0	0	0	0	0
-7.5525	2.72314	DCT Injured	0	0	0	0	0
-7.77309	2.64639	DCT Injured	0	0	0	0	0
-7.08496	1.83391	DCT Injured	0	0	0	0	0
-6.91023	2.28265	DCT Injured	0	0	0	0	0
-10.0596	2.00301	PC Injured	0	0	0	0	0
-8.05443	2.37374	DCT Injured	0	0	0	0	0
-7.68411	2.28492	DCT Injured	0	0	0	0	0
-9.9202	2.10538	PC Injured	0	0	0	0	0
-9.04418	0.638066	CNT	0	0	0	0	0
-7.64109	2.64709	DCT Injured	0	0	0	0	0
-9.68387	2.29777	PC Injured	0	0	0	0	0
-9.77403	2.02768	CNT Injured	0	0	0	0	0
-9.73837	2.00246	PC Injured	0	0	0	0	0
-9.76029	2.23303	PC Injured	0	0	0	0	0
-7.1897	2.4747	DCT Injured	0	0	0	0	0
-6.94329	1.99785	DCT Injured	0	0	0	0	0
-7.23238	2.58893	DCT Injured	0	0	0	0	0
-7.63423	2.18302	DCT Injured	0	0	0	0	0
-9.515	0.219621	CNT	0	0	0	0	0
-7.28744	2.57564	DCT Injured	0	0	0	0	0
-7.51926	2.5221	DCT Injured	0	0	0	0	0
-7.00404	1.77355	DCT Injured	0	0	0	0	0
-7.10901	2.46619	DCT Injured	0	0	0	0	0
-9.6699	2.20601	PC Injured	0	0	0	0	0
-7.17276	2.67558	DCT Injured	0	0	0	0	0
-8.844	2.08332	CNT Injured	0	0	0	0	0
-8.68922	2.12883	CNT Injured	0	0	0	0	0
-7.66407	2.5515	DCT Injured	0	0	0	0	0
-10.0161	2.04024	PC Injured	0	0	0	0	0
-6.95506	2.47311	DCT Injured	0	0	0	0	0
-8.37253	2.21839	DCT Injured	0	0	0	0	0
-7.75635	2.55547	DCT Injured	0	0	0	0	0
-9.03313	1.99623	CNT Injured	0	0	0	0	0
-9.41307	1.87704	CNT Injured	0	0	0	0	0
-7.49578	2.69179	DCT Injured	0	0	0	0	0
-6.92474	1.71452	DCT Injured	0	0	0	0	0
-9.15826	1.94996	CNT Injured	0	0	0	0	0
-7.59409	2.75253	DCT Injured	0	0	0	0	0
-8.92124	2.17949	CNT Injured	0	0	0	0	0
-7.7627	2.37734	DCT Injured	0	0	0	0	0
-7.72283	2.36704	DCT Injured	0	0	0	0	0
-7.41655	2.73543	DCT Injured	0	0	0	0	0
-7.69099	2.00305	DCT Injured	0	0	0	0	0
-7.38333	2.51424	DCT Injured	0	0	0	0	0
-9.81031	2.14186	PC Injured	0	0	0	0	0
-7.3085	2.55963	DCT Injured	0	0	0	0	0
-9.52895	2.09781	CNT Injured	0	0	0	0	0
-7.08777	2.43582	DCT Injured	0	0	0	0	0
-7.36796	2.63476	DCT Injured	0	0	0	0	0
-7.03754	2.52579	DCT Injured	0	0	0	0	0
-9.79977	2.25138	PC Injured	0	0	0	0	0
-7.11173	2.6111	DCT Injured	0	0	0	0	0
-8.57772	2.22558	CNT Injured	0	0	0	0	0
-9.26768	1.90201	CNT Injured	0	0	0	0	0
-7.37218	2.60079	DCT Injured	0	0	0	0	0
-7.43768	2.59502	DCT Injured	0	0	0	0	0
-7.47899	2.6876	DCT Injured	0	0	0	0	0
-9.59961	2.37488	PC Injured	0	0	0	0	0
-8.80393	2.08885	CNT Injured	0	0	0	0	0
-12.5039	0.079356	cPC	0	0	0	0	0
-11.9675	0.763997	mPC	0	0	0	0	0
-3.79954	0.141938	DCT1	0	0	0	0	0
-3.2486	0.631539	DCT1	0	0	0	0	0
-3.77755	0.837847	DCT1	0	0	0	0	0
-12.5982	0.0417334	cPC	0	0	0	0	0
-5.77135	0.118494	DCT2	0	0	0	0	0
-5.01286	1.39727	DCT1	0	0	0	0	0
-9.85831	-0.584986	CNT	0	0	0	0	0
-11.818	-0.39624	cPC	0	0	0	0	0
-12.0085	0.854262	mPC	0	0	0	0	0
-10.7587	-0.550127	CNT	0	0	0	0	0
-12.4354	-0.242138	cPC	0	0	0	0	0
-10.7036	-0.63272	CNT	0	0	0	0	0
-12.2635	0.283401	mPC	0	0	0	0	0
-4.67276	0.597822	DCT2	0	0	0	0	0
-4.96202	0.82892	DCT2	0	0	0	0	0
-5.60769	-0.0048864	DCT2	0	0	0	0	0
-3.41071	0.717127	DCT1	0	0	0	0	0
-12.2611	0.624142	cPC	0	0	0	0	0
-10.5198	-0.323966	CNT	0	0	0	0	0
-10.2206	-0.509643	CNT	0	0	0	0	0
-11.8385	1.20587	mPC	0	0	0	0	0
-11.5934	-0.152079	cPC	0	0	0	0	0
-3.73963	0.841759	DCT1	0	0	0	0	0
-5.08242	-0.21247	DCT2	0	0	0	0	0
-8.79111	-0.651402	CNT	0	0	0	0	0
-11.8985	1.21358	mPC	0	0	0	0	0
-7.98238	-0.17905	DCT2	0	0	0	0	0
-3.41142	0.774082	DCT1	0	0	0	0	0
-12.5012	-0.121558	cPC	0	0	0	0	0
-3.91981	0.948085	DCT1	0	0	0	0	0
-8.46248	-0.463186	CNT	0	0	0	0	0
-12.4376	0.0271474	cPC	0	0	0	0	0
-12.1388	-0.286469	cPC	0	0	0	0	0
-12.4918	-0.167022	cPC	0	0	0	0	0
-12.0215	0.627415	mPC	0	0	0	0	0
-4.52053	0.456421	DCT1	0	0	0	0	0
-12.0933	0.363826	cPC	0	0	0	0	0
-9.62956	-0.0696006	CNT	0	0	0	0	0
-11.9076	0.0534297	cPC	0	0	0	0	0
-11.0286	-0.210733	CNT	0	0	0	0	0
-10.2297	-0.701113	CNT	0	0	0	0	0
-11.6401	1.28988	mPC	0	0	0	0	0
-10.8261	-0.544009	CNT	0	0	0	0	0
-3.66289	0.703444	DCT1	0	0	0	0	0
-3.21438	0.646119	DCT1	0	0	0	0	0
-9.80739	-0.840419	CNT	0	0	0	0	0
-4.85902	0.670555	DCT1	0	0	0	0	0
-9.13626	-0.0460252	CNT	0	0	0	0	0
-8.67975	-0.706112	CNT	0	0	0	0	0
-4.39568	1.06681	DCT2	0	0	0	0	0
-10.8068	-0.379748	CNT	0	0	0	0	0
-4.71409	0.413192	DCT1	0	0	0	0	0
-4.01027	0.945333	DCT1	0	0	0	0	0
-3.74318	0.89684	DCT1	0	0	0	0	0
-9.64134	-0.778492	CNT	0	0	0	0	0
-8.61311	-0.515069	CNT	0	0	0	0	0
-12.3276	0.283125	CNT	0	0	0	0	0
-11.0908	-0.135914	CNT	0	0	0	0	0
-5.5111	0.909624	DCT2	0	0	0	0	0
-4.73822	-0.0468577	DCT1	0	0	0	0	0
-9.99768	-0.855477	CNT	0	0	0	0	0
-12.2788	0.254215	cPC	0	0	0	0	0
-12.1013	0.0587316	cPC	0	0	0	0	0
-9.38328	-0.618881	CNT	0	0	0	0	0
-5.33603	0.985926	DCT2	0	0	0	0	0
-4.93738	-0.052425	DCT1	0	0	0	0	0
-12.3419	0.414415	cPC	0	0	0	0	0
-12.2301	0.640611	mPC	0	0	0	0	0
-4.81048	-0.126469	DCT2	0	0	0	0	0
-11.2878	-0.221361	cPC	0	0	0	0	0
-3.63995	0.415464	DCT1	0	0	0	0	0
-12.5537	-0.232508	cPC	0	0	0	0	0
-6.29406	0.179279	DCT2	0	0	0	0	0
-10.254	-0.472609	CNT	0	0	0	0	0
-5.41526	0.87043	DCT2	0	0	0	0	0
-11.4744	-0.29431	cPC	0	0	0	0	0
-5.98012	0.139375	DCT2	0	0	0	0	0
-8.30474	-0.291233	CNT	0	0	0	0	0
-5.22062	0.927788	DCT2	0	0	0	0	0
-4.21653	1.16837	DCT1	0	0	0	0	0
-10.2382	-0.464112	CNT	0	0	0	0	0
-10.3733	-0.506049	CNT	0	0	0	0	0
-12.0339	0.926531	mPC	0	0	0	0	0
-4.0117	0.859072	DCT1	0	0	0	0	0
-5.5629	0.534116	DCT2	0	0	0	0	0
-4.41815	1.16551	DCT1	0	0	0	0	0
-3.67921	0.706214	DCT1	0	0	0	0	0
-12.0265	0.506575	cPC	0	0	0	0	0
-3.6922	0.330887	DCT1	0	0	0	0	0
-12.4602	-0.258657	cPC	0	0	0	0	0
-9.98646	-0.752706	CNT	0	0	0	0	0
-3.34378	0.752439	DCT1	0	0	0	0	0
-4.6766	0.618906	DCT1	0	0	0	0	0
-12.4963	0.161779	cPC	0	0	0	0	0
-11.8749	1.12532	mPC	0	0	0	0	0
-6.08224	0.388103	DCT2	0	0	0	0	0
-8.71041	-0.557532	CNT	0	0	0	0	0
-12.621	-0.222025	cPC	0	0	0	0	0
-11.783	1.18684	mPC	0	0	0	0	0
-8.6815	-0.570975	CNT	0	0	0	0	0
-4.24233	1.1345	DCT1	0	0	0	0	0
-12.5148	-0.204816	cPC	0	0	0	0	0
-5.03492	-0.038013	DCT2	0	0	0	0	0
-11.0294	-0.311308	CNT	0	0	0	0	0
-12.0194	0.857699	mPC	0	0	0	0	0
-3.48952	0.334572	DCT1	0	0	0	0	0
-8.38843	-0.434309	CNT	0	0	0	0	0
-4.93093	-0.0428324	DCT2	0	0	0	0	0
-12.1205	0.634917	mPC	0	0	0	0	0
-11.9744	0.821778	mPC	0	0	0	0	0
-11.7064	-0.182342	cPC	0	0	0	0	0
-4.00952	0.435468	DCT1	0	0	0	0	0
-11.9839	1.18355	mPC	0	0	0	0	0
-3.55079	0.789672	DCT1	0	0	0	0	0
-3.60062	0.566257	DCT1	0	0	0	0	0
-9.94351	-0.613276	CNT	0	0	0	0	0
-11.6282	1.0866	mPC	0	0	0	0	0
-11.8198	-0.268535	cPC	0	0	0	0	0
-3.59809	0.869284	DCT1	0	0	0	0	0
-9.85169	-0.707342	CNT	0	0	0	0	0
-6.63849	0.367391	DCT2	0	0	0	0	0
-8.63835	-0.513969	CNT	0	0	0	0	0
-8.64565	-0.67648	CNT	0	0	0	0	0
-8.91766	-0.655123	CNT	0	0	0	0	0
-4.52355	1.12991	DCT1	0	0	0	0	0
-6.5131	0.443179	DCT2	0	0	0	0	0
-5.19931	-0.0728684	DCT2	0	0	0	0	0
-5.97011	0.132672	DCT2	0	0	0	0	0
-12.0339	0.0575008	cPC	0	0	0	0	0
-3.67187	0.687804	DCT1	0	0	0	0	0
-11.0003	-0.349565	CNT	0	0	0	0	0
-9.98768	-0.775883	CNT	0	0	0	0	0
-3.52428	0.586959	DCT1	0	0	0	0	0
-11.3294	-0.243535	CNT	0	0	0	0	0
-3.91521	0.617674	DCT1	0	0	0	0	0
-3.84553	0.647634	DCT1	0	0	0	0	0
-12.2782	0.0011487	cPC	0	0	0	0	0
-11.3702	-0.435825	CNT	0	0	0	0	0
-12.1688	0.0127279	cPC	0	0	0	0	0
-12.1665	0.143622	cPC	0	0	0	0	0
-11.7589	1.23268	mPC	0	0	0	0	0
-3.42368	0.656556	DCT1	0	0	0	0	0
-11.5349	-0.240251	cPC	0	0	0	0	0
-11.9834	0.687437	mPC	0	0	0	0	0
-3.09363	0.524822	DCT1	0	0	0	0	0
-5.01409	-0.0663617	DCT2	0	0	0	0	0
-4.6549	1.126	DCT1	0	0	0	0	0
-8.17935	-0.292793	CNT	0	0	0	0	0
-3.12377	0.597328	DCT1	0	0	0	0	0
-12.2016	0.668325	cPC	0	0	0	0	0
-11.811	1.28872	mPC	0	0	0	0	0
-5.62095	0.703445	DCT2	0	0	0	0	0
-10.1177	-0.719972	CNT	0	0	0	0	0
-3.5407	0.599041	DCT1	0	0	0	0	0
-4.88664	0.0349774	DCT2	0	0	0	0	0
-12.3945	-0.285337	cPC	0	0	0	0	0
-12.5978	-0.075472	cPC	0	0	0	0	0
-4.15278	0.183955	DCT1	0	0	0	0	0
-3.11196	0.483065	DCT1	0	0	0	0	0
-5.30616	0.652421	DCT1	0	0	0	0	0
-3.25306	0.709934	DCT1	0	0	0	0	0
-12.4323	-0.213175	cPC	0	0	0	0	0
-5.31969	-0.0890926	DCT2	0	0	0	0	0
-4.486	-0.0643109	DCT2	0	0	0	0	0
-3.32823	0.590045	DCT1	0	0	0	0	0
-10.134	-0.794964	CNT	0	0	0	0	0
-12.054	-0.289527	cPC	0	0	0	0	0
-3.78904	0.823854	DCT1	0	0	0	0	0
-9.88145	-0.848869	CNT	0	0	0	0	0
-11.7538	1.32894	mPC	0	0	0	0	0
-3.15257	0.748661	DCT1	0	0	0	0	0
-8.45443	-0.412442	CNT	0	0	0	0	0
-9.88012	-0.744625	CNT	0	0	0	0	0
-9.33775	-0.780413	CNT	0	0	0	0	0
-11.8615	0.748019	cPC	0	0	0	0	0
-12.4147	0.0244542	cPC	0	0	0	0	0
-11.946	0.917427	mPC	0	0	0	0	0
-11.7125	1.43635	mPC	0	0	0	0	0
-11.2395	-0.199967	CNT	0	0	0	0	0
-3.98171	0.953954	DCT1	0	0	0	0	0
-12.283	0.371748	cPC	0	0	0	0	0
-3.31194	0.66268	DCT1	0	0	0	0	0
-9.55716	-0.77938	CNT	0	0	0	0	0
-10.302	-0.597614	CNT	0	0	0	0	0
-11.9433	1.10296	mPC	0	0	0	0	0
-9.61556	-0.352025	CNT	0	0	0	0	0
-2.99143	0.592152	DCT1	0	0	0	0	0
-12.2375	0.79746	mPC	0	0	0	0	0
-12.4402	-0.112425	cPC	0	0	0	0	0
-12.205	0.87898	mPC	0	0	0	0	0
-12.2596	0.859005	mPC	0	0	0	0	0
-3.52798	0.773118	DCT1	0	0	0	0	0
-4.63782	1.25293	DCT1	0	0	0	0	0
-4.27754	0.441894	DCT1	0	0	0	0	0
-12.4493	0.0048826	cPC	0	0	0	0	0
-3.31665	0.797819	DCT1	0	0	0	0	0
-11.9685	0.981225	mPC	0	0	0	0	0
-3.82155	0.796123	DCT1	0	0	0	0	0
-12.1656	0.678151	mPC	0	0	0	0	0
-11.8721	0.177104	cPC	0	0	0	0	0
-11.7426	1.0806	mPC	0	0	0	0	0
-4.3619	0.403607	DCT1	0	0	0	0	0
-4.12997	1.08076	DCT1	0	0	0	0	0
-4.47011	1.02821	DCT1	0	0	0	0	0
-3.18586	0.630104	DCT1	0	0	0	0	0
-6.10273	0.288968	DCT2	0	0	0	0	0
-12.443	-0.242201	cPC	0	0	0	0	0
-11.8097	1.32815	mPC	0	0	0	0	0
-9.11427	-0.471171	CNT	0	0	0	0	0
-3.06408	0.510532	DCT1	0	0	0	0	0
-11.024	-0.257191	CNT	0	0	0	0	0
-4.13779	1.0644	DCT1	0	0	0	0	0
-5.3233	0.273628	DCT2	0	0	0	0	0
-12.3359	0.0305615	cPC	0	0	0	0	0
-10.1568	-0.60097	CNT	0	0	0	0	0
-9.12377	0.532794	CNT	0	0	0	0	0
-5.21457	0.280302	DCT2	0	0	0	0	0
-10.8326	-0.151198	CNT	0	0	0	0	0
-11.8324	1.32168	mPC	0	0	0	0	0
-3.27942	0.54869	DCT1	0	0	0	0	0
-3.08812	0.525111	DCT1	0	0	0	0	0
-8.15755	-0.330365	CNT	0	0	0	0	0
-12.5299	-0.269231	cPC	0	0	0	0	0
-3.5575	0.289767	DCT1	0	0	0	0	0
-11.1067	-0.422941	CNT	0	0	0	0	0
-12.0242	0.357733	cPC	0	0	0	0	0
-12.302	0.0451611	cPC	0	0	0	0	0
-12.4815	-0.228867	cPC	0	0	0	0	0
-10.7945	-0.320765	CNT	0	0	0	0	0
-2.97158	0.700504	DCT1	0	0	0	0	0
-12.4711	-0.0784321	cPC	0	0	0	0	0
-11.977	-0.353873	cPC	0	0	0	0	0
-3.70922	0.543597	DCT1	0	0	0	0	0
-8.96249	-0.576768	CNT	0	0	0	0	0
-3.58666	0.751453	DCT1	0	0	0	0	0
-10.7213	-0.540241	CNT	0	0	0	0	0
-10.1743	-0.745237	CNT	0	0	0	0	0
-12.0436	0.880857	mPC	0	0	0	0	0
-3.33464	0.580538	DCT1	0	0	0	0	0
-8.87158	-0.520796	CNT	0	0	0	0	0
-12.5294	-0.165247	cPC	0	0	0	0	0
-11.5355	1.37356	mPC	0	0	0	0	0
-5.97804	1.16203	DCT2	0	0	0	0	0
-12.0121	-0.174437	cPC	0	0	0	0	0
-12.4659	-0.0988581	cPC	0	0	0	0	0
-11.7916	1.21242	mPC	0	0	0	0	0
-5.13717	0.902689	DCT1	0	0	0	0	0
-3.36929	0.78862	DCT1	0	0	0	0	0
-9.01637	-0.562904	CNT	0	0	0	0	0
-10.279	-0.505608	CNT	0	0	0	0	0
-12.0593	-0.215302	cPC	0	0	0	0	0
-4.17328	0.269323	DCT1	0	0	0	0	0
-4.51102	0.566633	DCT1	0	0	0	0	0
-3.44142	0.573163	DCT1	0	0	0	0	0
-11.8418	1.11013	mPC	0	0	0	0	0
-10.2921	-0.499947	CNT	0	0	0	0	0
-12.305	-0.252201	cPC	0	0	0	0	0
-8.63109	-0.615012	CNT	0	0	0	0	0
-10.6806	-0.584514	CNT	0	0	0	0	0
-9.90101	-0.788317	CNT	0	0	0	0	0
-11.0205	1.40451	CNT	0	0	0	0	0
-3.31455	0.593237	DCT1	0	0	0	0	0
-12.2169	0.296104	mPC	0	0	0	0	0
-11.6443	0.0972728	cPC	0	0	0	0	0
-3.10238	0.508031	DCT1	0	0	0	0	0
-4.13979	0.889771	DCT1	0	0	0	0	0
-7.32559	2.32683	DCT Injured	0	0	0	0	0
-4.86356	0.975947	DCT2	0	0	0	0	0
-4.28217	0.454876	DCT1	0	0	0	0	0
-8.71195	-0.465087	CNT	0	0	0	0	0
-12.1939	0.136197	cPC	0	0	0	0	0
-8.14914	0.815764	CNT	0	0	0	0	0
-5.52517	0.136453	DCT2	0	0	0	0	0
-10.4779	-0.479106	CNT	0	0	0	0	0
-11.9142	1.02103	mPC	0	0	0	0	0
-12.0417	-0.0033585	cPC	0	0	0	0	0
-10.8897	-0.260953	CNT	0	0	0	0	0
-9.74838	-0.815366	CNT	0	0	0	0	0
-8.95074	0.0181284	CNT	0	0	0	0	0
-4.70724	0.905455	DCT2	0	0	0	0	0
-11.4564	-0.0148604	cPC	0	0	0	0	0
-4.142	1.06742	DCT1	0	0	0	0	0
-3.1293	0.518124	DCT1	0	0	0	0	0
-3.72084	0.745331	DCT1	0	0	0	0	0
-3.18156	0.496029	DCT1	0	0	0	0	0
-3.1934	0.664386	DCT1	0	0	0	0	0
-10.5675	-0.550984	CNT	0	0	0	0	0
-12.175	0.532643	mPC	0	0	0	0	0
-3.36398	0.563407	DCT1	0	0	0	0	0
-11.4715	-0.294687	cPC	0	0	0	0	0
-4.5321	0.542921	DCT1	0	0	0	0	0
-10.8551	-0.471199	CNT	0	0	0	0	0
-10.2268	0.369025	CNT	0	0	0	0	0
-12.5768	0.0228876	cPC	0	0	0	0	0
-10.0741	0.217961	CNT	0	0	0	0	0
-8.85244	-0.258671	CNT	0	0	0	0	0
-12.4082	-0.230181	cPC	0	0	0	0	0
-3.88753	0.590042	DCT1	0	0	0	0	0
-12.4064	-0.0099524	cPC	0	0	0	0	0
-5.09443	0.992284	DCT2	0	0	0	0	0
-10.0516	0.424237	CNT	0	0	0	0	0
-11.8074	1.11288	mPC	0	0	0	0	0
-9.15725	0.295933	CNT	0	0	0	0	0
-4.19925	0.4559	DCT1	0	0	0	0	0
-10.2398	0.776815	CNT	0	0	0	0	0
-9.82891	-0.752508	CNT	0	0	0	0	0
-8.51824	0.560542	CNT	0	0	0	0	0
-9.91783	0.529422	CNT	0	0	0	0	0
-4.8207	0.0498483	DCT1	0	0	0	0	0
-3.06512	0.391349	DCT1	0	0	0	0	0
-3.25645	0.485367	DCT1	0	0	0	0	0
-12.488	-0.103729	cPC	0	0	0	0	0
-12.3457	0.00499839	cPC	0	0	0	0	0
-10.2008	-0.758569	CNT	0	0	0	0	0
-9.58995	-0.197654	CNT	0	0	0	0	0
-8.6321	-0.658367	CNT	0	0	0	0	0
-12.5045	0.0997635	cPC	0	0	0	0	0
-8.7114	-0.297523	CNT	0	0	0	0	0
-6.05089	0.153253	DCT2	0	0	0	0	0
-11.9166	0.9088	mPC	0	0	0	0	0
-12.4601	-0.23651	cPC	0	0	0	0	0
-8.81839	1.62121	CNT Injured	0	0	0	0	0
-12.226	0.0667298	cPC	0	0	0	0	0
-3.20863	0.464961	DCT1	0	0	0	0	0
-11.7174	0.514604	cPC	0	0	0	0	0
-3.25624	0.404873	DCT1	0	0	0	0	0
-12.504	-0.285739	cPC	0	0	0	0	0
-12.3568	-0.165622	cPC	0	0	0	0	0
-3.26757	0.630551	DCT1	0	0	0	0	0
-11.025	-0.382485	CNT	0	0	0	0	0
-3.36856	0.385039	DCT1	0	0	0	0	0
-10.0593	-0.363372	CNT	0	0	0	0	0
-9.6575	-0.0856894	CNT	0	0	0	0	0
-5.30092	0.242924	DCT2	0	0	0	0	0
-3.22223	0.733669	DCT1	0	0	0	0	0
-4.29252	0.18413	DCT1	0	0	0	0	0
-11.8627	0.386085	cPC	0	0	0	0	0
-3.09219	0.484298	DCT1	0	0	0	0	0
-8.63989	-0.50951	CNT	0	0	0	0	0
-12.2473	0.437429	cPC	0	0	0	0	0
-12.5082	-0.225677	cPC	0	0	0	0	0
-12.3751	-0.271297	cPC	0	0	0	0	0
-10.8856	0.967178	CNT	0	0	0	0	0
-3.70271	0.623835	DCT1	0	0	0	0	0
-8.61016	-0.423222	CNT	0	0	0	0	0
-4.77431	0.364868	DCT2	0	0	0	0	0
-3.95022	0.5244	DCT1	0	0	0	0	0
-12.1474	0.567646	mPC	0	0	0	0	0
-3.59761	0.598694	DCT1	0	0	0	0	0
-9.17677	-0.632123	CNT	0	0	0	0	0
-9.99799	-0.786224	CNT	0	0	0	0	0
-12.1867	0.730869	mPC	0	0	0	0	0
-12.4965	-0.244821	cPC	0	0	0	0	0
-11.9959	-0.332574	cPC	0	0	0	0	0
-6.08134	0.629558	DCT2	0	0	0	0	0
-3.33036	0.441462	DCT1	0	0	0	0	0
-11.8258	1.17451	mPC	0	0	0	0	0
-5.05992	0.118281	DCT2	0	0	0	0	0
-11.3931	-0.453322	CNT	0	0	0	0	0
-11.1552	0.0167086	CNT	0	0	0	0	0
-7.15479	2.41307	DCT Injured	0	0	0	0	0
-9.88345	0.310445	CNT	0	0	0	0	0
-11.9264	1.0368	mPC	0	0	0	0	0
-3.60461	0.502802	DCT1	0	0	0	0	0
-3.36218	0.687496	DCT1	0	0	0	0	0
-4.84101	0.30465	DCT1	0	0	0	0	0
-12.57	-0.0874226	cPC	0	0	0	0	0
-11.8345	0.625138	cPC	0	0	0	0	0
-10.4535	-0.628626	CNT	0	0	0	0	0
-9.02378	-0.198618	CNT	0	0	0	0	0
-9.67796	-0.69531	CNT	0	0	0	0	0
-11.9493	1.05977	mPC	0	0	0	0	0
-12.0497	0.988442	mPC	0	0	0	0	0
-9.19508	-0.317112	CNT	0	0	0	0	0
-4.9596	1.00366	DCT2	0	0	0	0	0
-12.4243	-0.350884	cPC	0	0	0	0	0
-4.948	0.133075	DCT1	0	0	0	0	0
-4.32402	0.349328	DCT1	0	0	0	0	0
-10.1295	-0.689187	CNT	0	0	0	0	0
-9.08174	-0.199041	CNT	0	0	0	0	0
-3.23397	0.277351	DCT1	0	0	0	0	0
-6.20571	0.253828	DCT2	0	0	0	0	0
-4.84213	-0.0405706	DCT2	0	0	0	0	0
-9.33468	-0.617464	CNT	0	0	0	0	0
-10.6223	-0.564899	CNT	0	0	0	0	0
-8.12097	0.212122	CNT Injured	0	0	0	0	0
-4.07815	0.859257	DCT1	0	0	0	0	0
-4.34573	0.677019	DCT2	0	0	0	0	0
-3.61205	0.348479	DCT1	0	0	0	0	0
-3.23007	0.57266	DCT1	0	0	0	0	0
-9.81613	0.980771	CNT	0	0	0	0	0
-6.89499	2.21772	DCT Injured	0	0	0	0	0
-12.5065	-0.0093893	cPC	0	0	0	0	0
-11.4798	-0.42058	cPC	0	0	0	0	0
-3.8463	0.18238	DCT1	0	0	0	0	0
-10.1363	-0.761327	CNT	0	0	0	0	0
-8.26974	-0.350664	CNT	0	0	0	0	0
-6.31166	0.089134	DCT2	0	0	0	0	0
-5.63145	1.01668	DCT2	0	0	0	0	0
-9.88327	-0.383862	CNT	0	0	0	0	0
-12.2373	-0.218952	cPC	0	0	0	0	0
-8.83068	-0.489311	CNT	0	0	0	0	0
-12.5747	-0.177174	cPC	0	0	0	0	0
-10.931	-0.653717	CNT	0	0	0	0	0
-3.80801	0.444553	DCT1	0	0	0	0	0
-5.72408	0.269923	DCT2	0	0	0	0	0
-3.16148	0.418848	DCT1	0	0	0	0	0
-9.80599	-0.813621	CNT	0	0	0	0	0
-3.25355	0.408699	DCT1	0	0	0	0	0
-8.92207	-0.379676	CNT	0	0	0	0	0
-11.6003	1.44603	mPC	0	0	0	0	0
-4.75649	0.344234	DCT1	0	0	0	0	0
-9.54789	-0.830338	CNT	0	0	0	0	0
-9.88163	-0.796325	CNT	0	0	0	0	0
-11.2551	-0.509865	CNT	0	0	0	0	0
-3.13066	0.699292	DCT1	0	0	0	0	0
-3.87698	0.628827	DCT1	0	0	0	0	0
-10.4371	0.510749	CNT	0	0	0	0	0
-9.13447	0.0971146	CNT	0	0	0	0	0
-3.34245	0.319422	DCT1	0	0	0	0	0
-11.8704	1.17696	mPC	0	0	0	0	0
-3.25724	0.515717	DCT1	0	0	0	0	0
-12.0359	-0.087348	cPC	0	0	0	0	0
-12.6269	-0.0916087	cPC	0	0	0	0	0
-9.68007	-0.782579	CNT	0	0	0	0	0
-8.93828	-0.29051	CNT	0	0	0	0	0
-10.3738	-0.600188	CNT	0	0	0	0	0
-3.13361	0.437321	DCT1	0	0	0	0	0
-3.3883	0.552028	DCT1	0	0	0	0	0
-12.5109	-0.218025	cPC	0	0	0	0	0
-5.05665	0.955406	DCT2	0	0	0	0	0
-9.29812	2.32631	CNT	0	0	0	0	0
-12.5691	-0.143953	cPC	0	0	0	0	0
-9.26208	-0.256823	CNT	0	0	0	0	0
-4.67675	0.826922	DCT1	0	0	0	0	0
-9.99487	-0.707967	CNT	0	0	0	0	0
-3.23522	0.464701	DCT1	0	0	0	0	0
-11.2972	-0.387262	cPC	0	0	0	0	0
-8.65123	-0.0444888	CNT	0	0	0	0	0
-3.00834	0.519267	DCT1	0	0	0	0	0
-9.36573	0.0499623	CNT	0	0	0	0	0
-9.68815	-0.781253	CNT	0	0	0	0	0
-3.25998	0.43478	DCT1	0	0	0	0	0
-11.1798	-0.49171	CNT	0	0	0	0	0
-4.88878	0.081716	DCT1	0	0	0	0	0
-9.79375	-0.790142	CNT	0	0	0	0	0
-3.25518	0.358571	DCT1	0	0	0	0	0
-9.68992	-0.719803	CNT	0	0	0	0	0
-9.4123	-0.618761	CNT	0	0	0	0	0
-3.39637	0.324019	DCT1	0	0	0	0	0
-9.93667	-0.767337	CNT	0	0	0	0	0
-8.78297	-0.659708	CNT	0	0	0	0	0
-12.1756	-0.309156	cPC	0	0	0	0	0
-10.8095	-0.464249	CNT	0	0	0	0	0
-9.81345	-0.725013	CNT	0	0	0	0	0
-4.2698	0.960637	DCT1	0	0	0	0	0
-12.4889	-0.133548	cPC	0	0	0	0	0
-12.3084	-0.218518	cPC	0	0	0	0	0
-9.88563	-0.700108	CNT	0	0	0	0	0
-3.67282	0.310687	DCT1	0	0	0	0	0
-9.90192	-0.788322	CNT	0	0	0	0	0
-4.80906	0.807465	DCT1	0	0	0	0	0
-12.1899	0.201094	cPC	0	0	0	0	0
-5.56568	0.227739	DCT2	0	0	0	0	0
-6.58408	2.00972	DCT Injured	0	0	0	0	0
-10.141	-0.780363	CNT	0	0	0	0	0
-3.35138	0.358927	DCT1	0	0	0	0	0
-11.4159	-0.466969	cPC	0	0	0	0	0
-10.9771	0.667078	CNT	0	0	0	0	0
-5.01948	-0.0189523	DCT2	0	0	0	0	0
-4.87898	-0.0733678	DCT2	0	0	0	0	0
-4.79116	0.193817	DCT2	0	0	0	0	0
-4.92096	0.0741295	DCT2	0	0	0	0	0
-8.91953	-0.591817	CNT	0	0	0	0	0
-12.4973	0.0423666	cPC	0	0	0	0	0
-4.98202	0.814148	DCT1	0	0	0	0	0
-12.4994	-0.191771	cPC	0	0	0	0	0
-3.44233	0.20128	DCT1	0	0	0	0	0
-4.5884	0.497804	DCT1	0	0	0	0	0
-11.8745	1.08537	mPC	0	0	0	0	0
-8.62076	-0.432576	CNT	0	0	0	0	0
-3.15993	0.58459	DCT1	0	0	0	0	0
-3.10618	0.636611	DCT1	0	0	0	0	0
-7.12066	2.09929	DCT Injured	0	0	0	0	0
-7.08793	2.75677	DCT Injured	0	0	0	0	0
-6.83495	1.72314	DCT Injured	0	0	0	0	0
-7.65921	2.66159	DCT Injured	0	0	0	0	0
-7.47366	2.59553	DCT Injured	0	0	0	0	0
-9.14599	2.02015	PC Injured	0	0	0	0	0
-5.29831	0.792419	DCT2	0	0	0	0	0
-7.57567	2.77625	DCT Injured	0	0	0	0	0
-7.22559	2.49707	DCT Injured	0	0	0	0	0
-7.02412	1.86386	DCT Injured	0	0	0	0	0
-7.14396	2.7046	DCT Injured	0	0	0	0	0
-7.80913	2.63484	DCT Injured	0	0	0	0	0
-9.02974	1.94264	CNT Injured	0	0	0	0	0
-9.32812	2.04562	CNT Injured	0	0	0	0	0
-7.29906	2.52422	DCT Injured	0	0	0	0	0
-7.37972	2.73382	DCT Injured	0	0	0	0	0
-10.0314	1.97001	PC Injured	0	0	0	0	0
-8.86194	2.07178	CNT Injured	0	0	0	0	0
-9.30082	1.81379	CNT Injured	0	0	0	0	0
-7.01206	1.85102	DCT Injured	0	0	0	0	0
-7.39731	2.16347	DCT Injured	0	0	0	0	0
-9.02034	1.99285	CNT Injured	0	0	0	0	0
-7.45623	2.69495	DCT Injured	0	0	0	0	0
-7.83672	2.44126	DCT Injured	0	0	0	0	0
-7.66628	2.73867	DCT Injured	0	0	0	0	0
-8.88556	2.01968	CNT Injured	0	0	0	0	0
-7.55498	2.69964	DCT Injured	0	0	0	0	0
-7.34379	2.76291	DCT Injured	0	0	0	0	0
-8.80356	2.14456	CNT Injured	0	0	0	0	0
-7.18215	2.70106	DCT Injured	0	0	0	0	0
-7.56849	2.60732	DCT Injured	0	0	0	0	0
-6.8912	2.1053	DCT Injured	0	0	0	0	0
-9.31092	2.03507	CNT Injured	0	0	0	0	0
-9.94229	2.03883	PC Injured	0	0	0	0	0
-9.8074	2.24657	PC Injured	0	0	0	0	0
-7.36828	2.68125	DCT Injured	0	0	0	0	0
-9.21922	2.03671	CNT Injured	0	0	0	0	0
-9.31647	1.9053	CNT Injured	0	0	0	0	0
-6.95438	2.42918	DCT Injured	0	0	0	0	0
-9.1713	1.93405	CNT Injured	0	0	0	0	0
-7.07175	2.52913	DCT Injured	0	0	0	0	0
-9.07342	1.92981	CNT Injured	0	0	0	0	0
-9.15363	1.95258	CNT Injured	0	0	0	0	0
-7.27737	2.50304	DCT Injured	0	0	0	0	0
-6.56499	2.22296	DCT Injured	0	0	0	0	0
-7.65068	1.5632	DCT Injured	0	0	0	0	0
-7.0332	2.51682	DCT Injured	0	0	0	0	0
-7.41772	2.58355	DCT Injured	0	0	0	0	0
-7.44275	1.94684	DCT Injured	0	0	0	0	0
-9.93238	2.02756	PC Injured	0	0	0	0	0
-7.64332	2.60739	DCT Injured	0	0	0	0	0
-6.85077	2.3681	DCT Injured	0	0	0	0	0
-8.01311	2.44517	DCT Injured	0	0	0	0	0
-7.38965	2.67524	DCT Injured	0	0	0	0	0
-7.23897	2.41284	DCT Injured	0	0	0	0	0
-7.03185	2.53138	DCT Injured	0	0	0	0	0
-7.53375	2.59604	DCT Injured	0	0	0	0	0
-9.07286	1.96604	CNT Injured	0	0	0	0	0
-7.63326	2.72291	DCT Injured	0	0	0	0	0
-7.17847	2.68189	DCT Injured	0	0	0	0	0
-7.28204	2.56427	DCT Injured	0	0	0	0	0
-7.29655	2.77183	DCT Injured	0	0	0	0	0
-7.25464	2.65547	DCT Injured	0	0	0	0	0
-7.48003	2.52155	DCT Injured	0	0	0	0	0
-7.88861	2.03109	DCT Injured	0	0	0	0	0
-7.6642	2.68183	DCT Injured	0	0	0	0	0
-7.01574	2.57926	DCT Injured	0	0	0	0	0
-7.28525	2.61264	DCT Injured	0	0	0	0	0
-9.15801	2.08509	PC Injured	0	0	0	0	0
-8.44278	2.16519	DCT Injured	0	0	0	0	0
-7.58296	2.66928	DCT Injured	0	0	0	0	0
-7.50896	2.69396	DCT Injured	0	0	0	0	0
-9.01888	1.97883	CNT Injured	0	0	0	0	0
-7.15649	2.7577	DCT Injured	0	0	0	0	0
-7.01428	2.4124	DCT Injured	0	0	0	0	0
-8.94848	2.10171	CNT Injured	0	0	0	0	0
-8.86318	1.7759	CNT Injured	0	0	0	0	0
-7.5595	2.72539	DCT Injured	0	0	0	0	0
-7.63802	2.80591	DCT Injured	0	0	0	0	0
-7.25209	2.69289	DCT Injured	0	0	0	0	0
-7.34671	1.89762	DCT Injured	0	0	0	0	0
-9.06243	2.02004	CNT Injured	0	0	0	0	0
-7.02567	2.61839	DCT Injured	0	0	0	0	0
-8.85784	2.07985	CNT Injured	0	0	0	0	0
-7.46249	2.62459	DCT Injured	0	0	0	0	0
-7.0854	2.82593	DCT Injured	0	0	0	0	0
-7.71777	2.81159	DCT Injured	0	0	0	0	0
-8.97481	1.98679	CNT Injured	0	0	0	0	0
-8.77754	2.00144	CNT Injured	0	0	0	0	0
-7.17665	2.49878	DCT Injured	0	0	0	0	0
-7.33562	2.53873	DCT Injured	0	0	0	0	0
-7.11642	2.64022	DCT Injured	0	0	0	0	0
-7.22259	2.63114	DCT Injured	0	0	0	0	0
-8.11606	2.43009	DCT Injured	0	0	0	0	0
-7.35789	2.80354	DCT Injured	0	0	0	0	0
-7.35303	2.65645	DCT Injured	0	0	0	0	0
-6.78261	2.1414	DCT Injured	0	0	0	0	0
-7.09202	2.26866	DCT Injured	0	0	0	0	0
-7.56443	2.62285	DCT Injured	0	0	0	0	0
-9.20713	2.04359	CNT Injured	0	0	0	0	0
-6.93649	1.73688	DCT Injured	0	0	0	0	0
-6.85367	2.28802	DCT Injured	0	0	0	0	0
-7.07885	2.36077	DCT Injured	0	0	0	0	0
-7.57959	2.80633	DCT Injured	0	0	0	0	0
-7.55114	2.59506	DCT Injured	0	0	0	0	0
-7.19512	2.02506	DCT Injured	0	0	0	0	0
-9.8441	2.26102	PC Injured	0	0	0	0	0
-7.18796	2.60265	DCT Injured	0	0	0	0	0
-9.29721	1.66706	CNT Injured	0	0	0	0	0
-7.61396	2.54866	DCT Injured	0	0	0	0	0
-6.87463	2.44411	DCT Injured	0	0	0	0	0
-9.8207	2.11113	PC Injured	0	0	0	0	0
-7.46004	2.54712	DCT Injured	0	0	0	0	0
-7.12022	2.54928	DCT Injured	0	0	0	0	0
-9.23635	1.93648	CNT Injured	0	0	0	0	0
-7.69709	2.62937	DCT Injured	0	0	0	0	0
-7.72385	2.66754	DCT Injured	0	0	0	0	0
-7.13147	2.70699	DCT Injured	0	0	0	0	0
-8.90224	2.07104	CNT Injured	0	0	0	0	0
-7.0401	2.51164	DCT Injured	0	0	0	0	0
-6.74638	2.16349	DCT Injured	0	0	0	0	0
-7.3653	2.5362	DCT Injured	0	0	0	0	0
-8.3124	2.37843	DCT Injured	0	0	0	0	0
-9.11371	1.97389	CNT Injured	0	0	0	0	0
-7.00897	2.51467	DCT Injured	0	0	0	0	0
-10.2042	1.87309	PC Injured	0	0	0	0	0
-7.41574	2.4797	DCT Injured	0	0	0	0	0
-7.44645	2.66179	DCT Injured	0	0	0	0	0
-8.10111	2.35313	DCT Injured	0	0	0	0	0
-10.3617	1.72709	PC Injured	0	0	0	0	0
-7.29598	2.6296	DCT Injured	0	0	0	0	0
-7.12871	2.24264	DCT Injured	0	0	0	0	0
-6.89279	2.62357	DCT Injured	0	0	0	0	0
-6.85323	2.56051	DCT Injured	0	0	0	0	0
-7.13228	2.60968	DCT Injured	0	0	0	0	0
-9.09407	1.98607	CNT Injured	0	0	0	0	0
-7.48305	2.57534	DCT Injured	0	0	0	0	0
-10.2126	1.9154	PC Injured	0	0	0	0	0
-7.65432	2.49661	DCT Injured	0	0	0	0	0
-7.64951	2.65402	DCT Injured	0	0	0	0	0
-7.05104	2.71482	DCT Injured	0	0	0	0	0
-9.8205	1.84414	PC Injured	0	0	0	0	0
-7.57197	2.53047	DCT Injured	0	0	0	0	0
-8.97765	1.9647	CNT Injured	0	0	0	0	0
-7.42984	2.55369	DCT Injured	0	0	0	0	0
-7.42489	2.71876	DCT Injured	0	0	0	0	0
-6.92453	2.34192	DCT Injured	0	0	0	0	0
-8.93125	1.93289	CNT Injured	0	0	0	0	0
-7.25142	2.97208	DCT Injured	0	0	0	0	0
-6.96018	2.5228	DCT Injured	0	0	0	0	0
-8.90301	1.89884	CNT Injured	0	0	0	0	0
-7.26552	2.77038	DCT Injured	0	0	0	0	0
-8.90739	1.93187	CNT Injured	0	0	0	0	0
-6.94019	2.6324	DCT Injured	0	0	0	0	0
-7.40917	2.9707	DCT Injured	0	0	0	0	0
-7.62195	2.46921	DCT Injured	0	0	0	0	0
-10.2539	1.90534	PC Injured	0	0	0	0	0
-7.45641	2.41969	DCT Injured	0	0	0	0	0
-10.0989	1.87638	PC Injured	0	0	0	0	0
-7.64026	2.83961	DCT Injured	0	0	0	0	0
-9.66227	1.21148	CNT Injured	0	0	0	0	0
-7.29999	2.66596	DCT Injured	0	0	0	0	0
-7.05598	2.58366	DCT Injured	0	0	0	0	0
-6.97724	2.56314	DCT Injured	0	0	0	0	0
-7.10612	2.56508	DCT Injured	0	0	0	0	0
-10.2492	-0.560403	CNT	0	0	0	0	0
-7.36509	2.40202	DCT Injured	0	0	0	0	0
-9.35837	1.64337	CNT Injured	0	0	0	0	0
-9.89107	-0.693934	CNT	0	0	0	0	0
-8.97554	1.86504	CNT Injured	0	0	0	0	0
-7.47433	2.68466	DCT Injured	0	0	0	0	0
-7.2006	2.68952	DCT Injured	0	0	0	0	0
-7.13004	2.84176	DCT Injured	0	0	0	0	0
-7.0401	2.56668	DCT Injured	0	0	0	0	0
-10.0343	1.98072	PC Injured	0	0	0	0	0
-3.22438	0.346734	DCT1	0	0	0	0	0
-9.86425	2.06902	PC Injured	0	0	0	0	0
-5.9913	0.495394	DCT2	0	0	0	0	0
-8.92824	1.88296	CNT Injured	0	0	0	0	0
-7.2284	2.82127	DCT Injured	0	0	0	0	0
-10.105	1.97829	PC Injured	0	0	0	0	0
-9.96565	2.01328	PC Injured	0	0	0	0	0
-6.9153	2.44541	DCT Injured	0	0	0	0	0
-7.17956	2.66693	DCT Injured	0	0	0	0	0
-7.27364	2.75416	DCT Injured	0	0	0	0	0
-6.68792	2.39619	DCT Injured	0	0	0	0	0
-8.93447	1.83772	CNT Injured	0	0	0	0	0
-7.13171	2.90262	DCT Injured	0	0	0	0	0
-9.47276	1.88432	PC Injured	0	0	0	0	0
-10.5717	1.40702	PC Injured	0	0	0	0	0
-6.7141	2.78593	DCT Injured	0	0	0	0	0
-7.13763	2.77023	DCT Injured	0	0	0	0	0
-8.95509	1.98598	CNT Injured	0	0	0	0	0
-8.93419	2.03066	CNT Injured	0	0	0	0	0
-7.00216	2.69194	DCT Injured	0	0	0	0	0
-9.48069	1.79641	CNT Injured	0	0	0	0	0
-7.1547	2.18236	DCT Injured	0	0	0	0	0
-7.03772	2.59681	DCT Injured	0	0	0	0	0
-8.92987	1.93532	CNT Injured	0	0	0	0	0
-7.1539	2.64372	DCT Injured	0	0	0	0	0
-7.14192	2.73684	DCT Injured	0	0	0	0	0
-7.09738	2.02565	DCT Injured	0	0	0	0	0
-9.38848	1.79752	CNT Injured	0	0	0	0	0
-7.33965	2.60652	DCT Injured	0	0	0	0	0
-8.95465	1.89583	CNT Injured	0	0	0	0	0
-6.11673	0.690694	DCT Injured	0	0	0	0	0
-10.6649	1.74233	PC Injured	0	0	0	0	0
-7.21683	2.48475	DCT Injured	0	0	0	0	0
-7.18788	2.64601	DCT Injured	0	0	0	0	0
-7.44411	2.5179	DCT Injured	0	0	0	0	0
-6.94464	2.49784	DCT Injured	0	0	0	0	0
-7.55903	2.645	DCT Injured	0	0	0	0	0
-10.3737	1.79281	PC Injured	0	0	0	0	0
-6.87696	2.75694	DCT Injured	0	0	0	0	0
-10.1889	1.7982	PC Injured	0	0	0	0	0
-6.95897	2.64543	DCT Injured	0	0	0	0	0
-7.44558	2.72545	DCT Injured	0	0	0	0	0
-7.08585	2.68836	DCT Injured	0	0	0	0	0
-7.23288	2.75127	DCT Injured	0	0	0	0	0
-6.89514	2.15787	DCT Injured	0	0	0	0	0
-7.11805	2.55475	DCT Injured	0	0	0	0	0
-7.39853	2.45428	DCT Injured	0	0	0	0	0
-9.20438	1.83914	CNT Injured	0	0	0	0	0
-7.11532	2.58971	DCT Injured	0	0	0	0	0
-7.04028	2.24707	DCT Injured	0	0	0	0	0
-7.05672	2.65484	DCT Injured	0	0	0	0	0
-7.01808	2.72194	DCT Injured	0	0	0	0	0
-9.78677	2.16876	PC Injured	0	0	0	0	0
-10.0523	1.98734	PC Injured	0	0	0	0	0
-6.49375	1.97244	DCT Injured	0	0	0	0	0
-10.0955	1.88331	PC Injured	0	0	0	0	0
-6.97182	2.59654	DCT Injured	0	0	0	0	0
-10.2221	1.94669	PC Injured	0	0	0	0	0
-7.00067	2.53609	DCT Injured	0	0	0	0	0
-9.08277	1.95261	CNT Injured	0	0	0	0	0
-6.89482	2.64955	DCT Injured	0	0	0	0	0
-6.99962	2.42836	DCT Injured	0	0	0	0	0
-7.5365	2.86821	DCT Injured	0	0	0	0	0
-7.2177	2.68635	DCT Injured	0	0	0	0	0
-7.26462	3.01143	DCT Injured	0	0	0	0	0
-7.03489	2.48688	DCT Injured	0	0	0	0	0
-4.08241	0.46378	DCT1	0	0	0	0	0
-9.16018	1.97724	CNT Injured	0	0	0	0	0
-9.41386	1.82979	CNT Injured	0	0	0	0	0
-9.9863	2.06254	PC Injured	0	0	0	0	0
-7.23886	2.70888	DCT Injured	0	0	0	0	0
-7.65803	2.89438	DCT Injured	0	0	0	0	0
-7.31015	2.66297	DCT Injured	0	0	0	0	0
-4.17082	0.576466	DCT Injured	0	0	0	0	0
-7.1203	2.37279	DCT Injured	0	0	0	0	0
-9.3121	2.09135	CNT Injured	0	0	0	0	0
-9.16727	1.96419	CNT Injured	0	0	0	0	0
-7.39011	2.63164	DCT Injured	0	0	0	0	0
-7.38418	2.64587	DCT Injured	0	0	0	0	0
-6.93949	2.56754	DCT Injured	0	0	0	0	0
-8.96936	1.80794	CNT Injured	0	0	0	0	0
-7.26287	2.73978	DCT Injured	0	0	0	0	0
-8.96428	2.03384	CNT Injured	0	0	0	0	0
-7.22465	2.54796	DCT Injured	0	0	0	0	0
-7.54299	2.52799	DCT Injured	0	0	0	0	0
-7.75731	2.62841	DCT Injured	0	0	0	0	0
-7.00502	2.84157	DCT Injured	0	0	0	0	0
-9.01233	1.99022	CNT Injured	0	0	0	0	0
-7.17324	2.72493	DCT Injured	0	0	0	0	0
-6.80003	2.2358	DCT Injured	0	0	0	0	0
-7.15628	2.43235	DCT Injured	0	0	0	0	0
-6.6063	2.44316	DCT Injured	0	0	0	0	0
-7.46675	2.78	DCT Injured	0	0	0	0	0
-9.21949	1.91362	CNT Injured	0	0	0	0	0
-7.46874	2.68133	DCT Injured	0	0	0	0	0
-6.74342	2.37028	DCT Injured	0	0	0	0	0
-3.19305	0.218852	DCT1	0	0	0	0	0
-10.1013	1.90555	PC Injured	0	0	0	0	0
-7.03326	2.35151	DCT Injured	0	0	0	0	0
-8.0823	2.4252	DCT Injured	0	0	0	0	0
-7.13917	2.70199	DCT Injured	0	0	0	0	0
-9.6061	2.22669	CNT Injured	0	0	0	0	0
-7.06592	2.63199	DCT Injured	0	0	0	0	0
-10.0078	2.07596	PC Injured	0	0	0	0	0
-10.0904	1.97302	PC Injured	0	0	0	0	0
-10.1363	2.10403	PC Injured	0	0	0	0	0
-7.0593	2.87055	DCT Injured	0	0	0	0	0
-7.20441	2.74994	DCT Injured	0	0	0	0	0
-7.23974	2.7097	DCT Injured	0	0	0	0	0
-9.76495	1.79313	PC Injured	0	0	0	0	0
-7.00476	2.78607	DCT Injured	0	0	0	0	0
-8.76947	2.08615	CNT Injured	0	0	0	0	0
-9.48899	1.71225	CNT Injured	0	0	0	0	0
-7.56409	2.62849	DCT Injured	0	0	0	0	0
-7.4186	2.25502	DCT Injured	0	0	0	0	0
-7.11339	2.77672	DCT Injured	0	0	0	0	0
-7.28623	2.59468	DCT Injured	0	0	0	0	0
-7.16419	2.8512	DCT Injured	0	0	0	0	0
-8.2213	1.8682	DCT Injured	0	0	0	0	0
-7.0752	2.65643	DCT Injured	0	0	0	0	0
-7.15237	2.33643	DCT Injured	0	0	0	0	0
-8.74641	1.8305	CNT Injured	0	0	0	0	0
-7.08802	2.62764	DCT Injured	0	0	0	0	0
-8.92066	2.0164	CNT Injured	0	0	0	0	0
-7.09062	2.81749	DCT Injured	0	0	0	0	0
-7.2683	2.77721	DCT Injured	0	0	0	0	0
-7.45598	2.45621	DCT Injured	0	0	0	0	0
-7.40862	2.58302	DCT Injured	0	0	0	0	0
-9.37138	1.87641	CNT	0	0	0	0	0
-9.64614	1.74545	CNT Injured	0	0	0	0	0
-7.05343	2.59503	DCT Injured	0	0	0	0	0
-7.12147	2.74846	DCT Injured	0	0	0	0	0
-9.49551	1.77428	CNT Injured	0	0	0	0	0
-7.19562	2.82446	DCT Injured	0	0	0	0	0
-7.18182	2.28862	DCT Injured	0	0	0	0	0
-7.08734	2.31009	DCT Injured	0	0	0	0	0
-7.53655	2.63157	DCT Injured	0	0	0	0	0
-8.98064	1.27846	CNT Injured	0	0	0	0	0
-6.97036	2.43262	DCT Injured	0	0	0	0	0
-9.96111	1.88702	PC Injured	0	0	0	0	0
-9.91842	1.86439	PC Injured	0	0	0	0	0
-7.34477	2.49155	DCT Injured	0	0	0	0	0
-7.20171	2.84892	DCT Injured	0	0	0	0	0
-8.01853	2.39522	DCT Injured	0	0	0	0	0
-8.93224	1.99337	CNT Injured	0	0	0	0	0
-9.87296	1.9401	PC Injured	0	0	0	0	0
-9.55093	1.93078	CNT Injured	0	0	0	0	0
-7.06488	0.802473	DCT Injured	0	0	0	0	0
-8.0625	2.54257	DCT Injured	0	0	0	0	0
-7.06908	2.81091	DCT Injured	0	0	0	0	0
-9.1858	1.84646	CNT Injured	0	0	0	0	0
-7.18853	2.74635	DCT Injured	0	0	0	0	0
-9.11173	1.96681	CNT Injured	0	0	0	0	0
-7.3165	2.72722	DCT Injured	0	0	0	0	0
-7.22221	2.86948	DCT Injured	0	0	0	0	0
-9.87517	1.97917	PC Injured	0	0	0	0	0
-7.17737	2.71723	DCT Injured	0	0	0	0	0
-7.05484	2.62101	DCT Injured	0	0	0	0	0
-9.17802	1.90297	CNT Injured	0	0	0	0	0
-6.85729	2.29283	DCT Injured	0	0	0	0	0
-9.04776	1.29758	CNT Injured	0	0	0	0	0
-9.03205	1.76779	CNT Injured	0	0	0	0	0
-10.829	1.48285	PC Injured	0	0	0	0	0
-7.43181	2.6863	DCT Injured	0	0	0	0	0
-7.58097	2.89459	DCT Injured	0	0	0	0	0
-7.27334	2.81112	DCT Injured	0	0	0	0	0
-6.99579	2.59165	DCT Injured	0	0	0	0	0
-9.7616	1.84137	CNT Injured	0	0	0	0	0
-7.28985	2.60576	DCT Injured	0	0	0	0	0
-6.91455	3.10475	DCT Injured	0	0	0	0	0
-9.05481	2.02388	CNT Injured	0	0	0	0	0
-7.03766	2.49614	DCT Injured	0	0	0	0	0
-7.0958	2.62335	DCT Injured	0	0	0	0	0
-7.03797	2.51856	DCT Injured	0	0	0	0	0
-7.36769	2.44159	DCT Injured	0	0	0	0	0
-3.14867	0.313171	DCT1	0	0	0	0	0
-8.93262	1.80708	CNT Injured	0	0	0	0	0
-6.87697	2.87308	DCT Injured	0	0	0	0	0
-7.07392	2.62013	DCT Injured	0	0	0	0	0
-7.03055	2.77586	DCT Injured	0	0	0	0	0
-10.1786	1.93173	PC Injured	0	0	0	0	0
-7.49336	2.73585	DCT Injured	0	0	0	0	0
-5.16131	1.38685	DCT Injured	0	0	0	0	0
-7.29522	2.84095	DCT Injured	0	0	0	0	0
-9.01987	1.88606	CNT Injured	0	0	0	0	0
-10.1069	1.07193	CNT	0	0	0	0	0
-7.2843	2.53482	DCT Injured	0	0	0	0	0
-9.04318	1.91473	CNT Injured	0	0	0	0	0
-10.2291	0.478286	CNT	0	0	0	0	0
-4.79866	-0.0140675	DCT2	0	0	0	0	0
-5.04664	0.0480668	DCT2	0	0	0	0	0
-10.3083	0.129694	CNT	0	0	0	0	0
-5.82594	0.214294	DCT2	0	0	0	0	0
-3.1657	0.140668	DCT1	0	0	0	0	0
-9.77985	0.468071	CNT	0	0	0	0	0
-6.29713	0.0681303	DCT2	0	0	0	0	0
-11.9169	-0.213896	cPC	0	0	0	0	0
-11.5554	0.811716	cPC	0	0	0	0	0
-4.01604	0.0320703	DCT1	0	0	0	0	0
-5.44546	0.942871	DCT2	0	0	0	0	0
-3.80789	0.54657	DCT1	0	0	0	0	0
-5.00775	0.580866	DCT2	0	0	0	0	0
-8.23173	-0.22594	DCT2	0	0	0	0	0
-3.2715	-0.0494817	DCT1	0	0	0	0	0
-5.24205	0.841852	DCT2	0	0	0	0	0
-3.95525	0.299979	DCT1	0	0	0	0	0
-4.02617	0.647042	DCT1	0	0	0	0	0
-5.97297	0.557385	DCT2	0	0	0	0	0
-4.12647	0.483517	DCT2	0	0	0	0	0
-5.68704	0.908704	DCT2	0	0	0	0	0
-9.91761	0.0598559	CNT	0	0	0	0	0
-11.8643	0.363909	cPC	0	0	0	0	0
-9.31249	-0.111178	CNT	0	0	0	0	0
-4.21013	0.759202	DCT1	0	0	0	0	0
-11.3044	0.583692	CNT	0	0	0	0	0
-11.4836	0.933456	cPC	0	0	0	0	0
-5.91027	0.480761	DCT2	0	0	0	0	0
-3.43103	0.541149	DCT1	0	0	0	0	0
-8.75377	-0.194162	CNT	0	0	0	0	0
-3.03063	0.393229	DCT1	0	0	0	0	0
-4.43789	0.47639	DCT1	0	0	0	0	0
-4.11006	0.597673	DCT1	0	0	0	0	0
-9.554	0.355265	CNT	0	0	0	0	0
-9.11262	0.420104	CNT	0	0	0	0	0
-5.65422	0.541494	DCT2	0	0	0	0	0
-4.0315	0.616861	DCT1	0	0	0	0	0
-8.50087	-0.196578	CNT	0	0	0	0	0
-8.53582	-0.363099	CNT	0	0	0	0	0
-6.18002	0.322295	DCT2	0	0	0	0	0
-3.90836	0.490522	DCT1	0	0	0	0	0
-9.29831	0.278087	CNT	0	0	0	0	0
-8.76283	-0.0460387	CNT	0	0	0	0	0
-5.45792	0.977478	DCT2	0	0	0	0	0
-5.84777	0.317129	DCT2	0	0	0	0	0
-10.3459	0.910848	CNT	0	0	0	0	0
-8.93493	0.041878	CNT	0	0	0	0	0
-8.92828	-0.406118	CNT	0	0	0	0	0
-5.50807	1.13595	DCT2	0	0	0	0	0
-10.8855	0.686898	CNT	0	0	0	0	0
-3.33565	0.401491	DCT1	0	0	0	0	0
-8.56625	-0.301513	CNT	0	0	0	0	0
-9.0869	-0.433572	CNT	0	0	0	0	0
-3.81044	0.35068	DCT1	0	0	0	0	0
-6.01513	0.0933828	DCT2	0	0	0	0	0
-5.61062	0.0847967	DCT2	0	0	0	0	0
-8.05636	-0.226344	CNT	0	0	0	0	0
-5.42005	-0.0794503	DCT2	0	0	0	0	0
-11.3833	0.652296	cPC	0	0	0	0	0
-6.50234	0.231225	DCT2	0	0	0	0	0
-11.0381	0.71527	cPC	0	0	0	0	0
-8.74369	-0.508799	CNT	0	0	0	0	0
-4.81809	1.36767	DCT1	0	0	0	0	0
-5.71403	0.143192	DCT2	0	0	0	0	0
-3.14107	0.583078	DCT1	0	0	0	0	0
-4.48095	0.661191	DCT1	0	0	0	0	0
-3.70772	0.434304	DCT1	0	0	0	0	0
-9.11374	-0.325238	CNT	0	0	0	0	0
-10.1803	0.680282	CNT	0	0	0	0	0
-9.68753	0.245875	CNT	0	0	0	0	0
-11.1951	0.471935	CNT	0	0	0	0	0
-9.18946	0.187985	CNT	0	0	0	0	0
-12.0168	0.395912	cPC	0	0	0	0	0
-5.7128	0.803792	DCT2	0	0	0	0	0
-10.1625	0.330068	CNT	0	0	0	0	0
-8.29836	-0.224331	CNT	0	0	0	0	0
-9.36631	-0.663101	CNT	0	0	0	0	0
-11.7975	0.378064	cPC	0	0	0	0	0
-5.80598	0.607597	DCT2	0	0	0	0	0
-3.32298	0.321114	DCT1	0	0	0	0	0
-3.55558	0.218084	DCT1	0	0	0	0	0
-9.50449	0.442988	CNT	0	0	0	0	0
-11.6289	0.404332	CNT	0	0	0	0	0
-5.19583	0.0651099	DCT2	0	0	0	0	0
-4.59632	1.14265	DCT1	0	0	0	0	0
-8.67154	-0.288627	CNT	0	0	0	0	0
-3.85317	0.600391	DCT1	0	0	0	0	0
-5.01172	0.515515	DCT2	0	0	0	0	0
-4.45026	0.494634	DCT1	0	0	0	0	0
-9.6386	-0.659312	CNT	0	0	0	0	0
-4.94456	1.34391	DCT1	0	0	0	0	0
-5.49431	0.853001	DCT2	0	0	0	0	0
-8.24009	-0.299348	DCT2	0	0	0	0	0
-4.68973	0.774546	DCT2	0	0	0	0	0
-9.86951	-0.0745735	CNT	0	0	0	0	0
-3.88113	0.406794	DCT1	0	0	0	0	0
-6.22826	0.278322	DCT2	0	0	0	0	0
-10.2283	0.207032	CNT	0	0	0	0	0
-4.24475	0.427985	DCT1	0	0	0	0	0
-4.10658	0.15127	DCT1	0	0	0	0	0
-9.81761	0.425937	CNT	0	0	0	0	0
-8.98605	-0.435213	CNT	0	0	0	0	0
-8.95582	-0.194534	CNT	0	0	0	0	0
-8.42305	-0.237867	CNT	0	0	0	0	0
-7.33371	0.081902	DCT2	0	0	0	0	0
-3.46928	0.37675	DCT1	0	0	0	0	0
-4.88677	-0.0681731	DCT2	0	0	0	0	0
-9.89957	0.488699	CNT	0	0	0	0	0
-6.07828	0.818229	DCT2	0	0	0	0	0
-4.16286	0.564872	DCT1	0	0	0	0	0
-4.0334	0.0632799	DCT1	0	0	0	0	0
-4.80199	0.706517	DCT2	0	0	0	0	0
-11.3655	0.772302	cPC	0	0	0	0	0
-4.01739	0.88581	DCT1	0	0	0	0	0
-4.43502	0.993887	DCT2	0	0	0	0	0
-3.93368	0.309822	DCT1	0	0	0	0	0
-4.53579	0.642556	DCT1	0	0	0	0	0
-11.9245	0.48704	CNT	0	0	0	0	0
-9.47415	0.0563949	CNT	0	0	0	0	0
-10.0274	0.174385	CNT	0	0	0	0	0
-11.5498	1.03265	mPC	0	0	0	0	0
-11.3635	-0.0749142	CNT	0	0	0	0	0
-10.2551	0.615613	CNT	0	0	0	0	0
-3.70808	0.280686	DCT1	0	0	0	0	0
-8.68132	-0.435689	CNT	0	0	0	0	0
-4.78106	0.889774	DCT1	0	0	0	0	0
-9.51942	-0.549382	CNT	0	0	0	0	0
-12.1086	0.0976148	cPC	0	0	0	0	0
-4.80897	0.84327	DCT2	0	0	0	0	0
-12.4222	-0.0577222	cPC	0	0	0	0	0
-5.82371	0.85044	DCT2	0	0	0	0	0
-6.68047	0.346882	DCT2	0	0	0	0	0
-4.60893	0.659429	DCT2	0	0	0	0	0
-9.0039	-0.339443	CNT	0	0	0	0	0
-11.9648	0.519617	CNT	0	0	0	0	0
-5.80225	0.315454	DCT2	0	0	0	0	0
-5.00606	1.1877	DCT2	0	0	0	0	0
-9.76087	-0.0897503	CNT	0	0	0	0	0
-8.84091	-0.267856	CNT	0	0	0	0	0
-4.41313	0.377269	DCT1	0	0	0	0	0
-9.74903	-0.160669	CNT	0	0	0	0	0
-3.78809	0.361301	DCT1	0	0	0	0	0
-10.8741	0.648378	CNT	0	0	0	0	0
-6.49895	0.238443	DCT2	0	0	0	0	0
-8.69268	-0.031138	CNT	0	0	0	0	0
-3.45297	0.669224	DCT1	0	0	0	0	0
-5.19857	0.742568	DCT2	0	0	0	0	0
-4.72952	0.731046	DCT2	0	0	0	0	0
-8.8635	-0.0343169	CNT	0	0	0	0	0
-8.88691	-0.074888	CNT	0	0	0	0	0
-10.9457	0.811163	CNT	0	0	0	0	0
-11.723	0.534689	cPC	0	0	0	0	0
-10.9335	-0.286879	CNT	0	0	0	0	0
-9.00526	-0.292172	CNT	0	0	0	0	0
-4.62594	0.837584	DCT1	0	0	0	0	0
-3.74666	0.302359	DCT1	0	0	0	0	0
-11.2701	0.653486	CNT	0	0	0	0	0
-3.78819	0.597686	DCT1	0	0	0	0	0
-3.37457	0.260893	DCT1	0	0	0	0	0
-11.953	0.613798	cPC	0	0	0	0	0
-4.01115	0.297822	DCT1	0	0	0	0	0
-6.17344	0.393572	DCT2	0	0	0	0	0
-5.67968	0.198037	DCT2	0	0	0	0	0
-3.88607	0.219825	DCT1	0	0	0	0	0
-4.50057	0.670689	DCT1	0	0	0	0	0
-4.65711	0.539058	DCT2	0	0	0	0	0
-6.09286	0.436597	DCT2	0	0	0	0	0
-5.30654	0.856746	DCT2	0	0	0	0	0
-12.0989	0.717097	mPC	0	0	0	0	0
-3.36734	0.472109	DCT1	0	0	0	0	0
-5.07431	0.0571756	DCT2	0	0	0	0	0
-4.91082	-0.0644725	DCT1	0	0	0	0	0
-8.34715	-0.228261	CNT	0	0	0	0	0
-3.13324	0.593658	DCT1	0	0	0	0	0
-3.97746	0.338058	DCT1	0	0	0	0	0
-11.2946	1.00447	cPC	0	0	0	0	0
-6.13877	0.570247	DCT2	0	0	0	0	0
-11.8998	0.214051	cPC	0	0	0	0	0
-10.5313	0.628824	CNT	0	0	0	0	0
-5.26095	0.550915	DCT2	0	0	0	0	0
-5.16758	0.547246	DCT2	0	0	0	0	0
-4.42397	0.802072	DCT2	0	0	0	0	0
-3.39475	0.561389	DCT1	0	0	0	0	0
-12.2134	0.276313	CNT	0	0	0	0	0
-9.71857	0.185366	CNT	0	0	0	0	0
-11.6595	0.3123	cPC	0	0	0	0	0
-11.0815	-0.329365	CNT	0	0	0	0	0
-3.4783	0.177362	DCT1	0	0	0	0	0
-5.28923	-0.0847222	DCT2	0	0	0	0	0
-8.94549	-0.667627	CNT	0	0	0	0	0
-10.1237	0.688006	CNT	0	0	0	0	0
-6.13224	0.416249	DCT2	0	0	0	0	0
-5.65984	0.515542	DCT2	0	0	0	0	0
-3.08935	0.362248	DCT1	0	0	0	0	0
-9.42855	-0.689855	CNT	0	0	0	0	0
-8.8979	-0.17182	CNT	0	0	0	0	0
-12.012	0.99593	mPC	0	0	0	0	0
-5.44093	0.554318	DCT2	0	0	0	0	0
-11.2977	0.884191	cPC	0	0	0	0	0
-4.45291	0.616318	DCT1	0	0	0	0	0
-4.05548	0.640617	DCT1	0	0	0	0	0
-10.8661	0.362667	CNT	0	0	0	0	0
-3.63249	0.536357	DCT1	0	0	0	0	0
-3.96895	0.857938	DCT1	0	0	0	0	0
-4.75549	0.0124259	DCT1	0	0	0	0	0
-10.1817	0.197702	CNT	0	0	0	0	0
-4.30753	0.754252	DCT1	0	0	0	0	0
-10.7093	0.174444	CNT	0	0	0	0	0
-6.07868	0.643049	DCT2	0	0	0	0	0
-4.98607	0.0739924	DCT2	0	0	0	0	0
-8.94221	0.10657	CNT	0	0	0	0	0
-5.31042	0.807516	DCT1	0	0	0	0	0
-5.51146	0.896083	DCT2	0	0	0	0	0
-3.50803	0.276778	DCT1	0	0	0	0	0
-5.01037	0.307981	DCT2	0	0	0	0	0
-4.9779	1.17623	DCT2	0	0	0	0	0
-5.88226	0.693047	DCT2	0	0	0	0	0
-8.54542	-0.484548	CNT	0	0	0	0	0
-5.66849	0.821943	DCT2	0	0	0	0	0
-4.334	0.801974	DCT2	0	0	0	0	0
-11.692	0.849604	cPC	0	0	0	0	0
-5.08677	0.135591	DCT2	0	0	0	0	0
-9.94167	-0.0718706	CNT	0	0	0	0	0
-5.26732	0.368944	DCT2	0	0	0	0	0
-4.62888	0.596865	DCT1	0	0	0	0	0
-4.57976	0.125036	DCT2	0	0	0	0	0
-9.08031	-0.333761	CNT	0	0	0	0	0
-4.91276	0.762561	DCT2	0	0	0	0	0
-3.77875	0.659368	DCT1	0	0	0	0	0
-3.41763	0.373634	DCT1	0	0	0	0	0
-6.49581	0.369666	DCT2	0	0	0	0	0
-4.67452	0.868916	DCT2	0	0	0	0	0
-10.3819	0.547812	CNT	0	0	0	0	0
-5.97427	0.597653	DCT2	0	0	0	0	0
-8.71535	-0.452581	CNT	0	0	0	0	0
-9.17895	0.132189	CNT	0	0	0	0	0
-10.1186	0.446644	CNT	0	0	0	0	0
-9.43464	0.0263945	CNT	0	0	0	0	0
-3.14452	0.560214	DCT1	0	0	0	0	0
-4.33125	0.563935	DCT1	0	0	0	0	0
-10.5722	0.247115	CNT	0	0	0	0	0
-8.94311	-0.43879	CNT	0	0	0	0	0
-4.90596	0.423509	DCT2	0	0	0	0	0
-4.89897	0.66726	DCT2	0	0	0	0	0
-8.75093	-0.227977	CNT	0	0	0	0	0
-10.152	0.643196	CNT	0	0	0	0	0
-4.1545	0.400636	DCT1	0	0	0	0	0
-3.51687	0.620925	DCT1	0	0	0	0	0
-8.99626	-0.347248	CNT	0	0	0	0	0
-12.1362	0.35433	cPC	0	0	0	0	0
-4.82791	-0.084164	DCT2	0	0	0	0	0
-3.52475	0.432634	DCT1	0	0	0	0	0
-3.79791	0.506718	DCT1	0	0	0	0	0
-8.50654	-0.306761	CNT	0	0	0	0	0
-3.40572	0.664118	DCT1	0	0	0	0	0
-3.90548	0.355478	DCT1	0	0	0	0	0
-5.95788	0.437725	DCT2	0	0	0	0	0
-3.43314	0.530347	DCT1	0	0	0	0	0
-12.6355	-0.154381	cPC	0	0	0	0	0
-4.12725	0.462091	DCT1	0	0	0	0	0
-4.00235	0.222299	DCT1	0	0	0	0	0
-9.50702	-0.805904	CNT	0	0	0	0	0
-5.6692	0.682049	DCT2	0	0	0	0	0
-5.9583	0.458153	DCT2	0	0	0	0	0
-4.37967	0.598709	DCT2	0	0	0	0	0
-3.74744	0.852404	DCT1	0	0	0	0	0
-5.178	0.445069	DCT1	0	0	0	0	0
-3.15162	0.304285	DCT1	0	0	0	0	0
-4.74729	-0.109737	DCT2	0	0	0	0	0
-4.44492	0.121489	DCT1	0	0	0	0	0
-8.58466	-0.0807365	CNT	0	0	0	0	0
-8.46432	-0.292108	CNT	0	0	0	0	0
-4.97607	0.742257	DCT2	0	0	0	0	0
-4.73923	0.79644	DCT2	0	0	0	0	0
-12.2258	-0.298452	cPC	0	0	0	0	0
-5.51595	0.639239	DCT2	0	0	0	0	0
-5.03004	0.0562398	DCT2	0	0	0	0	0
-6.42314	0.320395	DCT2	0	0	0	0	0
-8.77856	-0.255522	CNT	0	0	0	0	0
-5.292	0.121778	DCT2	0	0	0	0	0
-9.08583	0.0304965	CNT	0	0	0	0	0
-8.37342	-0.198873	CNT	0	0	0	0	0
-3.38939	0.367524	DCT1	0	0	0	0	0
-8.74154	-0.251517	CNT	0	0	0	0	0
-5.00917	0.807789	DCT2	0	0	0	0	0
-3.66145	0.268313	DCT1	0	0	0	0	0
-4.16382	0.315459	DCT1	0	0	0	0	0
-8.90442	0.0831725	CNT	0	0	0	0	0
-4.51009	0.516563	DCT1	0	0	0	0	0
-5.00835	0.433611	DCT1	0	0	0	0	0
-3.12485	0.397691	DCT1	0	0	0	0	0
-8.4674	-0.145297	CNT	0	0	0	0	0
-9.18726	-0.342511	CNT	0	0	0	0	0
-4.78392	0.932015	DCT2	0	0	0	0	0
-4.84137	0.323321	DCT1	0	0	0	0	0
-9.03829	0.164465	CNT	0	0	0	0	0
-10.7823	0.293574	CNT	0	0	0	0	0
-11.1373	0.635473	CNT	0	0	0	0	0
-3.89415	0.141854	DCT1	0	0	0	0	0
-4.28706	0.394793	DCT1	0	0	0	0	0
-3.2471	0.31421	DCT1	0	0	0	0	0
-5.60849	1.00855	DCT2	0	0	0	0	0
-12.1477	-0.279979	cPC	0	0	0	0	0
-4.13209	0.59071	DCT1	0	0	0	0	0
-12.1869	0.554489	mPC	0	0	0	0	0
-8.68234	-0.283276	CNT	0	0	0	0	0
-12.112	0.867855	cPC	0	0	0	0	0
-4.42215	1.04275	DCT1	0	0	0	0	0
-10.645	0.505017	CNT	0	0	0	0	0
-5.87695	0.34989	DCT2	0	0	0	0	0
-5.04843	0.915373	DCT2	0	0	0	0	0
-5.24555	0.930715	DCT2	0	0	0	0	0
-4.93794	1.172	DCT1	0	0	0	0	0
-4.40351	0.454394	DCT1	0	0	0	0	0
-9.12248	0.173045	CNT	0	0	0	0	0
-11.7638	0.809138	cPC	0	0	0	0	0
-10.8444	-0.145181	CNT	0	0	0	0	0
-5.12348	0.952186	DCT1	0	0	0	0	0
-4.79434	1.18408	DCT1	0	0	0	0	0
-4.88966	0.817032	DCT2	0	0	0	0	0
-5.84209	0.23713	DCT2	0	0	0	0	0
-8.69894	-0.146248	CNT	0	0	0	0	0
-4.75018	-0.155246	DCT2	0	0	0	0	0
-8.79573	-0.426861	CNT	0	0	0	0	0
-3.21518	0.167379	DCT1	0	0	0	0	0
-3.10587	0.513599	DCT1	0	0	0	0	0
-4.51301	0.687358	DCT1	0	0	0	0	0
-8.77153	-0.54247	CNT	0	0	0	0	0
-8.78603	-0.368397	CNT	0	0	0	0	0
-9.44794	-0.104674	CNT	0	0	0	0	0
-5.33662	0.150613	DCT2	0	0	0	0	0
-4.46443	0.130309	DCT1	0	0	0	0	0
-6.60113	0.182745	DCT2	0	0	0	0	0
-11.1457	0.688166	cPC	0	0	0	0	0
-8.36918	-0.276166	CNT	0	0	0	0	0
-11.7928	0.503105	CNT	0	0	0	0	0
-9.85807	0.408875	CNT	0	0	0	0	0
-8.61032	-0.296213	CNT	0	0	0	0	0
-5.44345	0.550163	DCT2	0	0	0	0	0
-4.64515	0.898071	DCT1	0	0	0	0	0
-4.12432	0.391957	DCT1	0	0	0	0	0
-8.35471	-0.21228	CNT	0	0	0	0	0
-5.30644	0.902833	DCT2	0	0	0	0	0
-4.59977	0.163949	DCT2	0	0	0	0	0
-12.4409	-0.0389045	cPC	0	0	0	0	0
-11.0635	0.752517	CNT	0	0	0	0	0
-4.9211	0.0670825	DCT2	0	0	0	0	0
-10.7997	-0.0189619	CNT	0	0	0	0	0
-11.158	0.793194	cPC	0	0	0	0	0
-3.88209	0.631848	DCT1	0	0	0	0	0
-11.3512	0.184525	CNT	0	0	0	0	0
-4.97708	0.399883	DCT2	0	0	0	0	0
-5.67049	0.387816	DCT2	0	0	0	0	0
-8.38345	-0.289521	CNT	0	0	0	0	0
-8.58455	-0.161012	CNT	0	0	0	0	0
-5.16674	0.110863	DCT1	0	0	0	0	0
-9.46307	0.0712369	CNT	0	0	0	0	0
-4.62892	0.514086	DCT2	0	0	0	0	0
-4.46987	0.18291	DCT1	0	0	0	0	0
-10.3544	0.57405	CNT	0	0	0	0	0
-4.90092	0.810677	DCT2	0	0	0	0	0
-5.76705	0.54062	DCT2	0	0	0	0	0
-11.4344	0.100819	CNT	0	0	0	0	0
-10.0241	-0.0380308	CNT	0	0	0	0	0
-3.83507	0.531832	DCT1	0	0	0	0	0
-3.96591	0.657274	DCT1	0	0	0	0	0
-9.58459	-0.319842	CNT	0	0	0	0	0
-4.26711	0.755372	DCT1	0	0	0	0	0
-3.78803	0.742937	DCT1	0	0	0	0	0
-11.9761	0.181688	cPC	0	0	0	0	0
-5.19503	0.847922	DCT2	0	0	0	0	0
-3.47091	0.338442	DCT1	0	0	0	0	0
-5.06854	-0.007175	DCT2	0	0	0	0	0
-6.14299	0.469953	DCT2	0	0	0	0	0
-3.41917	0.440922	DCT1	0	0	0	0	0
-11.6328	0.595748	cPC	0	0	0	0	0
-11.4109	1.11592	cPC	0	0	0	0	0
-12.382	0.141213	cPC	0	0	0	0	0
-12.5257	0.0353391	cPC	0	0	0	0	0
-7.70127	2.42205	DCT Injured	0	0	0	0	0
-4.11111	0.491249	DCT1	0	0	0	0	0
-8.95574	-0.491742	CNT	0	0	0	0	0
-9.88277	2.01996	PC Injured	0	0	0	0	0
-8.68994	-0.344893	CNT	0	0	0	0	0
-8.29519	-0.293131	CNT	0	0	0	0	0
-4.96882	0.416405	DCT2	0	0	0	0	0
-4.00392	0.383168	DCT1	0	0	0	0	0
-4.03244	0.847566	DCT1	0	0	0	0	0
-4.94737	1.25975	DCT1	0	0	0	0	0
-6.17552	0.463756	DCT2	0	0	0	0	0
-12.2789	-0.25633	cPC	0	0	0	0	0
-3.19007	0.635694	DCT1	0	0	0	0	0
-11.7202	-0.192491	cPC	0	0	0	0	0
-3.31884	0.229632	DCT1	0	0	0	0	0
-3.90862	0.560734	DCT1	0	0	0	0	0
-10.0574	-0.16104	CNT	0	0	0	0	0
-12.0051	0.544379	mPC	0	0	0	0	0
-3.50999	0.303595	DCT1	0	0	0	0	0
-8.636	-0.502521	CNT	0	0	0	0	0
-5.31468	-0.0140975	DCT2	0	0	0	0	0
-5.50126	1.14026	DCT2	0	0	0	0	0
-8.56797	-0.194383	CNT	0	0	0	0	0
-3.22746	0.272151	DCT1	0	0	0	0	0
-3.75597	0.419187	DCT1	0	0	0	0	0
-10.08	0.319452	CNT	0	0	0	0	0
-5.91722	0.600704	DCT2	0	0	0	0	0
-5.1001	0.251254	DCT2	0	0	0	0	0
-5.24788	0.301858	DCT1	0	0	0	0	0
-8.63592	-0.47817	CNT	0	0	0	0	0
-11.9204	0.672485	cPC	0	0	0	0	0
-5.20444	0.676791	DCT2	0	0	0	0	0
-9.45649	0.304975	CNT	0	0	0	0	0
-10.043	0.490247	CNT	0	0	0	0	0
-8.99494	-0.405134	CNT	0	0	0	0	0
-9.60906	-0.306498	CNT	0	0	0	0	0
-3.43571	0.622446	DCT1	0	0	0	0	0
-3.11672	0.429591	DCT1	0	0	0	0	0
-3.43835	0.413721	DCT1	0	0	0	0	0
-4.34884	0.262197	DCT1	0	0	0	0	0
-4.59022	0.174987	DCT2	0	0	0	0	0
-12.0222	0.922157	mPC	0	0	0	0	0
-3.66339	0.427155	DCT1	0	0	0	0	0
-4.20942	0.482154	DCT1	0	0	0	0	0
-5.00614	1.2717	DCT1	0	0	0	0	0
-5.4079	0.252478	DCT2	0	0	0	0	0
-9.88974	0.134896	CNT	0	0	0	0	0
-8.16099	-0.526305	CNT	0	0	0	0	0
-4.87138	0.630122	DCT2	0	0	0	0	0
-5.58288	0.42971	DCT2	0	0	0	0	0
-12.4091	-0.0020341	cPC	0	0	0	0	0
-9.35466	-0.393075	CNT	0	0	0	0	0
-6.19896	0.342653	DCT2	0	0	0	0	0
-5.29224	0.309323	DCT2	0	0	0	0	0
-9.45644	0.285129	CNT	0	0	0	0	0
-9.50003	-0.0486327	CNT	0	0	0	0	0
-4.89634	1.37025	DCT1	0	0	0	0	0
-6.05092	0.576201	DCT2	0	0	0	0	0
-12.1302	-0.0055593	cPC	0	0	0	0	0
-4.83741	0.72297	DCT2	0	0	0	0	0
-6.0829	1.11222	DCT2	0	0	0	0	0
-5.08983	0.0190115	DCT2	0	0	0	0	0
-4.49561	0.100796	DCT1	0	0	0	0	0
-4.97753	0.765798	DCT2	0	0	0	0	0
-3.49872	0.13188	DCT1	0	0	0	0	0
-9.44867	-0.491978	CNT	0	0	0	0	0
-8.91956	-0.554325	CNT	0	0	0	0	0
-5.1157	1.31196	DCT1	0	0	0	0	0
-4.45591	0.741762	DCT1	0	0	0	0	0
-4.79371	0.538887	DCT2	0	0	0	0	0
-3.02389	0.341904	DCT1	0	0	0	0	0
-5.44196	1.20301	DCT1	0	0	0	0	0
-11.9909	0.514692	cPC	0	0	0	0	0
-4.39316	0.336025	DCT1	0	0	0	0	0
-5.33693	1.10458	DCT2	0	0	0	0	0
-8.70675	-0.502432	CNT	0	0	0	0	0
-4.87056	0.364912	DCT2	0	0	0	0	0
-9.0157	0.415065	CNT	0	0	0	0	0
-5.27931	1.16786	DCT1	0	0	0	0	0
-9.95259	-0.425637	CNT	0	0	0	0	0
-8.72932	-0.397885	CNT	0	0	0	0	0
-6.13169	0.482133	DCT2	0	0	0	0	0
-3.80872	0.167159	DCT1	0	0	0	0	0
-3.71753	0.632172	DCT1	0	0	0	0	0
-4.87063	1.00849	DCT1	0	0	0	0	0
-8.96281	-0.347216	CNT	0	0	0	0	0
-4.7376	0.0122182	DCT2	0	0	0	0	0
-10.1378	0.415983	CNT	0	0	0	0	0
-6.01606	1.47483	DCT1	0	0	0	0	0
-3.67697	0.288552	DCT1	0	0	0	0	0
-12.2032	0.29418	cPC	0	0	0	0	0
-4.67574	-0.12633	DCT2	0	0	0	0	0
-12.3503	0.0733375	cPC	0	0	0	0	0
-5.56367	0.114558	DCT2	0	0	0	0	0
-5.06442	0.368259	DCT1	0	0	0	0	0
-9.73894	0.747641	CNT	0	0	0	0	0
-4.02529	0.393981	DCT1	0	0	0	0	0
-9.67201	-0.615824	CNT	0	0	0	0	0
-9.71575	1.69301	PC Injured	0	0	0	0	0
-3.88191	0.247498	DCT1	0	0	0	0	0
-9.31028	-0.22157	CNT	0	0	0	0	0
-5.36826	0.9895	DCT2	0	0	0	0	0
-4.04051	0.0742989	DCT1	0	0	0	0	0
-9.86494	0.779091	CNT	0	0	0	0	0
-4.65597	-0.113523	DCT2	0	0	0	0	0
-3.50128	0.56252	DCT1	0	0	0	0	0
-3.34436	0.118424	DCT1	0	0	0	0	0
-3.67419	0.353334	DCT1	0	0	0	0	0
-4.37071	0.196125	DCT2	0	0	0	0	0
-5.99203	1.19821	DCT2	0	0	0	0	0
-4.56088	0.998913	DCT2	0	0	0	0	0
-9.08061	-0.176016	CNT	0	0	0	0	0
-7.04462	1.83728	DCT Injured	0	0	0	0	0
-8.62947	-0.40045	CNT	0	0	0	0	0
-9.48042	-0.219662	CNT	0	0	0	0	0
-9.48544	-0.0225903	CNT	0	0	0	0	0
-5.34236	1.08796	DCT1	0	0	0	0	0
-4.66265	0.717301	DCT2	0	0	0	0	0
-10.0727	0.675409	CNT	0	0	0	0	0
-3.35569	0.390554	DCT1	0	0	0	0	0
-3.61781	0.266175	DCT1	0	0	0	0	0
-11.247	0.719046	cPC	0	0	0	0	0
-4.2293	0.640661	DCT1	0	0	0	0	0
-6.01304	0.429806	DCT2	0	0	0	0	0
-5.94569	1.16135	DCT2	0	0	0	0	0
-9.40004	-0.249255	CNT	0	0	0	0	0
-9.17019	-0.308817	CNT	0	0	0	0	0
-5.87851	0.140558	DCT2	0	0	0	0	0
-5.12664	1.08152	DCT1	0	0	0	0	0
-5.50302	0.0482377	DCT2	0	0	0	0	0
-9.26185	-0.624676	CNT	0	0	0	0	0
-4.45269	0.566164	DCT2	0	0	0	0	0
-9.79096	0.537215	CNT	0	0	0	0	0
-5.40326	0.261246	DCT2	0	0	0	0	0
-4.49742	0.982262	DCT1	0	0	0	0	0
-3.62561	0.558714	DCT1	0	0	0	0	0
-12.1074	0.0889469	cPC	0	0	0	0	0
-11.101	0.822018	cPC	0	0	0	0	0
-8.62511	-0.412577	CNT	0	0	0	0	0
-10.606	0.82555	CNT	0	0	0	0	0
-11.7583	0.464293	cPC	0	0	0	0	0
-12.2614	-0.0784695	cPC	0	0	0	0	0
-9.72622	0.420645	CNT	0	0	0	0	0
-3.92859	0.544077	DCT1	0	0	0	0	0
-3.3667	0.222881	DCT1	0	0	0	0	0
-5.21415	1.28807	DCT1	0	0	0	0	0
-5.58812	0.530872	DCT2	0	0	0	0	0
-4.38328	0.623966	DCT1	0	0	0	0	0
-8.96579	0.0216558	CNT	0	0	0	0	0
-9.61856	-0.662424	CNT	0	0	0	0	0
-3.43172	0.43952	DCT1	0	0	0	0	0
-6.26912	0.418276	DCT2	0	0	0	0	0
-4.72856	0.929969	DCT Injured	0	0	0	0	0
-9.92057	0.403764	CNT	0	0	0	0	0
-3.01785	0.416442	DCT1	0	0	0	0	0
-3.67462	0.454136	DCT1	0	0	0	0	0
-10.283	-0.719097	CNT	0	0	0	0	0
-6.33536	0.171992	DCT2	0	0	0	0	0
-8.59249	-0.407198	CNT	0	0	0	0	0
-6.06338	0.115456	DCT2	0	0	0	0	0
-9.43957	-0.187724	CNT	0	0	0	0	0
-3.8074	0.317002	DCT1	0	0	0	0	0
-6.50877	0.161896	DCT2	0	0	0	0	0
-5.3606	0.776087	DCT2	0	0	0	0	0
-4.58189	-0.101768	DCT2	0	0	0	0	0
-5.02874	1.25175	DCT1	0	0	0	0	0
-5.71887	0.223804	DCT2	0	0	0	0	0
-4.04615	0.307156	DCT1	0	0	0	0	0
-3.1053	0.444582	DCT1	0	0	0	0	0
-9.39365	-0.322933	CNT	0	0	0	0	0
-5.82265	0.797726	DCT2	0	0	0	0	0
-9.72372	-0.291484	CNT	0	0	0	0	0
-6.7786	0.232299	DCT2	0	0	0	0	0
-9.79319	0.244609	CNT	0	0	0	0	0
-8.78263	-0.251503	CNT	0	0	0	0	0
-9.33998	0.151382	CNT	0	0	0	0	0
-10.0515	-0.520655	CNT	0	0	0	0	0
-5.55188	0.203175	DCT2	0	0	0	0	0
-9.23931	-0.241872	CNT	0	0	0	0	0
-6.36465	0.59195	DCT2	0	0	0	0	0
-4.61055	0.679426	DCT2	0	0	0	0	0
-10.247	-0.653982	CNT	0	0	0	0	0
-8.6224	-0.428812	CNT	0	0	0	0	0
-12.4806	-0.327595	cPC	0	0	0	0	0
-3.35745	0.592249	DCT1	0	0	0	0	0
-3.84578	0.328606	DCT1	0	0	0	0	0
-3.13819	0.197193	DCT1	0	0	0	0	0
-10.6075	-0.381821	CNT	0	0	0	0	0
-4.45422	-0.0372944	DCT2	0	0	0	0	0
-6.31053	1.21139	DCT2	0	0	0	0	0
-10.9454	0.950211	cPC	0	0	0	0	0
-3.80655	0.269123	DCT1	0	0	0	0	0
-3.22856	0.710936	DCT1	0	0	0	0	0
-3.85841	0.440644	DCT1	0	0	0	0	0
-9.69908	0.184139	CNT	0	0	0	0	0
-6.01101	0.57838	DCT2	0	0	0	0	0
-10.8616	0.802226	cPC	0	0	0	0	0
-3.69853	0.396231	DCT1	0	0	0	0	0
-8.05328	0.00774798	DCT2	0	0	0	0	0
-3.11122	0.470909	DCT1	0	0	0	0	0
-9.21637	-0.0880187	CNT	0	0	0	0	0
-3.96965	0.655705	DCT1	0	0	0	0	0
-4.90601	1.20722	DCT1	0	0	0	0	0
-12.0641	-0.0359067	cPC	0	0	0	0	0
-3.451	0.457297	DCT1	0	0	0	0	0
-5.45179	1.38644	DCT1	0	0	0	0	0
-3.55241	0.627775	DCT1	0	0	0	0	0
-5.58714	0.0229308	DCT2	0	0	0	0	0
-10.9285	0.872929	cPC	0	0	0	0	0
-3.88762	0.321673	DCT1	0	0	0	0	0
-10.3718	-0.0286465	CNT	0	0	0	0	0
-6.95702	1.70644	DCT2	0	0	0	0	0
-3.79958	0.510561	DCT1	0	0	0	0	0
-8.82623	-0.068453	CNT	0	0	0	0	0
-12.0969	0.056279	cPC	0	0	0	0	0
-5.46587	0.548331	DCT2	0	0	0	0	0
-4.35991	0.751108	DCT1	0	0	0	0	0
-3.38897	0.541705	DCT1	0	0	0	0	0
-3.29963	0.545657	DCT1	0	0	0	0	0
-9.45784	0.0704612	CNT	0	0	0	0	0
-5.25605	1.25028	DCT1	0	0	0	0	0
-12.1	0.481717	cPC	0	0	0	0	0
-3.84918	0.17448	DCT1	0	0	0	0	0
-9.16912	1.95487	CNT Injured	0	0	0	0	0
-4.70006	-0.0654493	DCT2	0	0	0	0	0
-8.78986	-0.47415	CNT	0	0	0	0	0
-11.017	-0.32693	CNT	0	0	0	0	0
-5.59046	0.794424	DCT2	0	0	0	0	0
-9.77071	0.56615	CNT	0	0	0	0	0
-5.79889	0.910627	DCT2	0	0	0	0	0
-4.56682	-0.107542	DCT1	0	0	0	0	0
-5.88154	0.630778	DCT2	0	0	0	0	0
-11.3974	0.798922	cPC	0	0	0	0	0
-3.1452	0.699327	DCT1	0	0	0	0	0
-11.7701	0.978342	mPC	0	0	0	0	0
-4.86111	1.21041	DCT2	0	0	0	0	0
-9.58381	-0.533189	CNT	0	0	0	0	0
-10.8319	-0.393993	CNT	0	0	0	0	0
-3.62659	0.60696	DCT1	0	0	0	0	0
-10.9467	-0.219897	CNT	0	0	0	0	0
-9.85977	-0.614364	CNT	0	0	0	0	0
-11.8198	-0.0823248	cPC	0	0	0	0	0
-8.8099	-0.104587	CNT	0	0	0	0	0
-9.14688	-0.353764	CNT	0	0	0	0	0
-10.2965	-0.213959	CNT	0	0	0	0	0
-4.60148	0.101058	DCT1	0	0	0	0	0
-3.08368	0.619425	DCT1	0	0	0	0	0
-9.11778	-0.430681	CNT	0	0	0	0	0
-5.371	1.36061	DCT1	0	0	0	0	0
-6.08152	0.377488	DCT2	0	0	0	0	0
-7.14061	2.40446	DCT Injured	0	0	0	0	0
-3.12795	0.525228	DCT1	0	0	0	0	0
-3.53017	0.528794	DCT1	0	0	0	0	0
-4.49231	-0.149743	DCT1	0	0	0	0	0
-4.30073	0.502248	DCT1	0	0	0	0	0
-5.72111	0.423319	DCT2	0	0	0	0	0
-5.87745	0.324045	DCT2	0	0	0	0	0
-5.16128	0.0726668	DCT2	0	0	0	0	0
-12.1463	0.0236583	cPC	0	0	0	0	0
-4.4708	0.996321	DCT1	0	0	0	0	0
-10.3583	-0.241537	CNT	0	0	0	0	0
-9.26077	-0.436968	CNT	0	0	0	0	0
-4.69672	0.370136	DCT2	0	0	0	0	0
-4.19721	0.107758	DCT1	0	0	0	0	0
-5.44385	0.861325	DCT2	0	0	0	0	0
-8.69747	-0.477519	CNT	0	0	0	0	0
-4.47982	-0.0261113	DCT1	0	0	0	0	0
-3.20167	0.593749	DCT1	0	0	0	0	0
-10.6574	-0.10295	CNT	0	0	0	0	0
-3.77572	0.724793	DCT1	0	0	0	0	0
-4.95619	0.0442792	DCT2	0	0	0	0	0
-10.0568	0.581057	CNT	0	0	0	0	0
-9.61331	-0.0577846	CNT	0	0	0	0	0
-9.24783	-0.130327	CNT	0	0	0	0	0
-9.48008	0.00626278	CNT	0	0	0	0	0
-11.0712	0.803487	cPC	0	0	0	0	0
-9.99027	0.427144	CNT	0	0	0	0	0
-5.90654	0.525356	DCT2	0	0	0	0	0
-6.20782	0.524507	DCT2	0	0	0	0	0
-6.10843	0.379849	DCT2	0	0	0	0	0
-5.05586	1.45489	DCT1	0	0	0	0	0
-10.222	0.542966	CNT	0	0	0	0	0
-3.23053	0.131723	DCT1	0	0	0	0	0
-9.33419	-0.0587263	CNT	0	0	0	0	0
-5.30733	0.967613	DCT2	0	0	0	0	0
-3.23224	0.359178	DCT1	0	0	0	0	0
-4.34419	0.183767	DCT1	0	0	0	0	0
-9.70224	0.119841	CNT	0	0	0	0	0
-4.28632	0.135185	DCT1	0	0	0	0	0
-9.89347	-0.528642	CNT	0	0	0	0	0
-9.35702	-0.483378	CNT	0	0	0	0	0
-7.42102	-0.0516298	DCT2	0	0	0	0	0
-4.97589	-0.0611571	DCT2	0	0	0	0	0
-4.80845	1.30134	DCT Injured	0	0	0	0	0
-11.128	0.645695	cPC	0	0	0	0	0
-9.92163	-0.766565	CNT	0	0	0	0	0
-10.6832	0.923261	cPC	0	0	0	0	0
-12.0054	0.191536	cPC	0	0	0	0	0
-10.5397	-0.603453	CNT	0	0	0	0	0
-9.0913	-0.0557935	CNT	0	0	0	0	0
-11.1746	0.781866	cPC	0	0	0	0	0
-8.52746	-0.476509	CNT	0	0	0	0	0
-5.67106	0.603058	DCT2	0	0	0	0	0
-9.03977	1.60116	CNT Injured	0	0	0	0	0
-10.941	0.599415	CNT	0	0	0	0	0
-10.7786	-0.521609	CNT	0	0	0	0	0
-4.45791	0.294476	DCT1	0	0	0	0	0
-9.16826	-0.586997	CNT	0	0	0	0	0
-5.86667	0.303788	DCT2	0	0	0	0	0
-10.4907	-0.233726	CNT	0	0	0	0	0
-7.24631	2.58713	DCT Injured	0	0	0	0	0
-8.7214	-0.195426	CNT	0	0	0	0	0
-3.80589	0.584411	DCT1	0	0	0	0	0
-9.51035	-0.338384	CNT	0	0	0	0	0
-4.63836	0.0990295	DCT1	0	0	0	0	0
-6.11908	0.329479	DCT2	0	0	0	0	0
-3.26238	0.473639	DCT1	0	0	0	0	0
-3.38408	0.142813	DCT1	0	0	0	0	0
-10.6854	-0.205591	CNT	0	0	0	0	0
-5.04592	0.557679	DCT2	0	0	0	0	0
-10.72	-0.529556	CNT	0	0	0	0	0
-4.33476	0.557315	DCT2	0	0	0	0	0
-3.80547	0.444724	DCT1	0	0	0	0	0
-4.03816	0.707812	DCT1	0	0	0	0	0
-8.55384	-0.177792	CNT	0	0	0	0	0
-3.47139	0.714941	DCT1	0	0	0	0	0
-10.397	0.720687	CNT	0	0	0	0	0
-8.50295	-0.242171	CNT	0	0	0	0	0
-4.54282	0.858531	DCT1	0	0	0	0	0
-6.09351	1.45059	DCT2	0	0	0	0	0
-3.33075	0.391758	DCT1	0	0	0	0	0
-3.41943	0.496699	DCT1	0	0	0	0	0
-9.4262	0.26062	CNT	0	0	0	0	0
-4.51165	0.883414	DCT2	0	0	0	0	0
-4.43795	0.517794	DCT1	0	0	0	0	0
-8.59133	-0.42091	CNT	0	0	0	0	0
-4.82802	1.29595	DCT1	0	0	0	0	0
-9.33754	-0.124482	CNT	0	0	0	0	0
-5.64959	1.39801	DCT1	0	0	0	0	0
-8.6777	-0.299507	CNT	0	0	0	0	0
-3.27748	0.684806	DCT1	0	0	0	0	0
-9.09055	-0.587176	CNT	0	0	0	0	0
-9.62687	0.307128	CNT	0	0	0	0	0
-6.99278	1.8319	DCT Injured	0	0	0	0	0
-5.53911	1.1747	DCT1	0	0	0	0	0
-11.3997	0.692092	cPC	0	0	0	0	0
-12.4611	-0.0190762	cPC	0	0	0	0	0
-9.23561	0.224028	CNT	0	0	0	0	0
-4.67562	-0.0928132	DCT1	0	0	0	0	0
-5.34897	1.08132	DCT2	0	0	0	0	0
-8.6261	-0.181945	CNT	0	0	0	0	0
-3.13425	0.383766	DCT1	0	0	0	0	0
-6.52049	0.223701	DCT2	0	0	0	0	0
-10.5564	-0.430365	CNT	0	0	0	0	0
-10.2604	-0.60976	CNT	0	0	0	0	0
-8.75757	-0.507565	CNT	0	0	0	0	0
-4.98565	0.808192	DCT2	0	0	0	0	0
-9.95312	-0.743015	CNT	0	0	0	0	0
-4.20289	0.73791	DCT1	0	0	0	0	0
-3.57172	0.865792	DCT1	0	0	0	0	0
-4.67974	0.617034	DCT2	0	0	0	0	0
-6.16866	0.280783	DCT2	0	0	0	0	0
-3.4422	0.535883	DCT1	0	0	0	0	0
-9.84568	0.688873	CNT	0	0	0	0	0
-5.74535	0.311761	DCT2	0	0	0	0	0
-8.9286	-0.533956	CNT	0	0	0	0	0
-3.15575	0.176798	DCT1	0	0	0	0	0
-9.13744	-0.630963	CNT	0	0	0	0	0
-5.93838	0.41083	DCT2	0	0	0	0	0
-5.36402	0.0947396	DCT2	0	0	0	0	0
-8.61515	-0.5742	CNT	0	0	0	0	0
-12.3478	-0.0179385	cPC	0	0	0	0	0
-8.44613	-0.265038	CNT	0	0	0	0	0
-9.77522	0.468154	CNT	0	0	0	0	0
-4.40019	0.0189944	DCT2	0	0	0	0	0
-4.51145	0.802056	DCT2	0	0	0	0	0
-6.05786	0.290925	DCT2	0	0	0	0	0
-8.75967	-0.489363	CNT	0	0	0	0	0
-10.3643	0.323533	CNT	0	0	0	0	0
-3.92898	0.205748	DCT1	0	0	0	0	0
-10.8444	-0.226922	CNT	0	0	0	0	0
-6.00222	0.447401	DCT2	0	0	0	0	0
-12.1998	0.496455	cPC	0	0	0	0	0
-8.90182	-0.0279895	CNT	0	0	0	0	0
-11.428	-0.393205	CNT	0	0	0	0	0
-5.93353	0.448589	DCT2	0	0	0	0	0
-9.77137	-0.686672	CNT	0	0	0	0	0
-10.2977	-0.713721	CNT	0	0	0	0	0
-3.08514	0.281783	DCT1	0	0	0	0	0
-3.75529	0.432156	DCT1	0	0	0	0	0
-6.47014	2.10442	DCT Injured	0	0	0	0	0
-8.76891	-0.479193	CNT	0	0	0	0	0
-4.52696	0.328677	DCT1	0	0	0	0	0
-10.2036	0.421331	CNT	0	0	0	0	0
-9.32677	0.0549584	CNT	0	0	0	0	0
-12.0855	0.136686	cPC	0	0	0	0	0
-3.20543	0.254134	DCT1	0	0	0	0	0
-5.35428	1.27655	DCT1	0	0	0	0	0
-10.7025	-0.0721937	CNT	0	0	0	0	0
-8.59137	-0.257739	CNT	0	0	0	0	0
-5.82097	0.428158	DCT2	0	0	0	0	0
-11.8064	0.413639	cPC	0	0	0	0	0
-12.0995	-0.0706321	cPC	0	0	0	0	0
-6.0303	0.478631	DCT2	0	0	0	0	0
-6.13533	0.288249	DCT2	0	0	0	0	0
-3.57257	0.852006	DCT1	0	0	0	0	0
-6.4821	0.42129	DCT2	0	0	0	0	0
-6.25785	1.44282	DCT2	0	0	0	0	0
-11.9809	0.112452	cPC	0	0	0	0	0
-4.69736	0.348993	DCT1	0	0	0	0	0
-3.89041	0.712395	DCT1	0	0	0	0	0
-6.38357	1.66175	DCT Injured	0	0	0	0	0
-5.05359	0.0903236	DCT2	0	0	0	0	0
-3.97908	0.158702	DCT1	0	0	0	0	0
-9.48782	-0.0409083	CNT	0	0	0	0	0
-5.48828	0.722761	DCT2	0	0	0	0	0
-6.09379	0.139823	DCT2	0	0	0	0	0
-3.56459	0.74261	DCT1	0	0	0	0	0
-8.6762	-0.297393	CNT	0	0	0	0	0
-9.92935	0.540925	CNT	0	0	0	0	0
-5.82635	0.392387	DCT2	0	0	0	0	0
-6.1755	0.388281	DCT2	0	0	0	0	0
-6.14267	0.433048	DCT2	0	0	0	0	0
-9.0377	0.0171889	CNT	0	0	0	0	0
-11.9501	0.653307	cPC	0	0	0	0	0
-5.99116	0.0565233	DCT2	0	0	0	0	0
-4.88621	-0.0759564	DCT2	0	0	0	0	0
-11.0678	-0.142971	CNT	0	0	0	0	0
-3.15439	0.106266	DCT1	0	0	0	0	0
-9.27573	-0.471634	CNT	0	0	0	0	0
-4.08915	0.939686	DCT1	0	0	0	0	0
-6.38008	0.260538	DCT2	0	0	0	0	0
-12.1823	0.117057	cPC	0	0	0	0	0
-10.0783	0.617177	CNT	0	0	0	0	0
-9.15338	-0.0897154	CNT	0	0	0	0	0
-3.5639	0.683116	DCT1	0	0	0	0	0
-9.29116	-0.383304	CNT	0	0	0	0	0
-10.5008	-0.613481	CNT	0	0	0	0	0
-5.07149	1.16481	DCT1	0	0	0	0	0
-4.21853	0.622877	DCT1	0	0	0	0	0
-9.0469	-0.38097	CNT	0	0	0	0	0
-5.52898	0.128855	DCT2	0	0	0	0	0
-9.54596	-0.212477	CNT	0	0	0	0	0
-8.93296	-0.0645685	CNT	0	0	0	0	0
-3.41563	0.629277	DCT1	0	0	0	0	0
-3.3655	0.431858	DCT1	0	0	0	0	0
-3.4458	0.264582	DCT1	0	0	0	0	0
-9.32066	-0.0930168	CNT	0	0	0	0	0
-3.6004	0.529995	DCT1	0	0	0	0	0
-6.15489	0.241414	DCT2	0	0	0	0	0
-3.74623	0.217164	DCT1	0	0	0	0	0
-5.63997	0.316549	DCT2	0	0	0	0	0
-10.1332	0.846798	CNT	0	0	0	0	0
-4.64231	-0.201738	DCT2	0	0	0	0	0
-7.10766	1.87341	DCT Injured	0	0	0	0	0
-5.75822	0.564029	DCT2	0	0	0	0	0
-4.62716	-0.0937785	DCT1	0	0	0	0	0
-3.18355	0.329743	DCT1	0	0	0	0	0
-4.35409	0.818641	DCT1	0	0	0	0	0
-8.43506	-0.348288	CNT	0	0	0	0	0
-12.3539	0.147571	cPC	0	0	0	0	0
-3.46562	0.382368	DCT1	0	0	0	0	0
-8.49222	-0.195712	CNT	0	0	0	0	0
-4.64737	0.864347	DCT1	0	0	0	0	0
-12.2359	0.046093	cPC	0	0	0	0	0
-6.47397	1.63545	DCT Injured	0	0	0	0	0
-6.10548	0.49901	DCT2	0	0	0	0	0
-9.05038	-0.246192	CNT	0	0	0	0	0
-4.86146	0.650071	DCT2	0	0	0	0	0
-9.70497	-0.681039	CNT	0	0	0	0	0
-3.94312	0.768253	DCT1	0	0	0	0	0
-9.60605	-0.135975	CNT	0	0	0	0	0
-8.71519	-0.339376	CNT	0	0	0	0	0
-4.04281	0.709636	DCT1	0	0	0	0	0
-12.2359	0.0150997	cPC	0	0	0	0	0
-12.4019	-0.132394	cPC	0	0	0	0	0
-8.9316	-0.502313	CNT	0	0	0	0	0
-4.13415	0.696436	DCT1	0	0	0	0	0
-4.98019	0.779412	DCT1	0	0	0	0	0
-5.65312	1.03832	DCT2	0	0	0	0	0
-6.01828	0.217226	DCT2	0	0	0	0	0
-5.73873	0.136768	DCT2	0	0	0	0	0
-8.94788	-0.648948	CNT	0	0	0	0	0
-10.0314	0.409067	CNT	0	0	0	0	0
-5.42807	0.312226	DCT2	0	0	0	0	0
-10.0761	0.322037	CNT	0	0	0	0	0
-5.31389	0.904185	DCT2	0	0	0	0	0
-10.3024	0.775546	CNT	0	0	0	0	0
-9.02756	-0.567151	CNT	0	0	0	0	0
-4.12934	0.488327	DCT1	0	0	0	0	0
-3.34618	0.495527	DCT1	0	0	0	0	0
-9.66007	0.307774	CNT	0	0	0	0	0
-4.38837	-0.0129933	DCT1	0	0	0	0	0
-4.35512	0.199797	DCT1	0	0	0	0	0
-5.6936	0.45661	DCT2	0	0	0	0	0
-3.10854	0.299076	DCT1	0	0	0	0	0
-9.84765	0.753141	CNT	0	0	0	0	0
-3.67715	0.73399	DCT1	0	0	0	0	0
-8.72543	-0.454925	CNT	0	0	0	0	0
-4.03423	0.27059	DCT1	0	0	0	0	0
-8.79962	-0.11859	CNT	0	0	0	0	0
-6.14417	0.459202	DCT2	0	0	0	0	0
-3.07795	0.61029	DCT1	0	0	0	0	0
-9.26473	-0.565957	CNT	0	0	0	0	0
-3.80438	0.395584	DCT1	0	0	0	0	0
-9.48907	-0.288033	CNT	0	0	0	0	0
-9.89024	0.541578	CNT	0	0	0	0	0
-4.07752	0.927045	DCT1	0	0	0	0	0
-9.9877	0.534342	CNT	0	0	0	0	0
-3.416	0.307726	DCT1	0	0	0	0	0
-10.2327	0.969804	CNT	0	0	0	0	0
-3.6606	0.294073	DCT1	0	0	0	0	0
-8.68239	-0.498564	CNT	0	0	0	0	0
-9.94926	-0.678506	CNT	0	0	0	0	0
-5.72281	0.0353406	DCT2	0	0	0	0	0
-3.58171	0.275236	DCT1	0	0	0	0	0
-6.41848	1.64205	DCT Injured	0	0	0	0	0
-6.006	0.26632	DCT2	0	0	0	0	0
-5.85975	0.311936	DCT2	0	0	0	0	0
-6.25892	0.203866	DCT2	0	0	0	0	0
-4.18618	0.552485	DCT1	0	0	0	0	0
-9.82161	-0.658281	CNT	0	0	0	0	0
-9.44883	-0.443089	CNT	0	0	0	0	0
-9.26893	-0.192329	CNT	0	0	0	0	0
-8.7969	-0.558344	CNT	0	0	0	0	0
-9.76418	-0.51341	CNT	0	0	0	0	0
-3.20686	0.219333	DCT1	0	0	0	0	0
-5.81305	1.01786	DCT2	0	0	0	0	0
-5.7581	0.0169467	DCT2	0	0	0	0	0
-9.9275	0.480983	CNT	0	0	0	0	0
-10.2525	0.593672	CNT	0	0	0	0	0
-8.87159	-0.284858	CNT	0	0	0	0	0
-8.95525	1.47164	CNT Injured	0	0	0	0	0
-3.41123	0.575766	DCT1	0	0	0	0	0
-5.06369	0.161729	DCT2	0	0	0	0	0
-9.05462	-0.625602	CNT	0	0	0	0	0
-9.37158	-0.627878	CNT	0	0	0	0	0
-9.22616	0.0942331	CNT	0	0	0	0	0
-10.4526	-0.249295	CNT	0	0	0	0	0
-4.46231	0.576333	DCT1	0	0	0	0	0
-10.0334	0.426391	CNT	0	0	0	0	0
-5.87907	0.675759	DCT2	0	0	0	0	0
-12.3259	-0.0584409	cPC	0	0	0	0	0
-10.4064	0.469225	CNT	0	0	0	0	0
-5.82392	0.424858	DCT2	0	0	0	0	0
-12.043	-0.303681	cPC	0	0	0	0	0
-9.91356	0.434974	CNT	0	0	0	0	0
-11.8026	0.611207	cPC	0	0	0	0	0
-12.2212	0.245334	cPC	0	0	0	0	0
-4.72901	1.03244	DCT2	0	0	0	0	0
-9.63446	-0.636293	CNT	0	0	0	0	0
-8.86827	-0.621192	CNT	0	0	0	0	0
-4.28945	0.230286	DCT2	0	0	0	0	0
-8.31117	-0.159855	CNT	0	0	0	0	0
-5.90977	0.620731	DCT2	0	0	0	0	0
-10.5192	-0.696544	CNT	0	0	0	0	0
-4.26244	0.0651166	DCT2	0	0	0	0	0
-3.24502	0.223857	DCT1	0	0	0	0	0
-4.26988	0.657993	DCT1	0	0	0	0	0
-6.18515	0.346272	DCT2	0	0	0	0	0
-9.71525	0.154449	CNT	0	0	0	0	0
-5.93173	1.20398	DCT2	0	0	0	0	0
-10.1591	-0.143416	CNT	0	0	0	0	0
-3.8325	-0.0264307	DCT1	0	0	0	0	0
-5.83075	0.750967	DCT2	0	0	0	0	0
-9.2759	-0.278791	CNT	0	0	0	0	0
-5.35928	0.901593	DCT2	0	0	0	0	0
-10.484	0.868232	CNT	0	0	0	0	0
-3.84906	0.711153	DCT1	0	0	0	0	0
-6.15642	0.983594	DCT2	0	0	0	0	0
-3.05303	0.655484	DCT1	0	0	0	0	0
-4.76785	0.256892	DCT2	0	0	0	0	0
-9.56556	-0.537731	CNT	0	0	0	0	0
-11.5132	0.514709	cPC	0	0	0	0	0
-5.4582	1.46521	DCT1	0	0	0	0	0
-3.61753	0.489748	DCT1	0	0	0	0	0
-3.88819	0.864246	DCT1	0	0	0	0	0
-3.53285	0.610915	DCT1	0	0	0	0	0
-4.98895	1.19648	DCT1	0	0	0	0	0
-9.03571	0.13472	CNT	0	0	0	0	0
-8.42877	-0.407188	CNT	0	0	0	0	0
-3.58289	0.631238	DCT1	0	0	0	0	0
-5.5557	1.3469	DCT1	0	0	0	0	0
-4.97646	0.881821	DCT2	0	0	0	0	0
-5.63405	0.143824	DCT2	0	0	0	0	0
-8.69685	-0.279105	CNT	0	0	0	0	0
-9.90223	-0.675962	CNT	0	0	0	0	0
-4.06064	-0.0912022	DCT1	0	0	0	0	0
-4.73394	0.838754	DCT Injured	0	0	0	0	0
-6.54902	0.667459	DCT2	0	0	0	0	0
-10.1188	1.92707	PC Injured	0	0	0	0	0
-10.8817	0.589826	CNT	0	0	0	0	0
-3.26462	0.0581949	DCT1	0	0	0	0	0
-4.77443	0.20854	DCT2	0	0	0	0	0
-5.45364	0.220487	DCT2	0	0	0	0	0
-4.73468	0.494706	DCT2	0	0	0	0	0
-3.68746	0.678587	DCT1	0	0	0	0	0
-5.22849	0.178681	DCT2	0	0	0	0	0
-5.68688	1.00774	DCT2	0	0	0	0	0
-3.04423	0.486553	DCT1	0	0	0	0	0
-9.33313	1.808	CNT Injured	0	0	0	0	0
-8.83023	-0.291834	CNT	0	0	0	0	0
-5.3821	0.692831	DCT2	0	0	0	0	0
-9.78744	-0.176218	CNT	0	0	0	0	0
-4.7557	0.127004	DCT2	0	0	0	0	0
-9.72952	-0.0548597	CNT	0	0	0	0	0
-4.05122	0.5292	DCT1	0	0	0	0	0
-8.96246	-0.156399	CNT	0	0	0	0	0
-11.6615	0.192568	cPC	0	0	0	0	0
-9.63769	0.0290953	CNT	0	0	0	0	0
-10.7843	-0.268556	CNT	0	0	0	0	0
-7.17637	1.87654	DCT Injured	0	0	0	0	0
-9.15463	-0.605751	CNT	0	0	0	0	0
-5.85586	1.33557	DCT Injured	0	0	0	0	0
-10.5622	-0.459457	CNT	0	0	0	0	0
-11.0386	-0.429997	CNT	0	0	0	0	0
-12.0863	0.180742	cPC	0	0	0	0	0
-5.1159	0.747289	DCT2	0	0	0	0	0
-10.3793	-0.0635827	CNT	0	0	0	0	0
-8.9938	-0.608566	CNT	0	0	0	0	0
-9.23698	0.111009	CNT	0	0	0	0	0
-8.38506	-0.464911	CNT	0	0	0	0	0
-12.1243	-0.0027531	cPC	0	0	0	0	0
[truncated: 4,278 more rows]

## Sheet: Figure 12i
Group	Sample	Condition	Value
DCT Injured	Control1	Control	0.826446
DCT1	Control1	Control	70.2479
DCT2	Control1	Control	28.9256
DCT Injured	Control2	Control	0.732601
DCT1	Control2	Control	55.3114
DCT2	Control2	Control	43.956
DCT1	Control3	Control	30.7692
DCT2	Control3	Control	69.2308
DCT Injured	Control4	Control	3.4188
DCT1	Control4	Control	68.3761
DCT2	Control4	Control	28.2051
DCT1	Control5	Control	66.3415
DCT2	Control5	Control	33.6585
DCT Injured	Control6	Control	0.454545
DCT1	Control6	Control	68.1818
DCT2	Control6	Control	31.3636
DCT Injured	Control7	Control	5.04202
DCT1	Control7	Control	50.4202
DCT2	Control7	Control	44.5378
DCT Injured	UUO1	UUO	97.1831
DCT1	UUO1	UUO	2.34742
DCT2	UUO1	UUO	0.469484
DCT Injured	UUO2	UUO	98.2301
DCT2	UUO2	UUO	1.76991
DCT Injured	UUO3	UUO	88.3333
DCT1	UUO3	UUO	5
DCT2	UUO3	UUO	6.66667
DCT Injured	UUO4	UUO	98.3333
DCT1	UUO4	UUO	1.11111
DCT2	UUO4	UUO	0.555556
DCT Injured	UUO5	UUO	5.10204
DCT1	UUO5	UUO	53.6735
DCT2	UUO5	UUO	41.2245
DCT Injured	Control3	Control	0.03
DCT Injured	Control5	Control	0.05
DCT1	UUO2	UUO	0.05
CNT	Control1	Control	100
CNT	Control2	Control	98.6532
CNT Injured	Control2	Control	1.3468
CNT	Control3	Control	100
CNT	Control4	Control	94.1176
CNT Injured	Control4	Control	5.88235
CNT	Control5	Control	100
CNT	Control6	Control	100
CNT	Control7	Control	98.1763
CNT Injured	Control7	Control	1.82371
CNT	UUO1	UUO	4.30108
CNT Injured	UUO1	UUO	95.6989
CNT	UUO2	UUO	4.93827
CNT Injured	UUO2	UUO	95.0617
CNT	UUO3	UUO	40.5405
CNT Injured	UUO3	UUO	59.4595
CNT	UUO4	UUO	14.8148
CNT Injured	UUO4	UUO	85.1852
CNT	UUO5	UUO	97.1678
CNT Injured	UUO5	UUO	2.83224
CNT Injured	Control1	Control	0.01
CNT Injured	Control3	Control	0.03
CNT Injured	Control5	Control	0.05
CNT Injured	Control6	Control	0.06
cPC	Control1	Control	61.2245
mPC	Control1	Control	38.7755
PC Injured	Control2	Control	0.649351
cPC	Control2	Control	73.3766
mPC	Control2	Control	25.974
cPC	Control3	Control	46.4286
mPC	Control3	Control	53.5714
cPC	Control4	Control	49
mPC	Control4	Control	51
cPC	Control5	Control	68.2759
mPC	Control5	Control	31.7241
cPC	Control6	Control	75
mPC	Control6	Control	25
PC Injured	Control7	Control	3.37079
cPC	Control7	Control	93.2584
mPC	Control7	Control	3.37079
PC Injured	UUO1	UUO	100
PC Injured	UUO2	UUO	97.561
mPC	UUO2	UUO	2.43902
PC Injured	UUO3	UUO	84.188
cPC	UUO3	UUO	2.99145
mPC	UUO3	UUO	12.8205
PC Injured	UUO4	UUO	57.1429
cPC	UUO4	UUO	14.2857
mPC	UUO4	UUO	28.5714
PC Injured	UUO5	UUO	10.2296
cPC	UUO5	UUO	68.476
mPC	UUO5	UUO	21.2944
PC Injured	Control1	Control	0.01
PC Injured	Control3	Control	0.03
PC Injured	Control4	Control	0.04
PC Injured	Control5	Control	0.05
PC Injured	Control6	Control	0.06
mPC	UUO1	UUO	0.01
cPC	UUO1	UUO	0.01
cPC	UUO2	UUO	0.02
