# Supplementary material for: Multiomic analysis of human kidney disease identifies a tractable inflammatory and pro-fibrotic tubular cell phenotype
Source: Nat Commun. 2025 May 22;16:4745. doi: 10.1038/s41467-025-59997-4 (PMC12095627; doi:10.1038/s41467-025-59997-4)
Supplement: Supplementary file 6 — Source Data [file 41467_2025_59997_MOESM6_ESM.zip › Source Data/Figure1.xlsx]

## Sheet: Figure 1b
UMAP1	UMAP2	Group
-5.59532	6.25856	TAL Injured
5.27098	2.1374	Treg
8.25972	-9.19994	pDC
-0.783226	-15.8682	Ascending Vasa Recta
-7.92364	-5.83341	PT Injured
-5.23452	7.64695	TAL Injured
5.29088	13.7547	IC-B
-1.8777	8.61952	mTAL
12.4981	-6.36362	Macrophage Activated
-0.900077	15.9863	IC-A Injured
4.59126	3.90164	Treg
-4.21824	-16.2192	Endothelia Glomerular
-8.49171	-6.34073	PT Inflammatory
-5.99543	6.45119	TAL Inflammatory
-5.6215	7.14084	TAL Injured
-5.35407	6.60501	TAL Injured
8.4464	2.78929	Na√Øve Tc Cell
-0.750652	16.0886	IC-A Injured
-8.86002	2.32993	CNT Injured
8.09611	2.87281	Na√Øve Tc Cell
-4.30539	-16.1745	Endothelia Glomerular
9.99161	6.40801	MAIT
-4.6259	6.03658	TAL Injured
12.0512	-8.66881	cDC2
-4.96906	5.73935	TAL Inflammatory
5.39658	13.6792	IC-B
-6.24488	5.89207	TAL Inflammatory
10.1787	3.15779	Effector Tc Cell
7.70665	4.97085	Na√Øve Th Cell
-6.09584	-9.2718	PT S1
5.12937	3.48523	Treg
9.56049	3.86585	Effector Tc Cell
-5.66742	6.49045	TAL Inflammatory
-5.23043	5.33144	TAL Inflammatory
-0.321541	-15.7356	Ascending Vasa Recta
-5.0493	6.9276	TAL Injured
-6.1299	5.69477	TAL Inflammatory
11.2926	-5.97338	Macrophage Activated
-1.05386	16.028	IC-A Injured
9.64078	0.798132	NKT Cell
-5.40576	6.79781	TAL Injured
9.61395	0.82719	NKT Cell
9.71608	3.27395	Effector Tc Cell
-1.43442	15.9421	IC-A Injured
-6.3285	8.85175	TAL Injured
10.9932	-8.24292	cDC2
-5.81556	6.71203	TAL Inflammatory
10.0844	6.27892	MAIT
5.39478	13.3391	IC-B
-5.03363	6.45169	TAL Injured
-5.17654	7.4021	TAL Injured
3.02774	-10.2727	Memory B Cell
10.1238	-9.98819	CD16 Monocyte
-5.81468	7.05258	TAL Injured
-6.75498	-8.9268	PT Injured
-5.09415	6.30009	TAL Injured
-5.54224	-8.65619	PT S2
6.7484	6.30551	Na√Øve Th Cell
9.15839	3.00314	Effector Tc Cell
-6.07443	6.76401	TAL Injured
-7.57384	2.52702	DCT Injured
-9.59482	2.08348	PC Injured
-4.92158	5.81979	TAL Injured
-5.39696	6.64211	TAL Injured
8.12444	-1.33608	NK CD56bright
5.2895	13.6067	IC-B
8.7232	2.90189	Na√Øve Tc Cell
-1.22085	15.877	IC-A Injured
0.448852	-2.62867	PEC
7.89981	-1.32267	NK CD56bright
-6.23424	5.96542	TAL Inflammatory
-4.77886	-6.51325	PT S3
-8.05917	-7.77134	PT Injured
-4.40143	-16.0235	Endothelia Glomerular
-7.77862	-8.15579	PT Injured
-8.29223	-6.26681	PT Inflammatory
-7.9901	-7.85377	PT Injured
-6.96632	2.54451	DCT Injured
-6.32132	6.34002	TAL Inflammatory
7.56652	-1.42022	NK CD56bright
-6.9752	2.37953	DCT Injured
-4.90513	6.5133	TAL Injured
0.545599	-2.52872	PEC
7.57963	-1.41882	NK CD56bright
-5.54889	6.31127	TAL Injured
-7.0802	2.14623	DCT Injured
-5.47691	7.33687	TAL Injured
-4.22948	7.17777	TAL Injured
-4.44315	-16.0079	Endothelia Glomerular
-6.76211	-8.21917	PT Injured
-7.26401	-8.43643	PT Injured
-6.48918	8.04839	TAL Injured
8.48192	4.69584	Effector Th Cell
9.98581	6.1821	MAIT
-5.81912	-8.73274	PT S2
11.8946	-8.61952	cDC2
-7.81547	-8.04823	PT Injured
-5.44083	7.0239	TAL Injured
11.4458	-7.71999	CD14 Monocyte
-6.02309	6.43212	TAL Inflammatory
-5.6393	6.42526	TAL Injured
-6.48664	-10.0864	PT S1
9.62857	2.87364	Effector Tc Cell
9.70356	3.17112	Effector Tc Cell
-5.78971	6.48826	TAL Inflammatory
-4.71061	-7.23169	PT S3
-5.74806	-8.76644	PT S2
-4.61756	6.13194	TAL Injured
-5.36479	6.69852	TAL Injured
9.5285	3.35676	Effector Tc Cell
-7.17091	2.5681	DCT Injured
-6.74374	-8.22458	PT Injured
9.84107	6.22769	MAIT
8.47315	3.07868	Na√Øve Tc Cell
10.028	6.45611	MAIT
7.13041	3.75724	Na√Øve Tc Cell
9.55942	5.10383	Effector Th Cell
-5.31215	7.64372	TAL Injured
-6.57324	-9.23008	PT Injured
-5.70375	6.33944	TAL Injured
9.46834	4.02118	Effector Tc Cell
9.89085	5.95162	MAIT
-4.21619	-16.2097	Endothelia Glomerular
-5.20879	6.2269	TAL Inflammatory
-5.7691	6.92466	TAL Inflammatory
9.89747	6.31497	MAIT
-4.81051	7.39171	TAL Injured
-5.20656	5.71262	TAL Inflammatory
2.15936	-11.311	Na√Øve B Cell
-2.18842	-16.0476	Peritubular Capillary Endothelia
12.2566	-5.84648	Macrophage Activated
-6.10786	6.72439	TAL Inflammatory
0.549503	-2.52224	PEC
-5.76928	6.21108	TAL Inflammatory
9.78285	3.74657	Effector Tc Cell
-4.30178	6.96653	TAL Injured
9.84352	5.82772	MAIT
-0.840414	15.8565	IC-A Injured
-5.90691	6.25892	TAL Inflammatory
-7.39352	2.51237	DCT Injured
9.93385	6.41711	MAIT
-7.86262	-8.09155	PT Injured
-5.06441	6.3559	TAL Injured
-6.36742	7.22457	TAL Injured
10.0647	6.05011	MAIT
9.91485	6.09507	MAIT
-5.58757	7.72013	TAL Injured
10.1016	6.2544	MAIT
-7.63172	2.52078	DCT Injured
-5.5813	7.74252	TAL Injured
8.43552	5.65325	Effector Th Cell
7.41226	6.6432	Na√Øve Th Cell
11.9798	-8.99698	cDC2
9.95694	6.21117	MAIT
-5.77889	6.45123	TAL Injured
-7.52328	-7.6381	PT Inflammatory
2.2617	-9.76207	Memory B Cell
8.20876	3.17095	Na√Øve Tc Cell
8.03899	3.74707	Na√Øve Tc Cell
-5.7346	-8.61868	PT S2
6.6406	4.837	Na√Øve Th Cell
-5.6964	7.02236	TAL Injured
-1.41905	15.7503	IC-A Injured
-5.40652	7.09381	TAL Injured
-7.07102	2.03215	DCT Injured
-4.33257	6.22657	TAL Injured
10.5255	-0.132539	NK CD56dim
-6.83613	-6.97732	PT Injured
-4.94974	7.10722	TAL Injured
10.1783	-9.89666	CD16 Monocyte
11.8939	-8.72779	cDC2
9.67473	0.796875	NKT Cell
5.27112	5.21847	Na√Øve Th Cell
-5.14115	5.89445	TAL Inflammatory
-5.85986	7.56206	TAL Injured
-4.13334	-16.0442	Endothelia Glomerular
0.483557	-2.57853	PEC
7.20227	3.51789	Na√Øve Tc Cell
4.74277	3.87484	Treg
8.67016	5.09941	Effector Th Cell
11.5749	-6.15955	Macrophage Activated
-7.22943	2.48094	DCT Injured
5.13693	13.3593	IC-B
-1.49552	-16.0494	Peritubular Capillary Endothelia
7.76549	4.49162	Na√Øve Tc Cell
9.21377	3.20787	Effector Tc Cell
9.07414	5.11791	Effector Th Cell
-5.41805	7.52926	TAL Injured
7.63006	-1.39872	NK CD56bright
0.376654	-2.67569	PEC
-4.90088	6.89707	TAL Injured
4.92446	5.09539	Na√Øve Th Cell
-7.5917	-6.88541	PT Injured
-7.50565	2.48971	DCT Injured
-7.15356	2.58486	DCT Injured
10.3919	0.182522	NK CD56dim
9.54347	3.49671	Effector Tc Cell
10.1139	6.09547	MAIT
-5.36012	7.76255	TAL Injured
-5.24518	6.33354	TAL Inflammatory
-9.17396	1.96568	CNT Injured
-6.63417	-8.36434	PT Injured
10.0321	6.3484	MAIT
8.24141	-9.10219	pDC
-2.80452	7.2558	cTAL1
-5.57222	-9.37596	PT S2
2.10258	-9.66869	Memory B Cell
-1.34359	15.8166	IC-A Injured
7.09319	4.54594	Na√Øve Th Cell
9.09846	3.3357	Effector Tc Cell
5.45204	2.32609	Treg
-7.67604	-6.30005	PT Inflammatory
7.38353	5.52448	Na√Øve Th Cell
-1.21861	15.7643	IC-A Injured
7.78388	3.91305	Na√Øve Tc Cell
5.25201	2.48857	Treg
7.8389	2.90489	Na√Øve Tc Cell
9.74295	0.767145	NKT Cell
10.397	-8.9937	CD14 Monocyte
10.0488	6.26476	MAIT
-8.7611	2.14054	CNT Injured
-5.46824	6.06115	TAL Inflammatory
-8.03433	-7.69835	PT Inflammatory
-7.01003	-7.93451	PT Injured
9.35871	4.17499	Effector Tc Cell
5.4384	2.22637	Treg
7.86019	2.73738	Effector Tc Cell
11.9579	-8.19981	Monocyte Transitioning
11.2736	-9.23238	pDC
-4.2681	-16.2836	Endothelia Glomerular
-4.26757	-16.1329	Endothelia Glomerular
9.88384	5.88073	MAIT
9.94147	6.59008	MAIT
-6.86991	-8.13922	PT Injured
10.65	-8.6929	CD14 Monocyte
-5.46873	7.12854	TAL Injured
-4.84891	7.01523	TAL Injured
9.94815	3.15475	Effector Tc Cell
-5.18806	5.68266	TAL Inflammatory
11.968	-8.18167	Monocyte Transitioning
7.42729	5.12682	Na√Øve Th Cell
-4.25932	-16.1684	Endothelia Glomerular
9.53528	4.62058	Effector Tc Cell
-6.0155	6.62687	TAL Inflammatory
10.9043	-8.36465	CD14 Monocyte
-8.47248	-7.5987	PT Inflammatory
-5.54916	5.17371	TAL Inflammatory
-5.21794	6.79482	TAL Injured
10.5574	-0.397411	NK CD56dim
8.27483	-9.16353	pDC
-5.55181	6.82341	TAL Injured
5.32682	13.2273	IC-B
-9.00454	1.92615	CNT Injured
9.23897	3.66018	Effector Tc Cell
-4.3402	-16.1208	Endothelia Glomerular
-5.95267	-8.61178	PT S1
-5.04687	6.48686	TAL Injured
-9.49715	2.21056	PC Injured
8.21528	2.8904	Na√Øve Tc Cell
-4.59846	5.96897	TAL Injured
-9.77774	2.25268	CNT
-7.7087	-8.19172	PT Injured
8.66493	-1.26514	NK CD56bright
-5.65776	-8.44119	PT S2
-4.84953	5.47148	TAL Injured
-1.19615	15.8428	IC-A Injured
6.75248	6.2622	Na√Øve Th Cell
-7.47452	2.70482	DCT Injured
-8.5538	-6.50674	PT Inflammatory
-5.70685	6.92957	TAL Injured
8.11749	6.21043	Na√Øve Th Cell
-4.5771	7.14259	TAL Injured
-8.16376	-7.81213	PT Injured
2.05059	-10.4051	Memory B Cell
9.17325	3.67061	Effector Tc Cell
5.43982	2.13742	Treg
-0.375396	-15.6969	Ascending Vasa Recta
7.83777	5.90425	Na√Øve Th Cell
-4.73351	-6.15192	PT S3
-4.96587	6.17297	TAL Injured
-6.97923	-7.84579	PT Injured
-7.0843	-7.84786	PT Injured
-5.92848	6.80384	TAL Inflammatory
9.73392	5.94367	MAIT
9.98782	6.29986	MAIT
-5.64771	7.10188	TAL Injured
-8.83898	2.37724	CNT Injured
-6.60923	-2.87023	ATL
12.9906	-9.58139	cDC CCR7+
7.48734	5.89644	Na√Øve Th Cell
-8.46461	-7.40692	PT Inflammatory
8.94247	4.56217	Effector Th Cell
-7.85014	-8.17222	PT Injured
-8.01759	-7.94499	PT Injured
-4.7923	6.01866	TAL Injured
-7.87578	2.61031	DCT Injured
-6.34244	8.2231	TAL Injured
-1.40494	15.7071	IC-A Injured
-4.54554	-15.9202	Endothelia Glomerular
5.46049	13.2252	IC-B
-5.20215	5.77572	TAL Inflammatory
-5.46503	7.52826	TAL Injured
-6.08185	6.61116	TAL Injured
-5.9557	6.51613	TAL Inflammatory
-4.9251	6.98821	TAL Injured
-7.90296	-7.40518	PT Inflammatory
5.35704	5.2018	Na√Øve Th Cell
-5.81322	6.9244	TAL Inflammatory
8.9471	3.65939	Effector Tc Cell
9.67583	4.27381	Effector Tc Cell
-7.18428	2.45761	DCT Injured
-8.9132	2.21576	CNT Injured
-5.08836	6.2406	TAL Injured
10.9585	-8.29677	CD14 Monocyte
9.05209	3.82075	Effector Tc Cell
-5.5063	7.91046	TAL Injured
-5.92945	-8.66318	PT S2
7.86728	6.51287	Na√Øve Th Cell
10.0295	6.40363	MAIT
8.6482	3.3814	Na√Øve Tc Cell
9.68484	4.06006	Effector Tc Cell
-5.48183	6.93427	TAL Injured
-5.14128	6.42109	TAL Injured
8.44079	-1.34378	NK CD56bright
10.6107	-0.457294	NK CD56dim
-7.81396	-6.23631	PT Injured
-8.00482	-8.12669	PT Injured
7.91495	6.29684	Na√Øve Th Cell
-4.94451	-7.38419	PT S3
9.44141	5.88406	MAIT
-4.27181	-16.13	Endothelia Glomerular
-7.92116	-8.03708	PT Injured
-5.15207	7.32384	TAL Injured
-8.47134	-6.40969	PT Inflammatory
-5.38813	7.43636	TAL Injured
9.99956	3.11907	Effector Tc Cell
-5.58791	6.56844	TAL Inflammatory
-6.51061	7.99183	TAL Injured
7.28043	4.9308	Na√Øve Th Cell
1.40993	-10.0979	Memory B Cell
9.47025	4.10717	Effector Tc Cell
9.42358	3.98403	Effector Tc Cell
9.84883	0.763416	NKT Cell
11.9717	-6.20352	Macrophage Activated
8.21587	-9.19808	pDC
5.33652	2.72377	Treg
-6.02607	6.0468	TAL Inflammatory
-5.52151	6.19514	TAL Injured
5.23242	13.328	IC-B
-5.74601	6.05899	TAL Inflammatory
7.67262	2.84991	Na√Øve Tc Cell
-8.78061	-6.4258	PT Inflammatory
8.34154	-1.34459	NK CD56bright
-4.63173	-15.5108	Endothelia Glomerular
9.93744	6.04195	MAIT
9.93823	6.0502	MAIT
-7.64144	2.27731	DCT Injured
8.70805	-1.24596	NK CD56bright
7.5924	-1.42653	NK CD56bright
-5.00843	6.43083	TAL Injured
8.48885	5.98573	Effector Th Cell
2.58762	-11.0965	Na√Øve B Cell
-5.08224	6.53775	TAL Injured
-4.24185	-16.1127	Endothelia Glomerular
-8.20768	-7.99782	PT Injured
-5.91878	6.11143	TAL Inflammatory
-5.68409	6.69109	TAL Injured
-5.07295	-7.99999	PT S2
9.58215	4.10625	Effector Tc Cell
8.26756	-9.15455	pDC
10.0816	4.05184	Effector Tc Cell
10.0056	6.24388	MAIT
7.76916	6.26626	Na√Øve Th Cell
-7.40489	2.59851	DCT Injured
-6.32056	7.05993	TAL Injured
-5.71114	7.88811	TAL Injured
-5.21466	6.11068	TAL Inflammatory
-1.28796	15.6629	IC-A Injured
8.736	3.89574	Effector Tc Cell
9.86594	6.23179	MAIT
-5.55626	6.49865	TAL Inflammatory
11.8636	-7.49792	Monocyte Transitioning
11.922	-8.51358	cDC2
-5.56894	5.99822	TAL Inflammatory
-5.48868	6.21464	TAL Injured
-6.0099	6.13062	TAL Inflammatory
-4.16342	-16.1906	Endothelia Glomerular
8.55153	3.4505	Na√Øve Tc Cell
11.7149	-6.23098	Macrophage Activated
-4.45557	-16.1156	Endothelia Glomerular
8.28083	-9.13691	pDC
-5.35871	6.7833	TAL Injured
8.65558	3.0256	Na√Øve Tc Cell
-7.35501	2.21056	DCT Injured
-8.30194	-6.39035	PT Inflammatory
-6.62969	-9.586	PT S1
-4.35091	-16.1408	Endothelia Glomerular
2.65241	-9.34834	Memory B Cell
8.93111	3.70503	Effector Tc Cell
8.78586	-1.3623	NK CD56bright
-6.44152	5.47271	TAL Inflammatory
-5.77801	6.53542	TAL Inflammatory
-9.69364	2.29279	PC Injured
-5.87496	6.5214	TAL Inflammatory
12.7857	-6.31051	Macrophage Activated
-5.39522	5.92783	TAL Inflammatory
6.18108	-5.01695	Pericyte
-5.24844	5.99387	TAL Inflammatory
-5.71958	7.99855	TAL Injured
10.002	6.06261	MAIT
-1.43067	16.119	IC-A Injured
12.5317	-6.1999	Macrophage Activated
10.0233	6.28686	MAIT
10.2625	-9.71818	Macrophage Activated
-7.58791	2.53467	DCT Injured
9.06145	3.65255	Effector Tc Cell
12.4212	-6.0495	Macrophage Activated
8.9247	5.17019	Effector Th Cell
8.39764	3.45699	Na√Øve Tc Cell
10.8623	-8.56174	CD14 Monocyte
-1.33509	15.7799	IC-A Injured
-7.08949	1.90323	DCT Injured
-4.72477	5.85159	TAL Injured
-1.10979	15.9313	IC-A Injured
-4.45686	-15.9544	Endothelia Glomerular
7.65489	5.50932	Na√Øve Th Cell
-5.68047	6.47226	TAL Injured
-1.13336	15.9469	IC-A Injured
-5.24477	5.88222	TAL Inflammatory
-5.12735	6.58744	TAL Injured
-6.54993	7.93733	TAL Injured
-5.63389	6.19946	TAL Injured
-4.83473	6.49403	TAL Injured
-8.31452	-6.30278	PT Inflammatory
-5.04228	5.70354	TAL Inflammatory
10.0121	6.21865	MAIT
-1.42234	15.8495	IC-A Injured
8.66032	2.82908	Na√Øve Tc Cell
8.0669	6.37592	Na√Øve Th Cell
8.5642	2.88647	Na√Øve Tc Cell
1.84292	-9.08208	Memory B Cell
-5.88481	5.96848	TAL Inflammatory
-6.27824	6.32162	TAL Inflammatory
9.22986	2.67312	Na√Øve Tc Cell
-6.6874	-9.67612	PT S1
-6.34272	-9.7484	PT S1
-6.1009	6.4522	TAL Inflammatory
6.64571	3.41405	Na√Øve Tc Cell
11.5663	-8.23501	CD14 Monocyte
-8.22578	-7.80799	PT Inflammatory
-7.39585	2.70323	DCT Injured
-5.81389	7.06348	TAL Injured
8.18066	5.39226	Na√Øve Th Cell
-5.17758	6.55708	TAL Injured
12.4211	-5.84222	Macrophage Activated
-4.20187	-16.0489	Endothelia Glomerular
9.42817	3.03129	Effector Tc Cell
-6.16031	5.78233	TAL Inflammatory
-8.2955	-6.21219	PT Inflammatory
12.8725	-6.23933	Macrophage Activated
-8.26012	-7.20107	PT Inflammatory
-6.00396	5.88937	TAL Inflammatory
-9.00252	1.76325	CNT Injured
11.9267	-7.09319	Monocyte Transitioning
7.62177	5.87845	Na√Øve Th Cell
8.5474	5.96066	MAIT
-5.0444	7.10569	TAL Injured
7.59195	5.42511	Na√Øve Th Cell
-4.55184	6.91877	TAL Injured
9.92459	5.90047	MAIT
0.796404	-0.780577	Podocyte
9.92007	2.96471	Effector Tc Cell
5.40925	13.7152	IC-B
10.6068	-0.37824	NK CD56dim
10.2082	6.14386	MAIT
11.91	-8.72346	cDC2
-5.30143	5.37448	TAL Inflammatory
7.52101	5.05277	Na√Øve Th Cell
-6.19349	7.86893	TAL Injured
-4.31076	-16.1924	Endothelia Glomerular
11.5321	-8.64909	CD14 Monocyte
11.7025	-8.58354	CD14 Monocyte
6.93244	5.987	Na√Øve Th Cell
7.80192	5.23952	Na√Øve Th Cell
-4.26453	-16.1784	Endothelia Glomerular
8.20663	2.9269	Na√Øve Tc Cell
10.5931	-0.262139	NK CD56dim
-5.57484	7.08645	TAL Injured
8.84562	-1.23508	NK CD56bright
7.83966	6.17983	Na√Øve Th Cell
9.10711	5.29077	Effector Th Cell
-6.14457	0.631452	DCT2
-7.83488	-7.62313	PT Inflammatory
5.01895	13.5577	IC-B
10.0138	6.05008	MAIT
5.50634	2.39434	Treg
9.92208	6.34604	MAIT
5.3302	3.51501	Treg
9.96865	6.22806	MAIT
-7.9408	-6.62645	PT Injured
9.96725	6.01774	MAIT
9.29186	3.09733	Effector Tc Cell
-6.80048	-7.51459	PT Injured
-4.38848	-16.0464	Endothelia Glomerular
-5.87696	5.50787	TAL Inflammatory
-9.52644	1.99688	CNT Injured
-6.45407	6.75588	TAL Inflammatory
-9.54329	2.29454	PC Injured
-6.13351	6.81562	TAL Injured
-7.9198	-8.20028	PT Injured
8.1967	4.38854	Effector Tc Cell
-7.39531	2.62499	DCT Injured
10.6305	-8.72607	CD14 Monocyte
5.13334	13.5738	IC-B
-5.22568	-8.1727	PT S2
7.49304	-1.47255	NK CD56bright
-1.34326	-16.0789	Peritubular Capillary Endothelia
-1.50398	-15.7067	Peritubular Capillary Endothelia
-7.587	2.54517	DCT Injured
12.5628	-6.63891	Macrophage HIF1A+
2.50822	-9.56869	Memory B Cell
9.9039	5.92966	MAIT
11.9723	-7.62945	Monocyte Transitioning
-5.32552	6.53808	TAL Injured
-5.66664	6.1952	TAL Inflammatory
-5.44558	6.02684	TAL Inflammatory
-4.24651	-16.1692	Endothelia Glomerular
-7.79476	-6.32887	PT Injured
-4.38844	-16.0992	Endothelia Glomerular
7.72356	2.80069	Na√Øve Tc Cell
10.0266	6.1956	MAIT
-5.43389	5.40504	TAL Inflammatory
-5.1615	6.60638	TAL Injured
9.05008	4.37916	Effector Tc Cell
5.39355	4.88955	Na√Øve Th Cell
-5.64471	5.43235	TAL Inflammatory
5.85052	-4.71877	Pericyte
6.88348	-4.90674	Myofibroblast
-5.59802	6.99114	TAL Injured
9.99643	6.25794	MAIT
-8.38661	-7.0764	PT Inflammatory
12.364	-6.23294	Macrophage Activated
12.2126	-5.81981	Macrophage Activated
-6.52071	-7.6827	PT Injured
-6.08776	7.16307	TAL Inflammatory
-3.99671	7.04487	cTAL1
12.4399	-6.50343	Macrophage Activated
11.1649	-8.37126	CD14 Monocyte
-1.38697	15.6731	IC-A Injured
-6.49191	-2.88174	ATL
10.6322	-8.63498	CD14 Monocyte
9.98511	6.03503	MAIT
7.54567	-1.41269	NK CD56bright
9.75077	3.48907	Effector Tc Cell
9.78494	6.20585	MAIT
7.35283	5.85557	Na√Øve Th Cell
7.49516	5.49072	Na√Øve Th Cell
6.9926	-4.64775	Myofibroblast
10.619	-0.673638	NK CD56dim
10.0227	6.12035	MAIT
2.23377	-9.65433	Memory B Cell
-4.32352	10.6861	cTAL2
5.22253	2.11722	Treg
-5.19872	7.01801	TAL Injured
-5.67964	7.3521	TAL Injured
9.59652	3.65308	Effector Tc Cell
0.778224	-0.77008	Podocyte
5.50123	2.2861	Treg
6.35999	3.25755	Na√Øve Th Cell
-7.78637	-5.98533	PT Injured
-6.51427	2.17701	DCT Injured
-4.52984	7.21073	TAL Injured
11.9328	-8.8599	cDC2
11.9278	-8.60782	cDC2
-5.66693	7.65647	TAL Injured
-9.00867	-7.42626	PT Injured
-6.80995	-8.36221	PT Injured
9.64175	3.89702	Effector Tc Cell
10.0322	6.09458	MAIT
-5.43621	7.26462	TAL Injured
-3.32443	7.39972	cTAL1
-4.91821	7.17943	TAL Injured
10.0228	-0.834929	NK CD56dim
12.1478	-9.84833	cDC1
5.16599	2.28142	Treg
-6.09652	5.98827	TAL Inflammatory
5.25483	2.59574	Treg
-5.33697	6.60508	TAL Injured
-4.36323	-16.1014	Endothelia Glomerular
-4.87437	7.34603	TAL Injured
-8.23463	-6.55404	PT Inflammatory
2.27312	-11.3407	Na√Øve B Cell
-6.06616	6.3666	TAL Inflammatory
12.1861	-5.98555	Macrophage Activated
-4.25913	-16.1773	Endothelia Glomerular
-5.85586	-9.46798	PT S1
-6.0334	8.31835	TAL Injured
8.15939	5.58823	Na√Øve Th Cell
10.0065	5.96047	MAIT
3.00675	-9.57235	Memory B Cell
-1.25195	15.6738	IC-A Injured
8.85597	5.76874	Effector Th Cell
-1.25488	15.7227	IC-A Injured
-7.22479	2.76704	DCT Injured
-8.98161	2.03776	CNT Injured
-7.83067	-8.15365	PT Injured
-7.34917	2.61099	DCT Injured
-4.62405	-15.8978	Endothelia Glomerular
9.95611	6.07272	MAIT
-6.05264	6.64915	TAL Injured
-4.9447	7.00387	TAL Injured
5.12187	13.4844	IC-B
7.93527	2.58689	Na√Øve Tc Cell
9.21225	3.57608	Effector Tc Cell
-6.68929	-8.20578	PT Injured
-0.649549	-16.0983	Ascending Vasa Recta
11.9518	-8.67107	cDC2
0.448393	-2.61542	PEC
8.53479	2.85266	Na√Øve Tc Cell
7.10538	5.2699	Na√Øve Th Cell
-1.09007	15.8417	IC-A Injured
-5.81643	7.33069	TAL Injured
3.25602	-9.67564	Memory B Cell
8.0126	6.04842	Na√Øve Th Cell
12.3049	-6.21816	Macrophage Activated
-5.42783	5.74865	TAL Inflammatory
-5.74773	6.63741	TAL Inflammatory
-5.96903	6.87623	TAL Injured
9.12124	4.26264	Effector Tc Cell
-4.27617	-16.2015	Endothelia Glomerular
-4.89714	7.1697	TAL Injured
7.54903	6.22089	Na√Øve Th Cell
-5.91028	6.08967	TAL Inflammatory
-6.15407	6.43841	TAL Inflammatory
1.67353	-9.79206	Memory B Cell
9.05558	3.67429	MAIT
7.98252	5.9002	Na√Øve Th Cell
-5.27198	6.96277	TAL Injured
-7.74134	2.52052	DCT Injured
-5.726	6.3198	TAL Inflammatory
-5.57012	6.16957	TAL Inflammatory
8.29032	-9.1257	pDC
8.82088	3.3679	Effector Tc Cell
-5.37518	6.30654	TAL Injured
5.26599	13.6448	IC-B
5.15168	2.4846	Treg
9.6685	3.68507	Effector Tc Cell
-5.83193	6.5942	TAL Inflammatory
-5.36214	7.00001	TAL Injured
-4.27742	7.37813	TAL Injured
8.68475	4.57422	Effector Tc Cell
-6.41951	-2.76845	ATL
-1.13082	-16.0557	Peritubular Capillary Endothelia
-5.92274	6.17866	TAL Inflammatory
-6.43562	6.82113	TAL Injured
-8.1703	-7.66216	PT Inflammatory
-5.39722	6.89752	TAL Injured
-5.96412	6.56021	TAL Inflammatory
11.9675	-5.8005	Macrophage Activated
-5.25261	6.23365	TAL Inflammatory
12.5498	-5.88412	Macrophage Activated
10.2459	3.30296	Effector Tc Cell
-6.64019	1.93702	DCT Injured
10.1055	6.13027	MAIT
-6.9349	-7.96511	PT Injured
-5.59448	7.24248	TAL Injured
12.6775	-6.23574	Macrophage Activated
10.6992	-0.496157	NK CD56dim
-5.3797	-8.38099	PT S2
11.3045	-6.99558	Macrophage HIF1A+
-6.48639	5.57669	TAL Inflammatory
-5.95378	6.54395	TAL Injured
-0.939647	15.9849	IC-A Injured
9.06159	-1.11194	NK CD56bright
11.6734	-5.91234	Macrophage Activated
-5.75217	-9.22825	PT S2
-5.18206	6.3417	TAL Injured
9.51636	4.21066	Effector Tc Cell
2.86766	-11.1151	Na√Øve B Cell
8.81773	2.80043	Na√Øve Tc Cell
10.048	6.39144	MAIT
-5.40555	6.39537	TAL Inflammatory
-4.88129	6.32175	TAL Injured
5.83669	2.5232	Treg
-4.2338	-16.1779	Endothelia Glomerular
-4.67093	6.28895	TAL Injured
12.6517	-6.58384	Macrophage Resident
0.796031	-0.755331	Podocyte
-5.90597	6.5639	TAL Inflammatory
9.01624	5.6724	Effector Th Cell
-7.37122	-8.19021	PT Injured
1.68041	-10.3686	Na√Øve B Cell
-5.34084	6.29444	TAL Inflammatory
9.73534	6.45302	MAIT
2.44804	-11.3492	Na√Øve B Cell
8.12299	4.18709	Na√Øve Th Cell
10.0839	6.18847	MAIT
-9.26856	0.535299	CNT
-5.60347	5.44824	TAL Inflammatory
11.0951	-6.34709	Macrophage Activated
-4.74517	6.37193	TAL Injured
8.85169	3.49474	Effector Tc Cell
-4.24046	-16.1605	Endothelia Glomerular
-7.56702	2.51108	DCT Injured
-6.09168	-9.51766	PT S1
8.23542	3.23803	Na√Øve Tc Cell
-7.56265	2.46587	DCT Injured
-7.20062	-8.33747	PT Injured
5.66958	4.4052	Na√Øve Th Cell
-7.80564	-7.64531	PT Inflammatory
-5.27996	7.03778	TAL Injured
9.89336	3.89744	Effector Tc Cell
-7.32354	2.44055	DCT Injured
4.62594	4.06314	Treg
-6.55005	-8.5272	PT Injured
-5.8588	6.32305	TAL Inflammatory
3.23276	-9.32649	Memory B Cell
10.4702	-0.484588	NK CD56dim
-5.38824	6.42764	TAL Injured
-5.1481	7.463	TAL Injured
7.33106	5.47545	Na√Øve Th Cell
8.75012	5.87766	Effector Th Cell
-5.1071	5.94483	TAL Inflammatory
-5.72036	6.204	TAL Inflammatory
1.70522	-9.4335	Memory B Cell
-9.94189	1.96712	PC Injured
-7.03794	-7.67306	PT Injured
-0.965625	15.9568	IC-A Injured
-5.81115	6.41777	TAL Injured
6.91423	-4.55481	Myofibroblast
-4.73734	6.64606	TAL Injured
-5.21282	6.32865	TAL Injured
9.01428	5.62344	Effector Th Cell
-0.679267	-16.0865	Ascending Vasa Recta
-5.31497	7.51782	TAL Injured
5.62352	-4.8956	Pericyte
5.49841	13.6426	IC-B
2.13512	-9.13493	Memory B Cell
9.84416	3.23888	Effector Tc Cell
5.31238	4.38022	Na√Øve Th Cell
8.25948	5.80628	Na√Øve Th Cell
8.11812	3.35361	Na√Øve Tc Cell
9.65623	4.66107	Effector Th Cell
-6.79075	-8.35046	PT Injured
12.0862	-8.19249	CD14 Monocyte
12.1124	-6.06244	Macrophage Activated
1.41986	-9.50139	Memory B Cell
-8.92389	1.88122	CNT Injured
10.0698	6.17363	MAIT
-6.135	6.44918	TAL Inflammatory
-1.45114	-16.2929	Peritubular Capillary Endothelia
-5.36251	5.49799	TAL Inflammatory
10.6565	-8.69808	CD14 Monocyte
11.7305	-6.12991	Macrophage Activated
7.33581	5.47072	Na√Øve Th Cell
-6.13963	6.69508	TAL Inflammatory
7.49019	4.97527	Na√Øve Th Cell
-5.08471	7.29149	TAL Injured
-2.27101	-15.9646	Peritubular Capillary Endothelia
-6.2888	6.01434	TAL Inflammatory
-5.84008	6.31611	TAL Inflammatory
-7.92704	-6.42285	PT Injured
-4.55548	6.80721	TAL Injured
-1.46424	-16.1136	Peritubular Capillary Endothelia
9.55074	1.20632	NKT Cell
-9.78044	2.27794	PC Injured
7.77676	3.21041	Na√Øve Tc Cell
-5.74627	6.77035	TAL Injured
-8.44511	-6.43558	PT Inflammatory
-7.35239	2.59931	DCT Injured
-7.03167	2.62837	DCT Injured
-4.63665	-15.8553	Endothelia Glomerular
2.25324	-9.77489	Memory B Cell
2.72963	-11.3191	Na√Øve B Cell
8.65342	3.665	Effector Tc Cell
-5.50069	6.69379	TAL Injured
-9.10308	2.06058	CNT Injured
-8.96987	2.29766	CNT Injured
8.67725	-1.30854	NK CD56bright
5.26683	13.3186	IC-B
2.41238	-11.1323	Na√Øve B Cell
-5.69441	7.10173	TAL Injured
-5.15144	5.80665	TAL Inflammatory
10.1165	6.11633	MAIT
7.58458	5.73224	Na√Øve Th Cell
8.62552	2.85726	Na√Øve Tc Cell
8.3366	3.98085	Effector Tc Cell
-5.33543	6.00008	TAL Inflammatory
7.82467	5.01811	Na√Øve Th Cell
3.35704	-9.76505	Memory B Cell
11.584	-5.9811	Macrophage Activated
-4.24874	-16.2151	Endothelia Glomerular
-0.548878	-15.9091	Ascending Vasa Recta
-3.63973	6.71987	cTAL1
-5.15199	6.2318	TAL Injured
10.0871	-0.393032	NK CD56dim
11.8471	-8.75305	cDC2
2.97635	-11.0476	Na√Øve B Cell
-5.55176	6.98471	TAL Injured
-7.00749	2.23356	DCT Injured
10.1984	0.429205	NKT Cell
10.603	-0.473798	NK CD56dim
-8.38606	-6.95884	PT Inflammatory
-5.79267	6.53964	TAL Inflammatory
-5.16915	6.47479	TAL Injured
-5.0455	7.22461	TAL Injured
-1.52603	15.8397	IC-A Injured
8.39031	3.19582	Na√Øve Tc Cell
8.31254	2.94628	Na√Øve Tc Cell
-1.24298	-16.1037	Peritubular Capillary Endothelia
-6.29902	6.16393	TAL Inflammatory
-7.82289	2.52341	DCT Injured
-5.27804	7.44511	TAL Injured
9.95631	5.89016	MAIT
-1.48977	15.9335	IC-A Injured
8.85446	3.16855	Na√Øve Tc Cell
-6.38824	-3.0589	ATL
7.29287	5.16438	Na√Øve Th Cell
11.4992	-6.10644	Macrophage Activated
-5.89081	-9.49677	PT S1
-4.58927	-15.7383	Endothelia Glomerular
-6.43483	-9.62001	PT S2
-4.6601	6.16626	TAL Injured
5.29711	13.3832	IC-B
-6.47518	-9.17848	PT S1
10.0082	6.49808	MAIT
-7.33745	-7.77911	PT Inflammatory
12.6184	-6.17992	Macrophage Activated
8.92039	3.278	Effector Tc Cell
9.05131	5.56274	Effector Th Cell
7.55699	-1.39246	NK CD56bright
2.47089	-11.3493	Na√Øve B Cell
-7.7714	-8.14806	PT Injured
9.30666	1.52477	NKT Cell
12.2353	-6.58801	CD16 Monocyte
-5.52685	5.67856	TAL Inflammatory
7.58465	5.8786	Na√Øve Th Cell
8.43836	4.86434	Effector Th Cell
10.0587	6.30387	MAIT
7.64567	6.32607	Na√Øve Th Cell
-6.34422	6.52401	TAL Inflammatory
-5.25788	6.22956	TAL Inflammatory
-5.98562	6.66406	TAL Inflammatory
9.87072	6.23097	MAIT
9.90613	6.26391	MAIT
-9.01154	2.10152	CNT Injured
5.29869	2.60523	Treg
-7.29726	2.49258	DCT Injured
10.0009	5.99193	MAIT
11.6972	-5.8867	Macrophage Activated
-5.3683	7.47186	TAL Injured
-6.02057	6.5491	TAL Inflammatory
-4.55605	6.96841	TAL Injured
-4.90242	6.48138	TAL Injured
-1.07776	15.7922	IC-A Injured
8.81549	5.27752	Effector Th Cell
-5.80986	6.80926	TAL Injured
-4.41493	-16.0654	Endothelia Glomerular
-6.59405	6.50129	TAL Inflammatory
-7.75521	-6.21745	PT Injured
7.62197	3.46831	Na√Øve Tc Cell
5.20453	2.26413	Treg
8.84797	3.51827	Effector Tc Cell
-1.90563	-16.0883	Peritubular Capillary Endothelia
5.3422	13.3823	IC-B
11.8239	-6.0369	Macrophage Activated
2.99399	-2.67666	Mast Cell
2.29866	-11.2775	Na√Øve B Cell
9.15976	4.99158	Effector Th Cell
-5.64299	6.17803	TAL Inflammatory
10.448	-8.96979	CD14 Monocyte
5.22956	13.4203	IC-B
-4.99667	6.22045	TAL Injured
-8.02859	-7.56924	PT Injured
-7.29079	2.62645	DCT Injured
-1.03404	15.9246	IC-A Injured
-9.70917	2.29041	PC Injured
-5.15019	7.56119	TAL Injured
10.6191	-0.474239	NK CD56dim
11.4769	-6.74005	CD14 Monocyte
-1.3668	15.6646	IC-A Injured
-7.64497	-7.92463	PT Injured
12.148	-6.081	Macrophage Resident
6.68824	3.69983	Na√Øve Tc Cell
8.13258	2.75051	Na√Øve Tc Cell
-5.96222	7.06435	TAL Injured
-7.49919	-7.07924	PT Injured
-6.57014	-9.51922	PT S1
-6.15909	6.54077	TAL Injured
12.1097	-6.25128	Macrophage HIF1A+
-7.53535	-7.55293	PT Injured
-6.79946	1.79801	DCT Injured
-7.37089	-8.39643	PT Injured
10.2855	-0.308152	NK CD56dim
-6.6871	-7.43653	PT Injured
9.01127	3.58676	Effector Tc Cell
-5.67043	6.32206	TAL Inflammatory
0.538122	-2.53709	PEC
8.42945	2.34395	Na√Øve Tc Cell
9.87158	0.592245	NKT Cell
8.57603	2.99348	Na√Øve Tc Cell
-4.54191	6.38703	TAL Injured
-5.5419	6.65965	TAL Inflammatory
10.385	3.56404	Effector Tc Cell
-5.95343	6.02764	TAL Inflammatory
2.61754	-11.4178	Na√Øve B Cell
2.1381	-9.97449	Memory B Cell
-5.52327	7.62692	TAL Injured
9.72832	4.06855	Effector Tc Cell
-8.25676	-6.26937	PT Inflammatory
8.68073	3.22006	Na√Øve Tc Cell
5.36339	2.40576	Treg
-5.17769	-7.87159	PT S2
-5.65218	6.90547	TAL Injured
8.29575	5.31275	Effector Th Cell
9.10825	5.21174	Effector Th Cell
-1.58646	-15.9385	Peritubular Capillary Endothelia
-6.30146	6.21983	TAL Inflammatory
11.2848	-8.2387	CD14 Monocyte
10.6439	-0.55869	NK CD56dim
-5.18183	5.78455	TAL Inflammatory
-8.26991	2.08336	DCT Injured
8.62336	6.01534	Effector Th Cell
8.03455	5.74509	Na√Øve Th Cell
-1.20745	15.6573	IC-A Injured
-9.81869	2.16395	PC Injured
7.86552	5.90654	Na√Øve Th Cell
0.957051	-8.73437	Memory B Cell
-7.31122	2.5688	DCT Injured
-5.73526	6.38795	TAL Inflammatory
-8.42159	-7.10514	PT Inflammatory
1.53511	-10.4418	Na√Øve B Cell
11.193	-8.01713	Monocyte Transitioning
7.81236	3.62889	Na√Øve Tc Cell
9.9909	6.31372	MAIT
6.72466	5.87522	Na√Øve Th Cell
-6.1962	8.57366	TAL Injured
10.5943	-0.28934	NK CD56dim
-7.55648	2.95863	DCT Injured
8.15998	2.72875	Na√Øve Tc Cell
-4.25365	7.04689	TAL Injured
-5.08064	6.1011	TAL Inflammatory
-5.21763	7.68826	TAL Injured
7.77565	-1.35902	NK CD56bright
-1.80422	-15.9091	Peritubular Capillary Endothelia
8.9476	2.99304	Effector Tc Cell
12.3493	-6.02165	Macrophage Activated
-1.76434	-15.8408	Peritubular Capillary Endothelia
-5.67654	6.73793	TAL Injured
-6.40865	6.51764	TAL Inflammatory
-4.24631	-16.1757	Endothelia Glomerular
8.33566	-9.25441	pDC
10.2846	0.40857	NK CD56dim
-4.45596	-16.0261	Endothelia Glomerular
7.43272	6.34044	Na√Øve Th Cell
8.53843	2.95146	Na√Øve Tc Cell
-4.75273	8.56565	cTAL2
-4.75415	6.6396	TAL Injured
-5.89142	6.51517	TAL Inflammatory
-6.42082	5.66152	TAL Inflammatory
-5.37051	7.39571	TAL Injured
-4.75315	7.73092	TAL Injured
-5.9967	6.63022	TAL Inflammatory
-7.18381	-7.20381	PT Injured
-4.86419	5.81861	TAL Injured
-1.25792	15.8213	IC-A Injured
6.94279	3.53829	Na√Øve Tc Cell
-6.33132	6.0602	TAL Inflammatory
6.79958	4.81122	Na√Øve Th Cell
7.67592	-1.39927	NK CD56bright
-9.13669	1.92308	CNT Injured
-0.920083	-16.2349	Ascending Vasa Recta
-4.41115	-16.0762	Endothelia Glomerular
-0.0816769	16.7227	cIC-A
5.35222	2.283	Treg
11.7552	-5.70331	Macrophage Activated
-4.13581	8.20256	mTAL
-5.36987	5.72634	TAL Inflammatory
-5.66422	8.55567	TAL Injured
-5.95892	6.49113	TAL Injured
-5.68794	7.79104	TAL Injured
8.61058	4.45141	Na√Øve Tc Cell
9.53631	0.978575	NKT Cell
9.42299	3.25797	Na√Øve Th Cell
10.6086	-0.129637	NK CD56dim
8.30717	-9.13187	pDC
9.97707	6.35092	MAIT
5.24814	13.4258	IC-B
-4.96051	7.32919	TAL Injured
-5.89454	6.3963	TAL Inflammatory
9.41374	4.22749	Effector Tc Cell
5.3462	13.5226	IC-B
12.0679	-5.92047	Macrophage Activated
5.18644	13.5418	IC-B
5.63972	4.97251	Na√Øve Th Cell
7.32413	3.53895	Na√Øve Tc Cell
0.771738	-9.4265	Memory B Cell
9.84626	6.50398	MAIT
8.02495	2.86635	Na√Øve Tc Cell
7.07649	5.13991	Na√Øve Th Cell
-7.74465	-7.73198	PT Injured
9.81893	3.42757	Effector Tc Cell
2.43767	-8.57184	Memory B Cell
-4.31694	-16.1815	Endothelia Glomerular
-5.877	-8.83429	PT S2
-9.05233	2.04655	CNT Injured
-5.13528	7.70978	TAL Injured
-5.25643	7.06794	TAL Injured
-8.35334	-6.27008	PT Inflammatory
-7.94402	-7.73525	PT Injured
10.5576	-0.214492	NK CD56dim
-4.24831	-16.1652	Endothelia Glomerular
-1.95612	-16.0874	Peritubular Capillary Endothelia
-6.43241	-7.07886	PT Injured
9.8958	-0.875859	NK CD56bright
-4.82607	-7.53935	PT S3
5.28021	13.5806	IC-B
11.9889	-8.85079	cDC2
-8.18115	-8.07152	PT Injured
7.57552	-1.45421	NK CD56bright
-6.04239	5.82705	TAL Inflammatory
-5.24039	6.84528	TAL Injured
-5.94508	6.72779	TAL Inflammatory
-4.66271	6.25953	TAL Injured
11.712	-8.28671	Monocyte Transitioning
11.9341	-6.1608	Macrophage HIF1A+
7.64218	3.76827	Na√Øve Tc Cell
-5.45082	6.1675	TAL Injured
-8.04562	-6.66131	PT Inflammatory
8.76938	5.10615	Effector Th Cell
-1.13183	15.7027	IC-A Injured
-8.2437	-7.08775	PT Injured
-4.87921	7.67402	TAL Injured
2.135	-11.0588	Na√Øve B Cell
-4.59807	-15.8968	Endothelia Glomerular
-5.70524	6.65594	TAL Inflammatory
-1.14218	15.8656	IC-A Injured
-4.41368	-16.0231	Endothelia Glomerular
3.03882	-9.99119	Na√Øve B Cell
-5.75171	6.7749	TAL Inflammatory
6.07342	6.00546	Na√Øve Th Cell
5.56339	13.6494	IC-B
9.21882	3.18668	Effector Tc Cell
-4.75948	-15.8589	Endothelia Glomerular
9.87824	6.44926	MAIT
9.11107	1.79657	Na√Øve Tc Cell
-5.87645	5.66267	TAL Inflammatory
-7.77282	2.51225	DCT Injured
-5.32189	6.12457	TAL Inflammatory
-7.10515	1.85782	DCT Injured
-8.07624	-7.79239	PT Inflammatory
-6.04608	5.876	TAL Inflammatory
-6.3301	8.15192	TAL Injured
9.72969	0.669658	NKT Cell
5.26822	2.12787	Treg
-7.39511	2.68917	DCT Injured
-8.05819	-6.41793	PT Inflammatory
5.25975	13.5646	IC-B
-5.28398	5.46989	TAL Inflammatory
9.25397	3.95025	Effector Tc Cell
-7.49777	2.72125	DCT Injured
-5.83315	6.96594	TAL Injured
-5.47699	6.35776	TAL Injured
-4.66804	-15.8214	Endothelia Glomerular
-5.89395	5.74229	TAL Inflammatory
12.1389	-6.38301	Macrophage HIF1A+
11.9644	-9.2111	cDC2
11.9062	-8.98215	cDC2
2.63874	-11.2762	Na√Øve B Cell
-6.00586	5.84006	TAL Inflammatory
-6.47704	-9.77362	PT S1
2.51744	-11.3437	Na√Øve B Cell
-5.89385	6.16183	TAL Inflammatory
11.9358	-8.94381	cDC2
-5.20754	6.19613	TAL Injured
12.1533	-8.35152	Monocyte Transitioning
5.27281	2.27345	Treg
-5.47364	-8.7172	PT S2
-5.98787	6.68532	TAL Inflammatory
10.7275	-0.349771	NK CD56dim
9.70187	4.13061	Effector Tc Cell
11.9704	-9.34978	cDC2
-7.61819	-6.84717	PT Inflammatory
8.7783	4.34658	Effector Tc Cell
-5.76964	6.95017	TAL Inflammatory
2.16735	-9.6609	Memory B Cell
-8.21147	-7.00831	PT Inflammatory
-6.31148	6.21907	TAL Inflammatory
-8.72293	-7.25147	PT Inflammatory
5.40928	13.6972	IC-B
9.54698	6.04071	MAIT
0.653786	-2.39272	PEC
8.71839	3.08534	Na√Øve Tc Cell
6.11322	5.65277	Na√Øve Th Cell
-5.85084	6.38741	TAL Inflammatory
10.0972	6.38699	MAIT
-4.22348	-16.1782	Endothelia Glomerular
5.24487	13.4108	IC-B
-5.96582	7.97139	TAL Injured
12.0142	-6.2978	Macrophage Activated
-5.93942	6.79675	TAL Injured
-5.38574	7.59053	TAL Injured
-7.80969	-8.18294	PT Injured
9.27798	3.30271	Effector Tc Cell
-5.42089	7.00288	TAL Injured
7.68195	5.40719	Na√Øve Th Cell
-6.37924	7.96577	TAL Injured
5.17772	13.6106	IC-B
-5.36269	7.65578	TAL Injured
-7.54164	-8.19483	PT Injured
10.5075	-0.214436	NK CD56dim
9.06306	5.74409	Effector Th Cell
2.50565	-11.215	Na√Øve B Cell
-4.16809	-16.1746	Endothelia Glomerular
5.29752	13.7168	IC-B
-8.14478	-6.081	PT Injured
6.72993	-4.60113	Myofibroblast
-6.48257	-9.95634	PT S1
5.00639	-15.526	Plasma Cell
5.904	4.45142	Na√Øve Th Cell
12.0093	-8.8734	cDC2
3.08913	-9.93275	Memory B Cell
8.73417	3.13515	Na√Øve Tc Cell
-8.54966	-6.57205	PT Inflammatory
11.8401	-6.66041	CD16 Monocyte
-6.011	-10.6273	PT S1
-6.4252	6.3723	TAL Inflammatory
5.7513	2.48917	Treg
-5.91226	6.35834	TAL Inflammatory
8.77733	5.93643	Effector Th Cell
-4.37795	-15.9574	Endothelia Glomerular
-4.22644	-16.1996	Endothelia Glomerular
-1.32576	15.7084	IC-A Injured
-7.98669	-8.09442	PT Injured
-5.98214	6.36258	TAL Inflammatory
-6.15454	6.62074	TAL Injured
7.77933	4.83521	Na√Øve Th Cell
-8.61396	2.19994	CNT Injured
1.83528	-9.90972	Memory B Cell
7.4536	5.16876	Na√Øve Th Cell
-4.97897	7.29119	TAL Injured
7.61915	5.75094	Na√Øve Th Cell
-4.25352	6.77283	TAL Injured
-10.0075	2.10576	PC Injured
-9.85525	2.17667	PC Injured
-4.76975	7.23482	TAL Injured
8.92807	3.45872	Effector Tc Cell
10.1096	2.91526	Effector Tc Cell
-5.91798	6.50464	TAL Inflammatory
7.39231	-1.21974	NK CD56bright
9.27023	3.58875	Effector Tc Cell
-6.0775	5.69077	TAL Inflammatory
-5.30469	7.04975	TAL Injured
11.9211	-6.4659	Macrophage HIF1A+
-1.61207	-16.093	Peritubular Capillary Endothelia
-0.651009	-15.9893	Ascending Vasa Recta
-4.42862	-15.9577	Endothelia Glomerular
-8.44597	-6.70443	PT Inflammatory
-8.28678	-7.9185	PT Injured
0.448149	-2.62528	PEC
10.0855	6.31949	MAIT
6.46098	5.37511	Na√Øve Th Cell
1.63097	-9.4157	Memory B Cell
2.28456	-11.0348	Na√Øve B Cell
-5.42673	5.48961	TAL Inflammatory
-8.08759	-6.15231	PT Inflammatory
11.7201	-8.33897	Monocyte Transitioning
12.3573	-6.00055	Macrophage Resident
7.29831	3.75706	Na√Øve Tc Cell
5.15627	5.09309	Na√Øve Th Cell
-7.2114	2.72345	DCT Injured
-5.43427	7.31713	TAL Injured
-5.60308	6.97496	TAL Injured
9.06952	5.21338	Effector Th Cell
11.2348	-6.14119	Macrophage Activated
9.80218	6.20948	MAIT
-7.90334	-7.6418	PT Inflammatory
8.95143	5.46022	Effector Th Cell
12.5831	-6.42261	Macrophage Activated
3.10419	-9.92922	Memory B Cell
10.034	6.35716	MAIT
-6.82336	-6.92436	PT Injured
7.34459	4.84846	Na√Øve Th Cell
9.90857	6.13547	MAIT
-5.96427	6.53461	TAL Injured
-7.50235	2.5659	DCT Injured
-9.95353	2.11376	PC Injured
5.89568	4.59953	Na√Øve Th Cell
8.67127	2.69208	Na√Øve Tc Cell
-6.62192	-8.67031	PT Injured
9.99674	6.0094	MAIT
10.0706	3.14105	Effector Tc Cell
-5.6642	5.65494	TAL Inflammatory
7.59975	4.85207	Na√Øve Th Cell
-5.08183	6.7751	TAL Injured
9.15424	1.32604	NKT Cell
9.99865	6.10928	MAIT
7.85666	-1.34104	NK CD56bright
-4.95757	6.70198	TAL Injured
-5.34868	7.57001	TAL Injured
12.0072	-9.26268	cDC2
-5.90225	6.43682	TAL Inflammatory
-7.1652	2.60941	DCT Injured
9.62543	6.19744	MAIT
5.18325	5.27974	Na√Øve Th Cell
-4.21308	-16.1843	Endothelia Glomerular
7.70108	5.09532	Na√Øve Th Cell
-7.87908	-5.67658	PT Injured
-4.5061	-15.9342	Endothelia Glomerular
7.60058	5.44058	Na√Øve Th Cell
8.97699	3.38396	Effector Tc Cell
4.68668	3.7836	Treg
9.95624	6.30678	MAIT
-5.26588	7.41639	TAL Injured
-6.37181	6.03429	TAL Inflammatory
-5.23421	7.58708	TAL Injured
8.08873	3.47412	Na√Øve Tc Cell
10.5548	-8.87716	CD14 Monocyte
2.23038	-11.2185	Na√Øve B Cell
-5.65288	6.80702	TAL Injured
8.3536	-1.32612	NK CD56bright
9.91827	5.88832	MAIT
11.8337	-5.76045	Macrophage Activated
8.34498	3.0558	Na√Øve Tc Cell
-8.71579	-6.39694	PT Inflammatory
5.38967	13.488	IC-B
-4.72899	6.99285	TAL Injured
8.99274	3.57413	Effector Tc Cell
9.35744	3.65218	Effector Tc Cell
7.7876	5.55141	Na√Øve Th Cell
11.6837	-7.57908	Monocyte Transitioning
11.933	-8.55821	Monocyte Transitioning
-5.62313	7.17849	TAL Injured
-8.5912	2.26169	CNT Injured
0.372862	-2.6731	PEC
-1.39882	15.9316	IC-A Injured
8.99559	5.35445	Effector Th Cell
2.31942	-11.1707	Na√Øve B Cell
5.62146	2.30894	Treg
2.20769	-9.81185	Memory B Cell
9.22239	3.2977	Effector Tc Cell
-6.15584	-9.94109	PT S1
9.98966	6.05091	MAIT
-5.92879	8.80609	TAL Injured
11.6685	-7.69186	CD14 Monocyte
-4.82954	6.05451	TAL Injured
12.4751	-6.15264	Macrophage Activated
5.6643	4.62808	Na√Øve Th Cell
-6.96884	-7.64223	PT Injured
-8.55662	-6.89072	PT Inflammatory
-6.02713	6.52256	TAL Inflammatory
-5.5931	7.04945	TAL Injured
9.89921	5.85704	MAIT
4.79873	5.01322	Na√Øve Th Cell
5.18693	13.6669	IC-B
-4.22718	-16.2249	Endothelia Glomerular
-6.08542	7.75411	TAL Injured
-4.98309	6.90828	TAL Injured
-5.74206	6.23333	TAL Inflammatory
3.67932	-9.42589	Memory B Cell
-5.3362	6.98905	TAL Injured
10.5268	-0.127768	NK CD56dim
8.40126	5.67469	Effector Th Cell
5.65959	3.4023	Treg
7.76581	5.57618	Na√Øve Th Cell
7.40457	4.41009	Na√Øve Tc Cell
9.57904	3.52677	Effector Tc Cell
12.4602	-6.26222	Macrophage Activated
-7.02953	-9.2005	PT Injured
-4.73597	6.50783	TAL Injured
-3.79713	6.37784	cTAL1
-5.69437	-8.55136	PT S2
-4.86114	7.3904	TAL Injured
-4.64675	6.08284	TAL Injured
-5.69898	5.76348	TAL Inflammatory
-5.2873	6.66683	TAL Injured
-7.88786	-7.89039	PT Injured
12.2745	-5.97992	Macrophage Activated
-3.92418	8.19992	mTAL
-8.63541	2.15022	CNT Injured
8.28648	-9.12062	pDC
-5.58079	6.32945	TAL Injured
-6.01954	7.12903	TAL Injured
7.97376	6.62599	Na√Øve Th Cell
-4.7715	5.99759	TAL Injured
-6.44992	-9.91129	PT Injured
5.7908	4.54759	Na√Øve Th Cell
-4.87692	7.29706	TAL Injured
10.4405	-0.696611	NK CD56dim
9.2122	4.63046	Effector Tc Cell
5.43728	2.58506	Treg
4.85564	3.8774	Treg
-4.08916	-16.0366	Endothelia Glomerular
7.37519	5.52558	Na√Øve Th Cell
-4.62169	9.46462	cTAL2
10.0157	6.15824	MAIT
-1.33963	15.6813	IC-A Injured
0.448256	-2.62038	PEC
9.23095	3.17394	Effector Tc Cell
9.85201	6.06836	MAIT
9.0388	5.27428	Effector Th Cell
-6.41077	6.06327	TAL Inflammatory
11.8624	-7.18456	Monocyte Transitioning
-7.19212	-4.44868	DTL
-5.54943	6.03561	TAL Inflammatory
7.64193	-1.38962	NK CD56bright
-6.02159	7.64056	TAL Injured
-6.04471	6.47088	TAL Inflammatory
5.10275	5.14014	Na√Øve Th Cell
-7.90918	-8.17966	PT Injured
-4.70877	6.5327	TAL Injured
9.97806	6.36459	MAIT
5.51486	4.48602	Na√Øve Th Cell
9.97803	6.29194	MAIT
9.61427	2.60469	Na√Øve Tc Cell
10.5258	-0.668033	NK CD56dim
8.22849	-1.3484	NK CD56bright
-7.73335	-7.44038	PT Injured
-1.6728	-15.9451	Peritubular Capillary Endothelia
5.23555	13.2532	IC-B
-5.97977	5.75052	TAL Inflammatory
7.90997	5.42046	Na√Øve Th Cell
10.0877	6.13592	MAIT
-6.28322	7.6194	TAL Injured
2.49138	-11.3156	Na√Øve B Cell
-7.53833	2.90983	DCT Injured
2.97593	-2.74452	Mast Cell
-4.38581	7.86031	TAL Injured
-5.50352	6.33763	TAL Inflammatory
-4.47493	-15.9595	Endothelia Glomerular
-6.66047	-2.52556	ATL
8.474	3.23948	Na√Øve Tc Cell
-6.24729	-9.53961	PT S1
-5.87174	6.50136	TAL Inflammatory
-5.8064	6.59725	TAL Injured
5.28096	13.6192	IC-B
-6.25649	6.44163	TAL Inflammatory
1.80494	-9.73852	Memory B Cell
-7.24742	-4.90639	DTL
-5.51654	-8.89934	PT S2
-6.30948	6.02256	TAL Inflammatory
-5.59379	6.79381	TAL Injured
9.3584	4.82214	Effector Th Cell
5.82846	3.47675	Na√Øve Tc Cell
8.79954	3.62509	Effector Tc Cell
-6.22013	7.62823	TAL Injured
12.1896	-6.92465	Macrophage HIF1A+
-1.25106	15.8356	IC-A Injured
9.72386	6.46563	MAIT
11.8176	-8.82533	cDC2
-5.8845	5.94448	TAL Inflammatory
7.3689	5.66588	Na√Øve Th Cell
11.6947	-6.51624	Macrophage HIF1A+
-6.47947	6.36805	TAL Inflammatory
9.66475	4.30962	Effector Tc Cell
11.8836	-5.97577	Macrophage Activated
-4.82843	7.34472	TAL Injured
-6.10401	6.61803	TAL Inflammatory
8.92556	5.56868	Effector Th Cell
8.59353	2.70361	Na√Øve Tc Cell
6.14683	4.37602	Na√Øve Th Cell
5.60821	13.4642	IC-B
-7.92413	-8.06989	PT Injured
5.35371	13.665	IC-B
8.74266	5.48156	Effector Th Cell
-6.40465	-9.91676	PT S1
-7.6137	-8.14665	PT Injured
-7.84696	2.65526	DCT Injured
-7.0372	2.62609	DCT Injured
-1.62602	-16.0189	Peritubular Capillary Endothelia
-7.87259	2.64147	DCT Injured
7.91629	6.15891	Na√Øve Th Cell
7.25744	4.8927	Na√Øve Th Cell
-7.44411	2.64169	DCT Injured
8.98749	2.50665	Na√Øve Tc Cell
9.86455	3.25444	Effector Tc Cell
8.72873	5.30387	Effector Th Cell
-5.99065	5.6585	TAL Inflammatory
-5.452	5.46846	TAL Inflammatory
0.373643	-2.66253	PEC
5.18518	13.4983	IC-B
-6.23119	6.24983	TAL Inflammatory
10.4557	-8.99369	CD14 Monocyte
9.15624	2.92462	Effector Tc Cell
-8.00422	-5.8833	PT Injured
8.08491	2.6341	Na√Øve Tc Cell
-6.11418	-8.64614	PT S2
2.57804	-11.214	Na√Øve B Cell
9.67182	3.89118	Effector Tc Cell
-5.9638	6.68552	TAL Inflammatory
-4.3146	-16.1132	Endothelia Glomerular
-5.03985	5.6501	TAL Inflammatory
-5.98144	8.20797	TAL Injured
3.393	-9.63074	Memory B Cell
-5.83722	6.6715	TAL Inflammatory
5.40445	13.2025	IC-B
10.0335	6.17501	MAIT
-5.80969	-8.75059	PT S2
-4.36549	-16.1211	Endothelia Glomerular
2.21096	-11.0553	Na√Øve B Cell
11.6432	-8.40845	CD14 Monocyte
-5.48792	7.06556	TAL Injured
-7.93025	-7.91695	PT Inflammatory
-9.02521	1.96448	CNT Injured
-1.38691	16.0361	IC-A Injured
9.28106	5.15064	Effector Th Cell
5.66599	2.57281	Treg
-5.74962	6.5264	TAL Inflammatory
5.23909	13.3575	IC-B
8.93533	3.42988	Effector Tc Cell
7.49617	5.88632	Na√Øve Th Cell
6.25826	4.41932	Na√Øve Th Cell
2.63104	-11.3929	Na√Øve B Cell
-7.51696	2.74068	DCT Injured
7.36762	3.23084	Na√Øve Tc Cell
-5.52424	-8.53192	PT S2
-6.46382	6.30859	TAL Inflammatory
-8.52766	-6.58633	PT Inflammatory
-5.47591	6.39617	TAL Inflammatory
12.4932	-6.67869	Macrophage Activated
12.1846	-9.90447	cDC1
-6.43488	-2.92409	ATL
10.0591	3.19009	Effector Tc Cell
-6.29564	7.07665	TAL Injured
-1.13629	15.8744	IC-A Injured
8.97885	5.56608	Effector Th Cell
8.25542	-9.12462	pDC
-5.32662	7.06733	TAL Injured
7.50606	5.66968	Na√Øve Th Cell
-6.46638	6.7484	TAL Inflammatory
6.97468	4.66549	Na√Øve Th Cell
8.99736	3.4617	Effector Tc Cell
11.3429	-7.05321	Monocyte Transitioning
-4.34863	-16.1543	Endothelia Glomerular
8.01557	6.30513	Na√Øve Th Cell
-1.27558	15.6735	IC-A Injured
-4.41777	-16.0467	Endothelia Glomerular
-5.55168	7.58885	TAL Injured
6.96369	-4.81104	Myofibroblast
12.1892	-5.96343	Macrophage Activated
-5.18473	5.88795	TAL Inflammatory
-5.8777	7.31332	TAL Injured
-6.43014	7.32748	TAL Injured
8.35939	2.77502	Na√Øve Tc Cell
5.24387	4.78116	Na√Øve Th Cell
-6.27382	8.14	TAL Injured
-5.09305	7.58927	TAL Injured
2.06615	-9.74715	Memory B Cell
7.68517	4.6741	Na√Øve Th Cell
-7.27132	2.34831	DCT Injured
3.6823	-9.09992	Memory B Cell
10.7104	-0.549185	NK CD56dim
8.28237	3.68883	Effector Tc Cell
6.46146	4.64239	Na√Øve Th Cell
-6.72824	-7.54558	PT Injured
-5.3554	7.24137	TAL Injured
-4.67152	7.07727	TAL Injured
8.07939	6.3054	Na√Øve Th Cell
1.86997	-9.94882	Memory B Cell
-4.41692	6.84445	TAL Injured
11.599	-7.30391	Monocyte Transitioning
8.43361	3.13528	Na√Øve Tc Cell
-5.39806	-8.34759	PT S2
-5.70307	7.89296	TAL Injured
8.33407	-9.14225	pDC
10.4308	-9.16562	CD14 Monocyte
8.273	-9.18237	pDC
-5.02903	6.1597	TAL Injured
7.83957	5.43553	Na√Øve Th Cell
9.77404	3.89258	Effector Tc Cell
12.0994	-8.46413	cDC2
-8.40411	-6.41871	PT Inflammatory
-8.24279	-7.42277	PT Inflammatory
9.72459	0.757312	NKT Cell
7.78556	4.81121	Na√Øve Th Cell
-5.67102	6.82975	TAL Injured
-4.47285	6.03537	TAL Injured
2.39817	-9.50841	Memory B Cell
-5.28435	6.55631	TAL Injured
-8.54988	-7.52221	PT Inflammatory
-1.56514	-16.1288	Peritubular Capillary Endothelia
-5.05937	6.40546	TAL Injured
-5.76286	6.86348	TAL Injured
-5.81	6.27577	TAL Inflammatory
9.88946	2.96171	Effector Tc Cell
-7.68104	2.71749	DCT Injured
8.08301	4.11055	Na√Øve Tc Cell
-5.40203	7.82826	TAL Injured
5.34801	13.6802	IC-B
-5.76455	-8.66852	PT S2
-4.55873	-15.7821	Endothelia Glomerular
-5.14597	7.52428	TAL Injured
2.71227	-11.2962	Na√Øve B Cell
10.3612	-9.08913	CD14 Monocyte
7.77365	5.77178	Na√Øve Th Cell
5.27856	13.4943	IC-B
4.68637	2.76819	Treg
8.77319	2.75939	Na√Øve Tc Cell
-4.43415	-16.0608	Endothelia Glomerular
9.58553	0.901282	NKT Cell
7.88083	5.76626	Na√Øve Th Cell
-4.56931	-15.8953	Endothelia Glomerular
9.65665	5.70868	MAIT
-5.78403	6.04783	TAL Inflammatory
-5.34902	8.01248	TAL Injured
8.0307	-1.34026	NK CD56bright
10.1094	6.07751	MAIT
-5.64815	5.77928	TAL Inflammatory
-4.73623	7.14158	TAL Injured
9.84913	6.05619	MAIT
-7.32952	2.7665	DCT Injured
2.70332	-11.2894	Na√Øve B Cell
-6.12439	6.36832	TAL Inflammatory
7.41259	2.86064	Effector Tc Cell
-5.71015	6.58323	TAL Inflammatory
-6.58125	-9.94705	PT S1
-6.68772	-8.35239	PT Injured
-1.20852	16.0111	IC-A Injured
7.786	5.54228	Na√Øve Th Cell
-8.45223	-7.73037	PT Injured
-11.5607	1.18154	mPC
-5.95074	7.85181	TAL Injured
9.04684	5.41589	Effector Th Cell
-7.15703	-8.48996	PT Injured
-8.21742	-6.24799	PT Inflammatory
-9.9457	2.04296	PC Injured
-7.18125	-4.52742	DTL
-6.01107	6.58279	TAL Injured
2.56923	-11.1982	Na√Øve B Cell
-7.412	-8.43906	PT Injured
-5.63838	6.33597	TAL Injured
-9.95885	2.06344	PC Injured
9.16875	4.02292	Effector Tc Cell
9.32516	4.26742	Effector Tc Cell
-2.17403	-16.0778	Peritubular Capillary Endothelia
-4.96435	6.07232	TAL Inflammatory
-0.442253	-15.9311	Ascending Vasa Recta
-7.06142	-6.89595	PT Injured
12.0955	-6.00929	Macrophage Activated
11.7391	-6.5098	CD14 Monocyte
9.64806	0.733766	NKT Cell
5.29604	13.6208	IC-B
-1.25083	15.6698	IC-A Injured
2.1933	-10.9037	Na√Øve B Cell
-6.06289	6.71182	TAL Inflammatory
-6.08483	6.19233	TAL Inflammatory
1.2412	-10.0765	Memory B Cell
-5.06655	7.08773	TAL Injured
12.0498	-8.59103	cDC2
-5.95019	6.90759	TAL Injured
9.95667	4.22629	Effector Tc Cell
-0.312893	16.4051	cIC-A
-3.26921	-15.7373	Descending Vasa Recta
-5.5946	6.7969	TAL Injured
5.65059	3.4961	Treg
-3.71616	6.47429	cTAL1
-5.52884	5.59128	TAL Inflammatory
-9.50476	2.19688	CNT Injured
9.84193	6.37704	MAIT
-6.47872	-9.14108	PT S1
-6.85509	-8.14058	PT Injured
-6.95239	-8.68355	PT Injured
-5.1168	6.26966	TAL Injured
-5.73038	7.06555	TAL Injured
-7.78423	-7.78652	PT Injured
7.15497	5.26682	Na√Øve Th Cell
10.6244	-0.722538	NK CD56dim
-1.98272	-16.12	Peritubular Capillary Endothelia
10.0889	6.11297	MAIT
8.28158	-9.17394	pDC
11.7436	-6.30035	Monocyte Transitioning
9.09544	1.40189	NKT Cell
-7.45252	-5.72138	DTL
8.61512	3.41485	Na√Øve Tc Cell
-6.51133	5.45807	TAL Inflammatory
-6.21265	6.3328	TAL Inflammatory
-4.34182	-16.0955	Endothelia Glomerular
-5.0664	7.24608	TAL Injured
-6.59959	-9.88643	PT S1
10.1105	0.86076	NKT Cell
-6.45396	5.48696	TAL Inflammatory
-5.19342	6.04257	TAL Inflammatory
-5.06439	6.63396	TAL Injured
4.91065	2.73311	Treg
2.57853	-11.3635	Na√Øve B Cell
-5.68957	6.18945	TAL Inflammatory
6.70984	-5.05021	Myofibroblast
-6.03206	5.63233	TAL Inflammatory
-4.27259	-16.1646	Endothelia Glomerular
-7.51326	-8.5132	PT Injured
-0.690783	-16.0516	Ascending Vasa Recta
7.87667	6.17627	Na√Øve Th Cell
6.20403	4.03029	Na√Øve Th Cell
-4.73233	5.99	TAL Injured
8.05558	5.43441	Na√Øve Th Cell
5.40159	13.7244	IC-B
-6.19348	9.14427	Macula Densa
-7.28872	-8.65417	PT Injured
8.70133	3.60343	Effector Tc Cell
-7.72521	-8.18011	PT Injured
11.4934	-6.33509	CD16 Monocyte
-5.07213	6.20264	TAL Injured
-5.38013	5.25537	TAL Inflammatory
-7.38059	-7.20094	PT Injured
9.14816	3.6818	Effector Tc Cell
-6.57567	-8.37417	PT Injured
-5.00146	6.43215	TAL Injured
-5.61414	6.13538	TAL Inflammatory
-8.24588	-6.24955	PT Inflammatory
-5.04597	6.83229	TAL Injured
11.9393	-5.94574	Macrophage Activated
-8.42553	-6.57902	PT Inflammatory
-0.792039	-16.1261	Ascending Vasa Recta
-5.62361	6.33612	TAL Inflammatory
12.0406	-6.21835	Macrophage Activated
-5.29293	5.76416	TAL Inflammatory
-1.83977	-16.1793	Peritubular Capillary Endothelia
8.13483	2.87375	Na√Øve Tc Cell
-6.44047	6.2043	TAL Inflammatory
-7.30695	2.28907	DCT Injured
7.34784	6.28773	Na√Øve Th Cell
-4.269	-16.1451	Endothelia Glomerular
-5.92207	7.0357	TAL Injured
-0.748104	-15.8964	Ascending Vasa Recta
-8.35494	-6.35178	PT Inflammatory
8.86428	2.22154	Na√Øve Tc Cell
-1.49718	15.9625	IC-A Injured
10.6038	-0.346745	NK CD56dim
9.39438	4.28522	Effector Th Cell
-5.74698	5.95151	TAL Inflammatory
-4.24679	-16.1985	Endothelia Glomerular
-4.41087	-16.078	Endothelia Glomerular
8.07861	5.62878	Na√Øve Th Cell
-5.85256	6.52206	TAL Inflammatory
-5.71548	6.60706	TAL Inflammatory
-1.25503	15.7585	IC-A Injured
11.6708	-6.25458	Macrophage HIF1A+
-6.74375	-8.49675	PT Injured
6.88102	-4.69474	Myofibroblast
-5.63659	6.95154	TAL Injured
-5.40592	-8.90104	PT S2
8.12594	2.95463	Na√Øve Tc Cell
11.8769	-6.10221	Macrophage Activated
5.8584	4.36488	Na√Øve Th Cell
-8.03166	-7.76471	PT Injured
-4.82987	-15.7231	Endothelia Glomerular
9.97239	5.99547	MAIT
3.02868	-9.16811	Memory B Cell
-5.92692	6.50674	TAL Inflammatory
-5.17126	6.68362	TAL Injured
5.48524	13.2933	IC-B
10.8916	-8.402	CD14 Monocyte
9.9879	6.03215	MAIT
8.29703	2.89955	Na√Øve Tc Cell
-6.51617	6.12964	TAL Inflammatory
-7.40083	2.62575	DCT Injured
8.0735	5.52926	Na√Øve Th Cell
12.1925	-9.92107	cDC1
9.52892	3.81057	Effector Tc Cell
-6.04721	6.39542	TAL Inflammatory
-5.66062	-8.4466	PT S2
5.33583	-4.38482	vSMC
-1.82679	6.73292	cTAL1
9.93084	3.88189	Effector Tc Cell
9.86359	6.0929	MAIT
5.11762	2.36571	Treg
-0.827226	-15.7936	Ascending Vasa Recta
9.80263	3.40673	Effector Tc Cell
10.5932	-8.7335	CD14 Monocyte
-5.89683	7.04765	TAL Injured
-7.14215	2.37689	DCT Injured
6.82991	-4.93047	Myofibroblast
-7.23328	2.60253	DCT Injured
-5.76737	6.36795	TAL Inflammatory
7.83213	-1.35473	NK CD56bright
-1.23533	15.8351	IC-A Injured
-5.57479	7.54554	TAL Injured
-7.52859	2.59938	DCT Injured
5.44233	13.7403	IC-B
7.62897	3.55998	Na√Øve Tc Cell
10.5825	-0.272559	NK CD56dim
10.5681	-8.76481	CD14 Monocyte
8.52989	2.97226	Na√Øve Tc Cell
-7.238	2.60516	DCT Injured
12.4192	-6.46275	CD14 Monocyte
3.32462	-9.89293	Memory B Cell
-5.06593	7.0166	TAL Injured
10.6111	-0.697108	NK CD56dim
-8.56946	-7.60276	PT Injured
11.9676	-8.6923	cDC2
9.7226	0.520072	NKT Cell
-4.96778	7.04854	TAL Injured
11.4284	-6.5056	Monocyte Transitioning
-8.21164	-6.52291	PT Inflammatory
0.497613	-2.57665	PEC
-4.21547	-16.196	Endothelia Glomerular
-1.39364	15.9511	IC-A Injured
-5.17585	5.97587	TAL Inflammatory
-4.69235	8.37633	TAL Injured
-4.21358	-16.191	Endothelia Glomerular
5.31922	2.29284	Treg
8.99305	5.44941	Effector Th Cell
-4.92507	-7.30223	PT S3
10.1502	3.34281	Effector Tc Cell
11.9443	-7.973	cDC2
-7.86396	-8.03279	PT Injured
7.94044	3.1907	Na√Øve Tc Cell
-7.03615	-8.64016	PT Injured
-4.66316	-15.868	Endothelia Glomerular
-4.8724	7.10071	TAL Injured
-5.45478	6.13665	TAL Inflammatory
7.43255	5.72315	Na√Øve Th Cell
9.89978	5.94149	MAIT
7.7227	5.69529	Na√Øve Th Cell
9.49424	2.73964	Effector Tc Cell
8.60457	2.73459	Na√Øve Tc Cell
-5.65124	-8.74659	PT S2
-7.20443	-8.27067	PT Injured
9.28472	5.2343	Effector Th Cell
-5.59979	6.05298	TAL Inflammatory
5.3731	-4.55697	JG Cell
9.01882	4.48762	Effector Tc Cell
7.56144	6.0796	Na√Øve Th Cell
-4.89647	7.0354	TAL Injured
-9.39244	1.95898	CNT Injured
9.01986	3.83232	Effector Tc Cell
7.73565	6.02004	Na√Øve Th Cell
8.33614	5.41644	Effector Th Cell
-4.25644	-16.1244	Endothelia Glomerular
-7.04479	2.07919	DCT Injured
6.70155	6.02988	Na√Øve Th Cell
-5.62307	6.27777	TAL Inflammatory
-5.30384	6.40047	TAL Inflammatory
7.95175	6.17817	Na√Øve Th Cell
-4.84392	5.70812	TAL Injured
-8.25118	-6.27002	PT Inflammatory
1.60222	-9.8673	Memory B Cell
10.0728	6.21127	MAIT
10.0553	6.12863	MAIT
9.534	0.864352	NKT Cell
8.17368	2.83698	Na√Øve Tc Cell
5.36805	4.57189	Na√Øve Th Cell
7.36988	3.58628	Na√Øve Tc Cell
-5.06452	7.46197	TAL Injured
-6.56046	6.66132	TAL Injured
9.6488	0.731738	NKT Cell
0.456908	-2.61607	PEC
-7.62762	2.58606	DCT Injured
-5.75552	6.08627	TAL Inflammatory
-6.82488	2.14719	DCT Injured
10.5899	-0.190444	NK CD56dim
-5.94104	6.65516	TAL Injured
9.91832	6.27324	MAIT
11.9863	-8.72238	cDC2
-4.82357	7.52423	TAL Injured
-7.39586	2.58862	DCT Injured
12.4254	-9.22409	cDC CCR7+
-7.37365	2.39556	DCT Injured
12.435	-6.30661	Macrophage Resident
-7.5525	2.72314	DCT Injured
8.21341	3.85526	Effector Tc Cell
5.36081	13.5541	IC-B
7.48603	5.92128	Na√Øve Th Cell
12.1105	-6.05998	Macrophage Activated
-7.66987	-7.59287	PT Injured
-7.77309	2.64639	DCT Injured
8.27523	2.64516	Na√Øve Tc Cell
-8.69969	2.143	CNT Injured
-4.72883	7.60201	TAL Injured
-8.99496	-7.2307	PT Inflammatory
2.12662	-9.39101	Memory B Cell
-5.81502	6.54683	TAL Inflammatory
-8.06493	-7.96289	PT Inflammatory
10.6102	-0.41569	NK CD56dim
-5.27937	6.59783	TAL Injured
-6.2487	-8.89398	PT Injured
7.49731	4.95367	Na√Øve Th Cell
11.9329	-8.75601	cDC2
11.559	-6.38436	Macrophage HIF1A+
-7.08496	1.83391	DCT Injured
9.84821	3.63531	Effector Tc Cell
-5.92336	8.00377	TAL Injured
-5.56307	6.36294	TAL Injured
6.91847	5.97768	Na√Øve Th Cell
9.84696	6.17289	MAIT
-7.48024	-8.37308	PT Injured
7.41405	3.35798	Na√Øve Tc Cell
-2.07735	-16.3004	Peritubular Capillary Endothelia
9.29681	4.19591	Effector Tc Cell
2.17215	-10.9918	Na√Øve B Cell
-7.6344	-7.91517	PT Injured
7.78269	5.44693	Na√Øve Th Cell
9.47699	2.59676	Na√Øve Tc Cell
-6.0468	6.97847	TAL Injured
2.42524	-9.89504	Memory B Cell
12.1026	-8.53173	cDC2
-4.81244	-7.35761	PT S3
12.1584	-6.72987	Macrophage Resident
-6.65183	-8.51552	PT Injured
-1.00682	-16.1861	Ascending Vasa Recta
10.5624	-0.316917	NK CD56dim
-8.57975	-6.77629	PT Inflammatory
8.30653	3.30928	Na√Øve Tc Cell
-6.21633	5.50793	TAL Inflammatory
-5.12772	6.99701	TAL Injured
-5.19959	5.61568	TAL Inflammatory
-7.38297	-8.63494	PT Injured
-1.41257	-16.0603	Peritubular Capillary Endothelia
10.6164	-8.77281	CD14 Monocyte
2.64194	-11.2477	Na√Øve B Cell
11.6102	-7.99319	Monocyte Transitioning
-4.37199	-16.1413	Endothelia Glomerular
11.4953	-6.16811	Macrophage Activated
7.99884	6.32768	Na√Øve Th Cell
-5.85634	7.26865	TAL Injured
9.90859	6.2647	MAIT
-1.47783	15.8574	IC-A Injured
10.6044	-0.561642	NK CD56dim
7.52264	-1.32227	NK CD56bright
8.8555	4.3668	Effector Tc Cell
5.24427	4.93286	Na√Øve Th Cell
7.39897	3.63833	Na√Øve Tc Cell
-6.91023	2.28265	DCT Injured
9.87765	5.90353	MAIT
9.93845	6.36493	MAIT
-4.56837	7.91561	TAL Injured
-10.0596	2.00301	PC Injured
9.75151	0.847783	NKT Cell
9.13592	3.86662	Effector Tc Cell
-8.9797	2.221	CNT Injured
-8.05443	2.37374	DCT Injured
-6.0425	6.75543	TAL Injured
-7.68411	2.28492	DCT Injured
-6.06398	7.11006	TAL Injured
7.68074	5.22059	Na√Øve Th Cell
9.86503	3.61063	Effector Tc Cell
-5.94498	6.48731	TAL Inflammatory
-5.39458	7.57182	TAL Injured
-4.51174	8.04432	TAL Injured
6.98086	-4.62941	Myofibroblast
-5.18319	6.33815	TAL Injured
-8.42152	-6.74988	PT Inflammatory
7.78284	6.39574	Na√Øve Th Cell
9.92831	5.94978	MAIT
-2.06886	-16.332	Peritubular Capillary Endothelia
2.04184	-9.68376	Memory B Cell
8.1833	-9.19872	pDC
-5.66387	7.17617	TAL Injured
-4.6814	-15.8548	Endothelia Glomerular
-9.9202	2.10538	PC Injured
-6.08562	6.12071	TAL Inflammatory
-4.89067	7.17717	TAL Injured
-1.238	15.8541	IC-A Injured
-5.03129	7.0005	TAL Injured
10.2869	-9.70104	CD16 Monocyte
5.28175	-15.7564	Plasma Cell
8.37311	-9.06907	pDC
5.7403	4.66339	Na√Øve Th Cell
2.19275	-11.0762	Na√Øve B Cell
-9.04418	0.638066	CNT
-4.65038	7.53842	TAL Injured
12.5931	-6.15023	Macrophage Activated
-4.37926	-16.0995	Endothelia Glomerular
-7.64109	2.64709	DCT Injured
-4.21804	-16.1833	Endothelia Glomerular
-6.31716	6.74875	TAL Injured
9.19865	1.59403	NKT Cell
-5.49889	6.71006	TAL Inflammatory
-5.21984	5.53667	TAL Inflammatory
-6.85333	-8.44445	PT Injured
9.9976	6.21948	MAIT
-8.96943	1.89963	CNT Injured
-9.68387	2.29777	PC Injured
-5.13275	7.58473	TAL Injured
-5.91789	6.91825	TAL Injured
11.2193	-8.24964	CD14 Monocyte
7.20652	4.6671	Na√Øve Th Cell
-9.77403	2.02768	CNT Injured
-7.87827	-6.4147	PT Inflammatory
-5.0849	-7.75893	PT S2
-5.40235	6.30541	TAL Injured
0.538022	-2.55299	PEC
-6.25687	5.56201	TAL Inflammatory
-6.10978	6.6356	TAL Inflammatory
-8.29165	-6.55054	PT Inflammatory
-5.23902	7.5639	TAL Injured
10.4575	0.0581983	NK CD56dim
8.58658	4.21972	MAIT
-8.38135	-6.27589	PT Inflammatory
-8.31925	-6.20241	PT Inflammatory
-5.45595	5.7372	TAL Inflammatory
3.14427	-9.79833	Memory B Cell
1.76907	-9.58012	Memory B Cell
-5.69494	6.0512	TAL Inflammatory
1.60468	-9.84428	Memory B Cell
9.2103	4.11524	Effector Tc Cell
6.96981	-4.58546	Myofibroblast
-6.19623	6.57645	TAL Inflammatory
10.6289	-8.74603	CD14 Monocyte
2.20064	-9.7385	Memory B Cell
-5.72699	5.85004	TAL Inflammatory
-6.35819	6.29328	TAL Inflammatory
6.68776	4.87517	Na√Øve Th Cell
10.1089	3.06577	Effector Tc Cell
-9.73837	2.00246	PC Injured
6.84689	-4.56119	Myofibroblast
8.75359	3.68362	Effector Tc Cell
-9.76029	2.23303	PC Injured
-4.34825	-16.1644	Endothelia Glomerular
-4.5678	-15.9398	Endothelia Glomerular
10.5048	-0.227473	NK CD56dim
-6.30275	6.88977	TAL Injured
-5.57683	6.28907	TAL Inflammatory
9.71518	5.80577	MAIT
-5.80888	6.47976	TAL Inflammatory
-6.19188	6.63765	TAL Inflammatory
7.31004	5.69825	Na√Øve Th Cell
-5.67498	7.09942	TAL Injured
-7.1897	2.4747	DCT Injured
8.98632	5.21379	Effector Th Cell
9.10571	3.67227	Effector Tc Cell
-5.37974	7.50576	TAL Injured
9.00899	5.23035	Effector Th Cell
-6.94329	1.99785	DCT Injured
-5.93636	6.68167	TAL Injured
-5.5747	6.51313	TAL Inflammatory
10.0643	6.26038	MAIT
10.0247	6.27033	MAIT
-6.39058	-2.86945	ATL
8.99199	5.39295	Effector Th Cell
5.06824	4.99683	Na√Øve Th Cell
-5.16698	7.27299	TAL Injured
9.76748	4.28767	Effector Tc Cell
-1.0489	15.9362	IC-A Injured
-4.82983	8.14536	TAL Injured
-7.23238	2.58893	DCT Injured
3.72615	-9.699	Memory B Cell
-4.34213	-16.1454	Endothelia Glomerular
-5.69816	5.64486	TAL Inflammatory
9.5395	6.18036	MAIT
11.6516	-8.57225	CD14 Monocyte
12.7592	-6.42302	Macrophage Activated
-8.16106	-6.98491	PT Injured
10.0489	6.40848	MAIT
-5.98862	7.15768	TAL Injured
5.28487	13.2948	IC-B
-7.23742	-7.62539	PT Injured
8.50498	-1.29691	NK CD56bright
-7.63423	2.18302	DCT Injured
-9.515	0.219621	CNT
-5.9262	6.48038	TAL Inflammatory
-5.92111	7.43706	TAL Injured
6.67923	-4.10228	Myofibroblast
-0.896256	-15.9047	Ascending Vasa Recta
-6.09025	-9.25071	PT S1
-4.84009	7.21289	TAL Injured
-4.68548	6.37403	TAL Injured
-5.44324	6.66134	TAL Injured
-0.662895	-15.9839	Ascending Vasa Recta
5.27262	13.7152	IC-B
8.08309	4.88304	Na√Øve Th Cell
7.68597	-1.37437	NK CD56bright
-1.28528	-16.003	Peritubular Capillary Endothelia
-5.17808	6.48099	TAL Injured
6.82578	4.80572	Na√Øve Th Cell
8.77821	3.36695	Na√Øve Tc Cell
-4.26151	-16.2767	Endothelia Glomerular
-6.23721	6.7935	TAL Inflammatory
5.61604	2.44017	Treg
-6.8394	-2.93907	ATL
-4.58697	-15.9185	Endothelia Glomerular
-7.91469	-7.93364	PT Injured
-5.4286	0.347885	DCT2
-5.93588	6.67554	TAL Inflammatory
-8.82966	2.03808	CNT Injured
-5.54243	5.52772	TAL Inflammatory
-7.11837	-8.49206	PT Injured
10.1105	3.33087	Effector Tc Cell
7.89238	5.887	Na√Øve Th Cell
-5.79482	6.5667	TAL Injured
2.0553	-9.70507	Memory B Cell
-7.28744	2.57564	DCT Injured
7.4993	5.99538	Na√Øve Th Cell
-5.15137	6.55699	TAL Injured
-5.2566	5.53678	TAL Inflammatory
-8.67872	-7.46672	PT Injured
-5.12614	6.54775	TAL Injured
8.25182	-9.21112	pDC
8.19548	-9.29025	pDC
9.01444	4.67806	MAIT
9.02188	2.93236	Effector Tc Cell
-5.38134	7.54598	TAL Injured
-0.338162	-15.8135	Ascending Vasa Recta
-8.46776	-6.36008	PT Inflammatory
-6.2792	-8.74945	PT Injured
6.19767	4.73195	Na√Øve Th Cell
2.20757	-9.85465	Memory B Cell
-1.37528	15.9006	IC-A Injured
-6.04718	6.348	TAL Inflammatory
[truncated: 44,958 more rows]

## Sheet: Figure 1c
UMAP1	UMAP2	Group
5.61248	4.64596	UUO
-3.64367	7.59758	Control
-2.48953	5.78349	Control
-2.65481	10.2218	Control
1.67228	-7.32091	UUO
9.78597	4.43704	UUO
-3.19853	8.92457	Control
-0.992923	15.8891	UUO
-11.8235	-0.228118	UUO
5.11207	-15.6106	UUO
-5.96389	-10.7168	UUO
3.02423	-2.7339	UUO
-3.40944	10.4223	Control
-1.85839	-16.3451	Control
7.04109	6.20852	UUO
-4.62916	-15.7377	UUO
5.38481	4.85811	UUO
-3.67523	-0.0435871	UUO
-3.97073	8.38709	UUO
-2.96302	10.0174	Control
-5.02304	6.23597	UUO
-7.17161	-8.91468	UUO
10.6515	-0.684884	UUO
-7.51423	1.86935	UUO
2.78976	-9.49343	UUO
-4.75785	-7.14813	UUO
10.3244	-0.889032	UUO
-11.8113	0.771204	UUO
7.81218	2.92087	UUO
-11.3612	0.579186	Control
-10.2745	-0.517949	UUO
-5.66095	0.293929	Control
3.76375	-8.94624	UUO
-1.91499	9.18499	Control
-3.63429	9.90116	Control
6.77986	5.45964	UUO
0.945876	-9.19523	UUO
-9.64492	0.340674	UUO
12.5779	-6.86188	Control
9.83579	3.54102	UUO
5.96432	4.49918	UUO
4.46682	3.38117	UUO
-4.41493	-16.0654	UUO
-8.42741	-6.83354	UUO
6.5101	4.81049	UUO
8.27738	-9.18347	UUO
-4.40387	-8.04566	Control
10.6792	-0.396625	Control
5.43212	13.3713	Control
5.28257	2.32047	UUO
10.0247	6.52829	UUO
1.42449	-9.08186	UUO
8.27931	5.40314	UUO
-4.51645	0.168595	UUO
11.9433	-9.02442	UUO
3.20481	-9.88809	UUO
-7.11029	2.21981	UUO
-6.56919	-10.7308	Control
-8.86733	1.79472	UUO
-5.94744	0.568401	Control
-8.5791	-7.07443	Control
2.52687	-11.2059	Control
12.3894	-6.58819	Control
4.71896	3.17615	UUO
-3.62937	0.465199	UUO
-7.11889	-4.33567	UUO
8.48807	2.74823	UUO
-4.80229	-7.10504	Control
12.5805	-6.31556	UUO
-5.1635	-9.1266	Control
6.66205	-5.21095	UUO
6.3964	5.519	UUO
5.0355	2.97788	UUO
-7.5398	2.72194	UUO
-1.65146	8.36751	Control
-2.00683	7.2571	UUO
-1.02977	15.8089	UUO
-6.01325	-8.49952	UUO
3.65151	-9.57144	UUO
-6.10606	0.662487	UUO
-4.46285	-8.82365	Control
-2.96249	8.47249	UUO
9.66487	3.85022	UUO
-1.6966	8.17182	Control
6.08225	4.85107	UUO
10.9805	-8.23378	UUO
-5.52142	-9.72865	Control
9.77705	4.36916	UUO
9.39937	1.58173	Control
5.26112	5.17466	UUO
-2.10818	7.13823	Control
-2.72274	8.95889	Control
-1.8985	6.98498	Control
8.32222	3.63709	UUO
-5.37441	6.09716	UUO
-3.62406	7.75707	UUO
9.83278	3.99798	UUO
5.67781	13.8777	Control
-6.02429	-6.46507	Control
10.4481	-9.04021	UUO
-9.48008	0.00626278	Control
-6.01925	-10.4884	Control
-4.61096	10.0613	Control
-2.73523	5.57444	UUO
6.14498	2.95998	UUO
-11.3635	-0.0749142	Control
-4.37575	10.2163	Control
-8.64628	2.00737	UUO
-8.71241	-6.66244	UUO
-2.25009	9.34557	UUO
-2.73031	8.7174	Control
-5.15602	5.47591	UUO
-1.50446	15.8586	UUO
-2.18581	-16.2975	Control
7.21834	3.96116	UUO
-3.43882	10.114	Control
9.11424	3.46118	UUO
-2.617	8.15394	UUO
8.2544	-9.18158	UUO
-5.20801	-10.2249	UUO
0.34003	16.6935	Control
-6.59793	6.53517	UUO
-3.19007	0.635694	Control
-4.69736	0.348993	Control
2.45071	-11.3634	UUO
-2.59586	8.14967	Control
-3.93265	10.6278	Control
-1.51931	-16.0321	Control
0.705776	-9.6799	UUO
-4.92318	-6.24973	Control
-5.89574	6.07373	UUO
9.99488	-10.1532	UUO
8.0615	5.40968	UUO
8.89483	1.58023	Control
-4.15691	0.441014	Control
-5.88552	-10.7925	Control
-4.61964	-15.77	UUO
6.77567	6.04601	UUO
0.80384	-9.20499	UUO
-3.16243	7.16031	UUO
-4.9727	-6.92165	UUO
4.63186	3.31366	UUO
-1.87098	6.40583	Control
7.49307	-1.28082	UUO
-6.49038	6.41637	UUO
-3.10142	10.3313	UUO
-3.20139	10.0873	Control
-5.81591	-9.61935	Control
9.17975	5.47864	UUO
11.9892	-8.95319	UUO
-7.4147	-6.28964	UUO
9.18622	2.82977	UUO
-1.95142	9.38969	Control
7.69912	2.91073	UUO
-4.72705	-6.28506	Control
-3.22826	0.220448	UUO
-5.49514	-9.91851	Control
-5.40955	5.8818	UUO
3.1896	-9.94818	UUO
2.42972	-10.947	UUO
-6.20056	-3.81066	Control
0.300251	16.6499	Control
-4.28632	0.135185	Control
2.99066	-2.7192	UUO
-1.68529	7.6726	Control
-3.5332	6.20018	UUO
-4.52305	-8.98706	Control
-9.72622	0.420645	Control
-4.81987	-9.15361	Control
1.06992	-9.43008	UUO
6.83466	6.31428	UUO
6.2981	-5.38227	Control
-1.97608	6.49524	Control
-2.2715	9.66496	Control
1.73524	-9.72125	UUO
9.46834	4.02118	UUO
-1.63152	6.80747	Control
-4.49143	10.396	Control
-6.70545	-10.7123	Control
0.760676	-0.806093	UUO
-2.03875	7.74162	Control
-3.43674	7.04748	Control
7.75168	5.70143	Control
-4.36852	7.62084	UUO
12.6933	-6.66276	Control
0.458475	16.7626	Control
-4.30889	-8.64167	UUO
5.06414	3.45574	UUO
-4.23165	10.8101	Control
-7.82102	-6.85596	UUO
-5.5747	6.51313	UUO
-1.90898	8.63269	Control
-2.2245	-15.9194	Control
-8.78528	-7.19176	UUO
8.21567	4.03075	UUO
-11.882	1.23717	UUO
-7.03489	2.48688	UUO
2.46649	-11.2207	UUO
12.3807	-5.45302	UUO
4.63254	3.53313	UUO
0.239803	16.9207	Control
-5.62735	-10.7625	Control
-7.16616	-4.40546	Control
10.4265	-9.14193	UUO
-7.79193	2.07931	UUO
8.17676	2.12747	UUO
12.3866	-6.91962	UUO
-6.42423	8.31884	UUO
-7.3085	2.55963	UUO
1.54766	-8.84508	UUO
6.90371	4.57895	UUO
-2.13017	5.84414	Control
-8.67016	-6.54703	UUO
6.82396	-4.80631	UUO
0.967535	-9.37948	UUO
-6.46537	7.04886	UUO
-3.69022	10.7384	Control
-8.72978	-7.22522	UUO
-0.45335	16.1975	UUO
2.9747	-9.82685	UUO
6.84094	-4.94866	UUO
12.2419	-9.79591	UUO
-5.87213	9.50935	UUO
-12.2169	0.296104	Control
-2.71448	10.0182	Control
-5.26348	-10.3973	Control
2.07847	-11.0936	UUO
2.86635	-8.58161	UUO
11.6038	-7.8559	UUO
9.48018	5.03576	UUO
-4.95121	-6.23941	Control
-2.19261	5.66424	Control
-6.5413	-2.72761	UUO
12.6407	-6.15389	Control
8.26078	-9.20496	UUO
1.06028	-9.47558	UUO
-6.84629	-8.74872	UUO
5.4612	2.74524	UUO
6.24977	3.89267	UUO
2.62445	-10.9245	UUO
-3.50871	0.515266	Control
-6.17935	-10.3461	Control
9.48832	4.53133	UUO
-4.80343	-7.18196	UUO
7.68279	6.15387	UUO
8.61117	-1.31923	UUO
-6.6403	-3.26478	Control
-4.80186	6.55532	UUO
-6.42527	-2.93834	UUO
5.0051	-15.4867	UUO
-2.86411	7.17858	UUO
5.42865	5.33078	UUO
-10.5734	0.0114034	UUO
-1.88254	-16.1501	Control
9.53663	4.01468	UUO
-2.01132	6.32577	Control
-6.20888	6.22849	Control
-7.17898	-7.51778	UUO
-3.04884	0.429911	Control
12.3113	-6.46098	UUO
7.86725	2.50472	UUO
-2.12851	7.4703	Control
7.49213	3.67642	UUO
-8.91519	-0.368375	Control
-5.02719	-6.59204	UUO
-5.82625	-10.299	Control
-6.69281	-3.37908	UUO
7.94322	4.8818	Control
-2.58166	6.68836	UUO
12.4689	-5.95758	Control
-2.40607	8.48002	UUO
-5.86542	1.08753	Control
0.895849	-9.19389	UUO
-3.64907	7.72102	Control
7.19768	4.77238	UUO
-11.9496	-0.315964	Control
6.53751	6.24529	UUO
-3.99342	10.8715	Control
-4.6772	10.6397	Control
-2.01028	7.48563	Control
-8.9063	-6.89004	Control
12.6695	-6.55296	Control
11.7613	-8.29087	UUO
6.67914	-4.38359	UUO
-5.97838	-9.53548	Control
-3.80429	6.36489	UUO
-1.88502	8.04421	Control
-2.13188	7.42679	Control
6.2959	5.09294	UUO
2.03837	-9.85987	UUO
12.5165	-5.8764	UUO
-6.51917	6.89211	UUO
-5.41011	5.87465	UUO
-6.75787	0.38665	Control
-7.66407	2.5515	UUO
2.16422	-11.2333	UUO
-7.63161	-6.16491	UUO
9.31545	1.43002	UUO
9.7005	4.29219	UUO
4.87962	2.831	UUO
-6.36597	-3.33074	UUO
-2.68337	7.21843	UUO
-1.75827	9.27427	Control
-6.32367	6.10985	UUO
-4.71578	-7.62694	Control
7.31181	3.27405	UUO
8.30078	4.40433	UUO
-5.47283	6.96378	UUO
-7.15013	-8.20213	UUO
7.50651	5.54344	UUO
-7.69099	2.00305	UUO
1.81602	-9.44836	UUO
4.78999	3.21895	UUO
-6.83495	1.72314	UUO
6.29978	5.17431	UUO
-6.79075	-8.35046	UUO
-5.00441	1.25289	Control
-4.47018	10.4015	Control
9.32568	4.09607	UUO
0.0148782	16.3577	Control
-7.75521	-6.21745	UUO
12.2079	-9.94362	UUO
7.39892	4.19278	UUO
-7.52945	-6.47149	Control
-8.07536	-6.38527	Control
-5.34327	-10.1966	Control
-2.81817	8.92256	Control
-2.34837	6.34717	Control
-5.19611	-8.20547	Control
-4.84329	-9.36057	Control
-6.34628	6.70949	UUO
9.71312	2.83066	UUO
5.73673	3.27795	UUO
-0.590442	-15.9792	Control
-6.17352	0.394394	Control
-0.960475	16.7254	UUO
5.54294	5.01415	UUO
5.32692	2.85492	UUO
0.195266	16.5209	Control
10.3305	-0.696054	UUO
-1.91775	6.06774	Control
-5.37518	6.30654	UUO
-5.82268	-10.1659	Control
6.91678	5.54424	UUO
6.12328	5.35997	UUO
5.73107	2.60342	UUO
10.5393	-0.275826	Control
8.1894	-1.31497	UUO
0.369909	16.5132	Control
5.32005	2.14136	UUO
11.0038	-8.30005	UUO
-2.3164	-16.382	UUO
-6.39324	6.77068	UUO
-4.6822	-9.09003	Control
-6.37486	-3.2766	Control
-11.7404	0.44824	Control
7.03588	-4.73589	UUO
-6.11446	-10.2625	Control
-8.50073	-7.74521	UUO
-10.5171	0.705731	UUO
7.97594	3.39171	UUO
-3.91593	9.12385	UUO
-3.00336	6.4393	UUO
9.79535	6.5164	UUO
-7.21257	-4.48355	Control
-10.7987	0.6356	Control
-5.68073	6.10176	UUO
-4.96121	10.5627	Control
-2.40156	7.56595	UUO
-2.23705	5.84069	Control
-3.42516	7.74455	Control
11.5448	-8.12748	UUO
10.6888	-8.7141	UUO
-5.47412	-10.5307	UUO
-1.1746	-15.669	UUO
-8.85583	-7.01997	Control
5.10153	2.30698	UUO
-9.15477	1.93867	UUO
-5.58812	0.530872	Control
-4.63402	9.7947	Control
-4.80421	-10.2334	Control
0.549503	-2.52224	UUO
6.74868	6.19686	UUO
6.45977	5.51004	UUO
-8.57975	-6.77629	UUO
5.13533	2.39584	UUO
-0.464903	-15.6345	UUO
7.83929	-1.33873	UUO
-1.2788	15.6752	UUO
9.08139	3.01464	UUO
8.0759	5.17494	UUO
-4.70767	-15.7459	UUO
5.40384	2.19281	UUO
-4.79985	-15.6512	UUO
2.44832	-9.33994	UUO
2.8682	-8.90906	UUO
-7.1719	-7.47649	UUO
-5.00936	-6.98433	Control
-4.81398	0.919574	Control
7.51333	6.32283	UUO
-9.1755	-0.237263	Control
-2.91507	10.314	UUO
-8.03483	-7.74385	UUO
0.834409	-8.71656	UUO
-4.96702	10.6698	Control
5.63542	4.42928	UUO
9.4749	4.14404	UUO
-3.83486	8.93577	UUO
-3.38064	10.3515	Control
5.75716	2.57634	UUO
-3.92745	10.8152	Control
-5.16984	5.50963	UUO
-8.39065	-6.13267	UUO
-10.2758	1.83398	UUO
10.0665	2.96012	UUO
-10.8838	1.38761	UUO
-2.3312	5.8743	Control
-5.44993	9.8007	UUO
1.21206	-8.74341	UUO
-2.30829	5.8328	Control
-4.94456	1.34391	Control
12.7825	-6.2856	Control
-5.78937	6.03213	Control
-8.50307	-6.29298	UUO
9.04988	5.39466	UUO
7.26789	5.61308	UUO
-4.99174	-9.74342	Control
6.76225	-4.34327	UUO
-3.36218	0.687496	Control
7.95314	3.033	UUO
-2.69186	8.03648	Control
-2.22105	7.69754	Control
-5.42802	0.951253	Control
-3.14912	10.1884	Control
-9.26768	1.90201	UUO
-4.26151	-16.2767	UUO
-6.0688	5.75864	UUO
-4.11006	0.597673	Control
9.83857	0.933082	UUO
9.74586	1.03618	UUO
-5.51885	5.65886	UUO
-5.23421	7.58708	UUO
-4.92224	-9.5912	Control
-6.39739	-10.6529	Control
9.79456	4.13121	UUO
9.08738	-1.05772	UUO
-5.3283	-5.99961	Control
11.9156	-5.55807	UUO
-2.33852	5.8598	Control
9.98055	2.86383	UUO
-1.1528	-16.0105	UUO
-8.30479	-6.68197	UUO
-7.19053	-8.26722	UUO
6.27021	5.06949	UUO
-7.90919	-6.3528	Control
11.5843	-5.7318	UUO
-5.96344	6.99595	UUO
-2.42969	9.01153	Control
1.09606	-9.47196	UUO
-10.8863	1.61496	UUO
8.49793	1.94192	UUO
-3.42511	8.12681	UUO
7.25744	4.8927	UUO
-6.01606	1.47483	Control
-3.40723	8.21212	UUO
-3.49149	0.231174	Control
-5.83675	-10.9164	Control
-3.2587	7.86486	Control
-5.20106	0.463152	Control
-6.14893	9.19714	Control
-8.45844	-6.5844	UUO
-4.71936	-8.8738	UUO
-6.0816	-10.4606	Control
-12.4889	-0.133548	Control
11.7836	-8.38608	UUO
5.20654	2.97179	UUO
-7.87744	-7.01328	Control
-9.13744	-0.630963	Control
7.37766	5.80154	UUO
10.3897	-9.07514	Control
10.043	-10.1254	UUO
8.46971	2.59046	UUO
-4.82802	1.29595	Control
1.65474	-8.69775	UUO
-5.08732	0.111816	UUO
-4.92499	6.54936	UUO
5.29675	13.3447	UUO
-5.28677	-6.0437	UUO
9.75495	0.764359	UUO
-8.19577	-7.48479	UUO
-8.11197	-6.40257	UUO
-12.0079	0.000317753	UUO
7.24403	5.58973	UUO
9.35819	4.56273	UUO
-6.87565	2.48466	UUO
0.478217	16.7465	UUO
9.9978	0.560398	UUO
-6.41587	7.59503	UUO
-8.54262	-7.38455	Control
5.14415	2.33722	UUO
6.76999	5.4248	UUO
-12.1665	0.143622	Control
-5.99468	-6.34877	Control
1.54086	-8.74725	UUO
-5.46821	-10.8647	UUO
-1.83012	-16.0989	UUO
2.56125	-11.0826	UUO
5.82314	4.8385	UUO
-4.42108	10.9258	Control
-5.55746	-10.1861	UUO
7.81236	3.62889	UUO
9.73029	3.74718	UUO
-8.61709	-7.636	Control
-3.41673	8.37363	UUO
9.64337	6.37888	UUO
6.24952	-5.47816	Control
10.1549	0.568382	Control
7.91087	6.24836	UUO
-12.3474	0.023031	UUO
-4.85332	-15.6062	UUO
-1.93928	6.30473	Control
-4.71766	-7.45482	UUO
-5.32662	7.06733	UUO
-8.6572	-7.25545	Control
-3.21111	-15.7264	UUO
-9.91891	2.02736	UUO
-2.03668	7.08006	Control
-2.77219	9.94332	Control
-10.5489	0.680546	Control
10.4804	-0.96892	UUO
8.52492	3.93369	UUO
-7.47878	1.96532	UUO
10.1311	-9.98785	Control
-11.7583	0.464293	Control
1.71743	-7.24744	UUO
-5.92655	-10.0111	Control
-5.79149	0.337393	Control
-6.1626	0.472928	UUO
1.15724	-9.30021	UUO
8.94302	-1.12666	Control
9.25065	3.08313	UUO
8.99521	2.78445	UUO
4.71627	3.27185	UUO
2.14115	-9.32162	UUO
3.46476	-8.78214	UUO
-0.785364	-15.913	Control
-2.01781	5.90132	Control
6.23745	-5.59142	Control
5.98854	4.8069	UUO
12.4403	-6.46379	UUO
7.8389	2.90489	UUO
-6.93424	1.72771	UUO
11.9556	-7.25185	UUO
-4.57829	10.9366	Control
-7.20149	-8.62158	UUO
6.42955	6.00083	UUO
-4.28661	-16.1231	Control
7.89267	5.05995	UUO
-11.0702	-0.210519	UUO
-2.59662	5.78076	Control
-5.0076	6.8899	UUO
-4.57802	10.5145	Control
-8.64802	-0.5307	UUO
-10.9335	-0.286879	Control
-5.98981	-10.3459	UUO
-5.26806	-10.6009	Control
5.16082	13.4171	UUO
-4.86145	-7.69341	Control
5.96391	13.6549	Control
-10.1564	0.674257	UUO
-4.29041	7.18041	UUO
-3.3052	7.56607	Control
-5.57806	0.455272	Control
9.20996	4.28727	UUO
9.4378	3.9934	UUO
-5.61832	6.60865	UUO
-1.94454	5.94732	UUO
7.81454	2.66215	UUO
-7.344	-4.91711	UUO
-8.67469	-7.03248	UUO
-5.43945	6.85928	UUO
-1.25886	16.1021	UUO
-2.30315	6.21686	UUO
-6.72425	-8.62185	UUO
-2.86818	-15.8832	Control
-8.55361	-6.38336	UUO
0.728026	-1.16721	UUO
-8.92072	-7.32349	Control
6.6354	-4.47621	UUO
1.86157	-10.5157	UUO
-9.04547	-7.31036	UUO
-11.0165	1.67972	UUO
11.9364	-8.71471	UUO
-3.64436	0.697497	Control
-7.09062	2.81749	UUO
-6.18531	7.96989	UUO
-5.57184	1.3818	UUO
5.58758	13.8556	Control
2.99268	-10.797	UUO
-11.9142	1.02103	Control
-5.13524	-8.10943	Control
-7.76955	-7.37329	UUO
5.7088	13.8563	Control
6.74817	5.59446	UUO
-4.81795	-8.37399	Control
-4.53665	-15.802	Control
5.54149	13.7586	UUO
-1.21454	15.794	UUO
-8.83264	-7.37412	UUO
-5.03521	-6.1995	UUO
9.49662	3.47382	Control
-3.35079	9.65339	Control
-6.18504	-10.1627	Control
-3.19373	7.46668	UUO
-5.89683	7.04765	UUO
4.78381	3.23157	UUO
-5.41682	5.67287	UUO
11.8377	-9.148	UUO
0.914907	-8.83479	UUO
3.74917	-9.01662	UUO
7.07078	5.49534	UUO
-3.58214	0.285417	Control
10.3134	-0.272639	UUO
8.85331	5.20723	UUO
6.54742	3.47917	UUO
-7.33082	2.13376	UUO
0.89887	-9.08692	UUO
6.5624	5.57889	UUO
3.32735	-8.72911	UUO
7.38791	6.25482	UUO
-6.12551	8.73794	Control
-1.52972	7.94708	Control
3.18363	-8.99741	UUO
2.8912	-8.88175	UUO
8.30199	-9.15436	UUO
-10.3793	-0.0635827	Control
1.41093	-8.57983	UUO
7.37887	4.83937	UUO
11.5535	-8.00963	UUO
-4.64737	0.864347	Control
-2.47207	-16.2229	Control
-10.4248	-0.433182	UUO
9.84609	3.32919	UUO
8.82749	5.64089	UUO
0.619643	-9.56148	UUO
-7.1654	2.56337	UUO
2.32614	-9.27718	Control
-4.9211	0.0670825	Control
4.8138	3.86968	UUO
-2.03108	8.17011	UUO
8.48688	4.34859	UUO
-2.36579	5.64933	Control
5.36094	5.23167	UUO
-5.04469	5.97237	UUO
-4.11334	9.96992	Control
-5.29941	-10.5266	Control
-7.18725	-4.42959	UUO
-2.52744	9.6521	Control
-5.22282	6.25373	UUO
-5.51552	9.85272	Control
-5.96288	7.26644	UUO
-5.89312	0.0256503	Control
12.448	-5.90766	UUO
5.14116	5.27476	UUO
11.3641	-6.30916	UUO
-4.61349	-9.49002	UUO
7.39526	4.08905	UUO
9.03228	3.79258	UUO
-6.36163	7.03701	UUO
-2.98058	7.29072	UUO
5.37081	13.6031	UUO
-4.96882	0.416405	Control
-7.3721	-8.10565	UUO
1.02465	-9.8179	UUO
-1.32888	15.9248	UUO
-6.41077	6.06327	UUO
-1.68123	-16.1777	Control
-5.54497	-10.142	Control
6.84694	6.02578	UUO
-9.80603	2.20829	UUO
6.21392	2.89829	UUO
-4.68497	-7.5667	Control
-1.22085	15.877	UUO
-5.36035	-8.2532	UUO
4.80735	3.24762	UUO
-12.0845	0.181782	Control
5.01552	5.17756	UUO
-1.54568	-15.9696	UUO
-8.62287	-6.43135	UUO
7.21172	6.38311	UUO
-4.8929	6.27654	UUO
-4.75221	-15.7059	UUO
5.14233	13.5443	UUO
-2.01814	5.93376	Control
10.1453	3.17934	UUO
-3.48052	8.46897	UUO
6.43851	4.75462	UUO
-4.55054	6.13258	UUO
-6.91798	-6.3718	Control
-4.79791	-8.8903	Control
6.81432	-4.96638	UUO
2.58801	-8.78041	UUO
-8.62276	-7.68097	Control
9.64078	0.798132	UUO
-8.22218	-7.2297	UUO
1.47147	-8.45943	UUO
12.0944	-7.80152	UUO
-6.36083	-10.0823	Control
2.88845	-11.1363	UUO
-1.27259	16.425	UUO
-4.79289	10.6192	Control
-8.23333	-6.80843	UUO
-7.31177	-5.59803	Control
9.54164	4.74933	UUO
0.688389	-9.38352	UUO
6.7584	-5.11896	UUO
3.01187	-2.72916	UUO
-6.45396	5.48696	UUO
-3.88487	0.306286	UUO
12.6775	-6.23574	UUO
0.780846	-0.802512	Control
1.95949	-8.66538	UUO
5.29931	13.2849	UUO
5.42257	13.2042	Control
-9.78127	-0.652586	Control
-2.32355	9.38313	Control
-8.24776	-6.553	UUO
-2.48378	-16.3352	Control
9.60949	0.643542	UUO
12.5965	-5.75811	UUO
10.3357	3.14224	UUO
-9.20584	1.15188	UUO
-6.81265	-10.6753	Control
-1.6588	7.98403	Control
4.93332	2.86848	UUO
7.61895	5.25696	UUO
-2.52629	9.65209	UUO
-5.60347	5.44824	UUO
-2.10511	-15.7366	Control
-5.34641	6.74597	UUO
-12.212	-0.221686	Control
0.796895	-0.776398	UUO
-4.76698	-8.0415	UUO
5.48587	-4.57288	UUO
-1.96219	7.13617	UUO
3.01844	-2.73315	UUO
8.79197	4.93378	UUO
-1.42159	-16.1385	UUO
-6.02986	-10.2944	UUO
8.1873	3.09858	UUO
-7.60216	-6.87219	UUO
3.53486	-8.91968	UUO
5.95153	13.4442	Control
10.6138	-0.130417	Control
-3.07795	0.61029	Control
-2.56646	8.41617	Control
0.309192	16.4438	Control
8.49032	3.16562	UUO
8.53479	2.85266	UUO
5.40698	2.24227	UUO
-4.40819	10.6467	Control
-4.74133	9.64128	Control
-4.86945	-10.213	UUO
-7.40187	-8.26019	UUO
-8.22339	-7.47758	UUO
9.67188	2.99207	UUO
-2.05899	5.89633	Control
-4.37536	10.9011	Control
5.27982	2.49962	UUO
-5.56127	-10.1575	Control
0.805053	-0.761278	UUO
-5.10586	-9.77719	Control
11.8311	-8.42259	UUO
-3.90133	10.7644	Control
-4.98565	0.808192	Control
-4.5411	-8.28003	UUO
-1.88083	9.30512	Control
-2.05649	8.7022	UUO
2.79623	-10.4861	UUO
-2.42557	-16.0339	Control
10.6044	-0.561642	UUO
-5.92336	8.00377	UUO
-5.49091	5.40055	UUO
-6.13989	-10.7721	Control
-5.58978	5.51168	UUO
-5.55542	-9.97052	UUO
-3.73114	0.580405	Control
-4.2171	-8.40549	UUO
8.38696	5.53765	UUO
-5.81231	7.19185	UUO
5.48846	-4.58906	Control
-6.50245	-3.42674	Control
2.19841	-8.8669	UUO
1.80023	-9.54722	UUO
-7.32382	-8.40115	UUO
-4.69785	9.98236	Control
11.9433	-6.00649	UUO
-9.70224	0.119841	Control
-8.48198	-7.49653	Control
-1.8571	-16.3194	Control
3.09151	-8.81836	UUO
-1.97409	6.1458	Control
-11.7685	1.25273	UUO
-6.47331	-3.49314	Control
9.06264	5.46131	UUO
-7.01649	2.84453	UUO
7.4993	5.99538	UUO
9.36008	-1.11514	UUO
8.78085	5.70285	UUO
-10.828	-0.280374	Control
-5.91663	5.63982	UUO
-3.40486	6.07179	Control
0.519421	16.5531	UUO
5.60821	13.4642	UUO
-4.72713	-9.86738	Control
-6.47861	7.1084	Control
-10.4944	-0.27178	UUO
-3.22015	8.02779	UUO
-6.36666	6.71859	UUO
-3.42555	9.8835	Control
9.19427	3.89633	UUO
-4.88099	-6.58968	Control
-11.7294	1.33859	UUO
-4.53544	-7.72687	UUO
5.23018	2.27228	UUO
-2.80932	10.2785	Control
1.99481	-9.46714	UUO
5.01671	5.13784	UUO
1.91739	-9.8273	Control
4.56252	3.48526	UUO
9.61814	2.90997	UUO
-4.82983	8.14536	UUO
-10.3812	0.75181	UUO
-8.02426	-7.66377	Control
8.24274	-9.16577	UUO
-5.03793	5.8098	Control
10.3679	-0.796714	UUO
-4.41368	-16.0231	UUO
1.30964	-9.0259	UUO
0.86928	-8.67393	UUO
-10.9475	0.0134029	UUO
-4.68375	-6.70876	Control
-5.19787	-6.90391	UUO
5.55731	-4.47093	UUO
-5.85282	-9.29018	Control
-4.28364	-8.47757	Control
-2.59378	7.18907	Control
-4.87618	0.220376	UUO
-6.1259	8.24219	UUO
-4.07865	10.6902	UUO
-6.06676	1.43426	UUO
1.20591	-9.81082	UUO
-8.87987	-7.13865	Control
-6.38194	6.62904	Control
-4.80084	-0.164381	UUO
1.68041	-10.3686	UUO
8.26982	-9.15721	UUO
9.45325	4.91639	UUO
8.03044	5.40546	UUO
-6.02389	-10.6238	Control
7.93853	-1.27698	UUO
12.5467	-5.58687	UUO
5.60473	13.2921	Control
-4.33589	0.0867941	Control
-3.59775	6.22224	UUO
-9.37336	-0.26724	UUO
-11.3168	-0.142416	UUO
11.7727	-9.14409	UUO
6.55934	5.78832	UUO
-8.29565	-0.318214	UUO
-4.80314	6.75401	UUO
4.69641	3.33448	UUO
2.12291	-8.70416	UUO
7.30001	6.53388	UUO
11.7056	-7.9001	UUO
-3.15657	-15.728	UUO
-2.21226	6.29214	Control
-9.5582	-0.533799	Control
-8.26735	-7.43607	Control
-6.50184	-3.54352	UUO
-3.90843	10.808	UUO
-2.90722	8.22605	Control
9.96763	-10.2163	Control
-4.93303	-9.06958	UUO
2.33055	-9.38693	UUO
7.05981	6.0045	UUO
-0.658608	-15.9083	UUO
9.26719	4.23925	UUO
-3.05723	7.99595	Control
6.18104	3.14241	UUO
-3.45575	8.00912	UUO
9.95624	6.30678	UUO
-1.92769	6.10846	Control
-4.44423	-9.0195	UUO
9.21629	1.87707	UUO
-9.76329	2.19639	UUO
-3.51967	8.83841	Control
-5.99769	-9.90993	UUO
-2.02178	7.75334	UUO
-5.69518	-10.5775	Control
-4.35048	10.2475	Control
-2.71336	9.95623	Control
-7.69094	-0.0815366	Control
-6.21425	7.96653	UUO
3.58861	-9.15898	UUO
7.52524	5.14606	Control
-2.60675	8.9219	Control
2.76706	-11.2368	UUO
6.61963	4.62281	UUO
-4.91915	9.60962	Control
5.53699	13.35	Control
-4.9703	5.79146	UUO
0.7402	-9.34336	UUO
2.26114	-11.0348	UUO
8.86057	2.84284	UUO
7.55903	4.23057	UUO
-5.70442	-10.6916	Control
5.01216	5.18225	UUO
-4.84574	-6.82483	Control
0.424928	16.8033	Control
-5.32451	5.77805	UUO
-5.89454	6.3963	UUO
2.92818	-9.45632	UUO
8.30274	4.86408	Control
-7.7136	-6.30591	UUO
-4.59936	1.23181	Control
-11.3533	0.875379	UUO
12.6855	-6.52449	Control
-0.458144	-15.769	UUO
-2.08604	9.69635	Control
-5.3913	5.58873	UUO
-6.556	-10.0457	UUO
9.28124	3.87612	UUO
-9.6254	0.562677	UUO
-5.19208	-6.23861	Control
4.70826	3.05944	UUO
-1.80514	7.73025	Control
-5.37714	-10.2004	Control
-5.92248	-6.46589	UUO
-6.72058	-9.59379	UUO
-4.09056	10.3123	Control
7.35342	3.84121	UUO
-5.76382	0.15043	Control
-5.47901	0.119273	Control
-5.46526	5.48366	UUO
-10.1414	-0.660785	Control
12.1836	-9.86192	UUO
-2.00747	6.21832	Control
-10.0801	-0.808268	UUO
-7.50235	2.5659	UUO
10.6758	-0.718986	UUO
-9.15463	-0.605751	Control
10.1147	-0.715921	UUO
7.10499	5.32623	UUO
3.43046	-9.57527	UUO
3.08551	-9.77894	UUO
5.0362	2.49525	UUO
-6.11809	8.32915	UUO
-5.02658	-8.83409	Control
5.48845	13.1711	Control
-1.38261	15.8262	UUO
-2.92275	8.4567	UUO
-4.88055	-6.42344	UUO
9.0344	5.27096	UUO
5.28944	5.02104	UUO
-3.38695	10.371	UUO
8.18462	2.7773	UUO
-6.00809	-6.51007	UUO
0.556007	-2.50632	UUO
-9.03006	0.0608546	UUO
-12.0712	-0.173347	UUO
-8.42667	-7.20953	UUO
10.7359	-0.56419	Control
6.5691	5.47101	UUO
-5.67759	-9.9416	Control
-4.66877	10.3858	Control
-12.1869	0.554489	Control
-6.88684	-8.82957	UUO
-5.42353	5.76669	UUO
-6.41535	-8.32316	UUO
-6.59279	-3.40283	UUO
-12.5768	0.0228876	Control
-2.64849	6.35385	UUO
-5.52345	-10.7602	UUO
-7.14735	-4.33645	Control
6.16991	3.8856	UUO
1.75319	-9.63365	UUO
-6.85367	2.28802	UUO
-0.88936	15.9647	UUO
6.24138	5.95863	UUO
-4.37795	-15.9574	UUO
-6.65378	-9.6282	UUO
7.29971	3.22103	UUO
7.91786	5.80275	UUO
-2.02735	-16.3446	UUO
3.11238	-9.73282	UUO
1.55566	-8.80557	UUO
-3.84474	0.67551	Control
7.51102	3.4759	UUO
8.91101	5.76927	UUO
6.44784	-3.878	UUO
-5.21752	-7.63414	UUO
-5.14413	-6.48816	Control
-5.77609	5.96446	UUO
-6.08452	7.641	UUO
-8.81831	-6.40354	UUO
-4.79434	1.18408	Control
-3.13138	8.6158	UUO
-6.7481	-3.29665	Control
-2.94348	8.95126	UUO
-3.20772	0.169441	Control
7.76549	4.49162	UUO
-2.1068	5.7503	UUO
-4.88346	-7.95741	Control
-3.73478	6.07935	Control
-4.24287	10.7316	Control
-6.31918	-3.17118	Control
-7.4111	-7.99638	Control
-4.04606	7.31036	Control
-8.14478	-6.081	UUO
10.0711	3.89778	UUO
-4.71678	10.0207	Control
5.07329	5.15225	UUO
11.4026	-5.89318	UUO
7.00828	6.32019	UUO
4.78368	3.69836	UUO
8.11241	3.59907	UUO
-4.43119	-7.95277	Control
8.16397	5.59365	UUO
6.59285	5.37686	UUO
9.63255	4.82318	UUO
-7.53888	-8.22039	UUO
0.107699	16.8895	UUO
-5.50881	5.4011	UUO
1.49726	-8.54675	UUO
1.51896	-10.0686	UUO
7.63307	3.37158	UUO
0.300059	16.9619	UUO
-3.66201	10.6474	Control
-5.65203	-10.2577	Control
10.5278	-9.04459	UUO
8.24915	-9.1989	Control
4.86948	2.92323	UUO
-4.12294	10.3625	Control
-3.62659	0.60696	Control
-7.42175	-4.86709	UUO
0.897939	-9.26886	UUO
5.58779	13.1937	Control
-1.72174	7.01755	UUO
7.29993	5.6082	UUO
-6.24674	8.09934	UUO
-6.13503	-10.5912	Control
7.62553	3.48733	UUO
-4.58499	-8.13507	Control
4.93797	2.73376	UUO
-3.8463	0.18238	Control
5.87087	4.9553	UUO
-4.72947	0.485793	UUO
-3.36165	0.178469	Control
-5.77423	6.68969	Control
7.63449	-1.3984	UUO
-6.46559	-8.45278	UUO
-6.14023	-9.84431	Control
-5.30502	-6.23838	Control
-0.656109	16.076	UUO
-5.73948	0.816444	Control
-11.4135	0.497092	Control
-11.0759	0.692234	Control
-5.72383	-10.6233	Control
6.94507	-4.75783	UUO
-8.67228	-7.18687	UUO
9.08345	2.7184	UUO
-4.02919	10.6715	Control
-2.12194	5.99933	UUO
-3.64445	8.10895	UUO
2.66041	-11.3086	UUO
-6.14448	-10.491	UUO
-12.0168	0.395912	Control
-5.52549	-8.71687	UUO
-9.96565	2.01328	UUO
-2.17215	9.3307	Control
-1.79233	8.78158	Control
9.81298	5.84325	Control
7.61996	6.08985	UUO
-2.34852	5.95476	Control
-6.7055	-10.6694	Control
7.80971	5.80333	UUO
11.91	-8.72346	UUO
5.08366	-15.5982	UUO
9.39933	4.07507	UUO
-6.39352	-3.23525	Control
-3.15553	10.3314	Control
-6.80748	-9.31808	UUO
1.73829	-7.2026	UUO
12.5726	-6.54838	Control
-5.53301	-10.8893	Control
5.4384	2.22637	UUO
-7.04028	2.24707	UUO
-6.13239	8.00691	UUO
-12.2015	0.442261	UUO
-6.68473	-3.23624	UUO
-5.25788	6.22956	UUO
-11.4083	0.561071	Control
-6.17427	0.36329	Control
-7.4493	-8.1887	UUO
12.4658	-5.93098	Control
5.27046	-4.47192	UUO
-9.88277	2.01996	Control
8.04027	2.67412	UUO
-6.64891	-9.30931	UUO
-8.65575	1.90096	UUO
12.6556	-6.36408	UUO
7.33106	5.47545	UUO
-3.94091	8.17636	UUO
-9.91783	0.529422	Control
11.9618	-9.10248	UUO
-1.36795	-15.6666	Control
-4.45738	-0.192122	UUO
-4.74564	10.4115	UUO
-9.56836	1.86558	UUO
6.59972	4.4238	UUO
-1.991	-16.1111	UUO
-4.08412	0.42401	Control
-2.06852	6.09584	Control
0.948471	-9.93043	UUO
-4.13824	-16.194	Control
3.35063	-9.0049	UUO
-7.07392	2.62013	UUO
-0.266034	16.3286	UUO
8.68158	5.54606	UUO
-3.59693	9.24674	UUO
-9.94189	1.96712	UUO
-2.78348	8.80529	Control
-6.73389	-10.6749	Control
-4.58613	-15.715	UUO
-6.24665	-10.575	Control
6.86273	4.1685	UUO
6.79824	4.91573	UUO
-4.92218	1.3898	Control
-3.41714	0.484425	Control
11.9059	-8.05444	UUO
-1.71327	7.68769	Control
-5.78636	-8.42557	Control
-7.293	-6.43752	UUO
-6.45164	7.94659	UUO
-3.96038	10.3321	UUO
-8.51647	-7.29051	UUO
-7.15827	2.18681	Control
9.11358	1.9875	UUO
-5.78855	-10.1716	Control
-1.238	15.8541	UUO
11.964	-8.75472	UUO
-6.61086	-10.6809	UUO
-10.0104	0.50588	UUO
5.41526	4.64784	UUO
-4.71505	7.31169	Control
-1.30846	16.0603	UUO
7.45739	4.68624	UUO
-2.60561	8.91757	UUO
-4.98545	-10.5111	UUO
5.74852	5.30549	UUO
4.99118	2.9028	UUO
-5.26799	-7.37186	UUO
-11.7125	1.43635	Control
11.0337	-8.24189	UUO
-12.0265	0.506575	Control
-5.55181	6.82341	UUO
-6.78106	-3.16972	UUO
-2.34942	9.75788	Control
1.32382	-10.1287	UUO
4.76703	3.64121	UUO
2.73767	-8.40897	UUO
6.47234	-5.04039	UUO
-4.47232	0.108289	Control
-9.58057	1.98089	UUO
-5.16287	-8.23318	Control
9.72386	6.46563	UUO
1.86123	-8.90577	UUO
-6.97182	2.59654	UUO
-1.82679	6.73292	UUO
-2.50542	8.55956	UUO
-11.9307	0.224868	UUO
2.35145	-8.06823	UUO
2.31655	-10.0205	UUO
9.49117	4.64568	UUO
8.99052	-1.08082	UUO
-11.0188	0.00394026	Control
-2.74031	8.41547	Control
5.34837	2.33282	UUO
-5.93588	6.67554	UUO
-1.39932	15.8373	UUO
12.4118	-6.84804	UUO
1.62606	-8.38334	UUO
8.73521	5.20936	UUO
8.50644	4.33456	UUO
9.31994	1.39014	UUO
-2.42074	7.26727	Control
-6.74999	-9.43848	UUO
-7.25169	0.254104	UUO
-8.86289	-7.23937	UUO
-6.34878	7.44575	UUO
-4.22264	7.02641	UUO
-4.63454	-6.66114	Control
11.8939	-5.61585	UUO
11.1532	-7.92192	UUO
-1.90691	-16.0221	UUO
-5.28224	-6.68182	UUO
-3.25724	0.515717	Control
-4.51273	-8.64536	Control
-2.56501	6.10953	Control
9.36948	5.00745	UUO
4.95339	3.69677	UUO
-8.87644	-7.26454	Control
-4.48025	0.941697	Control
2.50022	-10.8109	UUO
5.95223	5.05606	UUO
-1.40187	-15.9907	UUO
5.61647	5.12603	UUO
-7.58288	-7.01129	UUO
-4.17399	-16.2199	Control
8.88067	-1.20508	UUO
-2.17121	9.54509	Control
-3.00481	8.1223	UUO
-2.24207	5.91598	Control
-1.90739	6.66586	Control
-4.89067	7.17717	UUO
-5.48482	5.4406	UUO
11.6122	-8.62598	UUO
-4.58382	10.5072	Control
-1.55705	-16.03	UUO
0.290558	16.5778	Control
9.60084	3.90162	UUO
-9.04418	0.638066	UUO
-4.30019	9.92287	Control
-4.38761	-8.67943	UUO
-3.92183	0.622099	Control
6.4173	4.97499	UUO
7.38365	6.49233	UUO
4.95403	-15.4594	UUO
12.0068	-8.66867	UUO
6.77795	5.10412	UUO
8.12556	5.04688	UUO
-12.0896	-0.0239367	Control
-4.1693	10.9218	Control
1.70222	-7.83731	UUO
-4.71162	-9.28387	UUO
-6.15127	8.11266	UUO
12.4007	-6.53234	UUO
-4.98676	-10.3379	Control
-0.306066	16.1559	Control
-7.3653	2.5362	UUO
7.50109	6.21154	UUO
3.45431	-9.59877	UUO
5.39454	13.7036	UUO
7.99857	2.43973	UUO
8.6729	4.07169	UUO
7.49214	2.79056	UUO
-2.10346	6.05903	Control
-2.69961	9.46932	Control
-5.02747	-8.57078	UUO
5.40159	13.7244	UUO
5.20105	5.28292	UUO
-2.60238	8.77599	Control
-4.11654	9.80371	Control
-11.9421	0.459062	Control
-5.55143	-10.6758	UUO
-3.28963	10.4191	Control
-8.44142	2.3361	UUO
-8.4005	-0.267651	UUO
0.975339	-9.07108	UUO
6.31912	4.84656	UUO
-2.57466	8.4319	Control
-4.64358	-7.60938	Control
-6.62176	-8.35405	UUO
-2.344	6.5222	Control
8.41208	4.80955	UUO
8.14356	6.42843	UUO
-10.0416	0.346852	Control
-6.13533	0.288249	Control
11.8877	-7.71683	UUO
7.70682	-1.36381	UUO
-2.34624	5.69251	Control
10.1011	-9.95787	Control
-10.397	0.720687	Control
10.6041	-0.711353	Control
9.97054	2.9316	UUO
9.04835	5.35362	UUO
5.14279	-15.6578	UUO
1.97331	-9.76161	UUO
-6.33106	6.56111	UUO
8.28637	-9.21037	UUO
9.85003	6.06874	UUO
8.84218	5.3457	UUO
-8.14823	-6.11791	UUO
-7.24559	-4.79181	Control
6.08006	4.10611	UUO
-4.09421	10.3994	Control
7.98137	4.18038	UUO
11.9943	-8.26333	UUO
2.83678	-11.1503	UUO
-7.47342	-6.4391	UUO
10.4103	-9.18656	UUO
2.18948	-8.8857	UUO
-4.2504	10.2306	Control
10.9977	-8.5212	UUO
-2.28115	6.0735	Control
6.41328	-4.16563	UUO
-11.8539	0.103856	UUO
-1.98194	6.3107	Control
-5.31211	-10.2956	Control
-4.77313	6.40052	UUO
-6.44339	8.24423	UUO
-6.69146	-10.7218	Control
-5.19459	-8.77887	Control
8.72387	5.95881	Control
1.2605	-8.3624	UUO
-6.79312	-3.1682	UUO
-5.27766	6.30166	UUO
7.82888	4.48678	UUO
-1.03023	-15.7913	UUO
6.56191	6.38024	UUO
11.976	-6.57679	UUO
0.193769	16.5965	Control
-8.91247	-7.487	Control
-5.8064	6.59725	UUO
-3.37695	6.06586	UUO
8.84773	3.70875	UUO
-5.91568	-10.2737	Control
2.07079	-9.27995	UUO
5.31922	2.29284	UUO
-2.7143	9.57688	UUO
5.22037	2.24157	UUO
10.448	-8.96979	UUO
2.42724	-8.77099	UUO
-10.9595	-0.31693	Control
8.84296	5.56096	UUO
-5.38813	7.43636	UUO
6.55316	6.10347	UUO
-7.20443	-8.27067	UUO
-5.14057	0.485746	UUO
-2.69142	8.28791	Control
-4.93657	-6.38319	UUO
0.839204	-8.75555	UUO
-6.70863	-6.51351	UUO
-6.55362	-3.39821	UUO
0.819138	-0.742486	Control
-5.7951	5.7226	UUO
6.9496	-4.72889	UUO
5.15569	-15.6715	UUO
-5.9801	6.76563	Control
-5.52044	5.32728	UUO
7.35151	4.04591	UUO
-5.03542	9.333	UUO
-4.90596	0.423509	Control
1.22132	-9.70823	UUO
5.03048	5.32182	UUO
5.20559	5.11087	UUO
-8.35531	-6.71952	UUO
8.30057	-9.24544	UUO
-7.9901	-7.85377	UUO
-5.05669	-8.76092	Control
5.19232	-15.6939	UUO
6.22602	4.50325	UUO
6.61852	6.12259	UUO
-4.33266	10.8981	Control
5.20372	2.38964	UUO
-0.432906	-15.9337	UUO
-3.2803	0.384054	Control
7.37187	4.66161	UUO
-7.31519	-7.19243	UUO
10.5776	-8.84796	UUO
8.81635	2.76998	Control
-5.86868	7.69738	UUO
8.17935	-9.25346	UUO
9.91172	3.14683	UUO
3.04474	-2.72682	UUO
-6.72679	-9.54419	UUO
12.7283	-6.34223	Control
9.40301	3.94421	UUO
-8.99103	-7.49313	UUO
7.88008	6.38516	UUO
-5.60972	6.03926	UUO
-2.57433	-15.9845	UUO
12.3673	-5.94108	UUO
-5.63405	0.143824	Control
6.13897	4.04369	UUO
-8.88691	-0.074888	Control
2.06067	-8.86458	UUO
-1.84303	-16.227	Control
-5.60615	-9.65425	Control
-5.0455	7.22461	UUO
2.91793	-9.42836	UUO
0.416166	16.61	Control
-3.70273	10.5111	Control
2.97635	-11.0476	UUO
8.19719	3.96597	UUO
8.77044	5.51341	UUO
-6.58047	-9.59649	UUO
-4.38854	10.9895	Control
7.28228	4.04443	UUO
8.96371	3.87371	UUO
9.8156	3.69145	UUO
-5.59918	-6.10563	UUO
8.77628	2.54788	UUO
-2.64462	10.1025	UUO
10.3542	-9.15192	UUO
-1.95459	6.86589	Control
-2.93103	8.58263	UUO
12.3052	-5.50317	UUO
2.32983	-11.3196	UUO
-5.79479	9.27121	Control
-0.847689	-15.9001	Control
-7.51258	-5.54784	UUO
2.94382	-2.64956	UUO
3.4426	-9.502	UUO
-2.29377	9.04902	Control
-4.46027	10.5412	Control
8.95283	-9.17845	UUO
-4.62786	-7.64578	UUO
-8.47248	-7.5987	UUO
1.64006	-9.58954	UUO
-4.19182	-16.1318	UUO
-7.92039	-6.68568	UUO
0.471072	16.7756	Control
-5.27662	5.57935	UUO
-1.39882	15.9316	UUO
-5.77495	5.75386	UUO
-5.6642	5.65494	UUO
-6.49142	-10.0483	Control
8.19233	3.65721	UUO
-3.592	10.5425	Control
-5.92014	-9.66094	Control
0.218239	16.4887	Control
-7.54377	-5.28454	UUO
3.41188	-9.94172	UUO
6.68083	4.55073	UUO
7.16823	5.97177	UUO
2.8724	-11.1895	UUO
8.9398	3.8343	UUO
4.70286	3.2796	UUO
7.63427	3.22435	UUO
-4.87618	-6.52392	Control
-6.60413	-2.69848	UUO
-5.56468	6.03384	UUO
6.86258	-4.6185	UUO
-0.600168	-15.9551	Control
-3.87698	0.628827	Control
-7.78801	2.70125	UUO
1.74277	-9.17526	UUO
-6.58125	-9.94705	UUO
7.27855	5.79793	UUO
-7.73314	0.259419	Control
-9.47415	0.0563949	Control
-7.98119	-6.60295	UUO
-7.1913	2.6053	UUO
-5.61089	-6.38441	UUO
1.06678	-9.11674	UUO
7.12044	5.7353	UUO
10.602	-0.262936	Control
-8.85717	0.0259055	UUO
4.99857	2.56577	UUO
0.998311	-8.9878	UUO
-3.75747	0.394044	Control
-5.17476	6.9746	UUO
5.18907	5.26399	UUO
7.57822	3.13326	UUO
-12.0085	0.854262	Control
-5.68725	5.47432	Control
3.26305	-9.53541	UUO
7.92834	4.1522	UUO
7.85052	3.68662	UUO
-1.94762	-16.0896	Control
4.96361	-15.456	UUO
8.33566	-9.25441	UUO
-5.15409	8.96202	UUO
6.78202	-4.69342	UUO
-7.5075	-6.49132	Control
-4.72243	-8.41381	Control
-7.17737	2.71723	UUO
7.41649	5.87915	UUO
7.30676	4.56944	UUO
9.11556	3.68325	UUO
7.40947	6.49729	UUO
-12.2304	0.466419	Control
4.9785	2.78379	UUO
-3.5983	10.3125	Control
4.76948	3.23092	Control
-5.46655	6.62045	Control
1.89854	-9.21156	UUO
-2.67993	9.76432	UUO
-0.769504	15.9827	UUO
5.34824	2.44453	UUO
9.22105	3.71077	UUO
8.99659	-1.12404	UUO
-2.71922	8.10899	Control
8.24152	5.4357	UUO
2.00661	-8.8334	UUO
5.89494	5.53893	UUO
-5.66422	8.55567	UUO
0.803955	-0.759781	Control
-6.7575	-3.23323	Control
-2.69048	8.67412	UUO
-3.80324	10.5494	Control
-2.84379	9.23858	Control
3.21204	-10.2386	UUO
3.38234	-10.0743	UUO
-8.53882	-7.90205	Control
-5.31224	9.92696	UUO
3.26598	-9.61965	UUO
1.62172	-9.01924	UUO
-4.1194	10.3322	Control
-6.84339	2.45057	Control
9.09554	2.46284	UUO
11.3178	-6.17404	UUO
-11.8742	0.971817	UUO
-9.48782	-0.0409083	Control
-8.38185	-7.1985	Control
7.59603	-1.41432	UUO
-10.0061	1.91367	UUO
-2.10702	6.004	Control
4.99384	2.73064	UUO
5.18074	-15.6821	UUO
-8.95782	-7.64816	Control
-11.6187	1.21875	UUO
-0.518969	-16.0542	UUO
8.83215	5.21103	UUO
-3.3269	9.57447	UUO
1.18101	-9.07895	UUO
-3.52469	0.106127	Control
-6.54489	-3.67188	Control
-3.0982	10.2588	UUO
9.7421	3.70792	UUO
5.68203	2.35093	UUO
-2.12606	-15.9353	Control
-8.30911	-7.14245	UUO
-5.67039	-10.5199	Control
-3.14534	8.36815	UUO
-6.20362	-10.126	UUO
6.36261	4.5208	UUO
-3.60987	9.74636	Control
7.79052	5.34599	UUO
11.4727	-7.9852	UUO
1.75798	-10.045	UUO
12.3277	-6.67875	UUO
7.46186	5.11619	UUO
-2.92253	8.78938	UUO
8.28681	3.75086	UUO
-7.66884	-7.83228	UUO
9.31832	3.10314	UUO
-3.17199	10.2702	Control
5.14337	2.15156	UUO
4.95592	13.6231	UUO
-9.07718	-0.586876	Control
0.33697	-2.72545	Control
12.5133	-5.94284	UUO
6.87043	-4.64134	UUO
-7.1357	-7.89132	UUO
-3.83253	10.8578	UUO
-3.35189	0.391075	Control
9.71954	0.631502	UUO
1.53918	-9.03351	UUO
-12.2307	-0.191016	Control
-5.51457	5.72966	UUO
-6.10836	7.96049	UUO
8.8555	4.3668	UUO
8.32521	2.3205	UUO
0.537898	-2.53637	UUO
3.46264	-8.86507	UUO
-1.17973	16.2292	UUO
-9.57716	0.286535	Control
9.51237	3.731	UUO
6.563	5.78819	UUO
-4.6115	-15.6518	UUO
-6.02063	9.22973	Control
-5.11097	-10.6536	UUO
9.64638	6.43764	UUO
2.9431	-8.74063	UUO
-8.68025	-7.3002	Control
8.16751	5.97586	UUO
-6.65846	-2.88517	UUO
-1.38066	16.0303	UUO
11.8985	-5.72189	UUO
-5.29342	0.12674	Control
11.5108	-5.78575	UUO
5.4932	13.2704	Control
10.0228	-0.834929	UUO
-1.07776	15.7922	UUO
-1.37211	-16.3216	UUO
7.76916	4.794	UUO
0.353686	-2.70354	Control
0.503741	-2.56685	UUO
3.54927	-9.32207	UUO
12.1253	-9.78687	UUO
-11.7119	0.354578	Control
0.572049	-2.50121	Control
-4.87569	-9.59246	Control
6.5451	6.07734	UUO
-1.95027	8.92989	Control
6.38687	-5.32418	UUO
1.77063	-9.08902	UUO
2.75966	-8.80303	UUO
-2.88056	9.2208	UUO
-6.37801	8.14855	UUO
10.6368	-8.85356	UUO
-7.39435	-6.16978	UUO
10.7669	-0.431727	Control
-6.25585	8.12912	UUO
-4.54699	-15.7917	UUO
-4.48832	-7.87488	Control
4.71001	3.43864	UUO
-5.71906	-10.4998	Control
-10.7642	0.0607715	UUO
-12.2478	0.390703	Control
5.24117	-4.42785	UUO
5.21386	3.68871	UUO
-10.6153	-0.335162	UUO
-8.17959	-7.29952	UUO
-3.36929	0.78862	Control
-2.6196	9.07123	UUO
7.30616	5.63953	UUO
-0.415346	-15.8432	Control
-1.75805	7.27526	Control
-4.59977	0.163949	Control
9.45161	2.73583	UUO
4.46914	3.36376	UUO
7.04667	6.06133	UUO
3.18246	-2.55519	UUO
7.25797	3.11219	UUO
2.212	-8.70834	UUO
10.8077	-8.75	UUO
8.92917	-1.15955	UUO
-3.73194	0.259933	UUO
7.32038	6.61534	UUO
12.0429	-5.52961	UUO
6.65338	-4.64729	UUO
-7.01318	2.5434	UUO
-3.9782	9.6371	Control
-2.95391	10.1817	Control
3.06735	-10.8301	UUO
-4.61619	10.2752	Control
11.1921	-6.24426	UUO
-6.91139	-3.72944	UUO
-8.02884	-7.36595	UUO
2.29561	-7.58206	UUO
-4.87864	10.184	UUO
-4.85865	-15.6145	UUO
-2.29897	-15.9817	Control
1.77378	-9.04933	UUO
8.26997	2.57618	UUO
12.3481	-6.45661	Control
-4.29427	10.7905	Control
10.3845	-0.980163	UUO
10.5576	-0.214492	UUO
-5.21194	0.744908	Control
3.59184	-9.35244	UUO
2.39328	-11.2047	UUO
-3.19409	7.99743	UUO
-2.96993	10.136	Control
-12.1293	0.0610269	UUO
-3.13066	0.699292	Control
12.9206	-9.55022	UUO
-6.76174	-3.17896	UUO
-5.03889	-6.21019	Control
12.646	-6.55377	UUO
2.33625	-10.5284	UUO
-2.03348	-15.7913	UUO
1.49199	-9.28957	UUO
7.17224	3.26736	UUO
-4.55803	-6.56686	Control
6.37506	-4.16491	UUO
4.94793	5.21348	UUO
11.4439	-6.16976	UUO
5.30599	2.98366	UUO
0.802244	-0.760803	UUO
-6.86317	-8.16301	UUO
7.56073	4.23422	UUO
7.93891	2.79946	UUO
-6.63092	6.70287	UUO
6.00897	5.06889	UUO
-3.32063	0.456103	Control
-3.51412	0.0508392	UUO
2.03587	-9.09224	UUO
-6.48341	8.01921	Control
-7.15805	2.46487	UUO
-0.956133	15.894	UUO
-1.95019	7.86768	Control
-6.27337	-3.82559	Control
6.25303	5.14692	UUO
-2.02244	6.94759	UUO
5.39325	13.2427	Control
-6.40213	-3.4419	UUO
3.44601	-9.57199	UUO
-6.05104	0.305721	Control
-7.94201	-7.26268	UUO
-5.27562	-9.37516	Control
5.94565	5.40376	UUO
-7.0636	2.65526	UUO
0.19083	16.6732	Control
-10.9859	0.695968	Control
-6.68602	-9.73574	Control
-8.47801	-6.7346	UUO
10.0966	-10.0265	UUO
7.91753	5.56134	UUO
-6.95473	-7.6739	UUO
-5.54134	6.12494	UUO
-6.32132	6.34002	UUO
-7.08579	1.88175	UUO
9.08968	2.49638	UUO
-12.2922	-0.324273	Control
-3.34607	10.047	UUO
-5.90691	6.25892	UUO
6.31885	4.498	UUO
-0.993422	16.4802	Control
-5.88742	6.81582	UUO
7.47625	5.28861	UUO
12.5135	-6.26243	UUO
-2.47615	-16.3687	Control
10.4658	-0.726852	UUO
-8.71766	-7.71373	Control
7.74655	3.83192	UUO
-12.2796	0.596013	UUO
12.2983	-6.23641	UUO
6.18084	6.06371	UUO
-5.74206	6.23333	UUO
-2.03771	5.74934	Control
12.0459	-5.59397	UUO
-2.16738	8.91666	Control
8.81472	2.20501	UUO
-4.80517	-6.66283	Control
0.496855	-2.58313	UUO
-4.19528	10.6577	Control
7.91949	5.70635	UUO
-5.22062	0.927788	Control
-8.05811	-0.260805	Control
1.21672	-9.81699	UUO
-4.8616	-7.09729	Control
9.50162	3.98743	UUO
-10.1358	0.596539	UUO
-6.89336	1.4211	UUO
1.14143	-9.37604	UUO
-4.14195	-16.0857	UUO
5.62146	2.30894	UUO
-4.75027	-8.61193	Control
5.66388	4.42648	UUO
7.32402	3.04309	UUO
3.83321	-9.35666	UUO
-2.44904	9.42711	UUO
7.79476	3.70617	UUO
0.346887	16.6111	UUO
-2.58799	8.57279	Control
11.8602	-7.58045	UUO
-2.77766	5.62284	UUO
7.81379	5.81771	UUO
-1.98274	5.9681	UUO
9.10445	2.7136	UUO
3.2027	-9.53906	UUO
-4.30145	10.6139	Control
3.60729	-8.83586	UUO
-5.36571	-9.58383	Control
9.22654	3.02957	UUO
0.504494	16.7999	Control
-6.23672	-10.5568	Control
-3.20942	7.65431	UUO
-11.4849	0.276883	UUO
9.65751	0.473111	UUO
6.74821	6.26964	UUO
0.445917	16.651	Control
-5.89982	0.608227	Control
-4.79111	-10.1574	Control
-3.38296	6.73489	UUO
-6.60597	-3.57025	UUO
3.57308	-9.13164	UUO
-4.4353	10.3595	UUO
3.44901	-9.59771	UUO
-1.17854	16.6758	Control
5.01124	5.24072	UUO
-6.01649	-10.9623	Control
-3.20028	-15.7221	UUO
5.10024	3.21329	UUO
0.716862	-9.14387	UUO
-6.92785	-7.54673	UUO
-3.52646	10.8182	Control
6.3349	4.40479	UUO
-3.7356	0.18967	Control
-4.57079	10.2691	UUO
2.77984	-10.1796	UUO
5.84783	4.75652	UUO
-8.24588	-6.24955	UUO
2.3598	-8.42452	UUO
-5.73131	-9.38175	UUO
-6.0538	7.55421	UUO
5.33913	2.38229	UUO
0.393327	16.9507	Control
9.94969	3.69543	UUO
6.67905	5.71312	UUO
-1.92284	6.28421	Control
-6.82336	-6.92436	UUO
2.5602	-9.05859	UUO
8.1219	5.8655	Control
1.72032	-7.44818	UUO
8.98776	5.74067	UUO
8.85008	2.73082	UUO
1.93552	-8.82677	UUO
-3.95619	9.18089	Control
-3.5323	10.665	Control
12.8483	-6.46246	Control
-8.95051	-7.43325	Control
-12.1688	0.0127279	Control
8.23471	3.71901	UUO
-5.43883	5.61956	UUO
9.37739	5.16361	UUO
-2.32284	9.24467	Control
6.61875	5.92902	UUO
-3.92418	8.19992	UUO
-5.29065	-9.77573	Control
7.1134	5.18896	UUO
8.81549	5.27752	UUO
-6.03488	5.4384	UUO
11.443	-7.97044	UUO
9.30756	4.18563	UUO
9.02044	2.77383	UUO
8.80271	2.39711	UUO
10.2975	-0.966433	UUO
8.8771	2.83113	UUO
-2.40311	7.19077	UUO
-3.08838	10.0412	Control
-1.96687	5.93088	Control
11.4284	-6.5056	UUO
5.0775	-15.6187	UUO
3.74243	-9.06834	UUO
8.9151	-1.14999	UUO
0.480291	-2.59434	Control
3.43928	-8.97929	UUO
-2.58074	9.54265	Control
-4.89763	6.75021	UUO
-2.39476	-16.2897	Control
6.32529	-5.44764	Control
-2.36131	7.36692	Control
-0.588012	-15.8995	UUO
9.97461	-10.1873	UUO
9.17593	5.36691	UUO
2.79537	-11.0787	UUO
5.70286	13.4946	UUO
8.97222	6.19219	UUO
-6.47907	-7.44481	Control
-10.948	0.945897	Control
-5.68003	9.35725	Control
-7.03008	-7.26301	Control
-4.48731	-9.07433	UUO
-2.38353	8.93724	Control
-6.18885	-10.3736	Control
7.62076	4.79805	UUO
-5.08667	-8.5751	Control
6.84124	6.12879	UUO
11.5992	-8.65181	UUO
-11.6302	0.784848	Control
0.897492	-9.77847	UUO
5.2615	2.26973	Control
9.72884	0.5344	Control
7.89372	2.47701	UUO
0.924049	-8.72049	UUO
11.8802	-5.63518	UUO
-4.32033	10.7565	Control
10.7026	-0.693563	UUO
-5.70826	-10.6346	Control
12.6305	-6.1479	UUO
-12.2363	-0.188311	UUO
7.54699	6.57595	UUO
-6.33386	8.18619	UUO
8.80555	4.99116	UUO
8.30882	-9.19264	UUO
4.51931	3.77924	UUO
7.88859	3.04624	UUO
-4.40331	10.5395	Control
7.14419	5.85581	UUO
-4.31046	0.724788	UUO
-6.22508	-3.77538	Control
-5.64025	6.92763	UUO
9.88554	3.34624	UUO
-3.94766	0.894051	Control
0.271896	16.4568	Control
-4.92438	-6.74029	Control
5.00202	2.87829	UUO
-2.95102	10.017	Control
-4.13093	10.3499	Control
-3.68746	0.678587	Control
11.9844	-6.14922	UUO
12.6381	-5.92239	Control
-4.29193	0.404662	Control
6.33397	5.07999	UUO
-5.12389	5.6909	Control
-6.88379	-4.36162	Control
1.26533	-8.54015	UUO
-2.31755	8.69148	Control
7.89889	4.90485	UUO
-8.23173	-0.22594	Control
-1.82474	8.29936	Control
11.1436	-6.40355	UUO
-7.18182	2.28862	UUO
-2.42119	9.12669	UUO
7.83213	-1.35473	UUO
-7.63657	1.22876	UUO
10.166	2.82665	UUO
11.8812	-8.30207	UUO
5.02334	-15.5242	UUO
7.97223	5.79922	UUO
9.84341	6.53632	UUO
4.69765	3.53447	UUO
5.28988	3.07708	UUO
0.373441	16.734	Control
-6.34366	-3.32994	UUO
-2.78707	9.22417	UUO
-6.6874	-9.67612	UUO
3.56868	-8.91681	UUO
-0.65848	16.0636	Control
-1.65993	-15.7327	UUO
-6.71632	-10.7266	Control
-6.26438	7.69411	UUO
9.01166	2.13768	UUO
-5.82477	5.63608	UUO
-2.68718	7.79515	UUO
-5.38771	-8.25933	Control
5.14514	-15.6522	UUO
-3.32403	0.458928	Control
-2.46085	-16.0546	UUO
-10.6092	1.78929	UUO
7.11114	5.47766	UUO
-6.33105	7.78745	UUO
8.08392	5.8951	UUO
1.75851	-8.88237	UUO
-6.77949	2.23387	Control
-2.24535	7.57925	Control
7.93752	2.45871	UUO
-7.51096	2.19337	UUO
1.7778	-10.5871	UUO
-4.23547	-8.15643	UUO
-3.95114	7.22006	UUO
-7.5259	-8.16332	UUO
-1.93712	8.55025	Control
5.81602	13.4505	Control
8.28827	3.93806	UUO
-11.7354	-0.208774	UUO
9.52822	0.803229	UUO
3.02444	-8.94511	UUO
-1.71583	7.45081	Control
-3.23183	9.68384	Control
-2.88568	10.171	Control
8.96495	2.90641	UUO
0.325484	16.5788	Control
-10.6017	0.0156529	Control
7.778	6.42717	UUO
4.86955	3.5899	UUO
9.08302	2.84156	UUO
-6.54169	6.65811	UUO
12.4552	-6.32717	UUO
-6.09527	-6.4059	Control
6.03602	4.2814	UUO
9.41773	6.13478	UUO
-1.92033	8.68377	Control
-5.3465	5.51863	UUO
-11.0678	-0.142971	Control
6.90473	-4.83502	UUO
-2.79789	-16.1734	Control
7.01594	5.28316	UUO
-4.54544	-8.24919	Control
-5.67049	0.387816	Control
-4.58072	10.8205	Control
11.978	-8.49852	UUO
-6.20858	-9.2823	UUO
-2.83473	8.75434	Control
-2.18028	7.53664	UUO
11.2949	-7.9677	UUO
9.28917	3.14252	UUO
7.15051	5.50029	UUO
5.95747	5.54899	UUO
-5.24649	-10.541	UUO
12.7275	-5.82689	Control
-5.14827	0.223216	Control
-2.38575	7.667	Control
-3.80547	0.444724	Control
0.745584	-9.42601	UUO
-6.10852	5.4119	UUO
-4.75393	10.1125	Control
-6.53206	-3.35241	UUO
-11.8498	0.204254	UUO
5.27537	13.369	Control
-4.82651	6.16455	UUO
10.4373	-0.883423	UUO
-11.2818	1.60598	Control
-6.43616	6.52637	UUO
-3.35159	8.1741	UUO
2.18835	-10.6522	UUO
-5.32746	-10.7194	UUO
0.445337	16.7671	Control
0.92967	-8.74296	UUO
6.67682	-4.28249	UUO
-6.76733	-3.24512	UUO
5.84816	13.9447	Control
3.02905	-2.73381	UUO
[truncated: 44,958 more rows]

## Sheet: Figure 1d
UMAP1	UMAP2	Score
5.27098	2.1374	0
8.25972	-9.19994	0
-0.783226	-15.8682	0
5.29088	13.7547	0
12.4981	-6.36362	0
4.59126	3.90164	0
-4.21824	-16.2192	0
8.4464	2.78929	0
-4.30539	-16.1745	0
9.99161	6.40801	0
12.0512	-8.66881	0
5.39658	13.6792	0
7.70665	4.97085	0
-6.09584	-9.2718	0
9.56049	3.86585	0
11.2926	-5.97338	0
-1.05386	16.028	0
9.64078	0.798132	0
9.61395	0.82719	0
9.71608	3.27395	0
10.9932	-8.24292	0
10.0844	6.27892	0
3.02774	-10.2727	0
10.1238	-9.98819	0
6.7484	6.30551	0
-6.07443	6.76401	0
8.12444	-1.33608	0
8.7232	2.90189	0
7.89981	-1.32267	0
-4.77886	-6.51325	0
7.56652	-1.42022	0
7.57963	-1.41882	0
8.48192	4.69584	0
11.8946	-8.61952	0
11.4458	-7.71999	0
9.62857	2.87364	0
9.70356	3.17112	0
-4.71061	-7.23169	0
9.5285	3.35676	0
9.84107	6.22769	0
8.47315	3.07868	0
10.028	6.45611	0
7.13041	3.75724	0
9.55942	5.10383	0
9.46834	4.02118	0
9.89085	5.95162	0
-4.21619	-16.2097	0
9.89747	6.31497	0
2.15936	-11.311	0
-2.18842	-16.0476	0
12.2566	-5.84648	0
9.78285	3.74657	0
9.84352	5.82772	0
9.93385	6.41711	0
10.0647	6.05011	0
9.91485	6.09507	0
10.1016	6.2544	0
8.43552	5.65325	0
7.41226	6.6432	0
11.9798	-8.99698	0
9.95694	6.21117	0
8.20876	3.17095	0
8.03899	3.74707	0
-5.7346	-8.61868	0
6.6406	4.837	0
10.5255	-0.132539	0
10.1783	-9.89666	0
9.67473	0.796875	0
-4.13334	-16.0442	0
7.20227	3.51789	0
4.74277	3.87484	0
8.67016	5.09941	0
11.5749	-6.15955	0
-1.49552	-16.0494	0
7.76549	4.49162	0
9.21377	3.20787	0
9.07414	5.11791	0
4.92446	5.09539	0
10.3919	0.182522	0
9.54347	3.49671	0
10.1139	6.09547	0
10.0321	6.3484	0
-5.57222	-9.37596	0
2.10258	-9.66869	0
7.09319	4.54594	0
9.09846	3.3357	0
5.45204	2.32609	0
7.38353	5.52448	0
-1.21861	15.7643	0
7.78388	3.91305	0
5.25201	2.48857	0
9.74295	0.767145	0
10.397	-8.9937	0
10.0488	6.26476	0
9.35871	4.17499	0
7.86019	2.73738	0
11.2736	-9.23238	0
-4.2681	-16.2836	0
-4.26757	-16.1329	0
9.88384	5.88073	0
9.94147	6.59008	0
10.65	-8.6929	0
9.94815	3.15475	0
7.42729	5.12682	0
-4.25932	-16.1684	0
9.53528	4.62058	0
10.5574	-0.397411	0
8.27483	-9.16353	0
5.32682	13.2273	0
9.23897	3.66018	0
-4.3402	-16.1208	0
-5.95267	-8.61178	0
8.21528	2.8904	0
8.66493	-1.26514	0
6.75248	6.2622	0
8.11749	6.21043	0
2.05059	-10.4051	0
9.17325	3.67061	0
5.43982	2.13742	0
7.83777	5.90425	0
9.73392	5.94367	0
9.98782	6.29986	0
12.9906	-9.58139	0
7.48734	5.89644	0
-4.54554	-15.9202	0
5.46049	13.2252	0
5.35704	5.2018	0
8.9471	3.65939	0
9.67583	4.27381	0
9.05209	3.82075	0
7.86728	6.51287	0
10.0295	6.40363	0
8.6482	3.3814	0
9.68484	4.06006	0
8.44079	-1.34378	0
10.6107	-0.457294	0
7.91495	6.29684	0
9.44141	5.88406	0
9.99956	3.11907	0
7.28043	4.9308	0
1.40993	-10.0979	0
9.47025	4.10717	0
9.42358	3.98403	0
9.84883	0.763416	0
11.9717	-6.20352	0
8.21587	-9.19808	0
5.33652	2.72377	0
7.67262	2.84991	0
8.34154	-1.34459	0
-4.63173	-15.5108	0
9.93744	6.04195	0
9.93823	6.0502	0
8.70805	-1.24596	0
7.5924	-1.42653	0
8.48885	5.98573	0
2.58762	-11.0965	0
-4.24185	-16.1127	0
-5.07295	-7.99999	0
9.58215	4.10625	0
8.26756	-9.15455	0
10.0056	6.24388	0
7.76916	6.26626	0
-1.28796	15.6629	0
8.736	3.89574	0
9.86594	6.23179	0
11.922	-8.51358	0
-4.16342	-16.1906	0
8.55153	3.4505	0
11.7149	-6.23098	0
-4.45557	-16.1156	0
8.28083	-9.13691	0
8.65558	3.0256	0
-4.35091	-16.1408	0
2.65241	-9.34834	0
8.93111	3.70503	0
8.78586	-1.3623	0
12.7857	-6.31051	0
6.18108	-5.01695	0
10.002	6.06261	0
12.5317	-6.1999	0
10.0233	6.28686	0
9.06145	3.65255	0
12.4212	-6.0495	0
8.9247	5.17019	0
8.39764	3.45699	0
10.8623	-8.56174	0
-4.45686	-15.9544	0
7.65489	5.50932	0
10.0121	6.21865	0
8.0669	6.37592	0
8.5642	2.88647	0
1.84292	-9.08208	0
9.22986	2.67312	0
-6.34272	-9.7484	0
6.64571	3.41405	0
11.5663	-8.23501	0
12.4211	-5.84222	0
9.42817	3.03129	0
12.8725	-6.23933	0
7.62177	5.87845	0
8.5474	5.96066	0
7.59195	5.42511	0
9.92459	5.90047	0
9.92007	2.96471	0
5.40925	13.7152	0
10.6068	-0.37824	0
10.2082	6.14386	0
11.91	-8.72346	0
7.52101	5.05277	0
-4.31076	-16.1924	0
11.5321	-8.64909	0
11.7025	-8.58354	0
6.93244	5.987	0
7.80192	5.23952	0
-4.26453	-16.1784	0
8.20663	2.9269	0
7.83966	6.17983	0
9.10711	5.29077	0
10.0138	6.05008	0
5.50634	2.39434	0
9.92208	6.34604	0
5.3302	3.51501	0
9.96725	6.01774	0
9.29186	3.09733	0
-4.38848	-16.0464	0
-9.54329	2.29454	0
8.1967	4.38854	0
10.6305	-8.72607	0
5.13334	13.5738	0
7.49304	-1.47255	0
-1.34326	-16.0789	0
-1.50398	-15.7067	0
12.5628	-6.63891	0
2.50822	-9.56869	0
-4.24651	-16.1692	0
-4.38844	-16.0992	0
7.72356	2.80069	0
10.0266	6.1956	0
9.05008	4.37916	0
5.39355	4.88955	0
6.88348	-4.90674	0
9.99643	6.25794	0
12.364	-6.23294	0
12.4399	-6.50343	0
10.6322	-8.63498	0
9.98511	6.03503	0
7.54567	-1.41269	0
9.75077	3.48907	0
9.78494	6.20585	0
7.35283	5.85557	0
7.49516	5.49072	0
6.9926	-4.64775	0
10.619	-0.673638	0
2.23377	-9.65433	0
-4.32352	10.6861	0
9.59652	3.65308	0
5.50123	2.2861	0
6.35999	3.25755	0
11.9328	-8.8599	0
11.9278	-8.60782	0
9.64175	3.89702	0
10.0228	-0.834929	0
5.16599	2.28142	0
5.25483	2.59574	0
-4.36323	-16.1014	0
2.27312	-11.3407	0
12.1861	-5.98555	0
-4.25913	-16.1773	0
-5.85586	-9.46798	0
8.15939	5.58823	0
3.00675	-9.57235	0
8.85597	5.76874	0
-4.62405	-15.8978	0
9.95611	6.07272	0
7.93527	2.58689	0
9.21225	3.57608	0
-0.649549	-16.0983	0
11.9518	-8.67107	0
8.53479	2.85266	0
7.10538	5.2699	0
3.25602	-9.67564	0
8.0126	6.04842	0
12.3049	-6.21816	0
9.12124	4.26264	0
-4.27617	-16.2015	0
1.67353	-9.79206	0
9.05558	3.67429	0
8.29032	-9.1257	0
8.82088	3.3679	0
5.26599	13.6448	0
9.6685	3.68507	0
8.68475	4.57422	0
-1.13082	-16.0557	0
11.9675	-5.8005	0
12.5498	-5.88412	0
12.6775	-6.23574	0
10.6992	-0.496157	0
11.3045	-6.99558	0
-0.939647	15.9849	0
9.06159	-1.11194	0
9.51636	4.21066	0
2.86766	-11.1151	0
8.81773	2.80043	0
10.048	6.39144	0
5.83669	2.5232	0
-4.2338	-16.1779	0
9.01624	5.6724	0
1.68041	-10.3686	0
9.73534	6.45302	0
2.44804	-11.3492	0
8.12299	4.18709	0
10.0839	6.18847	0
11.0951	-6.34709	0
8.85169	3.49474	0
-4.24046	-16.1605	0
-6.09168	-9.51766	0
8.23542	3.23803	0
5.66958	4.4052	0
9.89336	3.89744	0
4.62594	4.06314	0
3.23276	-9.32649	0
10.4702	-0.484588	0
7.33106	5.47545	0
8.75012	5.87766	0
1.70522	-9.4335	0
6.91423	-4.55481	0
9.01428	5.62344	0
-0.679267	-16.0865	0
5.62352	-4.8956	0
5.49841	13.6426	0
2.13512	-9.13493	0
9.84416	3.23888	0
5.31238	4.38022	0
8.25948	5.80628	0
9.65623	4.66107	0
12.0862	-8.19249	0
1.41986	-9.50139	0
10.0698	6.17363	0
-1.45114	-16.2929	0
10.6565	-8.69808	0
11.7305	-6.12991	0
7.33581	5.47072	0
7.49019	4.97527	0
-2.27101	-15.9646	0
9.55074	1.20632	0
7.77676	3.21041	0
-4.63665	-15.8553	0
8.65342	3.665	0
8.67725	-1.30854	0
2.41238	-11.1323	0
10.1165	6.11633	0
7.58458	5.73224	0
8.62552	2.85726	0
8.3366	3.98085	0
7.82467	5.01811	0
3.35704	-9.76505	0
11.584	-5.9811	0
-4.24874	-16.2151	0
-0.548878	-15.9091	0
10.0871	-0.393032	0
11.8471	-8.75305	0
2.97635	-11.0476	0
10.1984	0.429205	0
10.603	-0.473798	0
8.39031	3.19582	0
8.31254	2.94628	0
-1.24298	-16.1037	0
-1.48977	15.9335	0
8.85446	3.16855	0
7.29287	5.16438	0
11.4992	-6.10644	0
-5.89081	-9.49677	0
-4.58927	-15.7383	0
10.0082	6.49808	0
8.92039	3.278	0
9.05131	5.56274	0
7.55699	-1.39246	0
2.47089	-11.3493	0
9.30666	1.52477	0
12.2353	-6.58801	0
8.43836	4.86434	0
10.0587	6.30387	0
7.64567	6.32607	0
9.87072	6.23097	0
9.90613	6.26391	0
5.29869	2.60523	0
10.0009	5.99193	0
8.81549	5.27752	0
-4.41493	-16.0654	0
7.62197	3.46831	0
5.20453	2.26413	0
8.84797	3.51827	0
-1.90563	-16.0883	0
5.3422	13.3823	0
11.8239	-6.0369	0
2.29866	-11.2775	0
9.15976	4.99158	0
5.22956	13.4203	0
-1.03404	15.9246	0
10.6191	-0.474239	0
11.4769	-6.74005	0
12.148	-6.081	0
6.68824	3.69983	0
8.13258	2.75051	0
12.1097	-6.25128	0
10.2855	-0.308152	0
9.01127	3.58676	0
8.42945	2.34395	0
10.385	3.56404	0
2.61754	-11.4178	0
2.1381	-9.97449	0
9.72832	4.06855	0
8.68073	3.22006	0
5.36339	2.40576	0
8.29575	5.31275	0
9.10825	5.21174	0
-1.58646	-15.9385	0
11.2848	-8.2387	0
10.6439	-0.55869	0
8.62336	6.01534	0
8.03455	5.74509	0
7.86552	5.90654	0
0.957051	-8.73437	0
11.193	-8.01713	0
9.9909	6.31372	0
6.72466	5.87522	0
10.5943	-0.28934	0
8.15998	2.72875	0
7.77565	-1.35902	0
8.9476	2.99304	0
12.3493	-6.02165	0
-1.76434	-15.8408	0
-4.24631	-16.1757	0
8.33566	-9.25441	0
7.43272	6.34044	0
8.53843	2.95146	0
6.94279	3.53829	0
6.79958	4.81122	0
7.67592	-1.39927	0
-0.920083	-16.2349	0
-4.41115	-16.0762	0
5.35222	2.283	0
11.7552	-5.70331	0
8.61058	4.45141	0
9.53631	0.978575	0
9.42299	3.25797	0
10.6086	-0.129637	0
9.97707	6.35092	0
5.24814	13.4258	0
12.0679	-5.92047	0
5.63972	4.97251	0
7.32413	3.53895	0
0.771738	-9.4265	0
9.84626	6.50398	0
7.07649	5.13991	0
9.81893	3.42757	0
-4.31694	-16.1815	0
-5.877	-8.83429	0
10.5576	-0.214492	0
-4.24831	-16.1652	0
-1.95612	-16.0874	0
9.8958	-0.875859	0
-4.82607	-7.53935	0
5.28021	13.5806	0
11.712	-8.28671	0
11.9341	-6.1608	0
7.64218	3.76827	0
8.76938	5.10615	0
2.135	-11.0588	0
-4.59807	-15.8968	0
-1.14218	15.8656	0
-4.41368	-16.0231	0
3.03882	-9.99119	0
6.07342	6.00546	0
9.21882	3.18668	0
-4.75948	-15.8589	0
9.87824	6.44926	0
9.11107	1.79657	0
9.72969	0.669658	0
5.26822	2.12787	0
5.25975	13.5646	0
-4.66804	-15.8214	0
11.9062	-8.98215	0
2.63874	-11.2762	0
2.51744	-11.3437	0
11.9358	-8.94381	0
5.27281	2.27345	0
-5.47364	-8.7172	0
10.7275	-0.349771	0
11.9704	-9.34978	0
8.7783	4.34658	0
5.40928	13.6972	0
9.54698	6.04071	0
8.71839	3.08534	0
10.0972	6.38699	0
-4.22348	-16.1782	0
5.24487	13.4108	0
12.0142	-6.2978	0
9.27798	3.30271	0
7.68195	5.40719	0
5.17772	13.6106	0
10.5075	-0.214436	0
9.06306	5.74409	0
5.29752	13.7168	0
6.72993	-4.60113	0
5.00639	-15.526	0
5.904	4.45142	0
3.08913	-9.93275	0
8.73417	3.13515	0
11.8401	-6.66041	0
-6.011	-10.6273	0
5.7513	2.48917	0
8.77733	5.93643	0
-4.37795	-15.9574	0
-4.22644	-16.1996	0
7.77933	4.83521	0
1.83528	-9.90972	0
7.4536	5.16876	0
8.92807	3.45872	0
10.1096	2.91526	0
7.39231	-1.21974	0
9.27023	3.58875	0
11.9211	-6.4659	0
-1.61207	-16.093	0
-0.651009	-15.9893	0
-4.42862	-15.9577	0
10.0855	6.31949	0
6.46098	5.37511	0
1.63097	-9.4157	0
2.28456	-11.0348	0
12.3573	-6.00055	0
7.29831	3.75706	0
5.15627	5.09309	0
9.06952	5.21338	0
9.80218	6.20948	0
8.95143	5.46022	0
12.5831	-6.42261	0
3.10419	-9.92922	0
7.34459	4.84846	0
9.90857	6.13547	0
5.89568	4.59953	0
-6.62192	-8.67031	0
9.99674	6.0094	0
10.0706	3.14105	0
9.15424	1.32604	0
9.99865	6.10928	0
7.85666	-1.34104	0
12.0072	-9.26268	0
9.62543	6.19744	0
5.18325	5.27974	0
-4.21308	-16.1843	0
7.70108	5.09532	0
-4.5061	-15.9342	0
7.60058	5.44058	0
8.97699	3.38396	0
4.68668	3.7836	0
9.95624	6.30678	0
8.08873	3.47412	0
10.5548	-8.87716	0
2.23038	-11.2185	0
9.91827	5.88832	0
11.8337	-5.76045	0
8.34498	3.0558	0
8.99274	3.57413	0
9.35744	3.65218	0
7.7876	5.55141	0
11.6837	-7.57908	0
11.933	-8.55821	0
8.99559	5.35445	0
2.31942	-11.1707	0
5.62146	2.30894	0
2.20769	-9.81185	0
9.22239	3.2977	0
9.98966	6.05091	0
12.4751	-6.15264	0
5.6643	4.62808	0
9.89921	5.85704	0
4.79873	5.01322	0
5.18693	13.6669	0
-4.22718	-16.2249	0
3.67932	-9.42589	0
10.5268	-0.127768	0
8.40126	5.67469	0
5.65959	3.4023	0
7.76581	5.57618	0
7.40457	4.41009	0
9.57904	3.52677	0
12.4602	-6.26222	0
8.28648	-9.12062	0
7.97376	6.62599	0
5.7908	4.54759	0
10.4405	-0.696611	0
9.2122	4.63046	0
5.43728	2.58506	0
4.85564	3.8774	0
-4.08916	-16.0366	0
10.0157	6.15824	0
-1.33963	15.6813	0
9.23095	3.17394	0
9.85201	6.06836	0
9.0388	5.27428	0
11.8624	-7.18456	0
7.64193	-1.38962	0
5.10275	5.14014	0
9.97806	6.36459	0
9.97803	6.29194	0
9.61427	2.60469	0
2.49138	-11.3156	0
2.97593	-2.74452	0
-4.47493	-15.9595	0
8.474	3.23948	0
-6.24729	-9.53961	0
5.28096	13.6192	0
1.80494	-9.73852	0
5.82846	3.47675	0
8.79954	3.62509	0
9.72386	6.46563	0
11.8176	-8.82533	0
7.3689	5.66588	0
11.6947	-6.51624	0
9.66475	4.30962	0
11.8836	-5.97577	0
8.92556	5.56868	0
8.59353	2.70361	0
6.14683	4.37602	0
8.74266	5.48156	0
-6.40465	-9.91676	0
8.98749	2.50665	0
9.86455	3.25444	0
10.4557	-8.99369	0
9.15624	2.92462	0
8.08491	2.6341	0
-6.11418	-8.64614	0
2.57804	-11.214	0
9.67182	3.89118	0
-4.3146	-16.1132	0
3.393	-9.63074	0
10.0335	6.17501	0
-4.36549	-16.1211	0
2.21096	-11.0553	0
-1.38691	16.0361	0
9.28106	5.15064	0
5.66599	2.57281	0
5.23909	13.3575	0
7.49617	5.88632	0
2.63104	-11.3929	0
7.36762	3.23084	0
12.1846	-9.90447	0
10.0591	3.19009	0
8.97885	5.56608	0
8.25542	-9.12462	0
8.99736	3.4617	0
11.3429	-7.05321	0
-4.34863	-16.1543	0
8.01557	6.30513	0
6.96369	-4.81104	0
12.1892	-5.96343	0
8.35939	2.77502	0
5.24387	4.78116	0
2.06615	-9.74715	0
7.68517	4.6741	0
3.6823	-9.09992	0
10.7104	-0.549185	0
8.28237	3.68883	0
8.07939	6.3054	0
1.86997	-9.94882	0
11.599	-7.30391	0
8.43361	3.13528	0
-5.39806	-8.34759	0
8.33407	-9.14225	0
10.4308	-9.16562	0
8.273	-9.18237	0
7.83957	5.43553	0
9.77404	3.89258	0
12.0994	-8.46413	0
9.72459	0.757312	0
9.88946	2.96171	0
8.08301	4.11055	0
-4.55873	-15.7821	0
2.71227	-11.2962	0
10.3612	-9.08913	0
4.68637	2.76819	0
8.77319	2.75939	0
-4.43415	-16.0608	0
9.58553	0.901282	0
7.88083	5.76626	0
-4.56931	-15.8953	0
8.0307	-1.34026	0
10.1094	6.07751	0
9.84913	6.05619	0
2.70332	-11.2894	0
-6.12439	6.36832	0
-6.58125	-9.94705	0
-6.68772	-8.35239	0
7.786	5.54228	0
9.04684	5.41589	0
2.56923	-11.1982	0
-7.412	-8.43906	0
9.16875	4.02292	0
9.32516	4.26742	0
-2.17403	-16.0778	0
-0.442253	-15.9311	0
12.0955	-6.00929	0
11.7391	-6.5098	0
9.64806	0.733766	0
2.1933	-10.9037	0
1.2412	-10.0765	0
12.0498	-8.59103	0
5.65059	3.4961	0
9.84193	6.37704	0
-6.95239	-8.68355	0
7.15497	5.26682	0
10.6244	-0.722538	0
-1.98272	-16.12	0
10.0889	6.11297	0
8.28158	-9.17394	0
9.09544	1.40189	0
8.61512	3.41485	0
-4.34182	-16.0955	0
-6.59959	-9.88643	0
4.91065	2.73311	0
2.57853	-11.3635	0
6.70984	-5.05021	0
-4.27259	-16.1646	0
-0.690783	-16.0516	0
7.87667	6.17627	0
6.20403	4.03029	0
8.05558	5.43441	0
5.40159	13.7244	0
-7.28872	-8.65417	0
8.70133	3.60343	0
11.4934	-6.33509	0
11.9393	-5.94574	0
-0.792039	-16.1261	0
12.0406	-6.21835	0
-1.83977	-16.1793	0
8.13483	2.87375	0
7.34784	6.28773	0
-4.269	-16.1451	0
-0.748104	-15.8964	0
8.86428	2.22154	0
10.6038	-0.346745	0
9.39438	4.28522	0
-4.24679	-16.1985	0
6.88102	-4.69474	0
8.12594	2.95463	0
11.8769	-6.10221	0
5.8584	4.36488	0
-4.82987	-15.7231	0
9.97239	5.99547	0
3.02868	-9.16811	0
10.8916	-8.402	0
8.0735	5.52926	0
12.1925	-9.92107	0
9.52892	3.81057	0
-5.66062	-8.4466	0
5.33583	-4.38482	0
9.93084	3.88189	0
9.86359	6.0929	0
5.11762	2.36571	0
-0.827226	-15.7936	0
9.80263	3.40673	0
10.5932	-8.7335	0
6.82991	-4.93047	0
7.83213	-1.35473	0
7.62897	3.55998	0
10.5825	-0.272559	0
10.5681	-8.76481	0
12.4192	-6.46275	0
3.32462	-9.89293	0
10.6111	-0.697108	0
11.9676	-8.6923	0
9.7226	0.520072	0
-4.21547	-16.196	0
-4.21358	-16.191	0
5.31922	2.29284	0
8.99305	5.44941	0
10.1502	3.34281	0
11.9443	-7.973	0
7.94044	3.1907	0
-4.66316	-15.868	0
7.43255	5.72315	0
9.89978	5.94149	0
7.7227	5.69529	0
8.60457	2.73459	0
-5.65124	-8.74659	0
9.28472	5.2343	0
5.3731	-4.55697	0
9.01986	3.83232	0
8.33614	5.41644	0
-4.25644	-16.1244	0
6.70155	6.02988	0
7.95175	6.17817	0
1.60222	-9.8673	0
10.0728	6.21127	0
10.0553	6.12863	0
9.534	0.864352	0
8.17368	2.83698	0
5.36805	4.57189	0
7.36988	3.58628	0
9.6488	0.731738	0
10.5899	-0.190444	0
9.91832	6.27324	0
11.9863	-8.72238	0
12.4254	-9.22409	0
8.21341	3.85526	0
7.48603	5.92128	0
12.1105	-6.05998	0
8.27523	2.64516	0
2.12662	-9.39101	0
10.6102	-0.41569	0
7.49731	4.95367	0
11.9329	-8.75601	0
11.559	-6.38436	0
9.84821	3.63531	0
-5.56307	6.36294	0
6.91847	5.97768	0
9.84696	6.17289	0
7.41405	3.35798	0
-2.07735	-16.3004	0
9.29681	4.19591	0
2.17215	-10.9918	0
7.78269	5.44693	0
9.47699	2.59676	0
2.42524	-9.89504	0
12.1026	-8.53173	0
-4.81244	-7.35761	0
12.1584	-6.72987	0
10.5624	-0.316917	0
-1.41257	-16.0603	0
10.6164	-8.77281	0
2.64194	-11.2477	0
11.6102	-7.99319	0
-4.37199	-16.1413	0
11.4953	-6.16811	0
7.99884	6.32768	0
9.90859	6.2647	0
7.52264	-1.32227	0
8.8555	4.3668	0
5.24427	4.93286	0
7.39897	3.63833	0
9.87765	5.90353	0
9.93845	6.36493	0
9.75151	0.847783	0
9.13592	3.86662	0
9.86503	3.61063	0
6.98086	-4.62941	0
7.78284	6.39574	0
9.92831	5.94978	0
-2.06886	-16.332	0
2.04184	-9.68376	0
-4.6814	-15.8548	0
10.2869	-9.70104	0
5.28175	-15.7564	0
8.37311	-9.06907	0
5.7403	4.66339	0
2.19275	-11.0762	0
12.5931	-6.15023	0
-4.37926	-16.0995	0
-4.21804	-16.1833	0
9.19865	1.59403	0
9.9976	6.21948	0
11.2193	-8.24964	0
7.20652	4.6671	0
10.4575	0.0581983	0
8.58658	4.21972	0
3.14427	-9.79833	0
1.76907	-9.58012	0
1.60468	-9.84428	0
9.2103	4.11524	0
10.6289	-8.74603	0
2.20064	-9.7385	0
6.68776	4.87517	0
10.1089	3.06577	0
6.84689	-4.56119	0
8.75359	3.68362	0
-4.34825	-16.1644	0
-4.5678	-15.9398	0
10.5048	-0.227473	0
9.71518	5.80577	0
8.98632	5.21379	0
9.00899	5.23035	0
10.0643	6.26038	0
10.0247	6.27033	0
8.99199	5.39295	0
3.72615	-9.699	0
-4.34213	-16.1454	0
9.5395	6.18036	0
11.6516	-8.57225	0
-8.16106	-6.98491	0
10.0489	6.40848	0
5.28487	13.2948	0
8.50498	-1.29691	0
-0.896256	-15.9047	0
-6.09025	-9.25071	0
5.27262	13.7152	0
8.08309	4.88304	0
-1.28528	-16.003	0
6.82578	4.80572	0
8.77821	3.36695	0
-4.26151	-16.2767	0
5.61604	2.44017	0
-4.58697	-15.9185	0
10.1105	3.33087	0
7.89238	5.887	0
2.0553	-9.70507	0
7.4993	5.99538	0
8.19548	-9.29025	0
9.01444	4.67806	0
9.02188	2.93236	0
-0.338162	-15.8135	0
-8.46776	-6.36008	0
-6.2792	-8.74945	0
2.20757	-9.85465	0
-4.21988	-16.2083	0
-0.658608	-15.9083	0
9.70262	3.90769	0
9.86307	3.02838	0
10.0175	6.40876	0
8.82155	3.24092	0
9.85959	6.12493	0
-1.32969	-16.0716	0
7.62553	3.48733	0
2.31817	-9.41967	0
7.38229	5.6861	0
-0.835677	-16.2379	0
8.10575	5.96589	0
4.89535	5.10144	0
9.08658	3.71463	0
5.08307	5.02295	0
8.9815	1.50447	0
8.02648	3.68844	0
-5.78644	-9.04022	0
9.14872	6.14567	0
9.05519	3.51391	0
10.0051	5.99288	0
-6.89758	-7.95273	0
8.22708	-9.22925	0
9.00374	5.42892	0
9.3685	3.4195	0
9.96172	6.11406	0
-4.174	-16.2676	0
10.0086	6.28298	0
8.85364	3.27513	0
-1.23014	-16.0078	0
3.03125	-9.41854	0
-4.24126	-16.2177	0
-4.27141	-16.179	0
5.26502	2.27579	0
8.92307	3.91448	0
-0.783895	-15.8726	0
2.73759	-11.3161	0
11.4797	-8.08301	0
10.1089	6.39079	0
8.92994	6.12478	0
11.4339	-6.03348	0
10.1667	0.449675	0
7.61116	5.0555	0
-0.612652	-15.7165	0
11.29	-6.38005	0
5.68665	2.45495	0
10.5521	-0.815611	0
10.4673	-0.70253	0
10.5687	-0.176571	0
9.443	4.04936	0
7.92177	5.62152	0
8.74664	5.79346	0
9.67293	3.00369	0
9.01314	-1.06411	0
9.53408	3.62128	0
10.0025	6.29503	0
10.1505	3.24084	0
7.31435	5.23707	0
5.42025	2.26187	0
2.7274	-11.2225	0
10.482	-8.94521	0
7.83929	-1.33873	0
10.9184	-8.36376	0
9.64257	-0.933271	0
4.70826	3.05944	0
9.74729	6.27974	0
8.04027	2.67412	0
5.08387	-15.5857	0
8.98696	5.67297	0
-0.504955	-15.7311	0
10.0315	0.460479	0
-4.30347	-16.1638	0
9.96448	5.90155	0
2.81841	-9.00532	0
8.8298	2.46861	0
3.52715	-9.84661	0
9.73836	4.58066	0
11.0004	-8.29977	0
11.8618	-5.93468	0
2.7305	-11.2815	0
-3.26468	-15.6966	0
5.14733	2.33165	0
-4.26357	-16.1245	0
9.75747	5.91288	0
12.0148	-5.88324	0
-4.64949	-15.7205	0
10.0008	6.1249	0
7.85233	5.74247	0
3.48096	-9.78318	0
-4.26982	-16.1831	0
8.87182	3.69204	0
7.51207	5.51668	0
8.26625	3.11688	0
10.5478	-8.85128	0
8.9121	3.41883	0
10.4905	-0.109808	0
7.14574	5.1251	0
-1.13979	15.9368	0
9.30552	3.60621	0
-4.21587	-16.1911	0
6.62673	2.8277	0
8.05453	3.07173	0
-4.43137	-15.988	0
7.81379	5.81771	0
7.54683	5.05498	0
-4.53073	-15.9612	0
8.79197	4.93378	0
11.1532	-7.92192	0
10.149	3.87647	0
9.84179	3.06586	0
9.71163	5.77514	0
6.10565	4.70456	0
11.8869	-5.97458	0
12.396	-6.12344	0
12.5083	-9.36528	0
10.0882	2.89979	0
11.7091	-8.59002	0
7.04345	4.69337	0
11.586	-6.24131	0
5.59805	3.12644	0
2.4685	-11.1627	0
9.92483	6.01238	0
8.3215	2.66896	0
10.2324	0.337862	0
11.9424	-8.97431	0
8.8072	2.81516	0
9.57997	-0.916152	0
8.98443	3.82951	0
-5.0497	-7.81006	0
-4.94007	-7.48926	0
9.95244	6.1512	0
9.18115	4.43757	0
9.86867	6.00982	0
6.99649	5.81807	0
9.9228	3.47292	0
9.97393	6.3493	0
12.2183	-6.02754	0
9.77521	6.45565	0
6.59594	4.61323	0
5.27221	13.5307	0
4.58907	3.66322	0
4.93165	3.6536	0
8.24806	3.25551	0
-4.32941	-16.1146	0
7.57636	5.25109	0
1.72777	-9.7822	0
8.5896	2.88462	0
9.7005	4.29219	0
-4.25801	-16.2156	0
12.4432	-6.17979	0
7.81814	6.14771	0
-4.3628	-16.1131	0
12.1252	-8.33641	0
8.86123	2.99794	0
9.86383	-0.843313	0
7.64563	5.7709	0
8.49082	3.31847	0
10.074	6.20749	0
-1.22558	15.779	0
10.5355	-8.86252	0
-1.24187	-15.9782	0
-0.990822	-15.9591	0
10.0532	2.99054	0
7.91218	4.17708	0
12.6222	-9.31275	0
9.90481	5.90278	0
-1.6924	-16.3951	0
5.52227	13.8295	0
9.27436	1.37466	0
7.92093	5.60235	0
8.30057	-9.24544	0
7.07078	5.49534	0
7.99498	5.69867	0
-4.17595	-16.1581	0
-4.75221	-15.7059	0
5.53378	13.6109	0
9.31994	1.39014	0
-4.28016	-16.166	0
9.95279	6.36819	0
10.6221	-8.7474	0
12.4101	-5.98939	0
8.17282	5.04725	0
8.86125	4.49273	0
-4.39844	-16.0622	0
-4.32353	-16.1023	0
7.36316	4.85254	0
9.18362	4.86864	0
-1.48566	15.9159	0
9.03978	3.80909	0
11.6612	-8.22001	0
2.80187	-10.4976	0
11.8962	-7.98251	0
7.39892	4.19278	0
-0.741429	-16.15	0
12.0138	-6.41259	0
8.37056	6.15147	0
2.22806	-10.9544	0
8.67743	3.29734	0
7.04976	4.71983	0
9.55681	4.92517	0
8.78507	2.59934	0
2.72829	-9.6167	0
9.66653	6.0491	0
5.16092	3.16423	0
9.11092	1.94406	0
3.70941	-9.84456	0
8.60132	5.83338	0
7.21975	4.57514	0
8.52492	3.93369	0
7.96116	3.2236	0
9.11283	2.68699	0
2.18742	-11.1029	0
2.9597	-9.41657	0
5.25889	4.84584	0
6.71665	4.80738	0
9.13874	3.61143	0
9.17377	4.12616	0
5.34837	2.33282	0
2.63207	-9.50388	0
8.36623	-9.04426	0
7.52781	5.8841	0
2.22863	-10.1331	0
6.84679	-4.89137	0
11.2305	-7.0114	0
10.5531	-0.259738	0
-4.28907	-16.1822	0
8.41401	2.96997	0
9.85003	6.06874	0
2.13469	-9.72368	0
1.07692	-9.77852	0
-2.2404	-16.2701	0
10.0095	3.98366	0
10.6362	-8.74997	0
-5.72681	7.69817	0
12.7612	-6.15629	0
6.71959	-4.23159	0
9.73522	5.89231	0
12.2877	-6.21182	0
-4.45417	-15.9842	0
11.9188	-7.79323	0
-1.03023	-15.7913	0
5.49135	-4.79404	0
6.53195	3.94292	0
8.9458	4.49204	0
11.9268	-6.51395	0
-0.723536	-15.9043	0
-4.28855	-16.1897	0
13.009	-9.61048	0
9.78779	5.88473	0
8.38555	-9.23668	0
9.67099	0.783772	0
10.4482	-8.98194	0
6.70451	2.81753	0
2.22566	-11.0875	0
9.97189	6.10532	0
-4.3967	-16.0601	0
-5.1716	5.79075	0
-7.45535	-7.17841	0
7.61731	-1.40338	0
10.376	-9.16053	0
8.32826	-9.19166	0
7.94946	3.28597	0
7.98608	4.35896	0
9.54688	1.88962	0
-7.32382	-8.40115	0
9.1638	5.11162	0
2.72628	-11.2197	0
8.48691	4.75621	0
11.2854	-6.23479	0
7.06738	6.28243	0
-4.2496	-16.145	0
6.95489	2.82164	0
-0.970867	16.0111	0
9.98833	0.749787	0
5.41939	-4.68041	0
10.001	6.08357	0
-1.53744	-15.7801	0
5.51457	-4.50196	0
2.58119	-11.2806	0
-6.22521	-9.827	0
8.49454	-1.34669	0
10.2722	-9.56193	0
9.94673	6.27722	0
8.70665	3.29713	0
-4.23226	-16.1876	0
9.00809	3.52795	0
-5.6364	-8.73811	0
10.6638	-0.476096	0
7.32767	3.27783	0
5.28161	2.23348	0
9.08985	3.3789	0
10.0705	6.0585	0
9.22449	3.28481	0
10.7029	-0.407997	0
5.15632	4.93098	0
11.8601	-7.54897	0
5.2604	13.4695	0
9.80724	5.85815	0
2.15471	-10.895	0
-4.48197	-6.47017	0
9.33475	5.40535	0
5.19967	13.5933	0
-0.906786	-15.9643	0
8.97111	5.36591	0
3.16659	-9.84911	0
12.4007	-6.53234	0
-0.704932	-15.6957	0
-4.4444	-8.47333	0
-5.61297	-10.2465	0
-4.17378	9.75415	0
10.5631	-0.262063	0
-3.19276	9.51295	0
-2.36441	8.34063	0
-3.77755	0.837847	0
-0.915605	-15.8693	0
-2.03226	6.96981	0
-12.5982	0.0417334	0
-2.05968	6.2483	0
10.3898	-0.171104	0
-1.33627	-15.8435	0
0.479402	16.6861	0
-4.30312	9.80752	0
-3.86513	9.67635	0
-2.77211	8.15251	0
-10.7587	-0.550127	0
-2.172	6.95694	0
-0.763026	-15.8663	0
-1.20977	16.7799	0
-2.88992	9.39628	0
2.94504	-9.46904	0
-4.67276	0.597822	0
-4.22878	-16.028	0
-4.29288	-16.1301	0
-1.9615	7.67488	0
-4.65166	-6.42382	0
9.57238	5.1131	0
10.6116	-0.4509	0
-4.96202	0.82892	0
-1.00033	-15.9302	0
-4.81065	10.1239	0
7.96176	5.27241	0
-1.9978	7.92297	0
-4.75944	-6.90201	0
-4.76113	-9.60763	0
10.4262	0.138995	0
-5.08242	-0.21247	0
-2.98038	7.94486	0
-2.06001	-16.2353	0
-3.15513	9.60233	0
-4.52527	-15.9045	0
-1.94312	-15.6591	0
-3.91214	10.0381	0
-6.2741	-10.5598	0
-3.00216	-15.832	0
-5.32862	-9.95947	0
10.5671	-0.426061	0
-12.4376	0.0271474	0
-12.1388	-0.286469	0
-12.4918	-0.167022	0
-12.0215	0.627415	0
-2.2245	-15.9194	0
-1.86521	6.16783	0
-4.11654	9.80371	0
-1.98675	-16.0139	0
5.27782	5.10144	0
0.0546778	16.5678	0
-3.86952	10.2461	0
-6.09665	9.24686	0
-2.03834	-15.6428	0
-2.267	8.48371	0
12.3361	-5.94398	0
-2.2174	-15.805	0
-1.9869	6.39762	0
-5.0881	-6.00102	0
10.6115	-0.0992855	0
-3.22974	-15.6964	0
-1.1539	16.7707	0
-11.9076	0.0534298	0
-5.1727	7.2867	0
-2.02059	-15.6776	0
-4.35421	-16.0057	0
-5.54349	-9.24247	0
-10.2297	-0.701113	0
-2.32114	-15.8557	0
-3.18062	9.50343	0
-4.28661	-16.1231	0
-4.81135	-8.42433	0
-5.69419	-10.4719	0
-4.85902	0.670555	0
-1.98356	7.90616	0
-3.19468	7.7349	0
-4.39568	1.06681	0
-2.87604	8.14863	0
-2.17611	-15.9512	0
-4.59223	10.2127	0
-0.989429	16.7121	0
-4.71409	0.413192	0
-2.09485	-15.7453	0
-3.60987	9.74636	0
-4.14997	-16.1828	0
-8.61311	-0.515069	0
-5.29598	-9.97922	0
-9.99768	-0.855477	0
-5.14235	-6.00051	0
-1.88577	8.99968	0
-2.07195	9.00678	0
-2.19901	6.08912	0
-4.22598	10.108	0
-1.97409	6.1458	0
9.17008	4.39509	0
-4.03042	9.68829	0
-2.74666	8.11535	0
-1.2525	16.7775	0
-1.94914	7.68249	0
-5.15109	-10.1865	0
-12.3419	0.414415	0
-2.18848	-15.8988	0
-6.09896	-10.5438	0
-3.31048	-15.7032	0
-3.93961	9.87852	0
12.6183	-5.87618	0
-4.10078	9.60238	0
-2.19121	9.17029	0
-3.42406	9.86508	0
-6.29406	0.179279	0
-3.92597	9.78665	0
9.53926	4.12336	0
-2.70314	9.41427	0
-2.36231	-15.9332	0
-2.25989	6.5747	0
10.6491	-0.395501	0
-5.41526	0.87043	0
-5.53652	-9.83972	0
-5.98012	0.139375	0
-2.27064	8.34147	0
6.39617	-4.84873	0
-2.69186	8.03648	0
-0.571286	-15.6938	0
-2.39236	9.51531	0
10.1354	-9.98088	0
10.5894	-0.579781	0
-5.22062	0.927788	0
-3.24727	10.0682	0
-0.799849	-15.6861	0
-0.656618	-15.8781	0
-2.26162	6.39602	0
-10.3733	-0.506049	0
-4.90848	-9.98431	0
-1.88398	8.68043	0
12.7479	-5.93744	0
-2.07169	-15.8618	0
-4.53282	-15.8968	0
-1.92508	-15.913	0
-5.04234	-6.24913	0
-3.6922	0.330887	0
-12.4602	-0.258657	0
-1.27933	16.7515	0
-9.98646	-0.752706	0
10.5739	-0.11791	0
-4.6766	0.618906	0
-1.6966	8.17182	0
-2.37114	-15.8329	0
-4.21504	10.0328	0
1.91739	-9.8273	0
-0.580961	-15.8081	0
-1.97252	8.61279	0
-2.31386	-15.903	0
-5.20449	-10.2649	0
-4.19095	10.0453	0
0.409726	16.6502	0
-2.52213	8.42632	0
-2.27777	-15.8171	0
-5.70579	-10.3164	0
-4.7154	-6.31295	0
5.62159	-4.68019	0
-4.55835	-6.73839	0
-1.9923	-15.6498	0
-12.621	-0.222025	0
-2.40396	9.3554	0
2.00226	-7.7685	0
-8.17964	-6.87357	0
-2.16217	-15.68	0
12.6496	-6.05689	0
10.5576	-0.0834362	0
-5.32463	-10.1454	0
-1.96648	6.23866	0
-0.678172	-15.6877	0
-4.04136	-16.128	0
-3.45722	9.82151	0
-4.86145	-7.69341	0
-1.8181	7.38109	0
-8.38843	-0.434309	0
6.68834	4.04803	0
12.9723	-9.57196	0
-2.03667	6.49971	0
-3.18025	-15.8206	0
-1.98074	7.07691	0
-3.76723	9.46104	0
-4.7636	-6.72169	0
-1.74329	7.99007	0
6.57929	-4.94257	0
0.127498	16.5046	0
-1.74135	-15.6823	0
-2.38743	8.80891	0
-4.00952	0.435468	0
-2.45704	8.3504	0
-1.36795	-15.6666	0
-3.55079	0.789672	0
-2.2079	-16.022	0
-3.48971	9.52926	0
-1.23249	16.7762	0
-2.14394	-15.6525	0
-2.03672	-15.7831	0
-5.15049	-5.99151	0
0.42046	16.6316	0
0.0670128	16.5164	0
9.82583	3.86921	0
5.54614	13.5845	0
-1.2301	16.7701	0
0.309192	16.4438	0
-2.33161	-15.9845	0
-5.02384	-8.55605	0
-4.22733	9.64739	0
-6.63849	0.367391	0
-8.63835	-0.513969	0
-1.97924	6.42357	0
-1.15518	16.7845	0
-5.20398	-5.98816	0
-4.67105	-6.31008	0
-4.09993	10.3466	0
-2.16218	-15.8217	0
-1.99966	-15.656	0
-2.49712	-15.9289	0
5.48247	13.6231	0
-6.10657	8.24482	0
0.287961	16.5103	0
-2.10399	8.73913	0
-3.64598	9.09871	0
10.4392	0.204831	0
-2.02904	5.80768	0
7.30979	4.57628	0
-4.5774	-9.38087	0
-5.97011	0.132672	0
12.6411	-6.50238	0
0.239803	16.9207	0
-3.52428	0.586959	0
-5.18996	-9.25719	0
-3.01206	7.86289	0
-2.83496	8.07567	0
-2.2207	-16.1832	0
-3.91521	0.617674	0
10.4773	0.01424	0
-1.99796	8.26699	0
-11.3702	-0.435825	0
-2.5863	8.52332	0
-12.1688	0.0127279	0
-6.52227	-3.70436	0
-2.95031	9.40886	0
-1.98194	6.3107	0
-2.80936	7.94668	0
-4.76862	-7.42275	0
-11.5349	-0.240251	0
-2.33915	8.39488	0
0.368946	16.3909	0
-2.63311	8.22412	0
-4.24418	-8.07817	0
2.32614	-9.27718	0
-2.21226	6.29214	0
0.321517	16.6885	0
-4.11309	9.65554	0
-4.6549	1.126	0
-8.17935	-0.292793	0
-2.09398	7.99151	0
-12.2016	0.668325	0
12.0276	-5.60978	0
0.3765	16.2676	0
-3.62378	9.91793	0
-2.00546	6.62996	0
-3.81576	9.90616	0
-2.51815	8.68027	0
-3.5407	0.599041	0
10.5576	-0.131108	0
-2.35367	7.22054	0
-5.12815	-9.95759	0
-4.67315	-6.49954	0
-2.47733	7.66095	0
-4.88664	0.0349774	0
-4.97267	-8.51163	0
-4.29667	-16.1259	0
0.23942	-2.69344	0
-3.08756	9.3936	0
6.29116	-5.08948	0
-4.16387	9.74405	0
-4.15278	0.183955	0
-4.21923	-16.2226	0
-2.29807	7.74168	0
-4.52456	-6.94631	0
-2.08035	8.51907	0
-2.19007	8.0479	0
-5.41136	-6.05148	0
-0.693083	-15.9066	0
-5.82625	-10.299	0
-2.11266	6.80152	0
-1.25615	16.7774	0
-5.31969	-0.0890926	0
-3.32823	0.590045	0
2.95385	-9.63336	0
12.4239	-5.74094	0
-1.00936	-15.6823	0
-4.93427	-8.80123	0
-8.45443	-0.412442	0
-5.49514	-9.91851	0
7.93392	4.66521	0
2.12227	-11.1387	0
-0.185363	16.5228	0
9.35387	4.13376	0
-2.10511	-15.7366	0
-11.8615	0.748019	0
-3.95331	9.97151	0
-1.84025	7.30483	0
-5.17159	-9.94074	0
12.6108	-6.18333	0
-2.09452	8.58982	0
-3.36791	10.2193	0
-12.283	0.371748	0
-10.302	-0.597614	0
0.181227	16.5337	0
10.6679	-0.3848	0
-1.98998	8.8141	0
-12.2375	0.79746	0
-11.9236	-0.0553297	0
9.52095	4.27678	0
9.96784	3.78167	0
-2.51618	8.24274	0
2.26039	-9.29938	0
-12.2596	0.859005	0
-3.4735	9.70641	0
0.437866	16.6714	0
-4.27754	0.441894	0
-1.10903	-15.9134	0
-4.11616	10.4518	0
7.86406	4.61768	0
10.4721	-0.223037	0
0.339832	16.6718	0
-5.82228	-10.9612	0
-2.67692	-16.051	0
-12.1656	0.678151	0
-2.28061	-16.2991	0
-4.38752	10.0164	0
0.7574	-0.744353	0
8.65338	5.04889	0
-3.83381	9.44471	0
-2.04811	-15.7537	0
-1.90695	9.1888	0
-3.55276	10.0067	0
-4.3619	0.403607	0
-2.20856	-15.9206	0
-2.76041	8.14052	0
-2.86245	9.72938	0
10.5658	-0.0390762	0
-3.05452	9.4025	0
-2.39444	8.32874	0
-2.33925	-16.1066	0
-2.84748	9.89763	0
-11.8097	1.32815	0
-2.22293	6.63998	0
-4.29226	-16.1715	0
-4.48131	-7.22026	0
-0.565883	-15.7777	0
-1.66792	-15.9975	0
-0.742974	-15.8256	0
12.2942	-5.99307	0
3.02419	-2.663	0
-6.66907	-3.4022	0
-0.102975	16.3394	0
-12.3359	0.0305615	0
5.46453	13.2688	0
-9.12377	0.532794	0
-5.21457	0.280302	0
-5.26378	-6.13204	0
-11.8324	1.32168	0
-4.47814	-7.78375	0
-3.24797	9.87047	0
-2.54852	8.16265	0
-2.31254	-15.8049	0
-1.77577	-15.8449	0
1.27683	-8.60139	0
10.0466	-10.1186	0
0.285905	16.4099	0
12.5333	-6.15151	0
-8.15755	-0.330365	0
-2.03875	7.74162	0
-1.71882	-15.9691	0
-12.5299	-0.269231	0
-3.5779	9.63441	0
-3.06091	8.24334	0
-3.5575	0.289767	0
-11.1067	-0.422941	0
-2.07956	6.61408	0
-2.11019	-15.8735	0
9.98466	1.2784	0
-4.9311	-8.52695	0
-1.91977	9.12694	0
11.9635	-8.90167	0
-4.28033	-16.103	0
12.5332	-5.95322	0
-1.95346	-16.0975	0
-4.0322	9.91087	0
-2.97158	0.700504	0
-11.977	-0.353873	0
-2.75255	8.07366	0
-4.41584	-15.981	0
-4.38374	9.99437	0
-2.18335	-15.7874	0
-0.415346	-15.8432	0
-4.12963	10.1604	0
-2.16996	-15.684	0
-1.79449	-15.7933	0
-5.24399	-5.99842	0
-4.78789	-6.14896	0
-3.33464	0.580538	0
-4.09946	9.38868	0
-3.64753	9.90945	0
-1.41895	-15.7138	0
-3.01292	9.17683	0
0.444444	16.75	0
12.3521	-7.0171	0
-0.471727	-15.7304	0
-4.80959	-8.17928	0
-12.4659	-0.0988581	0
-4.71022	-6.72559	0
-1.91021	8.8419	0
5.17997	-4.39716	0
-2.19435	-15.8299	0
-2.86818	-15.8832	0
-2.90194	8.04895	0
5.22931	5.1929	0
-1.83643	7.97246	0
-2.10172	7.50402	0
-2.10022	-15.8282	0
-3.10941	9.85885	0
-4.17328	0.269323	0
-2.00423	6.20013	0
5.65388	13.4716	0
-4.70771	-6.44245	0
-2.10471	7.43029	0
-4.51102	0.566633	0
-2.21125	-15.8135	0
-12.305	-0.252201	0
-0.866131	-15.88	0
-4.814	-6.3249	0
-2.316	8.23997	0
0.777508	-0.757323	0
-2.41531	9.22137	0
-3.9998	9.52705	0
-2.40988	-15.9232	0
-2.24464	-15.8792	0
-2.2445	6.70738	0
-2.69185	8.08635	0
9.76079	0.968435	0
-2.32254	8.82054	0
-10.6806	-0.584514	0
-9.90101	-0.788317	0
-2.11112	-15.7379	0
-1.84566	-15.9259	0
-1.21624	16.7407	0
-2.72699	8.4984	0
5.76452	13.6049	0
-4.60889	-6.52715	0
10.4485	-0.117794	0
-12.1939	0.136197	0
-1.7606	7.22993	0
-5.52517	0.136453	0
-2.03581	8.43656	0
-2.45463	8.18097	0
5.35218	4.85252	0
-3.03045	8.06396	0
-5.7214	-10.596	0
-1.20932	16.7709	0
-9.74838	-0.815366	0
-5.29065	-9.77573	0
-2.55275	8.49989	0
-4.32322	-16.0763	0
-4.70724	0.905455	0
-4.97952	-10.0168	0
-4.06921	9.68258	0
-3.05764	8.0176	0
-0.700739	-15.8471	0
-11.4564	-0.0148604	0
-1.66264	-16.1585	0
-5.06325	-9.93333	0
-4.54951	-6.78235	0
-3.1293	0.518124	0
-3.72084	0.745331	0
-2.03183	-15.8341	0
6.79501	4.63356	0
-2.31769	6.71745	0
-2.06131	8.94194	0
-2.13465	-16.1306	0
-4.19773	9.84992	0
-1.97443	-15.8068	0
-4.22899	-16.1252	0
-4.43119	-7.95277	0
-2.23676	-15.7555	0
10.1029	-10.0443	0
-0.646629	-15.7068	0
-5.35282	-6.03053	0
-3.63429	9.90116	0
-4.5321	0.542921	0
-2.08953	-15.6911	0
-4.76982	-6.54289	0
-3.89044	9.31652	0
-12.5768	0.0228876	0
-4.13994	8.91823	0
-8.85244	-0.258671	0
-12.4082	-0.230181	0
-2.31283	-15.8598	0
-4.82425	-6.05195	0
-3.94715	-15.9804	0
-4.13866	-16.2093	0
10.6817	-0.168336	0
-4.18803	8.88606	0
-5.09443	0.992284	0
-5.10604	-6.26791	0
-2.06156	-15.7357	0
-5.30409	-9.80232	0
-5.06251	-9.85678	0
9.87307	0.438018	0
-4.62235	-6.79772	0
-4.11813	10.41	0
-5.98549	-10.7532	0
-5.73919	-10.6565	0
-0.422228	16.1869	0
-2.9372	9.53722	0
0.286723	16.558	0
-4.67779	6.55659	0
-3.27529	9.23965	0
-10.2398	0.776815	0
-8.51824	0.560542	0
-4.8207	0.0498483	0
-3.40694	-15.8537	0
-3.06512	0.391349	0
-1.1473	-15.7318	0
-4.70002	-6.61743	0
7.5461	5.00602	0
-3.25645	0.485367	0
-4.86111	-7.23208	0
-5.17586	-8.62806	0
-4.6266	-6.4465	0
-5.4845	-9.70159	0
-2.33912	9.50118	0
-1.85045	6.87636	0
0.271913	16.7557	0
10.4664	0.0442937	0
-5.40311	-9.09394	0
-6.57667	-10.4821	0
-9.58995	-0.197654	0
-3.25313	9.94934	0
-5.70068	-10.7609	0
-1.92866	7.66174	0
-0.65848	16.0636	0
-6.06383	-10.8994	0
-3.42584	9.66292	0
-1.84259	7.87627	0
-1.64126	-15.6985	0
-4.61139	-6.58162	0
-2.37195	8.56959	0
-4.67544	10.0432	0
-1.97076	8.44727	0
-2.436	6.23691	0
-2.20491	-15.7987	0
0.421936	16.7908	0
-2.7157	6.89943	0
-5.4096	-6.29208	0
-5.95615	-10.8526	0
-4.73254	-15.7344	0
-4.1649	9.10866	0
0.434682	16.7236	0
-5.87276	-10.8447	0
-1.99305	7.31115	0
-5.83344	9.13932	0
-5.41177	9.72957	0
-3.55761	9.86349	0
-4.09132	9.26685	0
-4.04705	9.70659	0
-4.19107	9.87652	0
8.60522	4.34367	0
-5.19633	-8.68459	0
-1.09252	-15.6805	0
-2.46288	8.88012	0
-3.98479	9.74464	0
-5.77956	-9.37529	0
-4.27822	-16.1516	0
-5.3755	7.9022	0
-6.47448	-9.95567	0
-4.64594	-15.7996	0
-5.39546	-10.0741	0
-4.24927	-16.1865	0
12.7099	-6.25884	0
10.6146	-0.619064	0
9.06302	3.4769	0
9.72551	4.26243	0
-2.50415	9.27516	0
-3.24665	-15.7196	0
-4.81895	-6.24592	0
-5.34327	-10.1966	0
-5.71264	-10.6628	0
8.3108	3.42203	0
-1.24588	-15.8986	0
-5.74601	6.15354	0
-5.30874	-9.34983	0
-5.45419	-7.5525	0
-0.396757	16.2687	0
0.226328	16.5028	0
7.88744	4.84623	0
-1.53272	-15.8356	0
-0.705258	16.0652	0
-5.64866	-8.67464	0
-3.55285	7.3723	0
-1.90739	6.66586	0
-12.3568	-0.165622	0
0.45783	16.7209	0
-3.0217	7.84117	0
-2.15211	6.34965	0
-4.00211	10.1769	0
-5.36363	-8.34215	0
-3.17731	9.43101	0
-3.36856	0.385039	0
-3.74461	10.3156	0
-4.40035	-16.0327	0
-4.00309	9.14133	0
-7.47229	-5.81278	0
-5.45456	-8.69883	0
-5.72492	-9.41719	0
-5.4126	-9.10275	0
-2.2428	7.52331	0
-5.69526	-10.2161	0
-4.01732	10.9108	0
-9.6575	-0.0856894	0
-3.22223	0.733669	0
-2.0649	5.9016	0
-4.86132	-6.37002	0
-5.13656	7.38153	0
6.30657	-5.28716	0
-3.94648	9.99166	0
-0.657097	16.0957	0
-1.72531	7.88941	0
-1.28533	-15.9008	0
-5.04441	-10.2314	0
-0.936671	16.0986	0
-12.5082	-0.225677	0
-2.09435	-15.6591	0
-12.3751	-0.271297	0
-1.9744	-15.7332	0
-1.95672	9.14932	0
-3.71031	9.45172	0
-4.72572	-6.37067	0
-1.87903	-15.9822	0
-2.01533	5.7709	0
5.70082	13.7929	0
5.42389	13.2612	0
-5.02633	7.40537	0
-10.8856	0.967178	0
-3.20585	9.91815	0
-4.88364	-6.28252	0
-4.77845	-6.26228	0
-4.08595	9.28039	0
-2.34942	9.75788	0
-3.70271	0.623835	0
8.22397	-9.19569	0
-2.86588	9.45248	0
-5.94025	-10.7943	0
12.7319	-6.82327	0
-5.59227	-10.1202	0
-5.69208	-9.09606	0
-2.88226	10.08	0
-4.9579	-6.25854	0
-2.09486	6.87635	0
-3.72208	9.68513	0
-5.06556	-8.64268	0
-5.82543	-10.2433	0
-8.61016	-0.423222	0
-4.77431	0.364868	0
-2.09738	5.92219	0
-5.08758	-9.74293	0
-3.53202	9.57023	0
9.3358	4.30485	0
-5.30197	-8.49277	0
-3.59761	0.598694	0
-1.25218	-15.855	0
-3.32177	10.0736	0
-4.23148	-16.1769	0
-5.58805	-10.4641	0
-12.4965	-0.244821	0
-0.805216	16.0601	0
-4.29927	-16.1771	0
6.36286	-5.24023	0
11.7108	-8.00427	0
-1.80316	7.77833	0
-4.02811	9.99268	0
-5.04291	-8.79759	0
-0.00387441	16.5112	0
-1.83125	-15.7432	0
-5.19034	-8.56908	0
-1.68529	7.6726	0
-5.22655	-8.76401	0
-5.45865	-9.86585	0
-3.33036	0.441462	0
-5.77105	-10.5211	0
-3.91986	9.7056	0
-4.75123	-6.38263	0
-4.77973	-6.71049	0
-4.0885	9.4803	0
-4.81876	-6.37475	0
-2.33038	-15.7855	0
-3.36624	9.73959	0
-5.05992	0.118281	0
-11.3931	-0.453322	0
-1.66808	-15.9381	0
-4.70332	-7.1427	0
2.95926	-2.76533	0
-5.43771	-10.5272	0
-5.12774	-10.6148	0
-4.27398	-16.1803	0
-2.51757	8.77014	0
-5.1139	-6.17955	0
-3.43203	10.0602	0
5.31294	-4.41509	0
-5.6545	-10.5169	0
-3.47011	6.97058	0
-5.43539	-9.17447	0
12.0447	-8.62527	0
-4.6724	-6.53628	0
-3.96888	9.0158	0
-4.94181	-6.28145	0
-4.02357	8.85569	0
0.0148782	16.3577	0
-4.23904	9.03638	0
-5.43755	-10.3555	0
-5.44569	-10.1256	0
-5.1311	-8.28037	0
-5.29595	-6.04268	0
-5.3283	-5.99961	0
-5.09043	-6.16976	0
-4.83055	-6.34755	0
-5.18123	-9.43194	0
-2.071	6.75077	0
-5.28085	-8.42944	0
-1.77105	-15.836	0
-4.84101	0.30465	0
-3.01293	-15.8263	0
-0.451498	-15.7014	0
10.4617	0.0968144	0
-1.88095	6.72469	0
-11.8345	0.625138	0
-2.32428	9.47543	0
-2.58751	8.58306	0
6.30583	-5.42118	0
-10.4535	-0.628626	0
-5.58255	-8.96097	0
-3.95619	9.18089	0
-2.51032	6.93066	0
9.39504	4.34426	0
-3.85494	9.90889	0
-4.74764	-7.15937	0
-5.03772	-10.138	0
10.5393	-0.275826	0
2.9363	-2.65422	0
-5.50818	-10.7233	0
-2.01846	6.81827	0
-5.0405	-6.16215	0
-5.50002	-8.23177	0
-4.95988	-7.7636	0
-3.37209	9.73503	0
-4.94013	-9.26543	0
11.6299	-8.8449	0
0.365826	16.6423	0
-2.06295	5.88124	0
-3.78036	9.87095	0
6.28676	-5.31892	0
-1.79294	6.1823	0
-4.65644	-6.42147	0
-12.4243	-0.350884	0
-4.948	0.133075	0
[truncated: 44,958 more rows]

## Sheet: Figure 1e
Epithelia:					Non-epithelia:
Sample	Condition	Group	Value		Sample	Condition	Group	Value
Control1	Control	ATL	1.91898		Control1	Control	Ascending Vasa Recta	1.45423
Control1	Control	CNT Healthy	8.20896		Control1	Control	Descending Vasa Recta	0.513259
Control1	Control	DCT Healthy	12.8998		Control1	Control	Endothelia Glomerular	1.79641
Control1	Control	DCT Injured	0.21322		Control1	Control	PEC	2.30967
Control1	Control	DTL	0.959488		Control1	Control	Peritubular Capillary Endothelia	6.67237
Control1	Control	IC Healthy	5.65032		Control1	Control	Podocyte	0.598802
Control1	Control	PC Healthy	10.5544		Control1	Control	MAIT	0.0855432
Control1	Control	PT Healthy	10.5544		Control1	Control	NK CD56bright	0.0855432
Control1	Control	PT Inflammatory	0.746269		Control1	Control	NKT Cell	0.427716
Control1	Control	PT Injured	2.55864		Control1	Control	Effector Tc Cell	0.769889
Control1	Control	TAL Healthy	42.4307		Control1	Control	Effector Th Cell	0.25663
Control1	Control	TAL Inflammatory	1.91898		Control1	Control	NK CD56dim	1.71086
Control1	Control	TAL Injured	2.77186		Control1	Control	Pericyte	0.171086
Control1	Control	PC Injured	0.10661		Control1	Control	Na√Øve Th Cell	0.940975
Control1	Control	CNT Injured	0.10661		Control1	Control	Fibroblast	0.171086
Control1	Control	IC-A Injured	0.10661		Control1	Control	Myofibroblast	0.25663
Control2	Control	CNT Healthy	8.93617		Control1	Control	Macrophage Activated	0.940975
Control2	Control	ATL	0.395137		Control1	Control	vSMC	0.171086
Control2	Control	DTL	0.303951		Control1	Control	Na√Øve Tc Cell	0.0855432
Control2	Control	IC Healthy	7.14286		Control1	Control	CD16 Monocyte	0.513259
Control2	Control	IC-A Injured	0.0607903		Control1	Control	Plasma Cell	0.171086
Control2	Control	PC Healthy	4.68085		Control1	Control	Macrophage Resident	0.25663
Control2	Control	PC Injured	0.0607903		Control1	Control	CD14 Monocyte	0.171086
Control2	Control	PT Healthy	21.1246		Control1	Control	Na√Øve B Cell	0.171086
Control2	Control	PT Inflammatory	0.455927		Control1	Control	Mast Cell	0.171086
Control2	Control	PT Injured	2.88754		Control1	Control	cDC2	0.171086
Control2	Control	TAL Healthy	37.0517		Control1	Control	Memory B Cell	0.769889
Control2	Control	TAL Inflammatory	0.212766		Control1	Control	Treg	0.0855432
Control2	Control	TAL Injured	0.364742		Control1	Control	JG Cell	0.0855432
Control2	Control	CNT Injured	0.151976		Control1	Control	pDC	0.171086
Control2	Control	DCT Healthy	16.5046		Control1	Control	cDC1	0.0855432
Control2	Control	DCT Injured	0.151976		Control1	Control	Macrophage HIF1A+	0.0855432
Control3	Control	DTL	5		Control1	Control	cDC CCR7+	0.171086
Control3	Control	IC Healthy	1.94444		Control1	Control	Monocyte Transitioning	0.171086
Control3	Control	PC Healthy	8.05556		Control2	Control	Endothelia Glomerular	0.201359
Control3	Control	PT Healthy	40.2778		Control2	Control	Descending Vasa Recta	0.125849
Control3	Control	PT Inflammatory	0.555556		Control2	Control	Pericyte	0.327209
Control3	Control	PT Injured	3.61111		Control2	Control	CD16 Monocyte	0.578908
Control3	Control	TAL Healthy	25.2778		Control2	Control	Macrophage Activated	0.302039
Control3	Control	TAL Inflammatory	2.77778		Control2	Control	Ascending Vasa Recta	0.578908
Control3	Control	TAL Injured	1.11111		Control2	Control	Peritubular Capillary Endothelia	3.52379
Control3	Control	CNT Injured	0.277778		Control2	Control	Podocyte	0.251699
Control3	Control	ATL	9.72222		Control2	Control	Macrophage HIF1A+	0.0503398
Control3	Control	CNT Healthy	1.11111		Control2	Control	PEC	2.11427
Control3	Control	DCT Healthy	3.88889		Control2	Control	Plasma Cell	0.0503398
Control3	Control	DCT Injured	0.277778		Control2	Control	Fibroblast	1.20816
Control3	Control	IC-A Injured	0.277778		Control2	Control	pDC	0.0503398
Control3	Control	PC Injured	0.277778		Control2	Control	cDC2	0.176189
Control4	Control	ATL	2.33384		Control2	Control	Macrophage Resident	2.21495
Control4	Control	PC Healthy	5.1243		Control2	Control	Mast Cell	0.151019
Control4	Control	PT Healthy	24.2009		Control2	Control	JG Cell	0.151019
Control4	Control	PT Inflammatory	0.710299		Control2	Control	Myofibroblast	0.402718
Control4	Control	PT Injured	2.23237		Control2	Control	Memory B Cell	0.427888
Control4	Control	TAL Healthy	44.1908		Control2	Control	Na√Øve B Cell	0.0755097
Control4	Control	TAL Inflammatory	1.92796		Control2	Control	Monocyte Transitioning	0.125849
Control4	Control	CNT Healthy	4.92136		Control2	Control	cDC1	0.0503398
Control4	Control	CNT Injured	0.35515		Control2	Control	NK CD56dim	1.35917
Control4	Control	DCT Healthy	5.78387		Control2	Control	Na√Øve Th Cell	0.805437
Control4	Control	DCT Injured	0.253678		Control2	Control	CD14 Monocyte	0.276869
Control4	Control	DTL	0.963978		Control2	Control	NK CD56bright	0.0755097
Control4	Control	IC Healthy	4.9721		Control2	Control	cDC CCR7+	0.0251699
Control4	Control	IC-A Injured	0.35515		Control2	Control	Effector Tc Cell	0.478228
Control4	Control	PC Injured	0.0507357		Control2	Control	vSMC	0.0503398
Control4	Control	TAL Injured	2.43531		Control2	Control	Treg	0.251699
Control5	Control	PT Inflammatory	0.178998		Control2	Control	Effector Th Cell	0.956456
Control5	Control	PT Injured	3.04296		Control2	Control	MAIT	0.201359
Control5	Control	TAL Inflammatory	0.357995		Control2	Control	NKT Cell	0.327209
Control5	Control	TAL Injured	0.417661		Control2	Control	Na√Øve Tc Cell	0.10068
Control5	Control	DCT Healthy	12.2912		Control3	Control	Endothelia Glomerular	0.677201
Control5	Control	TAL Healthy	46.3007		Control3	Control	Peritubular Capillary Endothelia	1.3544
Control5	Control	ATL	2.68496		Control3	Control	Myofibroblast	0.902935
Control5	Control	CNT Healthy	5.78759		Control3	Control	Pericyte	1.12867
Control5	Control	PT Healthy	10.5012		Control3	Control	Macrophage Resident	2.25734
Control5	Control	DTL	1.31265		Control3	Control	pDC	0.225734
Control5	Control	IC Healthy	9.12888		Control3	Control	Ascending Vasa Recta	1.12867
Control5	Control	PC Healthy	8.71122		Control3	Control	Macrophage HIF1A+	0.677201
Control5	Control	PC Injured	0.0596659		Control3	Control	Memory B Cell	1.58014
Control5	Control	CNT Injured	0.0596659		Control3	Control	Plasma Cell	0.225734
Control5	Control	DCT Injured	0.0596659		Control3	Control	Effector Th Cell	2.0316
Control5	Control	IC-A Injured	0.0596659		Control3	Control	MAIT	1.3544
Control6	Control	ATL	2.28916		Control3	Control	CD14 Monocyte	1.3544
Control6	Control	CNT Injured	0.060241		Control3	Control	CD16 Monocyte	0.451467
Control6	Control	CNT Healthy	12.2289		Control3	Control	NKT Cell	0.451467
Control6	Control	DCT Healthy	13.253		Control3	Control	Na√Øve Tc Cell	0.677201
Control6	Control	DCT Injured	0.120482		Control3	Control	Na√Øve Th Cell	2.0316
Control6	Control	DTL	0.783133		Control3	Control	Treg	0.451467
Control6	Control	IC Healthy	7.40964		Control3	Control	cDC CCR7+	0.225734
Control6	Control	PC Healthy	4.15663		Control3	Control	Mast Cell	0.225734
Control6	Control	PT Healthy	18.1325		Control3	Control	Effector Tc Cell	0.225734
Control6	Control	PT Inflammatory	0.180723		Control3	Control	Na√Øve B Cell	0.225734
Control6	Control	PT Injured	3.91566		Control3	Control	Fibroblast	2.93454
Control6	Control	TAL Healthy	37.8313		Control3	Control	vSMC	0.225734
Control6	Control	TAL Inflammatory	0.120482		Control3	Control	PEC	0.225734
Control6	Control	TAL Injured	0.361446		Control3	Control	NK CD56bright	0.451467
Control6	Control	IC-A Injured	0.060241		Control3	Control	NK CD56dim	1.12867
Control6	Control	PC Injured	0.060241		Control3	Control	cDC1	0.225734
Control7	Control	ATL	0.0671592		Control3	Control	JG Cell	0.225734
Control7	Control	DCT Healthy	19.006		Control3	Control	Monocyte Transitioning	0.225734
Control7	Control	DCT Injured	1.04097		Control3	Control	Macrophage Activated	0.225734
Control7	Control	DTL	0.235057		Control3	Control	Descending Vasa Recta	0.225734
Control7	Control	IC Healthy	9.93956		Control3	Control	cDC2	0.225734
Control7	Control	IC-A Injured	0.167898		Control3	Control	Podocyte	0.225734
Control7	Control	PC Healthy	2.92142		Control4	Control	Mast Cell	0.221239
Control7	Control	PC Injured	0.134318		Control4	Control	cDC2	0.176991
Control7	Control	PT Healthy	25.2854		Control4	Control	Na√Øve Th Cell	0.353982
Control7	Control	PT Inflammatory	0.873069		Control4	Control	pDC	0.0884956
Control7	Control	PT Injured	7.58899		Control4	Control	Monocyte Transitioning	0.309735
Control7	Control	TAL Healthy	20.3492		Control4	Control	cDC1	0.0884956
Control7	Control	CNT Healthy	10.8798		Control4	Control	Endothelia Glomerular	0.840708
Control7	Control	CNT Injured	0.235057		Control4	Control	PEC	0.884956
Control7	Control	TAL Injured	1.37676		Control4	Control	Peritubular Capillary Endothelia	2.30088
Control7	Control	TAL Inflammatory	0.436535		Control4	Control	Podocyte	0.309735
UUO1	UUO	ATL	0.11655		Control4	Control	Macrophage Resident	2.07965
UUO1	UUO	CNT Healthy	0.291375		Control4	Control	Macrophage HIF1A+	0.0884956
UUO1	UUO	CNT Injured	5.24476		Control4	Control	Plasma Cell	0.132743
UUO1	UUO	DCT Injured	12.1212		Control4	Control	NK CD56bright	0.0884956
UUO1	UUO	IC Healthy	4.1958		Control4	Control	NK CD56dim	1.15044
UUO1	UUO	IC-A Injured	10.1981		Control4	Control	NKT Cell	0.442478
UUO1	UUO	DCT Healthy	0.407925		Control4	Control	Treg	0.0884956
UUO1	UUO	PT Healthy	4.1958		Control4	Control	MAIT	0.0442478
UUO1	UUO	PT Inflammatory	13.5198		Control4	Control	Memory B Cell	0.0442478
UUO1	UUO	PT Injured	29.1958		Control4	Control	Ascending Vasa Recta	0.884956
UUO1	UUO	PC Injured	2.331		Control4	Control	Descending Vasa Recta	0.39823
UUO1	UUO	TAL Injured	3.37995		Control4	Control	CD14 Monocyte	0.176991
UUO1	UUO	DTL	0.0582751		Control4	Control	CD16 Monocyte	0.221239
UUO1	UUO	TAL Healthy	2.50583		Control4	Control	Macrophage Activated	0.0884956
UUO1	UUO	TAL Inflammatory	13.1119		Control4	Control	Na√Øve B Cell	0.176991
UUO2	UUO	CNT Healthy	0.210084		Control4	Control	Effector Tc Cell	0.752212
UUO2	UUO	CNT Injured	3.27731		Control4	Control	Effector Th Cell	0.39823
UUO2	UUO	DTL	0.294118		Control4	Control	cDC CCR7+	0.0442478
UUO2	UUO	IC Healthy	5.16807		Control4	Control	vSMC	0.0884956
UUO2	UUO	DCT Healthy	0.210084		Control4	Control	Na√Øve Tc Cell	0.265487
UUO2	UUO	DCT Injured	9.36975		Control4	Control	Pericyte	0.0442478
UUO2	UUO	PC Injured	1.72269		Control4	Control	Myofibroblast	0.176991
UUO2	UUO	PT Healthy	6.0084		Control4	Control	Fibroblast	0.707965
UUO2	UUO	IC-A Injured	5.33613		Control4	Control	JG Cell	0.132743
UUO2	UUO	PC Healthy	0.0840336		Control5	Control	PEC	0.382305
UUO2	UUO	ATL	0.672269		Control5	Control	Endothelia Glomerular	0.76461
UUO2	UUO	TAL Inflammatory	18.7815		Control5	Control	MAIT	0.10923
UUO2	UUO	TAL Injured	27.437		Control5	Control	pDC	0.054615
UUO2	UUO	PT Inflammatory	5.79832		Control5	Control	Mast Cell	0.054615
UUO2	UUO	PT Injured	15.084		Control5	Control	Ascending Vasa Recta	1.20153
UUO2	UUO	TAL Healthy	1.21849		Control5	Control	Treg	0.054615
UUO3	UUO	DCT Healthy	0.303721		Control5	Control	Na√Øve Th Cell	0.054615
UUO3	UUO	ATL	10.3645		Control5	Control	Peritubular Capillary Endothelia	2.51229
UUO3	UUO	CNT Healthy	0.607441		Control5	Control	Podocyte	0.163845
UUO3	UUO	CNT Injured	0.873197		Control5	Control	CD14 Monocyte	0.10923
UUO3	UUO	IC-A Injured	1.36674		Control5	Control	Effector Tc Cell	0.32769
UUO3	UUO	DCT Injured	2.05011		Control5	Control	NK CD56bright	0.10923
UUO3	UUO	DTL	4.29005		Control5	Control	NKT Cell	0.600765
UUO3	UUO	IC Healthy	0.683371		Control5	Control	Na√Øve Tc Cell	0.382305
UUO3	UUO	PT Healthy	1.5186		Control5	Control	cDC CCR7+	0.054615
UUO3	UUO	PT Inflammatory	1.40471		Control5	Control	cDC1	0.054615
UUO3	UUO	PT Injured	6.56796		Control5	Control	cDC2	0.10923
UUO3	UUO	TAL Healthy	32.4981		Control5	Control	Myofibroblast	0.273075
UUO3	UUO	TAL Inflammatory	10.1367		Control5	Control	Memory B Cell	0.054615
UUO3	UUO	TAL Injured	18.9825		Control5	Control	Plasma Cell	0.054615
UUO3	UUO	PC Healthy	1.44267		Control5	Control	NK CD56dim	0.054615
UUO3	UUO	PC Injured	7.51708		Control5	Control	Na√Øve B Cell	0.054615
UUO4	UUO	TAL Inflammatory	4.47427		Control5	Control	Pericyte	0.054615
UUO4	UUO	DCT Healthy	0.447427		Control5	Control	vSMC	0.054615
UUO4	UUO	DCT Injured	19.9105		Control5	Control	Effector Th Cell	0.32769
UUO4	UUO	TAL Injured	38.5906		Control5	Control	Descending Vasa Recta	0.054615
UUO4	UUO	CNT Injured	2.68456		Control5	Control	Macrophage Activated	0.54615
UUO4	UUO	PC Healthy	0.782998		Control5	Control	Macrophage HIF1A+	0.163845
UUO4	UUO	PC Injured	1.00671		Control5	Control	Monocyte Transitioning	0.163845
UUO4	UUO	PT Healthy	1.34228		Control5	Control	JG Cell	0.10923
UUO4	UUO	PT Inflammatory	6.37584		Control5	Control	Macrophage Resident	1.03768
UUO4	UUO	PT Injured	16.8904		Control5	Control	CD16 Monocyte	0.10923
UUO4	UUO	TAL Healthy	1.00671		Control5	Control	Fibroblast	0.10923
UUO4	UUO	ATL	0.559284		Control6	Control	CD16 Monocyte	0.461302
UUO4	UUO	CNT Healthy	0.559284		Control6	Control	Macrophage Activated	0.102512
UUO4	UUO	IC Healthy	5.36913		Control6	Control	Effector Th Cell	0.563813
UUO4	UUO	IC-A Injured	1.23043		Control6	Control	Pericyte	0.256279
UUO4	UUO	DTL	0.559284		Control6	Control	vSMC	0.102512
UUO5	UUO	CNT Injured	0.274941		Control6	Control	NKT Cell	1.28139
UUO5	UUO	ATL	2.67086		Control6	Control	Na√Øve Tc Cell	0.563813
UUO5	UUO	CNT Healthy	8.77848		Control6	Control	Na√Øve Th Cell	0.410046
UUO5	UUO	IC Healthy	4.3205		Control6	Control	NK CD56dim	1.33265
UUO5	UUO	IC-A Injured	0.0981932		Control6	Control	Effector Tc Cell	0.512558
UUO5	UUO	PC Healthy	8.46426		Control6	Control	CD14 Monocyte	0.205023
UUO5	UUO	PC Injured	0.981932		Control6	Control	MAIT	0.0512558
UUO5	UUO	PT Healthy	21.1312		Control6	Control	NK CD56bright	0.153767
UUO5	UUO	PT Inflammatory	1.78712		Control6	Control	Plasma Cell	0.0512558
UUO5	UUO	PT Injured	6.46112		Control6	Control	Macrophage Resident	3.33162
UUO5	UUO	TAL Healthy	28.6921		Control6	Control	Mast Cell	0.102512
UUO5	UUO	TAL Inflammatory	2.31736		Control6	Control	cDC2	0.153767
UUO5	UUO	TAL Injured	3.5546		Control6	Control	Ascending Vasa Recta	0.35879
UUO5	UUO	DCT Healthy	9.15161		Control6	Control	Endothelia Glomerular	0.35879
UUO5	UUO	DCT Injured	0.510605		Control6	Control	PEC	1.58893
UUO5	UUO	DTL	1.1194		Control6	Control	Peritubular Capillary Endothelia	2.05023
					Control6	Control	Podocyte	0.256279
					Control6	Control	cDC CCR7+	0.0512558
					Control6	Control	pDC	0.0512558
					Control6	Control	Fibroblast	1.43516
					Control6	Control	Na√Øve B Cell	0.0512558
					Control6	Control	Memory B Cell	0.256279
					Control6	Control	Treg	0.153767
					Control6	Control	Descending Vasa Recta	0.0512558
					Control6	Control	Myofibroblast	0.0512558
					Control6	Control	Monocyte Transitioning	0.0512558
					Control6	Control	Macrophage HIF1A+	0.0512558
					Control6	Control	cDC1	0.0512558
					Control6	Control	JG Cell	0.153767
					Control7	Control	Pericyte	0.39852
					Control7	Control	JG Cell	0.370054
					Control7	Control	Myofibroblast	0.0569314
					Control7	Control	Ascending Vasa Recta	0.0853971
					Control7	Control	vSMC	0.0569314
					Control7	Control	Fibroblast	1.05323
					Control7	Control	Memory B Cell	0.227726
					Control7	Control	Na√Øve B Cell	0.0853971
					Control7	Control	Plasma Cell	0.19926
					Control7	Control	cDC CCR7+	0.0284657
					Control7	Control	CD14 Monocyte	0.313123
					Control7	Control	CD16 Monocyte	0.284657
					Control7	Control	Macrophage Resident	1.53715
					Control7	Control	Mast Cell	0.0853971
					Control7	Control	Monocyte Transitioning	0.170794
					Control7	Control	cDC1	0.0569314
					Control7	Control	cDC2	0.0853971
					Control7	Control	Descending Vasa Recta	0.227726
					Control7	Control	Endothelia Glomerular	0.313123
					Control7	Control	PEC	1.36635
					Control7	Control	Podocyte	0.256191
					Control7	Control	Macrophage HIF1A+	0.0284657
					Control7	Control	Macrophage Activated	0.0284657
					Control7	Control	MAIT	0.113863
					Control7	Control	NK CD56bright	0.170794
					Control7	Control	Effector Tc Cell	0.79704
					Control7	Control	Effector Th Cell	0.569314
					Control7	Control	Na√Øve Tc Cell	0.483917
					Control7	Control	Na√Øve Th Cell	0.825505
					Control7	Control	NK CD56dim	1.36635
					Control7	Control	pDC	0.0853971
					Control7	Control	NKT Cell	0.227726
					Control7	Control	Treg	0.0853971
					Control7	Control	Peritubular Capillary Endothelia	4.15599
					UUO1	UUO	cDC2	0.730295
					UUO1	UUO	cDC1	0.125913
					UUO1	UUO	cDC CCR7+	0.176278
					UUO1	UUO	JG Cell	0.0503651
					UUO1	UUO	pDC	1.25913
					UUO1	UUO	Monocyte Transitioning	0.956938
					UUO1	UUO	Podocyte	0.125913
					UUO1	UUO	Treg	1.23395
					UUO1	UUO	Macrophage Resident	0.0251826
					UUO1	UUO	Pericyte	0.0503651
					UUO1	UUO	CD14 Monocyte	1.81315
					UUO1	UUO	CD16 Monocyte	0.705112
					UUO1	UUO	Macrophage Activated	1.53614
					UUO1	UUO	Macrophage HIF1A+	0.528834
					UUO1	UUO	Mast Cell	0.0755477
					UUO1	UUO	Memory B Cell	6.82448
					UUO1	UUO	Na√Øve B Cell	1.1584
					UUO1	UUO	Myofibroblast	0.478469
					UUO1	UUO	Peritubular Capillary Endothelia	0.201461
					UUO1	UUO	Na√Øve Tc Cell	4.75951
					UUO1	UUO	Na√Øve Th Cell	19.3654
					UUO1	UUO	Fibroblast	0.0251826
					UUO1	UUO	Plasma Cell	1.0073
					UUO1	UUO	Effector Tc Cell	4.53286
					UUO1	UUO	Ascending Vasa Recta	1.25913
					UUO1	UUO	Endothelia Glomerular	0.956938
					UUO1	UUO	MAIT	0.402921
					UUO1	UUO	NKT Cell	1.08285
					UUO1	UUO	NK CD56dim	1.41022
					UUO1	UUO	vSMC	0.0251826
					UUO1	UUO	PEC	0.478469
					UUO1	UUO	NK CD56bright	0.428104
					UUO1	UUO	Effector Th Cell	3.80257
					UUO1	UUO	Descending Vasa Recta	0.0503651
					UUO2	UUO	vSMC	0.0628272
					UUO2	UUO	cDC CCR7+	0.188482
					UUO2	UUO	Macrophage Resident	0.209424
					UUO2	UUO	Monocyte Transitioning	1.15183
					UUO2	UUO	Macrophage HIF1A+	0.481675
					UUO2	UUO	Endothelia Glomerular	3.03665
					UUO2	UUO	Mast Cell	0.293194
					UUO2	UUO	Peritubular Capillary Endothelia	0.879581
					UUO2	UUO	Podocyte	0.146597
					UUO2	UUO	Na√Øve Tc Cell	4.94241
					UUO2	UUO	PEC	0.670157
					UUO2	UUO	CD16 Monocyte	0.418848
					UUO2	UUO	Macrophage Activated	2.99476
					UUO2	UUO	Pericyte	0.209424
					UUO2	UUO	cDC1	0.125654
					UUO2	UUO	Effector Th Cell	2.01047
					UUO2	UUO	MAIT	4.79581
					UUO2	UUO	NK CD56bright	1.27749
					UUO2	UUO	Effector Tc Cell	5.02618
					UUO2	UUO	Na√Øve Th Cell	6.36649
					UUO2	UUO	Treg	2.24084
					UUO2	UUO	Myofibroblast	0.816754
					UUO2	UUO	NK CD56dim	1.90576
					UUO2	UUO	CD14 Monocyte	1.63351
					UUO2	UUO	JG Cell	0.0628272
					UUO2	UUO	Na√Øve B Cell	1.59162
					UUO2	UUO	Descending Vasa Recta	0.0628272
					UUO2	UUO	Ascending Vasa Recta	0.942408
					UUO2	UUO	Fibroblast	0.0209424
					UUO2	UUO	cDC2	1.21466
					UUO2	UUO	Plasma Cell	0.230366
					UUO2	UUO	NKT Cell	1.42408
					UUO2	UUO	pDC	0.963351
					UUO2	UUO	Memory B Cell	2.4712
					UUO3	UUO	Myofibroblast	3.2127
					UUO3	UUO	PEC	0.24003
					UUO3	UUO	Peritubular Capillary Endothelia	0.0923191
					UUO3	UUO	Plasma Cell	0.683161
					UUO3	UUO	Fibroblast	0.0369276
					UUO3	UUO	Na√Øve Tc Cell	5.39143
					UUO3	UUO	Na√Øve Th Cell	7.99483
					UUO3	UUO	vSMC	0.369276
					UUO3	UUO	Descending Vasa Recta	0.0923191
					UUO3	UUO	Mast Cell	0.313885
					UUO3	UUO	Monocyte Transitioning	0.904727
					UUO3	UUO	Treg	1.10783
					UUO3	UUO	Macrophage Resident	0.0369276
					UUO3	UUO	cDC1	0.129247
					UUO3	UUO	Endothelia Glomerular	0.166174
					UUO3	UUO	Pericyte	0.184638
					UUO3	UUO	Ascending Vasa Recta	1.25554
					UUO3	UUO	NK CD56dim	0.572378
					UUO3	UUO	NKT Cell	2.71418
					UUO3	UUO	Memory B Cell	2.4003
					UUO3	UUO	Na√Øve B Cell	0.664697
					UUO3	UUO	JG Cell	0.0184638
					UUO3	UUO	CD14 Monocyte	1.86484
					UUO3	UUO	cDC2	0.590842
					UUO3	UUO	Podocyte	0.258493
					UUO3	UUO	cDC CCR7+	0.0738552
					UUO3	UUO	Effector Th Cell	3.43427
					UUO3	UUO	CD16 Monocyte	0.424668
					UUO3	UUO	Macrophage Activated	5.83456
					UUO3	UUO	NK CD56bright	0.941654
					UUO3	UUO	MAIT	0.203102
					UUO3	UUO	pDC	0.295421
					UUO3	UUO	Macrophage HIF1A+	0.0553914
					UUO3	UUO	Effector Tc Cell	9.43501
					UUO4	UUO	Memory B Cell	27.8703
					UUO4	UUO	NKT Cell	0.304712
					UUO4	UUO	Effector Th Cell	1.48003
					UUO4	UUO	MAIT	1.1862
					UUO4	UUO	Effector Tc Cell	4.71216
					UUO4	UUO	Peritubular Capillary Endothelia	0.0652955
					UUO4	UUO	Podocyte	0.108826
					UUO4	UUO	cDC CCR7+	0.206769
					UUO4	UUO	NK CD56bright	1.70856
					UUO4	UUO	NK CD56dim	0.38089
					UUO4	UUO	JG Cell	0.0544129
					UUO4	UUO	Descending Vasa Recta	0.0544129
					UUO4	UUO	Endothelia Glomerular	0.609424
					UUO4	UUO	PEC	0.119708
					UUO4	UUO	Ascending Vasa Recta	0.0979432
					UUO4	UUO	Monocyte Transitioning	0.957667
					UUO4	UUO	Treg	9.01077
					UUO4	UUO	Na√Øve B Cell	4.63598
					UUO4	UUO	Mast Cell	0.990315
					UUO4	UUO	pDC	0.903254
					UUO4	UUO	Fibroblast	0.0108826
					UUO4	UUO	vSMC	0.0870606
					UUO4	UUO	Plasma Cell	1.54533
					UUO4	UUO	Na√Øve Th Cell	15.5839
					UUO4	UUO	Myofibroblast	2.07857
					UUO4	UUO	Pericyte	0.195886
					UUO4	UUO	Macrophage HIF1A+	0.446186
					UUO4	UUO	Macrophage Resident	0.0326477
					UUO4	UUO	CD14 Monocyte	0.750898
					UUO4	UUO	cDC1	0.29383
					UUO4	UUO	cDC2	1.48003
					UUO4	UUO	Macrophage Activated	2.3724
					UUO4	UUO	Na√Øve Tc Cell	9.94668
					UUO4	UUO	CD16 Monocyte	0.359125
					UUO5	UUO	Ascending Vasa Recta	1.14576
					UUO5	UUO	Peritubular Capillary Endothelia	3.1656
					UUO5	UUO	Podocyte	0.496102
					UUO5	UUO	PEC	0.614222
					UUO5	UUO	NK CD56dim	2.12615
					UUO5	UUO	Effector Th Cell	1.66549
					UUO5	UUO	MAIT	0.224427
					UUO5	UUO	CD14 Monocyte	0.897708
					UUO5	UUO	CD16 Monocyte	0.720529
					UUO5	UUO	pDC	0.389794
					UUO5	UUO	Descending Vasa Recta	0.248051
					UUO5	UUO	NK CD56bright	1.03945
					UUO5	UUO	cDC2	0.342547
					UUO5	UUO	Na√Øve B Cell	0.389794
					UUO5	UUO	Macrophage Activated	2.56319
					UUO5	UUO	Endothelia Glomerular	0.519726
					UUO5	UUO	Memory B Cell	2.83487
					UUO5	UUO	Effector Tc Cell	4.47673
					UUO5	UUO	Monocyte Transitioning	0.519726
					UUO5	UUO	cDC CCR7+	0.0354359
					UUO5	UUO	cDC1	0.0944956
					UUO5	UUO	Pericyte	0.212615
					UUO5	UUO	vSMC	0.330735
					UUO5	UUO	NKT Cell	1.55918
					UUO5	UUO	Na√Øve Tc Cell	1.5828
					UUO5	UUO	Na√Øve Th Cell	7.48878
					UUO5	UUO	Treg	1.25207
					UUO5	UUO	Plasma Cell	1.42925
					UUO5	UUO	Macrophage HIF1A+	0.0472478
					UUO5	UUO	Macrophage Resident	0.0236239
					UUO5	UUO	Mast Cell	0.106308
					UUO5	UUO	Fibroblast	0.0236239
					UUO5	UUO	JG Cell	0.0472478
					UUO5	UUO	Myofibroblast	1.64186

## Sheet: Figure 1f
UMAP1	UMAP2	Group
-1.91958	-0.343002	Border Region
3.62995	-1.02683	B Cell
-2.30568	-0.894597	T Cell
3.73212	-0.943493	Border Region
-2.54598	0.55677	Border Region
2.06973	-6.759	Border Region
3.57808	-0.967603	Myeloid Cell
-0.565687	-10.1416	Border Region
3.54564	-0.932375	T Cell
-0.0500235	-10.8603	Border Region
-3.1997	-0.843292	Fibroblast
-4.12211	-1.47616	Myeloid Cell
3.59786	-0.98931	Border Region
-0.645981	-11.0997	Border Region
3.23381	-6.41216	Myeloid Cell
3.58133	-0.973857	Border Region
-3.04989	-0.435197	Border Region
-0.193167	-10.3467	Border Region
3.60817	-0.999909	Border Region
-2.02003	3.35058	Border Region
-3.53637	-1.07211	PT
3.5719	-0.957714	Endothelia
-0.719415	-10.695	Fibroblast
-1.788	-0.58585	B Cell
-12.6329	9.57355	Fibroblast
-1.83358	-0.456398	Border Region
-2.49681	-0.698303	Fibroblast
-3.66003	-0.353103	Border Region
-0.611161	-10.5796	Border Region
-0.787733	-11.3092	Border Region
-2.30364	-0.610792	Myeloid Cell
-0.425339	-10.4149	Border Region
-0.577147	-10.341	Border Region
3.64468	-1.0354	B Cell
3.60777	-0.996052	Border Region
3.21581	-6.31095	Border Region
3.5382	-0.947662	Border Region
3.58981	-0.976097	Border Region
-1.9752	-0.447069	Border Region
-0.484189	-10.4044	T Cell
-2.03466	-0.533715	Border Region
-3.71853	-1.10056	PT
-1.20168	-10.8522	Border Region
-3.63392	-1.05434	Border Region
3.58428	-0.979672	Border Region
3.58923	-0.980275	Border Region
-0.104326	-10.5165	Fibroblast
8.35785	-6.36193	Endothelia
-2.42672	-0.703017	Fibroblast
3.15566	-6.59849	Border Region
-2.27987	-0.6553	Border Region
-0.621747	-10.7112	Border Region
-2.37495	-0.116576	Border Region
-2.73494	0.864967	Endothelia
-2.20717	3.44427	Border Region
2.94205	-4.47302	Border Region
-0.0596499	-11.0284	Border Region
-1.93325	-0.48814	PT
-1.82272	-0.495847	PT
-3.40006	-0.334798	Endothelia
-0.365702	-10.4624	Border Region
-1.8574	-0.507113	Border Region
-2.45865	0.378984	Border Region
8.50778	-3.17478	Border Region
3.68667	-1.11307	Border Region
3.58209	-0.969677	Border Region
-1.92531	-0.527737	Border Region
-2.97947	0.105187	PT
-4.13751	-1.16876	Border Region
-0.380306	-10.9546	Fibroblast
0.266937	-11.0608	Border Region
-3.41619	-0.284295	Border Region
-0.338761	-11.0369	Border Region
3.64056	-1.0283	Border Region
-0.587048	-10.3249	Border Region
3.62178	-1.00194	Border Region
-3.7782	-1.3561	Endothelia
-4.05055	-1.32511	Border Region
-4.05163	-1.2785	B Cell
3.60899	-1.01817	Border Region
-3.89136	-1.65764	Border Region
3.58711	-0.97906	Border Region
-0.207765	-10.747	Border Region
-2.9029	-0.777271	Border Region
-0.281175	-10.4435	Border Region
-3.81155	-1.10169	Border Region
-3.98838	-1.52236	SMC/Pericyte
-3.13332	-0.650711	B Cell
-3.9915	-1.14033	Border Region
3.671	-1.05868	Border Region
-4.08705	-1.47547	Border Region
-1.18917	-10.9289	Border Region
-0.702018	-10.7899	Fibroblast
-3.9547	-1.23569	Border Region
3.53583	-0.926068	Border Region
3.34051	-6.36683	Border Region
-0.109992	-10.6163	Border Region
0.262089	-10.927	Border Region
-3.90351	-1.08451	Border Region
3.61212	-1.0036	Myeloid Cell
1.19106	-0.915308	Border Region
3.87224	-6.76367	Myeloid Cell
-0.926171	-10.9415	B Cell
-0.387471	-10.6606	Fibroblast
3.6242	3.07988	Border Region
0.0759498	14.4779	Border Region
3.66607	-0.937064	SMC/Pericyte
4.05903	2.9537	Border Region
3.63503	-1.02589	Border Region
3.7277	-1.11569	Border Region
-3.30823	0.363864	Border Region
-3.91453	-1.26789	Border Region
-1.78793	-0.355094	Border Region
-3.99401	-1.28072	Border Region
3.58589	-0.981773	Border Region
-0.116147	-11.0095	Fibroblast
4.11052	2.87547	Border Region
3.62046	-1.00091	Border Region
-4.28023	-1.39288	Border Region
-2.79808	0.982347	Border Region
-2.03027	-0.141972	Endothelia
-2.66579	0.622746	T Cell
-2.18034	-0.432053	Border Region
-2.15973	-0.485462	Border Region
-1.87163	-0.40282	Border Region
-0.698641	-10.7225	Border Region
-2.48161	0.412435	Border Region
-0.695616	-10.9114	Border Region
4.38436	3.12773	Border Region
-3.22337	-0.54549	Border Region
-3.35274	-1.53255	PT
3.61079	-1.00003	PT
-1.73928	-0.31158	PT
3.59605	-0.98919	Border Region
-2.8423	1.00241	Border Region
-3.4456	-0.194361	B Cell
-3.19145	-0.986298	Border Region
-3.04278	-0.531215	Border Region
-0.609334	-10.3182	Border Region
-4.17288	-1.42563	Endothelia
-1.01303	-11.0182	Border Region
-2.09819	0.439276	Border Region
3.61524	-1.00461	Myeloid Cell
-3.57992	-1.14979	Border Region
-1.87688	-0.755061	Border Region
-0.107718	-11.1192	Border Region
-0.414223	-10.3873	Fibroblast
-0.566006	-11.4376	Border Region
0.00956848	-10.8747	Border Region
-3.81837	-1.7851	Border Region
-3.0606	-1.19583	Border Region
-0.19489	-10.6233	Border Region
-0.131189	-10.8521	PT
-0.842075	-11.0957	PT
-3.89376	-1.27287	Fibroblast
-3.72396	-1.08397	Border Region
-0.32005	-10.7779	Fibroblast
0.402343	14.3307	Border Region
-1.23937	0.454647	PT
-1.81423	-0.396957	Border Region
3.57729	-0.976094	LOH
-2.00559	-0.392262	Border Region
-3.82393	-1.3016	T Cell
-0.0392098	-10.3292	Border Region
-2.52677	0.414715	Border Region
-4.6977	-1.5503	LOH
2.67693	4.28271	PT
-4.03787	-1.86865	PT
-2.57124	0.451724	Fibroblast
-3.42891	-0.897579	LOH
-0.574363	-11.2023	Border Region
-1.26731	-10.471	Border Region
2.97295	13.7585	Border Region
-0.525593	-11.1123	Border Region
3.60603	-0.994384	Border Region
-1.02726	-11.0417	Border Region
3.66081	-1.03504	Border Region
3.59593	-0.989097	PT
-0.339329	-10.6092	LOH
3.64265	-1.3963	Border Region
-0.14124	14.6298	Border Region
0.0524684	14.5204	Border Region
-3.2037	-0.838727	PT
-3.53561	-0.839303	Fibroblast
-3.57403	-0.953439	Fibroblast
3.25715	13.335	Border Region
-1.93535	-0.266105	PT
1.57137	13.9315	Border Region
2.59966	-6.06828	Border Region
-2.75714	0.599052	Border Region
1.67911	14.0219	Border Region
-1.9192	-0.145086	Border Region
-3.8184	-1.07029	Border Region
-0.790008	-11.3136	Border Region
-0.0754743	14.4867	Border Region
3.39344	-0.842567	T Cell
-2.58559	0.564456	Border Region
-0.810558	-10.5243	Border Region
-6.52781	-13.3648	Border Region
3.96146	-6.57688	Border Region
-1.54223	-0.212059	Border Region
-0.201361	-10.8347	Border Region
-2.57117	0.472836	Border Region
-0.0221701	14.4866	Border Region
-0.0896307	14.5692	Border Region
1.91768	13.9589	Border Region
-3.44164	-0.309443	T Cell
-2.38985	0.312763	Border Region
-0.115913	14.5447	Border Region
-2.85793	0.294442	Border Region
0.193801	14.383	Border Region
-2.56684	0.567813	Border Region
-4.18947	-1.97818	Border Region
0.0788304	14.4754	Border Region
-0.1792	-10.9812	Border Region
-3.57498	-1.08059	Border Region
3.44613	-6.41946	Border Region
3.61578	-1.00085	Border Region
-3.60381	-1.12513	B Cell
0.0356812	14.6369	Border Region
3.47426	-0.855234	Border Region
3.48064	-6.90251	Fibroblast
-3.83055	-1.38763	Border Region
-0.285902	-11.3036	Border Region
-0.867908	-10.6089	Border Region
-2.87901	0.97917	B Cell
-1.82889	-0.42313	Border Region
-0.399319	-10.9251	Fibroblast
-0.0252521	14.4953	Border Region
3.76847	3.02415	B Cell
3.66912	-0.927681	Border Region
-1.05256	-10.8338	Border Region
-0.385789	-10.672	Fibroblast
-1.85603	-0.36923	Border Region
-0.819631	-10.9772	Border Region
3.72669	-1.14266	Border Region
-2.81195	0.917215	Border Region
3.54057	-1.06984	Myeloid Cell
3.84176	14.1102	Border Region
3.63065	-1.02285	Border Region
3.57807	-0.968972	Border Region
-2.4796	0.458789	PT
-4.66388	-1.53574	B Cell
-3.58323	-1.12358	Myeloid Cell
4.20487	2.48475	Border Region
3.58341	-0.97118	Border Region
0.122928	14.431	Border Region
-1.61099	-0.454046	Border Region
3.5017	-0.894612	Border Region
-3.4962	-1.0325	T Cell
-3.56	-1.30999	Border Region
-2.13769	-0.515745	Border Region
-1.73892	0.119153	PT
-0.0983482	-10.9965	Fibroblast
-2.26821	-0.668194	Border Region
7.69193	-3.564	T Cell
-2.62112	0.544554	Endothelia
-1.90888	-0.382999	Border Region
-3.14872	-0.629683	Endothelia
4.21978	2.91431	Border Region
-0.147176	-10.6019	Fibroblast
-2.04649	-0.651743	Fibroblast
-3.8505	-1.236	Endothelia
3.88077	2.73223	Border Region
-3.26337	-1.09125	PEC
-3.88159	-1.93676	SMC/Pericyte
-1.79602	-0.547704	Fibroblast
-4.05785	-1.42339	Border Region
-2.788	0.813155	SMC/Pericyte
-1.99878	-0.151671	SMC/Pericyte
0.0301566	14.5014	Endothelia
-0.102727	-10.9757	Border Region
3.60509	-0.996926	Myeloid Cell
-0.127478	-11.185	Border Region
-0.38066	-10.5761	Fibroblast
-4.35226	-1.35095	Border Region
-3.31712	-1.39493	Border Region
-0.176034	-10.7717	Border Region
3.50962	-0.903637	LOH
-2.16726	-0.080693	PEC
-0.90067	-11.3046	Endothelia Glomerular
-0.163505	-10.9084	LOH
-2.19649	-0.520554	Border Region
-0.126819	-11.1511	LOH
-2.12135	-0.522276	Border Region
-0.940935	-11.1961	Endothelia Glomerular
4.26761	2.65976	B Cell
-2.7716	-0.718996	SMC/Pericyte
-0.212491	-10.4746	Border Region
-3.64188	-1.08593	SMC/Pericyte
-3.43566	-1.05979	Myeloid Cell
-0.256206	-10.4785	Border Region
-3.73125	-1.09374	PT
1.00174	-0.864119	Podocyte
-0.195816	-11.1981	Border Region
-4.12737	-1.3153	Myeloid Cell
-3.49225	-0.915304	PT
-7.99314	0.911905	PEC
-3.51602	-0.776418	PT
-0.273833	-11.0006	Border Region
-3.33388	-1.09555	Myeloid Cell
-4.23148	-1.26729	SMC/Pericyte
-3.16642	0.448743	Endothelia
-2.20789	-0.180005	Border Region
3.61974	-1.00839	SMC/Pericyte
-4.30224	-1.35692	PT
-0.472163	-10.5883	Border Region
-3.38451	-1.02367	PT
3.45087	-1.06472	PT
-0.806038	-11.4924	Endothelia Glomerular
-2.51823	-0.650333	Border Region
-0.98468	-10.9881	Border Region
-2.76612	-0.660995	SMC/Pericyte
-0.259574	-10.6303	Border Region
-4.02907	-1.25077	PT
-5.58218	-1.88458	Myeloid Cell
3.46247	-0.950664	Border Region
-0.149878	-10.8433	Border Region
-3.35204	-0.817657	Border Region
-3.49037	-1.49449	Border Region
-2.40479	-0.0469598	PT
-2.24242	5.12579	Border Region
-2.73474	0.865149	Endothelia Glomerular
-4.28606	-1.28839	Border Region
3.56423	-0.957402	Border Region
-2.07117	-0.14359	Border Region
-3.72096	-1.77855	Border Region
-0.745806	-10.1439	Border Region
-3.48436	-0.274344	Border Region
-0.225709	-11.2017	Border Region
-4.14161	-1.26159	Endothelia
-0.108435	-11.1708	Border Region
3.59624	-0.993734	Border Region
-0.197032	-10.6945	Border Region
3.66715	-1.05448	T Cell
7.96876	-3.02281	SMC/Pericyte
-0.446208	-10.9225	Endothelia
-0.0897328	-10.9871	Border Region
-1.97535	-0.770105	Fibroblast
-1.7894	-0.449464	Myeloid Cell
-0.383391	-10.2558	Border Region
-0.566005	-10.8314	SMC/Pericyte
3.67398	-1.06877	Endothelia
3.57112	-1.00416	Myeloid Cell
-0.714093	-11.1374	Border Region
-0.586867	-10.2308	Border Region
-0.782799	-10.2424	Border Region
-0.107034	14.5826	Endothelia Glomerular
-3.62832	-1.1031	SMC/Pericyte
-0.226448	-10.907	Border Region
-0.206999	-11.012	Border Region
3.54686	-0.949607	Border Region
3.5169	-1.0072	Border Region
-8.43326	4.64207	Border Region
-2.40574	0.289064	Endothelia Glomerular
3.59209	-0.983181	Border Region
3.67614	-1.05991	Border Region
-0.225505	-10.6385	Border Region
-0.046655	14.5005	Endothelia Glomerular
-0.852899	-10.9908	Fibroblast
-2.571	0.596887	Endothelia
-2.51408	0.371998	SMC/Pericyte
-3.52228	-0.311866	Border Region
3.62835	-0.99988	Border Region
-0.921732	-11.3377	Endothelia
-0.322159	-10.5812	Fibroblast
-3.63275	-1.36309	Border Region
3.59784	-0.988521	Border Region
-1.94246	-0.343185	Fibroblast
-4.16152	-1.25987	Border Region
-1.0117	-10.2213	Border Region
0.215405	-11.0753	Border Region
-3.43749	-0.304287	SMC/Pericyte
-0.124405	-10.9844	Border Region
-0.527023	-10.8624	Border Region
-3.88917	-1.1989	Border Region
-0.399103	-11.2209	Border Region
-2.98097	-0.714416	Border Region
-2.63716	0.706006	Border Region
-0.10158	-10.7504	Fibroblast
-4.04563	-1.27174	Border Region
-4.10575	-1.57429	Border Region
-3.62783	-1.12589	Border Region
-3.31968	-1.11821	Border Region
3.52848	-0.918913	Border Region
-0.39581	-11.386	SMC/Pericyte
-3.08994	-0.476323	Border Region
-2.10348	-0.239239	Border Region
-0.663603	-10.1267	Border Region
-1.64331	-0.347815	Border Region
3.54888	-0.941017	Border Region
-1.87072	-0.27525	Border Region
-0.932933	-11.2288	Border Region
-0.705038	-10.1567	Border Region
-3.18243	0.0591662	Border Region
-0.235966	-10.7408	Border Region
-0.857824	-11.174	Border Region
3.59787	-1.03893	Border Region
-2.47749	0.302377	Border Region
-1.85478	-0.456536	Border Region
3.87195	-6.32489	Myeloid Cell
-0.112901	-10.5821	Myeloid Cell
-1.86104	-0.601777	Border Region
-0.722417	-10.4181	Border Region
-0.293695	-11.1876	Border Region
-4.45965	-1.35295	Border Region
-2.81626	-4.03445	Border Region
-0.0184159	-10.8912	Border Region
-0.583689	-10.6	Border Region
3.62059	-1.01341	LOH
-0.442522	-10.9349	Fibroblast
3.03846	11.3785	Border Region
-2.00799	-0.555984	PT
3.57491	-0.963348	Fibroblast
-0.0924295	-10.5151	Border Region
3.58877	-0.985197	PT
-4.82582	-1.57134	Border Region
-2.62687	0.527845	Border Region
-3.31203	-0.85546	Border Region
0.111251	-11.0623	Border Region
3.12525	-7.26931	Myeloid Cell
-1.74878	-0.466891	Border Region
-2.37534	-0.0366113	Border Region
-4.23359	-1.83347	Border Region
-2.17638	-0.522905	Border Region
-4.97201	-14.0335	Border Region
-0.487036	-11.2893	Fibroblast
-3.84828	-1.03499	Border Region
-1.86871	-0.0765573	PT
-2.003	-0.270953	Border Region
-2.49249	-0.445164	PT
-0.387284	-11.247	Border Region
3.62818	-1.02317	Border Region
3.32784	14.3037	Border Region
-0.437716	-10.7465	Border Region
-0.180365	-10.677	Border Region
-3.36254	-0.716692	Border Region
-2.45588	0.457561	Border Region
3.05986	-6.5274	Myeloid Cell
9.37162	-8.8857	Border Region
3.59856	-0.988334	Border Region
-2.99635	-0.795978	Border Region
3.33437	13.7464	Border Region
-8.70847	4.9512	Border Region
-3.10829	-0.356839	PT
-3.78556	-1.20229	T Cell
3.59203	-0.983325	Border Region
-3.99753	-0.98136	Endothelia
-1.05932	-11.172	Fibroblast
3.50474	-0.896013	Border Region
-2.33845	0.0830925	Endothelia
-2.94139	5.50537	Border Region
-3.65035	-1.00345	Border Region
-2.0276	-0.407246	PT
8.14633	7.81824	Border Region
3.60807	-1.0072	Border Region
-0.24758	-10.8977	Border Region
3.0955	-6.69713	Myeloid Cell
-3.54643	-0.888645	Border Region
3.73083	-1.1307	PT
-4.15465	-1.39824	Border Region
-1.99852	-0.190591	Border Region
-1.90939	-0.406791	Border Region
-3.68715	-1.11496	Border Region
-1.7656	-0.463599	PT
-0.243982	-10.7361	Border Region
-3.46629	-0.894456	Border Region
-0.929988	-10.4656	Fibroblast
-2.84435	1.14633	Endothelia
-3.3363	-0.720962	Fibroblast
-0.777416	-10.8184	Border Region
3.6109	-0.996466	Myeloid Cell
-2.60523	0.527107	Border Region
-2.64979	0.680172	T Cell
-4.1383	-1.28356	Border Region
3.57961	-0.974217	Border Region
3.62017	-1.01706	Myeloid Cell
-3.00266	-0.655742	Border Region
-0.110563	-10.9073	Fibroblast
-6.25089	-13.5815	Fibroblast
-3.27595	-0.822675	Border Region
-0.00590958	-11.1006	Border Region
3.6377	-0.928593	Endothelia
-2.15483	-0.20497	Border Region
-3.42236	-0.99118	SMC/Pericyte
-0.780698	-10.341	Fibroblast
-0.790313	-10.8504	Fibroblast
-3.66494	-1.10666	Border Region
0.0109814	-10.9456	Border Region
-3.19564	-0.860041	Border Region
-0.353489	-10.8189	Border Region
-0.658496	-10.9243	Border Region
-4.14569	-1.22074	Border Region
-5.30124	-1.87269	Border Region
-2.73812	0.847562	Fibroblast
-2.23801	-0.754229	Myeloid Cell
3.64383	-1.03012	Endothelia
-0.607417	-11.2873	Border Region
-0.103514	-11.0917	Border Region
-0.364469	-11.1061	Border Region
3.55284	-0.941605	Border Region
3.51249	-0.890811	Fibroblast
-0.25084	-10.8602	Border Region
-13.4566	0.00271498	Border Region
2.26792	13.9429	Endothelia
-2.93632	-0.494737	Border Region
3.51022	-0.95071	Fibroblast
3.14131	-7.17389	Border Region
3.48844	-0.875979	Border Region
-0.918022	-10.1544	Border Region
0.0321156	-10.9543	Border Region
3.59037	-0.98258	SMC/Pericyte
3.52947	14.5701	Border Region
3.62457	-1.01697	T Cell
-0.549437	-10.6763	Fibroblast
-4.18775	-1.34257	PT
-4.15857	-1.40326	Border Region
-0.98215	-10.9414	Fibroblast
-2.1459	-0.245099	PT
3.68797	-1.07242	T Cell
-3.69515	-1.0609	Border Region
3.60427	-0.9931	PT
3.59872	-0.985349	Border Region
-1.7444	-0.49575	Border Region
3.66088	-0.943968	Myeloid Cell
-0.0744355	-10.5661	Border Region
-4.08117	-1.19573	Border Region
-1.12094	-10.6248	Border Region
4.4413	2.82641	B Cell
-2.11372	-0.208046	PT
-3.47255	-0.637895	Border Region
3.73057	-1.11981	T Cell
3.56482	-0.944151	Border Region
4.1369	2.65744	Fibroblast
-0.248822	-10.7674	Border Region
-0.43352	-10.2873	Border Region
-0.314754	-10.6313	SMC/Pericyte
7.60292	-6.29081	Border Region
3.49046	-0.89406	Border Region
-0.0530554	-10.8919	Border Region
-2.1967	-0.672847	Border Region
-2.83805	0.903088	Border Region
2.98478	14.1626	Border Region
-2.00221	-0.341708	PT
7.02176	-4.6059	Border Region
-2.07609	-0.208444	Border Region
4.16733	2.5579	Border Region
3.71954	-1.11203	B Cell
3.47446	-0.853374	Border Region
-4.15414	-1.37659	Border Region
-2.61675	0.614867	Border Region
-0.27478	-10.7037	Border Region
-0.466337	-10.6884	Border Region
-0.150279	-10.754	Border Region
-0.262719	-10.5119	Border Region
-0.577405	-10.1838	Border Region
3.99578	-6.52114	Myeloid Cell
-3.33087	-0.27839	Border Region
-0.373854	-11.2512	Border Region
-0.849628	-11.1342	Border Region
3.67365	-1.06588	T Cell
0.133126	-10.6953	Border Region
3.57008	-0.957664	T Cell
-2.42533	-0.17137	Fibroblast
-0.514047	-10.5386	Border Region
3.51992	-0.913932	B Cell
-1.16425	-10.804	Border Region
-1.03006	-11.2444	Endothelia
-2.61996	0.627821	Border Region
3.63566	-1.02141	Border Region
-3.00287	-0.645316	Border Region
3.62481	-1.0757	Myeloid Cell
3.53678	-0.927175	Border Region
3.59487	-0.986093	T Cell
-2.2989	-0.768299	Border Region
3.5688	-0.960556	Border Region
3.56445	-0.957116	SMC/Pericyte
0.442203	14.3226	Endothelia Glomerular
-3.76174	-1.19602	PEC
-0.356318	-10.426	Fibroblast
-0.636945	-10.2043	LOH
-3.60832	-1.03308	PT
-0.500277	-11.281	Fibroblast
-0.510725	-10.5172	PT
-4.48173	-1.52738	Endothelia
-0.764181	-10.7017	Fibroblast
-0.386499	-10.4042	Fibroblast
-0.73505	-11.0787	Endothelia
-3.31456	-0.871415	T Cell
-3.55753	-1.13942	PT
8.98863	-4.41348	B Cell
3.6268	-1.02316	PT
3.72162	-0.854863	Fibroblast
-1.11173	-11.1274	Endothelia
-3.46693	-0.284222	PT
1.12184	14.1745	Endothelia Glomerular
-2.04835	-0.487012	PT
3.59501	-1.04865	DCT/CNT
-0.348273	-10.5842	Fibroblast
3.58127	-0.970792	Myeloid Cell
-1.6088	-0.434746	Podocyte
-3.72311	-1.32958	Endothelia
-3.21617	0.0730543	PT
-0.365926	-10.5616	Fibroblast
-0.0450245	-10.8131	Fibroblast
-1.05331	-11.1109	Fibroblast
-3.67648	-1.0878	SMC/Pericyte
3.71038	3.03835	B Cell
-0.666931	-11.3282	Fibroblast
3.51402	-0.906339	Myeloid Cell
-3.51879	-1.31767	B Cell
3.65282	-1.0408	Myeloid Cell
-1.95423	-0.259663	B Cell
-1.85562	-0.456965	Fibroblast
4.32605	2.91426	B Cell
-3.31207	-6.42045	LOH
-2.54564	-0.492559	PT
3.5464	-1.03895	Fibroblast
-2.03124	5.5105	PT
-2.35152	-0.59418	PT
-3.31647	-0.647155	IC
3.62537	-1.01805	Endothelia
-1.80177	0.929077	PT
-3.48442	-0.931718	PT
3.55442	-0.942115	T Cell
-4.12076	-1.31228	PT
-1.96826	-0.287767	B Cell
2.97096	-6.59224	Myeloid Cell
-0.563219	-10.2591	LOH
3.42287	-6.10576	B Cell
-2.26053	-0.377869	Myeloid Cell
-2.27959	-0.664316	SMC/Pericyte
3.62674	14.2084	Endothelia
-4.0257	-1.77479	Endothelia Glomerular
-0.356082	-10.6483	Fibroblast
-0.634016	-11.121	Fibroblast
-2.64655	0.580789	Fibroblast
-2.10736	-0.101096	Endothelia
-0.229637	-10.6376	SMC/Pericyte
-4.08827	-1.30746	PT
3.72012	-1.05056	Myeloid Cell
4.02351	-6.56625	PT
3.58447	-0.978609	PT
3.57635	-0.985566	PT
3.45305	-1.14781	LOH
3.55324	-0.95156	IC
-1.87914	-0.548755	Fibroblast
-3.39647	-1.09143	Fibroblast
-1.9076	-0.256821	B Cell
-0.416277	-11.2517	Endothelia
-2.53586	-0.672359	LOH
-0.301399	-10.5213	LOH
-3.56635	-1.15871	PT
-3.97394	-1.26777	LOH
-2.89139	-0.427638	Fibroblast
-2.51319	0.501339	PT
-3.97349	-1.26786	Endothelia Glomerular
-0.314177	-10.661	Fibroblast
-2.17338	-0.577483	B Cell
3.57295	-6.31103	Myeloid Cell
-3.31448	-0.0709471	PT
-4.63068	-1.60808	IC
-3.60686	-0.95658	PEC
3.58714	-0.98026	PEC
-3.58512	-1.30839	LOH
3.53591	-0.931261	T Cell
-0.927671	-10.405	Fibroblast
2.65587	-5.70695	Myeloid Cell
-1.74232	-0.348262	Fibroblast
-3.50197	-0.433659	LOH
2.92924	-6.23404	Myeloid Cell
-4.07593	-1.40583	PT
-0.100154	-10.7132	Fibroblast
-2.3276	0.27273	PC
-4.16332	-1.29373	PC
-0.322491	-10.4525	Fibroblast
-1.11997	-11.2303	Fibroblast
2.41751	-5.61811	Myeloid Cell
3.34531	-6.79147	Myeloid Cell
-0.178777	-10.8447	Fibroblast
-3.45151	-0.897519	PT
-1.77256	-0.394947	Endothelia
-0.848416	-11.1311	T Cell
-0.00535126	-10.517	Fibroblast
3.19449	-5.97376	IC
-1.84071	-0.354911	IC
-3.71406	-1.06925	PT
3.58148	-0.968592	B Cell
3.57276	-0.966118	Myeloid Cell
1.0243	-0.883058	PT
-0.26346	-10.7372	Fibroblast
-4.10049	-1.28499	Endothelia
-2.9194	0.431135	PT
-3.64187	-1.54342	PT
3.60329	-0.990828	T Cell
3.27095	-6.72579	Myeloid Cell
-1.78631	-0.261713	Myeloid Cell
-2.4363	0.293155	T Cell
3.67647	-1.06774	Myeloid Cell
-0.476516	-10.6821	Fibroblast
-0.304527	-10.8053	Fibroblast
-0.333421	-2.81894	LOH
-3.18919	-0.781219	PT
2.53584	-6.09229	LOH
-3.96318	-1.26872	Endothelia
-1.94006	-0.708974	SMC/Pericyte
3.56286	-0.951368	Myeloid Cell
-2.13599	5.08975	B Cell
3.28527	-8.06968	Myeloid Cell
-0.669179	-10.4911	Endothelia
3.57747	-0.971585	B Cell
-1.92053	-0.443691	B Cell
-0.382141	-11.0565	Endothelia
3.62167	-0.919419	Endothelia
-2.00649	-0.424715	SMC/Pericyte
3.6437	-1.03077	PT
-4.20944	-1.39807	T Cell
-1.88202	-0.38737	PT
-0.10726	-10.4181	Fibroblast
-2.11742	4.94666	PT
-3.13505	0.145104	PT
-0.477463	-11.2428	PT
-0.17221	-10.8388	T Cell
-1.81559	-0.139622	PT
3.49737	-6.03376	Myeloid Cell
-3.31089	-0.958232	PT
-3.96919	-1.35087	PT
-1.86103	-0.397697	Fibroblast
3.63118	-1.02409	Endothelia
3.52947	-0.916119	Fibroblast
-5.04806	-1.82672	Fibroblast
-2.20574	0.82174	PT
-8.78201	-0.502595	PT
-3.56552	-0.999983	Fibroblast
8.11801	-3.94123	Myeloid Cell
3.51734	13.3846	Endothelia
3.53365	-0.924649	Fibroblast
-0.222592	-10.8622	Fibroblast
-3.05686	-0.957182	Myeloid Cell
3.17732	-7.68714	Myeloid Cell
3.54049	-0.933021	LOH
-0.346042	-11.269	Endothelia
-0.64003	-10.8536	Fibroblast
3.64276	-1.03826	Myeloid Cell
3.64854	-1.05964	Myeloid Cell
-4.67138	-1.52652	T Cell
-0.112606	-10.8642	PT
-0.60109	-10.6681	Fibroblast
-0.133478	-10.9421	Border Region
-3.5921	-1.24935	PT
-2.0182	-0.287673	Endothelia
3.58526	-0.968772	Endothelia
3.61442	-1.00688	Fibroblast
-0.2339	-11.041	LOH
-0.199338	-10.6816	SMC/Pericyte
-2.92576	1.06475	Myeloid Cell
3.5948	-0.988973	Myeloid Cell
-3.94024	-1.08932	Myeloid Cell
-0.169983	-11.1118	LOH
-4.0128	-1.39789	LOH
-0.383377	-11.1224	LOH
-3.93725	-0.925382	Myeloid Cell
-0.437313	-10.6416	Fibroblast
3.5604	-7.48472	B Cell
-0.14319	-10.6175	Fibroblast
-3.55486	-1.11152	LOH
3.64949	-1.31966	Myeloid Cell
3.59623	-0.987776	Myeloid Cell
-0.268085	-10.6808	Fibroblast
-3.63561	-1.03112	PT
-0.0133656	-11.0203	Border Region
-12.1352	-0.831517	Endothelia
-1.07726	-11.0416	Fibroblast
-0.172047	-11.15	PT
-5.48151	-13.9152	Endothelia
3.5893	-0.983875	Myeloid Cell
3.5927	-0.984564	B Cell
-3.40037	-0.300516	B Cell
-0.0940076	-10.6182	IC
-4.23881	-1.34399	Myeloid Cell
-1.20755	-10.9034	Fibroblast
-4.34291	-1.96163	LOH
-5.26161	-2.33099	DCT/CNT
3.67023	-1.14578	Myeloid Cell
-3.73685	-1.07651	B Cell
-2.86877	0.156065	PT
-2.13345	-0.54317	PT
-3.97887	-1.26422	Endothelia
3.56082	-0.95467	Myeloid Cell
-0.578087	-10.9046	Fibroblast
3.599	-1.00349	PT
-2.42786	-0.69345	Endothelia
-8.82883	4.95533	T Cell
-1.82519	-0.478753	Endothelia
3.59316	-0.978235	Fibroblast
3.64289	-1.03411	SMC/Pericyte
-0.264601	-10.9051	Fibroblast
-3.99803	-1.23871	Endothelia
-0.396586	-10.5339	Fibroblast
-2.20676	-0.649735	Fibroblast
-3.16164	-0.638215	PT
-1.99238	-0.175853	PT
9.18528	9.15344	B Cell
-0.79014	-11.0135	Fibroblast
3.5349	-0.928732	Endothelia
-3.34393	-0.934431	PT
3.31846	-6.99031	Myeloid Cell
-3.39984	-0.864303	PT
-0.279154	-10.7311	Fibroblast
-2.10451	5.27964	PT
-7.28341	1.7446	Endothelia
-2.50168	-0.381366	PT
-1.93185	-0.543738	PT
3.66461	-1.06153	Myeloid Cell
3.58247	-0.974399	Endothelia
-3.5256	-1.08366	Fibroblast
-0.115937	-11.0263	Fibroblast
-5.19514	-1.68014	Fibroblast
-3.69722	-1.35225	PT
9.22605	-7.75689	B Cell
3.66499	-1.05106	Myeloid Cell
3.31799	-6.49566	Myeloid Cell
-5.4138	-1.99064	LOH
-1.84027	-0.426943	Fibroblast
3.61272	-0.990219	Myeloid Cell
3.58266	-0.972766	T Cell
3.58214	-0.974079	Fibroblast
-4.03739	-1.76592	Endothelia
-3.5901	-1.1212	Fibroblast
3.57982	-0.968192	Myeloid Cell
3.61018	-1.02795	Endothelia
-0.0751871	-10.6083	Fibroblast
-0.415628	-10.9641	SMC/Pericyte
-1.92721	-0.447521	PT
-2.73421	-0.579222	Myeloid Cell
7.8568	-3.78035	Myeloid Cell
-0.907424	-10.5987	Myeloid Cell
3.65502	-0.878605	Fibroblast
-3.21202	-1.05169	PT
-3.59571	-0.529275	B Cell
-3.57041	-1.02513	B Cell
3.55613	-0.952135	Myeloid Cell
-0.0101586	4.46173	B Cell
-2.42004	-0.0540427	PT
3.53813	-0.929117	T Cell
8.38894	-7.54196	T Cell
3.50374	-0.999002	LOH
-0.0124515	-10.5364	Fibroblast
-1.97788	-0.519217	PT
-2.36478	-0.0646421	PT
-3.64757	-0.994702	LOH
-2.27466	-0.435902	PT
-3.37138	-0.918158	PT
-2.08238	-0.317184	PT
-2.08814	-0.547627	PT
-4.88431	-1.63003	PT
3.67427	-1.06859	Endothelia
4.1762	-10.4082	Endothelia
-4.22195	-1.37734	PT
-2.71249	-0.650018	PT
3.59535	-0.979463	LOH
-2.3094	4.85297	T Cell
-1.31719	-10.7861	Fibroblast
-3.4776	-1.06552	PT
-4.4292	-1.44032	LOH
-0.771938	-11.1351	Fibroblast
3.45288	-1.0596	Fibroblast
-1.85214	-0.533171	PT
0.0227129	-10.5706	Fibroblast
-2.46065	-0.785738	Fibroblast
-0.301664	-10.399	Fibroblast
3.67383	-1.05822	T Cell
-0.0460681	-11.0039	B Cell
-3.76508	-1.19454	B Cell
-0.666391	-10.5768	Fibroblast
-2.98617	-0.482463	T Cell
3.6178	-1.00738	SMC/Pericyte
-3.1972	-0.576831	PT
9.67371	-2.77567	PT
-2.86016	-0.73812	LOH
-0.967508	-11.1559	Fibroblast
0.0266776	-10.8506	SMC/Pericyte
-3.27951	-0.936537	Fibroblast
-3.49165	-0.34548	B Cell
-0.65078	-10.3742	Fibroblast
-0.422906	-10.405	Fibroblast
-0.277882	-10.664	Fibroblast
-0.385112	-10.4809	Fibroblast
-4.3835	-1.35813	B Cell
-0.247227	-10.9414	Fibroblast
6.71289	-4.70259	Endothelia
-1.93339	-0.295133	PT
3.56022	-0.953356	SMC/Pericyte
-3.66088	-1.01439	PT
-3.62307	-1.03007	B Cell
3.45742	-9.37278	Myeloid Cell
8.05592	-3.72421	Fibroblast
-4.19792	-1.25237	SMC/Pericyte
-1.77427	-0.466495	Myeloid Cell
-3.22933	-0.494793	PT
-3.4162	-1.23954	PT
-0.972979	-11.1711	Endothelia
-2.74824	0.941353	PT
3.34095	-6.30653	Fibroblast
-3.07526	-0.716869	PT
-0.272788	-10.658	Fibroblast
-4.1628	-1.29358	Endothelia
-1.44202	3.46883	PT
-0.405791	-10.6012	Fibroblast
3.27234	13.8529	T Cell
-0.306636	-10.764	Fibroblast
-2.8807	1.01336	Myeloid Cell
-0.872208	-10.3236	Fibroblast
-2.8759	1.14219	SMC/Pericyte
-0.674477	-10.1622	Fibroblast
-0.0813134	-11.0165	T Cell
-0.190421	-11.1521	Fibroblast
-0.167107	-10.4442	Fibroblast
-0.43849	-10.4739	Fibroblast
3.66656	-1.05929	IC
7.03246	5.97366	Myeloid Cell
-2.52358	-0.804554	Fibroblast
-3.27701	-0.760879	Fibroblast
8.23552	-3.31206	T Cell
-3.39928	-1.07319	LOH
3.50678	-0.899344	PC
3.64479	-6.42698	Myeloid Cell
3.65384	-1.04435	Endothelia
3.63791	-1.03136	Myeloid Cell
-4.28206	-1.26334	Endothelia
-1.97594	-0.560738	B Cell
-2.86208	-0.460375	LOH
-4.49796	-1.41565	PT
3.58512	-0.978771	Endothelia
-0.166967	-10.7572	Fibroblast
-1.91224	3.27833	PC
-0.369228	-10.4383	Fibroblast
3.55484	-1.00613	Myeloid Cell
7.33147	7.26379	Myeloid Cell
-4.13705	-1.33262	Endothelia
3.59643	-0.987414	Myeloid Cell
-0.580602	-11.3312	Fibroblast
3.64001	-1.02266	LOH
3.59764	-0.988762	Myeloid Cell
3.66105	-1.05201	Fibroblast
3.58284	-1.01641	Fibroblast
-2.87981	1.20585	Myeloid Cell
-3.72842	-1.14017	PT
3.53066	-0.908237	Endothelia
-2.06061	-0.621071	Fibroblast
-3.3459	-0.986586	Fibroblast
-0.00684712	-11.1543	Fibroblast
-0.390214	-10.5445	Fibroblast
-1.77959	-0.427515	Fibroblast
-3.89954	-1.34636	Endothelia
-3.3689	-0.923327	PT
-0.546455	-11.0182	PT
-4.16717	-1.50985	PT
-1.7795	-0.417752	Endothelia
3.60226	-0.994453	Myeloid Cell
3.6315	-1.02406	Myeloid Cell
-1.94524	-0.47176	LOH
-0.425144	-10.5411	Fibroblast
-2.66635	-0.278986	B Cell
-3.45228	-1.20272	PT
-0.670405	-10.4984	Fibroblast
-6.99356	2.40517	Fibroblast
-1.23598	-10.8178	LOH
-4.75362	-1.53687	Myeloid Cell
3.61041	-1.00554	T Cell
-3.23627	-0.727024	PT
3.51773	-1.05135	PT
-0.323167	-10.3671	Fibroblast
-3.24236	-0.0675711	B Cell
-0.121262	-10.5479	Fibroblast
-1.82205	-0.375732	B Cell
-2.58121	-0.456812	Border Region
-0.229804	-10.3402	SMC/Pericyte
-0.352212	-10.2834	Fibroblast
-0.167346	-11.3242	Fibroblast
-2.73237	0.715127	Fibroblast
0.223904	-10.9003	B Cell
-2.06001	-0.571462	PT
-3.44243	-0.884116	PT
-0.278077	-10.1495	Fibroblast
3.52447	-0.913508	Myeloid Cell
-0.408509	-10.6234	Fibroblast
3.52704	-0.915163	T Cell
-4.00553	-1.92753	PT
3.66828	-1.0605	Myeloid Cell
9.34211	-8.77684	T Cell
3.61616	-1.00969	Myeloid Cell
-0.270839	-10.648	Fibroblast
-2.65334	-0.717334	LOH
2.12758	-4.23471	PT
-1.96113	-0.55038	Fibroblast
-3.78408	-1.60815	PT
-4.13087	-1.267	B Cell
-1.65457	2.46402	T Cell
-2.98815	-1.01974	B Cell
-2.09788	-0.298954	PT
-3.22222	-1.30273	PT
0.0610254	-10.8891	Fibroblast
-2.80193	-0.373322	PT
9.04177	-0.228897	PT
-2.06905	-0.178158	LOH
-4.11627	-1.47303	B Cell
3.63374	-1.10652	Myeloid Cell
0.0701148	-10.809	Fibroblast
3.84297	3.01188	B Cell
-0.0352823	-11.0152	Fibroblast
-3.82582	-1.17099	Fibroblast
3.5791	-0.959804	SMC/Pericyte
-2.39084	-0.624619	T Cell
-4.41845	-1.64235	LOH
-3.23767	-0.680082	Fibroblast
-1.95816	-0.36281	Fibroblast
-0.514982	-10.6863	LOH
-3.80661	-1.13579	Myeloid Cell
-3.68543	-1.0839	B Cell
3.74885	2.94509	Fibroblast
-0.268177	-11.0954	LOH
-3.69798	-1.0482	PT
-2.89935	-0.430112	Fibroblast
-3.46084	-15.2138	B Cell
3.20123	-7.26449	Myeloid Cell
3.57915	-0.964994	SMC/Pericyte
-2.11032	-0.207194	Endothelia
-2.67542	0.0563103	Endothelia
8.942	-7.74015	LOH
-3.47543	-0.338416	LOH
-0.175874	-10.7605	Fibroblast
-0.128312	-10.8677	SMC/Pericyte
-2.04104	-0.0783707	T Cell
8.6666	-8.62962	Myeloid Cell
-3.67877	-0.993591	T Cell
-1.97289	-0.210412	PT
-3.34718	-0.812122	Fibroblast
3.56938	-0.963843	B Cell
-4.23969	-1.29533	Myeloid Cell
3.60297	-1.02048	Myeloid Cell
-4.5076	-1.64302	B Cell
3.67265	-1.06403	Myeloid Cell
-3.27317	-1.12383	PC
-0.537599	-10.1686	Fibroblast
-0.575537	-10.9375	Fibroblast
-3.57451	-0.916859	LOH
-3.45972	-1.50492	PT
-3.66787	-0.902419	Endothelia
3.54994	-11.3021	Myeloid Cell
-2.67681	-0.583586	PT
-3.93299	-1.54189	LOH
-2.57037	-0.782408	SMC/Pericyte
-0.145174	-11.1143	Fibroblast
-0.508552	-10.8934	PT
-3.32452	-0.850897	Fibroblast
-3.95792	-1.16865	PT
6.61933	-4.80165	Fibroblast
-4.07137	-1.57499	PC
-3.70197	-1.32428	Endothelia
-0.28919	-11.2774	Endothelia
-3.91921	-1.12858	PT
-2.13177	-0.0697244	SMC/Pericyte
-0.815935	-11.0638	Fibroblast
3.38457	-8.10002	PT
-2.51257	-0.643208	T Cell
3.66708	-1.09834	SMC/Pericyte
-3.63145	-1.39737	LOH
-2.34932	0.139878	T Cell
-2.66158	-0.691877	Fibroblast
-1.78823	-0.346573	Fibroblast
-3.63463	-1.28791	Endothelia
7.85271	-6.61819	T Cell
-1.7972	-0.0778164	PT
-3.26559	-0.956286	T Cell
-8.40231	4.81988	Myeloid Cell
3.58179	-0.969181	PT
-0.205631	-10.9437	Fibroblast
-2.88099	-5.52123	Endothelia
3.66645	-1.05811	Myeloid Cell
3.65768	-1.04728	Myeloid Cell
3.5978	-0.986709	Endothelia
-3.36016	-1.16554	Endothelia
-3.28168	-1.02703	Border Region
-0.271945	-10.5824	Fibroblast
-1.74194	-0.43609	Myeloid Cell
-2.40864	-0.664541	Fibroblast
-2.53008	0.383051	Fibroblast
-2.13139	-0.640969	Fibroblast
3.52436	-1.05953	PC
-3.31494	-0.559339	PT
3.52917	-0.928933	PT
3.62194	-1.00899	PT
-0.0168606	-10.8859	Fibroblast
3.63814	13.7091	Endothelia
-2.86006	-0.576811	T Cell
3.59089	-0.984203	Endothelia
-3.38213	-0.4748	Myeloid Cell
3.46012	-0.853152	Myeloid Cell
-2.76297	0.966003	Endothelia
-2.72787	0.721923	Fibroblast
3.5163	-0.90502	Endothelia
3.59083	-0.984062	PT
-0.243339	-10.7382	Fibroblast
3.61529	-1.00499	Myeloid Cell
-3.41148	-1.06886	PC
3.58873	-0.981423	B Cell
3.61404	-1.00158	T Cell
-0.944334	-11.3592	IC
-1.90838	-0.447278	Fibroblast
0.0265073	-11.0471	Fibroblast
3.35708	-0.82654	B Cell
3.61521	-1.0007	PT
-4.436	-2.06301	B Cell
3.59132	-0.983636	Fibroblast
3.7096	-1.10462	Fibroblast
3.35787	-1.35714	B Cell
3.64226	-1.03171	Myeloid Cell
-2.19356	3.03669	PT
-4.90482	-1.75546	Endothelia
-4.29345	-1.61271	PT
-0.469909	-10.9394	Endothelia
0.0836199	-10.8963	Fibroblast
-3.74587	-1.03244	B Cell
-0.709114	-10.2868	Fibroblast
3.55072	-0.946343	LOH
3.54587	-0.936669	Myeloid Cell
-3.89185	-1.34302	B Cell
-3.14937	-0.786253	T Cell
-0.345726	-11.1785	Fibroblast
8.54788	-8.81563	PT
-0.633101	-11.3793	Fibroblast
-3.23029	-0.912157	IC
3.67087	-1.03984	PT
-4.12391	-1.46396	Myeloid Cell
3.73732	3.04414	B Cell
4.31971	2.81642	LOH
-1.99449	-0.455457	Fibroblast
-2.89011	-0.767634	T Cell
-2.68417	-0.402348	B Cell
-0.815826	-11.394	Fibroblast
-0.505737	-10.8677	Fibroblast
-0.843072	-11.0037	Fibroblast
-3.89626	-1.38396	Myeloid Cell
3.60849	-0.994272	PT
-3.43645	-0.713453	B Cell
3.59363	-0.970288	LOH
-2.02183	-0.668185	B Cell
-1.22363	-11.0384	Fibroblast
-0.429641	-10.9411	T Cell
-3.58228	-1.5666	Endothelia
-0.073862	-10.8292	Fibroblast
-2.05518	-0.559544	T Cell
-3.71385	-0.82731	LOH
3.50161	13.7208	Endothelia
4.11853	2.84934	Fibroblast
-3.63209	-1.36114	PT
-3.76343	-1.48616	Endothelia
-0.489937	-10.6599	Fibroblast
-4.24019	-1.43169	PT
-0.111328	-10.8055	Fibroblast
-5.05229	-2.60341	LOH
3.60378	-0.965675	Myeloid Cell
-2.47164	0.384665	Fibroblast
3.82439	-9.84717	Myeloid Cell
-1.79811	-0.448127	PT
3.635	3.11843	B Cell
3.96581	2.92766	B Cell
3.55453	-0.980591	PC
-0.355997	-10.6766	Fibroblast
3.4855	-1.0443	Fibroblast
-3.0417	-0.91671	Fibroblast
-3.44488	-1.39774	Fibroblast
-0.190525	-11.2089	Endothelia
-2.85527	0.961146	Myeloid Cell
3.85905	3.18766	B Cell
-0.411837	-11.1734	Endothelia
3.66252	-1.04135	Myeloid Cell
3.5837	-0.978897	T Cell
-3.45921	-1.19705	Endothelia
3.49183	-0.990816	B Cell
-2.86595	-0.989271	LOH
3.58646	-1.07121	Border Region
3.53304	-0.911872	Endothelia
-3.3543	-1.03571	LOH
-0.297614	-10.6611	Fibroblast
-2.39647	-0.365531	PEC
-3.92398	-1.36887	T Cell
-4.66534	-1.46398	PT
3.58521	-0.97313	Myeloid Cell
2.81371	-5.80551	Myeloid Cell
-3.00766	-0.509335	Fibroblast
-2.54027	0.537179	Endothelia
-3.83186	-1.68497	LOH
4.08285	3.00819	PT
-4.25234	-1.45328	LOH
-3.79509	-1.11761	Fibroblast
3.64527	-1.01662	PT
3.71812	-1.1158	Myeloid Cell
-2.35109	-0.628266	T Cell
3.5651	14.9961	Endothelia
-1.96662	-0.518033	PEC
7.02822	5.97678	Myeloid Cell
3.20788	-6.43074	Myeloid Cell
3.54705	-0.936648	Endothelia
-2.1115	-0.629514	PT
-0.889255	-11.4025	Fibroblast
3.66009	-1.02255	Myeloid Cell
-0.0414896	-10.9137	Fibroblast
3.57802	-0.993305	B Cell
-6.39734	-13.6021	Fibroblast
-3.55623	-0.947946	PT
-2.35866	0.20127	Border Region
-0.30178	-10.7923	Fibroblast
3.52817	-0.923788	Myeloid Cell
3.56754	-1.07386	Border Region
4.06552	2.91794	B Cell
-0.275932	-10.5923	Fibroblast
3.59242	-0.982647	Endothelia
-0.448879	-11.0888	Fibroblast
-4.24986	-1.39277	PT
-2.60312	-0.756747	Fibroblast
-2.12109	-0.120473	PT
2.23877	13.6641	Endothelia
-0.0686086	-10.9799	PT
3.66766	-1.05646	Endothelia
-4.5956	-2.83682	DCT/CNT
-4.07613	-1.4827	IC
3.62099	-1.0128	LOH
-0.940309	-11.2132	Fibroblast
-4.53822	-1.35852	Fibroblast
-0.302097	-11.1549	Fibroblast
3.3528	-7.48995	Myeloid Cell
-1.97301	-0.403931	PT
-3.85104	-1.16152	PT
3.57862	-0.964853	Fibroblast
-0.496406	-11.0875	Fibroblast
-0.237771	-10.7968	Fibroblast
3.59741	-1.09566	B Cell
3.22058	14.9429	Endothelia
-3.74171	-1.25034	PT
3.61908	-1.00936	B Cell
3.57402	-0.963891	Myeloid Cell
-3.48333	-1.55205	Endothelia
-0.265341	-10.8549	Fibroblast
-1.24044	-10.831	Fibroblast
3.76444	-1.2538	T Cell
-3.37423	-0.875949	Border Region
3.58016	-1.01515	PT
-3.58208	-0.889421	PT
-2.75951	-0.832945	PT
2.91773	-6.29769	Myeloid Cell
3.53224	-1.16413	Myeloid Cell
-0.643486	-10.5469	Fibroblast
-2.69518	-0.780924	IC
-4.58687	-1.90181	LOH
-0.483302	-11.3249	Fibroblast
2.61186	-5.14142	Myeloid Cell
-1.9921	-0.465999	Endothelia
3.57664	-0.964789	SMC/Pericyte
3.74499	-1.13294	PT
3.48631	-0.866382	PT
-3.64606	-1.20154	PT
3.74108	-1.11859	T Cell
3.5686	-0.954293	PC
-0.648642	-11.257	Fibroblast
3.62402	-1.00369	B Cell
3.59323	-0.984216	T Cell
3.50873	-0.903961	Fibroblast
3.60795	-0.997015	B Cell
-0.960773	-10.4735	Fibroblast
3.57928	-0.973452	PT
-2.68524	0.713175	Endothelia
-2.4013	0.151385	Myeloid Cell
-1.85801	-0.456531	SMC/Pericyte
8.5365	-0.595594	T Cell
-3.35881	-1.3369	PT
3.72158	-0.973204	T Cell
3.21436	-6.49615	Myeloid Cell
-2.25461	0.137563	Fibroblast
3.59735	-0.992886	Myeloid Cell
-1.93142	-0.349872	PT
4.34103	2.73258	Endothelia
-0.392256	-10.5218	Fibroblast
-3.39006	-0.729727	Fibroblast
-0.805024	-10.5079	Fibroblast
-0.191087	-11.0651	Fibroblast
-2.60011	0.151009	B Cell
-3.57692	-0.448042	LOH
3.60628	-0.986059	B Cell
-3.94389	-1.25891	Endothelia
2.48735	-5.73195	Myeloid Cell
-1.19603	-11.0137	LOH
4.54496	3.27864	B Cell
3.61977	-1.01269	Endothelia
-3.9058	-1.44385	B Cell
3.58399	-0.978036	T Cell
-2.28203	-0.397164	B Cell
-2.32258	0.206869	PT
-5.04553	-1.77484	B Cell
3.59495	-0.987268	B Cell
-0.521336	-10.5725	Fibroblast
3.64249	-0.990251	LOH
3.55349	-0.941753	PC
-3.57209	-1.16639	DCT/CNT
-2.82683	1.20662	IC
3.6179	-1.01013	LOH
-4.43163	-1.49271	PT
3.4782	-0.873937	Endothelia
3.58189	-0.967804	Myeloid Cell
-0.132089	-11.0966	Fibroblast
3.32261	-6.74029	Myeloid Cell
-3.49304	-0.638046	IC
3.59642	-0.987017	IC
-0.319932	-10.9552	Fibroblast
-0.421656	-10.6566	Fibroblast
3.74097	13.8271	Endothelia
3.26842	-6.8702	Myeloid Cell
-1.86766	-0.503028	SMC/Pericyte
3.58043	-0.969647	Fibroblast
-2.86707	1.15358	Endothelia
-4.16133	-1.38461	SMC/Pericyte
3.70051	-1.0913	Myeloid Cell
9.34863	-4.61367	T Cell
3.63024	-1.02677	Fibroblast
-4.24546	-1.24526	SMC/Pericyte
3.61289	-0.996349	Myeloid Cell
3.58251	-0.974789	Endothelia
-0.165112	-10.6735	Myeloid Cell
-0.563813	-10.6623	Fibroblast
-1.81134	-0.53096	LOH
-2.96116	1.93751	B Cell
-0.876178	-10.792	Fibroblast
3.26548	-7.4041	Endothelia
3.5802	-0.972753	Myeloid Cell
-2.0348	-0.329991	PT
-0.0791327	-11.1014	Fibroblast
3.20434	-7.74357	Endothelia
3.5868	-0.981851	LOH
2.89153	-3.99834	LOH
-4.9301	-1.90867	LOH
-1.88812	-0.476729	PT
-0.565841	-10.3505	Fibroblast
-0.587374	-10.6328	Fibroblast
-2.09034	1.14698	PT
-8.44019	0.452993	PT
-1.87982	-0.409156	LOH
8.94343	-3.71586	LOH
-0.031118	-10.7444	Fibroblast
-2.80163	-0.236756	Fibroblast
3.91085	2.97526	B Cell
-4.23649	-1.15715	Myeloid Cell
-4.17417	-1.49985	B Cell
-3.81022	-1.30826	Myeloid Cell
-0.574268	-10.1623	Fibroblast
-0.169132	-10.7855	Fibroblast
3.49337	-0.881279	Endothelia
-2.81217	2.00775	T Cell
-0.180339	-10.7823	Fibroblast
3.55407	-0.976801	LOH
-2.03786	-0.0915005	PT
3.51564	-0.914772	Fibroblast
-3.80162	-1.21685	Fibroblast
3.64822	-1.05144	Endothelia
1.01624	-0.859645	PT
3.50663	-0.896888	PT
3.96213	2.87898	PT
-2.46577	-0.0817455	PT
-0.752331	-11.0447	Fibroblast
2.48346	-5.73622	Myeloid Cell
-0.733093	-11.2793	Fibroblast
0.0638025	14.4239	Endothelia
3.73456	-1.10901	Endothelia
-0.367974	-11.5205	SMC/Pericyte
3.58041	-0.958414	Endothelia
-2.30765	-0.719795	PC
0.821852	-0.756295	Endothelia
-0.273809	-10.6239	Fibroblast
3.56837	-0.950134	T Cell
-13.3901	-0.114743	B Cell
3.5982	-0.992365	T Cell
3.5843	-0.976915	PT
-13.2419	-0.175539	Border Region
-3.8858	-1.1297	Myeloid Cell
-0.0216037	-10.7676	Myeloid Cell
-0.0524664	-10.8085	B Cell
2.36792	13.7208	Endothelia
-2.90336	1.11538	Endothelia
-3.43326	-0.977206	PT
-0.155143	-10.5392	Fibroblast
-3.12198	-1.07429	LOH
-3.46347	-1.09665	T Cell
3.55333	-0.931202	Myeloid Cell
-4.0331	-1.20659	Myeloid Cell
-4.19804	-1.20588	PT
-3.794	-1.64556	Endothelia
-3.28844	-0.0482407	SMC/Pericyte
-2.70993	-0.854019	B Cell
3.57055	-0.967918	LOH
-3.5476	-1.19393	PT
-3.7202	-1.08756	B Cell
-2.53195	-0.638521	B Cell
3.62425	-1.00462	LOH
-2.82224	-0.463298	PT
-1.14023	-10.7203	SMC/Pericyte
3.53539	-0.923588	B Cell
-3.92395	-1.22274	B Cell
3.62701	-1.01426	Myeloid Cell
-3.08737	-0.0834986	T Cell
-0.139723	-11.1873	Fibroblast
-1.31001	-10.6809	Fibroblast
-1.94932	-0.00421319	SMC/Pericyte
3.55206	-0.945615	Myeloid Cell
3.55634	-0.950944	B Cell
0.997661	-0.904691	Podocyte
-2.56073	0.535621	Border Region
-2.54621	0.518054	Endothelia
-3.51589	-1.03117	SMC/Pericyte
-0.255814	-10.414	Fibroblast
3.52134	14.9749	B Cell
3.56318	-1.01241	Myeloid Cell
-2.13725	-0.883707	PEC
-0.00848438	14.503	Endothelia Glomerular
-4.01483	-1.20119	Border Region
-0.215621	-11.3063	Fibroblast
-0.611961	-11.3919	Endothelia
-0.0797226	-11.0733	Fibroblast
-1.9462	-0.709555	T Cell
-1.07273	-10.9186	Endothelia
3.61106	14.3133	B Cell
0.0532769	-10.9775	Fibroblast
-3.75144	-1.28504	Myeloid Cell
0.0546797	-10.9943	SMC/Pericyte
-4.13667	-1.46528	T Cell
0.0187215	-10.9617	Fibroblast
0.0835731	-10.8799	Border Region
-0.179172	-10.7326	Fibroblast
-0.179737	-10.7777	B Cell
-0.178632	-10.9941	PT
-1.91092	-0.553192	PT
2.36607	13.9008	Border Region
1.35115	14.1357	Endothelia Glomerular
3.61328	-1.13184	T Cell
0.57721	14.239	Endothelia
3.56292	-0.951718	Fibroblast
-3.40649	-0.264043	PT
3.69348	-1.08928	B Cell
1.75945	14.1571	Endothelia Glomerular
-3.62501	-0.894131	PT
9.00961	-6.06062	T Cell
3.59818	-0.985719	Myeloid Cell
-0.228189	-11.1271	SMC/Pericyte
3.58538	-0.976451	SMC/Pericyte
-3.49073	-0.318569	PT
3.60694	-0.998297	Myeloid Cell
-1.74658	-0.46426	Podocyte
-1.87864	-0.486891	PT
-3.26523	-1.00371	PT
3.49543	-0.871004	Endothelia
-1.89507	-0.374481	PT
7.95224	8.67092	Fibroblast
3.59795	-0.996522	Myeloid Cell
-3.37353	-0.729431	Fibroblast
3.31905	-7.05353	Myeloid Cell
-1.67818	-0.481505	Myeloid Cell
-0.236434	-10.7058	Fibroblast
3.55732	-1.04736	T Cell
-3.69433	-1.69264	PT
3.57384	-0.969126	Fibroblast
-4.42318	-1.53034	Endothelia
-0.573611	-9.2292	B Cell
-1.86298	-0.381519	PC
0.187175	-10.8993	Endothelia
-0.38575	-10.4972	Fibroblast
-1.83424	-0.523566	PT
7.80975	8.50058	PC
3.50346	-0.895401	LOH
-1.03021	-11.1906	Endothelia
0.0511032	-11.1009	Fibroblast
3.67754	-0.946088	IC
-1.12897	3.50371	PT
-1.11199	-11.185	Fibroblast
3.59129	-0.983522	Endothelia
-0.64799	-11.1001	Fibroblast
-1.8188	-0.46131	PT
3.55741	-1.0863	Fibroblast
-2.76786	-0.821759	PT
-4.31147	-1.35452	Endothelia
-0.286258	-10.7044	PC
3.42826	-9.79591	Myeloid Cell
-2.64805	-0.242412	PT
3.69794	-1.08952	SMC/Pericyte
3.49362	-0.876471	Fibroblast
3.59663	-0.98409	T Cell
3.56955	14.9534	PT
-0.955334	-10.9835	T Cell
3.63966	14.8013	Endothelia
2.68593	14.1678	Endothelia Glomerular
-1.96346	-0.232246	PT
-4.68923	-1.48227	PT
0.0745604	-10.5936	Fibroblast
-1.04928	-11.1258	Fibroblast
-0.375785	-10.854	SMC/Pericyte
3.5083	-0.896585	Fibroblast
-0.827034	-11.4093	Fibroblast
3.5675	-5.87607	Myeloid Cell
-1.97192	-0.529045	LOH
-3.48581	-0.927214	Fibroblast
-0.551743	-10.4622	Fibroblast
-3.6819	-1.14241	PT
3.5969	-0.98967	Myeloid Cell
-2.85619	1.07329	IC
-0.55241	-10.6669	Fibroblast
3.57893	-0.974025	PT
3.55107	-0.938655	Myeloid Cell
-0.327052	-10.5762	PT
-1.97471	-0.453389	LOH
-2.58913	0.232469	PT
3.61171	-1.00305	Myeloid Cell
-2.47062	-0.734293	Myeloid Cell
2.9506	-6.21814	Myeloid Cell
7.23111	6.84435	PT
3.23143	-7.55754	Fibroblast
-0.226618	-10.8405	PT
3.71344	-1.10742	Endothelia
-2.38136	-0.706324	Fibroblast
-2.86427	-0.962152	B Cell
-3.52808	-0.750898	LOH
-1.98024	-0.495481	Fibroblast
-4.25322	-1.48004	PT
-2.46865	-0.528515	PT
-1.88672	-0.639677	Fibroblast
-0.450115	-10.451	Fibroblast
-2.05113	-0.413188	PT
3.55152	-1.0152	B Cell
3.5556	-6.04145	Myeloid Cell
0.0907192	-11.0499	SMC/Pericyte
2.9309	-3.2705	Endothelia
-0.578352	-10.4734	Myeloid Cell
-2.15336	-0.252341	Myeloid Cell
3.53053	-0.918044	Fibroblast
-0.887361	-10.9901	Fibroblast
-3.0387	-0.645978	PT
-0.0990537	-10.7698	LOH
-1.9216	-0.38508	PT
-2.95893	1.49577	Myeloid Cell
-0.0886157	-10.9868	SMC/Pericyte
-3.33882	-0.433022	T Cell
3.57385	-0.962048	Endothelia
3.58463	-0.975097	Myeloid Cell
-3.83466	-1.26783	B Cell
3.64328	-1.04081	LOH
-3.13563	-0.874168	LOH
-2.85561	0.586915	Endothelia
-3.4444	-0.318783	PT
-0.341907	-10.762	Fibroblast
0.351164	-10.9744	T Cell
-4.67935	-1.61676	LOH
-3.31898	-1.14452	B Cell
-3.59714	-1.20237	PT
4.52187	3.18189	Myeloid Cell
-4.28631	-1.40488	PT
-3.34719	-0.186357	Myeloid Cell
-0.00220834	-10.7307	Fibroblast
3.70478	-1.09123	Myeloid Cell
-0.667494	-10.4887	Fibroblast
3.70291	-1.07011	Endothelia
-0.448611	-10.5651	Fibroblast
3.53565	-0.932488	T Cell
-2.58015	0.498432	SMC/Pericyte
-4.03652	-1.21443	B Cell
-0.284683	-10.6049	Fibroblast
-0.26286	-10.3934	Fibroblast
-3.57452	-0.344017	B Cell
-1.92254	-0.362334	LOH
-3.31603	-1.44813	Endothelia
3.72975	3.14635	B Cell
-3.74875	-1.39476	LOH
-0.210115	-11.3078	T Cell
3.64568	-1.04152	Myeloid Cell
3.60487	-1.00143	Myeloid Cell
-2.44555	-0.354399	SMC/Pericyte
-0.21235	-11.1365	LOH
-0.275293	-10.7921	Fibroblast
7.96435	-4.42648	T Cell
-3.33602	-0.868785	T Cell
-1.90095	-0.430836	Endothelia
-3.39703	-0.89308	SMC/Pericyte
-4.63033	-1.53609	PT
-2.05145	-0.484232	PT
3.59307	-0.983058	IC
3.51726	-1.05195	B Cell
-2.75935	0.727924	SMC/Pericyte
-3.07596	0.377475	B Cell
3.6556	-0.989609	Myeloid Cell
-2.7791	0.909617	Endothelia
3.65146	-0.958916	Myeloid Cell
3.56048	-1.07352	Fibroblast
3.49195	-10.1912	Myeloid Cell
-2.97008	-0.750733	Fibroblast
-0.427761	-10.876	Fibroblast
3.09699	-1.21263	Myeloid Cell
3.65267	-1.0479	Myeloid Cell
-0.735326	-10.4926	Myeloid Cell
3.52783	-0.916493	T Cell
-3.59343	-1.55379	Endothelia
-2.04148	-0.351969	Endothelia
-1.83008	-0.380306	PT
-1.87773	-0.429283	Fibroblast
3.60816	-1.00711	Myeloid Cell
3.65205	-1.04662	Endothelia
3.59678	-0.986539	B Cell
3.59463	-0.968408	Endothelia
-4.73561	-1.8981	PT
0.00422706	-11.0916	IC
3.57463	-0.969836	PT
-3.436	-0.999048	Endothelia
-3.14636	-0.431466	Fibroblast
-3.86517	-1.41699	Myeloid Cell
-0.194988	-11.1896	Fibroblast
-2.38534	-0.510299	PT
-3.33275	-0.643892	PT
3.53654	-0.927003	Endothelia
3.94598	2.92481	B Cell
-2.22586	0.164624	Endothelia
-3.5152	-0.657386	PT
-3.45196	-0.734694	PT
3.64801	-1.02176	SMC/Pericyte
-2.05158	-0.433398	PT
0.0491412	-10.683	Fibroblast
3.50319	-1.11391	Myeloid Cell
0.142585	-10.9491	Myeloid Cell
-3.18249	-0.671897	PT
3.42968	-0.820999	Myeloid Cell
-3.16905	-0.848981	Fibroblast
3.50621	-0.897407	Fibroblast
3.60268	-0.992082	PT
8.57917	-8.87658	B Cell
-0.306658	-11.1482	Fibroblast
3.69419	-1.08349	T Cell
3.59321	-0.986063	Fibroblast
-0.195278	-10.7582	Fibroblast
3.25169	-6.67234	Myeloid Cell
-0.375115	-11.3237	Fibroblast
-0.390379	-10.5042	Fibroblast
-0.565658	-10.2275	Fibroblast
-0.419247	-10.9164	Fibroblast
-3.26646	-0.967932	Fibroblast
-1.45173	1.32913	PT
3.6043	13.7183	Endothelia
3.41798	-0.813706	T Cell
3.5795	-0.974618	B Cell
-3.45683	-0.869663	Endothelia
3.56318	-0.980319	Myeloid Cell
-3.50223	-1.02492	PT
-2.9928	0.873852	Myeloid Cell
3.5859	-0.978601	Myeloid Cell
3.53292	-0.985926	Fibroblast
3.663	-1.05621	Myeloid Cell
7.51584	-5.53896	B Cell
2.33543	-6.92053	Fibroblast
3.91938	-6.4885	Myeloid Cell
-3.41453	-0.265043	B Cell
3.67975	-1.02867	T Cell
-3.9612	-1.14431	B Cell
-0.13977	-11.1904	Fibroblast
-2.06537	1.48938	PT
-1.8947	-0.642596	Fibroblast
-0.369336	-10.484	T Cell
-4.09817	-1.3408	PT
3.62051	-1.00928	Endothelia
3.18528	-5.9523	Myeloid Cell
3.57792	-0.971372	Myeloid Cell
-0.719418	-11.0161	Fibroblast
3.20515	-8.19008	Myeloid Cell
9.57372	-8.06026	B Cell
3.53026	-0.917315	PT
3.61966	-0.996061	Fibroblast
-0.16156	-10.7788	Fibroblast
-3.54027	-0.451768	Endothelia
-1.96897	-0.40803	Fibroblast
-0.0323606	-10.8153	Fibroblast
-1.85552	-0.462407	SMC/Pericyte
4.1716	2.66562	B Cell
4.17085	2.68839	Fibroblast
3.88684	2.96916	B Cell
-4.32954	-1.38146	PT
3.68445	-1.06813	B Cell
3.61932	-1.22134	Myeloid Cell
-2.92435	0.565651	Myeloid Cell
-1.83079	-0.449871	Fibroblast
3.53473	-1.05798	Fibroblast
0.0880453	-11.1248	Fibroblast
3.6947	3.06084	B Cell
-0.794343	-11.0142	Endothelia
-3.06053	-0.6875	SMC/Pericyte
-0.167451	-11.1132	Fibroblast
-0.420761	-10.8586	PT
3.68006	-0.819285	Fibroblast
-3.92042	-1.32324	PT
-2.54463	-0.796573	Fibroblast
-5.00469	-1.70771	Endothelia
-1.95552	-0.320189	SMC/Pericyte
3.7876	2.98761	B Cell
-4.17538	-1.44147	PT
-0.355931	-10.771	Fibroblast
-4.74085	-1.53838	Endothelia
-0.278765	-10.9116	PT
3.5268	-0.91934	T Cell
-0.336271	-10.6794	SMC/Pericyte
4.36915	2.54957	B Cell
3.36287	-6.21049	Myeloid Cell
-7.2224	1.6338	B Cell
3.73015	3.03561	B Cell
-4.13637	-1.8423	Endothelia
3.63865	-1.03435	Myeloid Cell
-1.971	-0.580249	PT
3.893	2.84253	PT
-2.79888	0.809599	Myeloid Cell
-3.34686	-0.170498	Endothelia
3.29391	14.1477	PT
-3.92179	-1.33329	B Cell
0.12171	-10.9131	Fibroblast
0.140348	-11.0208	Endothelia
-2.81274	1.05242	SMC/Pericyte
3.72232	3.03551	SMC/Pericyte
1.891	13.8852	Endothelia
3.39396	-3.76959	T Cell
-5.099	-2.14609	DCT/CNT
-3.89297	-1.19843	PT
-3.65108	-1.12892	DCT/CNT
4.22681	2.98772	B Cell
3.59335	-0.987886	B Cell
3.55382	-0.940138	B Cell
-0.246598	-10.461	Fibroblast
-2.14056	4.37049	Endothelia
-3.94459	-1.55332	Endothelia
3.46244	-1.0727	PT
-0.187589	-10.8127	T Cell
-2.27884	2.85658	PT
-1.77522	-0.503086	Myeloid Cell
3.76707	3.00049	B Cell
3.22876	-6.18453	Myeloid Cell
0.0648886	-10.8777	Fibroblast
-0.27503	-10.52	Fibroblast
0.112704	-10.7987	Fibroblast
-5.99306	-1.83706	T Cell
3.57824	-0.929037	T Cell
9.27702	-8.43252	B Cell
-2.64951	0.690625	Endothelia
-4.05247	-1.33443	B Cell
4.21023	2.61565	SMC/Pericyte
3.11933	-6.09243	Myeloid Cell
-3.47713	-1.15086	SMC/Pericyte
-0.202761	-10.9198	Endothelia
-0.385954	-10.0055	T Cell
-3.3539	-1.01267	B Cell
-3.20405	-1.00485	T Cell
-0.969198	-11.368	Endothelia
3.57364	-0.959523	PT
3.58536	-0.979249	DCT/CNT
-0.13567	-10.5236	SMC/Pericyte
-2.54208	-0.614287	B Cell
-2.00076	-0.174626	Endothelia
-1.06764	-11.0278	Fibroblast
3.65294	-1.04822	IC
3.58436	-0.977919	T Cell
8.6806	-2.52684	PT
-2.80757	-0.291765	PT
-4.06493	-1.66394	PT
3.61808	-1.01135	Myeloid Cell
3.78457	-6.36511	Myeloid Cell
3.91041	2.94466	Fibroblast
-3.92484	-1.313	B Cell
3.8315	2.95736	Fibroblast
-0.366326	-10.4053	Fibroblast
3.6319	-1.02705	Myeloid Cell
4.67957	2.36884	PT
3.52315	-0.913824	B Cell
-3.8484	-0.979235	Endothelia
-3.67107	-1.30977	B Cell
-3.87289	-1.24192	Myeloid Cell
-3.30698	-0.607439	PT
-2.88394	0.815421	Endothelia
3.65032	3.06773	B Cell
3.65958	-1.05189	T Cell
-2.64599	-0.754241	SMC/Pericyte
-0.2737	-10.9845	Fibroblast
-5.58552	-13.7357	SMC/Pericyte
-3.57778	-1.0919	Myeloid Cell
-0.0919705	-10.8864	Fibroblast
-2.87497	1.03212	Endothelia
-3.66732	-1.5533	LOH
-1.9478	-0.445157	Fibroblast
-3.6126	-0.955874	PT
3.58486	-1.00264	B Cell
3.84969	3.05814	B Cell
-4.08515	-1.24219	Endothelia
-1.82034	-0.754851	Fibroblast
-3.87557	-1.34986	Endothelia
3.59895	-0.989644	Myeloid Cell
4.07687	2.71841	B Cell
-0.383374	-10.6183	Fibroblast
-0.0573482	-10.8104	Fibroblast
3.53168	-0.920674	SMC/Pericyte
9.18551	-9.01701	PT
-2.01795	-0.326187	PT
-0.582151	-11.2836	Fibroblast
3.56815	-0.885736	PT
3.58814	-1.02407	Myeloid Cell
-3.36478	-0.131384	Myeloid Cell
3.73901	-1.14712	IC
-0.197676	-11.1229	Fibroblast
4.34164	2.56511	PT
-3.62565	-0.961982	Myeloid Cell
3.50196	-0.889432	PT
-9.09484	-0.971003	T Cell
-2.06486	-0.73224	DCT/CNT
3.65175	-1.04473	B Cell
-3.46122	-0.279764	PT
-0.177194	-10.7948	B Cell
-3.48553	-1.26562	Endothelia
-0.24443	-11.2297	T Cell
-3.86223	-1.27014	PT
3.31161	14.2898	Endothelia
-2.93403	-0.867349	Fibroblast
3.58844	-0.981773	B Cell
-0.0022181	-10.489	Fibroblast
-2.16268	-0.575823	SMC/Pericyte
-0.202905	-10.6982	Fibroblast
-0.492517	-10.4589	Fibroblast
-3.13666	-0.714623	B Cell
-4.02269	-1.72776	Endothelia
-3.5937	-0.958443	PEC
-1.93881	-0.61063	B Cell
-0.402253	-10.7276	Fibroblast
3.57233	-0.960395	T Cell
3.72163	-1.12783	Myeloid Cell
-1.13456	3.47178	PT
-0.126963	-10.483	Fibroblast
-0.051419	-10.7381	Fibroblast
-3.86857	-1.2306	SMC/Pericyte
3.49867	-0.89525	Endothelia
-2.8732	1.04679	B Cell
9.58153	-7.82481	T Cell
-2.53332	-0.719863	Fibroblast
-3.99316	-1.2908	PT
-3.77631	-1.29525	Endothelia
9.3941	8.82592	B Cell
-0.316738	-10.6391	Fibroblast
-3.40055	-0.972137	Fibroblast
-3.219	-4.56903	SMC/Pericyte
-1.98001	-0.271724	Fibroblast
-2.77752	0.552096	PT
-1.71127	-0.380131	PEC
3.56332	-0.971056	IC
-3.68751	-1.14195	B Cell
3.59246	-0.985675	T Cell
-3.85991	-1.23722	Myeloid Cell
3.61002	-1.00228	SMC/Pericyte
-3.6678	-1.44185	Myeloid Cell
-0.873433	-11.4652	Endothelia
3.54166	-1.08392	Myeloid Cell
-1.05146	3.51452	T Cell
-0.420025	-10.1594	Fibroblast
-3.23347	-0.649393	PC
-2.27586	0.176304	Endothelia Glomerular
-0.713216	-10.3472	Fibroblast
-2.54455	0.428444	SMC/Pericyte
-3.86276	-1.91624	DCT/CNT
4.03253	2.9157	B Cell
-0.355415	-10.7633	SMC/Pericyte
-2.07446	-0.461772	B Cell
-0.258752	-11.1489	Fibroblast
3.50779	-0.896563	Fibroblast
-0.903275	-11.2016	SMC/Pericyte
3.82158	2.90461	SMC/Pericyte
1.91992	13.8056	Endothelia Glomerular
-2.27075	-0.682714	Fibroblast
-0.366702	-10.5201	Fibroblast
-0.245675	-10.5201	T Cell
-4.21001	-1.36002	SMC/Pericyte
-3.88354	-14.9486	IC
-3.36781	-1.31658	PT
4.04676	2.96638	B Cell
-0.428565	-10.6824	B Cell
-2.07721	-0.51631	PT
-0.357948	-11.0509	SMC/Pericyte
-4.24394	-1.52997	SMC/Pericyte
-2.99524	-0.601435	Endothelia
-4.03696	-1.78614	SMC/Pericyte
-2.74748	0.857771	Endothelia Glomerular
-4.76395	-1.42486	Myeloid Cell
-4.07432	-1.26895	PT
-3.39353	-0.804665	Myeloid Cell
-5.21883	-1.67351	SMC/Pericyte
-3.69049	-1.12127	SMC/Pericyte
-2.39071	0.264901	Podocyte
-0.160312	-10.6856	Fibroblast
-1.98712	-0.284306	Endothelia
-3.27887	-1.02068	B Cell
-2.25511	-0.585862	SMC/Pericyte
8.02757	-3.71012	T Cell
3.47305	-0.862703	PT
3.56258	-0.955966	T Cell
-8.72262	4.93357	PT
8.94922	-8.9313	T Cell
-3.72401	-0.879093	B Cell
-0.609783	-10.4413	Fibroblast
-2.60036	0.450248	B Cell
-6.80279	-0.754129	Endothelia
-4.48879	-1.4391	SMC/Pericyte
-0.0517444	-10.797	Fibroblast
3.58253	-0.968312	Fibroblast
-2.18895	0.00157809	PT
-1.98403	-0.610668	Fibroblast
-1.82876	-0.243852	Podocyte
-2.46652	0.408862	Endothelia
0.888898	-0.8967	SMC/Pericyte
-2.02583	-0.285661	PT
7.9821	-6.48825	PT
0.810962	-0.825049	Podocyte
-2.7141	-15.4188	SMC/Pericyte
3.71396	3.0254	PT
3.67291	-1.00519	T Cell
1.98199	13.9006	Endothelia Glomerular
-0.388713	-10.2947	Fibroblast
-6.54257	-13.5328	Endothelia Glomerular
3.6061	-0.993259	PT
-0.0741038	-10.8302	IC
-4.39126	-1.26671	T Cell
1.56574	13.9111	Endothelia Glomerular
3.2465	13.3871	Podocyte
-4.16158	-1.58284	Podocyte
9.63748	0.0943538	Endothelia Glomerular
-2.84853	1.1213	Endothelia Glomerular
-3.15463	-0.791017	SMC/Pericyte
-0.437018	-10.7104	Fibroblast
-1.58467	-0.393212	Podocyte
-2.41996	-0.322722	Myeloid Cell
-1.78957	-0.363213	B Cell
-2.42331	-0.468586	Myeloid Cell
-0.0959995	-10.9279	Fibroblast
3.61861	-1.01329	IC
-4.18561	-1.15718	SMC/Pericyte
3.35952	-8.10627	Myeloid Cell
-2.89647	-0.758323	Fibroblast
-3.52832	-0.365594	T Cell
3.82475	-1.12912	Fibroblast
-4.12475	-1.64704	Endothelia Glomerular
-0.598725	-11.3099	Endothelia
-0.851517	-11.1086	SMC/Pericyte
-0.197992	-10.4994	Fibroblast
-12.5933	9.16818	Endothelia
-1.86099	-0.492778	Endothelia
-2.36688	-0.605554	PT
3.65511	-1.03571	Myeloid Cell
-1.75694	-0.259365	Myeloid Cell
-6.50558	-13.4151	Endothelia Glomerular
-3.67729	-1.09685	Podocyte
-4.13439	-1.32875	PEC
-2.10394	-0.627777	Myeloid Cell
-3.31027	-0.82463	PT
3.54429	-0.933714	SMC/Pericyte
2.9349	-6.69369	Myeloid Cell
-3.29634	-0.242004	PT
-3.81989	-1.32899	SMC/Pericyte
3.67982	-1.06966	Myeloid Cell
-2.6725	-0.1223	PT
-0.178556	-10.5875	Myeloid Cell
3.61739	-1.00561	B Cell
3.58292	-0.974115	Myeloid Cell
1.78727	14.0721	Endothelia Glomerular
1.93227	-2.48534	Endothelia
-4.11193	-1.3744	PT
3.92845	-0.872723	LOH
9.08432	-8.96917	PT
-2.93105	0.592232	Endothelia Glomerular
-0.259981	-10.7186	PEC
0.754158	14.3092	Endothelia Glomerular
-2.61371	0.622096	SMC/Pericyte
-1.95812	-0.446294	SMC/Pericyte
0.0112195	-10.9863	IC
-2.85606	1.15485	Endothelia Glomerular
3.59066	-0.984811	Myeloid Cell
-4.26933	-1.36239	PT
3.59472	-0.980538	B Cell
-2.83315	1.06859	SMC/Pericyte
-1.93955	-0.280669	Endothelia
-0.38542	-11.0309	Fibroblast
-2.22321	-0.589339	SMC/Pericyte
-0.692514	-11.2241	SMC/Pericyte
3.56354	-0.940961	T Cell
7.29186	-3.36436	Fibroblast
-0.107645	-11.0491	SMC/Pericyte
3.65039	-1.04235	T Cell
-4.45971	-1.4455	SMC/Pericyte
-4.28432	-1.40694	PT
-2.58787	0.525678	Endothelia Glomerular
[truncated: 521,856+ more rows]

## Sheet: Figure 1g
Image 1:				Image 2:
x	y	Group		x	y	Group
79179	74424	PT		125383	3592	LOH
79153	74868	Endothelia		125384	1902	Myeloid Cell
79138	73982	PC		125365	1980	PT
79139	77262	PT		125378	4013	T Cell
79156	76420	B Cell		125378	3329	T Cell
79169	74150	LOH		125355	1522	PT
79156	74310	SMC/Pericyte		125350	1754	Fibroblast
79128	77354	Endothelia		125355	2561	PT
79139	74946	PT		125345	2697	PT
79147	73922	IC		125362	4226	PT
79137	77443	SMC/Pericyte		125346	2106	PT
79119	74124	LOH		125351	2624	PT
79120	74201	LOH		125361	1812	Myeloid Cell
79133	74524	PT		125335	3863	Endothelia
79116	75520	PT		125339	1405	PT
79140	74674	LOH		125326	3117	B Cell
79105	77945	PT		125347	3063	Myeloid Cell
79121	74625	LOH		125344	2471	PT
79117	74770	LOH		125322	3617	LOH
79111	75871	T Cell		125335	1146	Myeloid Cell
79097	74404	PT		125334	2411	PT
79099	75816	PT		125326	3946	Fibroblast
79119	76651	Fibroblast		125309	4080	PT
79093	75326	Endothelia		125319	1914	Myeloid Cell
79105	75427	T Cell		125314	1818	Fibroblast
79095	77109	PT		125334	3758	Fibroblast
79089	73855	SMC/Pericyte		125307	3919	Fibroblast
79105	75160	PT		125291	1280	Fibroblast
79082	74268	PT		125303	2280	PT
79092	73935	PC		125283	4028	T Cell
79075	74109	LOH		125311	1692	Myeloid Cell
79064	74050	LOH		125274	1097	B Cell
79093	76967	PT		125285	3500	Myeloid Cell
79088	74821	LOH		125281	4209	PT
79076	75738	Endothelia		125287	3060	Fibroblast
79080	77372	PT		125265	3675	LOH
79069	77444	Endothelia		125278	4119	PT
79049	73940	PC		125265	2596	Fibroblast
79070	76506	PT		125254	3600	LOH
79053	75462	SMC/Pericyte		125263	3857	Endothelia
79054	74522	PT		125259	1666	Endothelia
79053	75388	B Cell		125225	3729	LOH
79057	74437	PT		125251	1432	PT
79058	76625	PT		125261	2155	PT
79045	77513	PT		125255	2296	PT
79050	75954	PT		125241	3371	PT
79037	74297	PT		125253	1339	PT
79026	74797	LOH		125205	3530	LOH
79031	75190	PT		125254	3253	Myeloid Cell
79040	77205	PT		125234	3152	Fibroblast
79023	77560	PT		125241	1469	PT
79036	76767	PT		125252	3938	B Cell
79037	77997	Endothelia		125230	2903	Fibroblast
79022	75322	SMC/Pericyte		125221	2798	Myeloid Cell
79017	76063	SMC/Pericyte		125240	4168	PT
79011	76990	PT		125208	2082	PT
79026	74145	PT		125226	2132	PT
79026	76399	PT		125202	3845	Endothelia
79006	76648	PT		125198	3319	PT
78993	75770	PT		125196	1940	Fibroblast
78994	73841	Endothelia		125203	3985	Fibroblast
78982	74085	LOH		125210	3069	Endothelia
78992	74772	LOH		125192	1037	B Cell
78989	77102	Fibroblast		125195	4082	PT
78990	75673	Myeloid Cell		125184	2333	PT
78975	74011	LOH		125208	1610	Fibroblast
78977	74197	PT		125188	2461	PT
78986	77794	PT		125179	1824	Endothelia
78984	75429	PT		125178	2551	PT
78945	75261	Endothelia		125155	3182	Fibroblast
78969	75350	PT		125158	3616	LOH
78977	74567	LOH		125189	3929	Myeloid Cell
78959	74527	PT		125155	1384	PT
78948	76745	PT		125153	1314	PT
78940	76290	PT		125174	4183	PT
78956	76873	PT		125191	1188	Fibroblast
78953	77267	Endothelia		125182	2827	Fibroblast
78950	75370	PT		125164	1490	B Cell
78944	77495	SMC/Pericyte		125151	2294	T Cell
78939	77586	PT		125167	1444	PT
78945	77166	PT		125136	3779	LOH
78930	74716	LOH		125117	1576	Fibroblast
78933	77724	PT		125144	3262	PT
78914	75197	PT		125130	2659	Myeloid Cell
78925	76408	PT		125115	1976	Myeloid Cell
78890	74081	LOH		125160	3001	Fibroblast
78931	74377	Endothelia		125140	1869	Endothelia
78918	74797	B Cell		125128	1134	SMC/Pericyte
78914	75872	PT		125132	1754	Fibroblast
78907	75696	PT		125114	3882	Fibroblast
78922	76126	Endothelia		125122	4219	PT
78892	73980	LOH		125118	1616	Fibroblast
78903	74662	LOH		125099	2807	Fibroblast
78898	77001	PT		125114	3008	Fibroblast
78888	74558	PT		125082	2569	PT
78908	75595	PT		125101	2876	Fibroblast
78880	77112	PT		125099	1699	Fibroblast
78882	74489	PT		125095	3157	PT
78892	74607	LOH		125105	4130	PT
78879	75352	Endothelia		125109	3977	Fibroblast
78881	76880	PT		125069	1469	PT
78862	75207	Fibroblast		125107	2213	Endothelia
78857	76372	PT		125076	3845	Fibroblast
78862	74205	PT		125068	2907	Fibroblast
78862	77517	PT		125063	2364	PT
78835	76233	T Cell		125067	1862	Fibroblast
78863	77684	PT		125070	3937	Myeloid Cell
78850	77749	PT		125039	3027	Fibroblast
78842	77618	SMC/Pericyte		125049	2311	Fibroblast
78831	78001	PT		125050	1895	Fibroblast
78833	76052	PT		125031	1313	PT
78840	74403	PT		125040	1500	PT
78853	75665	PT		125032	3122	Myeloid Cell
78826	76300	PT		125042	4212	Fibroblast
78829	75293	Endothelia		125028	2424	PT
78819	75994	PT		125051	4017	PT
78823	76911	PT		125047	3470	Myeloid Cell
78822	73921	LOH		125023	4149	Fibroblast
78827	77044	Endothelia		125019	3890	T Cell
78813	76107	PT		125019	2048	Fibroblast
78779	75090	PT		125014	2504	PT
78796	75648	PT		124996	3522	B Cell
78790	77531	PT		125022	1814	PT
78798	74304	PT		125016	3440	B Cell
78786	74575	PT		124998	3589	Fibroblast
78801	75159	T Cell		124976	2139	PT
78782	75566	PT		124974	2079	PT
78793	75005	PT		124948	1587	Fibroblast
78780	75257	PT		124989	2855	B Cell
78772	73883	LOH		124954	3661	LOH
78765	76354	Endothelia		124964	3094	Myeloid Cell
78772	74243	PT		124973	3961	PT
78763	73831	LOH		124948	1497	PT
78763	74918	PT		124936	3792	LOH
78739	77929	SMC/Pericyte		124955	2921	B Cell
78745	74689	PT		124977	2208	Fibroblast
78758	75767	SMC/Pericyte		124957	4189	Fibroblast
78744	75473	PT		124961	1330	PT
78735	74001	PT		124935	1186	Fibroblast
78736	78020	PT		124921	3563	B Cell
78728	74786	PT		124942	3995	PT
78715	76409	PT		124940	2457	Fibroblast
78735	76915	Fibroblast		124904	3147	PT
78726	74865	PT		124907	3343	PT
78718	73915	PT		124929	1717	Fibroblast
78714	75194	PT		124896	2083	PT
78706	75764	PT		124898	2234	Fibroblast
78710	74532	Fibroblast		124889	2834	Fibroblast
78699	76776	PT		124892	1330	PT
78702	75530	PT		124890	2514	Endothelia
78692	75020	PT		124887	3922	PT
78697	76855	PT		124871	3438	B Cell
78678	74934	Endothelia		124887	2932	Fibroblast
78688	75400	PT		124873	2672	Fibroblast
78691	75658	PT		124863	3080	Fibroblast
78679	73849	T Cell		124872	1262	T Cell
78677	75118	T Cell		124857	1620	Myeloid Cell
78663	76941	PT		124854	2385	Fibroblast
78663	77910	PT		124880	4223	PC
78643	76306	Fibroblast		124848	1509	PT
78650	74676	LOH		124837	2036	Fibroblast
78654	76863	PT		124856	2485	Fibroblast
78645	75875	PT		124829	2203	PT
78649	74821	SMC/Pericyte		124848	2736	T Cell
78651	75449	PT		124847	3716	LOH
78658	74584	LOH		124837	3809	Fibroblast
78644	74073	PT		124860	3517	Myeloid Cell
78635	77414	PT		124852	1198	Fibroblast
78635	74011	PT		124851	1891	T Cell
78637	76675	Myeloid Cell		124826	2113	PT
78625	75606	PT		124831	3367	Fibroblast
78631	76402	Endothelia		124811	1344	PT
78615	74876	PT		124801	3530	Myeloid Cell
78631	75349	PT		124804	4043	PT
78628	77998	PT		124798	4147	Endothelia
78627	75278	Myeloid Cell		124800	4217	IC
78621	74552	LOH		124802	1184	Myeloid Cell
78607	75201	Endothelia		124802	2703	B Cell
78599	75720	Endothelia		124806	3013	PT
78619	76470	Fibroblast		124789	3272	PT
78604	74698	LOH		124778	2127	PT
78616	76536	PT		124776	2194	PT
78586	74250	PT		124787	3877	PT
78583	74124	SMC/Pericyte		124780	1984	Myeloid Cell
78572	75137	PT		124784	2845	Fibroblast
78579	77509	PT		124799	2391	Endothelia
78582	74507	PT		124770	3441	Endothelia
78572	75941	PT		124729	4083	Fibroblast
78591	74360	PT		124776	1507	PT
78584	74773	Myeloid Cell		124754	1892	PT
78564	75855	PT		124773	1818	PT
78583	76981	PT		124771	2469	Myeloid Cell
78522	75042	PT		124747	2645	Fibroblast
78563	75995	PT		124753	1081	PT
78543	76687	PT		124766	2804	Fibroblast
78535	74430	LOH		124745	3669	Endothelia
78515	76341	PT		124771	3041	Fibroblast
78542	75278	Endothelia		124734	3366	Fibroblast
78549	77859	PT		124735	3108	Fibroblast
78525	74705	LOH		124722	3167	PT
78523	76471	Fibroblast		124738	2701	Fibroblast
78524	76984	PT		124731	2033	Myeloid Cell
78537	74543	LOH		124691	3754	Fibroblast
78525	77375	PT		124732	4212	PT
78507	75340	PT		124744	2401	Myeloid Cell
78505	74359	LOH		124734	2545	Myeloid Cell
78522	74056	PT		124725	2909	Myeloid Cell
78510	75148	LOH		124710	3042	Fibroblast
78510	73978	Endothelia		124680	1341	PT
78509	74838	PT		124709	2342	Myeloid Cell
78515	75924	Fibroblast		124701	1510	PT
78508	75242	LOH		124721	1773	PT
78491	74210	PT		124703	2442	Myeloid Cell
78498	74765	LOH		124714	4144	Endothelia
78454	75790	PT		124697	1244	Myeloid Cell
78470	76027	PT		124687	3866	PT
78470	74661	LOH		124672	1852	PT
78452	75938	Endothelia		124680	3520	LOH
78449	77050	PT		124680	1660	Myeloid Cell
78440	74348	LOH		124660	4044	PT
78445	75078	LOH		124679	2813	Fibroblast
78458	74083	PT		124663	1922	PT
78418	75858	PT		124658	3583	Endothelia
78429	76903	PT		124680	2395	Myeloid Cell
78442	77302	SMC/Pericyte		124636	4204	PC
78437	75246	LOH		124659	1782	PT
78431	74727	LOH		124659	1680	T Cell
78405	75408	PT		124662	2098	Endothelia
78416	73928	PT		124670	1058	PT
78405	77469	PT		124625	1085	PT
78406	74625	LOH		124673	2896	T Cell
78413	78001	PT		124666	3317	Fibroblast
78398	74417	LOH		124642	1737	PT
78399	77346	Fibroblast		124643	3048	Fibroblast
78396	74533	LOH		124642	3238	PT
78394	74970	PT		124618	1513	PT
78367	76037	B Cell		124617	2001	Myeloid Cell
78389	77404	SMC/Pericyte		124624	2314	SMC/Pericyte
78380	75310	Fibroblast		124610	2900	Fibroblast
78366	76418	PT		124609	3169	PT
78374	74456	LOH		124597	1817	Fibroblast
78357	75217	LOH		124585	3775	Fibroblast
78381	75059	LOH		124597	1650	T Cell
78370	73998	T Cell		124591	3848	Fibroblast
78360	75963	PT		124571	1227	T Cell
78348	76953	Fibroblast		124592	2139	Fibroblast
78353	75001	SMC/Pericyte		124588	2558	B Cell
78353	73836	PT		124582	4130	Fibroblast
78347	74363	Endothelia		124555	3412	Fibroblast
78351	77042	PT		124593	1355	PT
78337	76331	B Cell		124547	3243	Fibroblast
78347	76857	PT		124551	3323	LOH
78347	77317	Endothelia		124562	1023	PT
78350	73902	PT		124564	3084	T Cell
78354	74279	PT		124548	1745	Fibroblast
78330	74530	LOH		124569	2204	Endothelia
78324	75069	LOH		124542	4211	PC
78330	74653	LOH		124560	1507	PT
78326	74869	PT		124546	3942	PT
78297	75367	PT		124537	3443	Fibroblast
78306	77798	PT		124553	2369	Endothelia
78303	75295	PT		124553	1868	T Cell
78254	74439	PT		124530	4155	Myeloid Cell
78284	76750	PT		124529	1334	PT
78302	77399	B Cell		124527	2096	PC
78291	74300	Endothelia		124541	2846	Fibroblast
78281	74980	T Cell		124497	3516	LOH
78277	73854	PT		124542	1620	T Cell
78253	74363	PT		124542	1915	B Cell
78280	76913	PT		124516	2177	IC
78260	76058	PT		124540	2773	PT
78260	77344	PT		124522	2932	Fibroblast
78239	76310	PT		124515	3729	PT
78268	74525	LOH		124504	1479	PT
78261	76616	PT		124511	1117	Fibroblast
78252	76864	B Cell		124508	2685	Myeloid Cell
78264	74577	LOH		124512	3844	SMC/Pericyte
78250	77025	PT		124482	3361	LOH
78257	77469	PT		124467	3871	Myeloid Cell
78269	74892	PT		124467	2378	PT
78270	75780	PT		124482	1975	Myeloid Cell
78248	77880	PT		124486	2027	Myeloid Cell
78255	74016	SMC/Pericyte		124465	4044	PT
78248	75324	PT		124481	2722	PT
78262	73929	PT		124488	2994	Fibroblast
78246	75229	PT		124455	1742	Endothelia
78239	76425	PT		124428	1458	PT
78247	74188	PT		124440	3733	PT
78232	75098	LOH		124454	2575	Myeloid Cell
78247	75412	T Cell		124437	2192	IC
78239	76937	SMC/Pericyte		124451	2651	Myeloid Cell
78237	74270	PT		124437	1322	PT
78246	75026	PT		124443	3275	LOH
78216	73962	PT		124396	3592	LOH
78214	75291	PT		124448	1091	Myeloid Cell
78211	74760	Endothelia		124427	1687	Fibroblast
78209	75541	PT		124418	1592	SMC/Pericyte
78203	75193	PT		124421	2001	SMC/Pericyte
78202	75432	PT		124419	1160	Fibroblast
78202	74290	PT		124422	3385	LOH
78204	77515	PT		124425	4173	Endothelia
78200	76205	PT		124430	2978	Endothelia
78195	77914	PT		124414	2458	PT
78196	73869	PT		124404	3262	LOH
78196	76531	PT		124402	3101	PT
78196	75958	PT		124386	4089	PT
78188	76932	Fibroblast		124394	1407	PT
78196	77399	PT		124392	3764	PT
78196	77815	PT		124397	1795	Myeloid Cell
78191	76597	PT		124382	3434	LOH
78194	76682	PT		124394	1927	Myeloid Cell
78191	74049	PT		124379	2010	PC
78187	76839	PT		124364	2882	Endothelia
81155	74137	Endothelia		124389	3997	PT
81129	75972	PT		124369	1251	PT
81137	75440	Fibroblast		124346	2672	PT
81140	75322	Fibroblast		124327	3373	LOH
81139	76354	Endothelia		124357	3918	Endothelia
81132	74062	PT		124340	1342	PT
81145	74859	PT		124302	2039	PC
81129	76541	PT		124331	2578	Fibroblast
81131	74941	SMC/Pericyte		124332	2766	PT
81100	75626	PT		124327	1872	PC
81104	76414	SMC/Pericyte		124322	3025	PT
81113	77598	PT		124319	2376	PT
81084	75044	PT		124297	3253	LOH
81101	75519	Myeloid Cell		124320	3962	Fibroblast
81084	76308	PT		124316	1641	Myeloid Cell
81072	75327	PT		124297	1414	Fibroblast
81081	74241	PT		124317	2843	T Cell
81074	76016	PT		124299	4036	Fibroblast
81074	74393	PT		124263	3610	LOH
81082	77815	PT		124320	1490	Endothelia
81078	78027	PT		124294	2721	PT
81055	74105	PT		124309	1802	Fibroblast
81064	77576	PT		124235	3485	LOH
81070	76076	PT		124258	1207	PT
81061	77761	PT		124271	1319	PT
81061	77665	PT		124273	1263	PT
81052	77959	Myeloid Cell		124251	3891	Fibroblast
81031	75470	PT		124267	1732	Myeloid Cell
81031	77342	PT		124255	3799	Fibroblast
81025	77601	Endothelia		124235	1817	Endothelia
81012	78010	SMC/Pericyte		124222	2992	PT
81014	75538	PT		124247	2494	B Cell
81030	74531	Myeloid Cell		124217	3758	Fibroblast
81030	75317	PT		124225	1890	B Cell
81022	76717	PT		124227	2604	PT
81036	74471	PT		124253	3310	LOH
81010	77863	Endothelia		124221	2707	Fibroblast
81019	74203	B Cell		124239	2245	Fibroblast
80981	77780	Endothelia		124230	2174	T Cell
81007	74328	PT		124199	3301	LOH
81026	74641	PT		124191	1260	PT
81009	77132	PT		124213	3571	LOH
81006	75429	PT		124213	2396	T Cell
81015	77236	SMC/Pericyte		124194	4092	Fibroblast
80989	77693	PT		124186	3268	LOH
80991	77925	SMC/Pericyte		124192	2456	Myeloid Cell
80991	75049	Fibroblast		124198	3976	Fibroblast
81001	75388	PT		124192	3376	LOH
81015	77096	B Cell		124195	2773	Fibroblast
80959	75709	PT		124190	3924	Fibroblast
81011	77193	PT		124175	1397	Endothelia
80987	75582	PT		124195	1663	B Cell
81003	77046	PT		124169	1985	PC
80986	76503	PT		124170	3832	PT
80996	74691	PT		124173	1158	Endothelia
80989	76759	Endothelia		124157	3681	Fibroblast
80986	74388	SMC/Pericyte		124177	2195	Fibroblast
80979	74455	PT		124169	3437	Fibroblast
80970	74977	PT		124169	1548	Myeloid Cell
80956	76594	Endothelia		124173	2518	PT
80959	76029	SMC/Pericyte		124152	3640	Endothelia
80958	75806	PT		124173	4015	Fibroblast
80959	75306	PT		124163	2717	Myeloid Cell
80955	74905	PT		124151	1094	Fibroblast
80959	74170	SMC/Pericyte		124145	3603	Fibroblast
80946	74836	PT		124157	2870	Endothelia
80939	77141	PT		124159	1899	Endothelia
80933	75507	Endothelia		124136	3548	Fibroblast
80943	75157	PT		124129	3892	PT
80949	76824	PT		124145	1314	Endothelia
80932	77955	Endothelia		124137	1680	T Cell
80924	76638	SMC/Pericyte		124116	2294	PT
80908	76734	PT		124135	2753	Fibroblast
80925	74160	PT		124127	2670	SMC/Pericyte
80926	75428	PT		124114	2356	PT
80892	76974	PT		124131	2428	Fibroblast
80914	76271	Endothelia		124126	2947	B Cell
80907	77255	PT		124111	2227	PT
80912	73942	PT		124118	3368	Fibroblast
80917	74059	PT		124125	2134	Fibroblast
80906	74671	Endothelia		124110	1070	Fibroblast
80908	76681	PT		124101	3276	LOH
80900	74954	PT		124073	3768	PT
80892	75026	PT		124093	1226	Fibroblast
80897	75648	PT		124085	2518	PT
80895	74503	Myeloid Cell		124083	3486	T Cell
80907	76873	B Cell		124061	3426	Fibroblast
80895	77890	PT		124069	3675	Fibroblast
80884	76180	PT		124032	2413	PT
80887	76515	PT		124032	3898	PT
80847	75280	PT		124054	2484	Fibroblast
80884	75844	PT		124041	2758	PT
80855	74218	PT		124033	2640	Myeloid Cell
80837	76582	PT		124038	3790	PT
80867	77105	Myeloid Cell		124064	2028	Myeloid Cell
80856	74409	PT		124037	3138	PT
80839	76230	Endothelia		124019	2963	PT
80836	74145	PT		124022	3370	Fibroblast
80847	77599	SMC/Pericyte		124020	1489	Myeloid Cell
80830	76716	PT		124035	2134	PT
80843	75510	PT		124027	3559	Fibroblast
80822	73977	PT		124020	2222	PT
80824	74324	PT		124037	1879	SMC/Pericyte
80826	74706	Endothelia		124012	2346	PT
80824	75658	Endothelia		124011	2694	PT
80831	77821	PT		124010	4088	Fibroblast
80834	76852	PT		124004	4004	Fibroblast
80823	74930	PT		124022	3509	Fibroblast
80807	77658	PT		123953	3300	LOH
80814	77413	Endothelia		124028	1681	Fibroblast
80804	76489	PT		124002	1078	PT
80808	74860	PT		124028	3824	PT
80792	75122	PT		123996	4174	Fibroblast
80799	75453	PT		124033	1412	Myeloid Cell
80788	75601	PT		124002	1284	PT
80782	77340	PT		123984	3477	Fibroblast
80769	75347	Endothelia		123993	1571	Endothelia
80782	75213	PT		123979	2284	PT
80767	75504	T Cell		123981	2840	PT
80787	77507	PT		123981	2905	T Cell
80769	76553	PT		123979	1150	PT
80755	77611	PT		123980	1205	PT
80756	75727	PT		123999	2020	PT
80764	77449	Myeloid Cell		123963	1712	Fibroblast
80747	76623	T Cell		123982	1976	PT
80763	76957	PT		123976	1329	PT
80745	74425	PT		123976	2119	PT
80754	76442	PT		123982	3227	Endothelia
80736	76800	PT		123982	3852	PT
80739	74348	Endothelia		123967	3696	PT
80735	74909	Endothelia		123966	1428	Fibroblast
80701	76552	Fibroblast		123966	2508	Fibroblast
80721	77760	PT		123936	3763	PT
80718	74997	PT		123884	1647	SMC/Pericyte
80675	77502	PT		123937	2161	PT
80711	74851	Endothelia		123927	1544	Endothelia
80720	76488	Endothelia		123924	4161	Endothelia
80708	75796	PT		123942	3941	Fibroblast
80697	76366	PT		123915	3434	Fibroblast
80689	74383	PT		123926	3841	PT
80666	75496	IC		123926	3107	PT
80680	75544	PC		123905	2692	PT
80699	75050	PT		123904	1354	PT
80680	75975	PT		123892	3806	PT
80684	76269	Endothelia		123922	1056	PT
80669	76419	SMC/Pericyte		123913	1854	Fibroblast
80672	77795	PT		123911	4000	T Cell
80680	76748	PT		123901	2891	B Cell
80684	75904	Endothelia		123895	1969	PT
80656	74446	SMC/Pericyte		123848	3718	PT
80666	76171	PT		123881	3052	PT
80659	74916	PT		123879	2104	PT
80668	76081	PT		123893	2556	T Cell
80648	76639	PT		123847	3906	Fibroblast
80648	74700	PT		123892	2026	PT
80648	75237	PT		123877	1410	Fibroblast
80640	75614	PC		123886	1305	PT
80652	75003	PT		123869	2820	PT
80644	75438	PC		123848	1151	PT
80652	75175	Fibroblast		123853	3213	Endothelia
80636	75337	PT		123844	3516	LOH
80629	76574	PT		123834	1543	PT
80634	75695	IC		123863	4033	Myeloid Cell
80614	77825	PT		123809	3358	LOH
80607	73854	PT		123835	2044	PT
80614	75731	PC		123833	2439	Myeloid Cell
80640	76015	PT		123831	2588	Endothelia
80610	74662	PT		123835	3651	Fibroblast
80606	76527	SMC/Pericyte		123843	4166	Myeloid Cell
80616	76754	PT		123816	2759	PT
80625	75859	PT		123833	1237	PT
80625	76325	PT		123807	1312	PT
80606	74988	SMC/Pericyte		123818	3434	LOH
80585	74253	PT		123819	2174	T Cell
80617	74546	PT		123816	1394	Endothelia
80612	74841	PT		123788	3802	PT
80599	76243	Endothelia		123802	1118	PT
80589	75758	IC		123808	2358	Fibroblast
80604	77940	PT		123786	3282	LOH
80589	76141	PT		123817	2504	T Cell
80595	78024	PT		123792	1085	PT
80589	77734	PT		123800	3572	Myeloid Cell
80590	74354	Myeloid Cell		123788	3628	Fibroblast
80578	75429	PC		123793	1252	T Cell
80578	76680	PT		123793	2830	Endothelia
80595	76021	PC		123782	1466	Endothelia
80571	74610	PT		123776	4147	Fibroblast
80574	75973	IC		123786	3102	Fibroblast
80578	77324	PT		123762	2506	Endothelia
80587	77382	PT		123769	2679	T Cell
80574	74440	PT		123767	2989	T Cell
80547	75463	IC		123765	3479	LOH
80542	76337	SMC/Pericyte		123765	1813	PT
80542	76108	PT		123761	2266	PT
80567	75266	Endothelia		123765	2925	SMC/Pericyte
80546	75830	IC		123756	3692	Fibroblast
80543	75169	IC		123754	1384	Fibroblast
80551	76483	PT		123745	2374	Fibroblast
80553	74516	PT		123752	3531	Myeloid Cell
80550	77451	Endothelia		123750	3911	Endothelia
80548	75078	PT		123751	2168	Fibroblast
80560	77614	PT		123749	2596	Endothelia
80545	77263	PT		123751	4025	Myeloid Cell
80537	77781	PT		123742	3578	SMC/Pericyte
80529	75909	IC		123747	3086	Fibroblast
80532	74361	B Cell		123747	2912	Fibroblast
80540	75367	PT		123742	1063	PT
80536	74984	Endothelia		127456	2839	Myeloid Cell
80504	76771	Fibroblast		127448	2985	Myeloid Cell
80516	75224	PC		127423	2261	B Cell
80504	78022	PT		127431	3965	Fibroblast
80517	75532	IC		127430	2654	LOH
80506	74307	PT		127430	3286	T Cell
80488	74387	SMC/Pericyte		127412	4103	PT
80500	74193	PT		127435	1335	Fibroblast
80470	76234	SMC/Pericyte		127436	3601	Endothelia
80503	75056	IC		127437	4231	T Cell
80499	73999	PT		127407	1431	B Cell
80497	74569	PT		127401	2749	LOH
80482	76166	B Cell		127381	1487	SMC/Pericyte
80508	76869	SMC/Pericyte		127381	4037	PT
80474	74460	T Cell		127396	1555	Fibroblast
80478	74955	SMC/Pericyte		127370	2325	B Cell
80483	75440	PT		127400	1134	T Cell
80496	77203	SMC/Pericyte		127390	2854	Endothelia
80496	75986	PC		127379	3558	Endothelia
80505	77954	PT		127397	2945	Fibroblast
80467	73879	SMC/Pericyte		127386	1868	Fibroblast
80488	77639	PT		127377	2426	Fibroblast
80460	75574	IC		127378	3697	Fibroblast
80476	77354	Endothelia		127372	3332	Endothelia
80466	77699	PT		127355	4147	B Cell
80469	76919	PT		127383	2557	Fibroblast
80447	76097	PT		127354	1263	B Cell
80442	77285	PT		127347	2650	LOH
80425	75011	IC		127375	1969	Fibroblast
80425	77810	PT		127369	2221	B Cell
80420	75664	PC		127368	3212	B Cell
80443	75919	PC		127358	1087	Myeloid Cell
80406	75232	PC		127355	3610	Fibroblast
80429	77963	PT		127363	3505	Fibroblast
80423	75986	IC		127345	3772	Fibroblast
80426	76664	PT		127369	3436	T Cell
80408	75844	IC		127345	1608	Fibroblast
80414	76370	PT		127330	3074	Fibroblast
80418	74241	PT		127339	1543	Fibroblast
80404	75761	PC		127321	3631	SMC/Pericyte
80414	73820	PT		127337	3955	T Cell
80395	76043	PC		127347	1722	Endothelia
80398	76834	Endothelia		127327	3910	SMC/Pericyte
80412	77105	SMC/Pericyte		127311	2725	LOH
80401	76755	T Cell		127330	3418	Myeloid Cell
80395	73988	PT		127322	3162	SMC/Pericyte
80395	75705	IC		127319	3836	Endothelia
80383	74119	PT		127297	2758	LOH
80412	74964	PT		127293	4035	Myeloid Cell
80396	75925	IC		127292	1058	Fibroblast
80371	76169	PT		127307	2557	Fibroblast
80383	77679	PT		127305	3440	SMC/Pericyte
80382	76112	PT		127279	1775	Endothelia
80364	75193	PC		127288	3487	Myeloid Cell
80381	75339	PT		127308	3302	Endothelia
80365	76249	SMC/Pericyte		127284	4076	B Cell
80374	77945	PT		127264	1455	SMC/Pericyte
80377	74970	SMC/Pericyte		127263	1711	Endothelia
80357	76717	SMC/Pericyte		127278	1956	T Cell
80361	75583	PC		127255	2820	Fibroblast
80353	74582	Endothelia		127256	1827	T Cell
80347	77791	PT		127253	1993	T Cell
80344	74201	PT		127231	2367	Fibroblast
80293	76806	SMC/Pericyte		127252	4163	Fibroblast
80340	74811	PT		127269	3884	Myeloid Cell
80351	76005	IC		127232	3044	Fibroblast
80338	74979	IC		127270	3577	Fibroblast
80341	75913	IC		127242	2641	B Cell
80330	74456	PT		127252	3699	Fibroblast
80305	76099	PT		127253	3985	Endothelia
80301	75158	PC		127262	3165	T Cell
80299	77690	PT		127231	2040	T Cell
80302	75676	PT		127215	1361	B Cell
80303	74355	B Cell		127200	2720	LOH
80303	77950	PT		127204	3660	Endothelia
80297	74992	IC		127229	2289	Myeloid Cell
80304	76253	PT		127205	3172	T Cell
80311	74519	SMC/Pericyte		127192	2240	Fibroblast
80299	75771	Endothelia		127191	2870	PT
80285	75043	IC		127166	3565	Fibroblast
80293	77817	PT		127207	1692	Endothelia
80270	76015	SMC/Pericyte		127179	1864	SMC/Pericyte
80296	77084	PT		127192	4064	T Cell
80301	75854	PT		127176	3896	PT
80278	76674	PT		127183	3805	Myeloid Cell
80279	75114	PC		127172	1662	B Cell
80285	73837	PT		127166	1999	T Cell
80256	75572	PT		127185	4217	Endothelia
80284	75276	PT		127158	3444	Myeloid Cell
80282	74739	PT		127150	1913	T Cell
80278	76468	T Cell		127142	3217	B Cell
80277	75911	PT		127155	3484	Fibroblast
80251	74871	SMC/Pericyte		127128	3619	Fibroblast
80240	77617	PT		127154	3980	T Cell
80246	76429	PT		127128	1469	Fibroblast
80258	74222	PT		127149	3092	B Cell
80238	74785	PT		127119	4097	Fibroblast
80245	77011	PT		127126	3030	B Cell
80229	74399	Myeloid Cell		127131	1736	Fibroblast
80231	76694	PT		127118	3499	Fibroblast
80236	78013	B Cell		127110	1384	Fibroblast
80232	74492	T Cell		127097	4188	SMC/Pericyte
80234	75496	PT		127128	2405	Fibroblast
80209	75688	Myeloid Cell		127105	4011	PT
80231	74689	T Cell		127116	4230	Endothelia
80201	76599	SMC/Pericyte		127101	1059	B Cell
80225	75245	B Cell		127121	3718	Fibroblast
80220	77811	Endothelia		127108	1639	B Cell
80226	76233	SMC/Pericyte		127094	2203	SMC/Pericyte
80224	76867	Endothelia		127114	3300	Myeloid Cell
80233	77552	PT		127101	1252	B Cell
80209	76063	PT		127104	2154	T Cell
80206	74746	PT		127083	2462	B Cell
80201	74949	Myeloid Cell		127105	3808	PT
80205	76908	PT		127089	2252	Endothelia
80202	74998	Endothelia		127110	3170	B Cell
80176	75052	PT		127085	3887	PT
80177	74585	PT		127077	3095	B Cell
80189	75118	PT		127065	3158	B Cell
80187	77511	Endothelia		127051	1750	SMC/Pericyte
80173	75164	PT		127058	2855	Fibroblast
80134	74858	LOH		127052	3286	Myeloid Cell
80177	74287	PT		127070	3754	PT
80169	74259	PT		127063	2496	Fibroblast
80130	74498	Myeloid Cell		127069	1307	B Cell
80158	77887	PT		127036	1675	Fibroblast
80165	75457	PT		127039	3234	B Cell
80157	77002	PT		127051	4083	PT
80131	76121	PT		127037	1612	B Cell
80155	77796	PT		127048	2411	Fibroblast
80121	74766	LOH		127057	2806	B Cell
80128	74632	PT		127017	1260	B Cell
80130	74715	LOH		127020	3178	B Cell
80153	76833	PT		126985	3535	PC
80107	77977	SMC/Pericyte		127036	1864	T Cell
80128	77438	PT		126999	3319	Fibroblast
80140	77311	PT		126990	1751	Fibroblast
80130	75549	PT		127021	2098	Endothelia
80100	77619	PT		126998	1309	B Cell
80100	76021	PT		126987	3719	PT
80103	75032	SMC/Pericyte		127003	4089	Fibroblast
80102	77529	Endothelia		126980	2746	Fibroblast
80108	76658	PT		126992	2823	B Cell
80084	77789	PT		126997	1054	Fibroblast
80060	75493	T Cell		126992	3115	B Cell
80082	74531	PT		126947	1433	Myeloid Cell
80053	74256	PT		126994	3625	Fibroblast
80081	77281	PT		126981	2535	Fibroblast
80061	76489	PT		126962	3770	PT
80024	74642	PT		126976	3205	B Cell
80038	74438	PT		126967	2359	B Cell
80040	75730	PT		126953	1954	Fibroblast
80058	75618	PT		126971	2997	Fibroblast
80058	77418	PT		126967	1657	Fibroblast
80012	74719	PT		126938	3286	B Cell
80024	74876	LOH		126938	2905	B Cell
80019	77896	Myeloid Cell		126923	3190	B Cell
79997	74331	PT		126914	2203	Endothelia
80008	74796	LOH		126936	1331	Fibroblast
80039	74964	PT		126911	3246	B Cell
80025	76060	PT		126894	2487	Myeloid Cell
79996	75000	PT		126880	1680	Fibroblast
80034	77748	Endothelia		126926	3396	Myeloid Cell
80025	76619	PT		126912	3888	PT
79999	77469	Endothelia		126880	3390	PC
79990	77218	Endothelia		126853	3562	PC
79998	77717	PT		126887	1139	Fibroblast
79979	77995	PT		126896	1604	Fibroblast
79990	75391	PT		126890	1299	Myeloid Cell
79985	75294	PT		126877	1747	Fibroblast
79985	77007	Endothelia		126874	2001	Fibroblast
79952	74691	PT		126890	2715	B Cell
79962	75486	PT		126882	3100	Endothelia
79965	76550	PT		126859	1823	Myeloid Cell
79951	75960	PT		126867	1357	Fibroblast
79931	74823	LOH		126856	1473	Fibroblast
79942	77726	PT		126872	2349	Fibroblast
79931	74942	LOH		126866	1934	T Cell
79939	76975	PT		126828	1400	SMC/Pericyte
79942	75151	PT		126873	3177	Fibroblast
79925	76035	PT		126846	1578	Endothelia
79953	76076	PT		126852	2781	Fibroblast
79897	74253	Myeloid Cell		126854	3782	Endothelia
79899	75337	SMC/Pericyte		126831	2447	T Cell
79916	75813	PT		126811	3950	PT
79913	76156	PT		126821	4209	Myeloid Cell
79880	74720	LOH		126826	3179	B Cell
79908	75014	PT		126801	2343	Fibroblast
79904	74389	PT		126795	3852	PT
79908	74493	PT		126824	3282	Fibroblast
79896	75698	PT		126815	1306	Fibroblast
79902	77049	PT		126788	1975	Myeloid Cell
79907	74158	PT		126781	1777	Fibroblast
79893	76092	PT		126789	1156	PT
79900	77805	PT		126763	3215	B Cell
79871	76423	T Cell		126784	3534	Fibroblast
79868	76945	PT		126789	4045	Fibroblast
79878	75825	SMC/Pericyte		126800	1819	Fibroblast
79848	73835	PT		126775	3650	PT
79871	75033	PT		126781	3387	PT
79869	75900	Myeloid Cell		126765	3099	Fibroblast
79866	77581	T Cell		126776	3783	PT
79840	74519	PT		126761	3469	Fibroblast
79849	75245	Endothelia		126774	2052	Myeloid Cell
79847	77859	PT		126728	4062	Fibroblast
79853	76586	PT		126741	1405	Fibroblast
79837	76043	PT		126745	3314	Fibroblast
79828	77623	Endothelia		126743	2230	Fibroblast
79822	75373	PT		126757	2720	T Cell
79821	76909	T Cell		126725	4193	Fibroblast
79821	75319	B Cell		126725	2096	Fibroblast
79816	74148	PT		126737	3953	PT
79796	76103	PT		126721	2385	Fibroblast
79779	74037	PT		126709	1101	PT
79790	77573	PT		126703	1606	Fibroblast
79791	74694	LOH		126677	3914	PT
79797	74876	LOH		126696	3700	Fibroblast
79800	76339	SMC/Pericyte		126691	1183	PT
79777	77825	PT		126683	1366	Fibroblast
79780	75926	PT		126672	2932	Fibroblast
79768	77719	PT		126654	2688	Endothelia
79768	76426	PT		126677	2795	B Cell
79752	76878	PT		126675	1784	T Cell
79751	75265	PT		126686	3014	PC
79750	76035	SMC/Pericyte		126674	3170	Fibroblast
79754	75787	PT		126665	3542	T Cell
79736	74137	Fibroblast		126690	3985	Myeloid Cell
79732	74654	LOH		126653	3455	Fibroblast
79739	77478	PT		126673	2869	B Cell
79726	77926	PT		126657	4232	PT
79745	75840	PT		126656	1433	PT
79746	75602	PT		126681	3641	Endothelia
79735	76356	PT		126628	1506	Fibroblast
79724	74834	LOH		126661	4098	B Cell
79726	75355	Myeloid Cell		126661	4026	Myeloid Cell
79698	74781	LOH		126634	4174	PT
79700	74193	PT		126589	3155	IC
79703	75976	PT		126584	2997	PC
79696	74542	PT		126610	3631	PT
79707	75432	SMC/Pericyte		126622	3955	Myeloid Cell
79675	74090	PT		126615	1162	PT
79701	74912	LOH		126618	3344	Myeloid Cell
79680	75276	PT		126610	1319	Fibroblast
79689	76786	PT		126589	3730	PT
79695	75567	PT		126578	4047	B Cell
79705	76698	PT		126591	3843	PT
79667	77381	PT		126549	2908	Fibroblast
79670	75794	PT		126571	3772	PT
79672	75918	PT		126542	1414	Endothelia
79664	76357	B Cell		126565	4225	Fibroblast
79657	74044	PT		126561	1128	PT
79680	76291	IC		126581	2038	Myeloid Cell
79643	74578	Endothelia		126572	3885	Endothelia
79628	75337	PT		126560	3408	Fibroblast
79618	77322	PT		126569	1241	Fibroblast
79634	74657	LOH		126550	3231	IC
79660	75162	Endothelia		126546	2523	B Cell
79645	77497	B Cell		126548	2623	Fibroblast
79646	73995	PT		126550	3999	B Cell
79639	74764	LOH		126550	4168	PT
79605	75175	PT		126529	1754	Myeloid Cell
79599	76298	IC		126533	3923	Myeloid Cell
79628	76865	PT		126516	1995	Fibroblast
79623	77566	PT		126518	2396	B Cell
79620	73845	PT		126531	1688	Myeloid Cell
79607	76489	PT		126518	3350	Myeloid Cell
79622	74148	PT		126506	1077	PT
79616	76145	IC		126480	1513	Fibroblast
79620	75021	PT		126500	1451	Fibroblast
79604	74492	T Cell		126513	2491	B Cell
79586	74867	Myeloid Cell		126499	3518	Myeloid Cell
79567	74020	PT		126511	1271	Endothelia
79577	76028	IC		126494	4213	B Cell
79572	74570	Endothelia		126487	2439	B Cell
79572	76881	PT		126465	3957	Fibroblast
79566	75905	PT		126479	4134	Fibroblast
79560	76801	B Cell		126446	3213	IC
79542	77567	PT		126477	3396	B Cell
79547	77629	PT		126495	3730	Fibroblast
79529	75080	PT		126467	4020	B Cell
79546	76620	PT		126454	2945	PC
79545	76697	PT		126453	1685	Fibroblast
79548	74628	PT		126456	3429	T Cell
79536	74435	PT		126446	3651	PT
79530	77423	PT		126448	1630	Myeloid Cell
79532	77242	PT		126439	2072	Fibroblast
79524	77168	PT		126451	3798	PT
79528	75363	PT		126451	1387	Fibroblast
79523	74105	PT		126454	2692	B Cell
79517	75819	Endothelia		126450	1151	Fibroblast
79516	75930	SMC/Pericyte		126414	2879	Fibroblast
79520	76539	PT		126444	3883	Fibroblast
79524	74512	T Cell		126431	2408	B Cell
79511	75628	PT		126418	2514	B Cell
79528	75869	Endothelia		126413	3598	PT
79512	76806	SMC/Pericyte		126415	3737	PT
79502	74976	PT		126379	2936	PC
79472	76020	IC		126415	1766	Myeloid Cell
79501	76415	PT		126385	2340	Fibroblast
79498	75229	PT		126364	3355	Fibroblast
79505	75773	PT		126377	3984	Fibroblast
79466	76818	PT		126358	4132	PT
79487	73966	PT		126360	3790	PT
79488	76339	PC		126398	2660	Endothelia
79491	77327	PT		126355	4056	PT
79489	76873	PT		126382	1121	Endothelia
79484	75880	PT		126350	3414	Fibroblast
79481	75298	Fibroblast		126358	3187	PC
79490	77539	PT		126381	2138	T Cell
79463	75705	PT		126337	1887	Fibroblast
79479	77132	PT		126370	2733	IC
79467	75181	B Cell		126339	1630	Fibroblast
79469	73924	PT		126317	2214	Myeloid Cell
79446	74045	Fibroblast		126344	1203	PT
79460	74177	PT		126345	2102	Myeloid Cell
79465	74715	PT		126317	3553	PT
79430	75964	IC		126342	2547	IC
79450	75803	PT		126309	3316	Fibroblast
79430	77440	PT		126298	3870	Fibroblast
79455	74265	PT		126305	2609	PC
79439	76319	PC		126296	3264	Fibroblast
79431	75895	PC		126300	1763	Fibroblast
79453	76583	T Cell		126306	1989	Fibroblast
79447	77013	PT		126276	2803	IC
79423	73900	PT		126291	3616	PT
79423	75066	PT		126295	1071	PT
79448	75602	PT		126260	4186	PT
79427	76815	SMC/Pericyte		126274	2093	Myeloid Cell
79431	74402	PT		126271	2941	PC
79426	76484	PT		126292	2487	Myeloid Cell
79426	76122	IC		126290	3942	Myeloid Cell
79437	77203	PT		126240	3159	IC
79431	77865	Endothelia		126284	2423	Myeloid Cell
79413	75832	B Cell		126271	3717	PT
79416	76286	IC		126272	1534	T Cell
79427	74738	PT		126279	3784	PT
79420	76216	IC		126257	2194	Fibroblast
79427	76376	PT		126250	2336	Endothelia
79414	75116	SMC/Pericyte		126256	3427	Fibroblast
79415	73835	PT		126257	1668	T Cell
79388	75583	PT		126226	2559	PC
79412	75189	PT		126205	2463	Fibroblast
79418	76963	Endothelia		126217	1980	Fibroblast
79403	77079	PT		126242	1867	Fibroblast
79411	73970	IC		126237	1921	T Cell
79411	75250	PT		126236	3822	Myeloid Cell
79402	76417	PT		126223	2028	Fibroblast
79373	74260	B Cell		126216	3514	Fibroblast
79368	75718	PT		126212	3580	PT
79405	74144	PT		126190	3773	PT
79379	76615	PT		126199	3637	Fibroblast
79387	76099	PC		126155	3818	Fibroblast
79392	77161	PT		126181	2939	PC
79387	77553	Fibroblast		126203	4168	PT
79367	75849	IC		126160	3875	T Cell
79384	76525	PT		126169	4099	Fibroblast
79376	75416	Endothelia		126198	1930	T Cell
79368	76383	SMC/Pericyte		126159	3717	Fibroblast
79356	74080	Endothelia		126178	1880	T Cell
79353	75930	IC		126159	2795	PC
79363	77423	PT		126163	2531	PC
79347	75039	PT		126164	2244	Fibroblast
79359	77789	PT		126160	1535	T Cell
79359	73995	IC		126156	2021	Fibroblast
79355	76981	PT		126134	1940	T Cell
79335	74046	Fibroblast		126137	1646	T Cell
79340	75189	PT		126132	4169	SMC/Pericyte
79322	76673	Endothelia		126142	1023	PT
79346	73914	PT		126121	1182	PT
79319	77063	Endothelia		126091	3134	PC
79306	73904	PT		126131	3542	Myeloid Cell
79327	76210	PT		126142	4225	Myeloid Cell
79297	75462	PT		126113	2564	PC
79316	75872	PC		126105	3669	Fibroblast
79317	73839	IC		126142	2164	Myeloid Cell
79314	76912	PT		126129	1668	Myeloid Cell
79297	77426	PT		126126	1690	Myeloid Cell
79315	75976	SMC/Pericyte		126098	2764	IC
79297	77153	PT		126101	3497	Fibroblast
79298	77540	PT		126113	4080	Endothelia
79305	76812	Fibroblast		126083	2853	Fibroblast
79304	74994	PT		126059	2956	PC
79302	75241	PT		126086	1057	PT
79292	74007	IC		126096	4232	Fibroblast
79303	75367	PT		126106	2255	Fibroblast
79282	76600	PT		126097	2327	Fibroblast
79286	75797	Myeloid Cell		126035	3859	Fibroblast
79302	77634	PT		126087	2173	Fibroblast
79286	74665	PT		126061	3389	Endothelia
79255	76876	SMC/Pericyte		126034	2017	PT
79279	74169	PT		126065	2692	IC
79276	75700	T Cell		126045	1674	Fibroblast
79264	74220	LOH		126046	2495	T Cell
79259	74871	PT		126041	4218	Fibroblast
79249	76030	Fibroblast		126024	2259	PT
79257	74297	PT		126032	2094	PT
79230	74957	PT		126034	3419	B Cell
79260	75076	PT		126029	4020	Endothelia
79223	74119	LOH		126044	2888	Fibroblast
79232	75649	PT		126034	1277	T Cell
79225	76401	PT		126007	1418	PT
79219	74006	IC		126029	1449	PT
79209	76596	PT		126029	1955	PT
79224	77374	SMC/Pericyte		126015	2325	PT
79220	75929	Myeloid Cell		126026	3553	PT
79236	77489	PT		126005	2172	PT
79163	75306	T Cell		126008	4077	Endothelia
79207	75582	Myeloid Cell		126026	1588	PT
79216	75405	PT		126027	3788	Myeloid Cell
79204	73879	IC		126012	2398	PT
79189	75802	PT		125996	1350	PT
79201	76806	PT		126006	1519	PT
79198	76939	SMC/Pericyte		126007	1123	PT
79210	77451	PT		126006	2452	PT
79212	75132	Fibroblast		125993	3745	Myeloid Cell
79199	75237	PT		125981	3829	Fibroblast
79201	74535	PT		125995	2595	Myeloid Cell
79193	77190	PT		125992	2682	Fibroblast
79193	74697	PT		125990	1894	PT
79187	74335	PT		125986	3686	Myeloid Cell
79173	76533	PT		125971	3135	Fibroblast
79178	75031	PT		125972	1737	Endothelia
79175	75490	PT		125946	3031	PC
79161	74052	PT		125990	3482	PT
79162	73848	IC		125944	3602	PT
79181	74212	LOH		125971	2285	PT
79159	76757	PT		125975	2524	B Cell
79228	82020	PC		125973	3336	Endothelia
79239	80392	PT		125970	4100	T Cell
79226	78207	PT		125956	1150	Fibroblast
79224	81445	Endothelia		125963	4137	T Cell
79216	81493	SMC/Pericyte		125958	4191	Fibroblast
79217	80640	IC		125951	1973	PT
79205	80176	PT		125945	1575	PT
79209	80074	Endothelia		125944	1678	T Cell
79204	81911	PT		125962	1838	Myeloid Cell
79203	81386	PT		125957	3197	Myeloid Cell
79197	78290	SMC/Pericyte		125958	4239	B Cell
79186	82080	PC		125952	2636	Endothelia
79162	82240	Fibroblast		125937	3397	B Cell
79183	78380	Endothelia		125930	3513	PT
79162	82165	PC		125932	2450	PT
79186	78779	Endothelia		125946	1803	Myeloid Cell
79194	80232	PT		125940	3906	Myeloid Cell
79182	80755	PC		125871	2717	Myeloid Cell
79180	78145	PT		125928	3439	B Cell
79187	80845	PC		125932	1869	PT
79181	82284	PT		125919	2597	Endothelia
79166	80667	PT		125921	2508	PT
79172	80985	PC		125926	2924	Fibroblast
79161	80513	Endothelia		125916	3728	T Cell
79161	80429	PT		125916	3316	B Cell
79148	79489	T Cell		125904	3806	LOH
79158	80118	PT		125913	1933	PT
79152	81946	PT		125888	1390	PT
79163	80578	PT		125908	2859	PT
79166	78716	PT		125882	3184	Myeloid Cell
79161	81062	PC		125887	2786	PT
79139	78643	Myeloid Cell		125871	1594	PT
79132	80847	IC		125891	1844	PT
79131	80910	IC		125873	3467	Myeloid Cell
79136	78183	B Cell		125848	2896	PT
79116	79991	PT		125868	3078	Endothelia
79114	81337	PT		125880	4174	Myeloid Cell
79101	78740	PT		125861	1831	Endothelia
79119	80168	Endothelia		125860	1018	PT
79110	81153	IC		125869	3566	PT
79117	81459	SMC/Pericyte		125844	3738	LOH
79080	80980	PC		125834	1931	PT
79115	82267	PT		125867	1879	PT
79089	80784	SMC/Pericyte		125834	3326	Endothelia
79090	81060	PC		125846	3422	B Cell
79112	81230	IC		125849	3819	LOH
79105	80239	PT		125845	1065	PT
79115	80355	PT		125839	2259	PT
79093	81997	PT		125835	4207	Myeloid Cell
79109	82097	PT		125838	3528	SMC/Pericyte
79085	78153	PT		125826	2381	PT
79040	79448	PT		125858	1999	PT
79076	78835	PT		125830	3392	B Cell
79078	82195	PT		125819	2330	PT
79081	78514	LOH		125839	2464	PT
79066	82118	PT		125825	2195	PT
79075	78293	PT		125832	1667	Myeloid Cell
79073	78441	LOH		125803	2154	PT
79040	81240	PC		125789	1986	PT
79038	78578	LOH		125812	2773	PT
79023	81126	IC		125803	3045	Fibroblast
79042	78098	PT		125787	1482	PT
79031	80176	PT		125828	4146	Endothelia
79018	80822	PT		125806	1549	PT
79003	80006	PT		125788	2080	PT
79010	81369	PT		125809	3138	Myeloid Cell
79005	81159	IC		125806	1857	T Cell
78984	79326	PT		125808	3291	Endothelia
78993	78397	LOH		125798	1371	PT
79000	80895	SMC/Pericyte		125792	1633	Fibroblast
78959	78875	PT		125767	4144	Fibroblast
78975	81016	PT		125787	3593	Endothelia
78953	79664	PT		125733	3806	LOH
78956	78542	LOH		125753	3447	Fibroblast
78947	79229	PT		125748	3182	Fibroblast
78956	80901	PT		125764	1047	PT
78949	78089	PT		125755	1120	Fibroblast
78942	81400	PT		125784	2433	PT
78949	79465	PT		125767	2921	PT
78910	82028	PT		125763	3533	B Cell
78925	78376	LOH		125761	2416	Fibroblast
78924	78724	PT		125728	3726	LOH
78891	79968	PT		125756	4052	Fibroblast
78933	78494	LOH		125761	2571	Myeloid Cell
78928	79036	PT		125742	3311	Endothelia
78920	80119	PT		125736	2218	Fibroblast
78934	82132	PT		125698	2789	PT
78912	78613	PT		125723	4218	Fibroblast
78923	81341	PT		125723	2467	Myeloid Cell
78917	81846	PT		125705	1381	Fibroblast
78894	78845	PT		125704	3892	Fibroblast
78902	79536	PT		125707	2535	Myeloid Cell
78888	80768	PT		125677	2917	PT
78856	79849	Fibroblast		125703	3627	Fibroblast
78896	82167	Endothelia		125712	3116	T Cell
78908	80904	PT		125708	3573	PT
78868	81070	PT		125704	1585	Myeloid Cell
78855	80681	PT		125683	1890	Fibroblast
78889	80827	PT		125723	2690	T Cell
78875	80983	PT		125668	3307	SMC/Pericyte
78857	79387	PT		125708	1058	Endothelia
78860	79249	B Cell		125675	3535	B Cell
78868	81936	PT		125703	3700	T Cell
78867	78958	Endothelia		125686	3418	Fibroblast
78856	79045	PT		125705	2603	Myeloid Cell
78854	81329	SMC/Pericyte		125682	2055	Fibroblast
78841	78101	PT		125681	2378	Fibroblast
78841	79177	PT		125640	2991	Fibroblast
78850	80890	PT		125658	2697	Fibroblast
78836	79095	PT		125680	3034	T Cell
78833	81787	PT		125656	3157	T Cell
78815	80946	Endothelia		125655	4080	Endothelia
78832	80577	Endothelia		125660	2293	Fibroblast
78798	80835	PT		125646	3940	Fibroblast
78818	78800	PT		125650	1054	PT
78793	81958	PT		125657	2607	Fibroblast
78775	80006	PT		125666	3089	Endothelia
78790	78206	PT		125629	3674	Fibroblast
78790	80497	Endothelia		125633	3857	Myeloid Cell
78776	78948	PT		125639	4225	Fibroblast
78767	78837	Fibroblast		125606	1636	T Cell
78765	78761	PT		125625	3226	Fibroblast
78757	80972	Myeloid Cell		125619	4110	Myeloid Cell
78751	78567	PT		125634	1303	Fibroblast
78774	80610	PT		125625	2447	PT
78763	78454	PT		125631	2532	Myeloid Cell
78765	80549	Endothelia		125609	3061	T Cell
78756	81664	PT		125611	2590	Fibroblast
78752	79056	PT		125588	1219	T Cell
78740	79423	Endothelia		125589	2354	PT
78740	80777	PT		125615	3512	Endothelia
78742	78333	Endothelia		125611	3401	Fibroblast
78744	81046	PT		125592	1416	Fibroblast
78719	81496	Endothelia		125572	2276	Fibroblast
78738	80084	PT		125568	3709	T Cell
78728	81416	PT		125590	1719	Fibroblast
78730	78241	PT		125560	3140	Myeloid Cell
78738	79667	PT		125574	1028	PT
78735	78093	Endothelia		125542	3312	Endothelia
78726	80510	PT		125574	2479	PT
78721	81555	PT		125552	2399	PT
78737	79351	PT		125569	4048	Myeloid Cell
78738	79820	PT		125561	2692	PT
78736	80713	PT		125554	3392	Fibroblast
78723	80418	PT		125540	3052	Fibroblast
78690	81157	PT		125558	3929	Myeloid Cell
78718	81791	PT		125536	3236	SMC/Pericyte
78707	80683	PT		125547	3574	Fibroblast
78697	78729	PT		125551	2490	SMC/Pericyte
78704	78801	PT		125534	4204	PT
78699	79883	Endothelia		125564	1516	Fibroblast
78695	78505	PT		125544	2148	Fibroblast
78692	81302	Fibroblast		125528	2930	PT
78694	80613	PT		125546	2232	Fibroblast
78672	79333	PT		125534	2581	PT
78684	80011	PT		125497	1747	Endothelia
78695	80824	PT		125497	2854	PT
78691	80557	PT		125527	3970	SMC/Pericyte
78679	80923	PT		125494	3447	SMC/Pericyte
78664	81232	PT		125487	3490	Endothelia
78654	82045	PT		125489	4233	PT
78663	80515	T Cell		125496	2718	PT
78644	78589	PT		125486	3230	Endothelia
78661	80083	Endothelia		125483	1475	PT
78665	81992	PT		125486	1541	PT
78652	80750	PT		125457	3179	Myeloid Cell
78651	81039	PT		125504	3409	T Cell
78638	80423	PT		125487	3885	Myeloid Cell
78662	81093	PT		125471	2321	PT
78638	80660	PT		125486	1383	Fibroblast
78633	80844	Endothelia		125477	2522	PT
78648	78371	PT		125472	1570	PT
78625	81633	PT		125480	2816	Fibroblast
78622	78952	PT		125473	4018	Myeloid Cell
78630	81528	T Cell		125479	2603	PT
78625	81834	PT		125496	2221	Fibroblast
78606	78855	Fibroblast		125453	3734	Fibroblast
78622	80283	Endothelia		125464	3949	T Cell
78603	79388	PT		125454	1447	PT
78609	80129	PT		125476	1312	T Cell
78583	78759	PT		125480	3802	Myeloid Cell
78587	79449	Endothelia		125443	1016	Fibroblast
78566	81146	DCT/CNT		125445	2003	PT
78578	80787	PT		125465	1093	Endothelia
78582	81928	PT		125414	2234	Endothelia
78555	81006	DCT/CNT		125448	1630	PT
78539	81384	Myeloid Cell		125437	2397	PT
78539	81283	DCT/CNT		125452	2756	PT
78557	80584	PT		125427	2921	PT
78551	80685	PT		125454	3137	Fibroblast
78546	80462	PT		125447	3915	Myeloid Cell
78550	80648	PT		125420	2497	PT
78557	80540	Endothelia		125423	3616	LOH
78531	78702	PT		125398	3690	LOH
78515	80911	DCT/CNT		125423	3091	Fibroblast
78535	81583	PT		125405	2073	PT
78541	80070	PT		125425	3845	Myeloid Cell
78545	78509	PT		125410	4074	PT
78538	79038	PT		125409	1413	PT
78511	81486	SMC/Pericyte		125415	2846	Myeloid Cell
78498	80195	Endothelia		125416	1947	Fibroblast
78500	80736	B Cell		125385	1580	PT
78477	79339	PT		125387	3017	Fibroblast
78494	78509	PT		125407	3367	Myeloid Cell
78508	78573	B Cell		125390	3152	Myeloid Cell
78499	78365	PT		125376	2767	PT
78475	79991	PT		125388	3909	Fibroblast
78483	80554	PT		125383	3802	T Cell
78479	80092	PT		125738	4888	T Cell
78466	78813	PT		125715	5409	Fibroblast
78464	80850	DCT/CNT		125722	6293	SMC/Pericyte
78466	78599	PT		125743	4406	PT
78448	80681	PT		125710	7994	PT
78442	81462	DCT/CNT		125710	6067	Myeloid Cell
78429	78413	Endothelia		125719	5999	B Cell
78423	79910	SMC/Pericyte		125710	8078	Fibroblast
78421	80219	PT		125729	5693	Fibroblast
78439	81201	DCT/CNT		125706	6881	PC
78400	79564	PT		125673	5460	LOH
78427	80614	PT		125715	5101	Fibroblast
78434	78261	PT		125703	7361	PT
78414	78691	SMC/Pericyte		125708	7593	SMC/Pericyte
78415	78555	Endothelia		125668	5352	LOH
78390	80788	PT		125634	6636	Fibroblast
78390	80300	PT		125687	5964	Fibroblast
78381	81445	DCT/CNT		125666	6939	Fibroblast
78391	78480	PT		125647	5211	SMC/Pericyte
78376	79503	PT		125691	6237	Fibroblast
78379	80030	PT		125652	5535	LOH
78371	78532	PT		125668	5837	PT
78370	79436	PT		125671	4407	PT
78371	78332	Endothelia		125653	5079	Fibroblast
78362	78457	PT		125683	8162	Myeloid Cell
78352	79341	PT		125697	4853	T Cell
78344	78380	PT		125657	4571	Endothelia
78349	80171	PT		125676	4989	Endothelia
78329	80613	PT		125669	5280	PT
78334	81916	PT		125665	6140	Endothelia
78334	78550	PT		125680	8259	PT
78304	79863	PT		125649	7214	LOH
78312	78488	PT		125637	6709	PC
78303	79487	SMC/Pericyte		125649	7138	LOH
78287	81455	DCT/CNT		125667	7956	Fibroblast
78284	80087	PT		125637	4906	T Cell
78301	82015	PT		125637	5905	PT
78282	79719	PT		125631	5140	Fibroblast
78294	78336	PT		125628	6850	PC
78276	78425	PT		125643	4733	Fibroblast
78276	78677	Fibroblast		125647	5047	B Cell
78248	81394	DCT/CNT		125651	8019	Fibroblast
78258	79577	PT		125654	5614	B Cell
78263	79985	PT		125630	8231	PT
78239	81901	PT		125642	4829	T Cell
78258	78240	PT		125657	7783	Endothelia
78260	78606	PT		125645	8124	Myeloid Cell
78260	79325	PT		125618	4524	Fibroblast
78251	79614	T Cell		125616	6023	B Cell
78216	79617	Endothelia		125643	6207	B Cell
78224	80600	PT		125609	4451	PT
78230	79410	PT		125609	4626	T Cell
78228	79521	PT		125625	4274	Fibroblast
78212	78731	SMC/Pericyte		125579	4312	Fibroblast
78207	79343	PT		125589	7086	Fibroblast
78207	81357	DCT/CNT		125597	6217	B Cell
78206	81947	PT		125591	5231	T Cell
78205	80728	DCT/CNT		125588	5276	LOH
78203	79762	PT		125589	5011	Fibroblast
78199	80106	PT		125564	5785	PT
78191	79284	PT		125563	4412	PT
78191	78801	PT		125575	6338	LOH
78190	80677	PT		125572	7524	Fibroblast
81156	78314	PC		125572	5109	Myeloid Cell
81142	79844	PT		125574	4857	T Cell
81141	82058	SMC/Pericyte		125572	4729	T Cell
81113	80310	PT		125518	5432	LOH
81150	82275	SMC/Pericyte		125550	5913	PT
81128	81918	Endothelia Glomerular		125537	5344	LOH
81155	78746	IC		125550	6035	B Cell
81116	80756	DCT/CNT		125531	7226	LOH
81130	81239	PT		125554	5594	B Cell
81136	79330	PT		125524	6708	PC
81119	78558	PC		125558	6823	PC
81117	78625	IC		125563	7634	Myeloid Cell
81130	78709	IC		125542	5288	LOH
81099	78397	PC		125504	5503	LOH
81125	81740	Fibroblast		125540	6089	Fibroblast
81117	81824	SMC/Pericyte		125522	4481	PT
81122	78842	Myeloid Cell		125525	7120	LOH
81133	79751	PT		125556	7336	Fibroblast
81117	80440	Endothelia		125554	4790	Fibroblast
81135	81980	SMC/Pericyte		125513	8342	PT
81098	81400	T Cell		125534	5151	Myeloid Cell
81106	82015	SMC/Pericyte		125517	4615	Myeloid Cell
81098	78342	IC		125516	5093	Fibroblast
81097	78484	IC		125517	6748	PC
81106	81132	PT		125509	5373	Myeloid Cell
81095	79280	PT		125510	6124	B Cell
81086	82264	SMC/Pericyte		125523	8174	Endothelia
81078	80958	DCT/CNT		125501	4824	Fibroblast
81072	80877	DCT/CNT		125514	5017	Fibroblast
81046	79894	PT		125498	8457	PT
81066	80609	PT		125502	7717	PT
81072	82102	SMC/Pericyte		125520	8248	PT
81044	79778	PT		125502	4901	Fibroblast
81067	81795	SMC/Pericyte		125470	5250	Fibroblast
81058	81709	Myeloid Cell		125527	7465	Fibroblast
81062	79147	Endothelia		125501	7634	SMC/Pericyte
81061	79711	SMC/Pericyte		125471	6801	IC
81058	82162	SMC/Pericyte		125486	6329	LOH
81052	81446	SMC/Pericyte		125486	4678	Fibroblast
81053	78224	LOH		125453	6637	Fibroblast
81042	81091	PT		125473	4278	PT
81052	78714	PT		125499	7772	PT
81024	78091	PT		125476	7325	Fibroblast
81029	79630	PT		125477	7451	PT
81027	81900	SMC/Pericyte		125494	5884	PT
81035	82210	SMC/Pericyte		125472	8227	T Cell
81030	80469	PT		125469	4424	PT
81034	81196	PT		125446	4870	Fibroblast
81018	81801	SMC/Pericyte		125445	5676	T Cell
81023	78139	LOH		125443	7382	PT
81026	79250	PT		125449	4574	Myeloid Cell
81003	80012	PT		125440	4767	Fibroblast
81022	81311	PT		125441	4970	Endothelia
80994	82284	SMC/Pericyte		125436	6198	Myeloid Cell
81010	78199	LOH		125440	5609	Endothelia
81005	78315	PT		125437	6686	PT
80998	80267	PT		125457	7874	Fibroblast
80987	81415	PT		125439	4492	PT
80970	81823	SMC/Pericyte		125429	5880	PT
80992	82111	SMC/Pericyte		125372	7124	LOH
80985	80586	Endothelia		125440	5057	T Cell
80999	81964	SMC/Pericyte		125427	6967	Fibroblast
80989	79200	PT		125438	7602	Myeloid Cell
80978	81351	Endothelia		125409	7669	PT
80981	80444	SMC/Pericyte		125418	8123	Endothelia
80968	79733	Fibroblast		125420	4618	LOH
80970	80807	T Cell		125418	5324	Fibroblast
80967	80903	PT		125399	6723	SMC/Pericyte
80994	81016	PT		125423	8418	SMC/Pericyte
80980	81201	PT		125396	7766	PT
80965	82023	SMC/Pericyte		125397	5755	PT
80973	78803	PT		125358	7237	LOH
80962	80219	PT		125413	8357	LOH
80963	81461	PT		125403	8288	LOH
80975	80364	PT		125400	4427	PT
80964	82269	SMC/Pericyte		125385	5566	Endothelia
80977	78419	B Cell		125407	5698	Fibroblast
80967	80524	PT		125367	4682	Myeloid Cell
80965	78148	LOH		125361	6824	Fibroblast
80981	78230	LOH		125383	7456	PT
80974	78494	DCT/CNT		125364	5035	Fibroblast
80966	78985	PT		125371	8173	LOH
80960	80133	PT		125398	5501	B Cell
80946	82181	SMC/Pericyte		125383	8482	SMC/Pericyte
80953	80704	PT		125376	7338	PT
80955	81086	PT		125367	5991	Fibroblast
80944	78345	PT		125377	7959	Fibroblast
80954	78728	PT		125377	8246	LOH
80965	79552	PT		125336	4491	PT
80975	78570	B Cell		125345	6239	Fibroblast
80942	81742	PEC		125367	5228	Fibroblast
80949	80329	Endothelia		125359	5608	T Cell
80933	79066	PT		125338	8381	LOH
80933	80630	Endothelia		125349	5861	PT
80930	81516	SMC/Pericyte		125356	5674	Fibroblast
80935	78208	LOH		125326	8314	LOH
80939	78260	LOH		125333	4282	Endothelia
80908	79639	PT		125295	4539	Myeloid Cell
80935	78550	DCT/CNT		125347	5437	B Cell
80913	82085	SMC/Pericyte		125334	7474	PT
80916	78149	PT		125351	8435	SMC/Pericyte
80919	82254	SMC/Pericyte		125330	4422	PT
80922	80287	SMC/Pericyte		125333	7628	Myeloid Cell
80907	78641	Fibroblast		125326	5497	T Cell
80902	80071	T Cell		125314	6189	Fibroblast
80913	81977	SMC/Pericyte		125304	4778	Fibroblast
80899	82221	SMC/Pericyte		125312	6669	Fibroblast
80901	78908	PT		125310	4629	LOH
80886	78797	PT		125333	4717	Fibroblast
80879	78301	PT		125340	5182	LOH
80883	80672	PT		125327	8076	PT
80871	80023	Endothelia		125288	6308	LOH
80890	80482	PT		125318	5385	B Cell
80869	78959	Endothelia		125306	5627	T Cell
80862	80784	PT		125306	5713	PT
80869	78196	PT		125282	7689	PT
80859	78228	PT		125309	4581	LOH
80856	78538	DCT/CNT		125287	5413	B Cell
80870	80376	PT		125302	7327	PT
80866	81264	SMC/Pericyte		125287	8008	PT
80880	81820	SMC/Pericyte		125297	8154	LOH
80872	82282	SMC/Pericyte		125301	4387	Fibroblast
80857	82004	SMC/Pericyte		125316	5135	LOH
80849	80205	PT		125301	7568	Myeloid Cell
80841	80578	PT		125274	7737	PT
80837	79051	SMC/Pericyte		125298	5343	B Cell
80847	82147	SMC/Pericyte		125301	8459	SMC/Pericyte
80856	78864	PT		125274	5063	Fibroblast
80847	78752	PT		125291	8498	SMC/Pericyte
80843	81769	SMC/Pericyte		125301	5546	T Cell
80830	81923	Endothelia Glomerular		125285	6845	Endothelia
80851	82079	SMC/Pericyte		125290	6982	Fibroblast
80813	82095	Myeloid Cell		125293	7403	PT
80827	78310	DCT/CNT		125274	8226	LOH
80823	81324	PT		125270	5283	Fibroblast
80810	80158	Myeloid Cell		125288	8418	SMC/Pericyte
80832	80690	PT		125278	4338	Fibroblast
80821	81572	B Cell		125288	6912	Fibroblast
80818	81853	SMC/Pericyte		125233	5176	LOH
80790	82001	SMC/Pericyte		125270	5834	Endothelia
80788	78456	DCT/CNT		125289	7925	Myeloid Cell
80786	81812	SMC/Pericyte		125267	5906	T Cell
80799	78972	Endothelia		125263	8068	PT
80771	78154	PT		125253	8309	SMC/Pericyte
80779	78777	PT		125241	5677	PT
80770	78611	Fibroblast		125255	7640	Fibroblast
80756	80281	PT		125241	4435	PT
80751	78519	Endothelia		125265	6797	Fibroblast
80775	79093	PT		125248	5562	T Cell
80742	78326	DCT/CNT		125256	8388	SMC/Pericyte
80759	81247	PT		125231	4710	T Cell
80767	81671	B Cell		125225	7341	PT
80715	80512	Endothelia		125236	8169	LOH
80765	79507	Fibroblast		125218	4467	PT
80759	79725	SMC/Pericyte		125255	7431	Fibroblast
80737	82054	SMC/Pericyte		125224	8238	Fibroblast
80705	81114	PT		125185	4601	LOH
80731	78226	Endothelia		125220	8425	SMC/Pericyte
80728	78904	PT		125197	4343	Fibroblast
80732	78977	Endothelia		125208	4385	T Cell
80716	82104	Endothelia		125215	8070	PT
80694	80586	PT		125213	8149	LOH
80716	81857	PEC		125207	7935	PT
80717	80755	SMC/Pericyte		125189	6887	Fibroblast
80701	78760	PT		125202	6794	Fibroblast
80703	79168	PT		125209	7070	LOH
80694	80212	PT		125225	8404	SMC/Pericyte
80707	80940	PT		125222	4979	PC
80694	81674	PT		125204	5902	Myeloid Cell
80674	78607	PT		125180	5297	Myeloid Cell
80690	78511	PT		125198	7449	Fibroblast
80707	82188	SMC/Pericyte		125182	7750	Fibroblast
80688	82005	SMC/Pericyte		125199	6985	Fibroblast
80670	79015	PT		125185	7194	LOH
80664	81229	Endothelia		125175	5497	Myeloid Cell
80697	78435	PT		125195	5391	Myeloid Cell
80667	78675	PT		125199	5797	PT
80663	80402	PT		125178	7885	PT
80658	78578	PT		125183	6525	Fibroblast
80660	79585	PT		125192	5028	IC
80669	81782	PEC		125158	6420	Endothelia
80665	79241	Fibroblast		125183	8276	SMC/Pericyte
80638	78323	SMC/Pericyte		125156	4715	Fibroblast
80637	79142	PT		125171	8308	Endothelia
80647	81726	PT		125132	4626	LOH
80646	79357	PT		125155	5595	Myeloid Cell
80656	79496	PT		125147	4438	PT
80625	81849	PEC		125147	4958	IC
80629	78503	Endothelia		125150	8148	Fibroblast
80627	78429	Endothelia		125138	5045	PC
80615	78749	PT		125150	8472	SMC/Pericyte
80622	78109	Fibroblast		125154	5885	Myeloid Cell
80627	78555	PT		125126	5657	PT
80621	80347	PT		125127	6668	Fibroblast
80618	79471	PT		125154	7272	Myeloid Cell
80618	79549	Fibroblast		125147	6824	Fibroblast
80615	78661	SMC/Pericyte		125147	4328	Fibroblast
80629	78624	PT		125138	5755	PT
80591	80123	PT		125131	6980	Fibroblast
80597	79220	PT		125114	7058	LOH
80595	82213	SMC/Pericyte		125137	6068	T Cell
80571	78981	SMC/Pericyte		125136	6614	Myeloid Cell
80604	82092	SMC/Pericyte		125137	8194	SMC/Pericyte
80585	78596	PT		125099	5808	Fibroblast
80581	78643	Endothelia		125126	4485	PT
80565	81750	PT		125076	5308	Fibroblast
80585	78163	PT		125107	6353	LOH
80554	78564	PT		125133	7414	Fibroblast
80570	78080	Endothelia		125116	7997	PT
80561	79707	PT		125109	8246	Endothelia
80544	80992	Fibroblast		125116	5543	T Cell
80556	79313	Endothelia		125087	4362	T Cell
80547	81847	SMC/Pericyte		125119	7679	Fibroblast
80546	78898	PT		125103	5232	LOH
80536	80569	B Cell		125122	7504	Fibroblast
80543	78280	Fibroblast		125102	8318	Endothelia Glomerular
80540	78381	PT		125081	5161	LOH
80556	82012	SMC/Pericyte		125060	4716	Fibroblast
80527	79379	PT		125090	4557	Fibroblast
80514	80663	PT		125083	6158	Fibroblast
80532	78163	PT		125105	7892	PT
80527	78713	PT		125111	8465	Endothelia Glomerular
80532	79563	PT		125073	4443	PT
80519	79774	PT		125120	4852	Fibroblast
80534	79614	PT		125085	5444	PT
80516	80278	PT		125082	5092	Endothelia
80529	80513	PT		125101	6959	Endothelia
80505	80122	PT		125063	7844	Fibroblast
80501	78610	SMC/Pericyte		125073	8359	Endothelia Glomerular
80478	79929	Fibroblast		125083	4523	T Cell
80493	80206	PT		125060	4984	PC
80504	78984	Myeloid Cell		125078	8084	T Cell
80468	81963	SMC/Pericyte		125056	4926	PC
80482	78118	Endothelia		125054	4851	T Cell
80491	82084	SMC/Pericyte		125067	6067	B Cell
80476	81834	SMC/Pericyte		125064	7237	SMC/Pericyte
80480	82259	SMC/Pericyte		125003	4306	Myeloid Cell
80488	81069	Endothelia		125046	5409	PT
80477	78940	PT		125042	5731	PT
80463	78665	PT		125042	8201	Endothelia
80467	78538	PT		125059	8465	Podocyte
80473	79502	PT		125032	6506	Fibroblast
80460	82174	SMC/Pericyte		125043	5513	T Cell
80458	79250	Myeloid Cell		125052	7440	PT
80460	79745	PT		125064	7571	Myeloid Cell
80465	80892	PT		125039	7899	PT
80441	79313	PT		125032	7975	PT
80443	81187	PT		125032	4467	PT
80418	78194	PT		125022	4615	LOH
80438	80534	PT		125022	4747	T Cell
80413	78093	PT		125040	5601	Fibroblast
80424	79200	Endothelia		125031	5131	Fibroblast
80409	79075	T Cell		125034	7391	PT
80406	81061	B Cell		125028	6845	Fibroblast
80424	80090	PT		125017	5214	LOH
80388	78501	PT		125023	5917	Endothelia
80390	79722	PT		125031	6032	T Cell
80401	80876	PT		124999	4516	Fibroblast
80383	80128	PT		125022	7603	Fibroblast
80369	79805	PT		125027	6228	T Cell
80388	78885	PT		125023	6752	Myeloid Cell
80352	81853	PEC		124961	4369	Fibroblast
80383	78608	PT		125001	8115	Podocyte
80380	79939	PT		125004	4976	IC
80388	80788	PT		124991	7125	Fibroblast
80369	81765	PEC		124993	5051	IC
80375	81222	PT		125024	5338	Myeloid Cell
80376	80714	PT		125030	7546	PT
80346	79638	PT		125015	7480	PT
80363	79202	Fibroblast		124963	7549	PT
80334	79317	SMC/Pericyte		125008	7795	B Cell
80347	80044	PT		125000	6114	Endothelia
80333	80167	B Cell		124952	5257	Fibroblast
80352	80810	Endothelia		124990	5672	PT
80329	78461	PT		124965	6977	LOH
80346	80618	PT		124974	4538	T Cell
80325	80897	PT		124984	8337	SMC/Pericyte
80329	80656	PT		124982	6388	LOH
80296	79149	PT		124964	5456	PT
80326	81329	PT		124972	4917	PC
80325	78542	Endothelia		124960	5175	LOH
80282	79050	PT		124957	4575	Myeloid Cell
80297	80276	PT		124941	4294	Fibroblast
80301	80986	Endothelia		124973	5336	Myeloid Cell
80293	81236	Fibroblast		124966	4473	Fibroblast
80292	79595	PT		124947	5374	PT
80259	79773	PT		124949	6879	T Cell
80237	79208	SMC/Pericyte		124941	6258	Fibroblast
80267	80925	SMC/Pericyte		124956	5746	Myeloid Cell
80274	80825	B Cell		124962	7297	PT
80247	81348	Endothelia		124932	5130	Fibroblast
80247	81275	Myeloid Cell		124893	6405	LOH
80223	78901	Endothelia		124915	5019	IC
80189	80082	PT		124951	5698	Myeloid Cell
80211	81836	PT		124947	6831	Fibroblast
80218	78969	PT		124947	7400	PT
80205	79570	PT		124948	7748	T Cell
80176	80217	PT		124924	7479	PT
80175	79316	PT		124922	5209	LOH
80198	80603	PT		124908	4603	LOH
80178	78874	PT		124944	8210	SMC/Pericyte
80181	81974	PT		124929	8414	Endothelia
80156	78428	PT		124914	6651	Fibroblast
80173	79021	PT		124913	6924	Fibroblast
80168	78525	PT		124928	8251	SMC/Pericyte
80172	79736	B Cell		124919	8294	SMC/Pericyte
80144	78934	PT		124915	8173	Myeloid Cell
80126	81913	PT		124922	8056	PEC
80120	79719	T Cell		124926	5068	PC
80131	81336	Endothelia		124873	6501	Fibroblast
80118	79653	PT		124901	8115	Endothelia Glomerular
80109	79794	Endothelia		124898	5763	Myeloid Cell
80098	79917	PT		124906	4476	Fibroblast
80103	81432	PT		124900	5846	Endothelia
80111	81789	PT		124897	4714	T Cell
80100	79507	PT		124881	6738	Fibroblast
80113	80619	PT		124913	8336	SMC/Pericyte
80104	79394	PT		124914	4913	PC
80092	81529	PT		124869	6221	Endothelia
80070	80124	Fibroblast		124873	7938	Fibroblast
80061	81830	PT		124870	6569	Fibroblast
80068	81248	PT		124896	7714	PT
80077	81634	PT		124875	5425	PT
80063	82292	PT		124897	5989	T Cell
80054	79305	PT		124873	7038	Fibroblast
80050	81024	PT		124878	5357	PT
80056	80947	PT		124880	6297	Myeloid Cell
80021	79586	PT		124883	8210	Podocyte
80051	79955	PT		124834	7980	PEC
80058	81350	PT		124873	7126	Myeloid Cell
80034	80573	PT		124842	5055	PC
80020	82234	PT		124848	5195	Fibroblast
80033	82098	PT		124876	8393	SMC/Pericyte
80021	79681	PT		124838	4918	PC
79974	78967	PT		124854	7229	PT
79990	79832	PT		124861	8246	Podocyte
79995	79482	SMC/Pericyte		124860	5467	Fibroblast
80011	81460	PT		124829	6002	Fibroblast
79997	81322	Myeloid Cell		124855	7751	PT
79997	78840	PT		124863	4447	Fibroblast
79989	80733	PT		124856	5589	Endothelia
79983	79276	PT		124853	4280	PC
79978	80826	PT		124835	7613	Fibroblast
79970	81254	Endothelia		124826	5647	Fibroblast
79990	79978	PT		124845	8468	Endothelia Glomerular
79938	79336	SMC/Pericyte		124831	6087	Myeloid Cell
79938	80956	PT		124819	7780	PT
79950	80000	Endothelia		124829	8291	Endothelia Glomerular
79953	81051	Fibroblast		124843	6352	Fibroblast
79952	80584	PT		124841	5317	Myeloid Cell
79951	80655	Endothelia		124823	5124	Endothelia
79943	80727	PT		124828	8359	Endothelia Glomerular
79928	78311	PT		124815	8189	Endothelia
79952	78377	PT		124820	8408	SMC/Pericyte
79939	79949	B Cell		124795	5382	PT
79915	81470	PT		124805	4460	Fibroblast
79919	81569	PT		124767	4707	Fibroblast
79913	82185	PT		124814	7689	PT
79927	78470	PT		124786	6782	SMC/Pericyte
79916	81219	PT		124766	7115	Fibroblast
79922	78893	IC		124761	4612	Fibroblast
79921	79220	PT		124786	4325	PC
79906	78824	PT		124766	7379	PT
79890	79383	PT		124810	7498	Fibroblast
79890	82251	PT		124798	5181	Endothelia
79879	78235	PT		124782	5442	Fibroblast
79873	80516	PT		124791	5799	T Cell
79884	78369	Endothelia		124770	7555	Endothelia
79874	79890	Myeloid Cell		124759	4535	Myeloid Cell
79876	80712	PT		124787	4829	Fibroblast
79871	82091	PT		124774	6368	Fibroblast
79868	79117	PT		124797	7307	Endothelia
79863	78892	IC		124776	8300	SMC/Pericyte
79835	79423	Fibroblast		124749	4295	PC
79827	81500	PT		124734	6549	Endothelia
79852	79987	PT		124780	7204	PT
79841	81009	PT		124780	8071	Endothelia
79829	78976	IC		124773	5315	Myeloid Cell
79811	79484	Endothelia		124779	6062	B Cell
79827	79268	PT		124759	8173	Endothelia Glomerular
79782	81120	PT		124776	5529	T Cell
79823	78166	Endothelia		124766	5744	Myeloid Cell
79818	82136	PT		124753	8370	Endothelia Glomerular
79832	80595	PT		124762	8450	SMC/Pericyte
79828	81197	B Cell		124753	8272	Endothelia
79816	78359	PT		124742	5163	T Cell
79805	78891	PC		124750	6335	Fibroblast
79796	79887	Endothelia		124716	5045	PC
79788	82094	Fibroblast		124708	4908	PC
79790	79056	IC		124743	7618	Fibroblast
79770	78762	PT		124747	7313	Endothelia
79750	82189	PT		124733	7489	Fibroblast
79735	81665	PT		124736	6963	PC
79741	82270	PT		124718	6113	Myeloid Cell
79737	81026	PT		124723	6041	B Cell
79753	79101	IC		124729	5265	Endothelia
79751	78236	PT		124713	5211	Endothelia
79769	79291	Myeloid Cell		124720	5786	Myeloid Cell
79714	81548	PT		124699	5419	Fibroblast
79752	78981	PC		124710	7690	PT
79751	80083	SMC/Pericyte		124715	5863	T Cell
79733	78907	IC		124717	8475	SMC/Pericyte
79703	79420	PT		124723	5526	PT
79714	79851	PT		124723	5984	Fibroblast
79742	78838	PT		124714	7216	PT
79735	78171	Endothelia		124704	7767	PT
79722	78693	PT		124720	8104	Endothelia
79714	79978	PT		124693	7877	Myeloid Cell
79718	79011	IC		124715	8026	SMC/Pericyte
79687	78950	IC		124696	6708	Fibroblast
79672	78119	Endothelia		124691	4827	Myeloid Cell
79686	82134	PT		124664	5564	PT
79675	79077	PC		124679	7968	SMC/Pericyte
79669	78821	PT		124649	4677	Fibroblast
79627	79940	PT		124682	8074	SMC/Pericyte
79638	78997	IC		124689	8433	Podocyte
79667	81092	PT		124650	4474	Fibroblast
79640	81253	PT		124687	7340	Endothelia
79653	79157	PC		124670	8127	Endothelia Glomerular
79650	82060	PT		124667	5065	PC
79641	78699	PT		124663	5260	Fibroblast
79637	80080	SMC/Pericyte		124673	5483	PT
79597	81659	PT		124662	6359	Fibroblast
79629	79233	PC		124659	7405	PT
79619	81158	Myeloid Cell		124678	6456	Fibroblast
79619	79847	PT		124641	6917	IC
79592	79049	PC		124648	7712	PT
79611	80157	SMC/Pericyte		124677	8334	Endothelia Glomerular
79601	82220	PT		124644	7543	Fibroblast
79594	78914	PT		124664	8270	Endothelia Glomerular
79584	79262	IC		124637	4301	PC
79578	80951	PT		124653	8190	Podocyte
79549	79365	PT		124647	6302	Fibroblast
79580	80015	PT		124635	5328	Fibroblast
79563	81296	PT		124650	7096	Myeloid Cell
79570	81557	PT		124669	5968	Myeloid Cell
79543	82015	PT		124660	6035	B Cell
79562	78126	PT		124646	7231	PT
79530	80066	PT		124637	6425	B Cell
79527	81072	PT		124635	7171	Fibroblast
79550	80344	PT		124641	6723	T Cell
79531	78635	PT		124601	4526	Fibroblast
79524	79238	IC		124623	4406	Myeloid Cell
79539	78298	PT		124624	4600	Fibroblast
79497	81478	PT		124634	8381	Endothelia Glomerular
79511	78534	PT		124615	6607	Fibroblast
79501	80144	PT		124605	4921	PC
79505	80271	SMC/Pericyte		124627	6370	B Cell
79491	79911	T Cell		124617	6969	Fibroblast
79492	79108	PC		124612	8430	SMC/Pericyte
79486	79175	PC		124613	5690	Fibroblast
79486	79992	PT		124609	5777	B Cell
79499	80714	Endothelia		124618	5954	Myeloid Cell
79478	81670	PT		124635	8032	SMC/Pericyte
79485	78177	Myeloid Cell		124614	6084	B Cell
79475	79771	PT		124593	7047	Fibroblast
79499	81590	PT		124603	5844	T Cell
79482	80854	PT		124593	6016	T Cell
79458	82248	PT		124602	4325	PC
79492	80597	PT		124584	5462	PT
79435	81380	PT		124613	6855	IC
79466	80337	PT		124559	5060	PC
79482	82073	Endothelia		124590	7500	Fibroblast
79430	80954	PT		124604	7598	PT
79449	80190	PT		124587	8476	SMC/Pericyte
79451	82142	Fibroblast		124605	7965	SMC/Pericyte
79432	80077	PT		124595	7769	Fibroblast
79447	81939	PT		124587	7658	PT
79450	80422	IC		124599	7235	PT
79445	78481	PT		124585	6281	Fibroblast
79417	81602	PC		124552	5611	PT
79416	79350	PT		124574	6417	Fibroblast
79421	81719	PT		124575	8019	SMC/Pericyte
79404	79238	PT		124578	6365	B Cell
79429	80507	PC		124564	8239	Podocyte
79425	78221	PT		124544	5249	Fibroblast
79398	78348	Endothelia		124570	8088	SMC/Pericyte
79395	80381	IC		124572	6196	B Cell
79415	80671	IC		124570	7996	SMC/Pericyte
79413	81527	IC		124508	4404	Fibroblast
79411	82072	IC		124560	6632	Myeloid Cell
79420	80570	IC		124552	6512	Fibroblast
79378	79923	Endothelia		124536	7136	Myeloid Cell
79406	79686	PT		124539	7249	PT
79408	80461	PC		124536	7400	PT
79387	78427	PT		124556	5930	T Cell
79371	78923	PT		124542	5189	T Cell
79369	80325	PT		124556	5980	PT
79384	81681	IC		124548	8405	Endothelia Glomerular
79371	80187	PT		124532	5347	Myeloid Cell
79378	80737	IC		124508	5386	Fibroblast
79368	81481	IC		124551	5743	Fibroblast
79362	79844	PT		124533	7985	Endothelia
79361	81948	IC		124532	6288	T Cell
79368	79071	PT		124487	6839	PC
79359	80460	PC		124529	6069	T Cell
79359	82148	IC		124523	7599	PT
79348	79704	PT		124496	4889	PC
79350	81896	PC		124537	7521	PT
79344	78500	PT		124485	5130	Fibroblast
79331	80814	IC		124520	5692	PT
79335	80538	IC		124506	6370	PT
79318	80067	PT		124505	5976	T Cell
79316	82146	IC		124504	7706	PT
79313	81683	IC		124501	8099	B Cell
79316	79172	PT		124506	8246	Endothelia Glomerular
79312	81397	PT		124508	4700	T Cell
79321	82246	PC		124502	8329	Endothelia Glomerular
79314	78428	PT		124507	5889	T Cell
79324	78557	PT		124495	8030	SMC/Pericyte
79293	80877	IC		124486	5828	Myeloid Cell
79303	79021	PT		124481	7934	Podocyte
79285	81543	PC		124509	5025	PC
79304	80618	IC		124500	7511	T Cell
79293	80724	IC		124477	7803	PEC
79306	81835	Endothelia		124494	8455	Endothelia Glomerular
79272	80481	PC		124485	5746	Fibroblast
79279	79403	PT		124480	4530	Fibroblast
79283	81930	IC		124478	6928	PC
79276	80131	PT		124480	7114	Fibroblast
79289	80199	PT		124464	6061	T Cell
79261	81006	PT		124476	8187	Podocyte
79270	80083	PT		124470	6653	Fibroblast
79269	80325	PT		124473	5299	SMC/Pericyte
79286	78363	B Cell		124462	5982	T Cell
79255	82218	IC		124475	4959	IC
79255	81969	IC		124454	5184	Fibroblast
79250	78667	SMC/Pericyte		124448	7759	PT
79270	80630	IC		124437	4819	Fibroblast
79232	79916	PT		124453	6387	PT
79240	80785	IC		124450	7612	PT
79246	78413	PT		124450	5229	B Cell
79188	80035	Endothelia		124439	7986	SMC/Pericyte
79245	80939	IC		124414	4551	Fibroblast
79233	81097	PT		124435	5050	PC
79238	82279	PT		124449	6261	Endothelia
79229	82139	IC		124440	6310	PT
79241	80547	PC		124422	8388	Endothelia
79231	80838	PC		124433	7527	Endothelia
78539	84212	PC		124423	8187	Podocyte
78524	83686	Fibroblast		124439	5758	Myeloid Cell
78528	83797	LOH		124434	8126	Endothelia Glomerular
78471	84923	PEC		124432	8241	SMC/Pericyte
78521	84271	IC		124420	7261	PT
78503	83537	LOH		124419	4708	PT
78502	84233	IC		124412	8279	Endothelia Glomerular
78501	85124	PEC		124413	7155	B Cell
78487	84631	PT		124406	5404	PT
78493	84524	PT		124390	5267	Fibroblast
78475	83661	SMC/Pericyte		124387	5936	Fibroblast
78476	84133	IC		124384	8327	Podocyte
78483	84196	IC		124398	8085	SMC/Pericyte
78473	86312	PT		124407	5871	T Cell
78476	83743	PT		124376	5984	Fibroblast
78471	83820	SMC/Pericyte		124386	6378	PT
78465	84057	PC		124377	4888	PC
78485	84284	PC		124370	5672	PT
78473	83992	IC		124376	5905	T Cell
78467	83593	LOH		124388	7085	PC
78464	85628	PT		124386	7419	PT
78434	85713	LOH		124365	6306	PT
78454	85214	PT		124370	7609	PT
78453	83284	LOH		124313	5192	Fibroblast
78433	84746	PEC		124368	8444	Endothelia Glomerular
78442	84409	Endothelia		124366	7933	Fibroblast
78444	83555	LOH		124361	8004	Podocyte
78436	83966	IC		124345	5060	PC
78445	85163	PEC		124369	7779	PT
78446	83464	LOH		124357	8152	Endothelia Glomerular
78425	84676	SMC/Pericyte		124350	4607	T Cell
78415	85036	SMC/Pericyte		124352	4428	Fibroblast
78415	85381	Endothelia		124327	6679	Fibroblast
78423	85541	LOH		124329	4688	PT
78393	84861	PEC		124326	4296	Endothelia
78403	84131	IC		124338	7242	PT
78392	83075	SMC/Pericyte		124343	7043	IC
78404	83677	LOH		124328	6815	PC
78407	83878	B Cell		124323	5842	T Cell
78383	84179	Endothelia		124329	4492	LOH
78380	84795	SMC/Pericyte		124327	7413	PT
78391	83524	LOH		124312	4900	PC
78352	83986	IC		124313	6277	Fibroblast
78360	84592	PT		124286	5397	PT
78363	84060	IC		124304	8319	Podocyte
78370	85485	LOH		124296	4400	Myeloid Cell
78371	83464	PT		124320	5780	Fibroblast
78337	84489	PT		124267	6377	T Cell
78350	85845	LOH		124328	8079	Endothelia Glomerular
78356	84938	SMC/Pericyte		124241	6544	Endothelia
78341	83696	LOH		124291	7119	PC
78321	84713	PEC		124318	8266	Endothelia Glomerular
78336	84990	PT		124303	8398	SMC/Pericyte
78336	83359	LOH		124280	5894	Myeloid Cell
78328	83948	PC		124272	6623	Fibroblast
78322	85731	LOH		124300	7589	PT
78318	85061	SMC/Pericyte		124270	5754	SMC/Pericyte
78312	84258	PT		124258	5947	Fibroblast
78315	83029	Fibroblast		124239	6904	IC
78317	86238	PT		124300	5110	PC
78318	86032	PT		124271	4514	LOH
78307	83460	PT		124259	5224	Fibroblast
78307	84866	SMC/Pericyte		124280	8178	SMC/Pericyte
78297	85258	PEC		124239	7049	PC
78306	85457	LOH		124257	4616	Myeloid Cell
78285	85617	LOH		124269	4668	PT
78289	84064	IC		124256	6327	PT
78280	84367	PT		124253	7250	PT
78300	84819	SMC/Pericyte		124260	8076	Endothelia Glomerular
78274	84602	PEC		124256	7427	PT
78298	85921	LOH		124263	8322	Podocyte
78291	84944	SMC/Pericyte		124243	4748	Fibroblast
78258	83541	LOH		124249	7709	PT
78284	83745	LOH		124182	4487	LOH
78260	83930	LOH		124240	4903	PC
78279	83359	PT		124236	6280	B Cell
78276	84120	PC		124256	6591	Fibroblast
78259	83041	PT		124228	7787	PT
78272	83110	B Cell		124241	7561	PT
78237	83985	LOH		124243	4460	LOH
78253	85024	SMC/Pericyte		124218	5784	B Cell
78256	86415	SMC/Pericyte		124245	7874	Endothelia
78246	84907	SMC/Pericyte		124226	5096	PC
78259	85877	LOH		124256	6057	Myeloid Cell
78256	84460	PT		124233	8395	Endothelia Glomerular
78239	83586	LOH		124209	6806	PC
78247	83438	Fibroblast		124196	4574	Fibroblast
78252	84787	SMC/Pericyte		124221	5248	Fibroblast
78222	84712	SMC/Pericyte		124210	5990	Endothelia
78232	83656	LOH		124223	6171	T Cell
78248	85326	PEC		124225	8303	Podocyte
78220	83394	Endothelia		124197	5864	Endothelia
78225	84091	PC		124202	8235	SMC/Pericyte
78239	84827	SMC/Pericyte		124210	7134	IC
78234	86375	Endothelia		124203	7859	Fibroblast
78221	83067	PT		124176	4675	PT
78232	85511	LOH		124199	6673	Fibroblast
78230	85135	SMC/Pericyte		124179	6046	Myeloid Cell
78225	84533	PT		124190	6360	PT
78206	85346	Fibroblast		124187	8068	Podocyte
78211	86100	LOH		124187	4293	Fibroblast
78204	85797	LOH		124169	4966	Myeloid Cell
78196	85881	LOH		124170	5670	PT
78199	85166	SMC/Pericyte		124203	6077	Myeloid Cell
78192	85018	SMC/Pericyte		124198	8180	SMC/Pericyte
78198	84578	PEC		124172	4896	PC
78192	84824	SMC/Pericyte		124192	8293	Myeloid Cell
78196	86198	LOH		124178	8440	Endothelia
78195	82940	PT		124163	7536	PT
78188	86072	LOH		124155	7647	PT
81158	85309	IC		124165	8140	Endothelia Glomerular
81144	83110	PT		124156	6604	Fibroblast
81158	83258	Endothelia		124165	7246	PT
81157	82667	PT		124169	7721	PT
81130	84569	PC		124147	7991	Fibroblast
81147	82354	SMC/Pericyte		124173	6115	Myeloid Cell
81133	85234	IC		124124	6886	PC
81136	85617	B Cell		124161	4624	SMC/Pericyte
81125	85030	IC		124139	6241	Fibroblast
81138	85811	T Cell		124136	7025	PC
81129	83937	DCT/CNT		124128	4727	Fibroblast
81123	83711	PT		124134	5077	PC
81130	85166	IC		124122	4764	Fibroblast
81112	83831	DCT/CNT		124073	5121	Fibroblast
81118	84640	PC		124147	8087	Podocyte
81106	82935	PEC		124128	7127	PC
81120	84495	PT		124149	8284	Endothelia
81115	83232	PT		124125	5925	Fibroblast
81122	85719	Myeloid Cell		124136	5986	Fibroblast
81089	84848	IC		124107	6962	Fibroblast
81095	85139	IC		124083	6360	PT
81111	85286	IC		124126	7580	PT
81081	82657	Podocyte		124105	4824	Fibroblast
81088	82462	SMC/Pericyte		124130	8188	Endothelia Glomerular
81094	82837	SMC/Pericyte		124119	6792	PC
81084	85767	PT		124078	4383	LOH
81093	82364	SMC/Pericyte		124111	6550	Myeloid Cell
81078	84162	IC		124103	5369	PT
81071	85864	Endothelia		124107	7256	PT
81075	84721	PC		124086	6444	Fibroblast
81075	82516	SMC/Pericyte		124115	8471	Fibroblast
81058	84367	Myeloid Cell		124095	7424	PT
81068	83756	PT		124073	6408	PT
81044	82874	SMC/Pericyte		124101	6120	Fibroblast
81043	84634	PC		124085	4895	PT
81031	85003	IC		124068	4981	Myeloid Cell
81031	83933	IC		124082	6596	Fibroblast
81022	84538	DCT/CNT		124082	7754	Fibroblast
81058	85263	PC		124080	8272	Endothelia Glomerular
81046	85603	Myeloid Cell		124051	4346	LOH
81036	82408	SMC/Pericyte		124085	5304	Fibroblast
81031	85762	PT		124078	6039	Endothelia
81031	82754	SMC/Pericyte		124049	5952	Myeloid Cell
81008	83847	IC		124091	7066	PC
81032	86046	T Cell		124073	5063	IC
81021	83672	SMC/Pericyte		124073	8182	Endothelia
81011	86188	Endothelia		124057	5200	Fibroblast
81018	84202	IC		124057	6872	IC
81036	83318	PT		124056	4669	Fibroblast
81020	82601	SMC/Pericyte		124066	8343	Endothelia Glomerular
80998	84453	DCT/CNT		124057	7216	Fibroblast
81016	82524	SMC/Pericyte		124050	7109	IC
80997	83720	PT		124044	6133	Fibroblast
80969	84937	PC		124065	7878	Fibroblast
81006	84141	IC		124037	4287	Fibroblast
80979	84662	PC		124021	4497	Fibroblast
81000	82654	SMC/Pericyte		124036	7013	PC
80986	85266	IC		124019	6781	PC
80954	83805	IC		124046	6081	PT
80976	84715	IC		124010	5605	PT
80981	82342	SMC/Pericyte		124028	6329	B Cell
80985	84345	Myeloid Cell		124041	7953	PEC
80971	82697	SMC/Pericyte		124007	5048	PC
80969	83335	PT		124017	7282	PT
80973	82488	SMC/Pericyte		124031	7585	PT
80953	84125	IC		124027	4921	PT
80962	84308	PT		123984	6854	PC
80966	83511	PT		123984	7096	IC
80942	82408	SMC/Pericyte		124007	8154	Endothelia Glomerular
80935	82777	SMC/Pericyte		124007	8047	SMC/Pericyte
80956	85333	IC		123988	7444	PT
80951	86133	Myeloid Cell		123967	4822	Fibroblast
80961	84159	PC		123996	5902	Fibroblast
80961	85421	IC		123935	4373	LOH
80940	82600	SMC/Pericyte		123988	7885	Myeloid Cell
80932	84210	IC		123971	5364	PT
80916	82708	SMC/Pericyte		123988	7823	Myeloid Cell
80946	84276	B Cell		123968	8359	Fibroblast
80934	84480	DCT/CNT		123972	7024	IC
80934	85145	IC		123961	6010	Myeloid Cell
80945	83584	PT		123973	7182	Fibroblast
80939	85043	PC		123983	7672	Fibroblast
80913	85209	IC		123972	8208	Endothelia Glomerular
80911	83720	Endothelia		123958	7982	T Cell
80917	86354	PT		123953	4599	Fibroblast
80893	82362	SMC/Pericyte		123966	6130	PT
80914	85339	IC		123944	4796	Myeloid Cell
80886	83834	IC		123957	4924	PT
80895	84106	IC		123930	6412	PT
80879	84562	DCT/CNT		123971	5010	PC
80909	84705	IC		123934	5211	Fibroblast
80901	86254	Myeloid Cell		123927	6080	PT
80883	84254	PC		123933	6353	PT
80889	82473	SMC/Pericyte		123922	6543	Fibroblast
80909	82544	SMC/Pericyte		123943	7739	Myeloid Cell
80887	85919	PT		123937	7016	PC
80868	84755	IC		123932	8138	Podocyte
80879	86008	Endothelia		123922	8076	Podocyte
80868	83595	IC		123926	7284	PT
80867	86388	Endothelia		123932	7624	Fibroblast
80874	83549	PC		123928	7372	PT
80888	83674	PT		123930	4682	Myeloid Cell
80885	84031	IC		123915	6594	Fibroblast
80869	84959	PC		123916	8487	PEC
80864	82673	SMC/Pericyte		123902	4559	Fibroblast
80869	83474	IC		123899	4629	Fibroblast
80867	84459	DCT/CNT		123903	6794	Fibroblast
80850	82931	PT		123903	5967	Fibroblast
80870	85275	PC		123889	6953	Fibroblast
80864	82610	SMC/Pericyte		123922	7706	Myeloid Cell
80856	84677	IC		123906	5003	PC
80857	82541	SMC/Pericyte		123895	7413	PT
80861	86310	Fibroblast		123845	5654	Endothelia
80833	83979	PC		123888	6113	PT
80848	83858	IC		123895	5910	B Cell
80820	83870	IC		123881	6882	SMC/Pericyte
80834	82462	Podocyte		123879	7819	Fibroblast
80822	84254	IC		123856	7041	Fibroblast
80811	83667	PC		123893	7216	Endothelia
80817	82350	SMC/Pericyte		123852	4910	Fibroblast
80816	86427	SMC/Pericyte		123848	5054	Fibroblast
80829	82402	SMC/Pericyte		123829	6482	Myeloid Cell
80827	84961	PC		123871	5745	Fibroblast
80803	82648	SMC/Pericyte		123864	7112	Myeloid Cell
80802	84028	PC		123877	7495	Fibroblast
80784	83468	PC		123879	4717	Myeloid Cell
80782	84086	IC		123869	5311	Fibroblast
80797	85021	Myeloid Cell		123861	8046	Myeloid Cell
80804	82544	SMC/Pericyte		123848	6307	Myeloid Cell
80777	84772	PC		123860	8214	PEC
80793	82589	SMC/Pericyte		123833	6239	Fibroblast
[truncated: 29,704 more rows]
