# Supplementary material for: Multiomic analysis of human kidney disease identifies a tractable inflammatory and pro-fibrotic tubular cell phenotype
Source: Nat Commun. 2025 May 22;16:4745. doi: 10.1038/s41467-025-59997-4 (PMC12095627; doi:10.1038/s41467-025-59997-4)
Supplement: Supplementary file 6 — Source Data [file 41467_2025_59997_MOESM6_ESM.zip › Source Data/FigureS13.xlsx]

## Sheet: Figure S13
x	y	Group
884	136462	Other
1643	136439	PT
3282	136089	Myeloid Cell
2323	133310	Non-PT Epithelia
4144	133333	Other
888	133316	Other
1925	133336	PT Injured
3228	133317	Myofibroblast
4012	133330	Myofibroblast
741	133316	Other
2158	133324	Other
1268	133322	Myofibroblast
3319	133319	Myeloid Cell
2115	136099	PT Injured
1034	133308	Myeloid Cell
391	133310	Other
2223	133313	Other
125	133321	Other
275	133292	Other
591	133306	Other
348	133296	Other
982	133299	Other
521	133292	Other
2534	133271	Non-PT Epithelia
3067	136104	Other
4203	133295	Other
189	133283	Other
3816	133286	PT Inflammatory
1199	133281	Myofibroblast
620	133277	Other
3381	133286	PT Inflammatory
2429	133247	Non-PT Epithelia
4101	133274	Myofibroblast
2083	133264	PT Inflammatory
1310	133267	Myofibroblast
3936	136082	PT Inflammatory
1913	133258	PT Injured
3711	133275	Other
955	133251	Other
3485	133256	Other
441	133257	Other
4008	133240	Other
3381	133175	PT Injured
711	133232	Other
1360	133232	Other
1557	133245	Other
2233	136089	PT Injured
1249	133246	Myeloid Cell
1979	133245	PT Inflammatory
117	133243	Other
4190	133201	Myeloid Cell
1029	133239	Other
1120	133236	Other
2924	133219	Other
1185	133202	Other
2345	133203	Non-PT Epithelia
393	133230	Other
2815	136099	Myofibroblast
2110	133201	PT Inflammatory
3718	133184	Other
308	133196	Other
637	133210	Other
4088	133202	Other
3087	133189	Myofibroblast
1081	133168	Myofibroblast
4218	133173	Other
1879	133181	Myofibroblast
1963	133172	PT Injured
3160	136076	PT Inflammatory
3603	133184	Other
744	133177	Other
3225	133174	Myofibroblast
677	133190	Other
2213	133184	Other
241	133176	Other
410	133163	Other
544	133176	Other
2683	133162	PT Injured
115	133157	Other
1601	136082	PT
2772	133158	PT
1047	133138	Other
979	133152	Other
4107	133147	Other
184	133168	Other
340	133151	Other
1593	133145	Myofibroblast
2922	133135	Other
2433	133136	Other
2627	133164	PT Injured
3470	136081	Myeloid Cell
1530	133155	Myofibroblast
2177	133124	PT Injured
2514	133144	Other
1178	133127	Myeloid Cell
1411	133126	Other
3002	133132	Myofibroblast
1469	133118	Other
1357	133086	Non-PT Epithelia
3108	133103	PT Inflammatory
3506	133112	Other
1125	136071	PT Inflammatory
647	133111	Other
1525	133086	Myofibroblast
2329	133108	Myofibroblast
2616	133097	PT Inflammatory
740	133103	Other
2809	133101	PT Inflammatory
4129	133093	Non-PT Epithelia
4025	133109	Other
1272	133060	Non-PT Epithelia
1012	133087	Other
1307	136426	Other
3840	136077	PT Injured
443	133088	Other
1722	133094	PT Inflammatory
3606	133094	Myofibroblast
168	133098	Other
1644	133069	PT Inflammatory
1938	133068	Other
3929	133033	Other
4187	133083	Non-PT Epithelia
4202	133059	Non-PT Epithelia
29	133075	Other
3963	136039	PT Inflammatory
3020	133067	PT Inflammatory
3425	133073	PT Injured
3660	133062	Myofibroblast
1222	133063	Non-PT Epithelia
3170	133062	PT Injured
701	133048	Other
4098	133060	Myeloid Cell
79	133077	Other
1135	133077	Myeloid Cell
881	133047	Other
3693	136064	Myofibroblast
1072	133044	Myeloid Cell
1449	133059	Other
3586	133046	Other
3051	133033	PT Injured
365	133049	Other
548	133041	Other
136	133039	Other
2366	133030	Other
2514	133051	PT Injured
3314	133038	Other
4049	136079	Myofibroblast
41	133032	Other
608	133029	Other
1905	133021	Other
2785	133012	PT
799	133035	Other
3470	132994	PT Inflammatory
426	133007	Other
1141	132985	Myofibroblast
299	133015	Other
3401	133004	PT Inflammatory
2411	136066	Other
2899	133013	Myofibroblast
1416	132947	Non-PT Epithelia
1749	132992	PT Inflammatory
4172	132973	Other
774	132990	Other
2039	133016	PT Injured
146	132981	Other
2505	132978	PT
4101	132989	Non-PT Epithelia
2963	132972	PT Injured
3384	136060	Myofibroblast
3223	132977	PT Inflammatory
706	132964	Other
2225	132982	PT Injured
1285	132957	Non-PT Epithelia
4029	132970	Non-PT Epithelia
388	132965	Other
2753	132973	PT
4233	132964	Other
4083	132961	Non-PT Epithelia
1581	132948	PT Inflammatory
943	136058	PT
2397	132943	Other
632	132957	Other
3430	132961	Other
2568	132932	PT Injured
3534	132936	Other
3973	132955	Non-PT Epithelia
883	132942	Other
280	132934	Other
512	132932	Other
1769	132924	PT Inflammatory
3240	136041	PT Inflammatory
3612	132930	Other
1858	132911	PT Injured
3249	132900	PT Injured
2146	132898	PT Inflammatory
2478	132902	Myofibroblast
362	132911	Other
2904	132886	PT Injured
652	132886	Other
4094	132879	Non-PT Epithelia
1310	132858	Non-PT Epithelia
2216	136046	PT Injured
3991	132879	Other
4210	132887	Myofibroblast
2220	132879	PT Inflammatory
3914	132873	Other
589	132874	Other
737	132895	Other
1625	132855	PT Inflammatory
47	132872	Other
2744	132868	PT Injured
416	132872	Other
1727	136020	Other
1795	132855	PT Inflammatory
528	132875	Other
4023	132864	Non-PT Epithelia
768	132856	Other
2818	132867	Other
1407	132847	Non-PT Epithelia
1697	132848	PT Inflammatory
473	132858	Other
1495	132850	Myeloid Cell
2103	132860	Myofibroblast
3185	136448	PT Injured
2649	136012	Myofibroblast
4184	132829	Non-PT Epithelia
1129	132845	Other
3385	132830	Myofibroblast
693	132830	Other
2000	132830	Myofibroblast
1385	132815	Non-PT Epithelia
550	132819	Other
2064	132818	Myofibroblast
849	132807	Other
348	132813	Other
3874	135990	PT Inflammatory
1265	132832	Other
4109	132788	Non-PT Epithelia
1191	132828	Myofibroblast
1759	132806	PT Inflammatory
2439	132805	PT Injured
2715	132785	PT Injured
507	132792	Other
3605	132814	Myeloid Cell
2151	132798	Myeloid Cell
2378	132777	PT
3171	136012	PT Inflammatory
2544	132791	PT Injured
2791	132793	Myeloid Cell
4017	132788	Myofibroblast
1210	132789	Other
2084	132788	Myofibroblast
2841	132784	Other
2328	132784	Other
448	132784	Other
1865	132781	Myeloid Cell
1486	132760	Myeloid Cell
736	136024	Myofibroblast
3227	132765	PT
1296	132763	Myofibroblast
1259	132761	Other
749	132773	Other
3778	132771	Other
4217	132739	Other
38	132744	Other
835	132755	Other
3320	132727	Myofibroblast
392	132762	Other
2728	136028	Myeloid Cell
1617	132752	Myeloid Cell
2891	132755	PT Injured
1344	132732	Other
3467	132742	Myofibroblast
2116	132732	Myofibroblast
4066	132716	Other
2471	132723	PT Injured
3355	132724	Myofibroblast
1711	132722	Myofibroblast
3861	132704	Other
3059	136018	Myofibroblast
2702	132708	PT Injured
4158	132711	Other
840	132703	Other
1589	132688	PT Injured
2828	132692	Myofibroblast
3724	132700	Other
776	132699	Other
1865	132693	PT Inflammatory
3757	132688	Other
1298	132678	Other
2198	136003	PT Injured
560	132673	Other
3112	132684	PT
453	132691	Other
1672	132692	Myofibroblast
2539	132688	PT Injured
3802	132685	Other
2239	132670	PT
2302	132674	Other
2613	132669	PT Injured
3993	132657	Myeloid Cell
2118	136005	PT Injured
1805	132666	PT Injured
714	132669	Other
2112	132641	Myofibroblast
2801	132653	Myofibroblast
30	132648	Other
2461	132632	PT
1667	132615	Myeloid Cell
358	132634	Other
4169	132630	Other
2706	132634	Myofibroblast
3554	135986	Myeloid Cell
470	132629	Other
1370	132637	PT Injured
901	132588	Other
3062	132624	Non-PT Epithelia
764	132615	Other
1986	132608	PT
3894	132630	Other
2581	132615	PT Injured
3823	132624	Other
829	132601	Other
1241	136001	PT Injured
2528	132604	PT Injured
2937	132601	Other
2295	132610	Other
3962	132595	Myeloid Cell
699	132593	Other
1391	132580	Myeloid Cell
2370	132583	Other
2793	132595	Other
3334	132581	Non-PT Epithelia
525	132593	Other
3879	136434	Myeloid Cell
3275	135978	PT Injured
2608	132573	PT Injured
3254	132599	PT Injured
1275	132578	Myofibroblast
3369	132567	Non-PT Epithelia
382	132566	Other
1223	132586	Other
327	132581	Other
2701	132574	Myeloid Cell
3169	132551	Non-PT Epithelia
2981	132551	Non-PT Epithelia
1947	135979	Other
435	132557	Other
3050	132542	Non-PT Epithelia
3756	132558	Myofibroblast
4168	132558	Other
464	132534	Other
309	132556	Other
2422	132549	Other
3432	132556	Non-PT Epithelia
1408	132522	PT Injured
2089	132540	Myofibroblast
1364	135988	Myeloid Cell
3245	132534	Non-PT Epithelia
3964	132531	Myeloid Cell
1624	132534	PT Injured
2625	132506	PT Injured
2713	132540	Myeloid Cell
3083	132496	Non-PT Epithelia
2297	132544	PT Injured
2895	132528	Myofibroblast
3281	132520	Non-PT Epithelia
4047	132541	Other
892	135981	PT Injured
555	132519	Other
835	132521	Other
498	132505	Other
2171	132512	PT
743	132538	Other
3874	132506	PT Inflammatory
3392	132494	Non-PT Epithelia
273	132513	Other
32	132519	Other
2699	132498	Myofibroblast
3131	135974	PT Injured
3618	132507	Other
1447	132496	PT Injured
4165	132484	PT Injured
623	132478	Other
2221	132496	PT
2792	132476	Other
2310	132480	PT Injured
3773	132472	PT Inflammatory
4051	132473	Myofibroblast
2082	132463	Myeloid Cell
1280	135966	Other
2860	132480	Myofibroblast
2936	132473	Non-PT Epithelia
779	132446	Other
3005	132446	Non-PT Epithelia
3122	132434	Non-PT Epithelia
541	132430	Other
3206	132452	Non-PT Epithelia
1963	132437	PT Injured
258	132433	Other
1207	132447	Other
1402	135947	PT Injured
2391	132443	PT Injured
3396	132415	Non-PT Epithelia
369	132455	Other
2484	132442	Myofibroblast
3306	132403	Non-PT Epithelia
447	132439	Other
3626	132423	Myofibroblast
3836	132431	PT Inflammatory
4101	132415	Myofibroblast
165	132434	Other
2708	135944	Myeloid Cell
2517	132393	PT Injured
4216	132414	Other
3702	132396	PT Inflammatory
2650	132407	PT Injured
2937	132402	Other
3522	132394	Myeloid Cell
2320	132399	PT Injured
4002	132394	Myeloid Cell
2870	132408	Myofibroblast
3873	132391	PT Inflammatory
3633	135959	Other
1438	132410	PT Injured
363	132402	Other
3758	132376	PT Inflammatory
3938	132404	PT Inflammatory
3068	132375	Myofibroblast
4166	132400	Myofibroblast
2372	132358	PT Injured
430	132374	Other
3180	132369	Non-PT Epithelia
1192	132382	PT Injured
2340	135969	Myeloid Cell
2803	132361	Myofibroblast
1629	132356	PT Injured
2249	132362	PT Injured
2069	132345	Myeloid Cell
3115	132375	Other
3808	132361	PT Inflammatory
308	132343	Other
2452	132355	Myofibroblast
3249	132356	Non-PT Epithelia
852	132344	Other
2416	136428	Other
3223	135941	PT Inflammatory
471	132364	Other
379	132337	Other
1937	132338	PT
1560	132325	Other
2162	132344	PT Injured
4166	132344	Myeloid Cell
3933	132318	PT Inflammatory
2012	132345	Other
4227	132334	Myeloid Cell
1462	132321	Non-PT Epithelia
3010	135945	Myeloid Cell
1386	132310	Non-PT Epithelia
3346	132320	Non-PT Epithelia
2906	132323	Myeloid Cell
1139	132317	PT Injured
984	132304	Other
4126	132311	Other
1062	132300	PT
3046	132315	Other
3092	132311	Myeloid Cell
1521	132292	Non-PT Epithelia
3769	135935	Myofibroblast
2982	132297	PT
1732	132301	PT Injured
2682	132294	PT Injured
464	132290	Other
2329	132289	PT Injured
3174	132294	Other
3606	132291	Myofibroblast
3831	132289	PT Inflammatory
2823	132291	Other
2458	132280	Myofibroblast
1074	135929	PT Injured
2021	132290	Myeloid Cell
2142	132279	PT Injured
1137	132280	PT
3992	132276	PT Inflammatory
3275	132273	Other
4174	132275	Other
2259	132272	PT Injured
3760	132275	PT Inflammatory
4069	132275	PT Inflammatory
4229	132266	Other
3407	135929	Other
330	132269	Other
3904	132265	PT Inflammatory
888	132266	Other
3654	132265	PT Inflammatory
2029	132256	PT Injured
1760	132261	Other
2507	132261	PT Injured
1381	132251	Non-PT Epithelia
2362	135894	PT
3094	135917	PT Inflammatory
3962	135933	Myeloid Cell
1227	135914	Myeloid Cell
3216	135898	Myeloid Cell
3003	136423	Myeloid Cell
3558	135888	Myeloid Cell
2502	135908	PT Inflammatory
1761	135882	PT Injured
3151	135896	PT Inflammatory
2761	135907	Myeloid Cell
3957	135876	Myeloid Cell
3013	135855	Other
978	135874	Myofibroblast
2103	135877	Other
2310	135859	PT Injured
1872	136417	PT
3665	135856	Other
2638	135861	Other
3480	135866	Myofibroblast
2757	135848	Myeloid Cell
4168	135846	Other
3078	135842	PT Injured
3112	135817	PT Inflammatory
3797	135828	Myofibroblast
1630	135820	PT Injured
3729	135835	Other
3281	136412	Myeloid Cell
2155	135822	Myofibroblast
1213	135823	Other
3181	135829	Myeloid Cell
3493	135821	Myofibroblast
1870	135823	PT Injured
3848	135835	Myeloid Cell
3893	135800	Myeloid Cell
1545	135792	PT Injured
3602	135815	Myeloid Cell
1921	135809	Other
731	136435	Other
2010	135795	Other
3280	135792	Myofibroblast
1808	135783	PT Injured
3560	135800	Other
1720	135772	PT
4224	135735	Other
3737	135774	Other
3160	135770	Myeloid Cell
3025	135761	Myofibroblast
3676	135769	Myeloid Cell
3451	136427	Other
1920	135749	Myofibroblast
2322	135737	PT Inflammatory
3541	135762	Myofibroblast
4042	135737	Other
1355	135737	Other
3406	135757	Myeloid Cell
3471	135743	Myeloid Cell
3489	135762	Other
2520	135716	Other
1947	135714	Other
956	136460	PT Inflammatory
1744	136418	PT
3805	135698	Other
3426	135684	Myeloid Cell
4136	135716	Myeloid Cell
4163	135685	Myeloid Cell
3525	135689	Myofibroblast
3591	135697	Myeloid Cell
3007	135695	Other
3705	135688	Other
1195	135648	Myofibroblast
1278	135654	Myeloid Cell
3136	136409	PT Injured
1441	135662	Other
4081	135643	Myeloid Cell
3216	135676	Other
3109	135657	Other
2587	135659	PT Injured
3815	135651	Other
1118	135622	Other
2349	135637	PT Injured
3028	135629	Myeloid Cell
1857	135607	Non-PT Epithelia
3752	136404	Other
672	135621	Other
1521	135596	PT
4131	135620	Myeloid Cell
1741	135617	Myofibroblast
2112	135604	Other
1605	135599	PT Inflammatory
2592	135594	PT Injured
3502	135594	Myeloid Cell
1472	135611	PT Injured
3316	135600	Myeloid Cell
4226	136405	Non-PT Epithelia
3826	135594	Other
1777	135557	Non-PT Epithelia
3137	135573	Myofibroblast
3745	135569	Other
3969	135586	Other
2976	135585	Other
3054	135567	Other
1416	135567	Other
1931	135551	Non-PT Epithelia
3396	135582	Other
4132	136415	PT Inflammatory
3454	135569	Myeloid Cell
4150	135557	Other
2103	135514	Myeloid Cell
1215	135540	Other
2758	135524	Other
3992	135536	Myeloid Cell
2673	135540	Myofibroblast
2524	135512	Other
3374	135506	Other
3697	135513	Myeloid Cell
2626	136403	Non-PT Epithelia
1612	135504	PT
3475	135502	Myeloid Cell
3015	135499	Myeloid Cell
1644	135480	PT Inflammatory
2191	135479	Other
1198	135479	Myeloid Cell
4055	135458	Other
3133	135478	Other
1990	135448	Non-PT Epithelia
3055	135433	PT Injured
4034	136401	Other
1792	135456	Non-PT Epithelia
2244	135457	Myeloid Cell
2810	135468	Other
1076	135440	Other
3886	135446	Other
1552	135441	PT
3963	135428	Myeloid Cell
3478	135402	Other
4214	135430	Other
2807	135405	Other
2040	136404	PT Injured
2988	135407	Myeloid Cell
1414	135399	Myofibroblast
2110	135401	Other
2450	135400	Myeloid Cell
3715	135386	Myofibroblast
2287	135396	PT Inflammatory
2717	135399	Other
3901	135390	Myeloid Cell
1783	135381	Myofibroblast
2234	135399	PT Inflammatory
3930	136374	Myeloid Cell
2511	135389	Myofibroblast
2602	135397	PT Injured
1873	135341	Non-PT Epithelia
3230	135375	Other
3323	135363	Myeloid Cell
1450	135366	PT Inflammatory
3387	135379	Myeloid Cell
2039	135352	Non-PT Epithelia
2191	135365	PT Inflammatory
2333	135372	PT Inflammatory
3236	136388	PT Injured
4037	135344	Other
2532	135337	Myofibroblast
2234	135327	PT Inflammatory
4154	135338	Other
2144	135343	PT Inflammatory
1492	135323	PT Inflammatory
3033	135306	Other
1248	135327	Other
2298	135309	PT Inflammatory
3954	135321	Other
2491	136429	Non-PT Epithelia
849	136386	Myofibroblast
1814	135309	Other
2745	135316	Other
2692	135313	Myeloid Cell
2591	135319	Other
3083	135293	Myofibroblast
2867	135310	Myeloid Cell
3663	135292	Other
2081	135274	Non-PT Epithelia
2963	135309	Myofibroblast
1725	135264	Non-PT Epithelia
3698	136354	Other
2414	135280	PT Inflammatory
2817	135289	Myeloid Cell
4228	135276	Other
1263	135266	Other
4085	135263	Other
1619	135259	Other
3427	135236	Other
2727	135248	Other
1179	135248	Myeloid Cell
4141	135246	Other
3185	136369	PT Injured
2966	135253	Myofibroblast
1908	135251	Non-PT Epithelia
1027	135238	Myofibroblast
2337	135248	Myeloid Cell
2846	135235	Other
840	135215	Other
3695	135228	Myofibroblast
1827	135214	Myeloid Cell
3055	135201	Myofibroblast
3602	135200	Myofibroblast
3335	136353	Myofibroblast
2503	135213	Myeloid Cell
4023	135190	Myeloid Cell
1304	135209	Myofibroblast
3659	135171	Other
3968	135169	Other
4160	135200	Other
2969	135199	Myeloid Cell
2087	135191	Non-PT Epithelia
1190	135186	Myeloid Cell
1723	135138	Non-PT Epithelia
3074	136346	PT Injured
4221	135189	Other
1552	135178	Myeloid Cell
1593	135155	Non-PT Epithelia
4143	135165	Other
3891	135165	Other
2350	135175	Myofibroblast
1942	135153	Non-PT Epithelia
1054	135157	Other
3558	135151	Myofibroblast
1311	135157	Other
1052	136362	Other
2645	135153	Other
2943	135150	Other
3813	135133	Other
942	135143	Other
1253	135152	Other
3009	135109	Other
3079	135107	Other
1877	135130	Non-PT Epithelia
4233	135139	Other
1651	135130	PT Inflammatory
578	136355	Other
3725	135125	Other
4184	135116	Other
2683	135127	Myofibroblast
3421	135121	Other
2087	135111	Non-PT Epithelia
3627	135111	Myofibroblast
705	135118	Other
1174	135111	Other
3851	135105	Other
3341	135121	Other
2491	136325	Non-PT Epithelia
1834	135087	Other
2319	135090	PT Inflammatory
4215	135075	Myeloid Cell
2258	135094	PT Inflammatory
3924	135094	Myofibroblast
2434	135105	Myofibroblast
2942	135094	PT Inflammatory
2493	135071	Myofibroblast
2766	135098	Other
2852	135090	Myofibroblast
3137	136320	PT Inflammatory
2797	135082	PT Injured
3377	135087	Myeloid Cell
986	135091	Other
1091	135079	Other
1904	135053	Non-PT Epithelia
2017	135058	Non-PT Epithelia
3302	135076	Other
2384	135072	PT Inflammatory
1570	135036	Non-PT Epithelia
3230	135066	Other
2624	136311	Non-PT Epithelia
1652	135037	Non-PT Epithelia
1413	135035	Non-PT Epithelia
1493	135040	Non-PT Epithelia
2090	135055	Non-PT Epithelia
1021	135060	Other
3902	135045	Other
567	135042	Other
2990	135025	PT Inflammatory
2545	135018	Other
2700	135006	Other
2615	136447	Non-PT Epithelia
1260	136343	Myofibroblast
2898	134993	Other
3983	135027	Other
2836	134995	Other
2395	134977	PT Inflammatory
1017	135006	Myeloid Cell
617	134990	Myeloid Cell
1897	134992	Myeloid Cell
3760	135002	Other
4225	134971	Myeloid Cell
1617	134938	Non-PT Epithelia
3235	136338	PT Injured
3888	134961	Myeloid Cell
2306	134958	PT Inflammatory
2075	134969	Myeloid Cell
847	134981	Other
3346	134976	Myofibroblast
3525	134959	Other
2958	134944	Other
2244	134956	PT Inflammatory
3773	134953	Other
1205	134965	Other
2100	136324	PT Injured
2192	134961	Myofibroblast
1464	134933	Non-PT Epithelia
3817	134946	Other
1030	134958	Myeloid Cell
1967	134926	PT Inflammatory
3568	134921	Other
1389	134922	Non-PT Epithelia
3864	134903	Other
2818	134924	PT Inflammatory
3365	134907	Myofibroblast
2405	136328	Myofibroblast
2032	134910	PT Inflammatory
2662	134884	PT Inflammatory
3471	134906	Myofibroblast
2975	134907	Myofibroblast
1229	134905	Myeloid Cell
1147	134902	Other
1303	134899	Other
1894	134893	PT Inflammatory
1025	134899	Other
1081	134897	Other
4215	136312	Non-PT Epithelia
3717	134891	Myeloid Cell
673	134901	Other
2749	134880	PT Inflammatory
3751	134883	Myeloid Cell
3811	134878	Myofibroblast
3890	134869	Myeloid Cell
2581	134862	PT Inflammatory
1456	134869	Non-PT Epithelia
1695	134867	Non-PT Epithelia
4109	134883	Other
1906	136302	PT
1551	134856	Non-PT Epithelia
2826	134835	PT Inflammatory
2073	134851	Other
4015	134877	Other
1496	134839	Non-PT Epithelia
1685	134827	Non-PT Epithelia
4202	134844	Other
3153	134826	Other
773	134835	Other
1399	134827	Other
3905	136310	Myeloid Cell
3463	134809	Myofibroblast
3083	134830	Myofibroblast
2415	134833	Myeloid Cell
4124	134806	Other
4027	134821	Myeloid Cell
3953	134821	Myeloid Cell
1903	134808	PT Inflammatory
2473	134795	PT Inflammatory
3749	134816	Other
1371	134801	Other
4079	136304	Myeloid Cell
2729	134817	PT Inflammatory
2372	134810	Myeloid Cell
3856	134793	Other
4094	134787	Other
1748	134780	Non-PT Epithelia
2100	134802	Other
3511	134757	Myofibroblast
671	134786	Other
3738	134793	Myeloid Cell
4212	134788	Other
1296	136299	Other
729	134769	Other
2207	134794	Myeloid Cell
3683	134753	Other
1526	134753	Non-PT Epithelia
4023	134766	Myeloid Cell
970	134754	PT Inflammatory
2746	134747	PT Inflammatory
2100	134753	Other
4212	134732	PT Inflammatory
3751	134735	Other
3189	136303	Myeloid Cell
2001	134728	PT Inflammatory
3810	134746	Other
2182	134724	Myeloid Cell
2450	134704	PT Inflammatory
3986	134715	Other
4050	134720	Myeloid Cell
4113	134717	Other
1586	134696	Non-PT Epithelia
902	134675	PT Injured
3610	134709	Other
3277	136473	Myofibroblast
1193	136298	Other
1318	134697	Myeloid Cell
1179	134687	Other
2100	134676	Myofibroblast
3807	134685	Myeloid Cell
3947	134680	Other
738	134695	Myofibroblast
1058	134670	PT Inflammatory
1846	134658	Myeloid Cell
1664	134657	Non-PT Epithelia
2030	134660	PT Inflammatory
1367	136298	Myofibroblast
2741	134674	PT Injured
3141	134667	Other
1420	134655	Myeloid Cell
3737	134652	Myeloid Cell
4214	134661	Myeloid Cell
841	134660	Myeloid Cell
751	134654	Myofibroblast
4054	134637	PT Inflammatory
4154	134649	Myeloid Cell
3606	134631	Other
1802	136283	PT
2196	134617	Other
1765	134618	Non-PT Epithelia
2396	134627	Myeloid Cell
2689	134643	PT Inflammatory
3910	134628	Other
3993	134617	Myeloid Cell
1523	134643	Myofibroblast
3641	134620	Myofibroblast
3694	134610	Myeloid Cell
3850	134632	Other
3799	136292	Myofibroblast
2887	134646	Other
3040	134631	Other
1103	134620	Other
1305	134619	Other
4103	134626	Myeloid Cell
1199	134614	Other
1393	134594	Myeloid Cell
3540	134592	Myeloid Cell
766	134575	Myofibroblast
2912	134582	Myeloid Cell
3250	136297	PT Injured
2366	134576	Other
3082	134570	Myofibroblast
4205	134587	Other
1920	134596	Myeloid Cell
3191	134583	Other
3258	134593	Other
3943	134559	Myeloid Cell
2828	134590	Myeloid Cell
4139	134566	Other
1547	134571	Other
4039	136274	PT Inflammatory
906	134566	Myeloid Cell
3141	134570	Other
1250	134554	Other
3720	134556	Other
1831	134535	Myofibroblast
4074	134527	Other
2961	134544	Other
4001	134524	Myeloid Cell
608	134536	Other
2530	134525	PT Inflammatory
2211	136270	Myofibroblast
2725	134544	Myeloid Cell
1960	134540	Myeloid Cell
1901	134538	Myeloid Cell
2765	134540	Other
2821	134519	Myofibroblast
2400	134515	PT Injured
3347	134535	Myeloid Cell
3892	134502	PT Inflammatory
3167	134515	Myeloid Cell
2911	134498	Myeloid Cell
3092	136264	PT Injured
3007	134503	Myeloid Cell
2599	134502	PT Inflammatory
4210	134509	Other
236	134495	Other
1300	134490	Other
3436	134484	Other
4150	134498	Other
1806	134493	PT Inflammatory
2001	134466	Other
1650	134485	Other
2342	136266	Myofibroblast
643	134487	Other
3305	134471	Other
2330	134475	Myeloid Cell
2835	134468	Myeloid Cell
3351	134476	Other
1921	134458	Myeloid Cell
2944	134470	Myeloid Cell
986	134455	Other
2436	134456	PT Inflammatory
3046	134451	Myeloid Cell
2421	136267	Other
4230	134452	Other
1187	134443	PT Inflammatory
4020	134450	Other
700	134466	Other
2685	134431	Myofibroblast
1602	134442	Myeloid Cell
4068	134432	Other
4165	134436	Myeloid Cell
1832	134434	Other
1059	134449	Other
3829	136432	Myofibroblast
1408	136270	Other
2618	134443	Myeloid Cell
3453	134435	Other
1278	134426	Myofibroblast
3208	134423	Other
2312	134417	Other
3975	134413	Other
2582	134394	PT Injured
3127	134419	Myofibroblast
3817	134424	Myeloid Cell
3929	134432	Other
4217	136234	Non-PT Epithelia
718	134398	PT Injured
1700	134397	Other
3647	134424	Other
270	134410	Other
504	134403	Myeloid Cell
597	134405	Other
3296	134415	Other
3534	134401	Other
1876	134408	Other
3893	134397	Other
3196	136244	PT Injured
4119	134404	Myeloid Cell
1507	134398	Myofibroblast
1226	134383	Myeloid Cell
2440	134374	PT Inflammatory
2967	134379	Myofibroblast
3743	134400	Other
2342	134357	Myeloid Cell
4220	134369	Other
3656	134364	Myofibroblast
3838	134361	Myeloid Cell
2950	136250	Other
3036	134374	Myeloid Cell
3488	134346	Myofibroblast
997	134348	Myofibroblast
4089	134363	Other
2622	134338	Myeloid Cell
2076	134359	Myofibroblast
2769	134326	PT Inflammatory
3420	134362	Myofibroblast
2135	134350	Myofibroblast
3311	134356	Myofibroblast
2496	136239	Non-PT Epithelia
4038	134340	Other
779	134325	PT Injured
880	134328	Other
1819	134342	Other
2848	134325	PT Inflammatory
2665	134331	Other
3737	134336	Other
3264	134334	Myeloid Cell
3955	134321	Myofibroblast
4195	134337	Other
1501	136230	PT
2190	134337	Myofibroblast
2706	134318	PT Inflammatory
2932	134313	PT Inflammatory
1063	134332	Myofibroblast
1486	134335	Myeloid Cell
487	134292	Other
3113	134303	PT Inflammatory
1432	134311	Other
3900	134294	Other
2232	134321	Myeloid Cell
2109	136212	PT Injured
2279	134308	Myeloid Cell
3821	134291	Myeloid Cell
3669	134302	Myeloid Cell
4225	134283	Other
3010	134277	PT Inflammatory
2064	134284	PT Injured
2217	134280	Myeloid Cell
895	134270	Other
3842	134271	Myeloid Cell
4177	134292	Other
2624	136237	Non-PT Epithelia
1167	134289	Other
3749	134268	Myeloid Cell
2804	134253	PT Inflammatory
1401	134271	Myeloid Cell
2537	134262	PT Injured
3318	134245	Myeloid Cell
4159	134250	Other
1625	134253	PT Inflammatory
3923	134248	Other
4010	134250	Other
1159	136240	Myeloid Cell
2280	134233	Myeloid Cell
1989	134216	PT Injured
2063	134229	PT Injured
3492	134215	Other
2712	134235	PT Inflammatory
2895	134227	PT Inflammatory
2182	134211	PT Injured
3207	134220	PT Inflammatory
4113	134219	Myeloid Cell
4225	134188	Other
2141	136248	PT Injured
1410	134223	Myofibroblast
678	134209	PT Injured
1556	134195	PT Inflammatory
3947	134219	Other
1093	134196	Other
4065	134178	Other
3612	134202	Myeloid Cell
2655	134211	Other
2563	134185	Other
3879	134199	Myeloid Cell
3956	136454	Other
3253	136229	PT Injured
2803	134165	PT Inflammatory
3994	134175	Other
573	134170	Myeloid Cell
1203	134169	Other
1628	134179	Other
3943	134160	Myeloid Cell
1034	134154	PT Inflammatory
2269	134151	Myofibroblast
2700	134151	Myeloid Cell
1794	134144	Other
1916	136210	Myofibroblast
2513	134167	Other
2617	134170	Myeloid Cell
4202	134163	Other
911	134162	PT Inflammatory
2445	134135	Myofibroblast
1409	134138	Myofibroblast
2642	134131	Myeloid Cell
2871	134127	PT Inflammatory
3599	134132	Other
4131	134153	Other
3947	136185	PT Inflammatory
3260	134143	PT Inflammatory
3527	134127	Myeloid Cell
3664	134158	Myeloid Cell
4041	134138	Myeloid Cell
2550	134126	Myeloid Cell
2750	134137	Other
1606	134130	Myeloid Cell
2242	134101	PT Injured
2955	134108	PT Inflammatory
1276	134101	Non-PT Epithelia
4065	136197	PT Inflammatory
643	134123	Other
1554	134113	Other
1979	134087	PT Injured
3666	134095	Other
4159	134106	Other
792	134101	PT Injured
3021	134090	PT Inflammatory
4016	134091	Myeloid Cell
377	134098	Other
2355	134084	Myofibroblast
3107	136198	PT Injured
4200	134065	Other
1160	134086	Other
3914	134087	Other
4094	134087	PT Inflammatory
2468	134091	Other
3288	134075	PT Inflammatory
1025	134063	PT Injured
2551	134062	Other
1106	134071	Other
693	134076	PT Injured
2508	136141	Non-PT Epithelia
1377	134063	Non-PT Epithelia
3065	134052	PT Injured
1306	134044	Non-PT Epithelia
1799	134027	Other
2630	134040	Other
4045	134053	Other
4136	134032	Other
2465	134039	Other
625	134040	PT Inflammatory
3118	134008	PT Inflammatory
3491	136172	Other
2243	134011	PT Injured
3716	134021	Myeloid Cell
389	134032	Other
2390	134024	Other
761	134013	PT Inflammatory
832	134013	PT
3973	134013	Other
4068	134002	Other
698	134006	PT Inflammatory
1407	134018	Non-PT Epithelia
3116	136146	PT Injured
2018	133998	PT Injured
3880	134007	Other
2924	134015	Other
4207	134000	PT Injured
1009	134004	Myofibroblast
4032	133977	Other
1502	133997	Myofibroblast
3920	133992	Myofibroblast
1396	133986	Non-PT Epithelia
1165	133985	Other
2613	136162	Non-PT Epithelia
1105	133980	Myofibroblast
2850	133975	Other
4219	133964	Other
605	133957	PT Injured
2585	133976	Other
2769	133974	PT Injured
3674	133951	Other
1473	133927	Myofibroblast
2461	133974	PT Injured
1319	133949	Non-PT Epithelia
3188	136160	PT Inflammatory
1216	133951	Non-PT Epithelia
3414	133969	Myofibroblast
2307	133943	Other
3317	133951	PT Inflammatory
4131	133935	Other
2171	133938	PT Injured
2383	133953	PT Injured
3030	133956	Myofibroblast
2537	133923	Myeloid Cell
3506	133934	Myeloid Cell
4080	136465	Myeloid Cell
1632	136160	PT
3859	133919	Other
3952	133929	Other
1375	133901	Non-PT Epithelia
4219	133920	Other
3426	133907	Other
2455	133904	PT Inflammatory
2378	133890	PT Inflammatory
2772	133909	Other
3894	133873	Other
4049	133875	Other
876	136142	PT Injured
463	133884	PT Injured
1058	133900	Non-PT Epithelia
1115	133879	Non-PT Epithelia
2142	133891	PT Injured
2615	133900	Other
2081	133890	PT Injured
3075	133865	Myofibroblast
990	133905	Non-PT Epithelia
3234	133856	PT Inflammatory
1269	133869	Non-PT Epithelia
3866	136149	PT Inflammatory
2543	133858	Myeloid Cell
2644	133877	Myofibroblast
3310	133870	PT Inflammatory
4190	133871	Other
3672	133853	Myeloid Cell
3957	133859	Other
986	133855	Non-PT Epithelia
569	133834	Other
610	133814	Other
2445	133835	Other
2988	136150	Myeloid Cell
674	133856	Myofibroblast
2299	133845	PT Injured
738	133807	PT Inflammatory
1455	133820	Other
2848	133824	Myofibroblast
4141	133826	Other
794	133831	Non-PT Epithelia
1313	133799	Non-PT Epithelia
2039	133827	Myeloid Cell
2094	133825	PT Injured
3264	136151	PT Injured
1971	133814	Myeloid Cell
2641	133813	Myofibroblast
3990	133795	Myeloid Cell
2110	133809	Other
1878	133808	Other
2462	133778	Myofibroblast
1170	133788	Non-PT Epithelia
671	133764	PT Injured
3596	133780	Myofibroblast
1217	133746	Non-PT Epithelia
2075	136130	PT Injured
3369	133770	Myeloid Cell
2258	133761	PT Inflammatory
4103	133772	Myeloid Cell
2390	133762	PT Injured
2195	133780	PT Injured
3011	133775	Other
3911	133763	Other
2314	133754	PT Inflammatory
1047	133756	Non-PT Epithelia
3453	133722	PT Inflammatory
1410	136123	PT
4070	133723	Myeloid Cell
1828	133725	Myeloid Cell
1602	133722	Myofibroblast
1366	133732	Other
1105	133707	Non-PT Epithelia
3168	133717	Other
824	133723	Non-PT Epithelia
2987	133719	Other
1448	133716	Myeloid Cell
699	133700	Non-PT Epithelia
4072	136139	Myeloid Cell
966	133709	Non-PT Epithelia
3365	133693	Myeloid Cell
3528	133701	PT Inflammatory
3633	133706	Other
4229	133722	Myeloid Cell
3795	133690	Myofibroblast
905	133701	Non-PT Epithelia
1020	133690	Non-PT Epithelia
3724	133701	Myofibroblast
2219	133679	PT Inflammatory
2761	136131	Myofibroblast
2340	133689	PT Injured
793	133697	Non-PT Epithelia
2551	133699	Myeloid Cell
2913	133692	Other
1316	133703	Other
1862	133690	Myeloid Cell
106	133663	Other
486	133696	Other
4200	133693	Other
1758	133684	Myofibroblast
3737	136117	Myeloid Cell
3024	133672	Myofibroblast
3935	133641	Other
3992	133654	Other
4028	133661	Other
1235	133646	Myofibroblast
3721	133619	Other
840	133636	Myofibroblast
1670	133629	Myofibroblast
1567	133612	Myofibroblast
1748	133620	PT Injured
622	136424	Myeloid Cell
2585	136099	Non-PT Epithelia
3612	133625	Myofibroblast
3668	133622	Other
2780	133616	PT Inflammatory
2279	133610	PT Inflammatory
2365	133599	PT Inflammatory
4057	133621	Other
1625	133615	Myofibroblast
2196	133572	PT Inflammatory
4234	133581	Other
2019	133579	Other
3543	136122	Myeloid Cell
311	133591	Other
3024	133554	Myofibroblast
3350	133574	Other
3999	133564	Other
4165	133558	Other
1617	133557	Myofibroblast
592	133561	Other
2109	133542	Other
2303	133530	PT Inflammatory
3190	133533	PT Inflammatory
779	136118	PT Injured
3856	133542	Myeloid Cell
3427	133533	Other
333	133542	Other
2544	133547	Other
4215	133536	Other
1395	133546	Myofibroblast
794	133525	Other
419	133520	Other
885	133532	Other
1075	133530	Myofibroblast
4144	136113	Other
2698	133500	Non-PT Epithelia
42	133495	Other
724	133517	Other
2600	133482	Non-PT Epithelia
90	133507	Other
3464	133490	Other
3221	133473	PT Inflammatory
2159	133483	PT Inflammatory
2246	133473	PT Inflammatory
3264	133465	PT Inflammatory
2688	136119	Myofibroblast
1129	133497	Other
1375	133457	Myeloid Cell
3202	133490	PT Inflammatory
3955	133464	Myofibroblast
338	133462	Other
1053	133479	Other
4229	133472	Other
493	133478	Other
1522	133480	Myeloid Cell
2905	133468	Other
3726	136086	Other
1703	133480	Myeloid Cell
2787	133441	Non-PT Epithelia
3575	133464	Myeloid Cell
236	133472	Other
993	133479	Myeloid Cell
577	133452	Other
3127	133459	Myeloid Cell
1180	133440	Other
2328	133453	Other
927	133459	Other
989	136105	PT Injured
447	133448	Other
3890	133444	Other
1288	133445	Myofibroblast
1565	133430	Myeloid Cell
3780	133414	Other
301	133431	Other
986	133427	Other
2562	133399	Non-PT Epithelia
671	133434	Other
1110	133412	Myeloid Cell
3004	136077	Myofibroblast
3322	133412	Myeloid Cell
1678	133393	Other
2673	133406	Non-PT Epithelia
254	133401	Other
2862	133363	Non-PT Epithelia
2898	133423	Non-PT Epithelia
3451	133388	Myofibroblast
828	133391	Other
1872	133394	Myeloid Cell
109	133396	Other
1800	136127	PT
866	133401	Other
938	133383	Other
2945	133357	Myeloid Cell
1041	133392	Other
448	133371	Other
642	133365	Other
2389	133361	Non-PT Epithelia
1825	133355	Myeloid Cell
2485	133351	Non-PT Epithelia
4224	133358	Myeloid Cell
2319	136105	Other
496	133362	Other
566	133360	Other
2774	133340	Non-PT Epithelia
2615	133317	Non-PT Epithelia
1182	133354	Other
2709	133322	Non-PT Epithelia
2020	133321	PT Inflammatory
1226	133351	Myeloid Cell
1104	133327	Myofibroblast
2263	133347	Myeloid Cell
8891	132205	Non-PT Epithelia
11910	132206	Non-PT Epithelia
8837	131855	Myofibroblast
9877	128802	Non-PT Epithelia
9001	128801	Other
8724	128809	Other
10242	128789	Non-PT Epithelia
11430	128771	Non-PT Epithelia
11772	128794	PT
9350	128780	PT Inflammatory
10559	128777	Other
10099	128779	Other
11821	128786	PT
9615	131848	Other
12012	128777	PT
11551	128762	Non-PT Epithelia
10510	128781	Myofibroblast
10017	128773	Non-PT Epithelia
8818	128784	Other
11006	128763	PT
9710	128760	Non-PT Epithelia
10153	128750	Non-PT Epithelia
9592	128744	Non-PT Epithelia
12540	128753	Other
11134	131820	PT
8758	128756	Other
9839	128678	Non-PT Epithelia
10406	128739	Non-PT Epithelia
8870	128738	Myofibroblast
11294	128718	PT
11035	128713	PT
9538	128705	Non-PT Epithelia
11157	128688	PT
11623	128696	PT
9150	128693	Other
11520	131825	PT
10030	128666	Non-PT Epithelia
9686	128671	Non-PT Epithelia
11537	128677	PT
10347	128664	Non-PT Epithelia
10433	128679	Myeloid Cell
10943	128696	PT
10378	128651	Non-PT Epithelia
10654	128684	PT
11643	128657	PT
10118	128630	Non-PT Epithelia
12169	131847	PT
11709	128655	PT
8608	128662	Myeloid Cell
8806	128673	Other
11014	128663	Myofibroblast
11775	128661	PT
10966	128654	Other
11263	128637	PT
9378	128632	PT Inflammatory
12068	128628	PT
12178	128606	PT
9290	131818	Other
9535	128615	Non-PT Epithelia
11443	128598	PT
11046	128624	PT
9131	128622	PT Injured
9079	128586	Myofibroblast
10861	128607	PT
10667	128595	PT
10934	128614	Myofibroblast
8739	128606	Myofibroblast
11534	128575	PT
9390	131835	Other
10547	128588	PT
9676	128532	Non-PT Epithelia
9787	128576	Non-PT Epithelia
9722	128546	Non-PT Epithelia
11209	128574	PT
11323	128580	Myofibroblast
9337	128556	PT Inflammatory
8853	128568	Other
12097	128553	PT
8950	128569	Myofibroblast
10743	131834	Other
9883	128551	Non-PT Epithelia
10401	128564	Myofibroblast
10462	128554	PT
11011	128557	PT
9136	128539	PT Injured
9089	128539	PT Injured
10323	128533	Non-PT Epithelia
11246	128554	Myofibroblast
9578	128538	Non-PT Epithelia
10083	128525	Non-PT Epithelia
10872	131823	Other
10840	128527	PT
9518	128515	Myofibroblast
12377	128485	PT
10734	128512	PT
12531	128532	PT
11074	128496	PT
12484	128493	Other
8544	128521	Other
9222	128495	PT Inflammatory
10528	128502	PT
8965	131818	Other
10662	128505	PT
11288	128496	PT
11761	128497	PT
11147	128507	PT
9134	128478	PT Injured
9771	128479	Non-PT Epithelia
11219	128495	PT
9608	128473	Non-PT Epithelia
10974	128489	Myofibroblast
10066	128438	Non-PT Epithelia
12048	132207	Non-PT Epithelia
12101	131834	PT
10289	128426	Non-PT Epithelia
11021	128463	Myofibroblast
8987	128449	Myofibroblast
10465	128454	PT
10902	128473	Myeloid Cell
11434	128461	PT
10807	128460	PT
10002	128433	Non-PT Epithelia
8614	128427	PT Inflammatory
9863	128431	Non-PT Epithelia
8896	131799	PT Inflammatory
12252	128439	Other
9965	128425	Non-PT Epithelia
12610	128450	PT
11214	128418	PT
12168	128425	Other
11780	128403	PT
9648	128428	Non-PT Epithelia
10756	128419	Myeloid Cell
9525	128394	Myeloid Cell
10909	128420	Other
9593	131792	Other
10969	128390	Other
10513	128408	PT
10252	128393	Non-PT Epithelia
10844	128400	Other
9321	128404	Non-PT Epithelia
11025	128391	Other
9953	128329	Non-PT Epithelia
9792	128361	Non-PT Epithelia
12487	128335	Non-PT Epithelia
11105	128369	Other
9144	131778	Other
12403	128332	Non-PT Epithelia
8759	128373	Myofibroblast
12617	128351	Other
9634	128360	Non-PT Epithelia
9728	128351	Non-PT Epithelia
10597	128358	PT
10907	128351	PT
9249	128357	Other
10035	128340	Non-PT Epithelia
8851	128327	PT Injured
8980	131770	PT Inflammatory
8616	128340	PT Injured
10118	128298	Non-PT Epithelia
10210	128293	Non-PT Epithelia
12302	128336	Myofibroblast
10819	128328	PT
10242	128341	Non-PT Epithelia
8737	128321	Myeloid Cell
8788	128329	Myofibroblast
9217	128321	Other
10634	128292	PT
12745	131782	Non-PT Epithelia
9938	128271	Non-PT Epithelia
9122	128303	Other
8997	128292	Other
10902	128273	PT
10305	128255	Myofibroblast
8816	128254	PT Inflammatory
9699	128226	Non-PT Epithelia
12705	128295	PT
8621	128262	Other
10412	128270	PT
8869	131759	PT Inflammatory
8918	128260	Myofibroblast
12447	128280	Non-PT Epithelia
11600	128274	PT
8761	128245	PT Inflammatory
11058	128259	PT
12391	128244	Non-PT Epithelia
9409	128195	Non-PT Epithelia
9151	128209	Non-PT Epithelia
10675	128233	PT
11417	128228	PT
12263	131763	PT
9263	128207	Non-PT Epithelia
9805	128207	Non-PT Epithelia
10754	128238	PT
8828	128202	PT Inflammatory
11236	128214	PT
12462	128205	Non-PT Epithelia
11767	128204	Other
10239	128208	Myeloid Cell
12313	128210	Other
11199	128199	Myeloid Cell
9252	131766	Other
10354	128213	Other
9901	128177	Non-PT Epithelia
8568	128170	Myofibroblast
9598	128165	Non-PT Epithelia
10767	128170	PT
12086	128198	PT
9972	128185	Non-PT Epithelia
11493	128205	Myofibroblast
9081	128182	Non-PT Epithelia
12588	128170	Other
9474	131768	Myeloid Cell
12641	128156	PT
10202	128178	Myeloid Cell
11338	128141	PT
10936	128159	Other
12395	128146	Non-PT Epithelia
9322	128166	Non-PT Epithelia
11697	128167	Myeloid Cell
10119	128146	Non-PT Epithelia
9811	128153	Myofibroblast
9722	128109	Non-PT Epithelia
12717	132209	Other
9666	131754	Other
12484	128141	Non-PT Epithelia
9118	128117	Non-PT Epithelia
10177	128151	Myeloid Cell
11827	128137	Myofibroblast
12095	128130	PT
10016	128107	Non-PT Epithelia
12040	128126	PT
11486	128131	Other
9245	128095	Non-PT Epithelia
10363	128105	PT
9384	131752	Other
12447	128103	Non-PT Epithelia
8804	128104	PT Inflammatory
11653	128115	PT
12152	128109	Other
10319	128114	PT
10800	128124	Other
11986	128107	PT Injured
12726	128094	PT
12220	128105	Myofibroblast
12317	128094	Myeloid Cell
12677	131764	Non-PT Epithelia
9462	128095	Other
9665	128086	Non-PT Epithelia
9304	128079	Non-PT Epithelia
11569	128106	PT
8902	128092	Myofibroblast
10174	128084	Myofibroblast
10869	128081	PT
11156	128093	PT
12102	128061	Other
8634	128054	Other
10573	131751	Other
8965	128063	Other
11711	128070	PT
12268	128087	Myofibroblast
10790	128059	PT
11018	128067	Myofibroblast
11816	128069	PT Injured
9028	128078	Other
9080	128075	Other
11291	128044	PT
12403	128040	Non-PT Epithelia
8765	131755	Myeloid Cell
12060	128061	PT
12484	128057	Non-PT Epithelia
9365	128045	Myofibroblast
9587	128037	Non-PT Epithelia
10909	128051	PT
9854	128043	Other
10214	128051	Myofibroblast
8762	128038	PT Inflammatory
8707	128038	PT Inflammatory
11389	128042	PT
11829	131751	PT
8571	128031	Other
9112	128029	Other
11760	128033	PT Injured
12273	128056	Other
9988	128031	Non-PT Epithelia
9636	128025	Non-PT Epithelia
9372	128023	Other
11856	128031	PT Injured
12224	128027	Other
11206	128028	PT
12590	131768	Other
10104	128023	Non-PT Epithelia
9713	128016	Non-PT Epithelia
10949	128019	PT
9436	128020	Other
10197	128013	Non-PT Epithelia
11980	128019	PT Injured
11151	128019	PT
11053	128019	Myeloid Cell
12269	128011	Other
12057	128016	PT Injured
12506	131765	Other
10421	128016	PT
11099	128015	PT
11441	128015	PT
9049	128011	Other
12502	128001	Non-PT Epithelia
9272	128006	Non-PT Epithelia
8657	128001	Myofibroblast
10217	131736	Myofibroblast
12548	131728	Other
11520	132211	Other
8545	131735	Other
8679	131727	Other
9194	131721	Non-PT Epithelia
9495	131705	Myofibroblast
9125	131693	Non-PT Epithelia
9310	131703	Other
11463	131709	PT
12686	131688	Non-PT Epithelia
8948	131689	PT Inflammatory
9623	131698	Other
9184	132184	Other
8875	131679	PT Inflammatory
11788	131709	PT
11562	131688	PT
10184	131697	Myeloid Cell
12006	131688	PT
11879	131670	Other
8720	131669	Myofibroblast
10383	131678	Other
10923	131686	Myeloid Cell
9217	131630	Non-PT Epithelia
10431	132199	Myeloid Cell
11713	131669	PT
11032	131649	PT
9676	131647	Other
11488	131649	PT
9435	131650	Myeloid Cell
9760	131638	Other
8734	131625	Myofibroblast
11752	131620	PT
9256	131620	Non-PT Epithelia
8797	131618	Myofibroblast
10466	132177	Myeloid Cell
12552	131602	Non-PT Epithelia
11333	131618	PT
11115	131608	PT
8952	131600	Myofibroblast
9124	131579	Myeloid Cell
11459	131588	PT
12425	131599	PT
10356	131572	Other
9024	131560	Other
9583	131565	Other
11779	132195	Myeloid Cell
8885	131568	Other
10687	131567	PT
12731	131564	Non-PT Epithelia
9182	131555	PT Inflammatory
9934	131558	Other
8539	131540	Other
9049	131533	Myeloid Cell
8796	131537	Myofibroblast
12598	131540	Non-PT Epithelia
8640	131537	Myofibroblast
9125	132185	Other
8688	131534	Myeloid Cell
9478	131516	Other
8844	131499	Myofibroblast
9664	131500	Other
9093	131504	Myeloid Cell
10915	131493	PT
11020	131501	Other
9344	131475	Non-PT Epithelia
12351	131490	PT
9264	131467	Non-PT Epithelia
11199	132180	Other
9781	131482	Other
10504	131482	Other
8555	131491	Other
12458	131484	Other
12540	131483	Other
12670	131467	PT
8735	131477	PT Inflammatory
11235	131468	Other
12516	131452	Other
12731	131451	PT
9367	132214	Other
8555	132200	PT Inflammatory
8983	131445	Other
11776	131457	PT
10052	131388	Other
8774	131434	PT Inflammatory
9850	131441	Other
11155	131436	PT
9222	131407	Non-PT Epithelia
8685	131424	PT Inflammatory
8924	131430	Myofibroblast
8871	131437	Other
9102	132180	Myofibroblast
9475	131439	Other
9150	131422	Myofibroblast
11889	131401	PT
12601	131406	PT
9048	131423	Other
8629	131401	Other
9878	131404	Other
9450	131402	Other
9715	131419	Other
8565	131406	Other
12739	132174	PT
12322	131384	PT
10778	131392	PT
9331	131380	Non-PT Epithelia
8784	131353	PT Inflammatory
11381	131367	PT
10688	131372	PT
10493	131378	Other
9259	131370	Non-PT Epithelia
11020	131366	PT
8949	131339	PT Inflammatory
12546	132170	PT
11294	131350	Other
8662	131328	PT Inflammatory
9605	131310	Other
8567	131325	Other
9726	131344	Other
9380	131344	Other
10551	131331	PT
12542	131338	PT
11714	131325	PT
9121	131330	Myeloid Cell
10645	132180	Other
9441	131304	Other
8730	131307	PT Injured
9331	131318	Other
9811	131315	Other
9034	131279	PT Inflammatory
10171	131288	Other
9365	131276	Myofibroblast
12317	131261	PT
10674	131273	PT
8612	131270	Other
12214	132147	PT
9714	131269	Other
12158	131257	PT
11588	131252	PT
12543	131245	PT
8828	131260	Myeloid Cell
9106	131259	Other
9211	131244	Myofibroblast
10122	131259	Other
12694	131240	PT
11820	131263	Other
11528	132157	Other
8916	131236	PT Inflammatory
12731	131225	PT
9799	131213	Myeloid Cell
8693	131226	Other
8564	131236	Other
10908	131231	PT
9259	131210	Other
8761	131217	Myeloid Cell
10626	131197	PT
8643	131204	Other
12079	132125	PT
11748	131212	Other
11924	131227	PT
8523	131220	PT Inflammatory
11272	131220	PT
9097	131198	Other
9155	131185	Other
12111	131151	PT
8829	131169	Myofibroblast
9610	131180	Other
9711	131189	Other
11346	132143	Other
8570	131177	Myeloid Cell
10806	131185	Other
11700	131177	Other
10708	131184	PT
9580	131157	Other
8924	131155	PT Inflammatory
9055	131163	PT Inflammatory
10426	131135	PT
11941	131138	PT
8534	131143	PT Inflammatory
8543	132123	PT Inflammatory
12551	131124	PT
11387	131084	PT
10787	131139	Other
11267	131158	PT
9115	131148	Other
9224	131142	Other
8757	131132	Myofibroblast
11566	131129	PT
11222	131110	PT
8576	131102	Other
9595	132216	Other
8593	132130	PT Inflammatory
8697	131100	Myeloid Cell
9873	131108	Other
9013	131100	PT Inflammatory
9665	131079	Non-PT Epithelia
10691	131087	PT
8896	131085	PT Inflammatory
10317	131083	Other
9355	131089	Other
9126	131085	Other
11857	131095	PT
8786	132120	Other
8811	131055	PT Inflammatory
9954	131048	Other
9490	131062	Other
9543	131065	Other
9297	131053	Other
8631	131044	Myeloid Cell
8670	131035	Myeloid Cell
8927	131047	Other
9077	131026	Other
9238	131037	Myeloid Cell
11762	132131	PT
9181	131035	Other
9391	131033	Other
10379	131004	PT
11086	131003	PT
8564	130999	Other
10844	131005	PT
8737	131012	PT Inflammatory
9018	130999	Other
8947	130998	Other
9347	130995	Other
8697	132103	Myofibroblast
8846	130987	PT Inflammatory
11827	130981	PT
12742	130992	PT
12201	130975	PT
9126	130988	Other
9602	130969	Non-PT Epithelia
9273	130977	Other
12623	130936	PT
9244	130961	Other
11209	130974	Other
8948	132094	Other
12524	130952	PT
8694	130937	PT Inflammatory
9177	130966	Other
12388	130928	PT
12120	130935	Other
11888	130924	PT
12004	130949	PT
[truncated: 493,995+ more rows]
