# Supplementary material for: Multiomic analysis of human kidney disease identifies a tractable inflammatory and pro-fibrotic tubular cell phenotype
Source: Nat Commun. 2025 May 22;16:4745. doi: 10.1038/s41467-025-59997-4 (PMC12095627; doi:10.1038/s41467-025-59997-4)
Supplement: Supplementary file 6 — Source Data [file 41467_2025_59997_MOESM6_ESM.zip › Source Data/FigureS2.xlsx]

## Sheet: Figure S2c
Library	Cells
Library1	4996
Library2	9222
Library3	2642
Library4	3232
Library5	13756
Library6	13109

## Sheet: Figure S2d
UMIs	Fragments	Library
3988	6592	Library1
1837	4621	Library1
515	4980	Library1
3377	3983	Library1
6007	4376	Library1
3152	3480	Library1
9004	5065	Library1
7365	3286	Library1
7346	4282	Library1
9399	2872	Library1
1930	4537	Library1
2503	646	Library1
7145	4254	Library1
770	1236	Library1
3834	3277	Library1
4689	5488	Library1
1403	5055	Library1
7028	2381	Library1
2651	10759	Library1
1656	3944	Library1
1630	2566	Library1
647	7120	Library1
7128	11851	Library1
757	4911	Library1
1454	816	Library1
7212	548	Library1
3530	1879	Library1
968	4904	Library1
1947	3905	Library1
5125	18080	Library1
1213	3104	Library1
1527	4056	Library1
4484	2079	Library1
2212	10549	Library1
1463	4963	Library1
8717	2185	Library1
1319	8128	Library1
3111	3101	Library1
9959	502	Library1
1849	4655	Library1
2846	653	Library1
1059	6069	Library1
1563	3576	Library1
5670	1892	Library1
4430	10745	Library1
2770	12806	Library1
6262	3659	Library1
673	3673	Library1
1744	15489	Library1
10022	2615	Library1
8072	4190	Library1
998	5495	Library1
2150	1223	Library1
5673	3580	Library1
6745	2190	Library1
3571	3866	Library1
7168	18661	Library1
1147	7209	Library1
827	5864	Library1
1320	1547	Library1
7973	1034	Library1
1362	1602	Library1
2557	4722	Library1
5741	2921	Library1
2936	5133	Library1
3030	4503	Library1
1128	3466	Library1
3031	4623	Library1
2912	6248	Library1
1006	8767	Library1
2299	6427	Library1
8325	20236	Library1
4144	12065	Library1
3251	4200	Library1
9848	5111	Library1
2950	18782	Library1
10394	8088	Library1
6460	2696	Library1
1752	14106	Library1
1626	1503	Library1
3185	16022	Library1
3495	7079	Library1
3724	6642	Library1
977	8090	Library1
813	5301	Library1
6538	7179	Library1
3069	7833	Library1
7882	1885	Library1
2916	4491	Library1
1892	13650	Library1
2461	14529	Library1
1909	25053	Library1
1820	1421	Library1
1448	4868	Library1
2969	12881	Library1
1308	10886	Library1
4243	10895	Library1
4986	7501	Library1
1537	4126	Library1
8788	3700	Library1
6088	4684	Library1
9082	16694	Library1
1067	1125	Library1
1726	4681	Library1
5268	886	Library1
5843	1791	Library1
5822	1108	Library1
8693	7025	Library1
2653	493	Library1
1319	4494	Library1
9695	5529	Library1
5759	6629	Library1
2118	2837	Library1
2411	2035	Library1
1106	7726	Library1
1549	4899	Library1
1003	3691	Library1
2913	5835	Library1
1035	17420	Library1
919	8593	Library1
738	4394	Library1
1495	2897	Library1
3447	1535	Library1
7381	7870	Library1
6126	980	Library1
684	5968	Library1
6697	3005	Library1
2998	6610	Library1
692	4600	Library1
4204	2783	Library1
1396	3652	Library1
2038	21663	Library1
3804	3484	Library1
1668	4697	Library1
809	2668	Library1
1688	1835	Library1
1717	459	Library1
4906	6572	Library1
6937	488	Library1
7554	1314	Library1
1504	7198	Library1
10739	7435	Library1
964	1443	Library1
6238	4291	Library1
1237	2181	Library1
2423	2952	Library1
4783	2719	Library1
1320	2720	Library1
9478	10578	Library1
8674	3834	Library1
797	7665	Library1
3773	13979	Library1
958	529	Library1
964	4192	Library1
1585	2211	Library1
7130	2350	Library1
822	4055	Library1
1390	2825	Library1
2232	2994	Library1
8656	2910	Library1
1842	979	Library1
7043	2145	Library1
7877	2790	Library1
6925	2780	Library1
6033	8878	Library1
4409	10973	Library1
3095	608	Library1
5288	17134	Library1
3772	3648	Library1
5458	5492	Library1
655	578	Library1
1433	4852	Library1
1743	4424	Library1
1616	6924	Library1
2557	632	Library1
3913	1948	Library1
1812	10045	Library1
934	7563	Library1
1086	3696	Library1
1696	1552	Library1
2567	4550	Library1
3161	10726	Library1
1044	2068	Library1
4461	2247	Library1
1656	1000	Library1
1419	624	Library1
1207	1268	Library1
8994	2128	Library1
929	5758	Library1
4162	6270	Library1
1637	17102	Library1
873	6392	Library1
8671	3727	Library1
6804	6428	Library1
2770	6591	Library1
2279	588	Library1
1302	494	Library1
754	1699	Library1
6111	3624	Library1
6734	3656	Library1
9658	6207	Library1
3887	10054	Library1
832	5755	Library1
1335	6841	Library1
3943	6198	Library1
850	13236	Library1
2098	1520	Library1
6599	1244	Library1
1325	1153	Library1
1465	3447	Library1
1920	786	Library1
7761	3866	Library1
1847	2209	Library1
5724	6968	Library1
2653	3959	Library1
1258	6084	Library1
1129	4729	Library1
2618	3403	Library1
1693	7396	Library1
1433	4791	Library1
2009	21032	Library1
7993	8521	Library1
9209	10904	Library1
4464	7632	Library1
1765	2574	Library1
381	4406	Library1
1943	4862	Library1
1968	1268	Library1
3625	5307	Library1
3922	1477	Library1
2992	1456	Library1
1062	1335	Library1
493	8630	Library1
2812	15138	Library1
1526	7727	Library1
2515	12927	Library1
11578	2235	Library1
1945	4867	Library1
3889	12849	Library1
1473	6611	Library1
715	979	Library1
3021	2541	Library1
497	3015	Library1
4094	9387	Library1
1653	1934	Library1
8450	658	Library1
1620	24359	Library1
8256	3065	Library1
1741	4785	Library1
2053	4779	Library1
8874	3561	Library1
1619	10584	Library1
1024	8345	Library1
1894	2091	Library1
2186	1998	Library1
4047	23055	Library1
10870	1157	Library1
1173	3296	Library1
783	5588	Library1
4759	1053	Library1
920	17801	Library1
8827	5173	Library1
1109	7175	Library1
7128	12413	Library1
807	9051	Library1
7345	5949	Library1
1067	22106	Library1
4877	11419	Library1
1710	2050	Library1
3479	2927	Library1
1480	5691	Library1
4567	643	Library1
6258	8656	Library1
830	3738	Library1
1666	1932	Library1
1253	4582	Library1
1013	2517	Library1
904	2817	Library1
9900	14321	Library1
1808	11581	Library1
3023	892	Library1
10808	2988	Library1
7577	1295	Library1
568	2134	Library1
1532	5261	Library1
5319	3338	Library1
456	2801	Library1
7140	428	Library1
2023	4379	Library1
515	1924	Library1
5783	6072	Library1
731	577	Library1
1675	14804	Library1
9541	11971	Library1
7701	9299	Library1
1016	12872	Library1
3687	1413	Library1
429	1398	Library1
1905	4062	Library1
507	4871	Library1
3364	9830	Library1
2100	12468	Library1
5036	5035	Library1
4156	10033	Library1
6267	1567	Library1
10338	8234	Library1
2094	4232	Library1
2095	3058	Library1
745	2661	Library1
768	4118	Library1
3287	19132	Library1
2634	13121	Library1
2026	4559	Library1
1013	11157	Library1
1109	1175	Library1
1625	4985	Library1
3118	517	Library1
2175	12879	Library1
1403	6148	Library1
979	4435	Library1
1832	5172	Library1
4686	2258	Library1
4676	2262	Library1
2016	9060	Library1
1211	6066	Library1
7185	11471	Library1
3083	6474	Library1
960	6247	Library1
10764	14036	Library1
2243	2874	Library1
2399	2486	Library1
2203	23673	Library1
4265	660	Library1
2250	16647	Library1
3206	5915	Library1
327	3477	Library1
4353	530	Library1
6452	5980	Library1
2252	3233	Library1
733	809	Library1
398	1406	Library1
1211	3208	Library1
1585	3385	Library1
2108	10575	Library1
1275	10577	Library1
1926	575	Library1
1219	7985	Library1
891	5102	Library1
2747	8250	Library1
887	8153	Library1
901	6904	Library1
1020	6127	Library1
1926	4346	Library1
1904	9664	Library1
1538	2648	Library1
1076	2586	Library1
4260	3923	Library1
746	6654	Library1
2372	6432	Library1
7157	6133	Library1
4414	8255	Library1
1577	3014	Library1
7566	1792	Library1
2868	1553	Library1
6502	3309	Library1
3980	8848	Library1
1015	11993	Library1
4091	10477	Library1
993	3358	Library1
4182	712	Library1
1166	4348	Library1
1719	5600	Library1
619	6283	Library1
6858	11553	Library1
5094	7032	Library1
11435	4529	Library1
2745	17692	Library1
2508	12386	Library1
1309	3270	Library1
1076	4825	Library1
3926	1485	Library1
2740	3574	Library1
2326	11731	Library1
3865	7137	Library1
1132	12417	Library1
1992	4523	Library1
4002	974	Library1
877	2901	Library1
1263	2861	Library1
1409	2436	Library1
2885	8984	Library1
6984	1391	Library1
349	2281	Library1
2897	8872	Library1
6774	7270	Library1
9979	12102	Library1
2150	3607	Library1
1036	7465	Library1
1157	3167	Library1
3399	17008	Library1
1055	20870	Library1
4190	5179	Library1
841	16375	Library1
6331	1863	Library1
941	5571	Library1
10343	844	Library1
2154	2511	Library1
8407	1455	Library1
2746	1482	Library1
914	2711	Library1
5313	4751	Library1
2790	1798	Library1
709	6342	Library1
7727	11604	Library1
3047	5624	Library1
677	1519	Library1
6021	3524	Library1
1833	2717	Library1
2728	4108	Library1
1767	3913	Library1
3214	9849	Library1
2623	473	Library1
3621	15275	Library1
2935	9046	Library1
2210	4242	Library1
1310	1413	Library1
1298	8549	Library1
9603	4584	Library1
1441	10407	Library1
4555	587	Library1
1832	17502	Library1
1371	5641	Library1
6161	5650	Library1
4927	5547	Library1
1073	3622	Library1
1309	7627	Library1
4507	764	Library1
1056	5116	Library1
840	6603	Library1
1528	3416	Library1
589	7705	Library1
7615	5775	Library1
6088	13418	Library1
654	4925	Library1
2161	5422	Library1
4320	935	Library1
5094	1351	Library1
1415	7741	Library1
1033	981	Library1
9587	3950	Library1
2568	13579	Library1
3014	1566	Library1
1273	1392	Library1
5462	2698	Library1
3280	7167	Library1
1760	845	Library1
1636	6211	Library1
837	793	Library1
2299	15529	Library1
1167	5687	Library1
1340	823	Library1
3762	18569	Library1
5715	5485	Library1
2069	5836	Library1
2266	3980	Library1
3930	2422	Library1
3425	2407	Library1
1194	488	Library1
6003	3421	Library1
2148	1495	Library1
5572	5271	Library1
720	6475	Library1
6236	4325	Library1
2486	723	Library1
521	3285	Library1
2158	6116	Library1
4154	841	Library1
2768	3549	Library1
2397	3647	Library1
1341	2312	Library1
903	10230	Library1
2538	8962	Library1
1398	5712	Library1
2165	4052	Library1
1747	1841	Library1
1408	4629	Library1
1185	973	Library1
1724	577	Library1
1107	5867	Library1
1108	3568	Library1
1343	5005	Library1
10925	2625	Library1
5637	11211	Library1
4026	1736	Library1
1069	1030	Library1
1009	1483	Library1
645	4485	Library1
1467	643	Library1
1119	5882	Library1
3981	12577	Library1
1035	3765	Library1
1450	4951	Library1
7994	21073	Library1
2715	3243	Library1
1415	6497	Library1
5082	817	Library1
4636	7372	Library1
376	11595	Library1
803	7946	Library1
4814	4985	Library1
1342	612	Library1
1610	14344	Library1
1183	10122	Library1
2035	11689	Library1
8553	18401	Library1
4601	9092	Library1
2581	745	Library1
2494	1788	Library1
7960	7073	Library1
3370	1067	Library1
1184	5004	Library1
1962	436	Library1
1018	4879	Library1
2326	4161	Library1
4214	2693	Library1
2903	6800	Library1
1082	1370	Library1
11864	5298	Library1
2229	2548	Library1
1994	17985	Library1
934	5341	Library1
3529	11268	Library1
3515	1606	Library1
3166	613	Library1
1099	2891	Library1
2586	1853	Library1
1140	7857	Library1
1230	1157	Library1
11826	4430	Library1
1831	6326	Library1
7687	11852	Library1
3694	7977	Library1
3192	9245	Library1
6583	9841	Library1
9226	3740	Library1
3708	1907	Library1
2769	6034	Library1
1765	545	Library1
10524	4657	Library1
4297	1154	Library1
554	9371	Library1
1368	3656	Library1
4022	26453	Library1
583	910	Library1
1945	5657	Library1
2094	3595	Library1
1437	651	Library1
6879	7206	Library1
1432	6050	Library1
1543	4855	Library1
1110	4446	Library1
11129	11460	Library1
797	1035	Library1
6648	3532	Library1
6249	3319	Library1
548	2560	Library1
2141	5491	Library1
3638	488	Library1
985	4850	Library1
8838	7866	Library1
6988	2367	Library1
7221	446	Library1
2415	8909	Library1
2404	13716	Library1
5446	6154	Library1
5851	3532	Library1
10100	14096	Library1
1068	2964	Library1
472	546	Library1
803	8765	Library1
2330	4054	Library1
2203	2388	Library1
3073	7381	Library1
2484	8663	Library1
799	7220	Library1
3214	9114	Library1
1895	3681	Library1
3531	2237	Library1
2512	3855	Library1
7194	1529	Library1
5990	4049	Library1
1488	5686	Library1
4388	6636	Library1
4973	2778	Library1
3732	1435	Library1
6807	6199	Library1
1579	4107	Library1
995	585	Library1
871	3122	Library1
745	6871	Library1
4031	10699	Library1
1009	8059	Library1
6409	9062	Library1
5177	15540	Library1
3060	4675	Library1
7396	4826	Library1
6271	6181	Library1
2531	6517	Library1
601	2844	Library1
3327	6742	Library1
7617	5216	Library1
2922	4356	Library1
1169	7812	Library1
1340	1090	Library1
3979	11478	Library1
2210	5432	Library1
639	5184	Library1
7888	13551	Library1
2209	1513	Library1
1412	2665	Library1
6378	1388	Library1
6594	3753	Library1
1311	4767	Library1
2261	5440	Library1
5855	1479	Library1
3059	6623	Library1
8757	1386	Library1
2781	18024	Library1
2443	3118	Library1
4361	1472	Library1
10881	2081	Library1
1232	6739	Library1
1087	5674	Library1
7788	5014	Library1
1181	5091	Library1
1251	5349	Library1
1049	3645	Library1
3689	1232	Library1
5105	4196	Library1
2540	2802	Library1
6729	9215	Library1
2823	9820	Library1
1490	3201	Library1
5137	1826	Library1
9945	2500	Library1
1002	4540	Library1
1107	2960	Library1
7993	3249	Library1
5347	1882	Library1
1799	11596	Library1
1448	4302	Library1
3289	2858	Library1
2144	674	Library1
3850	7237	Library1
1864	3739	Library1
6609	13342	Library1
5306	751	Library1
8674	1852	Library1
2201	9900	Library1
10249	15787	Library1
2396	6944	Library1
857	4878	Library1
10985	571	Library1
1320	457	Library1
4279	622	Library1
4657	6766	Library1
2413	4217	Library1
1489	4429	Library1
3234	15359	Library1
4048	14196	Library1
7606	3591	Library1
1052	1989	Library1
2471	14052	Library1
1737	4233	Library1
1940	3320	Library1
662	14413	Library1
822	6927	Library1
1406	3288	Library1
1500	5234	Library1
1096	4679	Library1
473	6142	Library1
7778	686	Library1
1547	9255	Library1
650	7850	Library1
1832	636	Library1
7369	7919	Library1
2482	892	Library1
2421	2715	Library1
7275	2257	Library1
2126	2712	Library1
9040	8127	Library1
1416	5186	Library1
3864	7853	Library1
1086	5527	Library1
352	3048	Library1
1945	569	Library1
962	5189	Library1
4195	933	Library1
5050	7310	Library1
1897	7874	Library1
8304	594	Library1
807	2298	Library1
2648	1371	Library1
3559	10486	Library1
6782	5375	Library1
472	2171	Library1
4190	9857	Library1
6463	13544	Library1
2457	4255	Library1
5750	7385	Library1
8439	2617	Library1
817	4279	Library1
5588	13968	Library1
1407	4940	Library1
6513	24303	Library1
9683	2351	Library1
1535	6796	Library1
2405	5675	Library1
7359	4555	Library1
5355	6710	Library1
1349	3051	Library1
1146	1168	Library1
2611	7960	Library1
1250	7084	Library1
1251	12138	Library1
6863	2760	Library1
2673	469	Library1
5077	3506	Library1
5178	4510	Library1
1280	10205	Library1
4996	3214	Library1
3832	7571	Library1
908	2402	Library1
1099	1795	Library1
874	9879	Library1
527	2251	Library1
4968	1538	Library1
754	3539	Library1
1252	3574	Library1
2425	4827	Library1
880	3173	Library1
1127	3643	Library1
1161	4140	Library1
8355	9458	Library1
2109	1677	Library1
1567	3902	Library1
1014	3856	Library1
1860	4077	Library1
552	2400	Library1
7690	5124	Library1
1426	4215	Library1
1374	7057	Library1
2128	605	Library1
1946	2313	Library1
2668	3803	Library1
1361	4524	Library1
2990	512	Library1
2564	10901	Library1
4572	2661	Library1
2094	2420	Library1
1351	10114	Library1
1300	902	Library1
1922	10512	Library1
1559	664	Library1
2312	3627	Library1
3440	6916	Library1
2098	3877	Library1
8262	1113	Library1
1173	8974	Library1
6730	10934	Library1
3211	12624	Library1
3319	4635	Library1
881	4396	Library1
703	7426	Library1
1177	3478	Library1
4307	4321	Library1
6170	1176	Library1
3357	7477	Library1
1407	8721	Library1
3242	13352	Library1
963	4055	Library1
11841	5657	Library1
3104	10115	Library1
506	4051	Library1
2441	1125	Library1
2193	3088	Library1
1505	1290	Library1
645	5134	Library1
2430	1432	Library1
3098	5093	Library1
3587	10269	Library1
2036	1935	Library1
602	4770	Library1
2469	760	Library1
9316	3716	Library1
2779	9835	Library1
2533	9632	Library1
546	5241	Library1
5320	3903	Library1
3062	13364	Library1
2311	2642	Library1
1849	4902	Library1
4681	9779	Library1
6577	4059	Library1
2766	1592	Library1
6285	3064	Library1
10193	1720	Library1
1446	4808	Library1
389	3226	Library1
1705	8850	Library1
727	1191	Library1
2968	1756	Library1
5594	518	Library1
1468	1988	Library1
8825	1975	Library1
1607	3995	Library1
2107	3333	Library1
5112	3943	Library1
915	12374	Library1
1562	13394	Library1
1245	4415	Library1
2173	540	Library1
2402	2926	Library1
1345	4426	Library1
7061	4282	Library1
599	6193	Library1
11942	2488	Library1
7426	478	Library1
878	2102	Library1
1066	4639	Library1
2304	9137	Library1
1280	6258	Library1
9031	5092	Library1
1313	5115	Library1
1941	8914	Library1
2022	12723	Library1
2410	5265	Library1
1637	2440	Library1
1319	5089	Library1
1140	3809	Library1
2200	721	Library1
7969	828	Library1
1912	6791	Library1
1058	4835	Library1
1013	5073	Library1
3782	8959	Library1
579	1586	Library1
1177	6766	Library1
1612	4246	Library1
2356	15536	Library1
1759	13160	Library1
6899	3574	Library1
4181	4226	Library1
3443	5510	Library1
8431	7688	Library1
1877	647	Library1
2358	2653	Library1
2102	3507	Library1
5975	2597	Library1
7294	7931	Library1
1103	5409	Library1
1155	4461	Library1
1558	1357	Library1
2570	3571	Library1
1349	7874	Library1
9214	3391	Library1
1566	1153	Library1
1438	3613	Library1
1442	2446	Library1
7105	4884	Library1
733	4221	Library1
716	563	Library1
3622	13804	Library1
2925	10696	Library1
7123	2807	Library1
9362	3927	Library1
5186	16877	Library1
6310	2082	Library1
1852	4081	Library1
1195	14864	Library1
621	7071	Library1
2586	12291	Library1
2435	971	Library1
1260	5567	Library1
1092	5270	Library1
2329	3977	Library1
2809	566	Library1
9718	9818	Library1
6403	2800	Library1
3261	4688	Library1
6866	480	Library1
2572	16817	Library1
450	1488	Library1
2355	965	Library1
1170	5124	Library1
1646	2376	Library1
4156	5400	Library1
613	1723	Library1
1354	5020	Library1
578	1898	Library1
1266	3522	Library1
6017	597	Library1
5138	2409	Library1
785	12005	Library1
646	1156	Library1
1226	7267	Library1
1864	2859	Library1
9669	2508	Library1
726	2539	Library1
4426	8786	Library1
933	525	Library1
1055	1291	Library1
3297	22475	Library1
3477	5092	Library1
1529	1394	Library1
958	710	Library1
1787	2674	Library1
5189	6347	Library1
1332	7573	Library1
2307	5951	Library1
2450	13025	Library1
3043	1078	Library1
1400	4147	Library1
2964	2639	Library1
8733	8131	Library1
10410	5014	Library1
342	4558	Library1
1198	5936	Library1
3816	11321	Library1
3384	6701	Library1
5948	7465	Library1
1668	10561	Library1
801	4508	Library1
1820	5178	Library1
596	4492	Library1
1090	8041	Library1
6721	6763	Library1
2183	2755	Library1
1341	9359	Library1
1131	4958	Library1
2143	15710	Library1
4084	2389	Library1
4644	2908	Library1
622	5572	Library1
2730	2404	Library1
1078	2318	Library1
6607	2532	Library1
3836	713	Library1
3752	7101	Library1
626	1634	Library1
2661	1386	Library1
759	899	Library1
3203	1180	Library1
2426	3433	Library1
1577	6066	Library1
1026	3472	Library1
900	5300	Library1
3217	1016	Library1
4967	3901	Library1
5982	9185	Library1
2474	1021	Library1
1313	14057	Library1
1965	2644	Library1
1272	480	Library1
3596	7554	Library1
8880	638	Library1
1746	6972	Library1
9378	7062	Library1
2660	3560	Library1
2977	5392	Library1
9397	4751	Library1
2081	7307	Library1
1555	3467	Library1
3829	5148	Library1
1942	1727	Library1
930	2410	Library1
668	8717	Library1
1559	14533	Library1
9312	668	Library1
4412	4988	Library1
11975	1092	Library1
1304	5724	Library1
1352	5930	Library1
1578	9235	Library1
2832	2764	Library1
2206	15864	Library1
1099	4539	Library1
331	5062	Library1
4511	1587	Library1
9194	15990	Library1
1568	2561	Library1
4025	3047	Library1
8617	9139	Library1
1461	726	Library1
1728	4040	Library1
1786	4328	Library1
694	1852	Library1
613	4494	Library1
1024	6571	Library1
2851	4959	Library1
4014	12315	Library1
1278	5876	Library1
1003	9937	Library1
3022	1828	Library1
10383	3501	Library1
2913	20887	Library1
6263	2868	Library1
4689	13459	Library1
907	14188	Library1
10220	9515	Library1
1586	3592	Library1
3318	1520	Library1
2676	3634	Library1
3413	21510	Library1
1875	5962	Library1
5103	2055	Library1
7154	2029	Library1
3704	4100	Library1
1203	4391	Library1
2877	8883	Library1
3633	2111	Library1
3066	4691	Library1
5864	4557	Library1
4710	14348	Library1
3061	5432	Library1
2119	7838	Library1
3493	3766	Library1
3334	11819	Library1
2492	1689	Library1
2400	1387	Library1
4175	5054	Library1
1826	9718	Library1
2818	11056	Library1
818	4397	Library1
1508	5490	Library1
9552	2372	Library1
2897	10729	Library1
3204	3046	Library1
1054	7680	Library1
1420	8731	Library1
984	8443	Library1
2456	7915	Library1
1607	3351	Library1
1492	7054	Library1
835	3490	Library1
1248	4226	Library1
2128	9731	Library1
3678	2271	Library1
1099	9018	Library1
4884	9092	Library1
6872	1913	Library1
339	940	Library1
4251	2019	Library1
1090	3430	Library1
2359	441	Library1
4356	16779	Library1
4461	11545	Library1
414	11060	Library1
3371	6974	Library1
1641	2614	Library1
672	14652	Library1
5195	3725	Library1
4788	2779	Library1
873	6739	Library1
9255	7440	Library1
2996	5323	Library1
3130	2442	Library1
4226	1172	Library1
830	6270	Library1
1855	797	Library1
6589	15062	Library1
615	6271	Library1
4199	7693	Library1
1878	7334	Library1
893	20054	Library1
1682	3520	Library1
2501	3504	Library1
3555	16508	Library1
5468	3458	Library1
2016	1622	Library1
1031	3145	Library1
1100	16445	Library1
5132	1013	Library1
2270	1594	Library1
7278	1543	Library1
826	445	Library1
10013	9299	Library1
5931	865	Library1
8931	3399	Library1
5541	3324	Library1
1022	3197	Library1
1351	1795	Library1
1041	4670	Library1
1022	15244	Library1
2964	3814	Library1
925	6559	Library1
960	668	Library1
1118	3352	Library1
3808	2230	Library1
2749	3806	Library1
2753	7797	Library1
2654	2216	Library1
5477	6947	Library1
1983	2959	Library1
7278	1693	Library1
1976	3969	Library1
1208	4883	Library1
6724	3788	Library1
8457	524	Library1
8007	12894	Library1
1654	2875	Library1
1135	7954	Library1
1556	5282	Library1
2575	1244	Library1
3492	674	Library1
6139	12622	Library1
4374	5326	Library1
5455	13110	Library1
622	8200	Library1
736	8232	Library1
1555	8209	Library1
582	6240	Library1
927	5230	Library1
10118	8885	Library1
390	4837	Library1
9944	3324	Library1
3732	3851	Library1
808	8920	Library1
3830	4394	Library1
797	4313	Library1
1074	2780	Library1
3096	2276	Library1
6112	3271	Library1
5740	4910	Library1
2977	2269	Library1
859	20207	Library1
2811	1515	Library1
9786	2441	Library1
541	3460	Library1
514	3332	Library1
4983	3008	Library1
2966	5008	Library1
10209	1878	Library1
8117	3117	Library1
2343	17223	Library1
8780	2113	Library1
1226	1160	Library1
1607	6448	Library1
2410	3692	Library1
436	1245	Library1
1614	643	Library1
6804	1697	Library1
5083	2468	Library1
2523	3836	Library1
736	4530	Library1
1172	4708	Library1
5830	5669	Library1
5324	20411	Library1
10761	14342	Library1
5080	4136	Library1
1603	4551	Library1
832	1239	Library1
1831	10393	Library1
2815	3614	Library1
3348	7806	Library1
7190	2981	Library1
1570	618	Library1
2461	4257	Library1
1959	3225	Library1
1827	1515	Library1
8242	12574	Library1
2247	5477	Library1
6254	3838	Library1
1404	2948	Library1
5556	25829	Library1
741	6190	Library1
5375	13695	Library1
1484	3641	Library1
3010	6774	Library1
1057	608	Library1
1049	5412	Library1
4186	4140	Library1
1573	1737	Library1
3111	4205	Library1
3895	2993	Library1
6140	7777	Library1
4758	13164	Library1
1646	3262	Library1
1094	4373	Library1
8114	18246	Library1
1880	2027	Library1
1047	5202	Library1
597	15684	Library1
3317	2084	Library1
10206	861	Library1
3063	5787	Library1
1735	2719	Library1
493	859	Library1
8377	2222	Library1
1693	3602	Library1
1941	894	Library1
7744	722	Library1
2043	1014	Library1
550	1371	Library1
781	6212	Library1
2529	1501	Library1
2577	7495	Library1
3015	6286	Library1
760	4582	Library1
1399	4095	Library1
1598	591	Library1
1870	5101	Library1
1521	5866	Library1
6518	1248	Library1
1305	3876	Library1
6366	2491	Library1
933	2585	Library1
2912	5511	Library1
1015	5385	Library1
8213	513	Library1
3175	1074	Library1
2043	1881	Library1
1470	5584	Library1
675	3753	Library1
8468	11309	Library1
11749	6940	Library1
2453	14728	Library1
1215	2117	Library1
1569	679	Library1
691	4074	Library1
5623	6596	Library1
3087	9825	Library1
2227	1383	Library1
1925	16411	Library1
2764	5676	Library1
4484	16855	Library1
907	3467	Library1
2009	828	Library1
1091	2400	Library1
1660	2315	Library1
1686	2505	Library1
10237	14865	Library1
1676	2580	Library1
2695	2679	Library1
2299	6607	Library1
5535	7321	Library1
5404	2369	Library1
1214	5283	Library1
3229	11054	Library1
5344	8919	Library1
5483	1602	Library1
5997	432	Library1
1869	892	Library1
1679	7029	Library1
1697	11556	Library1
1917	751	Library1
1136	11791	Library1
7557	3910	Library1
5180	7576	Library1
744	9372	Library1
6707	2390	Library1
2017	3447	Library1
1267	5169	Library1
2794	1169	Library1
1542	4041	Library1
1510	8806	Library1
4528	7694	Library1
1964	9510	Library1
10129	13934	Library1
2196	14167	Library1
3499	10788	Library1
9158	7521	Library1
3112	3577	Library1
5937	3689	Library1
7520	25722	Library1
5617	7186	Library1
768	9746	Library1
3978	3133	Library1
4823	11663	Library1
2035	12957	Library1
4902	4267	Library1
2367	3694	Library1
8758	2860	Library1
1538	12502	Library1
5443	13234	Library1
7920	580	Library1
1555	3359	Library1
2716	11279	Library1
1789	11554	Library1
2241	4534	Library1
939	841	Library1
1127	4929	Library1
1847	2031	Library1
2047	1752	Library1
8392	3502	Library1
566	3746	Library1
1956	12541	Library1
5826	13643	Library1
719	2252	Library1
383	3745	Library1
1476	3639	Library1
11728	1671	Library1
1311	8302	Library1
1670	6759	Library1
585	12778	Library1
1107	685	Library1
4042	11869	Library1
1495	9028	Library1
2504	4124	Library1
3205	8171	Library1
3047	10400	Library1
1209	4708	Library1
1078	4217	Library1
1455	6048	Library1
373	1983	Library1
2066	7025	Library1
3603	9922	Library1
3065	17908	Library1
458	862	Library1
4019	3298	Library1
1300	3959	Library1
2661	2373	Library1
1019	2129	Library1
3235	8624	Library1
1475	6315	Library1
6523	8097	Library1
578	4423	Library1
5557	1435	Library1
8880	690	Library1
5174	3603	Library1
4003	3795	Library1
940	3691	Library1
8300	9936	Library1
2525	2392	Library1
4587	697	Library1
5315	9170	Library1
7020	7079	Library1
1901	4000	Library1
4438	836	Library1
3514	3748	Library1
4725	4751	Library1
1463	10366	Library1
1198	2289	Library1
1686	718	Library1
1863	2796	Library1
5480	4682	Library1
546	7239	Library1
6930	7991	Library1
818	6084	Library1
1308	13291	Library1
2044	8140	Library1
1358	4950	Library1
2608	5665	Library1
5156	1169	Library1
726	1414	Library1
7103	6795	Library1
8349	1723	Library1
2888	20201	Library1
1374	5265	Library1
2004	4057	Library1
1821	1061	Library1
2103	12372	Library1
6231	5029	Library1
3507	4042	Library1
1595	1986	Library1
9046	11421	Library1
6791	14347	Library1
7224	7208	Library1
9419	6213	Library1
929	1624	Library1
5740	5615	Library1
1468	4922	Library1
1936	3301	Library1
8089	5634	Library1
2306	3133	Library1
1134	3161	Library1
1734	5502	Library1
975	4312	Library1
2290	647	Library1
2303	13448	Library1
2840	6565	Library1
6643	7724	Library1
1359	4849	Library1
1559	3126	Library1
2691	17647	Library1
1277	5973	Library1
6372	12357	Library1
589	3898	Library1
3329	2243	Library1
1957	4854	Library1
2253	3013	Library1
11013	7947	Library1
2183	14604	Library1
1294	5891	Library1
10100	1445	Library1
794	10827	Library1
2659	3948	Library1
9686	8647	Library1
1927	3620	Library1
917	843	Library1
1745	9348	Library1
4718	4731	Library1
7725	5089	Library1
1174	4637	Library1
6151	14371	Library1
970	3514	Library1
3788	4848	Library1
6128	4705	Library1
1653	12406	Library1
597	1316	Library1
2044	7182	Library1
1749	5244	Library1
1232	8807	Library1
6721	11609	Library1
710	5732	Library1
1552	16141	Library1
9236	10813	Library1
4410	1641	Library1
9858	1893	Library1
1208	1374	Library1
1009	5654	Library1
2031	7715	Library1
539	6588	Library1
947	1653	Library1
8749	1136	Library1
1102	3388	Library1
420	6791	Library1
2894	5375	Library1
1453	1086	Library1
4803	4678	Library1
2320	4198	Library1
1445	3059	Library1
3599	13982	Library1
1466	891	Library1
1233	4732	Library1
7976	6278	Library1
2485	3262	Library1
3808	2881	Library1
1122	5868	Library1
2364	4599	Library1
4203	2796	Library1
9406	2214	Library1
2099	12151	Library1
1955	4967	Library1
1463	4227	Library1
1627	3009	Library1
7247	1989	Library1
820	3612	Library1
3480	1173	Library1
6287	5412	Library1
737	6761	Library1
1319	5782	Library1
1711	785	Library1
1158	495	Library1
4262	7277	Library1
8054	3605	Library1
3641	3956	Library1
2249	6341	Library1
1843	4164	Library1
9176	4171	Library1
961	783	Library1
794	678	Library1
2735	9663	Library1
3426	5057	Library1
1570	11906	Library1
3260	2522	Library1
1444	8201	Library1
5748	3253	Library1
3456	5155	Library1
1804	4362	Library1
3152	1907	Library1
8814	5250	Library1
2906	7547	Library1
1874	5496	Library1
1943	4741	Library1
9536	3798	Library1
10008	6503	Library1
1200	6122	Library1
5137	1204	Library1
7376	5255	Library1
2289	898	Library1
8990	6206	Library1
2559	4639	Library1
1605	4657	Library1
1796	5942	Library1
3316	6993	Library1
1735	1622	Library1
3700	7731	Library1
2879	7528	Library1
1736	11933	Library1
648	5080	Library1
5367	4649	Library1
1285	8091	Library1
2367	5459	Library1
778	3940	Library1
5839	9046	Library1
1439	4775	Library1
1290	6480	Library1
3054	3620	Library1
2375	4744	Library1
1340	3345	Library1
1506	3532	Library1
1755	545	Library1
1938	9027	Library1
3783	5778	Library1
863	2494	Library1
1103	4917	Library1
7852	1113	Library1
2163	3228	Library1
937	1791	Library1
1784	20368	Library1
1186	5030	Library1
395	6099	Library1
2903	10896	Library1
4231	7281	Library1
7842	18011	Library1
5346	10402	Library1
11375	551	Library1
2362	2094	Library1
8000	5742	Library1
7580	8428	Library1
9273	3431	Library1
1714	4190	Library1
4496	12990	Library1
8672	10290	Library1
1160	8755	Library1
2043	5476	Library1
1823	2174	Library1
2229	3797	Library1
2957	2129	Library1
1613	797	Library1
5565	4681	Library1
875	952	Library1
1100	4304	Library1
848	2855	Library1
2624	1248	Library1
1362	10883	Library1
2504	11651	Library1
2296	7044	Library1
1272	13035	Library1
1225	5474	Library1
3282	10604	Library1
3937	2989	Library1
1998	1999	Library1
8346	2483	Library1
1524	12063	Library1
2145	3531	Library1
1926	14707	Library1
2831	7995	Library1
757	3198	Library1
1206	4580	Library1
1233	537	Library1
2779	1866	Library1
4112	1304	Library1
1575	1925	Library1
7105	5864	Library1
7762	3658	Library1
1428	5167	Library1
2114	13510	Library1
6547	15138	Library1
3884	7513	Library1
10209	9176	Library1
3830	5813	Library1
3205	2933	Library1
738	17436	Library1
1329	798	Library1
1762	5028	Library1
2265	4010	Library1
1601	4184	Library1
1210	14751	Library1
5743	3064	Library1
3179	6708	Library1
7098	6096	Library1
1909	2720	Library1
6183	3126	Library1
2713	2266	Library1
1020	1297	Library1
6031	3231	Library1
11013	9304	Library1
2735	3427	Library1
5281	719	Library1
3697	8728	Library1
3516	1420	Library1
456	1933	Library1
607	6719	Library1
6745	787	Library1
7298	3429	Library1
8083	6591	Library1
3178	1049	Library1
4036	8686	Library1
2432	3641	Library1
1863	6389	Library1
2796	3781	Library1
6924	13185	Library1
784	1199	Library1
1739	3356	Library1
5358	2550	Library1
3909	4733	Library1
1920	1350	Library1
4297	9706	Library1
398	4966	Library1
2885	4794	Library1
3889	14105	Library1
5731	21246	Library1
682	1772	Library1
8142	2195	Library1
4321	5200	Library1
4083	2501	Library1
4693	10536	Library1
3595	3839	Library1
3257	1270	Library1
4143	2754	Library1
1868	8494	Library1
1897	624	Library1
470	7024	Library1
7033	799	Library1
2901	3280	Library1
1315	5306	Library1
3777	1469	Library1
6349	1443	Library1
400	5651	Library1
2697	1307	Library1
3390	3649	Library1
2333	5787	Library1
2450	9983	Library1
597	5209	Library1
2957	5841	Library1
1213	582	Library1
1772	3859	Library1
5278	7668	Library1
3294	1669	Library1
2927	2606	Library1
1620	4053	Library1
6736	791	Library1
3022	3695	Library1
2088	1000	Library1
1641	7798	Library1
11460	17043	Library1
1280	4823	Library1
3669	6353	Library1
10814	11482	Library1
876	4642	Library1
2892	13672	Library1
1212	2116	Library1
2988	11999	Library1
1712	7558	Library1
1470	4450	Library1
1837	3146	Library1
3055	6247	Library1
6449	8276	Library1
4044	4737	Library1
1510	4905	Library1
834	3645	Library1
867	2623	Library1
4553	4803	Library1
2489	15793	Library1
1491	3694	Library1
1550	11429	Library1
1534	6846	Library1
5440	2744	Library1
8675	11363	Library1
1109	8539	Library1
4172	1679	Library1
2571	7640	Library1
1381	4677	Library1
2633	9324	Library1
4368	5498	Library1
986	2805	Library1
1131	9566	Library1
5695	10990	Library1
6128	11524	Library1
4654	957	Library1
6135	7176	Library1
1996	2816	Library1
958	9436	Library1
5540	6580	Library1
2359	7200	Library1
9044	895	Library1
4734	4465	Library1
1403	3279	Library1
2170	1740	Library1
814	10358	Library1
805	1070	Library1
5556	4339	Library1
953	950	Library1
1336	4190	Library1
4199	5331	Library1
1185	5310	Library1
7990	3600	Library1
1592	4109	Library1
505	5849	Library1
4145	2259	Library1
3034	4099	Library1
2517	18436	Library1
8164	5589	Library1
683	1670	Library1
5940	8488	Library1
3950	595	Library1
2135	969	Library1
3470	1523	Library1
1685	1717	Library1
2695	5149	Library1
7287	1263	Library1
1360	4977	Library1
1042	7066	Library1
8467	1659	Library1
2384	4327	Library1
3637	2714	Library1
653	6251	Library1
6725	7889	Library1
7593	3725	Library1
1299	2114	Library1
2193	465	Library1
4291	3932	Library1
1718	7205	Library1
1750	3490	Library1
4156	9183	Library1
4836	18597	Library1
1237	7895	Library1
1412	1374	Library1
726	7170	Library1
1786	2284	Library1
2109	6428	Library1
4357	2983	Library1
5039	1740	Library1
951	2506	Library1
1581	6297	Library1
1394	3277	Library1
1718	2037	Library1
9134	7007	Library1
1552	4029	Library1
3883	5794	Library1
9406	2705	Library1
1232	5038	Library1
3611	3372	Library1
592	8278	Library1
744	2084	Library1
537	5093	Library1
913	2969	Library1
953	5570	Library1
1152	4887	Library1
918	1773	Library1
1288	3563	Library1
4466	1727	Library1
3379	3072	Library1
1153	5516	Library1
1471	10936	Library1
2535	24089	Library1
6764	7683	Library1
6716	4363	Library1
3006	3230	Library1
2513	14349	Library1
1039	1711	Library1
3002	8929	Library1
4822	3730	Library1
8012	1246	Library1
3189	9703	Library1
1011	4231	Library1
1709	5585	Library1
7644	3870	Library1
2098	2000	Library1
2837	1792	Library1
1762	6244	Library1
5030	6644	Library1
2937	14877	Library1
1475	11114	Library1
3518	9758	Library1
4024	2081	Library1
2570	1058	Library1
4054	6024	Library1
911	7313	Library1
2677	1872	Library1
8281	5477	Library1
1577	4855	Library1
6408	3380	Library1
8946	15178	Library1
1925	2337	Library1
4033	8876	Library1
976	6364	Library1
1725	16873	Library1
1151	4426	Library1
1653	4245	Library1
544	8140	Library1
3940	3161	Library1
1105	6089	Library1
8992	5379	Library1
801	4338	Library1
1493	5197	Library1
1342	1193	Library1
719	2836	Library1
8117	3812	Library1
979	1806	Library1
703	3785	Library1
4846	1173	Library1
805	4742	Library1
2186	8320	Library1
4547	11922	Library1
1144	6194	Library1
2790	6591	Library1
2235	10298	Library1
1489	1186	Library1
10723	8462	Library1
633	1675	Library1
895	5196	Library1
3150	6971	Library1
2377	8278	Library1
3308	19327	Library1
2024	3288	Library1
1381	10945	Library1
1367	3949	Library1
2243	1009	Library1
2378	2805	Library1
5659	4769	Library1
2090	6617	Library1
4965	5795	Library1
755	5458	Library1
1584	3968	Library1
1427	4901	Library1
1400	12730	Library1
2040	2673	Library1
1567	3615	Library1
2291	3123	Library1
11793	1113	Library1
3638	1666	Library1
917	5469	Library1
3875	3493	Library1
7903	6108	Library1
1672	4080	Library1
731	1408	Library1
2627	8163	Library1
3531	11352	Library1
3982	4264	Library1
1525	4368	Library1
8729	10543	Library1
2160	613	Library1
1210	3691	Library1
2226	4904	Library1
3756	1851	Library1
2240	7136	Library1
2383	9287	Library1
5839	1926	Library1
954	9842	Library1
1153	1024	Library1
1389	2895	Library1
2876	1886	Library1
2067	5362	Library1
1401	18511	Library1
2569	11945	Library1
1883	5819	Library1
6560	641	Library1
729	2317	Library1
9087	547	Library1
11759	1137	Library1
4166	7928	Library1
2241	6120	Library1
3252	19827	Library1
1697	3802	Library1
2072	3148	Library1
599	1206	Library1
2297	11837	Library1
1404	2646	Library1
3727	4857	Library1
1375	3074	Library1
3659	7029	Library1
3460	2300	Library1
4036	515	Library1
1744	6725	Library1
8164	1408	Library1
4517	3513	Library1
4359	13814	Library1
1538	4175	Library1
3409	5848	Library1
3650	7956	Library1
6476	3272	Library1
2551	6959	Library1
2375	939	Library1
2019	4102	Library1
1355	17608	Library1
4509	16743	Library1
5565	12445	Library1
5856	2376	Library1
3066	14644	Library1
3405	4151	Library1
2812	1762	Library1
2332	4239	Library1
6720	3443	Library1
1194	821	Library1
764	5458	Library1
11039	662	Library1
9873	11106	Library1
2675	6588	Library1
566	5757	Library1
2239	5396	Library1
11380	2057	Library1
1583	5683	Library1
1277	2272	Library1
4650	8468	Library1
10651	1056	Library1
2800	3432	Library1
1445	5594	Library1
1270	13397	Library1
11054	1505	Library1
1265	4382	Library1
789	5869	Library1
4728	6486	Library1
3971	4496	Library1
1053	1761	Library1
8233	10295	Library1
1875	2282	Library1
3325	5847	Library1
2457	2515	Library1
1208	2574	Library1
1987	4709	Library1
2797	1067	Library1
5590	2143	Library1
6364	7881	Library1
2479	4401	Library1
4658	2751	Library1
8141	918	Library1
1533	2618	Library1
639	4106	Library1
1533	8827	Library1
1052	2527	Library1
4915	11764	Library1
478	952	Library1
3363	2548	Library1
768	2431	Library1
1197	4770	Library1
3718	2851	Library1
1310	4090	Library1
437	2088	Library1
1377	1573	Library1
1574	2404	Library1
4690	5427	Library1
1022	3367	Library1
3215	17724	Library1
1321	3722	Library1
2687	1615	Library1
2234	7881	Library1
1605	5915	Library1
4189	9236	Library1
3065	1585	Library1
1250	18385	Library1
1160	6212	Library1
2051	1008	Library1
2104	10192	Library1
6790	5301	Library1
2304	9243	Library1
6539	7717	Library1
3514	6356	Library1
3622	2828	Library1
4513	491	Library1
2060	814	Library1
1860	4874	Library1
10132	14647	Library1
2588	694	Library1
3862	14236	Library1
6888	5591	Library1
2148	5651	Library1
3887	7322	Library1
1677	663	Library1
515	4973	Library1
1885	2984	Library1
8253	10087	Library1
1926	4033	Library1
1410	2622	Library1
1399	2920	Library1
6178	3463	Library1
640	3825	Library1
2995	3983	Library1
1956	5001	Library1
8130	8951	Library1
2254	14693	Library1
4313	4206	Library1
2562	22250	Library1
1740	12146	Library1
6624	14015	Library1
796	4238	Library1
1281	4290	Library1
1355	10791	Library1
1497	3776	Library1
3261	8731	Library1
2506	4300	Library1
5700	1025	Library1
8070	15667	Library1
5870	6873	Library1
6157	1407	Library1
1258	10354	Library1
2465	5588	Library1
1653	1609	Library1
2123	3751	Library1
1683	5661	Library1
486	2598	Library1
925	10819	Library1
10025	17321	Library1
2921	2933	Library1
2905	452	Library1
6235	11139	Library1
4024	10860	Library1
[truncated: 44,958 more rows]

## Sheet: Figure S2j
	Control2	Control3	Control4	Control5	Control6	Control7	UUO1	UUO2	UUO3	UUO4	UUO5	NA1	NA2	NegCtrl1	NegCtrl2
Library1_UUO2	0.708802	0.805618	0.781707	0.754814	0.763739	0.728045	0.682635	0.0248001	0.664678	0.662464	0.668791	0.687492	0.734224	0.825764	0.802801
Library1_Control1	0.89874	0.916084	0.871364	0.931891	0.904575	0.887705	0.829517	0.862193	0.867732	0.89931	0.850206	0.863208	0.891904	1	0.952285
Library1_Control4	0.87862	0.933656	0.423517	0.919597	0.910871	0.898699	0.822115	0.869253	0.838191	0.876438	0.866775	0.857746	0.914386	0.956545	0.962741
Library2_UUO1	0.723492	0.730632	0.677065	0.801792	0.736987	0.736976	0.00239293	0.64275	0.729356	0.668296	0.673172	0.764918	0.779373	0.835304	0.794665
Library2_Control7	0.817162	0.872592	0.811041	0.884114	0.890173	0.247852	0.795956	0.742929	0.78908	0.843417	0.860582	0.819481	0.857319	0.950443	0.905061
Library2_Control2	0.292826	0.889757	0.791206	0.909559	0.875637	0.835184	0.787613	0.739199	0.834639	0.848436	0.820993	0.817835	0.828779	0.947816	0.917734
Library2_UUO2	0.714743	0.804202	0.787452	0.765315	0.768191	0.741407	0.674491	0	0.666872	0.660912	0.672492	0.694169	0.749178	0.82508	0.814751
Library2_Control5	0.836749	0.881611	0.790341	0.287315	0.875021	0.822208	0.790514	0.729986	0.801735	0.803445	0.793755	0.79807	0.845724	0.931464	0.889607
Library3_UUO1	0.753584	0.768264	0.716645	0.823837	0.771376	0.771813	0.0766542	0.666738	0.749324	0.709361	0.691413	0.800658	0.811548	0.853439	0.827655
Library3_UUO3	0.85647	0.880763	0.772113	0.904948	0.827295	0.827986	0.784549	0.708899	0.291045	0.820547	0.832589	0.875979	0.882146	0.908883	0.903154
Library3_NA2	0.798429	0.862461	0.80615	0.87553	0.86734	0.840404	0.824697	0.697247	0.830054	0.829687	0.792042	0.860385	0.267032	0.923024	0.934684
Library3_NA1	0.766756	0.847188	0.743254	0.796545	0.83871	0.783579	0.743389	0.646436	0.782148	0.747244	0.724913	0.164678	0.829424	0.886048	0.879053
Library4_Control3	0.825709	0.320219	0.813462	0.898106	0.890484	0.834025	0.74521	0.768898	0.789186	0.795395	0.806965	0.83922	0.84608	0.917358	0.926797
Library4_NA1	0.770705	0.859713	0.768859	0.81371	0.846718	0.785358	0.757537	0.657988	0.791233	0.757835	0.73774	0.162065	0.841148	0.898166	0.888859
Library4_UUO2	0.767363	0.853315	0.813249	0.827942	0.809309	0.78934	0.730786	0.163771	0.731747	0.722438	0.712891	0.756687	0.796906	0.889073	0.827261
Library4_UUO3	0.87513	0.911298	0.806901	0.940179	0.870594	0.847382	0.829953	0.736974	0.321217	0.851493	0.868685	0.891648	0.928205	0.940282	0.935135
Library4_Control6	0.859834	0.915306	0.844975	0.935399	0.379979	0.88587	0.802195	0.771568	0.824988	0.85562	0.841423	0.891661	0.880804	0.969136	0.912434
Library5_Control2	0.0995414	0.829347	0.716782	0.843404	0.798391	0.762441	0.715815	0.653898	0.762269	0.778525	0.745987	0.759783	0.757596	0.897301	0.841436
Library5_UUO3	0.789165	0.817002	0.699342	0.849435	0.758355	0.749863	0.720218	0.632894	0.0496297	0.738704	0.771455	0.805475	0.816421	0.862681	0.820442
Library5_UUO5	0.751262	0.776469	0.733232	0.779757	0.793761	0.793995	0.667019	0.608107	0.735229	0.806957	0.0688201	0.729481	0.776803	0.842383	0.837819
Library5_UUO4	0.800402	0.783432	0.755618	0.81625	0.802933	0.809739	0.666037	0.616774	0.736714	0.0573596	0.797911	0.75565	0.800269	0.854829	0.856958
Library6_Control6	0.804732	0.838949	0.77468	0.844163	0.285131	0.826442	0.729139	0.707311	0.759793	0.780165	0.772062	0.830211	0.840532	0.918935	0.876057
Library6_Control4	0.76022	0.813779	0.190907	0.812731	0.807615	0.78456	0.715331	0.725597	0.713175	0.751979	0.729698	0.759266	0.804194	0.86292	0.865763
Library6_UUO5	0.770455	0.802888	0.745493	0.8086	0.80503	0.808879	0.690272	0.627782	0.76074	0.819415	0.116424	0.74175	0.788781	0.856464	0.848792
Library6_UUO4	0.811707	0.784382	0.762397	0.821843	0.804696	0.815208	0.668056	0.627656	0.737464	0.0818559	0.809077	0.763929	0.796762	0.859842	0.870185
Library6_Control7	0.779202	0.820708	0.769714	0.840333	0.86707	0.221462	0.761253	0.686319	0.739775	0.784204	0.803042	0.778831	0.838263	0.893627	0.868249

## Sheet: Figure S2k
	Library1_UUO2	Library1_Control1	Library1_Control4	Library2_UUO1	Library2_Control7	Library2_Control2	Library2_UUO2	Library2_Control5	Library3_UUO1	Library3_UUO3	Library3_NA2	Library3_NA1	Library4_Control3	Library4_NA1	Library4_UUO2	Library4_UUO3	Library4_Control6	Library5_Control2	Library5_UUO3	Library5_UUO5	Library5_UUO4	Library6_Control6	Library6_Control4	Library6_UUO5	Library6_UUO4	Library6_Control7
Library1_UUO2	0	0.506389	0.5015	0.442097	0.461284	0.459827	0.15453	0.466152	0.478661	0.451047	0.456289	0.439463	0.456228	0.44564	0.20271	0.458724	0.468436	0.435998	0.429231	0.435033	0.411238	0.459668	0.474006	0.441712	0.413746	0.449353
Library1_Control1	0.506389	0	0.52301	0.474629	0.484054	0.490874	0.52376	0.496908	0.506482	0.481344	0.491907	0.474242	0.494655	0.478853	0.537916	0.490234	0.49532	0.471475	0.465273	0.483757	0.468347	0.48601	0.498197	0.490673	0.47009	0.475359
Library1_Control4	0.5015	0.52301	0	0.484266	0.495401	0.491515	0.516691	0.495089	0.515006	0.493649	0.497524	0.471986	0.498693	0.478417	0.533709	0.500144	0.503987	0.47463	0.47673	0.491901	0.477864	0.49171	0.219359	0.496137	0.479382	0.484306
Library2_UUO1	0.442097	0.474629	0.484266	0	0.476193	0.470542	0.457936	0.485821	0.156673	0.466909	0.476735	0.462471	0.471213	0.469564	0.481562	0.48073	0.469286	0.450937	0.450734	0.44583	0.430332	0.456	0.453315	0.452722	0.43198	0.465013
Library2_Control7	0.461284	0.484054	0.495401	0.476193	0	0.475526	0.478574	0.49098	0.510104	0.472476	0.481646	0.457099	0.483953	0.46284	0.495669	0.479637	0.484414	0.457554	0.4535	0.476726	0.46122	0.470969	0.467475	0.482032	0.463241	0.145957
Library2_Control2	0.459827	0.490874	0.491515	0.470542	0.475526	0	0.475694	0.492194	0.505009	0.490158	0.47351	0.461527	0.483583	0.467364	0.495108	0.497773	0.476923	0.123002	0.47292	0.476894	0.467105	0.468102	0.465168	0.482672	0.469738	0.467188
Library2_UUO2	0.15453	0.52376	0.516691	0.457936	0.478574	0.475694	0	0.480698	0.487972	0.469221	0.47432	0.459523	0.47404	0.46519	0.226659	0.475966	0.485302	0.454093	0.448955	0.452538	0.433015	0.477046	0.490221	0.459667	0.435547	0.46656
Library2_Control5	0.466152	0.496908	0.495089	0.485821	0.49098	0.492194	0.480698	0	0.518141	0.483984	0.479542	0.462128	0.484241	0.466755	0.50234	0.492386	0.485831	0.475793	0.46626	0.474481	0.461019	0.475961	0.468635	0.481083	0.462966	0.480486
Library3_UUO1	0.478661	0.506482	0.515006	0.156673	0.510104	0.505009	0.487972	0.518141	0	0.497939	0.507111	0.499635	0.501472	0.505463	0.506527	0.510076	0.498323	0.488059	0.484536	0.476118	0.469721	0.48658	0.485593	0.480663	0.471797	0.500452
Library3_UUO3	0.451047	0.481344	0.493649	0.466909	0.472476	0.490158	0.469221	0.483984	0.497939	0	0.488331	0.489242	0.481446	0.49507	0.487154	0.185713	0.483032	0.470423	0.132649	0.471941	0.456571	0.477415	0.46534	0.480388	0.459257	0.46204
Library3_NA2	0.456289	0.491907	0.497524	0.476735	0.481646	0.47351	0.47432	0.479542	0.507111	0.488331	0	0.478636	0.480188	0.485075	0.493104	0.497899	0.480219	0.454237	0.473623	0.467613	0.456836	0.471855	0.468414	0.475233	0.45815	0.470523
Library3_NA1	0.439463	0.474242	0.471986	0.462471	0.457099	0.461527	0.459523	0.462128	0.499635	0.489242	0.478636	0	0.475923	0.106997	0.478133	0.50043	0.477868	0.441238	0.473471	0.454602	0.426943	0.468712	0.442659	0.462582	0.429243	0.445741
Library4_Control3	0.456228	0.494655	0.498693	0.471213	0.483953	0.483583	0.47404	0.484241	0.501472	0.481446	0.480188	0.475923	0	0.481245	0.489358	0.488863	0.487932	0.464081	0.464875	0.470671	0.454064	0.47973	0.470815	0.477832	0.456336	0.47244
Library4_NA1	0.44564	0.478853	0.478417	0.469564	0.46284	0.467364	0.46519	0.466755	0.505463	0.49507	0.485075	0.106997	0.481245	0	0.48181	0.506763	0.484726	0.447661	0.480535	0.460522	0.4335	0.474697	0.449109	0.468703	0.435739	0.451839
Library4_UUO2	0.20271	0.537916	0.533709	0.481562	0.495669	0.495108	0.226659	0.50234	0.506527	0.487154	0.493104	0.478133	0.489358	0.48181	0	0.493832	0.498834	0.476256	0.470518	0.474334	0.455824	0.491583	0.508847	0.478716	0.458591	0.48559
Library4_UUO3	0.458724	0.490234	0.500144	0.48073	0.479637	0.497773	0.475966	0.492386	0.510076	0.185713	0.497899	0.50043	0.488863	0.506763	0.493832	0	0.491223	0.478032	0.131083	0.479252	0.467766	0.485143	0.473259	0.487053	0.47057	0.469525
Library4_Control6	0.468436	0.49532	0.503987	0.469286	0.484414	0.476923	0.485302	0.485831	0.498323	0.483032	0.480219	0.477868	0.487932	0.484726	0.498834	0.491223	0	0.459322	0.46642	0.48031	0.468473	0.20349	0.475227	0.484527	0.470056	0.475052
Library5_Control2	0.435998	0.471475	0.47463	0.450937	0.457554	0.123002	0.454093	0.475793	0.488059	0.470423	0.454237	0.441238	0.464081	0.447661	0.476256	0.478032	0.459322	0	0.448862	0.450919	0.443145	0.446423	0.442239	0.45787	0.445544	0.44704
Library5_UUO3	0.429231	0.465273	0.47673	0.450734	0.4535	0.47292	0.448955	0.46626	0.484536	0.132649	0.473623	0.473471	0.464875	0.480535	0.470518	0.131083	0.46642	0.448862	0	0.451392	0.435667	0.458916	0.44596	0.460228	0.439352	0.441126
Library5_UUO5	0.435033	0.483757	0.491901	0.44583	0.476726	0.476894	0.452538	0.474481	0.476118	0.471941	0.467613	0.454602	0.470671	0.460522	0.474334	0.479252	0.48031	0.450919	0.451392	0	0.471502	0.461085	0.453793	0.108076	0.474031	0.460114
Library5_UUO4	0.411238	0.468347	0.477864	0.430332	0.46122	0.467105	0.433015	0.461019	0.469721	0.456571	0.456836	0.426943	0.454064	0.4335	0.455824	0.467766	0.468473	0.443145	0.435667	0.471502	0	0.450126	0.442947	0.478783	0.0420309	0.444309
Library6_Control6	0.459668	0.48601	0.49171	0.456	0.470969	0.468102	0.477046	0.475961	0.48658	0.477415	0.471855	0.468712	0.47973	0.474697	0.491583	0.485143	0.20349	0.446423	0.458916	0.461085	0.450126	0	0.459676	0.466536	0.451854	0.45913
Library6_Control4	0.474006	0.498197	0.219359	0.453315	0.467475	0.465168	0.490221	0.468635	0.485593	0.46534	0.468414	0.442659	0.470815	0.449109	0.508847	0.473259	0.475227	0.442239	0.44596	0.453793	0.442947	0.459676	0	0.459681	0.445073	0.453425
Library6_UUO5	0.441712	0.490673	0.496137	0.452722	0.482032	0.482672	0.459667	0.481083	0.480663	0.480388	0.475233	0.462582	0.477832	0.468703	0.478716	0.487053	0.484527	0.45787	0.460228	0.108076	0.478783	0.466536	0.459681	0	0.480904	0.46579
Library6_UUO4	0.413746	0.47009	0.479382	0.43198	0.463241	0.469738	0.435547	0.462966	0.471797	0.459257	0.45815	0.429243	0.456336	0.435739	0.458591	0.47057	0.470056	0.445544	0.439352	0.474031	0.0420309	0.451854	0.445073	0.480904	0	0.446559
Library6_Control7	0.449353	0.475359	0.484306	0.465013	0.145957	0.467188	0.46656	0.480486	0.500452	0.46204	0.470523	0.445741	0.47244	0.451839	0.48559	0.469525	0.475052	0.44704	0.441126	0.460114	0.444309	0.45913	0.453425	0.46579	0.446559	0
