# Supplementary material for: Multiomic analysis of human kidney disease identifies a tractable inflammatory and pro-fibrotic tubular cell phenotype
Source: Nat Commun. 2025 May 22;16:4745. doi: 10.1038/s41467-025-59997-4 (PMC12095627; doi:10.1038/s41467-025-59997-4)
Supplement: Supplementary file 6 — Source Data [file 41467_2025_59997_MOESM6_ESM.zip › Source Data/FigureS9.xlsx]

## Sheet: Figure S9a
UMAP1	UMAP2	Group
-6.52186	-3.65724	dPT
-7.99445	-6.41695	aPT
-4.95077	-8.05756	dPT
-4.912	-8.90379	dPT
-5.21671	-9.846	dPT
-5.54436	-10.0553	dPT
-7.55861	-6.96957	aPT
-7.86398	-6.61519	aPT
-5.92659	-10.0457	PT-S1
-6.8199	-7.15486	PT-S3
-4.84149	-8.68749	PT-S1
-8.69994	-6.20173	aPT
-4.7143	-7.06502	PT-S3
-8.54573	-6.87871	aPT
-5.48293	-10.1328	PT-S1
-5.57525	-3.93727	dPT
-5.78775	-9.18213	PT-S1
-6.09376	7.2935	dPT
-7.0008	-8.07252	PT-S1
-5.76237	-10.1922	PT-S1
-8.97957	-6.74792	aPT
-5.10224	-9.06845	PT-S1
-5.08305	-6.59052	dPT
-4.39128	-7.7189	PT-S3
-7.56974	-5.96095	aPT
-5.22726	-8.04854	PT-S3
-8.32579	-6.65997	aPT
-5.18898	-9.921	PT-S1
-8.33518	-6.41869	aPT
-6.89379	-7.90254	PT-S1
-8.87001	-7.01927	aPT
-5.10731	-6.80664	PT-S3
-8.29449	-7.29458	aPT
-7.33684	-6.4139	aPT
-8.88038	-6.8259	aPT
-7.41489	-5.02063	aPT
-7.99269	-5.94362	aPT
-8.16465	-6.23156	aPT
-5.41627	-6.54311	PT-S3
-3.14841	9.21977	dPT
-5.00055	-8.4437	PT-S1
-8.76418	-6.36435	aPT
-8.23038	-6.37065	aPT
-4.70284	-7.12237	PT-S3
-6.40346	-10.7791	PT-S1
-5.99971	-6.38309	PT-S3
-6.23589	-8.67525	PT-S1
-5.3205	-8.496	dPT
-8.42102	-6.14227	aPT
-5.74577	-10.0174	PT-S1
-7.639	-5.37821	aPT
-5.20517	-10.3481	PT-S1
-5.80472	-9.58644	PT-S1
-7.13997	-8.5035	aPT
-5.51267	-9.80089	PT-S1
-5.17178	-7.7642	dPT
-4.98067	-7.95326	PT-S1
-7.96729	-6.32281	aPT
-7.24985	-6.1478	aPT
-7.49013	-5.08298	aPT
-8.48817	-6.36055	aPT
-5.49292	-10.4086	PT-S1
-8.23449	-7.0724	aPT
-5.83339	-7.13395	PT-S3
-6.17531	-10.6561	PT-S1
-8.32027	-6.35003	aPT
-5.21321	-9.10044	PT-S1
-8.89524	-7.2086	aPT
-6.13336	-10.7934	PT-S1
-6.46575	-7.85562	PT-S1
-4.71887	-9.57333	dPT
-6.03352	-8.29502	PT-S1
-8.71854	-6.87063	aPT
-6.48815	-10.4693	PT-S1
-6.92765	-6.08073	PT-S3
-8.98039	-6.64934	aPT
-5.33809	-8.66324	PT-S1
-5.46247	-8.18352	PT-S1
-5.39642	-9.60386	PT-S1
-5.208	-9.11635	PT-S1
-6.05265	-7.00461	PT-S3
-2.61628	8.31994	dPT
-5.14818	-7.77186	PT-S1
-9.06489	-7.08531	aPT
-5.10632	-7.97487	PT-S3
-4.51052	-8.16888	PT-S1
-8.77578	-6.94434	aPT
-7.80108	-6.06961	aPT
-4.74998	-6.76043	PT-S3
-7.85587	-5.68706	aPT
-7.57428	-5.96646	aPT
-8.98204	-6.93164	aPT
-6.08307	-10.9614	PT-S1
-5.65806	-10.4217	PT-S1
-5.60705	-10.4884	PT-S1
-8.04625	-7.44907	aPT
-8.4402	-6.92319	aPT
-4.76005	-7.79609	PT-S3
-5.00321	-8.13258	PT-S3
-5.64741	-10.0704	PT-S1
-8.22835	-6.19828	aPT
-4.83419	-8.80598	dPT
-5.57958	-8.62214	aPT
-8.90038	-6.73641	aPT
-5.10411	-8.12412	PT-S3
-4.69829	-7.28013	PT-S3
-5.2567	-9.9197	PT-S1
-5.12424	-9.68423	dPT
-2.71663	9.86125	dPT
-5.95746	-9.96194	PT-S1
-5.67886	-7.92316	PT-S1
-6.08449	9.32974	PT-S3
-7.91283	-6.27607	aPT
-5.04333	-8.40421	PT-S1
-5.60781	-10.2331	PT-S1
-5.18035	-8.32781	PT-S1
-4.93021	-9.14325	dPT
-7.52038	-8.0721	aPT
-6.3062	-9.4894	PT-S1
-8.84233	-6.93455	aPT
-8.28163	-6.72282	aPT
-8.96304	-6.99995	aPT
-0.417268	-15.7154	aPT
-6.13055	-10.6926	PT-S1
-6.29365	-10.8675	PT-S1
-5.01398	-8.98526	PT-S1
-7.23097	-4.52598	aPT
-5.86672	-10.7908	PT-S1
-8.74765	-7.18611	PT-S1
-5.1595	-5.98536	PT-S3
-5.67296	-9.54169	PT-S1
-7.29252	-6.06154	aPT
-4.9203	-7.89012	PT-S3
-4.86172	-8.26258	PT-S1
-7.30736	-5.11579	aPT
-6.65309	-3.02029	aPT
-5.67931	-10.4586	PT-S1
-5.66517	-10.624	dPT
-5.34545	-9.46644	PT-S1
-5.51662	-7.4525	PT-S3
-6.95882	-4.52196	dPT
-8.40172	-7.02032	aPT
-7.41093	-4.75	aPT
-5.93436	-8.88474	PT-S1
-5.90681	-7.93309	aPT
-4.71765	-7.25459	PT-S3
-7.97323	-6.22347	aPT
-5.49111	-9.38572	PT-S1
-5.53196	-8.4372	PT-S2
-5.20568	-9.42027	PT-S1
-4.70931	-6.7537	PT-S3
-7.98435	-6.53239	aPT
-4.91993	-7.32613	PT-S3
-4.65851	-8.65612	PT-S1
-5.40511	-8.47477	PT-S1
-7.82645	-6.52305	aPT
-5.03712	-7.86302	PT-S1
-5.36426	-8.37282	PT-S1
-7.66841	-7.90491	aPT
-4.57164	-7.17648	PT-S1
-7.66347	-6.13941	aPT
-5.09419	-8.29787	dPT
-6.7583	-8.23865	aPT
-5.16983	-6.05315	PT-S3
-5.03311	-7.7043	PT-S1
-5.80146	-8.80452	dPT
-5.4892	-8.24939	PT-S1
-5.78563	-8.21852	PT-S1
-7.14287	-6.29007	aPT
-4.84881	-6.61116	PT-S3
-8.42858	-7.64014	aPT
-6.99698	-4.0019	aPT
-8.38833	-6.22123	aPT
-5.10517	-8.56757	PT-S1
-8.92099	-7.15427	aPT
0.182721	-2.86727	aPT
-8.75488	-7.47744	aPT
-8.84773	-6.68364	aPT
-5.72984	-8.06532	PT-S2
-8.56955	-6.48249	aPT
-5.84701	-7.71842	PT-S2
-5.58936	-9.16433	PT-S1
-7.30167	-5.57347	aPT
-4.97528	-8.4749	PT-S1
-5.43189	-9.04026	PT-S1
-4.2515	-8.37018	dPT
-7.4534	-5.99101	aPT
-9.08169	-7.03099	aPT
-4.65816	-6.44107	PT-S3
-7.62425	-5.396	aPT
-5.51679	-10.9773	dPT
-7.42478	-4.90152	aPT
-4.55342	-7.24211	PT-S3
-4.75683	-7.07082	PT-S3
-6.32208	-6.63816	PT-S3
-7.67935	-6.65448	aPT
-7.05693	-8.07316	aPT
-7.43488	-6.49675	aPT
-8.95851	-7.19452	aPT
-7.80311	-5.72529	aPT
-7.44733	-5.32023	aPT
-4.61008	-7.29988	PT-S3
-1.06385	-16.0793	aPT
-7.91936	-6.85862	aPT
-5.39933	-10.052	PT-S1
-8.02915	-7.07591	aPT
-4.51367	-6.98679	PT-S3
-5.2702	-8.52083	PT-S1
-4.89688	-8.3111	PT-S1
-6.51288	-8.2122	PT-S2
-8.98172	-7.31796	aPT
-4.81059	-8.52707	PT-S1
-6.75728	-6.5697	PT-S3
-5.60266	-9.4987	PT-S1
-5.60402	-9.45354	PT-S1
-7.025	-6.65382	aPT
-5.17612	-8.95388	PT-S1
-7.04659	-4.02334	dPT
-7.88079	-7.13656	aPT
-4.88206	-7.47955	PT-S3
-6.49328	-3.54085	PT-S1
-4.5836	-8.05728	PT-S1
-5.13967	-8.12901	PT-S1
-5.27189	-10.2845	dPT
-7.0591	-8.0557	aPT
-5.34794	-10.0419	PT-S1
-5.00645	-7.66751	PT-S3
-5.49686	-9.21345	PT-S1
-5.13092	-8.98162	PT-S1
-1.15508	-16.0486	PT-S1
-5.8084	-10.0055	PT-S1
-8.81824	-6.81239	aPT
-7.15746	-7.83441	aPT
-5.76978	-8.06912	PT-S3
-9.14666	-6.9735	aPT
-5.23139	-8.17791	PT-S2
-4.96492	-8.71827	PT-S1
-7.17112	-4.99533	aPT
-8.00816	-7.62851	aPT
-4.95107	-6.48527	PT-S3
-5.19428	-8.51081	dPT
-6.26569	-8.95273	PT-S1
-8.60104	-6.57057	aPT
-8.24365	-6.26451	aPT
-5.96994	-10.6092	PT-S1
-5.74444	-8.25702	PT-S1
-5.85014	-9.57955	PT-S1
-5.01607	-7.21157	dPT
-4.99388	-7.13673	PT-S3
-8.80892	-6.3309	aPT
-8.56584	-6.67518	aPT
-7.56196	-7.00352	aPT
-8.46493	-7.22752	aPT
-6.32606	-6.33776	PT-S3
-5.22695	-8.05316	PT-S3
-2.61089	8.22021	dPT
-8.81886	-6.56171	aPT
-7.86517	-7.06132	aPT
-7.42657	-5.70452	aPT
-5.80331	-9.57932	PT-S1
-5.5846	-8.66451	PT-S1
-8.56772	-6.32809	aPT
-5.5118	-10.0524	PT-S1
-5.10445	-6.45089	PT-S1
-7.98096	-6.52868	aPT
-4.43698	-8.12865	PT-S1
-8.5267	-6.44605	aPT
-8.48627	-6.38125	aPT
-7.50435	-6.83338	aPT
-5.90341	-10.5159	PT-S1
-5.06023	-6.88867	dPT
-5.04146	-7.65684	PT-S1
-4.5675	-7.65898	PT-S3
-5.26357	-7.73242	PT-S1
-4.97988	-6.97055	PT-S3
-5.33704	-8.56344	PT-S1
-7.49403	-5.737	aPT
-4.915	-7.55053	PT-S1
-8.76312	-6.38108	aPT
-4.81798	-6.79841	PT-S3
-5.13164	-8.52492	PT-S1
-8.02097	-7.65036	aPT
-8.16053	-7.60524	aPT
-5.50838	-10.1038	dPT
-7.34196	-5.9369	aPT
-7.64803	-5.53917	aPT
-5.24837	-9.48485	PT-S1
-4.87284	-7.85767	PT-S1
-7.06744	-6.08275	dPT
-0.95299	16.6636	PT-S3
-6.02218	-10.2414	PT-S1
-5.63897	-9.48627	PT-S1
-5.20415	-8.07346	PT-S1
-7.82759	-6.40545	aPT
-7.9814	-6.10243	aPT
-8.58763	-6.22268	aPT
-5.30226	-8.34779	PT-S1
-6.97225	-7.45732	aPT
-8.87146	-6.25639	aPT
-7.5832	-5.89714	aPT
-6.49926	-3.11804	dPT
-4.71965	-7.47647	PT-S3
-8.89123	-6.79149	aPT
-5.62772	-9.54683	PT-S1
-5.32343	-9.35048	PT-S1
-6.66353	-9.77402	PT-S1
-5.56266	-9.24465	dPT
-8.84982	-6.96704	aPT
-6.88111	-9.45992	aPT
-8.39033	-6.51913	aPT
-7.34153	-6.34174	aPT
-5.67561	-9.90035	PT-S1
-7.33495	-7.95495	aPT
-4.92601	-8.08794	PT-S1
-5.22467	-8.70996	PT-S1
-8.46496	-6.3475	aPT
-5.98418	-10.0979	PT-S1
-8.63213	-6.85227	aPT
-6.69908	-7.88576	aPT
-4.51699	-6.76249	PT-S3
-5.3425	-9.37085	PT-S1
-7.20932	-7.196	aPT
-6.75518	-7.06777	aPT
-8.83671	-6.52904	aPT
-7.31258	-5.63912	aPT
-4.84052	-7.00049	PT-S3
-5.78911	-9.4568	PT-S1
-4.92044	-8.28107	PT-S1
-7.25164	-4.53657	aPT
-5.36783	-8.49812	PT-S1
-10.699	1.57818	dPT
-5.60624	-9.13196	PT-S1
-8.76265	-7.22444	aPT
-8.90869	-6.80474	aPT
-7.99003	-6.9338	aPT
-7.23853	-5.97745	aPT
-7.36429	-5.1791	aPT
-8.01616	-6.56862	aPT
-7.61292	-6.3331	aPT
-5.37223	-8.5883	PT-S1
-8.51618	-6.50104	aPT
-5.818	-7.01769	dPT
-6.80066	-3.60651	dPT
-5.37261	-8.25442	PT-S1
-8.71184	-6.72345	aPT
-5.29654	-8.46323	PT-S1
-4.87515	-7.55877	PT-S3
-8.94736	-6.96835	aPT
-6.64017	-9.99058	PT-S1
-5.75512	-8.92253	PT-S1
-6.59811	-10.5759	PT-S1
-8.65239	-7.04633	aPT
-5.4626	-9.07148	PT-S1
-6.3876	-10.7979	PT-S1
-5.2997	-9.12603	PT-S1
-7.78913	-6.47627	aPT
-5.46224	-9.17335	PT-S1
5.23895	-15.7525	PT-S3
-4.47091	-15.797	PT-S1
-7.11835	-4.22867	aPT
-7.00729	-6.18831	aPT
-5.04413	-8.13291	PT-S1
-5.35246	-9.10781	PT-S1
-2.13726	-16.034	PT-S3
-5.53691	-10.0385	PT-S1
-5.07638	-9.25586	PT-S1
-6.65752	-8.58085	PT-S1
6.58404	-5.12278	PT-S1
-5.22238	-9.66338	PT-S1
-5.1521	-8.42397	PT-S1
-5.12381	-6.34542	PT-S3
-8.62815	-6.83353	aPT
-4.21538	-8.13441	PT-S1
-5.06847	-8.27943	PT-S1
-5.59373	-9.57358	PT-S1
-5.14876	-7.95379	dPT
-6.61184	-3.37996	PT-S1
-5.24787	-6.93207	dPT
-5.1926	-6.64653	PT-S3
-5.22593	-7.93632	PT-S3
-6.34582	-7.77167	PT-S2
-5.05336	-7.18994	PT-S3
-4.90216	-10.37	PT-S1
-7.44093	-5.88076	aPT
-5.35243	9.31141	PT-S3
-5.66356	-9.59876	dPT
-5.80758	-10.1852	PT-S1
-4.62253	-7.52094	PT-S3
-5.25107	-8.30178	PT-S1
-8.92877	-6.63786	aPT
-8.87712	-6.98777	aPT
-5.50618	-6.28208	PT-S3
-4.40839	-6.70157	PT-S3
-7.09661	-5.91457	aPT
-5.08228	-8.17955	dPT
-5.40326	-9.65213	PT-S1
-8.60443	-6.9046	aPT
-5.49586	-9.13446	PT-S1
-4.99337	-7.5915	PT-S3
-5.20415	-8.78143	PT-S1
-6.72285	-8.84041	PT-S1
-7.64298	-7.53935	aPT
-7.26513	-4.37434	aPT
-5.1841	-8.13675	PT-S1
-8.37042	-7.70384	aPT
-8.85465	-6.88418	aPT
-4.52776	-6.91964	PT-S3
5.23503	-15.7568	PT-S1
-5.18459	-8.58662	PT-S1
-0.971611	16.5258	PT-S1
-8.64585	-6.65672	aPT
-8.47243	-6.69384	aPT
-5.11471	-8.08149	PT-S3
5.48172	-4.67458	PT-S3
-8.10878	-5.98407	dPT
-4.94133	-7.64516	PT-S3
-7.13315	-4.26204	aPT
-5.19183	-8.37042	PT-S1
-5.29394	-8.21008	PT-S1
-4.8221	-9.16291	PT-S1
-8.21919	-7.3226	aPT
-5.31233	-9.21665	PT-S1
-8.13515	-6.2309	aPT
-8.69597	-6.41769	aPT
-5.01377	-8.59662	PT-S1
-6.54258	-9.51886	PT-S1
-5.4979	-10.0835	dPT
-9.1577	-7.05043	aPT
-4.85444	-7.79169	PT-S3
-6.38417	8.07233	PT-S1
-5.20993	-9.23836	PT-S1
-5.64813	-10.0616	PT-S1
-4.84975	-6.3415	PT-S3
-4.63586	-6.79563	PT-S3
-7.63305	-7.15173	aPT
-5.05582	-7.51428	PT-S1
-3.56403	9.78246	PT-S3
-6.25223	-8.19842	PT-S2
-8.32922	-6.33919	aPT
-5.58758	-9.7376	PT-S1
-8.1661	-6.41822	aPT
11.8227	-8.41117	PT-S3
-7.13546	-4.34345	aPT
-5.59841	-9.48526	PT-S1
-4.52817	-6.62922	PT-S3
-5.19144	-9.68846	dPT
-4.90972	-8.2789	PT-S1
-4.97125	-7.8276	PT-S1
-7.71116	-6.49362	aPT
-7.1028	-7.75055	aPT
-7.37619	-7.83848	aPT
-5.03058	-7.91312	PT-S3
-7.52837	-6.70232	aPT
-8.73199	-7.11381	aPT
-6.04982	-9.66941	PT-S1
-7.80575	-5.68234	dPT
-8.71158	-6.93834	aPT
-5.02987	-8.03178	PT-S3
-8.88412	-6.93252	aPT
-5.05081	-6.92594	PT-S1
-8.10483	-6.14518	aPT
-5.26453	-8.02535	PT-S3
-4.61871	-6.90335	PT-S3
6.42079	-4.27658	PT-S1
-5.37774	-8.9915	PT-S1
-8.12157	-6.84473	aPT
-4.8209	-8.33708	PT-S1
-8.90554	-7.19623	aPT
-2.11632	-16.0954	aPT
-8.98167	-6.80791	dPT
-6.92739	-3.88725	aPT
-5.7203	-9.26744	dPT
-7.1143	-4.6809	PT-S3
-4.89494	-8.25141	PT-S1
-4.96693	-9.17422	PT-S1
-8.78311	-6.29203	aPT
-4.68595	-7.6449	PT-S3
-8.57517	-6.74737	aPT
-5.63909	-8.50618	PT-S1
-5.03883	-7.83256	PT-S1
-7.46929	-7.06029	dPT
-5.3194	-6.90047	PT-S3
-4.86446	-7.253	PT-S3
-8.2353	-6.62884	aPT
-4.97499	-6.29922	PT-S3
-8.7814	-7.10504	aPT
-7.87157	-6.5662	aPT
-5.45518	-6.78066	PT-S3
-4.93585	-8.4671	PT-S1
-4.07025	8.00366	dPT
-8.16707	-7.70828	aPT
-7.48085	-5.08843	aPT
-5.23761	-8.84502	PT-S1
-8.43959	-6.53599	dPT
-1.36975	16.8582	PT-S3
-5.80423	-9.60037	PT-S1
-5.21488	-8.46117	PT-S1
-8.26176	-6.16066	aPT
-6.50555	-6.92027	PT-S3
-9.07109	-6.78832	aPT
-5.85411	-7.45746	PT-S3
-7.78419	-7.26428	aPT
-5.1792	-9.12706	PT-S1
-8.93466	-6.44266	aPT
-5.01988	-8.41148	PT-S1
0.0892898	-2.94114	aPT
-8.41025	-6.6186	PT-S1
-5.01981	-9.67823	PT-S1
-5.13705	-6.42851	PT-S3
-9.19401	-6.99026	aPT
-5.80943	-10.9423	PT-S1
-7.53204	-6.21138	aPT
-7.11347	-4.2785	aPT
-5.50595	-8.84388	PT-S1
-4.68385	-7.26908	PT-S3
-5.46384	-9.62873	PT-S1
-4.7949	-6.516	PT-S3
-7.38016	-5.27189	aPT
-8.42857	-6.39744	aPT
-4.8158	-6.36325	PT-S3
-5.26886	-9.09162	PT-S1
-7.50009	-4.86446	aPT
-6.76503	5.88458	aPT
-5.31968	-6.40844	PT-S3
-0.383788	-15.6958	aPT
-5.2964	-8.45922	PT-S1
-5.11888	-7.93567	PT-S3
-4.89201	-7.5665	PT-S1
-5.21846	-10.1966	dPT
-6.8113	-6.6945	PT-S3
-5.74564	-8.46788	PT-S2
-4.95493	-7.93997	PT-S1
-6.00645	-10.2206	PT-S1
-7.40275	-8.00714	PT-S1
-4.96129	-7.69173	PT-S3
-4.98079	-7.62646	PT-S3
-6.31183	6.09207	PT-S3
-4.41083	-8.67223	PT-S1
-7.38712	-5.49555	aPT
-5.21125	-8.75307	PT-S1
-8.27073	-6.26618	aPT
-7.37989	1.9337	PT-S3
-3.28489	-16.1416	PT-S1
-5.50117	-10.1762	PT-S1
-6.15811	-10.6484	PT-S1
1.79038	-7.03594	dPT
-5.22785	-8.40091	PT-S1
-8.34439	-6.36556	aPT
-5.33194	-8.98438	PT-S1
-7.67461	-5.79477	aPT
-8.86197	-6.79979	aPT
-5.17435	-7.58528	dPT
-4.75384	-8.86985	PT-S1
-4.84056	-8.47745	PT-S1
-8.71963	-6.36596	aPT
-5.32302	-9.04325	PT-S1
-5.05563	-9.74825	PT-S1
-5.16855	-9.01098	PT-S1
-5.16835	-8.20777	PT-S1
-4.88919	-8.73759	dPT
-5.13229	-7.45474	PT-S3
-8.86519	-6.98735	aPT
-8.05535	-7.20934	aPT
-7.92782	-6.82885	aPT
-7.67042	-6.71798	aPT
-5.075	-7.87554	PT-S1
-8.7162	-6.04886	aPT
-5.5251	-9.65093	PT-S1
-7.68479	-5.8568	aPT
-8.05975	-6.50451	aPT
-4.84255	-6.4001	PT-S3
-7.81264	-5.65533	aPT
-7.47081	-6.98548	PT-S1
-5.22219	-9.62775	PT-S1
-5.16137	-8.24591	PT-S2
-5.14507	-6.56036	PT-S3
-4.74879	-8.4643	PT-S1
-4.70045	-6.60333	PT-S3
-6.78389	-9.82539	PT-S1
-6.47373	-7.71175	aPT
-5.12485	-8.43488	PT-S1
-4.88979	-7.19193	dPT
-8.39935	-6.60326	aPT
-4.82922	-7.57909	PT-S1
-5.24939	-6.71851	PT-S3
-8.13784	-6.28018	aPT
-4.75666	-8.40205	PT-S1
-4.81466	-6.95824	PT-S1
-6.88791	-6.46818	aPT
-8.45484	-6.25117	aPT
-2.83671	9.11997	dPT
-5.38377	-9.44365	PT-S1
-8.79047	-7.09447	aPT
-5.05465	-7.57075	PT-S3
-7.38029	-5.85344	aPT
-9.373	1.71226	dPT
-5.69196	-9.76722	dPT
-6.89916	-3.64757	aPT
-4.82669	-7.84372	PT-S3
-6.93376	-6.31683	aPT
-8.05337	-6.28931	aPT
-8.86432	-6.73187	aPT
-6.38085	-6.58318	aPT
-8.00277	-6.50164	aPT
-5.22217	-9.41529	dPT
-5.31374	-8.07408	PT-S1
-8.35781	-6.22584	aPT
-5.69191	-9.88009	PT-S1
-4.74981	-7.58383	PT-S1
-7.37447	-6.67334	aPT
-7.0799	-7.40003	aPT
-7.34784	-5.16472	aPT
-8.52766	-7.22862	aPT
-5.33527	-8.66815	dPT
-6.46406	-8.83325	PT-S1
-6.51343	-10.6256	PT-S1
-8.73685	-6.82838	aPT
-6.81143	-8.14373	dPT
-6.52915	-3.33008	PT-S1
-4.79603	-7.33459	PT-S3
-8.76912	-6.69543	aPT
-5.13126	-9.50231	PT-S1
-5.13963	-8.20116	PT-S1
-6.61263	-3.05522	dPT
-6.14418	7.49934	PT-S3
-7.92748	-5.72432	aPT
-5.06067	-6.38997	PT-S3
-5.4515	-6.37342	PT-S3
-4.60765	-6.78043	PT-S3
-8.22466	-7.42266	aPT
-7.50214	-5.85173	aPT
-8.01241	-5.95448	aPT
-7.45963	-5.53207	aPT
-5.39218	-6.78687	PT-S3
-5.33468	-6.26451	PT-S3
-7.91774	-6.16772	aPT
-7.70036	-6.73009	aPT
-7.34308	-6.3699	aPT
-4.88728	-8.68032	PT-S1
-5.44813	-6.52376	PT-S3
-7.03454	-6.52418	aPT
-4.71164	-6.42267	PT-S3
-4.76227	-6.26326	PT-S3
-7.62166	-5.56247	aPT
-5.06774	-6.24891	PT-S3
-6.1658	-6.28799	aPT
-5.30213	-6.24739	PT-S3
-5.36307	-6.17032	PT-S3
-8.02965	-5.99423	aPT
-6.45491	-6.63081	PT-S3
-5.14694	-6.31931	PT-S3
-4.87061	-6.42226	PT-S3
-5.70567	-9.71995	PT-S1
-7.96201	-6.20032	aPT
-4.74644	-6.94603	PT-S3
-6.40207	-6.44429	PT-S3
-6.75892	-7.0929	PT-S3
-7.75969	-5.76533	aPT
-5.43108	-6.05822	PT-S3
-5.24492	-6.54461	PT-S3
-4.98497	-6.70542	PT-S3
-4.74313	-6.51939	PT-S3
-5.35058	-6.11077	PT-S3
-6.48648	-7.10458	PT-S3
-8.07417	-6.46212	aPT
-5.89933	-6.34234	PT-S3
-4.4849	-6.45083	PT-S3
-7.0022	-6.55888	aPT
-4.80889	-6.32012	PT-S3
-7.80444	-5.82138	aPT
-7.89711	-6.11295	dPT
-4.82113	-6.32251	PT-S3
-7.75191	-6.37464	aPT
-2.2132	-16.3259	dPT
-8.08451	-6.09763	aPT
-5.79684	-6.20105	PT-S3
-8.29092	-6.20317	aPT
-4.96923	-8.45996	dPT
-4.70921	-6.73135	PT-S3
-7.71377	-6.97201	aPT
-4.94001	-6.63951	PT-S3
-4.6666	-6.36719	PT-S3
-4.81268	-6.61821	PT-S3
-4.67631	-6.79989	PT-S3
-6.60723	-7.12064	aPT
-5.27884	-6.3857	PT-S3
-4.67628	-6.31993	dPT
-6.60695	-6.52079	aPT
-4.53232	-6.4597	PT-S3
-5.76835	-6.44846	PT-S3
-7.03266	-7.01123	aPT
-4.8578	-6.22508	dPT
-8.53169	-7.46727	aPT
-4.64568	-6.43121	PT-S3
-5.54772	-6.13557	PT-S3
-4.90904	-6.27895	PT-S3
-8.0041	-6.57787	aPT
-5.195	-6.3334	PT-S3
-5.1495	-9.31015	dPT
-6.73427	-6.75136	aPT
-6.23815	-6.51504	PT-S3
-4.77953	-6.49745	PT-S3
-4.7651	-6.42093	dPT
-5.08035	-6.54357	PT-S3
-4.77646	-6.28447	PT-S3
-3.2162	8.48081	dPT
-2.85647	7.08124	dPT
-4.85841	-6.3087	PT-S3
-4.76874	-6.6292	PT-S3
-4.99053	-7.74638	PT-S1
-5.94807	-6.40099	PT-S3
-5.04032	-6.47103	PT-S3
-6.85212	-6.75516	aPT
-6.00788	6.28183	dPT
-7.73929	-7.36954	aPT
-6.39962	-6.53499	PT-S3
-7.77309	-5.85916	aPT
-4.68091	-6.8702	PT-S3
-4.99531	-5.97837	PT-S3
-7.03724	-6.46223	aPT
-4.83802	-8.29477	dPT
-5.0953	-6.79483	PT-S3
-6.79613	-7.39345	aPT
-5.45465	-6.64083	PT-S3
-7.94982	-6.31824	aPT
-7.28069	-6.71878	aPT
-8.55614	-6.58752	aPT
-4.72828	-6.97405	PT-S3
-7.64948	-6.92203	aPT
-4.87994	-6.45183	PT-S3
-5.94481	-10.3682	PT-S1
-4.69856	-6.26245	PT-S3
-4.59289	-6.59393	PT-S3
-5.42607	-10.3062	PT-S1
-7.47236	-6.493	aPT
-7.42833	-5.57233	aPT
-5.03291	-6.58673	PT-S3
-7.4312	-6.2764	aPT
-5.42543	-6.25173	PT-S3
-4.78983	-6.60299	PT-S3
-8.82586	-6.47973	aPT
-4.82938	-6.63524	PT-S3
-4.72519	-6.45696	PT-S3
-7.8565	-6.09361	aPT
1.93389	-7.24811	dPT
-7.73907	-5.95111	aPT
-4.87189	-6.45447	PT-S3
-7.74248	-6.32763	aPT
-4.52042	-6.94477	PT-S3
-5.94133	-6.3467	aPT
-7.82542	-6.35568	dPT
-4.45782	-6.80651	PT-S3
-6.47074	7.30477	dPT
-6.68781	-6.6386	aPT
-7.60393	-6.51699	aPT
-4.97439	-8.07578	dPT
-8.63277	-6.34801	dPT
-4.58031	-6.57781	PT-S3
-4.92458	-8.3254	PT-S1
-5.28245	-6.37809	dPT
-4.58314	-6.94558	PT-S3
-4.69025	-6.53332	PT-S3
-4.8163	-6.16247	dPT
-7.05944	-6.54562	aPT
-8.53217	-6.1274	aPT
-7.52473	-6.32926	aPT
-5.49682	-6.33844	PT-S3
-4.91012	-6.13787	dPT
-6.58957	-6.41964	aPT
-7.93129	-6.07387	aPT
-6.87034	-6.35395	aPT
-4.76312	-6.13354	PT-S3
-7.17328	-6.48385	aPT
-4.72741	-6.45384	PT-S3
-4.6919	-6.37012	PT-S3
-4.69868	-6.58154	PT-S3
-4.53808	-7.07324	dPT
-4.90637	-6.29606	PT-S3
-7.74276	-5.65523	aPT
-4.74918	-6.35769	PT-S3
-4.7215	-6.39448	PT-S3
-4.84437	9.79353	dPT
-4.85693	-6.41689	dPT
-5.45868	-8.22256	dPT
-8.14946	-6.29887	aPT
-7.36206	-5.92531	aPT
-4.94952	-7.01728	PT-S3
-6.60614	-6.57688	PT-S3
-4.60012	-6.66093	PT-S3
-4.77488	-6.29368	PT-S3
-4.97504	-6.47411	PT-S3
-7.40087	-6.06428	aPT
-4.72743	-6.58447	PT-S3
-4.82791	-6.09722	PT-S3
-5.25433	-6.61516	PT-S3
-5.44768	-6.29429	PT-S3
1.83822	-7.16222	dPT
-4.92915	-6.40378	dPT
-7.84357	-6.15386	aPT
-5.04097	-8.61616	PT-S1
-6.83001	-7.13938	aPT
-6.53049	-8.20184	PT-S1
-7.14146	-6.47804	aPT
-7.59792	-6.13484	aPT
-5.459	-6.3832	PT-S3
-4.90626	-6.28248	dPT
-8.26067	-6.22636	aPT
-7.93359	-5.85694	aPT
-8.37459	-6.43773	aPT
-4.60572	-6.51588	PT-S3
-4.64822	-7.46924	PT-S1
-4.99435	-6.56881	PT-S3
-0.331743	-15.7423	aPT
-7.83099	-5.65059	aPT
-6.15278	6.84754	dPT
-5.06308	-6.74677	dPT
-7.45753	-6.3787	aPT
-6.57209	-6.35819	aPT
-5.96762	-6.17453	PT-S3
-6.98431	-6.63627	dPT
-8.13272	-6.21272	aPT
-4.74188	-6.23331	PT-S3
-5.02552	-8.4159	dPT
-4.71352	-6.83629	PT-S3
-5.46568	-6.01643	PT-S3
-6.84124	-6.16267	dPT
-4.95484	-6.17851	PT-S3
-7.93854	-6.45576	aPT
-5.34054	-6.06014	PT-S3
-7.47078	-5.35121	aPT
-6.73158	-6.53752	aPT
-4.61828	-6.94362	PT-S3
-7.66043	-6.06743	aPT
-4.83983	-6.35627	PT-S3
-5.24448	-6.90884	dPT
-5.53371	-6.40256	PT-S3
-7.51845	-6.2635	aPT
-8.31697	-6.24446	aPT
-8.33988	-6.22086	aPT
-5.18609	-6.84936	PT-S3
-4.68102	-6.65891	PT-S3
-8.39793	-6.23992	aPT
-7.775	-5.73459	aPT
-7.95747	-5.73983	aPT
-6.74354	-6.59586	aPT
-4.92207	-6.65124	dPT
-7.21684	-6.53428	aPT
-6.59218	-6.49299	dPT
-4.63719	-6.39871	PT-S3
-4.71083	-6.46044	PT-S3
-8.52431	-6.16892	aPT
-4.74849	-6.35088	PT-S3
-7.98106	-6.11422	aPT
-6.67748	-7.19894	aPT
-4.57237	-7.70174	dPT
-4.87576	-8.77454	PT-S1
-6.60939	-2.88111	dPT
-5.04316	-6.07012	PT-S3
-4.8385	-6.51611	dPT
-7.5598	-6.37494	aPT
-5.83115	-6.30087	PT-S3
-4.8151	-6.44885	PT-S3
-8.29225	-6.3174	aPT
-5.71233	-6.23275	PT-S3
-5.09588	-6.81343	PT-S3
-4.77503	-7.81634	dPT
-7.65884	-6.47754	aPT
-8.21584	-6.24807	aPT
-7.74402	-5.99505	aPT
-6.10409	-6.30195	PT-S3
-7.63531	-6.3476	aPT
-5.3449	-6.42564	aPT
-3.83985	7.45505	dPT
-4.99835	-6.45103	PT-S3
-4.70232	-6.44476	PT-S3
-7.93171	-6.19107	aPT
-7.47851	-6.33714	aPT
-8.27762	-6.37053	aPT
-7.49814	-6.50937	aPT
-6.52707	-6.54617	aPT
-5.00252	-6.32893	PT-S3
-4.82755	-6.43943	dPT
-4.69164	-6.41269	PT-S3
-8.27858	-6.41804	aPT
-4.7868	-6.39686	PT-S3
-6.80356	-7.63875	aPT
-8.33693	-6.21303	aPT
-4.56435	-6.49691	PT-S3
-4.72038	-6.11596	PT-S3
-8.04979	-6.12166	aPT
-5.66635	-6.19522	dPT
-6.61421	-6.79461	aPT
-8.65383	-6.38929	aPT
-5.44246	-6.10569	PT-S3
-5.3972	-6.53306	PT-S3
-5.15586	7.09631	dPT
-4.65386	-7.17946	PT-S1
-8.45591	-6.24079	aPT
-4.84725	-7.45876	dPT
-7.06859	-6.52717	aPT
-4.8646	-6.22317	PT-S3
-4.84885	-7.10175	dPT
-8.06929	-6.19564	aPT
-4.72266	-6.69366	PT-S3
-6.45736	-6.54533	aPT
-6.59223	-6.83975	aPT
-6.28521	-4.28641	dPT
-4.86711	-6.72292	PT-S3
-4.60646	-6.58757	PT-S3
-5.21146	-6.00966	dPT
-4.75911	-7.033	PT-S3
-6.52542	6.46571	dPT
-7.54835	-6.52173	aPT
-4.98153	-6.88824	PT-S3
-6.20738	6.56793	PT-S1
-4.70628	-6.97592	PT-S3
-6.50676	-6.26704	PT-S3
-7.79016	-6.09148	aPT
-4.74813	-6.37165	PT-S3
-5.78084	-6.4042	aPT
-7.6701	-5.47822	aPT
-4.81001	-6.23591	PT-S3
-7.15484	-6.2653	aPT
-7.96012	-5.8921	aPT
-4.96767	-6.84939	PT-S3
-4.61004	-6.8379	PT-S3
-6.46526	7.8317	dPT
-7.62436	-6.16261	aPT
-4.99135	-6.15794	PT-S3
-8.66185	-6.33037	aPT
-6.42732	-7.37799	aPT
-6.24781	6.59518	dPT
-6.83879	-6.1381	PT-S3
-5.1458	-6.48249	PT-S3
-4.82409	-6.32179	PT-S3
-4.93697	-6.4073	PT-S3
-8.48736	-6.26216	aPT
-7.18632	-6.41205	PT-S3
-7.67845	-5.98552	aPT
-5.00526	-6.74952	PT-S3
-8.07726	-6.47301	aPT
-4.75405	-6.18433	PT-S3
-7.58395	-6.36394	aPT
-8.52455	-6.18761	aPT
-7.53795	-6.34918	aPT
-4.91099	-6.81769	PT-S3
-6.89622	-6.91848	aPT
-8.6184	-6.25959	aPT
-8.43017	-6.33038	aPT
-4.64778	-6.23101	PT-S3
-5.05502	-6.15271	PT-S3
-6.89656	-6.79992	aPT
-2.75937	6.72419	dPT
-5.09268	-6.32316	PT-S3
-6.57899	-6.57556	PT-S3
-7.55717	-5.99051	aPT
-7.48317	-6.12873	aPT
-5.56045	-6.4699	PT-S3
-4.70124	-6.45631	PT-S3
-8.11731	-6.16539	aPT
-4.69744	-6.50391	PT-S3
-7.78733	-5.85594	aPT
-8.43582	-6.2441	aPT
-4.57244	-6.51293	PT-S3
-7.49541	-5.06178	aPT
-4.94927	-6.04371	PT-S3
-8.31011	-6.27386	aPT
-2.39895	6.87879	dPT
-7.98016	-6.41425	aPT
-7.67535	-6.08405	dPT
-4.82749	-6.98407	PT-S3
-4.99214	-6.23665	PT-S3
-8.10702	-6.14489	aPT
-4.63017	-6.40374	PT-S3
-5.03985	-6.05033	PT-S3
-5.19993	-6.34314	PT-S3
1.80322	-6.9902	dPT
-5.5025	-6.27359	dPT
-7.50058	-6.31779	aPT
-7.81242	-6.17282	aPT
-5.38443	-6.01384	dPT
-8.06113	-6.10917	aPT
-7.89296	-6.08826	aPT
-4.73035	-6.41397	PT-S3
-8.12465	-6.24343	aPT
-7.6816	-5.6428	aPT
-8.50875	-6.20172	aPT
-4.67239	-6.18829	PT-S3
-4.6923	-6.23308	PT-S3
-4.71281	-6.06241	PT-S3
-6.79134	-6.76649	aPT
-5.02297	-6.98182	PT-S3
-6.66885	-6.53919	PT-S3
-7.41221	-6.5019	aPT
-4.95888	-6.58413	PT-S3
-4.60584	-7.14721	dPT
-8.05254	-6.15786	aPT
-7.98357	-6.35582	aPT
-4.97157	-6.53708	PT-S3
-7.43771	-6.01962	aPT
-6.45368	-6.50954	aPT
-8.01438	-6.18161	aPT
-4.66007	-6.5281	PT-S3
-4.66553	-6.22473	PT-S3
-4.96773	-7.59676	dPT
-6.88545	-6.56396	aPT
-4.97751	-6.62375	dPT
-8.22781	-6.13258	aPT
-5.41296	-6.46069	PT-S3
-5.25538	-6.1882	PT-S3
-5.04258	5.9157	PT-S3
-3.57518	7.75936	dPT
-6.6277	-6.60759	aPT
-7.01098	-6.30195	aPT
-7.78149	-6.28907	aPT
-4.92148	-6.71921	PT-S3
-6.33087	-6.49981	PT-S3
-7.07602	-3.18699	dPT
-4.93216	-7.65647	dPT
-4.50829	-6.60157	PT-S3
-8.17197	-6.26602	aPT
-5.47473	-6.41222	PT-S3
-7.94959	-6.27314	aPT
-5.41587	-6.75824	PT-S3
-6.03708	-6.49167	PT-S3
-6.87332	-6.57031	aPT
-4.68061	-6.58148	PT-S3
-6.05094	-6.38976	PT-S3
-8.60813	-6.11992	aPT
-8.59318	-6.32328	aPT
-5.77361	-6.50299	PT-S3
-5.11759	-6.11297	PT-S3
-5.99911	-6.48989	aPT
-7.55625	-6.22939	aPT
-4.6732	-6.36875	PT-S3
-5.12197	-6.09089	dPT
-4.9805	-5.90284	PT-S3
-4.77264	-6.60008	PT-S3
-4.66096	-6.88462	PT-S3
-4.82822	-6.2134	PT-S3
-4.56024	-7.50183	dPT
-5.87552	-9.95181	PT-S1
-5.10482	-6.4667	dPT
-5.06845	-10.439	dPT
-4.6334	-6.98722	dPT
-4.76528	-6.53296	PT-S3
-4.62844	-6.9511	PT-S2
-7.16366	-6.21875	aPT
-5.22436	-6.26818	PT-S3
-7.72004	-5.64374	aPT
-4.60822	-6.98289	PT-S3
-4.84165	-6.26478	PT-S3
-4.87922	-6.49923	PT-S3
-7.77225	-5.95907	aPT
-4.89814	-6.55339	PT-S3
-5.70273	-6.32162	dPT
-6.14801	-6.31611	dPT
-5.24415	-6.37376	PT-S3
-5.20681	-6.31161	PT-S3
-7.8072	-5.78258	aPT
-7.01388	-6.979	aPT
-6.29954	7.52274	dPT
-4.59748	-6.86759	dPT
-4.72365	-9.52141	PT-S1
-4.12879	9.70353	dPT
-8.21667	-6.25685	aPT
-4.60266	-6.32271	PT-S3
-8.00832	-6.09005	aPT
-5.77872	5.69512	dPT
-5.89898	-6.35613	PT-S3
-5.62822	6.3343	dPT
-5.52108	-6.23849	PT-S3
-8.13788	-6.08317	aPT
-12.324	0.321976	dPT
-7.49969	-5.29933	aPT
-6.87788	-7.57303	aPT
-7.78199	-6.53699	aPT
-4.88679	-6.56204	PT-S3
-4.53366	-6.56771	PT-S3
-7.21212	-6.61371	aPT
-5.17217	-6.30693	PT-S3
-6.73599	-6.3595	aPT
-5.60946	-6.25489	PT-S3
-7.43084	-5.49823	aPT
-8.1876	-6.06394	aPT
-7.16227	-6.58648	aPT
-4.85655	-6.16065	PT-S3
-5.0341	-7.33728	dPT
-4.84231	-6.39378	PT-S3
-4.64516	-6.57293	PT-S3
-7.275	-6.45627	aPT
-8.16816	-6.06963	aPT
-5.79983	-6.24574	PT-S3
-4.68928	-7.02283	PT-S3
-4.52362	7.29918	dPT
-5.52538	-6.30498	PT-S3
-8.18862	-6.41398	aPT
-6.89812	-6.67172	aPT
-6.05366	-6.5818	PT-S3
-7.88901	-6.35681	aPT
-7.24565	-6.14751	aPT
-7.8942	-6.18433	aPT
-4.61015	-6.61439	PT-S3
-4.53852	-6.55281	PT-S3
-4.80682	-6.95574	PT-S3
-5.74221	-6.3848	PT-S3
-7.96373	-6.16456	aPT
-6.56371	-7.13484	aPT
-4.91574	6.31783	dPT
-4.65772	-6.40589	dPT
-6.6492	-6.40731	PT-S3
-5.12181	-6.61539	PT-S3
-4.74577	-6.92934	PT-S1
-7.77696	-6.30307	dPT
-5.14502	-6.81552	PT-S3
-7.90391	-6.5	aPT
-7.20249	-6.42044	aPT
-4.90517	-6.89389	PT-S3
-4.73243	-7.18067	PT-S3
-6.89014	-6.54102	aPT
-4.50864	-7.57518	PT-S1
-7.48098	-5.68721	aPT
-5.70016	-6.22355	PT-S3
-4.64985	-6.71624	dPT
-7.59687	-6.08551	aPT
-4.72968	-6.15224	PT-S3
-4.82585	-6.41691	PT-S3
-7.96352	-6.11826	aPT
-2.43815	8.10098	dPT
-4.72985	-6.49682	PT-S3
-7.54874	-6.18705	aPT
-4.69637	-6.52148	PT-S1
-5.12848	-6.56722	PT-S3
-7.25542	-6.39795	aPT
-7.74214	-6.26414	aPT
5.78637	-4.40135	dPT
-8.19891	-6.42864	aPT
1.94023	-7.21889	dPT
-6.44083	-7.77271	aPT
2.08158	-7.22226	dPT
-6.83829	-6.81153	aPT
-5.20566	7.88179	dPT
-4.77942	-6.38199	PT-S3
-5.75838	-6.55154	PT-S3
-4.90054	-6.44873	PT-S3
-4.85719	-6.31243	PT-S3
-4.97912	-6.56877	PT-S3
-5.04633	-5.99078	dPT
-5.25262	-7.3716	aPT
-6.58473	-7.64464	dPT
-8.01021	-6.54875	aPT
-4.6689	-6.23818	PT-S3
-4.8536	-6.19611	PT-S3
-5.49907	-6.30822	PT-S3
-5.57819	-6.2762	PT-S3
-7.92526	-6.46807	aPT
-8.34712	-6.31452	aPT
-6.56327	-6.5081	aPT
-4.84535	-6.61589	PT-S3
-4.85742	-6.50049	PT-S3
-6.99588	-7.2718	aPT
-7.16145	-6.03782	aPT
-5.28613	-6.17249	PT-S3
-7.10511	-6.4038	aPT
-4.66835	-6.51243	PT-S3
-7.01395	-6.56101	aPT
-4.70656	-6.36857	PT-S3
-4.681	-7.08212	PT-S2
-4.83091	-6.24098	dPT
-4.86802	-6.00883	PT-S3
-8.43141	-6.37733	aPT
-5.89672	-7.43662	dPT
-5.74073	-6.24545	PT-S3
-4.59296	-6.36047	PT-S3
-8.59789	-6.3877	aPT
-5.07668	-6.2272	PT-S3
-4.55182	-6.2726	PT-S3
-4.93389	-6.17966	PT-S3
-5.29201	-6.45787	PT-S3
-8.06572	-6.04889	aPT
-5.80526	6.66182	dPT
1.83077	-6.95868	dPT
-4.57699	-6.32576	PT-S3
-7.10652	-6.01512	dPT
-7.64131	-6.21135	aPT
-4.76353	-6.85477	PT-S3
-7.62061	-5.59751	aPT
-5.26971	-5.87355	PT-S3
-7.3939	-4.9577	aPT
-5.90587	-6.30194	aPT
-7.19094	-6.57951	aPT
-4.98266	-6.31382	PT-S3
-4.61998	-6.76479	PT-S2
-4.60577	-6.43534	PT-S3
-6.95782	-7.83414	aPT
-4.97218	-6.70463	PT-S3
-6.75811	-6.55072	aPT
-7.76657	-6.35295	dPT
-7.16993	-6.06189	aPT
-5.1607	-6.63063	PT-S3
-5.69746	-6.24379	PT-S3
-4.84959	-6.29356	PT-S3
-7.35241	-6.4494	aPT
-8.29941	-6.21439	aPT
-7.18538	-6.5237	aPT
-4.53689	6.11116	PT-S3
-4.93922	-6.54256	PT-S3
-5.89068	-6.32615	PT-S3
-4.60683	-6.63704	PT-S3
-4.745	-6.33142	PT-S3
-5.58081	-6.68288	PT-S3
-7.01467	-3.36918	dPT
-4.80439	-6.58067	PT-S3
-8.66373	-6.23962	aPT
-7.67203	-5.98468	aPT
-5.39157	6.17623	dPT
-6.92348	-6.63413	aPT
-7.52363	-5.88562	aPT
-4.83749	5.7498	PT-S3
-5.0403	-6.6515	PT-S3
-4.71876	-6.87606	PT-S3
-7.77278	-6.36578	aPT
-6.8824	-6.74131	aPT
-7.48174	-6.49047	aPT
-8.20809	-6.20768	aPT
-4.39661	8.25039	dPT
-5.25083	-6.65518	PT-S2
-6.96608	-6.03458	aPT
-7.08833	-6.76043	aPT
1.76008	-6.9464	dPT
-7.74316	-5.67037	aPT
-8.08127	-6.75655	aPT
-6.0823	-8.11706	PT-S1
-7.46067	-6.09919	aPT
-5.25993	-6.23331	PT-S3
-8.17154	-6.33046	aPT
-8.05077	-6.15226	aPT
-7.16922	-6.46605	aPT
-7.92971	-6.09929	aPT
-8.83107	-6.71209	aPT
-8.45494	-6.30527	aPT
-4.66365	-6.66173	PT-S3
-5.01447	-8.46286	PT-S1
-8.6571	-6.29997	aPT
-4.82393	-7.01211	PT-S3
-4.57167	-6.48053	PT-S3
-4.50325	-7.02216	PT-S3
-4.64062	-6.40574	dPT
-4.67535	-7.01247	PT-S2
-5.562	-6.62983	PT-S3
1.73674	-7.08107	dPT
-5.04674	-5.92889	PT-S3
-4.9055	-6.28324	PT-S3
-4.083	9.35803	dPT
-4.84737	-6.92038	PT-S3
-4.9411	-8.36536	PT-S1
-4.86471	-8.62709	PT-S1
-4.70946	-6.76253	PT-S3
-8.21456	-6.15251	aPT
-4.73366	-6.93646	dPT
-4.61333	-6.29088	PT-S3
-5.11294	-6.16464	PT-S3
-4.61263	-6.6374	PT-S3
-4.86156	-6.2096	dPT
-4.77123	-6.31404	PT-S3
-7.4465	-6.74676	aPT
-4.76387	-6.34785	PT-S3
-5.25418	-6.72138	PT-S3
-6.18839	-6.38386	PT-S3
-7.47656	-6.50378	aPT
-4.75174	-6.45138	PT-S3
-4.62508	-6.60265	dPT
-4.76932	-7.04451	PT-S3
-4.76688	-7.35789	PT-S1
-4.80969	-6.30107	PT-S3
-7.84346	-5.99738	aPT
-6.91145	-6.40765	aPT
-8.74291	-6.26062	aPT
-4.81173	-5.9769	PT-S3
-4.67166	-6.30775	PT-S3
-4.75883	-6.46029	PT-S3
-4.70031	-6.94446	PT-S3
-5.2299	-6.3202	PT-S3
-5.25047	-6.57015	PT-S3
-8.18182	-6.32739	aPT
-7.56375	-5.40596	aPT
-7.95674	-6.03619	aPT
-5.10206	-6.63879	PT-S3
-8.04342	-6.37758	aPT
-5.0051	-6.42957	PT-S3
-4.75416	-6.4869	PT-S3
-8.51792	-6.29672	aPT
-5.21987	-6.14968	PT-S3
-4.80134	-6.30767	PT-S3
-5.23541	-6.6318	PT-S3
-7.65565	-5.76585	aPT
-4.63025	-6.41249	PT-S3
-5.04141	-6.46148	PT-S3
-7.67568	-6.3803	aPT
-7.67033	-5.60058	aPT
-4.82968	-6.18212	PT-S3
-4.7286	-6.4157	PT-S3
-5.53267	-6.34527	PT-S3
-4.87804	-6.21403	PT-S3
-4.69481	-6.45041	PT-S3
-6.69191	-7.35796	aPT
-7.57611	-6.40548	aPT
-8.32451	-6.19162	aPT
-7.6717	-6.52227	aPT
-5.88421	-6.47572	PT-S3
-4.58436	-6.90612	PT-S3
-5.47213	-6.18371	PT-S3
-4.97816	-5.84455	PT-S3
-7.62802	-5.39372	aPT
-6.34684	-6.67217	PT-S3
-4.80511	-6.98868	PT-S1
-6.7132	-7.48389	aPT
-5.79867	-6.3519	PT-S3
-4.9069	-6.31145	PT-S3
-5.64096	-6.21435	PT-S3
-6.29848	-6.5092	PT-S3
-8.39838	-6.16877	aPT
-4.94225	-6.30275	dPT
-7.58335	-6.25494	aPT
-5.08104	-6.27805	PT-S3
-4.86644	-6.58979	PT-S3
-6.81991	-6.60555	aPT
-6.56397	-6.8903	PT-S3
-5.02075	-6.94152	PT-S3
-5.09804	-6.64258	PT-S3
-4.61975	-6.43515	PT-S3
-8.10366	-6.21841	aPT
-5.05227	-6.17711	dPT
-4.6157	-6.48176	PT-S3
1.94357	-7.2385	dPT
-6.63851	-7.50597	PT-S1
-4.89226	-6.21163	PT-S3
-6.43982	-7.31448	PT-S3
-6.35911	-6.49335	PT-S3
-7.81355	-5.94956	aPT
-5.01616	-6.53259	dPT
-4.5715	-6.81517	PT-S3
-5.08841	-6.83312	PT-S3
-6.73474	-7.81548	aPT
-4.84521	-6.45026	PT-S3
-4.86238	-6.64843	PT-S1
-2.46602	6.73864	dPT
-7.62951	-6.48459	aPT
-4.86641	-6.8113	PT-S3
-4.80406	-6.38558	PT-S3
-5.84813	-6.38305	dPT
-7.71305	-6.42485	aPT
-4.70951	-6.90479	PT-S2
-8.37958	-6.77168	aPT
-7.51321	-5.90046	aPT
-7.94901	-7.17561	aPT
-7.88883	-6.09752	aPT
-4.70946	-6.64859	PT-S3
-8.03381	-6.02269	aPT
-6.35254	-6.61427	PT-S3
-7.90671	-6.06118	aPT
-5.20139	-10.4065	PT-S1
-4.65749	-6.91039	PT-S3
-7.10194	-6.7428	aPT
-5.00369	-6.17348	PT-S3
-7.85259	-6.2051	aPT
-5.127	-8.94685	dPT
-4.81242	-6.29109	PT-S3
-6.94186	-7.04587	aPT
-2.60929	6.4467	dPT
-4.53375	-6.28851	PT-S3
-4.67885	-6.27835	PT-S3
-5.25882	-6.68367	PT-S3
-4.89192	-8.28153	PT-S1
-4.69288	-6.27518	PT-S3
-4.55099	-6.60419	dPT
-5.35171	-6.64081	PT-S3
-6.1347	-6.44698	PT-S3
-7.04644	-6.52049	aPT
1.91529	-7.17804	dPT
-6.24015	-7.24303	aPT
-7.32407	-6.51828	aPT
-8.6742	-6.26225	aPT
-5.17935	-6.77426	PT-S3
-5.02577	-6.90215	PT-S2
-4.74903	-6.2225	dPT
-7.20042	-6.21838	aPT
-4.94454	-6.23502	PT-S3
-4.7397	-6.27274	PT-S3
-5.49324	-6.43148	dPT
-4.81945	-6.06646	PT-S3
-5.44334	6.82695	dPT
-4.66813	-6.88966	PT-S3
-7.70715	-6.24499	aPT
-8.47903	-6.18247	aPT
-7.74587	-6.00657	aPT
-4.64257	-6.22809	PT-S3
-5.23799	-6.33798	PT-S3
-4.75703	-6.41132	PT-S3
-4.87006	-6.14193	PT-S3
-5.83037	-6.3096	PT-S3
-4.60077	-6.57261	PT-S3
-8.05608	-6.26413	aPT
-3.98994	8.01653	dPT
-7.04996	-6.44099	aPT
-5.04347	7.24145	dPT
-6.79453	-6.26657	aPT
-5.01986	-6.15268	PT-S3
-5.63909	-6.21777	PT-S3
-4.6159	-6.39457	PT-S3
-8.00497	-6.10916	aPT
-8.23376	-6.33703	aPT
-7.97599	-5.97302	aPT
-7.79469	-6.39892	aPT
-6.1581	-6.36371	PT-S3
-4.91214	-6.58964	PT-S3
0.357881	-2.69651	dPT
-4.85372	-6.35946	PT-S3
-6.4425	-6.56979	aPT
-4.82439	-6.43887	PT-S3
-6.39475	8.09746	PT-S3
-7.12392	-6.34468	aPT
6.53718	-4.88575	dPT
-4.61363	-6.72009	PT-S3
-7.12407	-6.28	aPT
-4.97201	-7.10305	PT-S3
-4.92843	-6.04398	dPT
-8.53093	-6.25939	aPT
-5.17335	-6.62294	PT-S3
-4.9789	-6.53946	dPT
-8.07278	-6.12432	aPT
-8.61403	-6.20235	aPT
-4.56123	-6.53865	PT-S3
-7.59904	-6.42992	aPT
-4.61624	-6.86489	PT-S3
-4.5924	-6.79032	dPT
-4.76695	-7.03819	PT-S3
-7.71611	-5.83865	aPT
-4.78	-6.16754	PT-S3
-7.85602	-6.55978	aPT
-8.0058	-6.23555	aPT
-5.29738	-6.21907	PT-S3
-5.3191	-6.38666	PT-S3
-6.31356	-6.46455	PT-S3
-5.08148	-6.38547	dPT
-4.62567	-6.71166	PT-S3
-5.94059	-6.35565	PT-S3
-4.63096	-7.263	PT-S1
-4.93848	-7.62384	dPT
-4.572	-6.30865	PT-S3
-7.92817	-6.47263	aPT
-7.47107	-6.61989	aPT
-4.67329	-6.56489	PT-S1
-5.05121	-7.11815	PT-S3
-7.74266	-5.61815	aPT
-8.72183	-6.8148	aPT
-5.27833	-6.01187	PT-S3
-6.526	-6.67866	aPT
-4.75245	-6.36258	PT-S3
-7.3343	-6.53139	aPT
-7.35709	-6.07698	aPT
-7.31072	-6.3128	aPT
-4.86691	-6.31709	PT-S3
-8.54453	-6.39103	aPT
-4.95778	-6.25534	PT-S3
-7.60848	-6.47544	aPT
-7.07682	-7.26623	aPT
-4.60718	-6.58167	PT-S3
-6.52831	-6.74377	aPT
-4.65667	-6.85008	PT-S3
-4.82208	-6.18869	PT-S3
-4.84016	-6.73244	PT-S3
1.67284	-6.96008	dPT
-4.53393	-6.61877	PT-S3
-7.36681	-5.00672	aPT
-5.38264	-6.08843	PT-S3
-7.44256	-5.3295	aPT
-8.08824	-6.04752	aPT
-4.98308	-7.78693	dPT
-4.69992	-6.22706	PT-S3
-6.6891	-7.36314	aPT
-4.6484	-6.68056	PT-S3
-4.81933	-6.18634	PT-S3
-7.6154	-6.41584	aPT
-5.1103	-6.67184	dPT
-7.6744	-5.7409	aPT
-6.0965	-6.70583	aPT
-5.05742	-6.44954	dPT
-4.67231	-6.27929	PT-S3
-4.49828	-7.29705	dPT
-6.5345	6.94364	dPT
-8.79962	-6.50731	aPT
-7.34102	-6.54622	aPT
-7.19984	-6.48359	aPT
-4.80958	-7.05089	PT-S3
-8.28096	-6.03618	aPT
-6.90105	-6.46673	aPT
-4.52478	-6.32914	PT-S3
-4.58338	-6.53831	PT-S3
-5.51815	5.56514	dPT
-7.76154	-5.80197	aPT
-6.64842	-6.73293	aPT
-5.11494	-6.08437	PT-S3
-4.70795	-6.4429	PT-S3
-4.15631	8.64825	dPT
-8.04843	-6.17815	aPT
-7.85776	-6.58867	aPT
-5.12283	-5.98605	PT-S3
-6.9344	-6.35199	dPT
-8.30038	-6.2541	aPT
-4.74019	-6.38753	PT-S3
-5.31546	-6.36702	PT-S3
-7.03065	-6.6127	aPT
-7.58799	-5.67536	aPT
-7.85221	-6.13317	aPT
-7.00751	-7.6413	aPT
-8.40104	-6.25366	aPT
-8.20176	-6.29053	aPT
-5.12341	-6.13299	dPT
-5.88615	-6.48053	aPT
-6.17945	-6.43381	PT-S3
-5.16999	-6.12892	dPT
-7.48011	-5.93655	aPT
-7.96457	-6.29095	aPT
-7.25728	-6.32946	dPT
-7.57106	-6.48759	aPT
-5.76679	-6.23147	PT-S3
-5.85085	-10.7068	PT-S1
-6.48934	-6.31685	aPT
-4.62349	-6.51134	PT-S3
-5.69135	-6.40731	PT-S3
-4.9265	-7.07274	PT-S3
-4.65102	-7.03047	PT-S3
-8.12637	-6.2341	aPT
-5.20944	-6.33471	PT-S3
-8.256	-6.25088	aPT
-5.90351	-8.04256	PT-S1
-8.07644	-6.39912	aPT
-6.18951	-6.28877	PT-S3
-4.58443	-7.4592	PT-S2
-7.48423	-5.7474	aPT
-7.85847	-5.97998	aPT
-6.26984	-6.47423	dPT
-5.13779	-6.56679	PT-S3
-4.96637	-6.36974	PT-S3
-5.73496	-6.36478	PT-S3
-7.61096	-5.38714	aPT
-6.87897	-7.34412	aPT
-4.62744	-6.50074	PT-S3
-6.66797	-6.93122	aPT
-7.6162	-5.92463	aPT
-7.1295	-6.73267	aPT
-7.60319	-5.67492	aPT
-7.61759	-6.08743	aPT
-4.93934	-8.60695	dPT
-4.84834	-6.35294	PT-S3
-4.66363	-6.35891	dPT
-7.00128	-6.43778	aPT
-5.1793	-6.46961	PT-S3
1.24159	-9.42622	dPT
-7.85166	-6.35411	aPT
-7.98401	-5.93524	aPT
-5.10424	-6.18873	PT-S3
-5.23241	-6.25723	PT-S3
-5.13436	-6.58429	PT-S3
-7.50359	-6.49687	aPT
-4.60373	-6.69688	PT-S3
-5.07168	-6.62604	PT-S3
-4.74753	-8.86853	PT-S1
-4.90374	-6.43853	PT-S3
-7.09486	-6.37461	aPT
-8.38014	-6.15377	aPT
-2.84646	6.95051	dPT
-5.3593	-6.45435	PT-S3
-4.95371	-6.24842	PT-S3
-4.59186	-7.12961	PT-S3
-4.788	-6.97702	PT-S3
-4.67208	-6.50655	PT-S3
-5.03318	-6.2101	PT-S3
-8.45422	-7.02222	aPT
-8.75873	-6.32732	aPT
-7.45079	-6.12186	aPT
-3.55742	8.83512	dPT
-7.82203	-5.66866	aPT
-7.3901	-6.41656	aPT
-4.85814	-6.32541	PT-S3
-7.4155	-6.66635	aPT
-4.70796	-6.17414	PT-S3
-8.29631	-6.22524	aPT
-7.79512	-6.02433	aPT
-4.7202	-6.90939	PT-S3
-4.66231	-6.75302	PT-S3
-4.72465	-6.38529	PT-S3
-6.357	-6.35222	aPT
-7.71548	-6.409	aPT
-8.42544	-6.25731	aPT
-7.73022	-5.87857	aPT
-5.68787	-6.41674	PT-S3
-8.31444	-6.26491	aPT
-6.107	-6.53991	aPT
-7.28553	-7.10693	aPT
-7.30174	-6.24543	PT-S3
-8.47132	-6.30817	aPT
-5.5952	-6.4323	PT-S3
-7.39294	-6.31561	aPT
6.86958	-4.8838	dPT
-7.64386	-6.22639	aPT
-6.59704	-7.84191	aPT
-7.39486	-6.25478	aPT
-5.22914	-6.1379	PT-S3
-4.636	-6.71378	PT-S3
-4.84582	-6.54732	PT-S3
-7.23526	-4.55047	dPT
-6.77934	-7.20514	aPT
-7.83105	-5.71171	aPT
-7.12307	-6.53042	PT-S3
-5.39368	-6.29929	PT-S3
-7.33946	-6.573	aPT
-5.05204	-6.01306	PT-S3
-7.00397	-6.46208	aPT
-6.18792	-7.56975	aPT
-8.78533	-6.86051	aPT
-7.85386	-6.22789	aPT
-7.41795	-6.35894	aPT
-7.9475	-7.55298	dPT
-8.3354	-6.55283	aPT
-4.64726	-6.53104	PT-S3
1.83326	-7.08783	dPT
-8.07291	-6.07511	aPT
-5.53141	-6.29016	PT-S3
-4.58921	-6.50125	PT-S3
-5.96487	-6.33303	PT-S3
-4.62335	-6.63234	dPT
-4.78987	-6.27856	PT-S3
-5.27217	-6.26098	PT-S3
-7.56433	-6.13011	aPT
-5.01301	-6.57121	PT-S3
-6.65117	-7.77887	aPT
-4.66826	-6.72509	dPT
-7.05142	-6.35052	dPT
-8.11291	-6.11371	aPT
-4.72832	-6.28117	PT-S3
-7.3062	-6.42018	aPT
-4.74234	-6.88476	PT-S3
-4.81915	-6.22519	PT-S3
-5.18385	-6.117	PT-S3
-5.64078	-6.22252	PT-S3
-7.56452	-6.46593	aPT
-7.44195	-7.12526	aPT
-7.25004	-6.37295	aPT
-5.34907	-6.43579	PT-S3
-8.48319	-6.62699	aPT
-4.97099	-6.5675	PT-S3
-7.42927	-5.32139	aPT
-4.75444	-6.47792	PT-S3
-7.02674	-6.40792	PT-S3
-4.65614	-6.28152	PT-S3
-6.72639	-6.75984	aPT
-4.68441	9.6373	dPT
-5.13987	-6.44366	dPT
-4.96725	-7.33442	PT-S3
-4.91124	-8.22682	PT-S1
-5.70967	-6.52859	PT-S3
-7.39396	-6.2984	aPT
-7.74703	-5.61173	aPT
-4.68053	-6.21295	PT-S3
-5.12892	-9.47063	dPT
-7.87756	-6.08025	aPT
-8.04448	-6.17434	aPT
-7.64032	-5.91624	aPT
-8.13028	-6.1479	aPT
-4.85737	-6.72349	PT-S3
-4.7662	-6.77317	PT-S1
-4.68871	-6.33464	PT-S3
-8.04107	-6.15015	aPT
-5.18073	-6.17685	PT-S3
-5.0654	-6.42717	dPT
-4.66013	-6.46208	PT-S3
-4.61583	-6.23284	PT-S3
-4.73771	-6.30613	PT-S3
-4.63949	-6.68976	PT-S3
-4.89229	-6.26592	PT-S3
-4.69048	-6.82106	PT-S2
-4.62621	-6.46476	PT-S3
-4.63744	-6.49219	PT-S3
-7.65144	-5.52371	aPT
-7.66706	-5.87316	aPT
-5.88964	6.86559	dPT
-5.22493	-6.66139	PT-S3
-4.96022	-6.21758	PT-S3
-8.47001	-6.48675	aPT
-4.96457	-6.39267	PT-S3
-4.5829	-6.60515	PT-S3
-4.6222	-6.42364	PT-S3
-8.0712	-6.21481	aPT
-8.38375	-6.13492	aPT
-4.75781	-6.17769	PT-S3
-7.3817	-6.59827	aPT
-5.04605	-6.51469	PT-S3
-4.65594	-6.30941	PT-S3
-4.54059	-6.95204	PT-S3
-4.70723	-6.38107	PT-S3
-7.42295	-7.50002	aPT
-5.68776	-6.41147	PT-S3
-5.07138	-6.02264	PT-S3
-6.13217	-6.38391	PT-S3
-7.22891	-6.6875	aPT
-8.2714	-6.21143	aPT
-4.88677	-6.13428	PT-S3
-7.33951	-6.27128	aPT
1.71465	-7.02117	dPT
-4.60438	-7.05141	PT-S3
-8.13223	-6.42512	aPT
-7.69775	-5.79548	aPT
-5.91432	6.52344	dPT
-7.12552	-6.60194	aPT
-4.95793	-6.46388	PT-S3
-6.87033	-6.37629	aPT
-8.08698	-6.21039	aPT
-5.10157	-6.03806	PT-S3
-4.86438	-7.54535	PT-S3
-6.11958	-6.57848	PT-S3
-6.6133	-6.24786	aPT
-7.64276	-6.09334	aPT
-4.68422	-6.16567	PT-S3
-8.0017	-6.08043	aPT
-2.83297	6.87976	dPT
-4.87114	-7.22215	PT-S3
-3.40906	8.08632	PT-S3
-7.9284	-6.94998	aPT
-4.84947	-9.26503	dPT
-6.79309	-3.35757	aPT
-4.81872	-9.77375	PT-S1
-8.65437	-7.34623	aPT
-1.07887	-15.8803	dPT
-7.76376	-7.90547	aPT
-5.96889	-6.50908	PT-S3
-7.95048	-6.39941	aPT
-7.80492	-7.25102	PT-S1
-7.57254	-6.47001	aPT
-6.77589	-7.73571	aPT
-5.267	-9.56573	PT-S1
-7.37537	-6.63621	aPT
-4.94485	-6.65159	PT-S3
-5.29642	-9.36715	PT-S1
-5.74265	-9.14374	PT-S1
-7.45343	-8.06205	aPT
-6.33789	-8.46277	aPT
-4.88175	-9.29062	dPT
-4.76711	-9.12715	PT-S1
-7.62216	-5.41201	aPT
-4.81723	-9.10106	PT-S1
-7.60089	-6.58568	aPT
-7.96425	-7.45997	aPT
-5.73865	-9.26838	PT-S1
-6.73135	-3.30891	dPT
-7.3719	-5.01115	aPT
-8.38081	-7.52043	aPT
-5.76387	-9.00247	PT-S1
-6.81667	-3.16935	dPT
-7.43979	-8.30493	aPT
-5.92307	-9.30539	PT-S1
-6.17515	-9.10691	PT-S1
-8.37408	-7.73169	aPT
-5.86719	-8.79572	PT-S1
-7.42504	-6.16511	aPT
-2.9904	8.5483	dPT
-4.85533	-7.06406	PT-S3
-7.21443	-4.49394	aPT
-6.53387	-3.40341	PT-S3
-7.43323	-7.8035	aPT
-3.52378	-6.13293	dPT
-5.11976	-6.95736	PT-S1
-5.72336	-9.03728	PT-S1
-4.85225	-7.09082	PT-S3
-5.70634	-9.73729	PT-S1
-4.8277	-9.84484	PT-S1
-5.84699	6.4638	dPT
-5.17114	-9.02835	PT-S1
-4.41529	-8.00621	PT-S1
-6.00562	-8.02598	PT-S1
-8.11217	-7.75726	aPT
-5.31178	-6.7537	dPT
-6.53639	-8.30373	PT-S2
-7.18217	-8.10009	aPT
-7.4696	-7.64695	aPT
-5.18648	-8.0081	PT-S1
-8.44608	-6.48816	aPT
-7.1875	-4.82253	aPT
-7.3368	-6.28366	aPT
-5.0653	-9.17945	PT-S1
-5.18128	-7.62993	PT-S3
-5.01501	-6.59767	PT-S3
-6.935	-3.4992	aPT
-4.96594	-7.66339	PT-S1
-5.02973	-6.46441	PT-S3
-4.69608	-9.54445	PT-S1
-8.10414	-7.62626	aPT
-7.90256	-5.75913	aPT
-6.60682	-2.82343	aPT
-7.55714	-5.98771	aPT
-4.54585	-9.41397	PT-S1
-4.38412	-8.90096	PT-S1
-8.02956	-7.49847	aPT
-4.64013	-7.11758	PT-S3
-8.61219	-7.0043	aPT
1.8863	-7.18785	dPT
-7.7286	-7.77302	aPT
-5.44531	-6.35041	PT-S3
-5.89649	6.26066	PT-S1
-5.45276	-9.50601	PT-S1
-6.26474	-6.54521	PT-S3
-7.66827	-7.99252	PT-S1
-4.56532	-7.39942	PT-S3
-5.07594	-6.07143	PT-S3
-4.54807	-15.8693	PT-S1
-6.95158	-6.22496	PT-S3
-7.02384	-4.18101	aPT
-5.05459	-9.54054	PT-S1
-6.23686	-8.2417	PT-S1
-4.96422	-7.7234	PT-S3
-7.16591	-7.97199	aPT
-8.1328	-7.33373	aPT
-7.24856	-6.4908	aPT
-5.17085	-8.96368	dPT
-5.99078	-8.4871	PT-S1
-5.20116	-9.28923	PT-S1
-8.4263	-7.43858	aPT
-8.31217	-7.49391	aPT
-7.2958	-8.62569	aPT
-8.43808	-7.86045	PT-S1
-4.72514	-7.23272	PT-S3
-4.89224	-8.00892	PT-S2
-5.17566	-9.09896	PT-S1
-7.97895	-7.32449	aPT
-7.10298	-4.2256	aPT
-6.4094	-6.74436	PT-S3
-6.61963	-6.67917	PT-S3
-0.417259	-15.6813	aPT
-5.05404	-6.20762	PT-S3
-7.34848	-4.73723	aPT
-7.72069	-5.66789	aPT
-7.65468	-6.74234	aPT
-5.29703	-8.5797	PT-S1
-6.78977	-3.25423	aPT
-7.9432	-5.82526	aPT
-4.73319	6.18168	PT-S1
-4.82671	-8.1193	PT-S1
-4.76754	-9.39701	PT-S1
-5.37037	-6.3001	PT-S3
-5.52144	-9.07353	PT-S1
-4.9136	-6.6007	PT-S3
-5.06528	-7.68029	PT-S1
-4.79941	-9.1511	PT-S1
-5.46018	-8.21475	PT-S1
-6.28579	-6.37067	PT-S3
-4.94804	-9.85979	PT-S1
-7.79118	-7.16626	aPT
-8.60324	-7.60779	aPT
-4.97574	-7.33696	dPT
-5.42865	-9.19967	PT-S1
-5.71877	-8.71676	PT-S1
-8.41037	-6.43653	aPT
-4.46382	-7.39724	PT-S3
-7.77094	-7.97609	aPT
6.82119	-4.8986	dPT
-7.08488	-8.57604	aPT
-5.05376	-8.83162	PT-S1
-6.12732	-9.0824	PT-S1
-7.98369	-6.1826	aPT
-5.41841	-9.58642	PT-S1
-5.63918	-8.71146	PT-S1
-4.89136	-6.88192	PT-S3
-7.28969	-4.46507	aPT
-5.10127	-8.68723	PT-S1
-6.21759	-8.85773	PT-S1
-7.84084	-8.02569	aPT
0.191505	-2.85756	aPT
-7.35837	-5.12697	aPT
-4.77612	-7.33179	PT-S3
-6.74665	-7.63551	PT-S3
-6.96426	-8.50017	aPT
-6.89846	-6.62945	PT-S3
-8.21577	-7.4322	dPT
-7.44419	-7.58515	aPT
-5.4559	-8.37113	PT-S1
-8.91927	-6.99088	aPT
-7.83705	-7.56888	dPT
-8.20287	-6.19353	aPT
-5.0432	-9.99482	dPT
-7.34242	-4.90576	aPT
-7.75311	-7.37738	aPT
-6.26003	-7.67167	PT-S1
-7.39961	-5.5816	aPT
-7.3039	-5.99475	aPT
-7.81346	-7.58481	aPT
-5.29524	-6.08104	PT-S3
-4.65051	-7.96784	PT-S3
6.31277	-4.81774	dPT
-4.82237	-6.50568	dPT
-7.97371	-5.80666	aPT
-7.4539	-8.17514	PT-S1
-5.22379	-10.0146	PT-S1
-7.3353	-4.76084	aPT
-3.39936	8.56054	dPT
-5.16342	-9.56912	PT-S1
-8.90119	-6.96547	aPT
-8.72927	-7.03511	aPT
-4.98364	-9.66896	PT-S1
-5.74494	-8.8427	PT-S1
-5.04781	-10.0147	PT-S1
-4.9806	-7.97757	PT-S1
-4.81253	-6.3433	PT-S3
-5.23704	-7.99279	PT-S1
-7.54358	-7.94804	aPT
-4.59367	-9.1039	PT-S1
-7.34562	-4.9878	aPT
-6.9737	-6.58807	aPT
-5.41372	-6.87729	PT-S3
-8.25719	-7.83287	aPT
-8.04117	-6.21824	aPT
-5.8599	-8.77288	PT-S1
-5.31132	-9.68641	PT-S1
-7.68544	-7.37425	aPT
-5.20035	-8.53489	PT-S1
-5.58828	-9.15945	PT-S1
-6.92962	-3.85585	aPT
-6.89424	-8.06654	aPT
-8.21875	-7.32964	aPT
-6.45304	-8.08649	PT-S1
-5.32124	-9.2704	PT-S1
-6.47365	-3.42471	PT-S1
-5.16844	-8.63048	PT-S1
-6.62832	-6.3411	aPT
-5.22843	-8.96258	PT-S1
-5.44279	-6.40459	PT-S3
-5.42348	5.36347	dPT
-2.66436	6.74448	dPT
-5.14703	-8.90375	PT-S1
-7.95732	-6.04227	aPT
-5.2111	-8.59149	PT-S1
-5.68756	-9.25468	PT-S1
-4.90519	-6.36128	PT-S3
-6.74991	-3.04816	PT-S1
-5.54033	-8.98089	PT-S1
-4.97119	-6.68844	PT-S3
-6.90473	-3.89986	PT-S1
-8.48053	-7.0102	aPT
-7.73062	-6.33059	aPT
-7.11042	-4.46118	PT-S3
-7.94421	-7.65322	aPT
-6.22424	-6.49151	PT-S3
-5.27658	-9.12171	PT-S1
-6.52299	-7.48009	PT-S3
-7.63765	-5.39433	aPT
-6.50377	-6.60556	PT-S3
-7.51395	-8.11601	aPT
-5.75391	-7.00117	PT-S3
6.61204	-4.92747	PT-S2
-6.25921	-9.07198	PT-S1
-7.61615	-5.9913	aPT
-7.21241	-8.17313	aPT
-4.83294	-10.1544	PT-S1
-5.92517	-9.25154	PT-S1
-6.3853	-8.43727	PT-S1
-7.25675	-8.60174	aPT
-7.57241	-7.09704	aPT
-12.5655	-0.315793	dPT
-7.25958	-8.0534	PT-S1
-7.05757	-6.62188	aPT
-5.47129	-8.94189	PT-S1
-7.16153	-4.40569	aPT
-7.29867	-8.62258	aPT
-7.87297	-5.89886	PT-S1
-5.27762	-9.42521	PT-S1
-8.07945	-7.51007	aPT
-5.04808	-9.89254	PT-S1
-5.15901	-8.01326	PT-S1
-8.39447	-7.54448	aPT
-7.58041	-7.46927	aPT
-4.71991	-7.97095	PT-S3
2.09164	-7.19955	dPT
-8.68655	-6.99602	aPT
-5.61425	-7.01868	PT-S3
-5.20896	-8.1298	PT-S1
-8.14008	-7.37984	aPT
-7.85615	-7.76188	aPT
-7.05154	-8.12618	aPT
-8.86915	-7.06715	aPT
-7.88432	-8.09976	aPT
-5.26215	-9.90404	PT-S1
-3.04859	8.47631	dPT
-8.74601	-7.15759	aPT
-5.74059	-6.3442	PT-S3
-8.31207	-7.2083	aPT
-8.84644	-6.90678	aPT
-7.37653	-4.89165	aPT
-5.48646	-9.9558	PT-S1
-7.41652	-5.92387	dPT
[truncated: 37,885 more rows]

## Sheet: Figure S9c
Gene	Group	Percent expressed	Average Expression	Scaled average Expression
VCAM1	projected - PT Inflammatory	39.7613	1.07721	1.00394
HAVCR1	projected - PT Inflammatory	55.5763	0.990302	1.03774
SOX9	projected - PT Inflammatory	16.4491	0.201044	1.12498
ITGB8	projected - PT Inflammatory	94.4797	6.74674	0.948188
VCAM1	projected - PT Injured	24.7002	0.495551	-0.00793048
HAVCR1	projected - PT Injured	25.8801	0.381367	-0.0803238
SOX9	projected - PT Injured	5.45455	0.0660219	-0.337077
ITGB8	projected - PT Injured	67.5951	2.73669	0.0966114
VCAM1	projected - PT S1	6.80223	0.0851179	-0.996011
HAVCR1	projected - PT S1	3.32913	0.0372503	-0.957416
SOX9	projected - PT S1	2.41137	0.0275328	-0.787905
ITGB8	projected - PT S1	25.5534	0.406334	-1.0448
CCL2	projected - PT Inflammatory	9.17568	0.133905	1.14537
CCL20	projected - PT Inflammatory	2.49907	0.0634092	1.15407
CCL28	projected - PT Inflammatory	8.16859	0.114883	1.14119
CXCL1	projected - PT Inflammatory	9.69787	0.142484	1.15247
CXCL2	projected - PT Inflammatory	2.68557	0.0395375	1.15465
CXCL3	projected - PT Inflammatory	1.49198	0.0208877	1.15277
CXCL6	projected - PT Inflammatory	5.14733	0.0622902	1.15001
CXCL8	projected - PT Inflammatory	1.45468	0.0272286	1.15463
CXCL16	projected - PT Inflammatory	4.92354	0.0518463	1.06088
TNF	projected - PT Inflammatory	1.82768	0.0272286	1.15448
LIF	projected - PT Inflammatory	7.6091	0.0835509	1.14731
TNFSF14	projected - PT Inflammatory	1.34278	0.0145468	1.08743
CCL2	projected - PT Injured	1.48291	0.0215345	-0.445846
CCL20	projected - PT Injured	0.238556	0.00335268	-0.543912
CCL28	projected - PT Injured	1.72147	0.0222437	-0.418048
CXCL1	projected - PT Injured	0.786589	0.0106383	-0.5141
CXCL2	projected - PT Injured	0.27724	0.00322373	-0.586484
CXCL3	projected - PT Injured	0.128949	0.00167634	-0.518536
CXCL6	projected - PT Injured	0.554481	0.00747905	-0.484995
CXCL8	projected - PT Injured	0.0773694	0.00128949	-0.588546
CXCL16	projected - PT Injured	1.7795	0.0221792	-0.135608
TNF	projected - PT Injured	0.0773694	0.000773694	-0.557768
LIF	projected - PT Injured	1.3862	0.0156673	-0.460712
TNFSF14	projected - PT Injured	0.477112	0.00554481	-0.207382
CCL2	projected - PT S1	0.413892	0.00467878	-0.699528
CCL20	projected - PT S1	0.107972	0.00107972	-0.610155
CCL28	projected - PT S1	0.467878	0.00503869	-0.723138
CXCL1	projected - PT S1	0.143963	0.00143963	-0.63837
CXCL2	projected - PT S1	0.287925	0.00359906	-0.568168
CXCL3	projected - PT S1	0.0359906	0.000359906	-0.634231
CXCL6	projected - PT S1	0.161958	0.00161958	-0.665018
CXCL8	projected - PT S1	0.161958	0.00161958	-0.566081
CXCL16	projected - PT S1	0.30592	0.0030592	-0.925276
TNF	projected - PT S1	0.0179953	0.000179953	-0.596714
LIF	projected - PT S1	0.611841	0.00647832	-0.6866
TNFSF14	projected - PT S1	0.0899766	0.000899766	-0.880049
IL18	projected - PT Inflammatory	31.0705	0.411041	1.11614
IL32	projected - PT Inflammatory	29.392	0.446848	0.97391
C3	projected - PT Inflammatory	24.5431	0.476315	1.06765
TGFB2	projected - PT Inflammatory	21.8575	0.465498	1.14218
TGM2	projected - PT Inflammatory	5.52033	0.0701231	1.06404
PDGFB	projected - PT Inflammatory	11.6747	0.153301	1.11187
PDGFD	projected - PT Inflammatory	11.7493	0.163745	0.967186
TNC	projected - PT Inflammatory	32.1522	0.794853	1.14479
MMP7	projected - PT Inflammatory	32.5252	0.658336	1.12449
IL18	projected - PT Injured	10.5029	0.127853	-0.301807
IL32	projected - PT Injured	16.254	0.251128	0.0502828
C3	projected - PT Injured	9.12315	0.170986	-0.152915
TGFB2	projected - PT Injured	5.40941	0.074597	-0.424208
TGM2	projected - PT Injured	2.6628	0.0329465	-0.143602
PDGFB	projected - PT Injured	4.91296	0.0596389	-0.286111
PDGFD	projected - PT Injured	6.56995	0.0991618	0.0626791
TNC	projected - PT Injured	5.85429	0.0968407	-0.441674
MMP7	projected - PT Injured	9.57447	0.155513	-0.335018
IL18	projected - PT S1	3.4731	0.0401296	-0.814334
IL32	projected - PT S1	4.89473	0.0565053	-1.02419
C3	projected - PT S1	1.09771	0.0133165	-0.914735
TGFB2	projected - PT S1	1.24168	0.0138564	-0.717969
TGM2	projected - PT S1	0.917761	0.00971747	-0.920436
PDGFB	projected - PT S1	2.41137	0.0255534	-0.825761
PDGFD	projected - PT S1	2.06946	0.0259133	-1.02987
TNC	projected - PT S1	1.06172	0.0113371	-0.703118
MMP7	projected - PT S1	2.82527	0.0325715	-0.789477
ICAM1	projected - PT Inflammatory	14.2111	0.346512	1.14236
CLDN1	projected - PT Inflammatory	30.0634	0.470347	1.14028
CD44	projected - PT Inflammatory	6.19172	0.123088	1.12862
CDKN1A	projected - PT Inflammatory	7.3853	0.0932488	1.1477
HDAC9	projected - PT Inflammatory	32.6371	0.630735	1.13847
BIRC3	projected - PT Inflammatory	18.7244	0.366654	1.134
FAS	projected - PT Inflammatory	10.5558	0.120104	1.12634
ICAM1	projected - PT Injured	4.62927	0.0646035	-0.425339
CLDN1	projected - PT Injured	5.75758	0.0745326	-0.412577
CD44	projected - PT Injured	2.67569	0.0377176	-0.352986
CDKN1A	projected - PT Injured	2.55319	0.0324952	-0.463929
HDAC9	projected - PT Injured	8.13024	0.128691	-0.402156
BIRC3	projected - PT Injured	5.11283	0.0739523	-0.37851
FAS	projected - PT Injured	3.84913	0.0435203	-0.3429
ICAM1	projected - PT S1	1.72755	0.019075	-0.717016
CLDN1	projected - PT S1	0.755803	0.00827785	-0.7277
CD44	projected - PT S1	1.25967	0.0145762	-0.775637
CDKN1A	projected - PT S1	2.37538	0.0244736	-0.683774
HDAC9	projected - PT S1	3.38312	0.0421091	-0.736313
BIRC3	projected - PT S1	1.07972	0.0113371	-0.755492
FAS	projected - PT S1	2.05147	0.0215944	-0.78344

## Sheet: Figure S9d
HAVCR1/VCAM1 co-expression				CCL2/CXCL1 co-expression
UMAP1	UMAP2	Value		UMAP1	UMAP2	Value
-5.59532	6.25856	2.81858326069654e-07		-5.59532	6.25856	0.000343918
5.27098	2.1374	1.38890657787202e-08		5.27098	2.1374	6.34605816091184e-15
8.25972	-9.19994	1.22051737724491e-09		8.25972	-9.19994	2.44862421707125e-09
-0.783226	-15.8682	5.37499698555e-08		-0.783226	-15.8682	7.89492760144908e-05
-7.92364	-5.83341	7.5505894669066e-05		-7.92364	-5.83341	0.00392734
-5.23452	7.64695	1.47744915255718e-07		-5.23452	7.64695	4.53132194230712e-05
5.29088	13.7547	4.58805629795373e-10		5.29088	13.7547	3.3281366558813e-26
-1.8777	8.61952	1.49621811442184e-08		-1.8777	8.61952	4.56342449609324e-09
12.4981	-6.36362	1.20078555938478e-07		12.4981	-6.36362	0.00089536
-0.900077	15.9863	5.07800150830924e-10		-0.900077	15.9863	1.34348833463793e-07
4.59126	3.90164	1.72008576284013e-08		4.59126	3.90164	2.94890490656609e-18
-4.21824	-16.2192	8.44797299076684e-09		-4.21824	-16.2192	7.31811744747965e-07
-8.49171	-6.34073	8.28966562858377e-05		-8.49171	-6.34073	0.00881088
-5.99543	6.45119	2.52024608195317e-07		-5.99543	6.45119	0.000366721
-5.6215	7.14084	2.27884924895352e-07		-5.6215	7.14084	0.000203037
-5.35407	6.60501	2.63676461697144e-07		-5.35407	6.60501	0.000225797
8.4464	2.78929	5.67388294761125e-08		8.4464	2.78929	1.25727659690894e-24
-0.750652	16.0886	5.65064815010893e-10		-0.750652	16.0886	2.11331664351451e-07
-8.86002	2.32993	1.63718840032619e-08		-8.86002	2.32993	5.53779411274087e-05
8.09611	2.87281	6.46692738259328e-08		8.09611	2.87281	4.06628779940316e-24
-4.30539	-16.1745	8.44797299076684e-09		-4.30539	-16.1745	7.31811744747965e-07
9.99161	6.40801	8.60819607832661e-09		9.99161	6.40801	2.85543968948961e-47
-4.6259	6.03658	2.55575740535878e-07		-4.6259	6.03658	0.000116393
12.0512	-8.66881	3.70921393513511e-08		12.0512	-8.66881	8.45948930773284e-08
-4.96906	5.73935	2.55133125007651e-07		-4.96906	5.73935	0.000147284
5.39658	13.6792	4.58805629795373e-10		5.39658	13.6792	3.3281366558813e-26
-6.24488	5.89207	2.29494720363203e-07		-6.24488	5.89207	0.000281235
10.1787	3.15779	2.34878391901194e-08		10.1787	3.15779	8.41083718155409e-29
7.70665	4.97085	6.55883910311604e-08		7.70665	4.97085	3.68333803326011e-30
-6.09584	-9.2718	1.18731880579701e-05		-6.09584	-9.2718	6.97281864274499e-07
5.12937	3.48523	2.77186423205651e-08		5.12937	3.48523	3.44852408608289e-18
9.56049	3.86585	3.87095987535798e-08		9.56049	3.86585	1.10380072409974e-31
-5.66742	6.49045	2.71319856500055e-07		-5.66742	6.49045	0.000379867
-5.23043	5.33144	2.32203256187665e-07		-5.23043	5.33144	0.000122636
-0.321541	-15.7356	4.55677000622086e-08		-0.321541	-15.7356	4.34587749758533e-05
-5.0493	6.9276	2.25485372319336e-07		-5.0493	6.9276	0.000102891
-6.1299	5.69477	2.41946958459014e-07		-6.1299	5.69477	0.000249609
11.2926	-5.97338	1.24308188651201e-07		11.2926	-5.97338	0.00119544
-1.05386	16.028	4.51792233762008e-10		-1.05386	16.028	8.54524502441771e-08
9.64078	0.798132	1.40080002793012e-08		9.64078	0.798132	1.47677578447076e-17
-5.40576	6.79781	2.61872038012164e-07		-5.40576	6.79781	0.000290747
9.61395	0.82719	1.40080002793012e-08		9.61395	0.82719	1.47677578447076e-17
9.71608	3.27395	2.9488443294354e-08		9.71608	3.27395	3.15136518744383e-28
-1.43442	15.9421	3.86984409175064e-10		-1.43442	15.9421	4.64327198406831e-08
-6.3285	8.85175	3.71339760343494e-08		-6.3285	8.85175	4.76757445636892e-06
10.9932	-8.24292	4.22047546302836e-08		10.9932	-8.24292	5.39277407111613e-07
-5.81556	6.71203	2.51229651043128e-07		-5.81556	6.71203	0.000327127
10.0844	6.27892	8.60819607832661e-09		10.0844	6.27892	2.85543968948961e-47
5.39478	13.3391	4.33323937891291e-10		5.39478	13.3391	1.1633034120352e-27
-5.03363	6.45169	2.74104486561295e-07		-5.03363	6.45169	0.000189074
-5.17654	7.4021	1.89587883698361e-07		-5.17654	7.4021	8.9730542971279e-05
3.02774	-10.2727	1.21890005947765e-09		3.02774	-10.2727	1.1912559924817e-09
10.1238	-9.98819	3.60552092217533e-09		10.1238	-9.98819	3.92891284453119e-07
-5.81468	7.05258	2.17802930452973e-07		-5.81468	7.05258	0.000232343
-6.75498	-8.9268	2.66651215628858e-05		-6.75498	-8.9268	1.6548294122236e-05
-5.09415	6.30009	2.74104486561295e-07		-5.09415	6.30009	0.000189074
-5.54224	-8.65619	1.55772324157575e-05		-5.54224	-8.65619	1.25970479335645e-06
6.7484	6.30551	2.26142794857201e-08		6.7484	6.30551	3.63406866690123e-28
9.15839	3.00314	4.53260906777732e-08		9.15839	3.00314	3.6957308135296e-25
-6.07443	6.76401	2.32635078065896e-07		-6.07443	6.76401	0.000321082
-7.57384	2.52702	3.09114848577331e-08		-7.57384	2.52702	8.71906991233376e-06
-9.59482	2.08348	8.64706747437609e-09		-9.59482	2.08348	5.0406215912182e-05
-4.92158	5.81979	2.55133125007651e-07		-4.92158	5.81979	0.000147284
-5.39696	6.64211	2.61872038012164e-07		-5.39696	6.64211	0.000290747
8.12444	-1.33608	5.79026248949577e-09		8.12444	-1.33608	1.43103959294133e-10
5.2895	13.6067	4.33323937891291e-10		5.2895	13.6067	1.1633034120352e-27
8.7232	2.90189	5.12937588866253e-08		8.7232	2.90189	7.32904718110186e-25
-1.22085	15.877	4.51792233762008e-10		-1.22085	15.877	8.54524502441771e-08
0.448852	-2.62867	6.16833372591941e-08		0.448852	-2.62867	0.000146066
7.89981	-1.32267	5.79026248949577e-09		7.89981	-1.32267	1.43103959294133e-10
-6.23424	5.96542	2.29494720363203e-07		-6.23424	5.96542	0.000281235
-4.77886	-6.51325	1.0807778226231e-05		-4.77886	-6.51325	2.64841477345364e-07
-8.05917	-7.77134	7.53222015892383e-05		-8.05917	-7.77134	0.00175661
-4.40143	-16.0235	6.24555884322683e-09		-4.40143	-16.0235	3.27493423258363e-07
-7.77862	-8.15579	6.11141833486502e-05		-7.77862	-8.15579	0.000613787
-8.29223	-6.26681	8.28966562858377e-05		-8.29223	-6.26681	0.00881088
-7.9901	-7.85377	7.53222015892383e-05		-7.9901	-7.85377	0.00175661
-6.96632	2.54451	3.33376163214417e-08		-6.96632	2.54451	4.17271502914783e-06
-6.32132	6.34002	2.25783646457538e-07		-6.32132	6.34002	0.000308875
7.56652	-1.42022	4.81683356784852e-09		7.56652	-1.42022	3.27611855444132e-10
-6.9752	2.37953	2.83406341947737e-08		-6.9752	2.37953	3.52738373675596e-06
-4.90513	6.5133	2.74104486561295e-07		-4.90513	6.5133	0.000189074
0.545599	-2.52872	6.16833372591941e-08		0.545599	-2.52872	0.000146066
7.57963	-1.41882	4.81683356784852e-09		7.57963	-1.41882	3.27611855444132e-10
-5.54889	6.31127	2.81858326069654e-07		-5.54889	6.31127	0.000343918
-7.0802	2.14623	2.83406341947737e-08		-7.0802	2.14623	3.52738373675596e-06
-5.47691	7.33687	1.86484423353721e-07		-5.47691	7.33687	0.000119749
-4.22948	7.17777	1.75842622602701e-07		-4.22948	7.17777	1.37150353610568e-05
-4.44315	-16.0079	6.24555884322683e-09		-4.44315	-16.0079	3.27493423258363e-07
-6.76211	-8.21917	5.09563513781551e-05		-6.76211	-8.21917	0.000153419
-7.26401	-8.43643	5.96606762398518e-05		-7.26401	-8.43643	0.000382623
-6.48918	8.04839	6.78009226557895e-08		-6.48918	8.04839	2.23006781523643e-05
8.48192	4.69584	6.34137035006782e-08		8.48192	4.69584	4.53056510995984e-32
9.98581	6.1821	8.60819607832661e-09		9.98581	6.1821	2.85543968948961e-47
-5.81912	-8.73274	1.97041997031154e-05		-5.81912	-8.73274	3.18080890458164e-06
11.8946	-8.61952	3.86084890992373e-08		11.8946	-8.61952	1.3279570537178e-07
-7.81547	-8.04823	7.80744369885064e-05		-7.81547	-8.04823	0.00158241
-5.44083	7.0239	2.27884924895352e-07		-5.44083	7.0239	0.000203037
11.4458	-7.71999	8.47954456967318e-08		11.4458	-7.71999	1.59477528621334e-05
-6.02309	6.43212	2.52024608195317e-07		-6.02309	6.43212	0.000366721
-5.6393	6.42526	2.81858326069654e-07		-5.6393	6.42526	0.000343918
-6.48664	-10.0864	5.93644773940391e-06		-6.48664	-10.0864	1.04586134916184e-07
9.62857	2.87364	3.31385993774287e-08		9.62857	2.87364	5.87040082128796e-26
9.70356	3.17112	2.9488443294354e-08		9.70356	3.17112	3.15136518744383e-28
-5.78971	6.48826	2.71319856500055e-07		-5.78971	6.48826	0.000379867
-4.71061	-7.23169	1.1604657355604e-05		-4.71061	-7.23169	2.83396949627141e-07
-5.74806	-8.76644	1.97041997031154e-05		-5.74806	-8.76644	3.18080890458164e-06
-4.61756	6.13194	2.55575740535878e-07		-4.61756	6.13194	0.000116393
-5.36479	6.69852	2.63676461697144e-07		-5.36479	6.69852	0.000225797
9.5285	3.35676	3.61537907759816e-08		9.5285	3.35676	1.00499295379426e-27
-7.17091	2.5681	3.33376163214417e-08		-7.17091	2.5681	4.17271502914783e-06
-6.74374	-8.22458	5.09563513781551e-05		-6.74374	-8.22458	0.000153419
9.84107	6.22769	1.096855483758e-08		9.84107	6.22769	8.76386721737228e-46
8.47315	3.07868	5.67388294761125e-08		8.47315	3.07868	1.25727659690894e-24
10.028	6.45611	8.60819607832661e-09		10.028	6.45611	2.85543968948961e-47
7.13041	3.75724	8.00800179528297e-08		7.13041	3.75724	1.1767608774267e-23
9.55942	5.10383	3.14384263035753e-08		9.55942	5.10383	4.9287265561953e-38
-5.31215	7.64372	1.47744915255718e-07		-5.31215	7.64372	4.53132194230712e-05
-6.57324	-9.23008	1.58668614351147e-05		-6.57324	-9.23008	2.45260444672272e-06
-5.70375	6.33944	2.71319856500055e-07		-5.70375	6.33944	0.000379867
9.46834	4.02118	3.87095987535798e-08		9.46834	4.02118	1.10380072409974e-31
9.89085	5.95162	1.43106402775183e-08		9.89085	5.95162	4.1308442671782e-44
-4.21619	-16.2097	8.44797299076684e-09		-4.21619	-16.2097	7.31811744747965e-07
-5.20879	6.2269	2.82737768586235e-07		-5.20879	6.2269	0.000272489
-5.7691	6.92466	2.17802930452973e-07		-5.7691	6.92466	0.000232343
9.89747	6.31497	1.096855483758e-08		9.89747	6.31497	8.76386721737228e-46
-4.81051	7.39171	1.78216653348006e-07		-4.81051	7.39171	3.33521484554297e-05
-5.20656	5.71262	2.65278199005432e-07		-5.20656	5.71262	0.000205192
2.15936	-11.311	6.03054963650626e-10		2.15936	-11.311	1.86725519323967e-12
-2.18842	-16.0476	4.40283821832385e-08		-2.18842	-16.0476	3.95365679082917e-05
12.2566	-5.84648	1.25247509576541e-07		12.2566	-5.84648	0.00142174
-6.10786	6.72439	2.32635078065896e-07		-6.10786	6.72439	0.000321082
0.549503	-2.52224	6.16833372591941e-08		0.549503	-2.52224	0.000146066
-5.76928	6.21108	2.71319856500055e-07		-5.76928	6.21108	0.000379867
9.78285	3.74657	3.08156591063127e-08		9.78285	3.74657	3.86790479651284e-30
-4.30178	6.96653	1.75842622602701e-07		-4.30178	6.96653	1.37150353610568e-05
9.84352	5.82772	1.79747268907558e-08		9.84352	5.82772	1.67642471204683e-42
-0.840414	15.8565	5.07800150830924e-10		-0.840414	15.8565	1.34348833463793e-07
-5.90691	6.25892	2.71319856500055e-07		-5.90691	6.25892	0.000379867
-7.39352	2.51237	3.24616024823187e-08		-7.39352	2.51237	6.08438720316e-06
9.93385	6.41711	1.096855483758e-08		9.93385	6.41711	8.76386721737228e-46
-7.86262	-8.09155	7.80744369885064e-05		-7.86262	-8.09155	0.00158241
-5.06441	6.3559	2.74104486561295e-07		-5.06441	6.3559	0.000189074
-6.36742	7.22457	1.44750343261991e-07		-6.36742	7.22457	0.000121997
10.0647	6.05011	1.12128362342007e-08		10.0647	6.05011	1.57546479542683e-45
9.91485	6.09507	1.43106402775183e-08		9.91485	6.09507	4.1308442671782e-44
-5.58757	7.72013	1.44354548950397e-07		-5.58757	7.72013	6.12630124464797e-05
10.1016	6.2544	8.60819607832661e-09		10.1016	6.2544	2.85543968948961e-47
-7.63172	2.52078	3.09114848577331e-08		-7.63172	2.52078	8.71906991233376e-06
-5.5813	7.74252	1.44354548950397e-07		-5.5813	7.74252	6.12630124464797e-05
8.43552	5.65325	3.92811198969794e-08		8.43552	5.65325	4.21126150724329e-36
7.41226	6.6432	1.91567349252809e-08		7.41226	6.6432	2.63504104817104e-32
11.9798	-8.99698	2.69086406469906e-08		11.9798	-8.99698	7.86845391827694e-08
9.95694	6.21117	8.60819607832661e-09		9.95694	6.21117	2.85543968948961e-47
-5.77889	6.45123	2.71319856500055e-07		-5.77889	6.45123	0.000379867
-7.52328	-7.6381	9.26868042850719e-05		-7.52328	-7.6381	0.00254099
2.2617	-9.76207	2.33042322125315e-09		2.2617	-9.76207	4.46151027104301e-08
8.20876	3.17095	6.94628831153709e-08		8.20876	3.17095	5.68899773460314e-26
8.03899	3.74707	7.89813794613106e-08		8.03899	3.74707	2.55293347919135e-26
-5.7346	-8.61868	1.97041997031154e-05		-5.7346	-8.61868	3.18080890458164e-06
6.6406	4.837	5.72310541092101e-08		6.6406	4.837	1.62140563419897e-26
-5.6964	7.02236	2.17802930452973e-07		-5.6964	7.02236	0.000232343
-1.41905	15.7503	3.86984409175064e-10		-1.41905	15.7503	4.64327198406831e-08
-5.40652	7.09381	2.27884924895352e-07		-5.40652	7.09381	0.000203037
-7.07102	2.03215	2.35219774026538e-08		-7.07102	2.03215	2.15875765250823e-06
-4.33257	6.22657	2.05988262679231e-07		-4.33257	6.22657	2.88730601885189e-05
10.5255	-0.132539	7.03043646909789e-09		10.5255	-0.132539	2.72958687603192e-15
-6.83613	-6.97732	8.39387785946057e-05		-6.83613	-6.97732	0.00102012
-4.94974	7.10722	2.25485372319336e-07		-4.94974	7.10722	0.000102891
10.1783	-9.89666	3.60552092217533e-09		10.1783	-9.89666	3.92891284453119e-07
11.8939	-8.72779	3.86084890992373e-08		11.8939	-8.72779	1.3279570537178e-07
9.67473	0.796875	1.40080002793012e-08		9.67473	0.796875	1.47677578447076e-17
5.27112	5.21847	1.9453598811809e-08		5.27112	5.21847	7.66628765890147e-22
-5.14115	5.89445	2.83385200446031e-07		-5.14115	5.89445	0.000265862
-5.85986	7.56206	1.36543811033897e-07		-5.85986	7.56206	7.18318080243183e-05
-4.13334	-16.0442	8.44797299076684e-09		-4.13334	-16.0442	7.31811744747965e-07
0.483557	-2.57853	6.16833372591941e-08		0.483557	-2.57853	0.000146066
7.20227	3.51789	8.00800179528297e-08		7.20227	3.51789	1.1767608774267e-23
4.74277	3.87484	1.72008576284013e-08		4.74277	3.87484	2.94890490656609e-18
8.67016	5.09941	5.07650769636291e-08		8.67016	5.09941	1.55381581826395e-34
11.5749	-6.15955	1.34222029328112e-07		11.5749	-6.15955	0.00114444
-7.22943	2.48094	3.24616024823187e-08		-7.22943	2.48094	6.08438720316e-06
5.13693	13.3593	4.00267404448547e-10		5.13693	13.3593	2.64198160387534e-26
-1.49552	-16.0494	5.13770369066364e-08		-1.49552	-16.0494	6.25079208275139e-05
7.76549	4.49162	7.42392522492697e-08		7.76549	4.49162	6.50873450349213e-29
9.21377	3.20787	4.3275096926527e-08		9.21377	3.20787	2.73230030857287e-27
9.07414	5.11791	4.45291335662381e-08		9.07414	5.11791	9.48081317308239e-36
-5.41805	7.52926	1.86484423353721e-07		-5.41805	7.52926	0.000119749
7.63006	-1.39872	5.29712123392062e-09		7.63006	-1.39872	2.23956577859998e-10
0.376654	-2.67569	5.83261996238168e-08		0.376654	-2.67569	0.00011291
-4.90088	6.89707	2.25485372319336e-07		-4.90088	6.89707	0.000102891
4.92446	5.09539	1.82452322657851e-08		4.92446	5.09539	4.19300812742019e-21
-7.5917	-6.88541	0.000105418		-7.5917	-6.88541	0.00535369
-7.50565	2.48971	3.09114848577331e-08		-7.50565	2.48971	8.71906991233376e-06
-7.15356	2.58486	3.33376163214417e-08		-7.15356	2.58486	4.17271502914783e-06
10.3919	0.182522	8.98955025293427e-09		10.3919	0.182522	5.23241453879318e-16
9.54347	3.49671	3.81413363961405e-08		9.54347	3.49671	1.23306635207679e-29
10.1139	6.09547	1.12128362342007e-08		10.1139	6.09547	1.57546479542683e-45
-5.36012	7.76255	1.47744915255718e-07		-5.36012	7.76255	4.53132194230712e-05
-5.24518	6.33354	2.82737768586235e-07		-5.24518	6.33354	0.000272489
-9.17396	1.96568	1.25417155421491e-08		-9.17396	1.96568	5.35847599369592e-05
-6.63417	-8.36434	4.48796944437598e-05		-6.63417	-8.36434	8.30997685117094e-05
10.0321	6.3484	8.60819607832661e-09		10.0321	6.3484	2.85543968948961e-47
8.24141	-9.10219	1.6557361189582e-09		8.24141	-9.10219	1.91136072701715e-09
-2.80452	7.2558	6.41065633646568e-08		-2.80452	7.2558	1.12636025640383e-07
-5.57222	-9.37596	7.97235243174402e-06		-5.57222	-9.37596	1.39473330983414e-07
2.10258	-9.66869	2.26317115989142e-09		2.10258	-9.66869	4.08551506143114e-08
-1.34359	15.8166	3.86984409175064e-10		-1.34359	15.8166	4.64327198406831e-08
7.09319	4.54594	6.95408252470797e-08		7.09319	4.54594	3.78323255314423e-26
9.09846	3.3357	5.05558196315635e-08		9.09846	3.3357	6.35170182635802e-27
5.45204	2.32609	1.73993393084749e-08		5.45204	2.32609	1.47076578929306e-15
-7.67604	-6.30005	9.01405283342469e-05		-7.67604	-6.30005	0.00440699
7.38353	5.52448	4.52260410870721e-08		7.38353	5.52448	1.1492476121335e-31
-1.21861	15.7643	4.51792233762008e-10		-1.21861	15.7643	8.54524502441771e-08
7.78388	3.91305	8.29742701581982e-08		7.78388	3.91305	1.72227951039532e-26
5.25201	2.48857	1.78419477872905e-08		5.25201	2.48857	1.43982052788415e-15
7.8389	2.90489	6.65600769042383e-08		7.8389	2.90489	1.75052237253897e-23
9.74295	0.767145	1.36209082626314e-08		9.74295	0.767145	7.41963334799734e-18
10.397	-8.9937	1.55557094537215e-08		10.397	-8.9937	6.88816601473451e-07
10.0488	6.26476	8.60819607832661e-09		10.0488	6.26476	2.85543968948961e-47
-8.7611	2.14054	1.89256237448902e-08		-8.7611	2.14054	4.24627439467719e-05
-5.46824	6.06115	2.83532637894107e-07		-5.46824	6.06115	0.000329335
-8.03433	-7.69835	8.99072942835607e-05		-8.03433	-7.69835	0.00379598
-7.01003	-7.93451	7.06393019289001e-05		-7.01003	-7.93451	0.000584142
9.35871	4.17499	4.56176885965539e-08		9.35871	4.17499	2.29855083491032e-33
5.4384	2.22637	1.73993393084749e-08		5.4384	2.22637	1.47076578929306e-15
7.86019	2.73738	5.53785337053809e-08		7.86019	2.73738	1.75445440071277e-22
11.9579	-8.19981	5.31839394747712e-08		11.9579	-8.19981	5.46143064023374e-07
11.2736	-9.23238	1.74131945919133e-08		11.2736	-9.23238	2.87579507148091e-07
-4.2681	-16.2836	7.24580346644752e-09		-4.2681	-16.2836	4.50549531753869e-07
-4.26757	-16.1329	8.44797299076684e-09		-4.26757	-16.1329	7.31811744747965e-07
9.88384	5.88073	1.43106402775183e-08		9.88384	5.88073	4.1308442671782e-44
9.94147	6.59008	8.08202693077319e-09		9.94147	6.59008	4.5046747761783e-47
-6.86991	-8.13922	5.09563513781551e-05		-6.86991	-8.13922	0.000153419
10.65	-8.6929	2.6503624436111e-08		10.65	-8.6929	4.79424235463364e-07
-5.46873	7.12854	2.27884924895352e-07		-5.46873	7.12854	0.000203037
-4.84891	7.01523	2.13757575743816e-07		-4.84891	7.01523	5.98464886509322e-05
9.94815	3.15475	2.9488443294354e-08		9.94815	3.15475	3.15136518744383e-28
-5.18806	5.68266	2.65278199005432e-07		-5.18806	5.68266	0.000205192
11.968	-8.18167	5.31839394747712e-08		11.968	-8.18167	5.46143064023374e-07
7.42729	5.12682	6.56595388730269e-08		7.42729	5.12682	3.50760388866202e-29
-4.25932	-16.1684	8.44797299076684e-09		-4.25932	-16.1684	7.31811744747965e-07
9.53528	4.62058	3.51530412055617e-08		9.53528	4.62058	5.02175064864508e-36
-6.0155	6.62687	2.32635078065896e-07		-6.0155	6.62687	0.000321082
10.9043	-8.36465	4.22047546302836e-08		10.9043	-8.36465	5.39277407111613e-07
-8.47248	-7.5987	8.39436977823837e-05		-8.47248	-7.5987	0.00386945
-5.54916	5.17371	2.34424094998023e-07		-5.54916	5.17371	0.000147728
-5.21794	6.79482	2.63676461697144e-07		-5.21794	6.79482	0.000225797
10.5574	-0.397411	6.17220693754038e-09		10.5574	-0.397411	2.79041224210025e-14
8.27483	-9.16353	1.22051737724491e-09		8.27483	-9.16353	2.44862421707125e-09
-5.55181	6.82341	2.61872038012164e-07		-5.55181	6.82341	0.000290747
5.32682	13.2273	3.74868568803005e-10		5.32682	13.2273	2.842123365229e-29
-9.00454	1.92615	1.46312747511743e-08		-9.00454	1.92615	4.55860478312445e-05
9.23897	3.66018	4.5984168109342e-08		9.23897	3.66018	3.35886655496626e-29
-4.3402	-16.1208	8.44797299076684e-09		-4.3402	-16.1208	7.31811744747965e-07
-5.95267	-8.61178	2.42593935124222e-05		-5.95267	-8.61178	7.45107648249436e-06
-5.04687	6.48686	2.74104486561295e-07		-5.04687	6.48686	0.000189074
-9.49715	2.21056	1.14738007036468e-08		-9.49715	2.21056	6.68890189888591e-05
8.21528	2.8904	6.13072555444072e-08		8.21528	2.8904	1.99279049760372e-24
-4.59846	5.96897	2.31118196941403e-07		-4.59846	5.96897	6.31682729029245e-05
-9.77774	2.25268	9.29819227424793e-09		-9.77774	2.25268	6.05573890494359e-05
-7.7087	-8.19172	6.14218287009691e-05		-7.7087	-8.19172	0.000512883
8.66493	-1.26514	6.63064287257054e-09		8.66493	-1.26514	2.30575853520221e-11
-5.65776	-8.44119	1.97041997031154e-05		-5.65776	-8.44119	3.18080890458164e-06
-4.84953	5.47148	2.05738714203144e-07		-4.84953	5.47148	5.63958832961221e-05
-1.19615	15.8428	4.51792233762008e-10		-1.19615	15.8428	8.54524502441771e-08
6.75248	6.2622	2.26142794857201e-08		6.75248	6.2622	3.63406866690123e-28
-7.47452	2.70482	3.09114848577331e-08		-7.47452	2.70482	8.71906991233376e-06
-8.5538	-6.50674	8.39108208589308e-05		-8.5538	-6.50674	0.00997368
-5.70685	6.92957	2.17802930452973e-07		-5.70685	6.92957	0.000232343
8.11749	6.21043	2.62995697279336e-08		8.11749	6.21043	4.59406330714632e-35
-4.5771	7.14259	1.96635717379862e-07		-4.5771	7.14259	3.05087314297381e-05
-8.16376	-7.81213	7.53222015892383e-05		-8.16376	-7.81213	0.00175661
2.05059	-10.4051	1.35993442852768e-09		2.05059	-10.4051	1.73896349035807e-09
9.17325	3.67061	5.3999606359582e-08		9.17325	3.67061	7.90580966075665e-29
5.43982	2.13742	1.73993393084749e-08		5.43982	2.13742	1.47076578929306e-15
-0.375396	-15.6969	4.55677000622086e-08		-0.375396	-15.6969	4.34587749758533e-05
7.83777	5.90425	3.5519705781951e-08		7.83777	5.90425	1.87861523031884e-33
-4.73351	-6.15192	9.5068131836107e-06		-4.73351	-6.15192	2.09910201780788e-07
-4.96587	6.17297	2.73658822277184e-07		-4.96587	6.17297	0.000187973
-6.97923	-7.84579	7.06393019289001e-05		-6.97923	-7.84579	0.000584142
-7.0843	-7.84786	7.06393019289001e-05		-7.0843	-7.84786	0.000584142
-5.92848	6.80384	2.32635078065896e-07		-5.92848	6.80384	0.000321082
9.73392	5.94367	1.43106402775183e-08		9.73392	5.94367	4.1308442671782e-44
9.98782	6.29986	8.60819607832661e-09		9.98782	6.29986	2.85543968948961e-47
-5.64771	7.10188	2.17802930452973e-07		-5.64771	7.10188	0.000232343
-8.83898	2.37724	1.63718840032619e-08		-8.83898	2.37724	5.53779411274087e-05
-6.60923	-2.87023	5.8127319420161e-07		-6.60923	-2.87023	1.63505201726024e-06
12.9906	-9.58139	7.96030040300168e-09		12.9906	-9.58139	4.67181417216173e-10
7.48734	5.89644	3.53850328178738e-08		7.48734	5.89644	4.71047071094967e-32
-8.46461	-7.40692	9.34051059469906e-05		-8.46461	-7.40692	0.00689517
8.94247	4.56217	4.99633386959429e-08		8.94247	4.56217	2.24260455226283e-34
-7.85014	-8.17222	6.11141833486502e-05		-7.85014	-8.17222	0.000613787
-8.01759	-7.94499	7.53222015892383e-05		-8.01759	-7.94499	0.00175661
-4.7923	6.01866	2.55575740535878e-07		-4.7923	6.01866	0.000116393
-7.87578	2.61031	2.87828171483386e-08		-7.87578	2.61031	1.25986417655742e-05
-6.34244	8.2231	5.53612696098439e-08		-6.34244	8.2231	1.24313737667551e-05
-1.40494	15.7071	3.86984409175064e-10		-1.40494	15.7071	4.64327198406831e-08
-4.54554	-15.9202	6.24555884322683e-09		-4.54554	-15.9202	3.27493423258363e-07
5.46049	13.2252	3.74868568803005e-10		5.46049	13.2252	2.842123365229e-29
-5.20215	5.77572	2.65278199005432e-07		-5.20215	5.77572	0.000205192
-5.46503	7.52826	1.86484423353721e-07		-5.46503	7.52826	0.000119749
-6.08185	6.61116	2.32635078065896e-07		-6.08185	6.61116	0.000321082
-5.9557	6.51613	2.32635078065896e-07		-5.9557	6.51613	0.000321082
-4.9251	6.98821	2.25485372319336e-07		-4.9251	6.98821	0.000102891
-7.90296	-7.40518	0.000102932		-7.90296	-7.40518	0.00552836
5.35704	5.2018	2.40810260376326e-08		5.35704	5.2018	8.48908134417252e-23
-5.81322	6.9244	2.17802930452973e-07		-5.81322	6.9244	0.000232343
8.9471	3.65939	5.3999606359582e-08		8.9471	3.65939	7.90580966075665e-29
9.67583	4.27381	3.76833822525282e-08		9.67583	4.27381	7.68325340332992e-34
-7.18428	2.45761	3.33376163214417e-08		-7.18428	2.45761	4.17271502914783e-06
-8.9132	2.21576	1.63718840032619e-08		-8.9132	2.21576	5.53779411274087e-05
-5.08836	6.2406	2.74104486561295e-07		-5.08836	6.2406	0.000189074
10.9585	-8.29677	4.22047546302836e-08		10.9585	-8.29677	5.39277407111613e-07
9.05209	3.82075	5.50968032284156e-08		9.05209	3.82075	7.75889272808196e-31
-5.5063	7.91046	1.06536632792976e-07		-5.5063	7.91046	2.80213954362819e-05
-5.92945	-8.66318	2.42593935124222e-05		-5.92945	-8.66318	7.45107648249436e-06
7.86728	6.51287	2.67726159877117e-08		7.86728	6.51287	1.44749024257977e-33
10.0295	6.40363	8.60819607832661e-09		10.0295	6.40363	2.85543968948961e-47
8.6482	3.3814	6.40685080040549e-08		8.6482	3.3814	2.37107037621769e-26
9.68484	4.06006	3.87095987535798e-08		9.68484	4.06006	1.10380072409974e-31
-5.48183	6.93427	2.27884924895352e-07		-5.48183	6.93427	0.000203037
-5.14128	6.42109	2.82737768586235e-07		-5.14128	6.42109	0.000272489
8.44079	-1.34378	6.65645957972616e-09		8.44079	-1.34378	8.31518567577813e-11
10.6107	-0.457294	6.17220693754038e-09		10.6107	-0.457294	2.79041224210025e-14
-7.81396	-6.23631	9.08702464666305e-05		-7.81396	-6.23631	0.00635859
-8.00482	-8.12669	5.87330770684411e-05		-8.00482	-8.12669	0.000654128
7.91495	6.29684	2.62995697279336e-08		7.91495	6.29684	4.59406330714632e-35
-4.94451	-7.38419	1.63142089269024e-05		-4.94451	-7.38419	9.86248857421391e-07
9.44141	5.88406	1.77086610690054e-08		9.44141	5.88406	1.04380755916228e-42
-4.27181	-16.13	8.44797299076684e-09		-4.27181	-16.13	7.31811744747965e-07
-7.92116	-8.03708	7.80744369885064e-05		-7.92116	-8.03708	0.00158241
-5.15207	7.32384	1.89587883698361e-07		-5.15207	7.32384	8.9730542971279e-05
-8.47134	-6.40969	9.28192430156751e-05		-8.47134	-6.40969	0.0105657
-5.38813	7.43636	1.86484423353721e-07		-5.38813	7.43636	0.000119749
9.99956	3.11907	2.34878391901194e-08		9.99956	3.11907	8.41083718155409e-29
-5.58791	6.56844	2.61872038012164e-07		-5.58791	6.56844	0.000290747
-6.51061	7.99183	6.78009226557895e-08		-6.51061	7.99183	2.23006781523643e-05
7.28043	4.9308	6.41882121026754e-08		7.28043	4.9308	3.01271193978378e-28
1.40993	-10.0979	1.56270632975029e-09		1.40993	-10.0979	5.16377030445849e-09
9.47025	4.10717	3.87095987535798e-08		9.47025	4.10717	1.10380072409974e-31
9.42358	3.98403	4.68252016697588e-08		9.42358	3.98403	3.0445507546375e-31
9.84883	0.763416	1.36209082626314e-08		9.84883	0.763416	7.41963334799734e-18
11.9717	-6.20352	1.3459212186234e-07		11.9717	-6.20352	0.0012012
8.21587	-9.19808	1.22051737724491e-09		8.21587	-9.19808	2.44862421707125e-09
5.33652	2.72377	2.24160890250954e-08		5.33652	2.72377	3.40040891159075e-16
-6.02607	6.0468	2.55275735730964e-07		-6.02607	6.0468	0.000339095
-5.52151	6.19514	2.81858326069654e-07		-5.52151	6.19514	0.000343918
5.23242	13.328	4.00267404448547e-10		5.23242	13.328	2.64198160387534e-26
-5.74601	6.05899	2.73880906774889e-07		-5.74601	6.05899	0.000357248
7.67262	2.84991	6.65600769042383e-08		7.67262	2.84991	1.75052237253897e-23
-8.78061	-6.4258	7.31030907059922e-05		-8.78061	-6.4258	0.00814488
8.34154	-1.34459	6.25624360219251e-09		8.34154	-1.34459	9.84660688585208e-11
-4.63173	-15.5108	5.13686694272043e-09		-4.63173	-15.5108	1.24889884604615e-07
9.93744	6.04195	1.43106402775183e-08		9.93744	6.04195	4.1308442671782e-44
9.93823	6.0502	1.43106402775183e-08		9.93823	6.0502	4.1308442671782e-44
-7.64144	2.27731	2.70727820451908e-08		-7.64144	2.27731	8.36458710465019e-06
8.70805	-1.24596	6.63064287257054e-09		8.70805	-1.24596	2.30575853520221e-11
7.5924	-1.42653	4.81683356784852e-09		7.5924	-1.42653	3.27611855444132e-10
-5.00843	6.43083	2.74104486561295e-07		-5.00843	6.43083	0.000189074
8.48885	5.98573	3.09811209475162e-08		8.48885	5.98573	1.62903501069806e-37
2.58762	-11.0965	7.17190284067684e-10		2.58762	-11.0965	2.59132596971303e-11
-5.08224	6.53775	2.56710512220048e-07		-5.08224	6.53775	0.000153409
-4.24185	-16.1127	8.44797299076684e-09		-4.24185	-16.1127	7.31811744747965e-07
-8.20768	-7.99782	7.53222015892383e-05		-8.20768	-7.99782	0.00175661
-5.91878	6.11143	2.55275735730964e-07		-5.91878	6.11143	0.000339095
-5.68409	6.69109	2.51229651043128e-07		-5.68409	6.69109	0.000327127
-5.07295	-7.99999	1.36097871482778e-05		-5.07295	-7.99999	6.01694170589053e-07
9.58215	4.10625	3.87095987535798e-08		9.58215	4.10625	1.10380072409974e-31
8.26756	-9.15455	1.22051737724491e-09		8.26756	-9.15455	2.44862421707125e-09
10.0816	4.05184	2.43280753893223e-08		10.0816	4.05184	9.23958040432995e-33
10.0056	6.24388	8.60819607832661e-09		10.0056	6.24388	2.85543968948961e-47
7.76916	6.26626	2.67726159877117e-08		7.76916	6.26626	1.44749024257977e-33
-7.40489	2.59851	3.24616024823187e-08		-7.40489	2.59851	6.08438720316e-06
-6.32056	7.05993	1.79015906127198e-07		-6.32056	7.05993	0.00020006
-5.71114	7.88811	1.00028940907147e-07		-5.71114	7.88811	3.30799050040735e-05
-5.21466	6.11068	2.83385200446031e-07		-5.21466	6.11068	0.000265862
-1.28796	15.6629	3.24395096793107e-10		-1.28796	15.6629	2.13169493366206e-08
8.736	3.89574	6.30773209149426e-08		8.736	3.89574	2.56583076509742e-30
9.86594	6.23179	1.096855483758e-08		9.86594	6.23179	8.76386721737228e-46
-5.55626	6.49865	2.81858326069654e-07		-5.55626	6.49865	0.000343918
11.8636	-7.49792	8.83601618356158e-08		11.8636	-7.49792	1.90437723195177e-05
11.922	-8.51358	3.86084890992373e-08		11.922	-8.51358	1.3279570537178e-07
-5.56894	5.99822	2.83532637894107e-07		-5.56894	5.99822	0.000329335
-5.48868	6.21464	2.81858326069654e-07		-5.48868	6.21464	0.000343918
-6.0099	6.13062	2.55275735730964e-07		-6.0099	6.13062	0.000339095
-4.16342	-16.1906	8.44797299076684e-09		-4.16342	-16.1906	7.31811744747965e-07
8.55153	3.4505	6.40685080040549e-08		8.55153	3.4505	2.37107037621769e-26
11.7149	-6.23098	1.34222029328112e-07		11.7149	-6.23098	0.00114444
-4.45557	-16.1156	6.24555884322683e-09		-4.45557	-16.1156	3.27493423258363e-07
8.28083	-9.13691	1.22051737724491e-09		8.28083	-9.13691	2.44862421707125e-09
-5.35871	6.7833	2.63676461697144e-07		-5.35871	6.7833	0.000225797
8.65558	3.0256	5.12937588866253e-08		8.65558	3.0256	7.32904718110186e-25
-7.35501	2.21056	2.80046417973146e-08		-7.35501	2.21056	5.45937432920521e-06
-8.30194	-6.39035	8.28966562858377e-05		-8.30194	-6.39035	0.00881088
-6.62969	-9.586	9.97061032383876e-06		-6.62969	-9.586	5.34631711619871e-07
-4.35091	-16.1408	6.24555884322683e-09		-4.35091	-16.1408	3.27493423258363e-07
2.65241	-9.34834	2.76447257611739e-09		2.65241	-9.34834	1.24300915778186e-07
8.93111	3.70503	5.3999606359582e-08		8.93111	3.70503	7.90580966075665e-29
8.78586	-1.3623	6.95934011438721e-09		8.78586	-1.3623	8.07056543657605e-11
-6.44152	5.47271	1.71715176318113e-07		-6.44152	5.47271	8.16832435367787e-05
-5.77801	6.53542	2.51229651043128e-07		-5.77801	6.53542	0.000327127
-9.69364	2.29279	9.29819227424793e-09		-9.69364	2.29279	6.05573890494359e-05
-5.87496	6.5214	2.51229651043128e-07		-5.87496	6.5214	0.000327127
12.7857	-6.31051	1.06772768012724e-07		12.7857	-6.31051	0.000639718
-5.39522	5.92783	2.83532637894107e-07		-5.39522	5.92783	0.000329335
6.18108	-5.01695	1.54117964290396e-08		6.18108	-5.01695	0.000224838
-5.24844	5.99387	2.83385200446031e-07		-5.24844	5.99387	0.000265862
-5.71958	7.99855	1.00028940907147e-07		-5.71958	7.99855	3.30799050040735e-05
10.002	6.06261	1.12128362342007e-08		10.002	6.06261	1.57546479542683e-45
-1.43067	16.119	4.26765686921106e-10		-1.43067	16.119	7.11558034666913e-08
12.5317	-6.1999	1.20078555938478e-07		12.5317	-6.1999	0.00089536
10.0233	6.28686	8.60819607832661e-09		10.0233	6.28686	2.85543968948961e-47
10.2625	-9.71818	6.92107048386465e-09		10.2625	-9.71818	7.22134508697266e-07
-7.58791	2.53467	3.09114848577331e-08		-7.58791	2.53467	8.71906991233376e-06
9.06145	3.65255	5.3999606359582e-08		9.06145	3.65255	7.90580966075665e-29
12.4212	-6.0495	1.1599715450241e-07		12.4212	-6.0495	0.00115743
8.9247	5.17019	3.80808635916247e-08		8.9247	5.17019	4.24227686651754e-37
8.39764	3.45699	6.8814461914018e-08		8.39764	3.45699	4.84434630415863e-28
10.8623	-8.56174	3.07673532530737e-08		10.8623	-8.56174	4.48516832565784e-07
-1.33509	15.7799	3.86984409175064e-10		-1.33509	15.7799	4.64327198406831e-08
-7.08949	1.90323	2.35219774026538e-08		-7.08949	1.90323	2.15875765250823e-06
-4.72477	5.85159	2.55575740535878e-07		-4.72477	5.85159	0.000116393
-1.10979	15.9313	4.51792233762008e-10		-1.10979	15.9313	8.54524502441771e-08
-4.45686	-15.9544	6.24555884322683e-09		-4.45686	-15.9544	3.27493423258363e-07
7.65489	5.50932	4.53030259062549e-08		7.65489	5.50932	9.2671390033432e-33
-5.68047	6.47226	2.71319856500055e-07		-5.68047	6.47226	0.000379867
-1.13336	15.9469	4.51792233762008e-10		-1.13336	15.9469	8.54524502441771e-08
-5.24477	5.88222	2.83385200446031e-07		-5.24477	5.88222	0.000265862
-5.12735	6.58744	2.56710512220048e-07		-5.12735	6.58744	0.000153409
-6.54993	7.93733	6.78009226557895e-08		-6.54993	7.93733	2.23006781523643e-05
-5.63389	6.19946	2.81858326069654e-07		-5.63389	6.19946	0.000343918
-4.83473	6.49403	2.57098095449573e-07		-4.83473	6.49403	0.000114956
-8.31452	-6.30278	8.28966562858377e-05		-8.31452	-6.30278	0.00881088
-5.04228	5.70354	2.55133125007651e-07		-5.04228	5.70354	0.000147284
10.0121	6.21865	8.60819607832661e-09		10.0121	6.21865	2.85543968948961e-47
-1.42234	15.8495	3.86984409175064e-10		-1.42234	15.8495	4.64327198406831e-08
8.66032	2.82908	5.12937588866253e-08		8.66032	2.82908	7.32904718110186e-25
8.0669	6.37592	2.62995697279336e-08		8.0669	6.37592	4.59406330714632e-35
8.5642	2.88647	5.67388294761125e-08		8.5642	2.88647	1.25727659690894e-24
1.84292	-9.08208	2.83877264965023e-09		1.84292	-9.08208	2.61397221293767e-07
-5.88481	5.96848	2.73880906774889e-07		-5.88481	5.96848	0.000357248
-6.27824	6.32162	2.25783646457538e-07		-6.27824	6.32162	0.000308875
9.22986	2.67312	3.43235593573226e-08		9.22986	2.67312	6.65271233831245e-24
-6.6874	-9.67612	9.97061032383876e-06		-6.6874	-9.67612	5.34631711619871e-07
-6.34272	-9.7484	8.85665898430826e-06		-6.34272	-9.7484	3.20544004363501e-07
-6.1009	6.4522	2.52024608195317e-07		-6.1009	6.4522	0.000366721
6.64571	3.41405	6.61717988039645e-08		6.64571	3.41405	3.38276227156898e-21
11.5663	-8.23501	5.32018813433481e-08		11.5663	-8.23501	6.11278096771376e-07
-8.22578	-7.80799	7.53222015892383e-05		-8.22578	-7.80799	0.00175661
-7.39585	2.70323	3.24616024823187e-08		-7.39585	2.70323	6.08438720316e-06
-5.81389	7.06348	2.17802930452973e-07		-5.81389	7.06348	0.000232343
8.18066	5.39226	5.16778634204738e-08		8.18066	5.39226	1.44283118136748e-33
-5.17758	6.55708	2.63676461697144e-07		-5.17758	6.55708	0.000225797
12.4211	-5.84222	1.1599715450241e-07		12.4211	-5.84222	0.00115743
-4.20187	-16.0489	8.44797299076684e-09		-4.20187	-16.0489	7.31811744747965e-07
9.42817	3.03129	3.91757901055026e-08		9.42817	3.03129	1.59461627878485e-25
-6.16031	5.78233	2.41946958459014e-07		-6.16031	5.78233	0.000249609
-8.2955	-6.21219	8.28966562858377e-05		-8.2955	-6.21219	0.00881088
12.8725	-6.23933	9.11747082077157e-08		12.8725	-6.23933	0.000403698
-8.26012	-7.20107	9.34051059469906e-05		-8.26012	-7.20107	0.00689517
-6.00396	5.88937	2.55275735730964e-07		-6.00396	5.88937	0.000339095
-9.00252	1.76325	1.46312747511743e-08		-9.00252	1.76325	4.55860478312445e-05
11.9267	-7.09319	1.06107484045813e-07		11.9267	-7.09319	8.48737169608479e-05
7.62177	5.87845	3.5519705781951e-08		7.62177	5.87845	1.87861523031884e-33
8.5474	5.96066	3.09811209475162e-08		8.5474	5.96066	1.62903501069806e-37
-5.0444	7.10569	2.25485372319336e-07		-5.0444	7.10569	0.000102891
7.59195	5.42511	5.55856886919037e-08		7.59195	5.42511	1.85709400955029e-30
-4.55184	6.91877	1.96635717379862e-07		-4.55184	6.91877	3.05087314297381e-05
9.92459	5.90047	1.43106402775183e-08		9.92459	5.90047	4.1308442671782e-44
0.796404	-0.780577	2.95146723872648e-08		0.796404	-0.780577	5.26710328359591e-06
9.92007	2.96471	2.74474306047793e-08		9.92007	2.96471	1.8411640036377e-26
5.40925	13.7152	4.58805629795373e-10		5.40925	13.7152	3.3281366558813e-26
10.6068	-0.37824	6.17220693754038e-09		10.6068	-0.37824	2.79041224210025e-14
10.2082	6.14386	1.12128362342007e-08		10.2082	6.14386	1.57546479542683e-45
11.91	-8.72346	3.86084890992373e-08		11.91	-8.72346	1.3279570537178e-07
-5.30143	5.37448	2.32203256187665e-07		-5.30143	5.37448	0.000122636
7.52101	5.05277	6.56595388730269e-08		7.52101	5.05277	3.50760388866202e-29
-6.19349	7.86893	1.10364267114083e-07		-6.19349	7.86893	6.38499988750903e-05
-4.31076	-16.1924	8.44797299076684e-09		-4.31076	-16.1924	7.31811744747965e-07
11.5321	-8.64909	3.86348286046302e-08		11.5321	-8.64909	1.99688803438124e-07
11.7025	-8.58354	3.86348286046302e-08		11.7025	-8.58354	1.99688803438124e-07
6.93244	5.987	3.27257671914097e-08		6.93244	5.987	2.25226651864991e-29
7.80192	5.23952	5.55934097405475e-08		7.80192	5.23952	1.8945533322508e-31
-4.26453	-16.1784	8.44797299076684e-09		-4.26453	-16.1784	7.31811744747965e-07
8.20663	2.9269	6.13072555444072e-08		8.20663	2.9269	1.99279049760372e-24
10.5931	-0.262139	7.03043646909789e-09		10.5931	-0.262139	2.72958687603192e-15
-5.57484	7.08645	2.27884924895352e-07		-5.57484	7.08645	0.000203037
8.84562	-1.23508	6.63064287257054e-09		8.84562	-1.23508	2.30575853520221e-11
7.83966	6.17983	2.67726159877117e-08		7.83966	6.17983	1.44749024257977e-33
9.10711	5.29077	3.80808635916247e-08		9.10711	5.29077	4.24227686651754e-37
-6.14457	0.631452	7.84714450591806e-09		-6.14457	0.631452	5.50921341521831e-09
-7.83488	-7.62313	9.29107359205222e-05		-7.83488	-7.62313	0.00329438
5.01895	13.5577	4.00267404448547e-10		5.01895	13.5577	2.64198160387534e-26
10.0138	6.05008	1.12128362342007e-08		10.0138	6.05008	1.57546479542683e-45
5.50634	2.39434	1.73993393084749e-08		5.50634	2.39434	1.47076578929306e-15
9.92208	6.34604	1.096855483758e-08		9.92208	6.34604	8.76386721737228e-46
5.3302	3.51501	3.45474400396237e-08		5.3302	3.51501	9.51901038679688e-19
9.96865	6.22806	8.60819607832661e-09		9.96865	6.22806	2.85543968948961e-47
-7.9408	-6.62645	0.000101799		-7.9408	-6.62645	0.00781025
9.96725	6.01774	1.12128362342007e-08		9.96725	6.01774	1.57546479542683e-45
9.29186	3.09733	3.91757901055026e-08		9.29186	3.09733	1.59461627878485e-25
-6.80048	-7.51459	7.49192138574618e-05		-6.80048	-7.51459	0.000601635
-4.38848	-16.0464	6.24555884322683e-09		-4.38848	-16.0464	3.27493423258363e-07
-5.87696	5.50787	2.58469788736609e-07		-5.87696	5.50787	0.000267104
-9.52644	1.99688	1.05241591088845e-08		-9.52644	1.99688	5.55254580517782e-05
-6.45407	6.75588	1.78951888412004e-07		-6.45407	6.75588	0.000203624
-9.54329	2.29454	1.14738007036468e-08		-9.54329	2.29454	6.68890189888591e-05
-6.13351	6.81562	2.32635078065896e-07		-6.13351	6.81562	0.000321082
-7.9198	-8.20028	6.11141833486502e-05		-7.9198	-8.20028	0.000613787
8.1967	4.38854	7.40501564466659e-08		8.1967	4.38854	1.07858245787222e-29
-7.39531	2.62499	3.24616024823187e-08		-7.39531	2.62499	6.08438720316e-06
10.6305	-8.72607	2.6503624436111e-08		10.6305	-8.72607	4.79424235463364e-07
5.13334	13.5738	4.00267404448547e-10		5.13334	13.5738	2.64198160387534e-26
-5.22568	-8.1727	1.53028030113781e-05		-5.22568	-8.1727	1.03461609375404e-06
7.49304	-1.47255	4.81683356784852e-09		7.49304	-1.47255	3.27611855444132e-10
-1.34326	-16.0789	5.30013781919167e-08		-1.34326	-16.0789	6.92346936666022e-05
-1.50398	-15.7067	5.39540022453133e-08		-1.50398	-15.7067	7.66619832569031e-05
-7.587	2.54517	3.09114848577331e-08		-7.587	2.54517	8.71906991233376e-06
12.5628	-6.63891	1.04017941417079e-07		12.5628	-6.63891	0.000358983
2.50822	-9.56869	2.32268119005364e-09		2.50822	-9.56869	4.24613804954014e-08
9.9039	5.92966	1.43106402775183e-08		9.9039	5.92966	4.1308442671782e-44
11.9723	-7.62945	8.83601618356158e-08		11.9723	-7.62945	1.90437723195177e-05
-5.32552	6.53808	2.63676461697144e-07		-5.32552	6.53808	0.000225797
-5.66664	6.1952	2.71319856500055e-07		-5.66664	6.1952	0.000379867
-5.44558	6.02684	2.83532637894107e-07		-5.44558	6.02684	0.000329335
-4.24651	-16.1692	8.44797299076684e-09		-4.24651	-16.1692	7.31811744747965e-07
-7.79476	-6.32887	9.08702464666305e-05		-7.79476	-6.32887	0.00635859
-4.38844	-16.0992	6.24555884322683e-09		-4.38844	-16.0992	3.27493423258363e-07
7.72356	2.80069	6.65600769042383e-08		7.72356	2.80069	1.75052237253897e-23
10.0266	6.1956	8.60819607832661e-09		10.0266	6.1956	2.85543968948961e-47
-5.43389	5.40504	2.34424094998023e-07		-5.43389	5.40504	0.000147728
-5.1615	6.60638	2.63676461697144e-07		-5.1615	6.60638	0.000225797
9.05008	4.37916	5.36719168730343e-08		9.05008	4.37916	8.93464199631101e-33
5.39355	4.88955	2.86359455369385e-08		5.39355	4.88955	9.5880097227635e-23
-5.64471	5.43235	2.34424094998023e-07		-5.64471	5.43235	0.000147728
5.85052	-4.71877	1.47884763505821e-08		5.85052	-4.71877	0.000130196
6.88348	-4.90674	1.56687113717679e-08		6.88348	-4.90674	0.000459522
-5.59802	6.99114	2.27884924895352e-07		-5.59802	6.99114	0.000203037
9.99643	6.25794	8.60819607832661e-09		9.99643	6.25794	2.85543968948961e-47
-8.38661	-7.0764	9.65900501374834e-05		-8.38661	-7.0764	0.00968465
12.364	-6.23294	1.20078555938478e-07		12.364	-6.23294	0.00089536
12.2126	-5.81981	1.25247509576541e-07		12.2126	-5.81981	0.00142174
-6.52071	-7.6827	6.5325278733261e-05		-6.52071	-7.6827	0.000303172
-6.08776	7.16307	2.01014682700585e-07		-6.08776	7.16307	0.000231367
-3.99671	7.04487	1.53174298822014e-07		-3.99671	7.04487	5.53885060494778e-06
12.4399	-6.50343	1.17060505753888e-07		12.4399	-6.50343	0.000503479
11.1649	-8.37126	4.73569167241816e-08		11.1649	-8.37126	6.05849466166237e-07
-1.38697	15.6731	3.24395096793107e-10		-1.38697	15.6731	2.13169493366206e-08
-6.49191	-2.88174	5.8127319420161e-07		-6.49191	-2.88174	1.63505201726024e-06
10.6322	-8.63498	2.6503624436111e-08		10.6322	-8.63498	4.79424235463364e-07
9.98511	6.03503	1.12128362342007e-08		9.98511	6.03503	1.57546479542683e-45
7.54567	-1.41269	4.81683356784852e-09		7.54567	-1.41269	3.27611855444132e-10
9.75077	3.48907	3.08156591063127e-08		9.75077	3.48907	3.86790479651284e-30
9.78494	6.20585	1.096855483758e-08		9.78494	6.20585	8.76386721737228e-46
7.35283	5.85557	3.44275654307872e-08		7.35283	5.85557	1.0923694839942e-30
7.49516	5.49072	5.55856886919037e-08		7.49516	5.49072	1.85709400955029e-30
6.9926	-4.64775	1.65965457481179e-08		6.9926	-4.64775	0.000542939
10.619	-0.673638	5.67307497221256e-09		10.619	-0.673638	2.11334827870314e-13
10.0227	6.12035	1.12128362342007e-08		10.0227	6.12035	1.57546479542683e-45
2.23377	-9.65433	2.33042322125315e-09		2.23377	-9.65433	4.46151027104301e-08
-4.32352	10.6861	8.2190180158727e-09		-4.32352	10.6861	1.384589263851e-06
5.22253	2.11722	1.38890657787202e-08		5.22253	2.11722	6.34605816091184e-15
-5.19872	7.01801	2.30448869714276e-07		-5.19872	7.01801	0.00015468
-5.67964	7.3521	1.77420396835044e-07		-5.67964	7.3521	0.000138955
9.59652	3.65308	3.81413363961405e-08		9.59652	3.65308	1.23306635207679e-29
0.778224	-0.77008	2.95146723872648e-08		0.778224	-0.77008	5.26710328359591e-06
5.50123	2.2861	1.73993393084749e-08		5.50123	2.2861	1.47076578929306e-15
6.35999	3.25755	6.00603602831473e-08		6.35999	3.25755	1.73199708482574e-20
-7.78637	-5.98533	7.5505894669066e-05		-7.78637	-5.98533	0.00392734
-6.51427	2.17701	2.72420987731508e-08		-6.51427	2.17701	1.25766888949333e-06
-4.52984	7.21073	1.65297204126921e-07		-4.52984	7.21073	1.66133912350683e-05
11.9328	-8.8599	2.69086406469906e-08		11.9328	-8.8599	7.86845391827694e-08
11.9278	-8.60782	3.86084890992373e-08		11.9278	-8.60782	1.3279570537178e-07
-5.66693	7.65647	1.36543811033897e-07		-5.66693	7.65647	7.18318080243183e-05
-9.00867	-7.42626	6.56182014707746e-05		-9.00867	-7.42626	0.00273365
-6.80995	-8.36221	5.09563513781551e-05		-6.80995	-8.36221	0.000153419
9.64175	3.89702	3.87095987535798e-08		9.64175	3.89702	1.10380072409974e-31
10.0322	6.09458	1.12128362342007e-08		10.0322	6.09458	1.57546479542683e-45
-5.43621	7.26462	1.86484423353721e-07		-5.43621	7.26462	0.000119749
-3.32443	7.39972	9.52576900843784e-08		-3.32443	7.39972	4.05794039537558e-07
-4.91821	7.17943	2.25485372319336e-07		-4.91821	7.17943	0.000102891
10.0228	-0.834929	6.65657650064863e-09		10.0228	-0.834929	9.79783924713166e-13
12.1478	-9.84833	7.04165010191076e-09		12.1478	-9.84833	1.06449350881783e-08
5.16599	2.28142	1.38890657787202e-08		5.16599	2.28142	6.34605816091184e-15
-6.09652	5.98827	2.55275735730964e-07		-6.09652	5.98827	0.000339095
5.25483	2.59574	1.78419477872905e-08		5.25483	2.59574	1.43982052788415e-15
-5.33697	6.60508	2.63676461697144e-07		-5.33697	6.60508	0.000225797
-4.36323	-16.1014	6.24555884322683e-09		-4.36323	-16.1014	3.27493423258363e-07
-4.87437	7.34603	1.86654098638391e-07		-4.87437	7.34603	5.85653547653796e-05
-8.23463	-6.55404	9.89812876806372e-05		-8.23463	-6.55404	0.0097224
2.27312	-11.3407	6.03054963650626e-10		2.27312	-11.3407	1.86725519323967e-12
-6.06616	6.3666	2.52024608195317e-07		-6.06616	6.3666	0.000366721
12.1861	-5.98555	1.25247509576541e-07		12.1861	-5.98555	0.00142174
-4.25913	-16.1773	8.44797299076684e-09		-4.25913	-16.1773	7.31811744747965e-07
-5.85586	-9.46798	6.440721094233e-06		-5.85586	-9.46798	8.67337614058271e-08
-6.0334	8.31835	6.34675784582134e-08		-6.0334	8.31835	1.4193256804214e-05
8.15939	5.58823	4.22543967541505e-08		8.15939	5.58823	5.87836884610185e-35
10.0065	5.96047	1.12128362342007e-08		10.0065	5.96047	1.57546479542683e-45
3.00675	-9.57235	2.08489262797179e-09		3.00675	-9.57235	2.50775388893732e-08
-1.25195	15.6738	3.24395096793107e-10		-1.25195	15.6738	2.13169493366206e-08
8.85597	5.76874	3.555833974931e-08		8.85597	5.76874	2.73675318369535e-37
-1.25488	15.7227	3.86984409175064e-10		-1.25488	15.7227	4.64327198406831e-08
-7.22479	2.76704	3.24616024823187e-08		-7.22479	2.76704	6.08438720316e-06
-8.98161	2.03776	1.46312747511743e-08		-8.98161	2.03776	4.55860478312445e-05
-7.83067	-8.15365	6.11141833486502e-05		-7.83067	-8.15365	0.000613787
-7.34917	2.61099	3.24616024823187e-08		-7.34917	2.61099	6.08438720316e-06
-4.62405	-15.8978	4.95647239890621e-09		-4.62405	-15.8978	1.49931577805703e-07
9.95611	6.07272	1.12128362342007e-08		9.95611	6.07272	1.57546479542683e-45
-6.05264	6.64915	2.32635078065896e-07		-6.05264	6.64915	0.000321082
-4.9447	7.00387	2.25485372319336e-07		-4.9447	7.00387	0.000102891
5.12187	13.4844	4.00267404448547e-10		5.12187	13.4844	2.64198160387534e-26
7.93527	2.58689	5.39777745868844e-08		7.93527	2.58689	1.01251373114102e-22
9.21225	3.57608	4.5984168109342e-08		9.21225	3.57608	3.35886655496626e-29
-6.68929	-8.20578	5.09563513781551e-05		-6.68929	-8.20578	0.000153419
-0.649549	-16.0983	4.79215655060516e-08		-0.649549	-16.0983	4.91212371953989e-05
11.9518	-8.67107	3.86084890992373e-08		11.9518	-8.67107	1.3279570537178e-07
0.448393	-2.61542	6.16833372591941e-08		0.448393	-2.61542	0.000146066
8.53479	2.85266	5.67388294761125e-08		8.53479	2.85266	1.25727659690894e-24
7.10538	5.2699	5.42850931184856e-08		7.10538	5.2699	1.64675766143241e-29
-1.09007	15.8417	4.51792233762008e-10		-1.09007	15.8417	8.54524502441771e-08
-5.81643	7.33069	1.77420396835044e-07		-5.81643	7.33069	0.000138955
3.25602	-9.67564	1.87776808566897e-09		3.25602	-9.67564	1.54673005238619e-08
8.0126	6.04842	3.48027018499486e-08		8.0126	6.04842	7.47003181560047e-35
12.3049	-6.21816	1.20078555938478e-07		12.3049	-6.21816	0.00089536
-5.42783	5.74865	2.66485392364804e-07		-5.42783	5.74865	0.000250195
-5.74773	6.63741	2.51229651043128e-07		-5.74773	6.63741	0.000327127
-5.96903	6.87623	2.01014682700585e-07		-5.96903	6.87623	0.000231367
9.12124	4.26264	5.36719168730343e-08		9.12124	4.26264	8.93464199631101e-33
-4.27617	-16.2015	8.44797299076684e-09		-4.27617	-16.2015	7.31811744747965e-07
-4.89714	7.1697	2.25485372319336e-07		-4.89714	7.1697	0.000102891
7.54903	6.22089	2.65965319032273e-08		7.54903	6.22089	4.01832939282996e-32
-5.91028	6.08967	2.55275735730964e-07		-5.91028	6.08967	0.000339095
-6.15407	6.43841	2.52024608195317e-07		-6.15407	6.43841	0.000366721
1.67353	-9.79206	2.13199000018392e-09		1.67353	-9.79206	3.27286451990859e-08
9.05558	3.67429	5.3999606359582e-08		9.05558	3.67429	7.90580966075665e-29
7.98252	5.9002	3.48027018499486e-08		7.98252	5.9002	7.47003181560047e-35
-5.27198	6.96277	2.30448869714276e-07		-5.27198	6.96277	0.00015468
-7.74134	2.52052	2.87828171483386e-08		-7.74134	2.52052	1.25986417655742e-05
-5.726	6.3198	2.71319856500055e-07		-5.726	6.3198	0.000379867
-5.57012	6.16957	2.83532637894107e-07		-5.57012	6.16957	0.000329335
8.29032	-9.1257	1.22051737724491e-09		8.29032	-9.1257	2.44862421707125e-09
8.82088	3.3679	5.76256213983411e-08		8.82088	3.3679	1.27659312735038e-26
-5.37518	6.30654	2.82737768586235e-07		-5.37518	6.30654	0.000272489
5.26599	13.6448	4.00267404448547e-10		5.26599	13.6448	2.64198160387534e-26
5.15168	2.4846	1.78419477872905e-08		5.15168	2.4846	1.43982052788415e-15
9.6685	3.68507	3.81413363961405e-08		9.6685	3.68507	1.23306635207679e-29
-5.83193	6.5942	2.51229651043128e-07		-5.83193	6.5942	0.000327127
-5.36214	7.00001	2.30448869714276e-07		-5.36214	7.00001	0.00015468
-4.27742	7.37813	1.49212423519758e-07		-4.27742	7.37813	7.28046787238465e-06
8.68475	4.57422	5.70713264805489e-08		8.68475	4.57422	3.22681811316017e-33
-6.41951	-2.76845	5.03106397167825e-07		-6.41951	-2.76845	1.65353904180262e-06
-1.13082	-16.0557	5.29569777201622e-08		-1.13082	-16.0557	6.94283161541143e-05
-5.92274	6.17866	2.52024608195317e-07		-5.92274	6.17866	0.000366721
-6.43562	6.82113	1.78951888412004e-07		-6.43562	6.82113	0.000203624
-8.1703	-7.66216	8.99072942835607e-05		-8.1703	-7.66216	0.00379598
-5.39722	6.89752	2.27884924895352e-07		-5.39722	6.89752	0.000203037
-5.96412	6.56021	2.32635078065896e-07		-5.96412	6.56021	0.000321082
11.9675	-5.8005	1.29941709575844e-07		11.9675	-5.8005	0.00153423
-5.25261	6.23365	2.82737768586235e-07		-5.25261	6.23365	0.000272489
12.5498	-5.88412	1.1599715450241e-07		12.5498	-5.88412	0.00115743
10.2459	3.30296	1.82724409987785e-08		10.2459	3.30296	1.90854725743098e-29
-6.64019	1.93702	2.23184877233829e-08		-6.64019	1.93702	7.10830371119212e-07
10.1055	6.13027	1.12128362342007e-08		10.1055	6.13027	1.57546479542683e-45
-6.9349	-7.96511	6.38921262850621e-05		-6.9349	-7.96511	0.000337726
-5.59448	7.24248	1.86484423353721e-07		-5.59448	7.24248	0.000119749
12.6775	-6.23574	1.06772768012724e-07		12.6775	-6.23574	0.000639718
10.6992	-0.496157	6.17220693754038e-09		10.6992	-0.496157	2.79041224210025e-14
-5.3797	-8.38099	1.53028030113781e-05		-5.3797	-8.38099	1.03461609375404e-06
11.3045	-6.99558	1.16031640784261e-07		11.3045	-6.99558	0.000229004
-6.48639	5.57669	1.90392211985714e-07		-6.48639	5.57669	0.000145524
-5.95378	6.54395	2.32635078065896e-07		-5.95378	6.54395	0.000321082
-0.939647	15.9849	5.07800150830924e-10		-0.939647	15.9849	1.34348833463793e-07
9.06159	-1.11194	6.87506451156979e-09		9.06159	-1.11194	2.30200186779011e-11
11.6734	-5.91234	1.2958881165659e-07		11.6734	-5.91234	0.00144986
-5.75217	-9.22825	9.85664035952677e-06		-5.75217	-9.22825	3.25173305843323e-07
-5.18206	6.3417	2.82737768586235e-07		-5.18206	6.3417	0.000272489
9.51636	4.21066	3.76833822525282e-08		9.51636	4.21066	7.68325340332992e-34
2.86766	-11.1151	6.63950480483101e-10		2.86766	-11.1151	2.21447228524462e-11
8.81773	2.80043	5.12937588866253e-08		8.81773	2.80043	7.32904718110186e-25
10.048	6.39144	8.60819607832661e-09		10.048	6.39144	2.85543968948961e-47
-5.40555	6.39537	2.81858326069654e-07		-5.40555	6.39537	0.000343918
-4.88129	6.32175	2.74104486561295e-07		-4.88129	6.32175	0.000189074
5.83669	2.5232	3.2849298348462e-08		5.83669	2.5232	1.35544528740391e-17
-4.2338	-16.1779	8.44797299076684e-09		-4.2338	-16.1779	7.31811744747965e-07
-4.67093	6.28895	2.57098095449573e-07		-4.67093	6.28895	0.000114956
12.6517	-6.58384	1.04017941417079e-07		12.6517	-6.58384	0.000358983
0.796031	-0.755331	2.95146723872648e-08		0.796031	-0.755331	5.26710328359591e-06
-5.90597	6.5639	2.51229651043128e-07		-5.90597	6.5639	0.000327127
9.01624	5.6724	3.13146483345491e-08		9.01624	5.6724	1.59382184541654e-38
-7.37122	-8.19021	5.96606762398518e-05		-7.37122	-8.19021	0.000382623
1.68041	-10.3686	1.298318595326e-09		1.68041	-10.3686	1.31931251313561e-09
-5.34084	6.29444	2.82737768586235e-07		-5.34084	6.29444	0.000272489
9.73534	6.45302	1.096855483758e-08		9.73534	6.45302	8.76386721737228e-46
2.44804	-11.3492	5.4833646641713e-10		2.44804	-11.3492	1.88377518619413e-12
8.12299	4.18709	7.81483666579178e-08		8.12299	4.18709	1.1550576128001e-28
10.0839	6.18847	8.60819607832661e-09		10.0839	6.18847	2.85543968948961e-47
-9.26856	0.535299	4.8862683777686e-09		-9.26856	0.535299	9.1864633494196e-07
-5.60347	5.44824	2.34424094998023e-07		-5.60347	5.44824	0.000147728
11.0951	-6.34709	1.18765060954273e-07		11.0951	-6.34709	0.000689055
-4.74517	6.37193	2.57098095449573e-07		-4.74517	6.37193	0.000114956
8.85169	3.49474	6.17647947909412e-08		8.85169	3.49474	1.71956450915354e-28
-4.24046	-16.1605	8.44797299076684e-09		-4.24046	-16.1605	7.31811744747965e-07
-7.56702	2.51108	3.09114848577331e-08		-7.56702	2.51108	8.71906991233376e-06
-6.09168	-9.51766	7.65357535358385e-06		-6.09168	-9.51766	1.74752115397918e-07
8.23542	3.23803	6.94628831153709e-08		8.23542	3.23803	5.68899773460314e-26
-7.56265	2.46587	3.09114848577331e-08		-7.56265	2.46587	8.71906991233376e-06
-7.20062	-8.33747	5.60448074755955e-05		-7.20062	-8.33747	0.000255593
5.66958	4.4052	4.21463697048466e-08		5.66958	4.4052	2.57943328072325e-21
-7.80564	-7.64531	9.29107359205222e-05		-7.80564	-7.64531	0.00329438
-5.27996	7.03778	2.30448869714276e-07		-5.27996	7.03778	0.00015468
9.89336	3.89744	3.11208840129224e-08		9.89336	3.89744	3.45590927738881e-32
-7.32354	2.44055	3.24616024823187e-08		-7.32354	2.44055	6.08438720316e-06
4.62594	4.06314	1.72008576284013e-08		4.62594	4.06314	2.94890490656609e-18
-6.55005	-8.5272	3.37512220697421e-05		-6.55005	-8.5272	3.15348638319632e-05
-5.8588	6.32305	2.71319856500055e-07		-5.8588	6.32305	0.000379867
3.23276	-9.32649	2.23768201080546e-09		3.23276	-9.32649	4.34965130643312e-08
10.4702	-0.484588	6.7844348872458e-09		10.4702	-0.484588	6.57769411723157e-14
-5.38824	6.42764	2.81858326069654e-07		-5.38824	6.42764	0.000343918
-5.1481	7.463	1.89587883698361e-07		-5.1481	7.463	8.9730542971279e-05
7.33106	5.47545	5.42850931184856e-08		7.33106	5.47545	1.64675766143241e-29
8.75012	5.87766	2.80992227154093e-08		8.75012	5.87766	8.80899396192941e-39
-5.1071	5.94483	2.73658822277184e-07		-5.1071	5.94483	0.000187973
-5.72036	6.204	2.71319856500055e-07		-5.72036	6.204	0.000379867
1.70522	-9.4335	2.53665440643195e-09		1.70522	-9.4335	1.05818812817122e-07
-9.94189	1.96712	6.95880876021288e-09		-9.94189	1.96712	3.9991226911922e-05
-7.03794	-7.67306	8.31732554843765e-05		-7.03794	-7.67306	0.00108091
-0.965625	15.9568	5.07800150830924e-10		-0.965625	15.9568	1.34348833463793e-07
-5.81115	6.41777	2.71319856500055e-07		-5.81115	6.41777	0.000379867
6.91423	-4.55481	1.65965457481179e-08		6.91423	-4.55481	0.000542939
-4.73734	6.64606	2.41951653015952e-07		-4.73734	6.64606	9.12800718934206e-05
-5.21282	6.32865	2.82737768586235e-07		-5.21282	6.32865	0.000272489
9.01428	5.62344	3.13146483345491e-08		9.01428	5.62344	1.59382184541654e-38
-0.679267	-16.0865	4.79215655060516e-08		-0.679267	-16.0865	4.91212371953989e-05
-5.31497	7.51782	1.89587883698361e-07		-5.31497	7.51782	8.9730542971279e-05
5.62352	-4.8956	1.39515710936332e-08		5.62352	-4.8956	6.49686296625006e-05
5.49841	13.6426	4.33323937891291e-10		5.49841	13.6426	1.1633034120352e-27
2.13512	-9.13493	2.69355189084021e-09		2.13512	-9.13493	1.26927759314616e-07
9.84416	3.23888	2.9488443294354e-08		9.84416	3.23888	3.15136518744383e-28
5.31238	4.38022	3.49028912941624e-08		5.31238	4.38022	1.00427079494418e-20
8.25948	5.80628	4.22543967541505e-08		8.25948	5.80628	5.87836884610185e-35
8.11812	3.35361	7.34281928135279e-08		8.11812	3.35361	2.88856194182604e-25
9.65623	4.66107	3.51530412055617e-08		9.65623	4.66107	5.02175064864508e-36
-6.79075	-8.35046	5.09563513781551e-05		-6.79075	-8.35046	0.000153419
12.0862	-8.19249	5.10954556379511e-08		12.0862	-8.19249	4.48316936891119e-07
12.1124	-6.06244	1.2970352168356e-07		12.1124	-6.06244	0.00110554
1.41986	-9.50139	1.95587362009599e-09		1.41986	-9.50139	2.30002555415854e-08
-8.92389	1.88122	1.46312747511743e-08		-8.92389	1.88122	4.55860478312445e-05
10.0698	6.17363	1.12128362342007e-08		10.0698	6.17363	1.57546479542683e-45
-6.135	6.44918	2.52024608195317e-07		-6.135	6.44918	0.000366721
-1.45114	-16.2929	4.62534977376035e-08		-1.45114	-16.2929	3.92697289526192e-05
-5.36251	5.49799	2.65278199005432e-07		-5.36251	5.49799	0.000205192
10.6565	-8.69808	2.6503624436111e-08		10.6565	-8.69808	4.79424235463364e-07
11.7305	-6.12991	1.34222029328112e-07		11.7305	-6.12991	0.00114444
7.33581	5.47072	5.42850931184856e-08		7.33581	5.47072	1.64675766143241e-29
-6.13963	6.69508	2.32635078065896e-07		-6.13963	6.69508	0.000321082
7.49019	4.97527	6.56595388730269e-08		7.49019	4.97527	3.50760388866202e-29
-5.08471	7.29149	1.86654098638391e-07		-5.08471	7.29149	5.85653547653796e-05
-2.27101	-15.9646	3.90161692765479e-08		-2.27101	-15.9646	2.81364820654769e-05
-6.2888	6.01434	2.29494720363203e-07		-6.2888	6.01434	0.000281235
-5.84008	6.31611	2.71319856500055e-07		-5.84008	6.31611	0.000379867
-7.92704	-6.42285	0.000101799		-7.92704	-6.42285	0.00781025
-4.55548	6.80721	2.21082912441833e-07		-4.55548	6.80721	4.76602232583925e-05
-1.46424	-16.1136	5.30013781919167e-08		-1.46424	-16.1136	6.92346936666022e-05
9.55074	1.20632	1.65087071386583e-08		9.55074	1.20632	7.02432633560402e-19
-9.78044	2.27794	9.29819227424793e-09		-9.78044	2.27794	6.05573890494359e-05
7.77676	3.21041	7.56706604318387e-08		7.77676	3.21041	2.16565021105642e-24
-5.74627	6.77035	2.51229651043128e-07		-5.74627	6.77035	0.000327127
-8.44511	-6.43558	9.28192430156751e-05		-8.44511	-6.43558	0.0105657
-7.35239	2.59931	3.24616024823187e-08		-7.35239	2.59931	6.08438720316e-06
-7.03167	2.62837	3.33376163214417e-08		-7.03167	2.62837	4.17271502914783e-06
-4.63665	-15.8553	4.95647239890621e-09		-4.63665	-15.8553	1.49931577805703e-07
2.25324	-9.77489	2.33042322125315e-09		2.25324	-9.77489	4.46151027104301e-08
2.72963	-11.3191	4.89016628182535e-10		2.72963	-11.3191	1.61604414269974e-12
8.65342	3.665	6.17647947909412e-08		8.65342	3.665	1.71956450915354e-28
-5.50069	6.69379	2.61872038012164e-07		-5.50069	6.69379	0.000290747
-9.10308	2.06058	1.25417155421491e-08		-9.10308	2.06058	5.35847599369592e-05
-8.96987	2.29766	1.63718840032619e-08		-8.96987	2.29766	5.53779411274087e-05
8.67725	-1.30854	6.95934011438721e-09		8.67725	-1.30854	8.07056543657605e-11
5.26683	13.3186	4.00267404448547e-10		5.26683	13.3186	2.64198160387534e-26
2.41238	-11.1323	7.56485411743162e-10		2.41238	-11.1323	2.58650795927821e-11
-5.69441	7.10173	2.17802930452973e-07		-5.69441	7.10173	0.000232343
-5.15144	5.80665	2.65278199005432e-07		-5.15144	5.80665	0.000205192
10.1165	6.11633	1.12128362342007e-08		10.1165	6.11633	1.57546479542683e-45
7.58458	5.73224	4.52260410870721e-08		7.58458	5.73224	1.1492476121335e-31
8.62552	2.85726	5.67388294761125e-08		8.62552	2.85726	1.25727659690894e-24
8.3366	3.98085	7.62505285332011e-08		8.3366	3.98085	1.87148878439298e-28
-5.33543	6.00008	2.83385200446031e-07		-5.33543	6.00008	0.000265862
7.82467	5.01811	6.55883910311604e-08		7.82467	5.01811	3.68333803326011e-30
3.35704	-9.76505	1.87776808566897e-09		3.35704	-9.76505	1.54673005238619e-08
11.584	-5.9811	1.2958881165659e-07		11.584	-5.9811	0.00144986
-4.24874	-16.2151	8.44797299076684e-09		-4.24874	-16.2151	7.31811744747965e-07
-0.548878	-15.9091	5.03071653371827e-08		-0.548878	-15.9091	6.27661016823694e-05
-3.63973	6.71987	1.42632302013577e-07		-3.63973	6.71987	3.58615801190569e-06
-5.15199	6.2318	2.82737768586235e-07		-5.15199	6.2318	0.000272489
10.0871	-0.393032	7.24933096048789e-09		10.0871	-0.393032	1.46580168694878e-13
11.8471	-8.75305	3.86084890992373e-08		11.8471	-8.75305	1.3279570537178e-07
2.97635	-11.0476	5.993422752082e-10		2.97635	-11.0476	1.61237778793386e-11
-5.55176	6.98471	2.27884924895352e-07		-5.55176	6.98471	0.000203037
-7.00749	2.23356	2.83406341947737e-08		-7.00749	2.23356	3.52738373675596e-06
10.1984	0.429205	1.11986392807394e-08		10.1984	0.429205	7.22594980488451e-17
10.603	-0.473798	6.17220693754038e-09		10.603	-0.473798	2.79041224210025e-14
-8.38606	-6.95884	9.65900501374834e-05		-8.38606	-6.95884	0.00968465
-5.79267	6.53964	2.51229651043128e-07		-5.79267	6.53964	0.000327127
-5.16915	6.47479	2.82737768586235e-07		-5.16915	6.47479	0.000272489
-5.0455	7.22461	1.86654098638391e-07		-5.0455	7.22461	5.85653547653796e-05
-1.52603	15.8397	3.19184547537945e-10		-1.52603	15.8397	2.14316589166575e-08
8.39031	3.19582	6.94628831153709e-08		8.39031	3.19582	5.68899773460314e-26
8.31254	2.94628	6.13072555444072e-08		8.31254	2.94628	1.99279049760372e-24
-1.24298	-16.1037	5.30013781919167e-08		-1.24298	-16.1037	6.92346936666022e-05
-6.29902	6.16393	2.29494720363203e-07		-6.29902	6.16393	0.000281235
-7.82289	2.52341	2.87828171483386e-08		-7.82289	2.52341	1.25986417655742e-05
-5.27804	7.44511	1.89587883698361e-07		-5.27804	7.44511	8.9730542971279e-05
9.95631	5.89016	1.12128362342007e-08		9.95631	5.89016	1.57546479542683e-45
-1.48977	15.9335	3.19184547537945e-10		-1.48977	15.9335	2.14316589166575e-08
8.85446	3.16855	5.76256213983411e-08		8.85446	3.16855	1.27659312735038e-26
-6.38824	-3.0589	1.02210556969809e-06		-6.38824	-3.0589	1.40882703984743e-06
7.29287	5.16438	5.42850931184856e-08		7.29287	5.16438	1.64675766143241e-29
11.4992	-6.10644	1.28705702327228e-07		11.4992	-6.10644	0.000952245
-5.89081	-9.49677	6.440721094233e-06		-5.89081	-9.49677	8.67337614058271e-08
-4.58927	-15.7383	6.78890008666581e-09		-4.58927	-15.7383	3.80956316189094e-07
-6.43483	-9.62001	9.97061032383876e-06		-6.43483	-9.62001	5.34631711619871e-07
-4.6601	6.16626	2.55575740535878e-07		-4.6601	6.16626	0.000116393
5.29711	13.3832	4.33323937891291e-10		5.29711	13.3832	1.1633034120352e-27
-6.47518	-9.17848	1.58668614351147e-05		-6.47518	-9.17848	2.45260444672272e-06
10.0082	6.49808	8.60819607832661e-09		10.0082	6.49808	2.85543968948961e-47
-7.33745	-7.77911	7.55613684674505e-05		-7.33745	-7.77911	0.000909331
12.6184	-6.17992	1.06772768012724e-07		12.6184	-6.17992	0.000639718
8.92039	3.278	5.05558196315635e-08		8.92039	3.278	6.35170182635802e-27
9.05131	5.56274	3.13146483345491e-08		9.05131	5.56274	1.59382184541654e-38
7.55699	-1.39246	4.81683356784852e-09		7.55699	-1.39246	3.27611855444132e-10
2.47089	-11.3493	5.4833646641713e-10		2.47089	-11.3493	1.88377518619413e-12
-7.7714	-8.14806	6.11141833486502e-05		-7.7714	-8.14806	0.000613787
9.30666	1.52477	2.05471826709057e-08		9.30666	1.52477	8.19821478445159e-20
12.2353	-6.58801	1.26517069027307e-07		12.2353	-6.58801	0.000624103
-5.52685	5.67856	2.66485392364804e-07		-5.52685	5.67856	0.000250195
7.58465	5.8786	3.53850328178738e-08		7.58465	5.8786	4.71047071094967e-32
8.43836	4.86434	5.6297031477598e-08		8.43836	4.86434	2.27927654545174e-33
10.0587	6.30387	8.60819607832661e-09		10.0587	6.30387	2.85543968948961e-47
7.64567	6.32607	2.67726159877117e-08		7.64567	6.32607	1.44749024257977e-33
-6.34422	6.52401	2.07793991400678e-07		-6.34422	6.52401	0.000274366
-5.25788	6.22956	2.82737768586235e-07		-5.25788	6.22956	0.000272489
-5.98562	6.66406	2.32635078065896e-07		-5.98562	6.66406	0.000321082
9.87072	6.23097	1.096855483758e-08		9.87072	6.23097	8.76386721737228e-46
9.90613	6.26391	1.096855483758e-08		9.90613	6.26391	8.76386721737228e-46
-9.01154	2.10152	1.63718840032619e-08		-9.01154	2.10152	5.53779411274087e-05
5.29869	2.60523	2.24160890250954e-08		5.29869	2.60523	3.40040891159075e-16
-7.29726	2.49258	3.24616024823187e-08		-7.29726	2.49258	6.08438720316e-06
10.0009	5.99193	1.12128362342007e-08		10.0009	5.99193	1.57546479542683e-45
11.6972	-5.8867	1.2958881165659e-07		11.6972	-5.8867	0.00144986
-5.3683	7.47186	1.89587883698361e-07		-5.3683	7.47186	8.9730542971279e-05
-6.02057	6.5491	2.32635078065896e-07		-6.02057	6.5491	0.000321082
-4.55605	6.96841	1.96635717379862e-07		-4.55605	6.96841	3.05087314297381e-05
-4.90242	6.48138	2.74104486561295e-07		-4.90242	6.48138	0.000189074
-1.07776	15.7922	4.51792233762008e-10		-1.07776	15.7922	8.54524502441771e-08
8.81549	5.27752	4.33262885081854e-08		8.81549	5.27752	7.16139764180985e-36
-5.80986	6.80926	2.51229651043128e-07		-5.80986	6.80926	0.000327127
-4.41493	-16.0654	6.24555884322683e-09		-4.41493	-16.0654	3.27493423258363e-07
-6.59405	6.50129	1.95014739141706e-07		-6.59405	6.50129	0.000226459
-7.75521	-6.21745	9.08702464666305e-05		-7.75521	-6.21745	0.00635859
7.62197	3.46831	8.13935179367945e-08		7.62197	3.46831	2.19791751625623e-25
5.20453	2.26413	1.38890657787202e-08		5.20453	2.26413	6.34605816091184e-15
8.84797	3.51827	6.17647947909412e-08		8.84797	3.51827	1.71956450915354e-28
-1.90563	-16.0883	4.82790062312164e-08		-1.90563	-16.0883	5.17064921078657e-05
5.3422	13.3823	4.33323937891291e-10		5.3422	13.3823	1.1633034120352e-27
11.8239	-6.0369	1.29941709575844e-07		11.8239	-6.0369	0.00153423
2.99399	-2.67666	4.22318353136739e-08		2.99399	-2.67666	6.65575357092644e-08
2.29866	-11.2775	6.03054963650626e-10		2.29866	-11.2775	1.86725519323967e-12
9.15976	4.99158	4.45291335662381e-08		9.15976	4.99158	9.48081317308239e-36
-5.64299	6.17803	2.81858326069654e-07		-5.64299	6.17803	0.000343918
10.448	-8.96979	1.55557094537215e-08		10.448	-8.96979	6.88816601473451e-07
5.22956	13.4203	4.00267404448547e-10		5.22956	13.4203	2.64198160387534e-26
-4.99667	6.22045	2.74104486561295e-07		-4.99667	6.22045	0.000189074
-8.02859	-7.56924	8.99072942835607e-05		-8.02859	-7.56924	0.00379598
-7.29079	2.62645	3.24616024823187e-08		-7.29079	2.62645	6.08438720316e-06
-1.03404	15.9246	4.51792233762008e-10		-1.03404	15.9246	8.54524502441771e-08
-9.70917	2.29041	9.29819227424793e-09		-9.70917	2.29041	6.05573890494359e-05
-5.15019	7.56119	1.47744915255718e-07		-5.15019	7.56119	4.53132194230712e-05
10.6191	-0.474239	6.17220693754038e-09		10.6191	-0.474239	2.79041224210025e-14
11.4769	-6.74005	1.25639019936627e-07		11.4769	-6.74005	0.000548555
-1.3668	15.6646	3.24395096793107e-10		-1.3668	15.6646	2.13169493366206e-08
-7.64497	-7.92463	7.8141753136414e-05		-7.64497	-7.92463	0.00126912
12.148	-6.081	1.2970352168356e-07		12.148	-6.081	0.00110554
6.68824	3.69983	7.12722261290894e-08		6.68824	3.69983	4.26589410942806e-22
8.13258	2.75051	5.39777745868844e-08		8.13258	2.75051	1.01251373114102e-22
-5.96222	7.06435	2.01014682700585e-07		-5.96222	7.06435	0.000231367
-7.49919	-7.07924	0.000105418		-7.49919	-7.07924	0.00535369
-6.57014	-9.51922	9.97061032383876e-06		-6.57014	-9.51922	5.34631711619871e-07
-6.15909	6.54077	2.32635078065896e-07		-6.15909	6.54077	0.000321082
12.1097	-6.25128	1.2970352168356e-07		12.1097	-6.25128	0.00110554
-7.53535	-7.55293	9.26868042850719e-05		-7.53535	-7.55293	0.00254099
-6.79946	1.79801	2.31335594720572e-08		-6.79946	1.79801	1.27396977577163e-06
-7.37089	-8.39643	5.96606762398518e-05		-7.37089	-8.39643	0.000382623
10.2855	-0.308152	6.7844348872458e-09		10.2855	-0.308152	6.57769411723157e-14
-6.6871	-7.43653	6.5325278733261e-05		-6.6871	-7.43653	0.000303172
9.01127	3.58676	5.3999606359582e-08		9.01127	3.58676	7.90580966075665e-29
-5.67043	6.32206	2.71319856500055e-07		-5.67043	6.32206	0.000379867
0.538122	-2.53709	6.16833372591941e-08		0.538122	-2.53709	0.000146066
8.42945	2.34395	3.87556093171476e-08		8.42945	2.34395	1.50515837991684e-21
9.87158	0.592245	1.16650240236089e-08		9.87158	0.592245	1.53728013599211e-16
8.57603	2.99348	5.67388294761125e-08		8.57603	2.99348	1.25727659690894e-24
-4.54191	6.38703	2.33619962630547e-07		-4.54191	6.38703	6.13306950013284e-05
-5.5419	6.65965	2.61872038012164e-07		-5.5419	6.65965	0.000290747
10.385	3.56404	1.8594828149949e-08		10.385	3.56404	2.34899544423174e-31
-5.95343	6.02764	2.55275735730964e-07		-5.95343	6.02764	0.000339095
2.61754	-11.4178	5.4833646641713e-10		2.61754	-11.4178	1.88377518619413e-12
2.1381	-9.97449	1.79392383450328e-09		2.1381	-9.97449	9.79962046728399e-09
-5.52327	7.62692	1.44354548950397e-07		-5.52327	7.62692	6.12630124464797e-05
9.72832	4.06855	3.11208840129224e-08		9.72832	4.06855	3.45590927738881e-32
-8.25676	-6.26937	8.28966562858377e-05		-8.25676	-6.26937	0.00881088
8.68073	3.22006	5.76256213983411e-08		8.68073	3.22006	1.27659312735038e-26
5.36339	2.40576	1.73993393084749e-08		5.36339	2.40576	1.47076578929306e-15
-5.17769	-7.87159	1.84357269442785e-05		-5.17769	-7.87159	1.84854988664136e-06
-5.65218	6.90547	2.17802930452973e-07		-5.65218	6.90547	0.000232343
8.29575	5.31275	5.16778634204738e-08		8.29575	5.31275	1.44283118136748e-33
9.10825	5.21174	3.80808635916247e-08		9.10825	5.21174	4.24227686651754e-37
-1.58646	-15.9385	5.13770369066364e-08		-1.58646	-15.9385	6.25079208275139e-05
-6.30146	6.21983	2.25783646457538e-07		-6.30146	6.21983	0.000308875
11.2848	-8.2387	5.11720599455599e-08		11.2848	-8.2387	6.31950387104494e-07
10.6439	-0.55869	6.17220693754038e-09		10.6439	-0.55869	2.79041224210025e-14
-5.18183	5.78455	2.65278199005432e-07		-5.18183	5.78455	0.000205192
-8.26991	2.08336	1.86688770251572e-08		-8.26991	2.08336	2.38635793911169e-05
8.62336	6.01534	3.09811209475162e-08		8.62336	6.01534	1.62903501069806e-37
8.03455	5.74509	4.42993075167989e-08		8.03455	5.74509	7.56584892820295e-34
-1.20745	15.6573	3.76183318750424e-10		-1.20745	15.6573	3.89733218331521e-08
-9.81869	2.16395	7.37548225037189e-09		-9.81869	2.16395	4.78627047033489e-05
7.86552	5.90654	3.5519705781951e-08		7.86552	5.90654	1.87861523031884e-33
0.957051	-8.73437	2.23160865914748e-09		0.957051	-8.73437	1.80107799210316e-07
-7.31122	2.5688	3.24616024823187e-08		-7.31122	2.5688	6.08438720316e-06
-5.73526	6.38795	2.71319856500055e-07		-5.73526	6.38795	0.000379867
-8.42159	-7.10514	9.34051059469906e-05		-8.42159	-7.10514	0.00689517
1.53511	-10.4418	1.21118082672445e-09		1.53511	-10.4418	8.689129628334e-10
11.193	-8.01713	6.23085424771516e-08		11.193	-8.01713	2.3834788523576e-06
7.81236	3.62889	8.13935179367945e-08		7.81236	3.62889	2.19791751625623e-25
9.9909	6.31372	8.60819607832661e-09		9.9909	6.31372	2.85543968948961e-47
6.72466	5.87522	3.03974562894398e-08		6.72466	5.87522	4.05995735436504e-28
-6.1962	8.57366	3.71339760343494e-08		-6.1962	8.57366	4.76757445636892e-06
10.5943	-0.28934	6.17220693754038e-09		10.5943	-0.28934	2.79041224210025e-14
-7.55648	2.95863	3.43933973907955e-08		-7.55648	2.95863	6.59811656294127e-06
8.15998	2.72875	5.14146528580104e-08		8.15998	2.72875	7.49411301703617e-23
-4.25365	7.04689	1.75842622602701e-07		-4.25365	7.04689	1.37150353610568e-05
-5.08064	6.1011	2.73658822277184e-07		-5.08064	6.1011	0.000187973
-5.21763	7.68826	1.47744915255718e-07		-5.21763	7.68826	4.53132194230712e-05
7.77565	-1.35902	5.29712123392062e-09		7.77565	-1.35902	2.23956577859998e-10
-1.80422	-15.9091	5.07385515374536e-08		-1.80422	-15.9091	6.23179938032779e-05
8.9476	2.99304	4.53260906777732e-08		8.9476	2.99304	3.6957308135296e-25
12.3493	-6.02165	1.1599715450241e-07		12.3493	-6.02165	0.00115743
-1.76434	-15.8408	5.07385515374536e-08		-1.76434	-15.8408	6.23179938032779e-05
-5.67654	6.73793	2.51229651043128e-07		-5.67654	6.73793	0.000327127
-6.40865	6.51764	2.07793991400678e-07		-6.40865	6.51764	0.000274366
-4.24631	-16.1757	8.44797299076684e-09		-4.24631	-16.1757	7.31811744747965e-07
8.33566	-9.25441	1.22051737724491e-09		8.33566	-9.25441	2.44862421707125e-09
10.2846	0.40857	1.04388140428571e-08		10.2846	0.40857	2.94347761291517e-17
-4.45596	-16.0261	6.24555884322683e-09		-4.45596	-16.0261	3.27493423258363e-07
7.43272	6.34044	2.65965319032273e-08		7.43272	6.34044	4.01832939282996e-32
8.53843	2.95146	5.67388294761125e-08		8.53843	2.95146	1.25727659690894e-24
-4.75273	8.56565	5.68606550800555e-08		-4.75273	8.56565	1.27017309742594e-06
-4.75415	6.6396	2.41951653015952e-07		-4.75415	6.6396	9.12800718934206e-05
-5.89142	6.51517	2.51229651043128e-07		-5.89142	6.51517	0.000327127
-6.42082	5.66152	2.18517086254393e-07		-6.42082	5.66152	0.000203981
-5.37051	7.39571	1.89587883698361e-07		-5.37051	7.39571	8.9730542971279e-05
-4.75315	7.73092	1.41206750828744e-07		-4.75315	7.73092	1.63037488999371e-05
-5.9967	6.63022	2.32635078065896e-07		-5.9967	6.63022	0.000321082
-7.18381	-7.20381	9.14026378814928e-05		-7.18381	-7.20381	0.0016235
-4.86419	5.81861	2.37266333624941e-07		-4.86419	5.81861	9.24662465683586e-05
-1.25792	15.8213	3.86984409175064e-10		-1.25792	15.8213	4.64327198406831e-08
6.94279	3.53829	7.64919030008884e-08		6.94279	3.53829	7.3913697801222e-23
-6.33132	6.0602	2.29494720363203e-07		-6.33132	6.0602	0.000281235
6.79958	4.81122	6.49187360533025e-08		6.79958	4.81122	2.60324005253278e-25
7.67592	-1.39927	5.29712123392062e-09		7.67592	-1.39927	2.23956577859998e-10
-9.13669	1.92308	1.25417155421491e-08		-9.13669	1.92308	5.35847599369592e-05
-0.920083	-16.2349	5.12142912794549e-08		-0.920083	-16.2349	6.21898229859715e-05
-4.41115	-16.0762	6.24555884322683e-09		-4.41115	-16.0762	3.27493423258363e-07
-0.0816769	16.7227	6.31876531592508e-10		-0.0816769	16.7227	4.88475538022537e-07
5.35222	2.283	1.73993393084749e-08		5.35222	2.283	1.47076578929306e-15
11.7552	-5.70331	1.17517708421695e-07		11.7552	-5.70331	0.00132868
-4.13581	8.20256	9.40959302331317e-08		-4.13581	8.20256	1.48456984579586e-06
-5.36987	5.72634	2.65278199005432e-07		-5.36987	5.72634	0.000205192
-5.66422	8.55567	4.81669579524083e-08		-5.66422	8.55567	5.43542006507646e-06
-5.95892	6.49113	2.52024608195317e-07		-5.95892	6.49113	0.000366721
-5.68794	7.79104	1.36543811033897e-07		-5.68794	7.79104	7.18318080243183e-05
8.61058	4.45141	6.83447948866258e-08		8.61058	4.45141	9.04603632016799e-31
9.53631	0.978575	1.40080002793012e-08		9.53631	0.978575	1.47677578447076e-17
9.42299	3.25797	4.3275096926527e-08		9.42299	3.25797	2.73230030857287e-27
10.6086	-0.129637	7.03043646909789e-09		10.6086	-0.129637	2.72958687603192e-15
8.30717	-9.13187	1.22051737724491e-09		8.30717	-9.13187	2.44862421707125e-09
9.97707	6.35092	8.60819607832661e-09		9.97707	6.35092	2.85543968948961e-47
5.24814	13.4258	4.00267404448547e-10		5.24814	13.4258	2.64198160387534e-26
-4.96051	7.32919	1.86654098638391e-07		-4.96051	7.32919	5.85653547653796e-05
-5.89454	6.3963	2.71319856500055e-07		-5.89454	6.3963	0.000379867
9.41374	4.22749	4.56176885965539e-08		9.41374	4.22749	2.29855083491032e-33
5.3462	13.5226	4.33323937891291e-10		5.3462	13.5226	1.1633034120352e-27
12.0679	-5.92047	1.25247509576541e-07		12.0679	-5.92047	0.00142174
5.18644	13.5418	4.00267404448547e-10		5.18644	13.5418	2.64198160387534e-26
5.63972	4.97251	3.45068161886812e-08		5.63972	4.97251	1.66802085552185e-23
7.32413	3.53895	8.00800179528297e-08		7.32413	3.53895	1.1767608774267e-23
0.771738	-9.4265	1.67344621416249e-09		0.771738	-9.4265	1.40390750940926e-08
9.84626	6.50398	1.096855483758e-08		9.84626	6.50398	8.76386721737228e-46
8.02495	2.86635	6.46692738259328e-08		8.02495	2.86635	4.06628779940316e-24
7.07649	5.13991	6.13084203731908e-08		7.07649	5.13991	2.33001547352038e-27
-7.74465	-7.73198	9.29107359205222e-05		-7.74465	-7.73198	0.00329438
9.81893	3.42757	2.9488443294354e-08		9.81893	3.42757	3.15136518744383e-28
2.43767	-8.57184	3.24157153259075e-09		2.43767	-8.57184	4.34261890135659e-07
-4.31694	-16.1815	8.44797299076684e-09		-4.31694	-16.1815	7.31811744747965e-07
-5.877	-8.83429	1.43235516606024e-05		-5.877	-8.83429	1.09994950844452e-06
-9.05233	2.04655	1.25417155421491e-08		-9.05233	2.04655	5.35847599369592e-05
-5.13528	7.70978	1.47744915255718e-07		-5.13528	7.70978	4.53132194230712e-05
-5.25643	7.06794	2.30448869714276e-07		-5.25643	7.06794	0.00015468
-8.35334	-6.27008	8.28966562858377e-05		-8.35334	-6.27008	0.00881088
-7.94402	-7.73525	9.29107359205222e-05		-7.94402	-7.73525	0.00329438
10.5576	-0.214492	7.03043646909789e-09		10.5576	-0.214492	2.72958687603192e-15
-4.24831	-16.1652	8.44797299076684e-09		-4.24831	-16.1652	7.31811744747965e-07
-1.95612	-16.0874	4.82790062312164e-08		-1.95612	-16.0874	5.17064921078657e-05
-6.43241	-7.07886	7.27587800720856e-05		-6.43241	-7.07886	0.000479134
9.8958	-0.875859	6.95260303986296e-09		9.8958	-0.875859	1.87281481020021e-12
-4.82607	-7.53935	1.09826936279471e-05		-4.82607	-7.53935	2.48829631041169e-07
5.28021	13.5806	4.33323937891291e-10		5.28021	13.5806	1.1633034120352e-27
11.9889	-8.85079	2.69086406469906e-08		11.9889	-8.85079	7.86845391827694e-08
-8.18115	-8.07152	7.53222015892383e-05		-8.18115	-8.07152	0.00175661
7.57552	-1.45421	4.81683356784852e-09		7.57552	-1.45421	3.27611855444132e-10
-6.04239	5.82705	2.41946958459014e-07		-6.04239	5.82705	0.000249609
-5.24039	6.84528	2.63676461697144e-07		-5.24039	6.84528	0.000225797
-5.94508	6.72779	2.32635078065896e-07		-5.94508	6.72779	0.000321082
-4.66271	6.25953	2.57098095449573e-07		-4.66271	6.25953	0.000114956
11.712	-8.28671	5.32018813433481e-08		11.712	-8.28671	6.11278096771376e-07
11.9341	-6.1608	1.3459212186234e-07		11.9341	-6.1608	0.0012012
7.64218	3.76827	8.13935179367945e-08		7.64218	3.76827	2.19791751625623e-25
-5.45082	6.1675	2.83532637894107e-07		-5.45082	6.1675	0.000329335
-8.04562	-6.66131	9.89812876806372e-05		-8.04562	-6.66131	0.0097224
8.76938	5.10615	5.07650769636291e-08		8.76938	5.10615	1.55381581826395e-34
-1.13183	15.7027	4.51792233762008e-10		-1.13183	15.7027	8.54524502441771e-08
-8.2437	-7.08775	9.98315241711511e-05		-8.2437	-7.08775	0.00657784
-4.87921	7.67402	1.46587819556019e-07		-4.87921	7.67402	2.91267301255203e-05
2.135	-11.0588	7.80636315890524e-10		2.135	-11.0588	2.20623627522769e-11
-4.59807	-15.8968	6.78890008666581e-09		-4.59807	-15.8968	3.80956316189094e-07
-5.70524	6.65594	2.51229651043128e-07		-5.70524	6.65594	0.000327127
-1.14218	15.8656	4.51792233762008e-10		-1.14218	15.8656	8.54524502441771e-08
-4.41368	-16.0231	6.24555884322683e-09		-4.41368	-16.0231	3.27493423258363e-07
3.03882	-9.99119	1.64247095655857e-09		3.03882	-9.99119	6.40895510622551e-09
-5.75171	6.7749	2.51229651043128e-07		-5.75171	6.7749	0.000327127
6.07342	6.00546	2.44570378071482e-08		6.07342	6.00546	8.70504553025906e-26
5.56339	13.6494	4.49987801803515e-10		5.56339	13.6494	4.31601062724201e-29
9.21882	3.18668	4.3275096926527e-08		9.21882	3.18668	2.73230030857287e-27
-4.75948	-15.8589	4.95647239890621e-09		-4.75948	-15.8589	1.49931577805703e-07
9.87824	6.44926	1.096855483758e-08		9.87824	6.44926	8.76386721737228e-46
9.11107	1.79657	2.67362115524519e-08		9.11107	1.79657	1.0027923552667e-20
-5.87645	5.66267	2.58469788736609e-07		-5.87645	5.66267	0.000267104
-7.77282	2.51225	2.87828171483386e-08		-7.77282	2.51225	1.25986417655742e-05
-5.32189	6.12457	2.83385200446031e-07		-5.32189	6.12457	0.000265862
-7.10515	1.85782	2.35219774026538e-08		-7.10515	1.85782	2.15875765250823e-06
-8.07624	-7.79239	7.53222015892383e-05		-8.07624	-7.79239	0.00175661
-6.04608	5.876	2.55275735730964e-07		-6.04608	5.876	0.000339095
-6.3301	8.15192	7.98773063000035e-08		-6.3301	8.15192	2.95808081448923e-05
9.72969	0.669658	1.16650240236089e-08		9.72969	0.669658	1.53728013599211e-16
5.26822	2.12787	1.38890657787202e-08		5.26822	2.12787	6.34605816091184e-15
-7.39511	2.68917	3.24616024823187e-08		-7.39511	2.68917	6.08438720316e-06
-8.05819	-6.41793	9.89812876806372e-05		-8.05819	-6.41793	0.0097224
5.25975	13.5646	4.00267404448547e-10		5.25975	13.5646	2.64198160387534e-26
-5.28398	5.46989	2.32203256187665e-07		-5.28398	5.46989	0.000122636
9.25397	3.95025	4.68252016697588e-08		9.25397	3.95025	3.0445507546375e-31
-7.49777	2.72125	3.09114848577331e-08		-7.49777	2.72125	8.71906991233376e-06
-5.83315	6.96594	2.17802930452973e-07		-5.83315	6.96594	0.000232343
-5.47699	6.35776	2.81858326069654e-07		-5.47699	6.35776	0.000343918
-4.66804	-15.8214	4.95647239890621e-09		-4.66804	-15.8214	1.49931577805703e-07
-5.89395	5.74229	2.58469788736609e-07		-5.89395	5.74229	0.000267104
12.1389	-6.38301	1.2970352168356e-07		12.1389	-6.38301	0.00110554
11.9644	-9.2111	1.80570035628362e-08		11.9644	-9.2111	6.82334717083755e-08
11.9062	-8.98215	2.69086406469906e-08		11.9062	-8.98215	7.86845391827694e-08
2.63874	-11.2762	5.4833646641713e-10		2.63874	-11.2762	1.88377518619413e-12
-6.00586	5.84006	2.55275735730964e-07		-6.00586	5.84006	0.000339095
-6.47704	-9.77362	9.97061032383876e-06		-6.47704	-9.77362	5.34631711619871e-07
2.51744	-11.3437	5.4833646641713e-10		2.51744	-11.3437	1.88377518619413e-12
-5.89385	6.16183	2.73880906774889e-07		-5.89385	6.16183	0.000357248
11.9358	-8.94381	2.69086406469906e-08		11.9358	-8.94381	7.86845391827694e-08
-5.20754	6.19613	2.82737768586235e-07		-5.20754	6.19613	0.000272489
12.1533	-8.35152	5.10954556379511e-08		12.1533	-8.35152	4.48316936891119e-07
5.27281	2.27345	1.38890657787202e-08		5.27281	2.27345	6.34605816091184e-15
-5.47364	-8.7172	1.55772324157575e-05		-5.47364	-8.7172	1.25970479335645e-06
-5.98787	6.68532	2.32635078065896e-07		-5.98787	6.68532	0.000321082
10.7275	-0.349771	6.17220693754038e-09		10.7275	-0.349771	2.79041224210025e-14
9.70187	4.13061	3.11208840129224e-08		9.70187	4.13061	3.45590927738881e-32
11.9704	-9.34978	1.80570035628362e-08		11.9704	-9.34978	6.82334717083755e-08
-7.61819	-6.84717	0.000105418		-7.61819	-6.84717	0.00535369
8.7783	4.34658	6.14038015241861e-08		8.7783	4.34658	7.40837685153976e-32
-5.76964	6.95017	2.17802930452973e-07		-5.76964	6.95017	0.000232343
2.16735	-9.6609	2.33042322125315e-09		2.16735	-9.6609	4.46151027104301e-08
-8.21147	-7.00831	0.000103087		-8.21147	-7.00831	0.00904595
-6.31148	6.21907	2.25783646457538e-07		-6.31148	6.21907	0.000308875
-8.72293	-7.25147	8.42697554295364e-05		-8.72293	-7.25147	0.00633525
5.40928	13.6972	4.58805629795373e-10		5.40928	13.6972	3.3281366558813e-26
9.54698	6.04071	1.77086610690054e-08		9.54698	6.04071	1.04380755916228e-42
0.653786	-2.39272	6.77555591638081e-08		0.653786	-2.39272	0.000148157
8.71839	3.08534	5.12937588866253e-08		8.71839	3.08534	7.32904718110186e-25
6.11322	5.65277	3.16844684308437e-08		6.11322	5.65277	7.76169871386898e-26
-5.85084	6.38741	2.71319856500055e-07		-5.85084	6.38741	0.000379867
10.0972	6.38699	8.60819607832661e-09		10.0972	6.38699	2.85543968948961e-47
-4.22348	-16.1782	8.44797299076684e-09		-4.22348	-16.1782	7.31811744747965e-07
5.24487	13.4108	4.00267404448547e-10		5.24487	13.4108	2.64198160387534e-26
-5.96582	7.97139	9.09051812643718e-08		-5.96582	7.97139	3.37101965186563e-05
12.0142	-6.2978	1.3459212186234e-07		12.0142	-6.2978	0.0012012
-5.93942	6.79675	2.32635078065896e-07		-5.93942	6.79675	0.000321082
-5.38574	7.59053	1.47744915255718e-07		-5.38574	7.59053	4.53132194230712e-05
-7.80969	-8.18294	6.11141833486502e-05		-7.80969	-8.18294	0.000613787
9.27798	3.30271	4.3275096926527e-08		9.27798	3.30271	2.73230030857287e-27
-5.42089	7.00288	2.27884924895352e-07		-5.42089	7.00288	0.000203037
7.68195	5.40719	5.55934097405475e-08		7.68195	5.40719	1.8945533322508e-31
-6.37924	7.96577	7.98773063000035e-08		-6.37924	7.96577	2.95808081448923e-05
5.17772	13.6106	4.00267404448547e-10		5.17772	13.6106	2.64198160387534e-26
-5.36269	7.65578	1.47744915255718e-07		-5.36269	7.65578	4.53132194230712e-05
-7.54164	-8.19483	6.14218287009691e-05		-7.54164	-8.19483	0.000512883
10.5075	-0.214436	7.03043646909789e-09		10.5075	-0.214436	2.72958687603192e-15
9.06306	5.74409	3.13146483345491e-08		9.06306	5.74409	1.59382184541654e-38
2.50565	-11.215	5.4833646641713e-10		2.50565	-11.215	1.88377518619413e-12
-4.16809	-16.1746	8.44797299076684e-09		-4.16809	-16.1746	7.31811744747965e-07
5.29752	13.7168	4.58805629795373e-10		5.29752	13.7168	3.3281366558813e-26
-8.14478	-6.081	8.83813117846766e-05		-8.14478	-6.081	0.00802632
6.72993	-4.60113	1.69353888354941e-08		6.72993	-4.60113	0.000499271
-6.48257	-9.95634	5.93644773940391e-06		-6.48257	-9.95634	1.04586134916184e-07
5.00639	-15.526	7.61951319554429e-10		5.00639	-15.526	3.16235630042938e-16
5.904	4.45142	4.96534878391029e-08		5.904	4.45142	5.87419823602149e-22
12.0093	-8.8734	2.69086406469906e-08		12.0093	-8.8734	7.86845391827694e-08
3.08913	-9.93275	1.64247095655857e-09		3.08913	-9.93275	6.40895510622551e-09
8.73417	3.13515	5.76256213983411e-08		8.73417	3.13515	1.27659312735038e-26
-8.54966	-6.57205	8.39108208589308e-05		-8.54966	-6.57205	0.00997368
11.8401	-6.66041	1.31344672143893e-07		11.8401	-6.66041	0.000681871
-6.011	-10.6273	1.53628217300472e-06		-6.011	-10.6273	1.35424866079405e-09
-6.4252	6.3723	2.25783646457538e-07		-6.4252	6.3723	0.000308875
5.7513	2.48917	2.74832090793451e-08		5.7513	2.48917	7.07884435311182e-17
-5.91226	6.35834	2.52024608195317e-07		-5.91226	6.35834	0.000366721
8.77733	5.93643	2.80992227154093e-08		8.77733	5.93643	8.80899396192941e-39
-4.37795	-15.9574	6.24555884322683e-09		-4.37795	-15.9574	3.27493423258363e-07
-4.22644	-16.1996	8.44797299076684e-09		-4.22644	-16.1996	7.31811744747965e-07
-1.32576	15.7084	3.86984409175064e-10		-1.32576	15.7084	4.64327198406831e-08
-7.98669	-8.09442	7.80744369885064e-05		-7.98669	-8.09442	0.00158241
-5.98214	6.36258	2.52024608195317e-07		-5.98214	6.36258	0.000366721
-6.15454	6.62074	2.32635078065896e-07		-6.15454	6.62074	0.000321082
7.77933	4.83521	6.55883910311604e-08		7.77933	4.83521	3.68333803326011e-30
-8.61396	2.19994	1.89256237448902e-08		-8.61396	2.19994	4.24627439467719e-05
1.83528	-9.90972	1.6957476590571e-09		1.83528	-9.90972	7.61528521718079e-09
7.4536	5.16876	5.55856886919037e-08		7.4536	5.16876	1.85709400955029e-30
-4.97897	7.29119	1.86654098638391e-07		-4.97897	7.29119	5.85653547653796e-05
7.61915	5.75094	4.53030259062549e-08		7.61915	5.75094	9.2671390033432e-33
-4.25352	6.77283	1.96184158664827e-07		-4.25352	6.77283	2.19696279465239e-05
-10.0075	2.10576	7.37548225037189e-09		-10.0075	2.10576	4.78627047033489e-05
-9.85525	2.17667	7.37548225037189e-09		-9.85525	2.17667	4.78627047033489e-05
-4.76975	7.23482	1.78216653348006e-07		-4.76975	7.23482	3.33521484554297e-05
8.92807	3.45872	5.3999606359582e-08		8.92807	3.45872	7.90580966075665e-29
10.1096	2.91526	2.22656565181121e-08		10.1096	2.91526	4.91486166743711e-27
-5.91798	6.50464	2.52024608195317e-07		-5.91798	6.50464	0.000366721
7.39231	-1.21974	4.30617212101403e-09		7.39231	-1.21974	1.41086503050288e-11
9.27023	3.58875	4.5984168109342e-08		9.27023	3.58875	3.35886655496626e-29
-6.0775	5.69077	2.41946958459014e-07		-6.0775	5.69077	0.000249609
-5.30469	7.04975	2.30448869714276e-07		-5.30469	7.04975	0.00015468
11.9211	-6.4659	1.31344672143893e-07		11.9211	-6.4659	0.000681871
-1.61207	-16.093	5.13770369066364e-08		-1.61207	-16.093	6.25079208275139e-05
-0.651009	-15.9893	4.79215655060516e-08		-0.651009	-15.9893	4.91212371953989e-05
-4.42862	-15.9577	6.24555884322683e-09		-4.42862	-15.9577	3.27493423258363e-07
-8.44597	-6.70443	9.28192430156751e-05		-8.44597	-6.70443	0.0105657
-8.28678	-7.9185	7.01296349702953e-05		-8.28678	-7.9185	0.00173007
0.448149	-2.62528	6.16833372591941e-08		0.448149	-2.62528	0.000146066
10.0855	6.31949	8.60819607832661e-09		10.0855	6.31949	2.85543968948961e-47
6.46098	5.37511	4.40655437175036e-08		6.46098	5.37511	8.65411896491068e-27
1.63097	-9.4157	2.32573982178145e-09		1.63097	-9.4157	7.77510115776336e-08
2.28456	-11.0348	7.56485411743162e-10		2.28456	-11.0348	2.58650795927821e-11
-5.42673	5.48961	2.34424094998023e-07		-5.42673	5.48961	0.000147728
-8.08759	-6.15231	8.83813117846766e-05		-8.08759	-6.15231	0.00802632
11.7201	-8.33897	5.32018813433481e-08		11.7201	-8.33897	6.11278096771376e-07
12.3573	-6.00055	1.1599715450241e-07		12.3573	-6.00055	0.00115743
7.29831	3.75706	8.00800179528297e-08		7.29831	3.75706	1.1767608774267e-23
5.15627	5.09309	2.31634383792971e-08		5.15627	5.09309	6.16762888798086e-22
-7.2114	2.72345	3.24616024823187e-08		-7.2114	2.72345	6.08438720316e-06
-5.43427	7.31713	1.86484423353721e-07		-5.43427	7.31713	0.000119749
-5.60308	6.97496	2.27884924895352e-07		-5.60308	6.97496	0.000203037
9.06952	5.21338	3.80808635916247e-08		9.06952	5.21338	4.24227686651754e-37
11.2348	-6.14119	1.18765060954273e-07		11.2348	-6.14119	0.000689055
9.80218	6.20948	1.096855483758e-08		9.80218	6.20948	8.76386721737228e-46
-7.90334	-7.6418	9.29107359205222e-05		-7.90334	-7.6418	0.00329438
8.95143	5.46022	3.80808635916247e-08		8.95143	5.46022	4.24227686651754e-37
12.5831	-6.42261	1.04017941417079e-07		12.5831	-6.42261	0.000358983
3.10419	-9.92922	1.64247095655857e-09		3.10419	-9.92922	6.40895510622551e-09
10.034	6.35716	8.60819607832661e-09		10.034	6.35716	2.85543968948961e-47
-6.82336	-6.92436	8.39387785946057e-05		-6.82336	-6.92436	0.00102012
7.34459	4.84846	6.41882121026754e-08		7.34459	4.84846	3.01271193978378e-28
9.90857	6.13547	1.43106402775183e-08		9.90857	6.13547	4.1308442671782e-44
-5.96427	6.53461	2.32635078065896e-07		-5.96427	6.53461	0.000321082
-7.50235	2.5659	3.09114848577331e-08		-7.50235	2.5659	8.71906991233376e-06
-9.95353	2.11376	7.37548225037189e-09		-9.95353	2.11376	4.78627047033489e-05
5.89568	4.59953	4.59678946434925e-08		5.89568	4.59953	4.52422562632681e-23
8.67127	2.69208	4.37142839584365e-08		8.67127	2.69208	3.03232913330988e-23
-6.62192	-8.67031	3.37512220697421e-05		-6.62192	-8.67031	3.15348638319632e-05
9.99674	6.0094	1.12128362342007e-08		9.99674	6.0094	1.57546479542683e-45
10.0706	3.14105	2.34878391901194e-08		10.0706	3.14105	8.41083718155409e-29
-5.6642	5.65494	2.58469788736609e-07		-5.6642	5.65494	0.000267104
7.59975	4.85207	6.56595388730269e-08		7.59975	4.85207	3.50760388866202e-29
-5.08183	6.7751	2.56710512220048e-07		-5.08183	6.7751	0.000153409
9.15424	1.32604	1.73369097532386e-08		9.15424	1.32604	2.60319179291747e-18
9.99865	6.10928	1.12128362342007e-08		9.99865	6.10928	1.57546479542683e-45
7.85666	-1.34104	5.29712123392062e-09		7.85666	-1.34104	2.23956577859998e-10
-4.95757	6.70198	2.56710512220048e-07		-4.95757	6.70198	0.000153409
-5.34868	7.57001	1.47744915255718e-07		-5.34868	7.57001	4.53132194230712e-05
12.0072	-9.26268	1.80570035628362e-08		12.0072	-9.26268	6.82334717083755e-08
-5.90225	6.43682	2.71319856500055e-07		-5.90225	6.43682	0.000379867
-7.1652	2.60941	3.33376163214417e-08		-7.1652	2.60941	4.17271502914783e-06
9.62543	6.19744	1.35495726958164e-08		9.62543	6.19744	2.53453235350158e-44
5.18325	5.27974	1.9453598811809e-08		5.18325	5.27974	7.66628765890147e-22
-4.21308	-16.1843	8.44797299076684e-09		-4.21308	-16.1843	7.31811744747965e-07
7.70108	5.09532	6.55883910311604e-08		7.70108	5.09532	3.68333803326011e-30
-7.87908	-5.67658	5.84368538143729e-05		-7.87908	-5.67658	0.00181181
-4.5061	-15.9342	6.24555884322683e-09		-4.5061	-15.9342	3.27493423258363e-07
7.60058	5.44058	5.55856886919037e-08		7.60058	5.44058	1.85709400955029e-30
8.97699	3.38396	5.05558196315635e-08		8.97699	3.38396	6.35170182635802e-27
4.68668	3.7836	1.64960259612997e-08		4.68668	3.7836	3.12412602727219e-17
9.95624	6.30678	8.60819607832661e-09		9.95624	6.30678	2.85543968948961e-47
-5.26588	7.41639	1.89587883698361e-07		-5.26588	7.41639	8.9730542971279e-05
-6.37181	6.03429	2.29494720363203e-07		-6.37181	6.03429	0.000281235
-5.23421	7.58708	1.47744915255718e-07		-5.23421	7.58708	4.53132194230712e-05
8.08873	3.47412	7.89813794613106e-08		8.08873	3.47412	2.55293347919135e-26
10.5548	-8.87716	1.86090892088359e-08		10.5548	-8.87716	6.86384957258157e-07
2.23038	-11.2185	6.03054963650626e-10		2.23038	-11.2185	1.86725519323967e-12
-5.65288	6.80702	2.51229651043128e-07		-5.65288	6.80702	0.000327127
8.3536	-1.32612	6.25624360219251e-09		8.3536	-1.32612	9.84660688585208e-11
9.91827	5.88832	1.43106402775183e-08		9.91827	5.88832	4.1308442671782e-44
11.8337	-5.76045	1.29941709575844e-07		11.8337	-5.76045	0.00153423
8.34498	3.0558	6.13072555444072e-08		8.34498	3.0558	1.99279049760372e-24
-8.71579	-6.39694	7.49507913463054e-05		-8.71579	-6.39694	0.00837193
5.38967	13.488	4.33323937891291e-10		5.38967	13.488	1.1633034120352e-27
-4.72899	6.99285	2.13757575743816e-07		-4.72899	6.99285	5.98464886509322e-05
8.99274	3.57413	5.3999606359582e-08		8.99274	3.57413	7.90580966075665e-29
9.35744	3.65218	4.5984168109342e-08		9.35744	3.65218	3.35886655496626e-29
7.7876	5.55141	4.53030259062549e-08		7.7876	5.55141	9.2671390033432e-33
11.6837	-7.57908	8.82927009120257e-08		11.6837	-7.57908	1.85788706524832e-05
11.933	-8.55821	3.86084890992373e-08		11.933	-8.55821	1.3279570537178e-07
-5.62313	7.17849	2.27884924895352e-07		-5.62313	7.17849	0.000203037
-8.5912	2.26169	1.89256237448902e-08		-8.5912	2.26169	4.24627439467719e-05
0.372862	-2.6731	5.83261996238168e-08		0.372862	-2.6731	0.00011291
-1.39882	15.9316	3.86984409175064e-10		-1.39882	15.9316	4.64327198406831e-08
8.99559	5.35445	3.80808635916247e-08		8.99559	5.35445	4.24227686651754e-37
2.31942	-11.1707	6.03054963650626e-10		2.31942	-11.1707	1.86725519323967e-12
5.62146	2.30894	2.13260081143619e-08		5.62146	2.30894	2.96680832413373e-16
2.20769	-9.81185	1.84266985135892e-09		2.20769	-9.81185	1.09648198091071e-08
9.22239	3.2977	4.3275096926527e-08		9.22239	3.2977	2.73230030857287e-27
-6.15584	-9.94109	4.69174417383022e-06		-6.15584	-9.94109	4.0091343034003e-08
9.98966	6.05091	1.12128362342007e-08		9.98966	6.05091	1.57546479542683e-45
-5.92879	8.80609	4.2968887914878e-08		-5.92879	8.80609	5.48963530043484e-06
11.6685	-7.69186	8.82927009120257e-08		11.6685	-7.69186	1.85788706524832e-05
-4.82954	6.05451	2.55575740535878e-07		-4.82954	6.05451	0.000116393
12.4751	-6.15264	1.20078555938478e-07		12.4751	-6.15264	0.00089536
5.6643	4.62808	3.90818930176945e-08		5.6643	4.62808	2.01913533477597e-22
-6.96884	-7.64223	8.31732554843765e-05		-6.96884	-7.64223	0.00108091
-8.55662	-6.89072	8.72571541250508e-05		-8.55662	-6.89072	0.0090449
-6.02713	6.52256	2.32635078065896e-07		-6.02713	6.52256	0.000321082
-5.5931	7.04945	2.27884924895352e-07		-5.5931	7.04945	0.000203037
9.89921	5.85704	1.43106402775183e-08		9.89921	5.85704	4.1308442671782e-44
4.79873	5.01322	1.82452322657851e-08		4.79873	5.01322	4.19300812742019e-21
5.18693	13.6669	4.24081703579655e-10		5.18693	13.6669	7.55789621606462e-25
-4.22718	-16.2249	8.44797299076684e-09		-4.22718	-16.2249	7.31811744747965e-07
-6.08542	7.75411	1.24894471966884e-07		-6.08542	7.75411	7.28837179044508e-05
-4.98309	6.90828	2.25485372319336e-07		-4.98309	6.90828	0.000102891
-5.74206	6.23333	2.71319856500055e-07		-5.74206	6.23333	0.000379867
3.67932	-9.42589	1.95412208898184e-09		3.67932	-9.42589	2.3006336145016e-08
-5.3362	6.98905	2.30448869714276e-07		-5.3362	6.98905	0.00015468
10.5268	-0.127768	7.03043646909789e-09		10.5268	-0.127768	2.72958687603192e-15
8.40126	5.67469	3.92811198969794e-08		8.40126	5.67469	4.21126150724329e-36
5.65959	3.4023	3.85881597679255e-08		5.65959	3.4023	1.86609632990956e-18
7.76581	5.57618	4.53030259062549e-08		7.76581	5.57618	9.2671390033432e-33
7.40457	4.41009	8.06302244352742e-08		7.40457	4.41009	9.60925037723857e-27
9.57904	3.52677	3.81413363961405e-08		9.57904	3.52677	1.23306635207679e-29
12.4602	-6.26222	1.20078555938478e-07		12.4602	-6.26222	0.00089536
-7.02953	-9.2005	1.88693798419316e-05		-7.02953	-9.2005	5.82830211138363e-06
-4.73597	6.50783	2.57098095449573e-07		-4.73597	6.50783	0.000114956
-3.79713	6.37784	1.47440646307311e-07		-3.79713	6.37784	4.89655370797659e-06
-5.69437	-8.55136	1.97041997031154e-05		-5.69437	-8.55136	3.18080890458164e-06
-4.86114	7.3904	1.78216653348006e-07		-4.86114	7.3904	3.33521484554297e-05
-4.64675	6.08284	2.55575740535878e-07		-4.64675	6.08284	0.000116393
-5.69898	5.76348	2.58469788736609e-07		-5.69898	5.76348	0.000267104
-5.2873	6.66683	2.63676461697144e-07		-5.2873	6.66683	0.000225797
-7.88786	-7.89039	7.80744369885064e-05		-7.88786	-7.89039	0.00158241
12.2745	-5.97992	1.25247509576541e-07		12.2745	-5.97992	0.00142174
-3.92418	8.19992	8.50977992906536e-08		-3.92418	8.19992	5.63267938458359e-07
-8.63541	2.15022	1.89256237448902e-08		-8.63541	2.15022	4.24627439467719e-05
8.28648	-9.12062	1.22051737724491e-09		8.28648	-9.12062	2.44862421707125e-09
-5.58079	6.32945	2.81858326069654e-07		-5.58079	6.32945	0.000343918
-6.01954	7.12903	2.01014682700585e-07		-6.01954	7.12903	0.000231367
7.97376	6.62599	1.90723272823889e-08		7.97376	6.62599	2.89340900825887e-35
-4.7715	5.99759	2.55575740535878e-07		-4.7715	5.99759	0.000116393
-6.44992	-9.91129	5.93644773940391e-06		-6.44992	-9.91129	1.04586134916184e-07
5.7908	4.54759	3.90818930176945e-08		5.7908	4.54759	2.01913533477597e-22
-4.87692	7.29706	1.86654098638391e-07		-4.87692	7.29706	5.85653547653796e-05
10.4405	-0.696611	6.22117977893955e-09		10.4405	-0.696611	4.54053725757545e-13
9.2122	4.63046	4.25196665655517e-08		9.2122	4.63046	2.29555122273423e-35
5.43728	2.58506	2.24160890250954e-08		5.43728	2.58506	3.40040891159075e-16
4.85564	3.8774	2.25277924204646e-08		4.85564	3.8774	1.10421436507922e-18
-4.08916	-16.0366	8.44797299076684e-09		-4.08916	-16.0366	7.31811744747965e-07
7.37519	5.52558	4.52260410870721e-08		7.37519	5.52558	1.1492476121335e-31
-4.62169	9.46462	2.8895654810375e-08		-4.62169	9.46462	4.317791565178e-07
10.0157	6.15824	1.12128362342007e-08		10.0157	6.15824	1.57546479542683e-45
-1.33963	15.6813	3.24395096793107e-10		-1.33963	15.6813	2.13169493366206e-08
0.448256	-2.62038	6.16833372591941e-08		0.448256	-2.62038	0.000146066
9.23095	3.17394	4.3275096926527e-08		9.23095	3.17394	2.73230030857287e-27
9.85201	6.06836	1.43106402775183e-08		9.85201	6.06836	4.1308442671782e-44
9.0388	5.27428	3.80808635916247e-08		9.0388	5.27428	4.24227686651754e-37
-6.41077	6.06327	2.29494720363203e-07		-6.41077	6.06327	0.000281235
11.8624	-7.18456	1.06107484045813e-07		11.8624	-7.18456	8.48737169608479e-05
-7.19212	-4.44868	1.61083273185762e-05		-7.19212	-4.44868	6.75825107099893e-06
-5.54943	6.03561	2.83532637894107e-07		-5.54943	6.03561	0.000329335
7.64193	-1.38962	5.29712123392062e-09		7.64193	-1.38962	2.23956577859998e-10
-6.02159	7.64056	1.24894471966884e-07		-6.02159	7.64056	7.28837179044508e-05
-6.04471	6.47088	2.52024608195317e-07		-6.04471	6.47088	0.000366721
5.10275	5.14014	2.31634383792971e-08		5.10275	5.14014	6.16762888798086e-22
-7.90918	-8.17966	6.11141833486502e-05		-7.90918	-8.17966	0.000613787
-4.70877	6.5327	2.41951653015952e-07		-4.70877	6.5327	9.12800718934206e-05
9.97806	6.36459	8.60819607832661e-09		9.97806	6.36459	2.85543968948961e-47
5.51486	4.48602	3.24199014729216e-08		5.51486	4.48602	8.04219729611587e-22
9.97803	6.29194	8.60819607832661e-09		9.97803	6.29194	2.85543968948961e-47
9.61427	2.60469	2.95830303932858e-08		9.61427	2.60469	2.45685149004391e-24
10.5258	-0.668033	5.67307497221256e-09		10.5258	-0.668033	2.11334827870314e-13
8.22849	-1.3484	6.25624360219251e-09		8.22849	-1.3484	9.84660688585208e-11
-7.73335	-7.44038	9.29107359205222e-05		-7.73335	-7.44038	0.00329438
-1.6728	-15.9451	5.13770369066364e-08		-1.6728	-15.9451	6.25079208275139e-05
5.23555	13.2532	3.46143320526815e-10		5.23555	13.2532	6.4555776677491e-28
-5.97977	5.75052	2.41946958459014e-07		-5.97977	5.75052	0.000249609
7.90997	5.42046	5.42727578357375e-08		7.90997	5.42046	1.74187051143673e-32
10.0877	6.13592	1.12128362342007e-08		10.0877	6.13592	1.57546479542683e-45
-6.28322	7.6194	1.10364267114083e-07		-6.28322	7.6194	6.38499988750903e-05
2.49138	-11.3156	5.4833646641713e-10		2.49138	-11.3156	1.88377518619413e-12
-7.53833	2.90983	3.43933973907955e-08		-7.53833	2.90983	6.59811656294127e-06
2.97593	-2.74452	4.22318353136739e-08		2.97593	-2.74452	6.65575357092644e-08
-4.38581	7.86031	1.32294283809817e-07		-4.38581	7.86031	7.96838026456697e-06
-5.50352	6.33763	2.81858326069654e-07		-5.50352	6.33763	0.000343918
-4.47493	-15.9595	6.24555884322683e-09		-4.47493	-15.9595	3.27493423258363e-07
-6.66047	-2.52556	2.72844772446607e-07		-6.66047	-2.52556	1.40334558091286e-06
8.474	3.23948	6.40685080040549e-08		8.474	3.23948	2.37107037621769e-26
-6.24729	-9.53961	8.85665898430826e-06		-6.24729	-9.53961	3.20544004363501e-07
-5.87174	6.50136	2.71319856500055e-07		-5.87174	6.50136	0.000379867
-5.8064	6.59725	2.51229651043128e-07		-5.8064	6.59725	0.000327127
5.28096	13.6192	4.33323937891291e-10		5.28096	13.6192	1.1633034120352e-27
-6.25649	6.44163	2.25783646457538e-07		-6.25649	6.44163	0.000308875
1.80494	-9.73852	2.13199000018392e-09		1.80494	-9.73852	3.27286451990859e-08
-7.24742	-4.90639	2.72580580971333e-05		-7.24742	-4.90639	6.1465544516651e-05
-5.51654	-8.89934	1.14436108910225e-05		-5.51654	-8.89934	4.51807365595647e-07
-6.30948	6.02256	2.29494720363203e-07		-6.30948	6.02256	0.000281235
-5.59379	6.79381	2.61872038012164e-07		-5.59379	6.79381	0.000290747
9.3584	4.82214	3.79648967799241e-08		9.3584	4.82214	5.63470573027178e-37
5.82846	3.47675	4.97249079398185e-08		5.82846	3.47675	5.41510363640038e-20
8.79954	3.62509	6.17647947909412e-08		8.79954	3.62509	1.71956450915354e-28
-6.22013	7.62823	1.10364267114083e-07		-6.22013	7.62823	6.38499988750903e-05
12.1896	-6.92465	1.16679007465243e-07		12.1896	-6.92465	0.000256501
-1.25106	15.8356	3.86984409175064e-10		-1.25106	15.8356	4.64327198406831e-08
9.72386	6.46563	1.096855483758e-08		9.72386	6.46563	8.76386721737228e-46
11.8176	-8.82533	2.69086406469906e-08		11.8176	-8.82533	7.86845391827694e-08
-5.8845	5.94448	2.73880906774889e-07		-5.8845	5.94448	0.000357248
7.3689	5.66588	4.52260410870721e-08		7.3689	5.66588	1.1492476121335e-31
11.6947	-6.51624	1.31019573508592e-07		11.6947	-6.51624	0.000654125
-6.47947	6.36805	1.95014739141706e-07		-6.47947	6.36805	0.000226459
9.66475	4.30962	3.76833822525282e-08		9.66475	4.30962	7.68325340332992e-34
11.8836	-5.97577	1.29941709575844e-07		11.8836	-5.97577	0.00153423
-4.82843	7.34472	1.78216653348006e-07		-4.82843	7.34472	3.33521484554297e-05
-6.10401	6.61803	2.32635078065896e-07		-6.10401	6.61803	0.000321082
8.92556	5.56868	3.13146483345491e-08		8.92556	5.56868	1.59382184541654e-38
8.59353	2.70361	4.79070885701931e-08		8.59353	2.70361	5.1238417394305e-23
6.14683	4.37602	5.71063663524237e-08		6.14683	4.37602	1.19478450678331e-22
5.60821	13.4642	4.49987801803515e-10		5.60821	13.4642	4.31601062724201e-29
-7.92413	-8.06989	7.80744369885064e-05		-7.92413	-8.06989	0.00158241
5.35371	13.665	4.58805629795373e-10		5.35371	13.665	3.3281366558813e-26
8.74266	5.48156	4.33262885081854e-08		8.74266	5.48156	7.16139764180985e-36
-6.40465	-9.91676	5.34910352476955e-06		-6.40465	-9.91676	6.81428329702785e-08
-7.6137	-8.14665	6.14218287009691e-05		-7.6137	-8.14665	0.000512883
-7.84696	2.65526	2.87828171483386e-08		-7.84696	2.65526	1.25986417655742e-05
-7.0372	2.62609	3.33376163214417e-08		-7.0372	2.62609	4.17271502914783e-06
-1.62602	-16.0189	5.13770369066364e-08		-1.62602	-16.0189	6.25079208275139e-05
-7.87259	2.64147	2.87828171483386e-08		-7.87259	2.64147	1.25986417655742e-05
7.91629	6.15891	3.48027018499486e-08		7.91629	6.15891	7.47003181560047e-35
7.25744	4.8927	6.41882121026754e-08		7.25744	4.8927	3.01271193978378e-28
-7.44411	2.64169	3.24616024823187e-08		-7.44411	2.64169	6.08438720316e-06
8.98749	2.50665	3.91037901616847e-08		8.98749	2.50665	1.53683669580028e-23
9.86455	3.25444	2.9488443294354e-08		9.86455	3.25444	3.15136518744383e-28
8.72873	5.30387	4.33262885081854e-08		8.72873	5.30387	7.16139764180985e-36
-5.99065	5.6585	2.41946958459014e-07		-5.99065	5.6585	0.000249609
-5.452	5.46846	2.34424094998023e-07		-5.452	5.46846	0.000147728
0.373643	-2.66253	5.83261996238168e-08		0.373643	-2.66253	0.00011291
5.18518	13.4983	4.00267404448547e-10		5.18518	13.4983	2.64198160387534e-26
-6.23119	6.24983	2.25783646457538e-07		-6.23119	6.24983	0.000308875
10.4557	-8.99369	1.55557094537215e-08		10.4557	-8.99369	6.88816601473451e-07
9.15624	2.92462	4.53260906777732e-08		9.15624	2.92462	3.6957308135296e-25
-8.00422	-5.8833	7.34125655902814e-05		-8.00422	-5.8833	0.00500542
8.08491	2.6341	5.39777745868844e-08		8.08491	2.6341	1.01251373114102e-22
-6.11418	-8.64614	2.42593935124222e-05		-6.11418	-8.64614	7.45107648249436e-06
2.57804	-11.214	5.4833646641713e-10		2.57804	-11.214	1.88377518619413e-12
9.67182	3.89118	3.87095987535798e-08		9.67182	3.89118	1.10380072409974e-31
-5.9638	6.68552	2.32635078065896e-07		-5.9638	6.68552	0.000321082
-4.3146	-16.1132	8.44797299076684e-09		-4.3146	-16.1132	7.31811744747965e-07
-5.03985	5.6501	2.55133125007651e-07		-5.03985	5.6501	0.000147284
-5.98144	8.20797	9.09051812643718e-08		-5.98144	8.20797	3.37101965186563e-05
3.393	-9.63074	1.87776808566897e-09		3.393	-9.63074	1.54673005238619e-08
-5.83722	6.6715	2.51229651043128e-07		-5.83722	6.6715	0.000327127
5.40445	13.2025	3.74868568803005e-10		5.40445	13.2025	2.842123365229e-29
10.0335	6.17501	8.60819607832661e-09		10.0335	6.17501	2.85543968948961e-47
-5.80969	-8.75059	1.97041997031154e-05		-5.80969	-8.75059	3.18080890458164e-06
-4.36549	-16.1211	6.24555884322683e-09		-4.36549	-16.1211	3.27493423258363e-07
2.21096	-11.0553	7.56485411743162e-10		2.21096	-11.0553	2.58650795927821e-11
11.6432	-8.40845	5.32018813433481e-08		11.6432	-8.40845	6.11278096771376e-07
-5.48792	7.06556	2.27884924895352e-07		-5.48792	7.06556	0.000203037
-7.93025	-7.91695	7.80744369885064e-05		-7.93025	-7.91695	0.00158241
-9.02521	1.96448	1.46312747511743e-08		-9.02521	1.96448	4.55860478312445e-05
-1.38691	16.0361	4.26765686921106e-10		-1.38691	16.0361	7.11558034666913e-08
9.28106	5.15064	3.79648967799241e-08		9.28106	5.15064	5.63470573027178e-37
5.66599	2.57281	2.74832090793451e-08		5.66599	2.57281	7.07884435311182e-17
-5.74962	6.5264	2.51229651043128e-07		-5.74962	6.5264	0.000327127
5.23909	13.3575	4.00267404448547e-10		5.23909	13.3575	2.64198160387534e-26
8.93533	3.42988	5.05558196315635e-08		8.93533	3.42988	6.35170182635802e-27
7.49617	5.88632	3.53850328178738e-08		7.49617	5.88632	4.71047071094967e-32
6.25826	4.41932	5.71063663524237e-08		6.25826	4.41932	1.19478450678331e-22
2.63104	-11.3929	5.4833646641713e-10		2.63104	-11.3929	1.88377518619413e-12
-7.51696	2.74068	3.09114848577331e-08		-7.51696	2.74068	8.71906991233376e-06
7.36762	3.23084	7.6020075272826e-08		7.36762	3.23084	1.5878365647065e-23
-5.52424	-8.53192	1.55772324157575e-05		-5.52424	-8.53192	1.25970479335645e-06
-6.46382	6.30859	1.95014739141706e-07		-6.46382	6.30859	0.000226459
-8.52766	-6.58633	8.39108208589308e-05		-8.52766	-6.58633	0.00997368
-5.47591	6.39617	2.81858326069654e-07		-5.47591	6.39617	0.000343918
12.4932	-6.67869	1.17060505753888e-07		12.4932	-6.67869	0.000503479
12.1846	-9.90447	7.04165010191076e-09		12.1846	-9.90447	1.06449350881783e-08
-6.43488	-2.92409	5.8127319420161e-07		-6.43488	-2.92409	1.63505201726024e-06
10.0591	3.19009	2.34878391901194e-08		10.0591	3.19009	8.41083718155409e-29
-6.29564	7.07665	1.79015906127198e-07		-6.29564	7.07665	0.00020006
-1.13629	15.8744	4.51792233762008e-10		-1.13629	15.8744	8.54524502441771e-08
8.97885	5.56608	3.13146483345491e-08		8.97885	5.56608	1.59382184541654e-38
8.25542	-9.12462	1.22051737724491e-09		8.25542	-9.12462	2.44862421707125e-09
-5.32662	7.06733	2.30448869714276e-07		-5.32662	7.06733	0.00015468
7.50606	5.66968	4.52260410870721e-08		7.50606	5.66968	1.1492476121335e-31
-6.46638	6.7484	1.78951888412004e-07		-6.46638	6.7484	0.000203624
6.97468	4.66549	6.95408252470797e-08		6.97468	4.66549	3.78323255314423e-26
8.99736	3.4617	5.3999606359582e-08		8.99736	3.4617	7.90580966075665e-29
11.3429	-7.05321	1.16031640784261e-07		11.3429	-7.05321	0.000229004
-4.34863	-16.1543	6.24555884322683e-09		-4.34863	-16.1543	3.27493423258363e-07
8.01557	6.30513	2.62995697279336e-08		8.01557	6.30513	4.59406330714632e-35
-1.27558	15.6735	3.24395096793107e-10		-1.27558	15.6735	2.13169493366206e-08
-4.41777	-16.0467	6.24555884322683e-09		-4.41777	-16.0467	3.27493423258363e-07
-5.55168	7.58885	1.44354548950397e-07		-5.55168	7.58885	6.12630124464797e-05
6.96369	-4.81104	1.56687113717679e-08		6.96369	-4.81104	0.000459522
12.1892	-5.96343	1.25247509576541e-07		12.1892	-5.96343	0.00142174
-5.18473	5.88795	2.83385200446031e-07		-5.18473	5.88795	0.000265862
-5.8777	7.31332	1.77420396835044e-07		-5.8777	7.31332	0.000138955
-6.43014	7.32748	1.23939875252827e-07		-6.43014	7.32748	9.18968245632472e-05
8.35939	2.77502	5.14146528580104e-08		8.35939	2.77502	7.49411301703617e-23
5.24387	4.78116	2.62176542831103e-08		5.24387	4.78116	2.8900906647937e-21
-6.27382	8.14	7.98773063000035e-08		-6.27382	8.14	2.95808081448923e-05
-5.09305	7.58927	1.46587819556019e-07		-5.09305	7.58927	2.91267301255203e-05
2.06615	-9.74715	2.26317115989142e-09		2.06615	-9.74715	4.08551506143114e-08
7.68517	4.6741	7.42392522492697e-08		7.68517	4.6741	6.50873450349213e-29
-7.27132	2.34831	2.80046417973146e-08		-7.27132	2.34831	5.45937432920521e-06
3.6823	-9.09992	2.19805028643861e-09		3.6823	-9.09992	4.61733331018084e-08
10.7104	-0.549185	6.17220693754038e-09		10.7104	-0.549185	2.79041224210025e-14
8.28237	3.68883	7.46880889688164e-08		8.28237	3.68883	2.89662637869796e-27
6.46146	4.64239	5.92218244233463e-08		6.46146	4.64239	1.6180797533839e-24
-6.72824	-7.54558	7.49192138574618e-05		-6.72824	-7.54558	0.000601635
-5.3554	7.24137	1.89587883698361e-07		-5.3554	7.24137	8.9730542971279e-05
-4.67152	7.07727	2.13757575743816e-07		-4.67152	7.07727	5.98464886509322e-05
8.07939	6.3054	2.62995697279336e-08		8.07939	6.3054	4.59406330714632e-35
1.86997	-9.94882	1.6957476590571e-09		1.86997	-9.94882	7.61528521718079e-09
-4.41692	6.84445	2.21082912441833e-07		-4.41692	6.84445	4.76602232583925e-05
11.599	-7.30391	1.0595920031398e-07		11.599	-7.30391	8.22044901515157e-05
8.43361	3.13528	6.40685080040549e-08		8.43361	3.13528	2.37107037621769e-26
-5.39806	-8.34759	2.00505233766691e-05		-5.39806	-8.34759	2.88835481522241e-06
-5.70307	7.89296	1.00028940907147e-07		-5.70307	7.89296	3.30799050040735e-05
8.33407	-9.14225	1.22051737724491e-09		8.33407	-9.14225	2.44862421707125e-09
10.4308	-9.16562	1.05669522924555e-08		10.4308	-9.16562	8.29479319254747e-07
8.273	-9.18237	1.22051737724491e-09		8.273	-9.18237	2.44862421707125e-09
-5.02903	6.1597	2.73658822277184e-07		-5.02903	6.1597	0.000187973
7.83957	5.43553	5.55934097405475e-08		7.83957	5.43553	1.8945533322508e-31
9.77404	3.89258	3.11208840129224e-08		9.77404	3.89258	3.45590927738881e-32
12.0994	-8.46413	3.70921393513511e-08		12.0994	-8.46413	8.45948930773284e-08
-8.40411	-6.41871	9.28192430156751e-05		-8.40411	-6.41871	0.0105657
-8.24279	-7.42277	8.99072942835607e-05		-8.24279	-7.42277	0.00379598
9.72459	0.757312	1.36209082626314e-08		9.72459	0.757312	7.41963334799734e-18
7.78556	4.81121	7.42392522492697e-08		7.78556	4.81121	6.50873450349213e-29
-5.67102	6.82975	2.51229651043128e-07		-5.67102	6.82975	0.000327127
-4.47285	6.03537	2.31118196941403e-07		-4.47285	6.03537	6.31682729029245e-05
2.39817	-9.50841	2.33042322125315e-09		2.39817	-9.50841	4.46151027104301e-08
-5.28435	6.55631	2.63676461697144e-07		-5.28435	6.55631	0.000225797
-8.54988	-7.52221	7.55882399047248e-05		-8.54988	-7.52221	0.00347347
-1.56514	-16.1288	5.13770369066364e-08		-1.56514	-16.1288	6.25079208275139e-05
-5.05937	6.40546	2.74104486561295e-07		-5.05937	6.40546	0.000189074
-5.76286	6.86348	2.17802930452973e-07		-5.76286	6.86348	0.000232343
-5.81	6.27577	2.71319856500055e-07		-5.81	6.27577	0.000379867
9.88946	2.96171	2.74474306047793e-08		9.88946	2.96171	1.8411640036377e-26
-7.68104	2.71749	3.09114848577331e-08		-7.68104	2.71749	8.71906991233376e-06
8.08301	4.11055	8.05762048209115e-08		8.08301	4.11055	1.89441721650607e-27
-5.40203	7.82826	1.44354548950397e-07		-5.40203	7.82826	6.12630124464797e-05
5.34801	13.6802	4.58805629795373e-10		5.34801	13.6802	3.3281366558813e-26
-5.76455	-8.66852	1.97041997031154e-05		-5.76455	-8.66852	3.18080890458164e-06
-4.55873	-15.7821	6.78890008666581e-09		-4.55873	-15.7821	3.80956316189094e-07
-5.14597	7.52428	1.89587883698361e-07		-5.14597	7.52428	8.9730542971279e-05
2.71227	-11.2962	4.89016628182535e-10		2.71227	-11.2962	1.61604414269974e-12
10.3612	-9.08913	1.55557094537215e-08		10.3612	-9.08913	6.88816601473451e-07
7.77365	5.77178	4.53030259062549e-08		7.77365	5.77178	9.2671390033432e-33
5.27856	13.4943	4.33323937891291e-10		5.27856	13.4943	1.1633034120352e-27
4.68637	2.76819	1.05944387074268e-08		4.68637	2.76819	1.63232263818118e-14
8.77319	2.75939	4.37142839584365e-08		8.77319	2.75939	3.03232913330988e-23
-4.43415	-16.0608	6.24555884322683e-09		-4.43415	-16.0608	3.27493423258363e-07
9.58553	0.901282	1.40080002793012e-08		9.58553	0.901282	1.47677578447076e-17
7.88083	5.76626	4.42993075167989e-08		7.88083	5.76626	7.56584892820295e-34
-4.56931	-15.8953	6.78890008666581e-09		-4.56931	-15.8953	3.80956316189094e-07
9.65665	5.70868	2.22826348491656e-08		9.65665	5.70868	3.77913761615718e-41
-5.78403	6.04783	2.73880906774889e-07		-5.78403	6.04783	0.000357248
-5.34902	8.01248	1.09963762170693e-07		-5.34902	8.01248	2.05423242296168e-05
8.0307	-1.34026	5.79026248949577e-09		8.0307	-1.34026	1.43103959294133e-10
10.1094	6.07751	1.12128362342007e-08		10.1094	6.07751	1.57546479542683e-45
-5.64815	5.77928	2.58469788736609e-07		-5.64815	5.77928	0.000267104
-4.73623	7.14158	2.13757575743816e-07		-4.73623	7.14158	5.98464886509322e-05
9.84913	6.05619	1.43106402775183e-08		9.84913	6.05619	4.1308442671782e-44
-7.32952	2.7665	3.24616024823187e-08		-7.32952	2.7665	6.08438720316e-06
2.70332	-11.2894	4.89016628182535e-10		2.70332	-11.2894	1.61604414269974e-12
-6.12439	6.36832	2.52024608195317e-07		-6.12439	6.36832	0.000366721
7.41259	2.86064	6.68154841558747e-08		7.41259	2.86064	1.11697413054074e-22
-5.71015	6.58323	2.51229651043128e-07		-5.71015	6.58323	0.000327127
-6.58125	-9.94705	5.93644773940391e-06		-6.58125	-9.94705	1.04586134916184e-07
-6.68772	-8.35239	5.09563513781551e-05		-6.68772	-8.35239	0.000153419
-1.20852	16.0111	4.51792233762008e-10		-1.20852	16.0111	8.54524502441771e-08
7.786	5.54228	4.53030259062549e-08		7.786	5.54228	9.2671390033432e-33
-8.45223	-7.73037	8.39436977823837e-05		-8.45223	-7.73037	0.00386945
-11.5607	1.18154	1.20042412267828e-09		-11.5607	1.18154	2.45664410766791e-07
-5.95074	7.85181	1.24894471966884e-07		-5.95074	7.85181	7.28837179044508e-05
9.04684	5.41589	3.80808635916247e-08		9.04684	5.41589	4.24227686651754e-37
-7.15703	-8.48996	4.15896230124922e-05		-7.15703	-8.48996	9.0066672976131e-05
-8.21742	-6.24799	8.83813117846766e-05		-8.21742	-6.24799	0.00802632
-9.9457	2.04296	6.95880876021288e-09		-9.9457	2.04296	3.9991226911922e-05
-7.18125	-4.52742	1.61083273185762e-05		-7.18125	-4.52742	6.75825107099893e-06
-6.01107	6.58279	2.32635078065896e-07		-6.01107	6.58279	0.000321082
2.56923	-11.1982	5.4833646641713e-10		2.56923	-11.1982	1.88377518619413e-12
-7.412	-8.43906	5.96606762398518e-05		-7.412	-8.43906	0.000382623
-5.63838	6.33597	2.81858326069654e-07		-5.63838	6.33597	0.000343918
-9.95885	2.06344	6.95880876021288e-09		-9.95885	2.06344	3.9991226911922e-05
9.16875	4.02292	5.50968032284156e-08		9.16875	4.02292	7.75889272808196e-31
9.32516	4.26742	4.56176885965539e-08		9.32516	4.26742	2.29855083491032e-33
-2.17403	-16.0778	4.40283821832385e-08		-2.17403	-16.0778	3.95365679082917e-05
-4.96435	6.07232	2.73658822277184e-07		-4.96435	6.07232	0.000187973
-0.442253	-15.9311	4.33856041903627e-08		-0.442253	-15.9311	3.38410717376662e-05
-7.06142	-6.89595	9.36945875325607e-05		-7.06142	-6.89595	0.00197203
12.0955	-6.00929	1.25247509576541e-07		12.0955	-6.00929	0.00142174
11.7391	-6.5098	1.31019573508592e-07		11.7391	-6.5098	0.000654125
9.64806	0.733766	1.1826760498795e-08		9.64806	0.733766	2.83345923413851e-16
5.29604	13.6208	4.33323937891291e-10		5.29604	13.6208	1.1633034120352e-27
-1.25083	15.6698	3.24395096793107e-10		-1.25083	15.6698	2.13169493366206e-08
2.1933	-10.9037	7.56485411743162e-10		2.1933	-10.9037	2.58650795927821e-11
-6.06289	6.71182	2.32635078065896e-07		-6.06289	6.71182	0.000321082
-6.08483	6.19233	2.52024608195317e-07		-6.08483	6.19233	0.000366721
1.2412	-10.0765	1.41340326184816e-09		1.2412	-10.0765	3.06302912397353e-09
-5.06655	7.08773	2.25485372319336e-07		-5.06655	7.08773	0.000102891
12.0498	-8.59103	3.70921393513511e-08		12.0498	-8.59103	8.45948930773284e-08
-5.95019	6.90759	2.01014682700585e-07		-5.95019	6.90759	0.000231367
9.95667	4.22629	2.35711852315e-08		9.95667	4.22629	6.32450398128477e-35
-0.312893	16.4051	6.60599926225939e-10		-0.312893	16.4051	4.4050591410364e-07
-3.26921	-15.7373	2.46116052966788e-08		-3.26921	-15.7373	8.27864368702431e-06
-5.5946	6.7969	2.61872038012164e-07		-5.5946	6.7969	0.000290747
5.65059	3.4961	4.19717884369147e-08		5.65059	3.4961	2.3705891698174e-19
-3.71616	6.47429	1.47440646307311e-07		-3.71616	6.47429	4.89655370797659e-06
-5.52884	5.59128	2.66485392364804e-07		-5.52884	5.59128	0.000250195
-9.50476	2.19688	1.14738007036468e-08		-9.50476	2.19688	6.68890189888591e-05
9.84193	6.37704	1.096855483758e-08		9.84193	6.37704	8.76386721737228e-46
-6.47872	-9.14108	1.58668614351147e-05		-6.47872	-9.14108	2.45260444672272e-06
-6.85509	-8.14058	5.09563513781551e-05		-6.85509	-8.14058	0.000153419
-6.95239	-8.68355	4.15896230124922e-05		-6.95239	-8.68355	9.0066672976131e-05
-5.1168	6.26966	2.74104486561295e-07		-5.1168	6.26966	0.000189074
-5.73038	7.06555	2.17802930452973e-07		-5.73038	7.06555	0.000232343
-7.78423	-7.78652	7.80744369885064e-05		-7.78423	-7.78652	0.00158241
7.15497	5.26682	5.42850931184856e-08		7.15497	5.26682	1.64675766143241e-29
10.6244	-0.722538	5.67307497221256e-09		10.6244	-0.722538	2.11334827870314e-13
-1.98272	-16.12	4.82790062312164e-08		-1.98272	-16.12	5.17064921078657e-05
10.0889	6.11297	1.12128362342007e-08		10.0889	6.11297	1.57546479542683e-45
8.28158	-9.17394	1.22051737724491e-09		8.28158	-9.17394	2.44862421707125e-09
11.7436	-6.30035	1.34222029328112e-07		11.7436	-6.30035	0.00114444
9.09544	1.40189	1.73369097532386e-08		9.09544	1.40189	2.60319179291747e-18
-7.45252	-5.72138	7.17547549650828e-05		-7.45252	-5.72138	0.00161506
8.61512	3.41485	6.40685080040549e-08		8.61512	3.41485	2.37107037621769e-26
-6.51133	5.45807	1.71715176318113e-07		-6.51133	5.45807	8.16832435367787e-05
-6.21265	6.3328	2.25783646457538e-07		-6.21265	6.3328	0.000308875
-4.34182	-16.0955	8.44797299076684e-09		-4.34182	-16.0955	7.31811744747965e-07
-5.0664	7.24608	1.86654098638391e-07		-5.0664	7.24608	5.85653547653796e-05
-6.59959	-9.88643	5.93644773940391e-06		-6.59959	-9.88643	1.04586134916184e-07
10.1105	0.86076	1.29225035142274e-08		10.1105	0.86076	3.27101072480297e-18
-6.45396	5.48696	1.71715176318113e-07		-6.45396	5.48696	8.16832435367787e-05
-5.19342	6.04257	2.83385200446031e-07		-5.19342	6.04257	0.000265862
-5.06439	6.63396	2.56710512220048e-07		-5.06439	6.63396	0.000153409
4.91065	2.73311	1.38835933770931e-08		4.91065	2.73311	5.25237545811385e-15
2.57853	-11.3635	5.4833646641713e-10		2.57853	-11.3635	1.88377518619413e-12
-5.68957	6.18945	2.71319856500055e-07		-5.68957	6.18945	0.000379867
6.70984	-5.05021	1.38771318772111e-08		6.70984	-5.05021	0.000255871
-6.03206	5.63233	2.41946958459014e-07		-6.03206	5.63233	0.000249609
-4.27259	-16.1646	8.44797299076684e-09		-4.27259	-16.1646	7.31811744747965e-07
-7.51326	-8.5132	4.5057051674582e-05		-7.51326	-8.5132	0.00016682
-0.690783	-16.0516	4.79215655060516e-08		-0.690783	-16.0516	4.91212371953989e-05
7.87667	6.17627	2.62995697279336e-08		7.87667	6.17627	4.59406330714632e-35
6.20403	4.03029	5.88002302950854e-08		6.20403	4.03029	1.29046395166867e-21
-4.73233	5.99	2.55575740535878e-07		-4.73233	5.99	0.000116393
8.05558	5.43441	5.42727578357375e-08		8.05558	5.43441	1.74187051143673e-32
5.40159	13.7244	4.58805629795373e-10		5.40159	13.7244	3.3281366558813e-26
-6.19348	9.14427	2.43904025909747e-08		-6.19348	9.14427	1.6515082071007e-06
-7.28872	-8.65417	4.40088990911013e-05		-7.28872	-8.65417	0.000129635
8.70133	3.60343	6.17647947909412e-08		8.70133	3.60343	1.71956450915354e-28
-7.72521	-8.18011	6.14218287009691e-05		-7.72521	-8.18011	0.000512883
11.4934	-6.33509	1.28705702327228e-07		11.4934	-6.33509	0.000952245
-5.07213	6.20264	2.74104486561295e-07		-5.07213	6.20264	0.000189074
-5.38013	5.25537	2.32203256187665e-07		-5.38013	5.25537	0.000122636
-7.38059	-7.20094	9.84323484431167e-05		-7.38059	-7.20094	0.00273054
9.14816	3.6818	5.3999606359582e-08		9.14816	3.6818	7.90580966075665e-29
-6.57567	-8.37417	4.48796944437598e-05		-6.57567	-8.37417	8.30997685117094e-05
-5.00146	6.43215	2.74104486561295e-07		-5.00146	6.43215	0.000189074
-5.61414	6.13538	2.83532637894107e-07		-5.61414	6.13538	0.000329335
-8.24588	-6.24955	8.83813117846766e-05		-8.24588	-6.24955	0.00802632
-5.04597	6.83229	2.56710512220048e-07		-5.04597	6.83229	0.000153409
11.9393	-5.94574	1.29941709575844e-07		11.9393	-5.94574	0.00153423
-8.42553	-6.57902	9.28192430156751e-05		-8.42553	-6.57902	0.0105657
-0.792039	-16.1261	5.12142912794549e-08		-0.792039	-16.1261	6.21898229859715e-05
-5.62361	6.33612	2.81858326069654e-07		-5.62361	6.33612	0.000343918
12.0406	-6.21835	1.2970352168356e-07		12.0406	-6.21835	0.00110554
-5.29293	5.76416	2.65278199005432e-07		-5.29293	5.76416	0.000205192
-1.83977	-16.1793	4.82790062312164e-08		-1.83977	-16.1793	5.17064921078657e-05
8.13483	2.87375	6.13072555444072e-08		8.13483	2.87375	1.99279049760372e-24
-6.44047	6.2043	1.95014739141706e-07		-6.44047	6.2043	0.000226459
-7.30695	2.28907	2.80046417973146e-08		-7.30695	2.28907	5.45937432920521e-06
7.34784	6.28773	2.57972241672602e-08		7.34784	6.28773	9.70637903414461e-31
-4.269	-16.1451	8.44797299076684e-09		-4.269	-16.1451	7.31811744747965e-07
-5.92207	7.0357	2.01014682700585e-07		-5.92207	7.0357	0.000231367
-0.748104	-15.8964	5.37499698555e-08		-0.748104	-15.8964	7.89492760144908e-05
-8.35494	-6.35178	8.28966562858377e-05		-8.35494	-6.35178	0.00881088
8.86428	2.22154	3.5888141691813e-08		8.86428	2.22154	8.9813109484909e-22
-1.49718	15.9625	3.19184547537945e-10		-1.49718	15.9625	2.14316589166575e-08
10.6038	-0.346745	6.17220693754038e-09		10.6038	-0.346745	2.79041224210025e-14
9.39438	4.28522	4.56176885965539e-08		9.39438	4.28522	2.29855083491032e-33
-5.74698	5.95151	2.73880906774889e-07		-5.74698	5.95151	0.000357248
-4.24679	-16.1985	8.44797299076684e-09		-4.24679	-16.1985	7.31811744747965e-07
-4.41087	-16.078	6.24555884322683e-09		-4.41087	-16.078	3.27493423258363e-07
8.07861	5.62878	4.42993075167989e-08		8.07861	5.62878	7.56584892820295e-34
-5.85256	6.52206	2.51229651043128e-07		-5.85256	6.52206	0.000327127
-5.71548	6.60706	2.51229651043128e-07		-5.71548	6.60706	0.000327127
-1.25503	15.7585	3.86984409175064e-10		-1.25503	15.7585	4.64327198406831e-08
11.6708	-6.25458	1.34222029328112e-07		11.6708	-6.25458	0.00114444
-6.74375	-8.49675	3.80575307729536e-05		-6.74375	-8.49675	5.61415295762124e-05
6.88102	-4.69474	1.65965457481179e-08		6.88102	-4.69474	0.000542939
-5.63659	6.95154	2.27884924895352e-07		-5.63659	6.95154	0.000203037
-5.40592	-8.90104	1.14436108910225e-05		-5.40592	-8.90104	4.51807365595647e-07
8.12594	2.95463	6.46692738259328e-08		8.12594	2.95463	4.06628779940316e-24
11.8769	-6.10221	1.3459212186234e-07		11.8769	-6.10221	0.0012012
5.8584	4.36488	4.96534878391029e-08		5.8584	4.36488	5.87419823602149e-22
-8.03166	-7.76471	7.53222015892383e-05		-8.03166	-7.76471	0.00175661
-4.82987	-15.7231	4.95647239890621e-09		-4.82987	-15.7231	1.49931577805703e-07
9.97239	5.99547	1.12128362342007e-08		9.97239	5.99547	1.57546479542683e-45
3.02868	-9.16811	2.48231789164996e-09		3.02868	-9.16811	7.10915083513186e-08
-5.92692	6.50674	2.52024608195317e-07		-5.92692	6.50674	0.000366721
-5.17126	6.68362	2.63676461697144e-07		-5.17126	6.68362	0.000225797
5.48524	13.2933	3.74868568803005e-10		5.48524	13.2933	2.842123365229e-29
10.8916	-8.402	4.22047546302836e-08		10.8916	-8.402	5.39277407111613e-07
9.9879	6.03215	1.12128362342007e-08		9.9879	6.03215	1.57546479542683e-45
8.29703	2.89955	6.13072555444072e-08		8.29703	2.89955	1.99279049760372e-24
-6.51617	6.12964	1.98947165188428e-07		-6.51617	6.12964	0.000203392
-7.40083	2.62575	3.24616024823187e-08		-7.40083	2.62575	6.08438720316e-06
8.0735	5.52926	4.42993075167989e-08		8.0735	5.52926	7.56584892820295e-34
12.1925	-9.92107	7.04165010191076e-09		12.1925	-9.92107	1.06449350881783e-08
9.52892	3.81057	3.87095987535798e-08		9.52892	3.81057	1.10380072409974e-31
-6.04721	6.39542	2.52024608195317e-07		-6.04721	6.39542	0.000366721
-5.66062	-8.4466	1.97041997031154e-05		-5.66062	-8.4466	3.18080890458164e-06
5.33583	-4.38482	1.46558380811978e-08		5.33583	-4.38482	3.24990374106762e-05
-1.82679	6.73292	2.5374851913139e-08		-1.82679	6.73292	2.86044954164027e-07
9.93084	3.88189	3.11208840129224e-08		9.93084	3.88189	3.45590927738881e-32
9.86359	6.0929	1.43106402775183e-08		9.86359	6.0929	4.1308442671782e-44
5.11762	2.36571	1.38890657787202e-08		5.11762	2.36571	6.34605816091184e-15
-0.827226	-15.7936	5.37499698555e-08		-0.827226	-15.7936	7.89492760144908e-05
9.80263	3.40673	2.9488443294354e-08		9.80263	3.40673	3.15136518744383e-28
10.5932	-8.7335	2.6503624436111e-08		10.5932	-8.7335	4.79424235463364e-07
-5.89683	7.04765	2.17802930452973e-07		-5.89683	7.04765	0.000232343
-7.14215	2.37689	2.83406341947737e-08		-7.14215	2.37689	3.52738373675596e-06
6.82991	-4.93047	1.58450135840397e-08		6.82991	-4.93047	0.000423485
-7.23328	2.60253	3.24616024823187e-08		-7.23328	2.60253	6.08438720316e-06
-5.76737	6.36795	2.71319856500055e-07		-5.76737	6.36795	0.000379867
7.83213	-1.35473	5.29712123392062e-09		7.83213	-1.35473	2.23956577859998e-10
-1.23533	15.8351	3.86984409175064e-10		-1.23533	15.8351	4.64327198406831e-08
-5.57479	7.54554	1.44354548950397e-07		-5.57479	7.54554	6.12630124464797e-05
-7.52859	2.59938	3.09114848577331e-08		-7.52859	2.59938	8.71906991233376e-06
5.44233	13.7403	4.58805629795373e-10		5.44233	13.7403	3.3281366558813e-26
7.62897	3.55998	8.13935179367945e-08		7.62897	3.55998	2.19791751625623e-25
10.5825	-0.272559	7.03043646909789e-09		10.5825	-0.272559	2.72958687603192e-15
10.5681	-8.76481	2.6503624436111e-08		10.5681	-8.76481	4.79424235463364e-07
8.52989	2.97226	5.67388294761125e-08		8.52989	2.97226	1.25727659690894e-24
-7.238	2.60516	3.24616024823187e-08		-7.238	2.60516	6.08438720316e-06
12.4192	-6.46275	1.17060505753888e-07		12.4192	-6.46275	0.000503479
3.32462	-9.89293	1.47816734168907e-09		3.32462	-9.89293	3.96970406153e-09
-5.06593	7.0166	2.25485372319336e-07		-5.06593	7.0166	0.000102891
10.6111	-0.697108	5.67307497221256e-09		10.6111	-0.697108	2.11334827870314e-13
-8.56946	-7.60276	7.55882399047248e-05		-8.56946	-7.60276	0.00347347
11.9676	-8.6923	3.86084890992373e-08		11.9676	-8.6923	1.3279570537178e-07
9.7226	0.520072	1.16650240236089e-08		9.7226	0.520072	1.53728013599211e-16
-4.96778	7.04854	2.25485372319336e-07		-4.96778	7.04854	0.000102891
11.4284	-6.5056	1.25639019936627e-07		11.4284	-6.5056	0.000548555
-8.21164	-6.52291	9.89812876806372e-05		-8.21164	-6.52291	0.0097224
0.497613	-2.57665	6.16833372591941e-08		0.497613	-2.57665	0.000146066
-4.21547	-16.196	8.44797299076684e-09		-4.21547	-16.196	7.31811744747965e-07
-1.39364	15.9511	3.86984409175064e-10		-1.39364	15.9511	4.64327198406831e-08
-5.17585	5.97587	2.83385200446031e-07		-5.17585	5.97587	0.000265862
-4.69235	8.37633	7.89157304727791e-08		-4.69235	8.37633	3.02720027069035e-06
-4.21358	-16.191	8.44797299076684e-09		-4.21358	-16.191	7.31811744747965e-07
5.31922	2.29284	1.73993393084749e-08		5.31922	2.29284	1.47076578929306e-15
8.99305	5.44941	3.80808635916247e-08		8.99305	5.44941	4.24227686651754e-37
-4.92507	-7.30223	1.63142089269024e-05		-4.92507	-7.30223	9.86248857421391e-07
10.1502	3.34281	2.34878391901194e-08		10.1502	3.34281	8.41083718155409e-29
11.9443	-7.973	7.01415793471645e-08		11.9443	-7.973	3.35041201741501e-06
-7.86396	-8.03279	7.80744369885064e-05		-7.86396	-8.03279	0.00158241
7.94044	3.1907	7.34281928135279e-08		7.94044	3.1907	2.88856194182604e-25
-7.03615	-8.64016	4.15896230124922e-05		-7.03615	-8.64016	9.0066672976131e-05
-4.66316	-15.868	4.95647239890621e-09		-4.66316	-15.868	1.49931577805703e-07
-4.8724	7.10071	2.25485372319336e-07		-4.8724	7.10071	0.000102891
-5.45478	6.13665	2.83532637894107e-07		-5.45478	6.13665	0.000329335
7.43255	5.72315	4.52260410870721e-08		7.43255	5.72315	1.1492476121335e-31
9.89978	5.94149	1.43106402775183e-08		9.89978	5.94149	4.1308442671782e-44
7.7227	5.69529	4.53030259062549e-08		7.7227	5.69529	9.2671390033432e-33
9.49424	2.73964	2.95830303932858e-08		9.49424	2.73964	2.45685149004391e-24
8.60457	2.73459	4.79070885701931e-08		8.60457	2.73459	5.1238417394305e-23
-5.65124	-8.74659	1.97041997031154e-05		-5.65124	-8.74659	3.18080890458164e-06
-7.20443	-8.27067	5.60448074755955e-05		-7.20443	-8.27067	0.000255593
9.28472	5.2343	3.25324264218235e-08		9.28472	5.2343	2.24236248224382e-38
-5.59979	6.05298	2.83532637894107e-07		-5.59979	6.05298	0.000329335
5.3731	-4.55697	1.46558380811978e-08		5.3731	-4.55697	3.24990374106762e-05
9.01882	4.48762	4.99633386959429e-08		9.01882	4.48762	2.24260455226283e-34
7.56144	6.0796	3.53850328178738e-08		7.56144	6.0796	4.71047071094967e-32
-4.89647	7.0354	2.25485372319336e-07		-4.89647	7.0354	0.000102891
-9.39244	1.95898	1.05241591088845e-08		-9.39244	1.95898	5.55254580517782e-05
9.01986	3.83232	5.50968032284156e-08		9.01986	3.83232	7.75889272808196e-31
7.73565	6.02004	3.5519705781951e-08		7.73565	6.02004	1.87861523031884e-33
8.33614	5.41644	5.16778634204738e-08		8.33614	5.41644	1.44283118136748e-33
-4.25644	-16.1244	8.44797299076684e-09		-4.25644	-16.1244	7.31811744747965e-07
-7.04479	2.07919	2.35219774026538e-08		-7.04479	2.07919	2.15875765250823e-06
6.70155	6.02988	3.03974562894398e-08		6.70155	6.02988	4.05995735436504e-28
-5.62307	6.27777	2.81858326069654e-07		-5.62307	6.27777	0.000343918
-5.30384	6.40047	2.82737768586235e-07		-5.30384	6.40047	0.000272489
7.95175	6.17817	2.62995697279336e-08		7.95175	6.17817	4.59406330714632e-35
-4.84392	5.70812	2.37266333624941e-07		-4.84392	5.70812	9.24662465683586e-05
-8.25118	-6.27002	8.28966562858377e-05		-8.25118	-6.27002	0.00881088
1.60222	-9.8673	1.56270632975029e-09		1.60222	-9.8673	5.16377030445849e-09
10.0728	6.21127	8.60819607832661e-09		10.0728	6.21127	2.85543968948961e-47
10.0553	6.12863	1.12128362342007e-08		10.0553	6.12863	1.57546479542683e-45
9.534	0.864352	1.40080002793012e-08		9.534	0.864352	1.47677578447076e-17
8.17368	2.83698	6.13072555444072e-08		8.17368	2.83698	1.99279049760372e-24
5.36805	4.57189	3.24199014729216e-08		5.36805	4.57189	8.04219729611587e-22
7.36988	3.58628	8.17621105463345e-08		7.36988	3.58628	1.69871234688853e-24
-5.06452	7.46197	1.86654098638391e-07		-5.06452	7.46197	5.85653547653796e-05
-6.56046	6.66132	1.78951888412004e-07		-6.56046	6.66132	0.000203624
9.6488	0.731738	1.1826760498795e-08		9.6488	0.731738	2.83345923413851e-16
0.456908	-2.61607	6.16833372591941e-08		0.456908	-2.61607	0.000146066
-7.62762	2.58606	3.09114848577331e-08		-7.62762	2.58606	8.71906991233376e-06
-5.75552	6.08627	2.73880906774889e-07		-5.75552	6.08627	0.000357248
-6.82488	2.14719	2.80737327418529e-08		-6.82488	2.14719	2.18750937013974e-06
10.5899	-0.190444	7.03043646909789e-09		10.5899	-0.190444	2.72958687603192e-15
-5.94104	6.65516	2.32635078065896e-07		-5.94104	6.65516	0.000321082
9.91832	6.27324	1.096855483758e-08		9.91832	6.27324	8.76386721737228e-46
11.9863	-8.72238	3.86084890992373e-08		11.9863	-8.72238	1.3279570537178e-07
-4.82357	7.52423	1.78216653348006e-07		-4.82357	7.52423	3.33521484554297e-05
-7.39586	2.58862	3.24616024823187e-08		-7.39586	2.58862	6.08438720316e-06
12.4254	-9.22409	1.60637266738543e-08		12.4254	-9.22409	9.63751601557335e-09
-7.37365	2.39556	2.80046417973146e-08		-7.37365	2.39556	5.45937432920521e-06
12.435	-6.30661	1.20078555938478e-07		12.435	-6.30661	0.00089536
-7.5525	2.72314	3.09114848577331e-08		-7.5525	2.72314	8.71906991233376e-06
8.21341	3.85526	7.62505285332011e-08		8.21341	3.85526	1.87148878439298e-28
5.36081	13.5541	4.33323937891291e-10		5.36081	13.5541	1.1633034120352e-27
7.48603	5.92128	3.53850328178738e-08		7.48603	5.92128	4.71047071094967e-32
12.1105	-6.05998	1.25247509576541e-07		12.1105	-6.05998	0.00142174
-7.66987	-7.59287	9.26868042850719e-05		-7.66987	-7.59287	0.00254099
-7.77309	2.64639	2.87828171483386e-08		-7.77309	2.64639	1.25986417655742e-05
8.27523	2.64516	5.14146528580104e-08		8.27523	2.64516	7.49411301703617e-23
-8.69969	2.143	1.89256237448902e-08		-8.69969	2.143	4.24627439467719e-05
-4.72883	7.60201	1.41206750828744e-07		-4.72883	7.60201	1.63037488999371e-05
-8.99496	-7.2307	7.32836111835561e-05		-8.99496	-7.2307	0.00507855
2.12662	-9.39101	2.69355189084021e-09		2.12662	-9.39101	1.26927759314616e-07
-5.81502	6.54683	2.51229651043128e-07		-5.81502	6.54683	0.000327127
-8.06493	-7.96289	7.53222015892383e-05		-8.06493	-7.96289	0.00175661
10.6102	-0.41569	6.17220693754038e-09		10.6102	-0.41569	2.79041224210025e-14
-5.27937	6.59783	2.63676461697144e-07		-5.27937	6.59783	0.000225797
-6.2487	-8.89398	2.06996716812646e-05		-6.2487	-8.89398	5.12914572297127e-06
7.49731	4.95367	6.56595388730269e-08		7.49731	4.95367	3.50760388866202e-29
11.9329	-8.75601	3.86084890992373e-08		11.9329	-8.75601	1.3279570537178e-07
11.559	-6.38436	1.34222029328112e-07		11.559	-6.38436	0.00114444
-7.08496	1.83391	2.35219774026538e-08		-7.08496	1.83391	2.15875765250823e-06
9.84821	3.63531	3.08156591063127e-08		9.84821	3.63531	3.86790479651284e-30
-5.92336	8.00377	9.09051812643718e-08		-5.92336	8.00377	3.37101965186563e-05
-5.56307	6.36294	2.81858326069654e-07		-5.56307	6.36294	0.000343918
6.91847	5.97768	3.27257671914097e-08		6.91847	5.97768	2.25226651864991e-29
9.84696	6.17289	1.43106402775183e-08		9.84696	6.17289	4.1308442671782e-44
-7.48024	-8.37308	6.14218287009691e-05		-7.48024	-8.37308	0.000512883
7.41405	3.35798	7.6020075272826e-08		7.41405	3.35798	1.5878365647065e-23
-2.07735	-16.3004	3.83762299269161e-08		-2.07735	-16.3004	2.36883710052027e-05
9.29681	4.19591	4.56176885965539e-08		9.29681	4.19591	2.29855083491032e-33
2.17215	-10.9918	7.56485411743162e-10		2.17215	-10.9918	2.58650795927821e-11
-7.6344	-7.91517	7.8141753136414e-05		-7.6344	-7.91517	0.00126912
7.78269	5.44693	5.55934097405475e-08		7.78269	5.44693	1.8945533322508e-31
9.47699	2.59676	2.95830303932858e-08		9.47699	2.59676	2.45685149004391e-24
-6.0468	6.97847	2.01014682700585e-07		-6.0468	6.97847	0.000231367
2.42524	-9.89504	1.83342401965618e-09		2.42524	-9.89504	1.06277393190505e-08
12.1026	-8.53173	3.70921393513511e-08		12.1026	-8.53173	8.45948930773284e-08
-4.81244	-7.35761	1.1604657355604e-05		-4.81244	-7.35761	2.83396949627141e-07
12.1584	-6.72987	1.26517069027307e-07		12.1584	-6.72987	0.000624103
-6.65183	-8.51552	3.37512220697421e-05		-6.65183	-8.51552	3.15348638319632e-05
-1.00682	-16.1861	5.29569777201622e-08		-1.00682	-16.1861	6.94283161541143e-05
10.5624	-0.316917	6.17220693754038e-09		10.5624	-0.316917	2.79041224210025e-14
-8.57975	-6.77629	8.72571541250508e-05		-8.57975	-6.77629	0.0090449
8.30653	3.30928	6.94628831153709e-08		8.30653	3.30928	5.68899773460314e-26
-6.21633	5.50793	2.18517086254393e-07		-6.21633	5.50793	0.000203981
-5.12772	6.99701	2.30448869714276e-07		-5.12772	6.99701	0.00015468
-5.19959	5.61568	2.65278199005432e-07		-5.19959	5.61568	0.000205192
-7.38297	-8.63494	4.40088990911013e-05		-7.38297	-8.63494	0.000129635
-1.41257	-16.0603	5.30013781919167e-08		-1.41257	-16.0603	6.92346936666022e-05
10.6164	-8.77281	2.6503624436111e-08		10.6164	-8.77281	4.79424235463364e-07
2.64194	-11.2477	5.4833646641713e-10		2.64194	-11.2477	1.88377518619413e-12
11.6102	-7.99319	7.0130054410248e-08		11.6102	-7.99319	3.3597282900551e-06
-4.37199	-16.1413	6.24555884322683e-09		-4.37199	-16.1413	3.27493423258363e-07
11.4953	-6.16811	1.28705702327228e-07		11.4953	-6.16811	0.000952245
7.99884	6.32768	2.62995697279336e-08		7.99884	6.32768	4.59406330714632e-35
-5.85634	7.26865	1.77420396835044e-07		-5.85634	7.26865	0.000138955
9.90859	6.2647	1.096855483758e-08		9.90859	6.2647	8.76386721737228e-46
-1.47783	15.8574	3.86984409175064e-10		-1.47783	15.8574	4.64327198406831e-08
10.6044	-0.561642	6.17220693754038e-09		10.6044	-0.561642	2.79041224210025e-14
7.52264	-1.32227	4.81683356784852e-09		7.52264	-1.32227	3.27611855444132e-10
8.8555	4.3668	6.14038015241861e-08		8.8555	4.3668	7.40837685153976e-32
5.24427	4.93286	2.31634383792971e-08		5.24427	4.93286	6.16762888798086e-22
7.39897	3.63833	8.17621105463345e-08		7.39897	3.63833	1.69871234688853e-24
-6.91023	2.28265	2.80737327418529e-08		-6.91023	2.28265	2.18750937013974e-06
9.87765	5.90353	1.43106402775183e-08		9.87765	5.90353	4.1308442671782e-44
9.93845	6.36493	1.096855483758e-08		9.93845	6.36493	8.76386721737228e-46
-4.56837	7.91561	1.01709804344329e-07		-4.56837	7.91561	3.49497579738864e-06
-10.0596	2.00301	6.95880876021288e-09		-10.0596	2.00301	3.9991226911922e-05
9.75151	0.847783	1.36209082626314e-08		9.75151	0.847783	7.41963334799734e-18
9.13592	3.86662	5.50968032284156e-08		9.13592	3.86662	7.75889272808196e-31
-8.9797	2.221	1.63718840032619e-08		-8.9797	2.221	5.53779411274087e-05
-8.05443	2.37374	2.36672591527294e-08		-8.05443	2.37374	1.98529554247719e-05
-6.0425	6.75543	2.32635078065896e-07		-6.0425	6.75543	0.000321082
-7.68411	2.28492	2.70727820451908e-08		-7.68411	2.28492	8.36458710465019e-06
-6.06398	7.11006	2.01014682700585e-07		-6.06398	7.11006	0.000231367
7.68074	5.22059	5.55934097405475e-08		7.68074	5.22059	1.8945533322508e-31
9.86503	3.61063	3.08156591063127e-08		9.86503	3.61063	3.86790479651284e-30
-5.94498	6.48731	2.52024608195317e-07		-5.94498	6.48731	0.000366721
-5.39458	7.57182	1.44354548950397e-07		-5.39458	7.57182	6.12630124464797e-05
-4.51174	8.04432	1.01709804344329e-07		-4.51174	8.04432	3.49497579738864e-06
6.98086	-4.62941	1.65965457481179e-08		6.98086	-4.62941	0.000542939
-5.18319	6.33815	2.82737768586235e-07		-5.18319	6.33815	0.000272489
-8.42152	-6.74988	9.65900501374834e-05		-8.42152	-6.74988	0.00968465
7.78284	6.39574	2.67726159877117e-08		7.78284	6.39574	1.44749024257977e-33
9.92831	5.94978	1.43106402775183e-08		9.92831	5.94978	4.1308442671782e-44
-2.06886	-16.332	3.83762299269161e-08		-2.06886	-16.332	2.36883710052027e-05
2.04184	-9.68376	2.26317115989142e-09		2.04184	-9.68376	4.08551506143114e-08
8.1833	-9.19872	1.22051737724491e-09		8.1833	-9.19872	2.44862421707125e-09
-5.66387	7.17617	2.17802930452973e-07		-5.66387	7.17617	0.000232343
-4.6814	-15.8548	4.95647239890621e-09		-4.6814	-15.8548	1.49931577805703e-07
-9.9202	2.10538	7.37548225037189e-09		-9.9202	2.10538	4.78627047033489e-05
-6.08562	6.12071	2.55275735730964e-07		-6.08562	6.12071	0.000339095
-4.89067	7.17717	2.25485372319336e-07		-4.89067	7.17717	0.000102891
-1.238	15.8541	3.86984409175064e-10		-1.238	15.8541	4.64327198406831e-08
-5.03129	7.0005	2.25485372319336e-07		-5.03129	7.0005	0.000102891
10.2869	-9.70104	6.92107048386465e-09		10.2869	-9.70104	7.22134508697266e-07
5.28175	-15.7564	4.66923446880942e-10		5.28175	-15.7564	4.4896078570897e-18
8.37311	-9.06907	1.6557361189582e-09		8.37311	-9.06907	1.91136072701715e-09
5.7403	4.66339	3.90818930176945e-08		5.7403	4.66339	2.01913533477597e-22
2.19275	-11.0762	7.56485411743162e-10		2.19275	-11.0762	2.58650795927821e-11
-9.04418	0.638066	4.8862683777686e-09		-9.04418	0.638066	9.1864633494196e-07
-4.65038	7.53842	1.41206750828744e-07		-4.65038	7.53842	1.63037488999371e-05
12.5931	-6.15023	1.06772768012724e-07		12.5931	-6.15023	0.000639718
-4.37926	-16.0995	6.24555884322683e-09		-4.37926	-16.0995	3.27493423258363e-07
-7.64109	2.64709	3.09114848577331e-08		-7.64109	2.64709	8.71906991233376e-06
-4.21804	-16.1833	8.44797299076684e-09		-4.21804	-16.1833	7.31811744747965e-07
-6.31716	6.74875	2.07793991400678e-07		-6.31716	6.74875	0.000274366
9.19865	1.59403	2.05471826709057e-08		9.19865	1.59403	8.19821478445159e-20
-5.49889	6.71006	2.61872038012164e-07		-5.49889	6.71006	0.000290747
-5.21984	5.53667	2.65278199005432e-07		-5.21984	5.53667	0.000205192
-6.85333	-8.44445	3.80575307729536e-05		-6.85333	-8.44445	5.61415295762124e-05
9.9976	6.21948	8.60819607832661e-09		9.9976	6.21948	2.85543968948961e-47
-8.96943	1.89963	1.46312747511743e-08		-8.96943	1.89963	4.55860478312445e-05
-9.68387	2.29777	9.29819227424793e-09		-9.68387	2.29777	6.05573890494359e-05
-5.13275	7.58473	1.47744915255718e-07		-5.13275	7.58473	4.53132194230712e-05
-5.91789	6.91825	2.01014682700585e-07		-5.91789	6.91825	0.000231367
11.2193	-8.24964	4.73569167241816e-08		11.2193	-8.24964	6.05849466166237e-07
7.20652	4.6671	7.27815123409221e-08		7.20652	4.6671	4.98629032288622e-27
-9.77403	2.02768	8.64706747437609e-09		-9.77403	2.02768	5.0406215912182e-05
-7.87827	-6.4147	0.000101799		-7.87827	-6.4147	0.00781025
-5.0849	-7.75893	1.53518983323237e-05		-5.0849	-7.75893	8.40657860055603e-07
-5.40235	6.30541	2.81858326069654e-07		-5.40235	6.30541	0.000343918
0.538022	-2.55299	6.16833372591941e-08		0.538022	-2.55299	0.000146066
-6.25687	5.56201	2.18517086254393e-07		-6.25687	5.56201	0.000203981
-6.10978	6.6356	2.32635078065896e-07		-6.10978	6.6356	0.000321082
-8.29165	-6.55054	9.28192430156751e-05		-8.29165	-6.55054	0.0105657
-5.23902	7.5639	1.47744915255718e-07		-5.23902	7.5639	4.53132194230712e-05
10.4575	0.0581983	8.98955025293427e-09		10.4575	0.0581983	5.23241453879318e-16
8.58658	4.21972	6.83447948866258e-08		8.58658	4.21972	9.04603632016799e-31
-8.38135	-6.27589	8.28966562858377e-05		-8.38135	-6.27589	0.00881088
-8.31925	-6.20241	8.28966562858377e-05		-8.31925	-6.20241	0.00881088
-5.45595	5.7372	2.66485392364804e-07		-5.45595	5.7372	0.000250195
3.14427	-9.79833	2.08489262797179e-09		3.14427	-9.79833	2.50775388893732e-08
1.76907	-9.58012	2.13199000018392e-09		1.76907	-9.58012	3.27286451990859e-08
-5.69494	6.0512	2.73880906774889e-07		-5.69494	6.0512	0.000357248
1.60468	-9.84428	1.56270632975029e-09		1.60468	-9.84428	5.16377030445849e-09
9.2103	4.11524	4.68252016697588e-08		9.2103	4.11524	3.0445507546375e-31
6.96981	-4.58546	1.65965457481179e-08		6.96981	-4.58546	0.000542939
-6.19623	6.57645	2.07793991400678e-07		-6.19623	6.57645	0.000274366
10.6289	-8.74603	2.6503624436111e-08		10.6289	-8.74603	4.79424235463364e-07
2.20064	-9.7385	2.33042322125315e-09		2.20064	-9.7385	4.46151027104301e-08
-5.72699	5.85004	2.73880906774889e-07		-5.72699	5.85004	0.000357248
-6.35819	6.29328	2.25783646457538e-07		-6.35819	6.29328	0.000308875
6.68776	4.87517	5.72310541092101e-08		6.68776	4.87517	1.62140563419897e-26
10.1089	3.06577	2.22656565181121e-08		10.1089	3.06577	4.91486166743711e-27
-9.73837	2.00246	8.64706747437609e-09		-9.73837	2.00246	5.0406215912182e-05
6.84689	-4.56119	1.65965457481179e-08		6.84689	-4.56119	0.000542939
8.75359	3.68362	6.17647947909412e-08		8.75359	3.68362	1.71956450915354e-28
-9.76029	2.23303	9.29819227424793e-09		-9.76029	2.23303	6.05573890494359e-05
-4.34825	-16.1644	6.24555884322683e-09		-4.34825	-16.1644	3.27493423258363e-07
-4.5678	-15.9398	6.24555884322683e-09		-4.5678	-15.9398	3.27493423258363e-07
10.5048	-0.227473	7.03043646909789e-09		10.5048	-0.227473	2.72958687603192e-15
-6.30275	6.88977	1.79015906127198e-07		-6.30275	6.88977	0.00020006
-5.57683	6.28907	2.81858326069654e-07		-5.57683	6.28907	0.000343918
9.71518	5.80577	1.79747268907558e-08		9.71518	5.80577	1.67642471204683e-42
-5.80888	6.47976	2.71319856500055e-07		-5.80888	6.47976	0.000379867
-6.19188	6.63765	2.07793991400678e-07		-6.19188	6.63765	0.000274366
7.31004	5.69825	4.41006255536967e-08		7.31004	5.69825	1.55867885799857e-30
-5.67498	7.09942	2.17802930452973e-07		-5.67498	7.09942	0.000232343
-7.1897	2.4747	3.33376163214417e-08		-7.1897	2.4747	4.17271502914783e-06
8.98632	5.21379	3.80808635916247e-08		8.98632	5.21379	4.24227686651754e-37
9.10571	3.67227	5.3999606359582e-08		9.10571	3.67227	7.90580966075665e-29
-5.37974	7.50576	1.89587883698361e-07		-5.37974	7.50576	8.9730542971279e-05
9.00899	5.23035	3.80808635916247e-08		9.00899	5.23035	4.24227686651754e-37
-6.94329	1.99785	2.31335594720572e-08		-6.94329	1.99785	1.27396977577163e-06
-5.93636	6.68167	2.32635078065896e-07		-5.93636	6.68167	0.000321082
-5.5747	6.51313	2.81858326069654e-07		-5.5747	6.51313	0.000343918
10.0643	6.26038	8.60819607832661e-09		10.0643	6.26038	2.85543968948961e-47
10.0247	6.27033	8.60819607832661e-09		10.0247	6.27033	2.85543968948961e-47
-6.39058	-2.86945	5.03106397167825e-07		-6.39058	-2.86945	1.65353904180262e-06
8.99199	5.39295	3.80808635916247e-08		8.99199	5.39295	4.24227686651754e-37
5.06824	4.99683	2.31634383792971e-08		5.06824	4.99683	6.16762888798086e-22
-5.16698	7.27299	1.89587883698361e-07		-5.16698	7.27299	8.9730542971279e-05
9.76748	4.28767	3.02425027896048e-08		9.76748	4.28767	2.37257541523308e-34
-1.0489	15.9362	4.51792233762008e-10		-1.0489	15.9362	8.54524502441771e-08
-4.82983	8.14536	1.0726213271008e-07		-4.82983	8.14536	7.23192650143249e-06
-7.23238	2.58893	3.24616024823187e-08		-7.23238	2.58893	6.08438720316e-06
3.72615	-9.699	1.38363357775343e-09		3.72615	-9.699	3.75236544117323e-09
-4.34213	-16.1454	8.44797299076684e-09		-4.34213	-16.1454	7.31811744747965e-07
-5.69816	5.64486	2.58469788736609e-07		-5.69816	5.64486	0.000267104
9.5395	6.18036	1.35495726958164e-08		9.5395	6.18036	2.53453235350158e-44
11.6516	-8.57225	3.86348286046302e-08		11.6516	-8.57225	1.99688803438124e-07
12.7592	-6.42302	1.04017941417079e-07		12.7592	-6.42302	0.000358983
-8.16106	-6.98491	0.000103087		-8.16106	-6.98491	0.00904595
10.0489	6.40848	8.60819607832661e-09		10.0489	6.40848	2.85543968948961e-47
-5.98862	7.15768	2.01014682700585e-07		-5.98862	7.15768	0.000231367
5.28487	13.2948	3.74868568803005e-10		5.28487	13.2948	2.842123365229e-29
-7.23742	-7.62539	8.93094306272846e-05		-7.23742	-7.62539	0.00174989
8.50498	-1.29691	6.26817109648172e-09		8.50498	-1.29691	2.00584188741126e-11
-7.63423	2.18302	2.70727820451908e-08		-7.63423	2.18302	8.36458710465019e-06
-9.515	0.219621	3.16616413224364e-09		-9.515	0.219621	1.62610526251014e-07
-5.9262	6.48038	2.52024608195317e-07		-5.9262	6.48038	0.000366721
-5.92111	7.43706	1.63098870301537e-07		-5.92111	7.43706	0.00013992
6.67923	-4.10228	1.69527281651497e-08		6.67923	-4.10228	0.000418472
-0.896256	-15.9047	5.37499698555e-08		-0.896256	-15.9047	7.89492760144908e-05
-6.09025	-9.25071	1.18731880579701e-05		-6.09025	-9.25071	6.97281864274499e-07
-4.84009	7.21289	1.78216653348006e-07		-4.84009	7.21289	3.33521484554297e-05
-4.68548	6.37403	2.57098095449573e-07		-4.68548	6.37403	0.000114956
-5.44324	6.66134	2.61872038012164e-07		-5.44324	6.66134	0.000290747
-0.662895	-15.9839	4.79215655060516e-08		-0.662895	-15.9839	4.91212371953989e-05
5.27262	13.7152	4.24081703579655e-10		5.27262	13.7152	7.55789621606462e-25
8.08309	4.88304	6.393786627647e-08		8.08309	4.88304	3.49059860186826e-31
7.68597	-1.37437	5.29712123392062e-09		7.68597	-1.37437	2.23956577859998e-10
-1.28528	-16.003	5.30013781919167e-08		-1.28528	-16.003	6.92346936666022e-05
-5.17808	6.48099	2.82737768586235e-07		-5.17808	6.48099	0.000272489
6.82578	4.80572	6.49187360533025e-08		6.82578	4.80572	2.60324005253278e-25
8.77821	3.36695	5.76256213983411e-08		8.77821	3.36695	1.27659312735038e-26
-4.26151	-16.2767	7.24580346644752e-09		-4.26151	-16.2767	4.50549531753869e-07
-6.23721	6.7935	2.07793991400678e-07		-6.23721	6.7935	0.000274366
5.61604	2.44017	2.74832090793451e-08		5.61604	2.44017	7.07884435311182e-17
-6.8394	-2.93907	6.49186016930851e-07		-6.8394	-2.93907	1.36525255328194e-06
-4.58697	-15.9185	6.24555884322683e-09		-4.58697	-15.9185	3.27493423258363e-07
-7.91469	-7.93364	7.80744369885064e-05		-7.91469	-7.93364	0.00158241
-5.4286	0.347885	5.92076361884161e-09		-5.4286	0.347885	1.40857463498172e-09
-5.93588	6.67554	2.32635078065896e-07		-5.93588	6.67554	0.000321082
-8.82966	2.03808	1.46312747511743e-08		-8.82966	2.03808	4.55860478312445e-05
-5.54243	5.52772	2.66485392364804e-07		-5.54243	5.52772	0.000250195
-7.11837	-8.49206	4.15896230124922e-05		-7.11837	-8.49206	9.0066672976131e-05
10.1105	3.33087	2.34878391901194e-08		10.1105	3.33087	8.41083718155409e-29
7.89238	5.887	3.48027018499486e-08		7.89238	5.887	7.47003181560047e-35
-5.79482	6.5667	2.51229651043128e-07		-5.79482	6.5667	0.000327127
2.0553	-9.70507	2.26317115989142e-09		2.0553	-9.70507	4.08551506143114e-08
-7.28744	2.57564	3.24616024823187e-08		-7.28744	2.57564	6.08438720316e-06
7.4993	5.99538	3.53850328178738e-08		7.4993	5.99538	4.71047071094967e-32
-5.15137	6.55699	2.63676461697144e-07		-5.15137	6.55699	0.000225797
-5.2566	5.53678	2.65278199005432e-07		-5.2566	5.53678	0.000205192
-8.67872	-7.46672	7.55882399047248e-05		-8.67872	-7.46672	0.00347347
-5.12614	6.54775	2.56710512220048e-07		-5.12614	6.54775	0.000153409
8.25182	-9.21112	1.22051737724491e-09		8.25182	-9.21112	2.44862421707125e-09
8.19548	-9.29025	1.22051737724491e-09		8.19548	-9.29025	2.44862421707125e-09
9.01444	4.67806	4.99633386959429e-08		9.01444	4.67806	2.24260455226283e-34
9.02188	2.93236	4.53260906777732e-08		9.02188	2.93236	3.6957308135296e-25
-5.38134	7.54598	1.47744915255718e-07		-5.38134	7.54598	4.53132194230712e-05
-0.338162	-15.8135	4.55677000622086e-08		-0.338162	-15.8135	4.34587749758533e-05
-8.46776	-6.36008	8.28966562858377e-05		-8.46776	-6.36008	0.00881088
-6.2792	-8.74945	2.90369639797402e-05		-6.2792	-8.74945	1.60495561251031e-05
6.19767	4.73195	5.27898965427416e-08		6.19767	4.73195	9.04336004404476e-24
2.20757	-9.85465	1.84266985135892e-09		2.20757	-9.85465	1.09648198091071e-08
-1.37528	15.9006	3.86984409175064e-10		-1.37528	15.9006	4.64327198406831e-08
[truncated: 44,959 more rows]

## Sheet: Figure S9e
PT Inflammatory vs Mac/MyoFib:					aPT vs Mac/MyoFib:
Sample-Condition	Inflammatory PT &	Macrophage Activated	Myofibroblast		Sample-Condition	Inflammatory PT &	Macrophage Activated	Myofibroblast
29-10006_CKD	7.63359	0.852273	5.68182		29-10006_CKD	55.7252	0.852273	5.68182
29-10008_CKD	4.9961	0.2977	5.60217		29-10008_CKD	30.1327	0.2977	5.60217
29-10010_CKD	0.392157	0.153728	2.30592		29-10010_CKD	4.90196	0.153728	2.30592
29-10012_CKD	12.2031	1.4532	10.0869		29-10012_CKD	27.1071	1.4532	10.0869
29-10013_CKD	0.761421	0.190658	5.67207		29-10013_CKD	13.7056	0.190658	5.67207
31-10000_CKD	9.46372	0.977899	7.74496		31-10000_CKD	32.8864	0.977899	7.74496
31-10001_CKD	13.0368	1.3744	8.18016		31-10001_CKD	30.6748	1.3744	8.18016
31-10006_CKD	6.18557	0.669426	5.63535		31-10006_CKD	44.3299	0.669426	5.63535
31-10013_CKD	0.83877	0.159849	2.03444		31-10013_CKD	13.1407	0.159849	2.03444
31-10035_CKD	0.521594	0.0722857	4.32268		31-10035_CKD	13.8118	0.0722857	4.32268
