# Supplementary material for: Multiomic analysis of human kidney disease identifies a tractable inflammatory and pro-fibrotic tubular cell phenotype
Source: Nat Commun. 2025 May 22;16:4745. doi: 10.1038/s41467-025-59997-4 (PMC12095627; doi:10.1038/s41467-025-59997-4)
Supplement: Supplementary file 6 — Source Data [file 41467_2025_59997_MOESM6_ESM.zip › Source Data/FigureS14.xlsx]

## Sheet: Figure S14a
Cells per Sample:			Transcripts per Sample:			Unique genes per Sample:
Sample	Cells		nCount_Nanostring	Transcript		nFeature_Nanostring	Genes
Biopsy 1	25909		4.00001	Biopsy 3		4.00001	Biopsy 3
Biopsy 2	16702		39	Biopsy 3		22	Biopsy 3
Biopsy 3	10862		14	Biopsy 3		8	Biopsy 3
Biopsy 4	14700		40	Biopsy 3		27	Biopsy 3
Biopsy 5	27324		36	Biopsy 3		26	Biopsy 3
Biopsy 6	25243		8	Biopsy 3		8	Biopsy 3
Biopsy 7	20589		152	Biopsy 3		83	Biopsy 3
Biopsy 8	21712		9	Biopsy 3		6	Biopsy 3
Biopsy 9	17282		14	Biopsy 3		14	Biopsy 3
Nephrectomy 1	15831		88	Biopsy 3		65	Biopsy 3
Nephrectomy 2	15041		36	Biopsy 3		26	Biopsy 3
Nephrectomy 3	17472		4.00002	Biopsy 3		4.00002	Biopsy 3
Nephrectomy 4	17388		16	Biopsy 3		9.99999	Biopsy 3
			49	Biopsy 3		30	Biopsy 3
			44	Biopsy 3		33	Biopsy 3
			62	Biopsy 3		40	Biopsy 3
			34	Biopsy 3		25	Biopsy 3
			33	Biopsy 3		26	Biopsy 3
			19	Biopsy 3		14	Biopsy 3
			86	Biopsy 3		55	Biopsy 3
			37	Biopsy 3		24	Biopsy 3
			21	Biopsy 3		14	Biopsy 3
			8	Biopsy 3		7	Biopsy 3
			90	Biopsy 3		49	Biopsy 3
			19	Biopsy 3		13	Biopsy 3
			98	Biopsy 3		64	Biopsy 3
			72	Biopsy 3		48	Biopsy 3
			67	Biopsy 3		45	Biopsy 3
			2	Biopsy 3		2	Biopsy 3
			28	Biopsy 3		21	Biopsy 3
			147	Biopsy 3		80	Biopsy 3
			3.00001	Biopsy 3		2.00001	Biopsy 3
			17	Biopsy 3		14	Biopsy 3
			42	Biopsy 3		28	Biopsy 3
			43	Biopsy 3		27	Biopsy 3
			7.99998	Biopsy 3		6.99998	Biopsy 3
			81	Biopsy 3		49	Biopsy 3
			131	Biopsy 3		84	Biopsy 3
			88	Biopsy 3		60	Biopsy 3
			31	Biopsy 3		22	Biopsy 3
			89	Biopsy 3		53	Biopsy 3
			29	Biopsy 3		19	Biopsy 3
			159	Biopsy 3		102	Biopsy 3
			17	Biopsy 3		11	Biopsy 3
			68	Biopsy 3		39	Biopsy 3
			37	Biopsy 3		28	Biopsy 3
			23	Biopsy 3		13	Biopsy 3
			71	Biopsy 3		56	Biopsy 3
			13	Biopsy 3		10	Biopsy 3
			158	Biopsy 3		78	Biopsy 3
			14	Biopsy 3		11	Biopsy 3
			11	Biopsy 3		5.99999	Biopsy 3
			29	Biopsy 3		21	Biopsy 3
			11	Biopsy 3		9.00001	Biopsy 3
			64	Biopsy 3		40	Biopsy 3
			3	Biopsy 3		2	Biopsy 3
			50	Biopsy 3		37	Biopsy 3
			3	Biopsy 3		2	Biopsy 3
			95	Biopsy 3		62	Biopsy 3
			69	Biopsy 3		43	Biopsy 3
			11	Biopsy 3		8	Biopsy 3
			137	Biopsy 3		84	Biopsy 3
			9.00001	Biopsy 3		9.00001	Biopsy 3
			50	Biopsy 3		39	Biopsy 3
			40	Biopsy 3		29	Biopsy 3
			126	Biopsy 3		78	Biopsy 3
			10	Biopsy 3		8	Biopsy 3
			29	Biopsy 3		22	Biopsy 3
			21	Biopsy 3		15	Biopsy 3
			39	Biopsy 3		27	Biopsy 3
			19	Biopsy 3		14	Biopsy 3
			19	Biopsy 3		14	Biopsy 3
			85	Biopsy 3		61	Biopsy 3
			35	Biopsy 3		23	Biopsy 3
			160	Biopsy 3		90	Biopsy 3
			53	Biopsy 3		34	Biopsy 3
			130	Biopsy 3		86	Biopsy 3
			18	Biopsy 3		10	Biopsy 3
			19	Biopsy 3		14	Biopsy 3
			4.99999	Biopsy 3		3.99999	Biopsy 3
			60	Biopsy 3		46	Biopsy 3
			146	Biopsy 3		76	Biopsy 3
			67	Biopsy 3		43	Biopsy 3
			30	Biopsy 3		19	Biopsy 3
			154	Biopsy 3		80	Biopsy 3
			50	Biopsy 3		35	Biopsy 3
			13	Biopsy 3		10	Biopsy 3
			23	Biopsy 3		15	Biopsy 3
			14	Biopsy 3		12	Biopsy 3
			24	Biopsy 3		21	Biopsy 3
			8.00001	Biopsy 3		7.00001	Biopsy 3
			66	Biopsy 3		35	Biopsy 3
			20	Biopsy 3		15	Biopsy 3
			77	Biopsy 3		44	Biopsy 3
			12	Biopsy 3		7.99999	Biopsy 3
			57	Biopsy 3		36	Biopsy 3
			3.99999	Biopsy 3		3.99999	Biopsy 3
			65	Biopsy 3		34	Biopsy 3
			27	Biopsy 3		18	Biopsy 3
			19	Biopsy 3		13	Biopsy 3
			5.00001	Biopsy 3		5.00001	Biopsy 3
			77	Biopsy 3		49	Biopsy 3
			6.99999	Biopsy 3		5.99999	Biopsy 3
			31	Biopsy 3		21	Biopsy 3
			46	Biopsy 3		26	Biopsy 3
			38	Biopsy 3		24	Biopsy 3
			11	Biopsy 3		10	Biopsy 3
			0.999999	Biopsy 3		0.999999	Biopsy 3
			79	Biopsy 3		50	Biopsy 3
			24	Biopsy 3		16	Biopsy 3
			10	Biopsy 3		8	Biopsy 3
			10	Biopsy 3		8	Biopsy 3
			0.999995	Biopsy 3		0.999995	Biopsy 3
			56	Biopsy 3		27	Biopsy 3
			4.99998	Biopsy 3		2.99998	Biopsy 3
			42	Biopsy 3		29	Biopsy 3
			8.99999	Biopsy 3		6.99999	Biopsy 3
			3.00003	Biopsy 3		1.00003	Biopsy 3
			66	Biopsy 3		37	Biopsy 3
			5	Biopsy 3		4	Biopsy 3
			84	Biopsy 3		51	Biopsy 3
			3.99999	Biopsy 3		3.99999	Biopsy 3
			46	Biopsy 3		23	Biopsy 3
			35	Biopsy 3		25	Biopsy 3
			63	Biopsy 3		49	Biopsy 3
			275	Biopsy 3		138	Biopsy 3
			31	Biopsy 3		20	Biopsy 3
			22	Biopsy 3		14	Biopsy 3
			52	Biopsy 3		37	Biopsy 3
			9	Biopsy 3		7	Biopsy 3
			59	Biopsy 3		42	Biopsy 3
			58	Biopsy 3		44	Biopsy 3
			52	Biopsy 3		32	Biopsy 3
			40	Biopsy 3		32	Biopsy 3
			129	Biopsy 3		89	Biopsy 3
			74	Biopsy 3		42	Biopsy 3
			47	Biopsy 3		31	Biopsy 3
			45	Biopsy 3		29	Biopsy 3
			31	Biopsy 3		24	Biopsy 3
			111	Biopsy 3		59	Biopsy 3
			102	Biopsy 3		52	Biopsy 3
			0.999991	Biopsy 3		0.999991	Biopsy 3
			2	Biopsy 3		2	Biopsy 3
			7	Biopsy 3		6	Biopsy 3
			7	Biopsy 3		6	Biopsy 3
			20	Biopsy 3		9.00001	Biopsy 3
			10	Biopsy 3		10	Biopsy 3
			23	Biopsy 3		12	Biopsy 3
			2.00001	Biopsy 3		2.00001	Biopsy 3
			18	Biopsy 3		16	Biopsy 3
			17	Biopsy 3		14	Biopsy 3
			27	Biopsy 3		21	Biopsy 3
			8.00001	Biopsy 3		7.00001	Biopsy 3
			10	Biopsy 3		6	Biopsy 3
			20	Biopsy 3		14	Biopsy 3
			18	Biopsy 3		14	Biopsy 3
			13	Biopsy 3		8	Biopsy 3
			4.99999	Biopsy 3		3.99999	Biopsy 3
			25	Biopsy 3		13	Biopsy 3
			13	Biopsy 3		10	Biopsy 3
			15	Biopsy 3		13	Biopsy 3
			22	Biopsy 3		16	Biopsy 3
			14	Biopsy 3		13	Biopsy 3
			15	Biopsy 3		10	Biopsy 3
			63	Biopsy 3		39	Biopsy 3
			9.00001	Biopsy 3		8.00001	Biopsy 3
			20	Biopsy 3		15	Biopsy 3
			31	Biopsy 3		22	Biopsy 3
			8	Biopsy 3		7	Biopsy 3
			17	Biopsy 3		13	Biopsy 3
			7	Biopsy 3		5	Biopsy 3
			12	Biopsy 3		11	Biopsy 3
			19	Biopsy 3		14	Biopsy 3
			12	Biopsy 3		10	Biopsy 3
			10	Biopsy 3		8.00001	Biopsy 3
			11	Biopsy 3		10	Biopsy 3
			3.99999	Biopsy 3		2.99999	Biopsy 3
			9.00001	Biopsy 3		6.00001	Biopsy 3
			22	Biopsy 3		14	Biopsy 3
			1	Biopsy 3		1	Biopsy 3
			34	Biopsy 3		24	Biopsy 3
			16	Biopsy 3		12	Biopsy 3
			2	Biopsy 3		2	Biopsy 3
			43	Biopsy 3		30	Biopsy 3
			12	Biopsy 3		10	Biopsy 3
			3.99999	Biopsy 3		2.99999	Biopsy 3
			5.00001	Biopsy 3		4.00001	Biopsy 3
			21	Biopsy 3		15	Biopsy 3
			23	Biopsy 3		14	Biopsy 3
			6.99998	Biopsy 3		5.99998	Biopsy 3
			6	Biopsy 3		4	Biopsy 3
			7	Biopsy 3		7	Biopsy 3
			7	Biopsy 3		6	Biopsy 3
			12	Biopsy 3		12	Biopsy 3
			6.99999	Biopsy 3		4.99999	Biopsy 3
			16	Biopsy 3		14	Biopsy 3
			25	Biopsy 3		20	Biopsy 3
			5.00001	Biopsy 3		4.00001	Biopsy 3
			1.00002	Biopsy 3		1.00002	Biopsy 3
			19	Biopsy 3		13	Biopsy 3
			2.99998	Biopsy 3		2.99998	Biopsy 3
			31	Biopsy 3		17	Biopsy 3
			34	Biopsy 3		23	Biopsy 3
			65	Biopsy 3		35	Biopsy 3
			8.99999	Biopsy 3		8.99999	Biopsy 3
			1.99999	Biopsy 3		1.99999	Biopsy 3
			53	Biopsy 3		34	Biopsy 3
			25	Biopsy 3		15	Biopsy 3
			3.99999	Biopsy 3		2.99999	Biopsy 3
			15	Biopsy 3		11	Biopsy 3
			4.99999	Biopsy 3		3.99999	Biopsy 3
			40	Biopsy 3		19	Biopsy 3
			29	Biopsy 3		21	Biopsy 3
			0.999999	Biopsy 3		0.999999	Biopsy 3
			6	Biopsy 3		6	Biopsy 3
			35	Biopsy 3		28	Biopsy 3
			15	Biopsy 3		11	Biopsy 3
			45	Biopsy 3		28	Biopsy 3
			6	Biopsy 3		5	Biopsy 3
			15	Biopsy 3		8.99999	Biopsy 3
			113	Biopsy 3		72	Biopsy 3
			8	Biopsy 3		5	Biopsy 3
			20	Biopsy 3		14	Biopsy 3
			67	Biopsy 3		43	Biopsy 3
			10	Biopsy 3		9	Biopsy 3
			16	Biopsy 3		13	Biopsy 3
			1.00001	Biopsy 3		1.00001	Biopsy 3
			5	Biopsy 3		5	Biopsy 3
			19	Biopsy 3		12	Biopsy 3
			9.00001	Biopsy 3		7.00001	Biopsy 3
			3	Biopsy 3		2	Biopsy 3
			34	Biopsy 3		29	Biopsy 3
			46	Biopsy 3		29	Biopsy 3
			3	Biopsy 3		3	Biopsy 3
			57	Biopsy 3		31	Biopsy 3
			2	Biopsy 3		2	Biopsy 3
			23	Biopsy 3		14	Biopsy 3
			1	Biopsy 3		1	Biopsy 3
			3	Biopsy 3		3	Biopsy 3
			24	Biopsy 3		19	Biopsy 3
			7.99999	Biopsy 3		4.99999	Biopsy 3
			51	Biopsy 3		33	Biopsy 3
			87	Biopsy 3		58	Biopsy 3
			16	Biopsy 3		10	Biopsy 3
			5.99999	Biopsy 3		5.99999	Biopsy 3
			6.00002	Biopsy 3		4.00002	Biopsy 3
			12	Biopsy 3		10	Biopsy 3
			21	Biopsy 3		17	Biopsy 3
			24	Biopsy 3		13	Biopsy 3
			20	Biopsy 3		9.99999	Biopsy 3
			15	Biopsy 3		9.99999	Biopsy 3
			43	Biopsy 3		29	Biopsy 3
			61	Biopsy 3		41	Biopsy 3
			7	Biopsy 3		3	Biopsy 3
			16	Biopsy 3		14	Biopsy 3
			7.99999	Biopsy 3		5.99999	Biopsy 3
			9.99999	Biopsy 3		6.99999	Biopsy 3
			19	Biopsy 3		14	Biopsy 3
			139	Biopsy 3		88	Biopsy 3
			19	Biopsy 3		15	Biopsy 3
			26	Biopsy 3		17	Biopsy 3
			38	Biopsy 3		22	Biopsy 3
			87	Biopsy 3		54	Biopsy 3
			37	Biopsy 3		29	Biopsy 3
			42	Biopsy 3		32	Biopsy 3
			39	Biopsy 3		21	Biopsy 3
			1.00001	Biopsy 3		1.00001	Biopsy 3
			45	Biopsy 3		30	Biopsy 3
			69	Biopsy 3		46	Biopsy 3
			3	Biopsy 3		3	Biopsy 3
			17	Biopsy 3		10	Biopsy 3
			42	Biopsy 3		33	Biopsy 3
			39	Biopsy 3		23	Biopsy 3
			54	Biopsy 3		41	Biopsy 3
			15	Biopsy 3		12	Biopsy 3
			61	Biopsy 3		40	Biopsy 3
			10	Biopsy 3		10	Biopsy 3
			12	Biopsy 3		7.99999	Biopsy 3
			2.00001	Biopsy 3		2.00001	Biopsy 3
			9.00001	Biopsy 3		8.00001	Biopsy 3
			22	Biopsy 3		16	Biopsy 3
			8.99998	Biopsy 3		7.99998	Biopsy 3
			37	Biopsy 3		24	Biopsy 3
			2.00001	Biopsy 3		2.00001	Biopsy 3
			36	Biopsy 3		24	Biopsy 3
			3	Biopsy 3		3	Biopsy 3
			7.00002	Biopsy 3		6.00002	Biopsy 3
			5.99999	Biopsy 3		2.99999	Biopsy 3
			5.99998	Biopsy 3		4.99998	Biopsy 3
			13	Biopsy 3		9	Biopsy 3
			9.99999	Biopsy 3		7.99999	Biopsy 3
			42	Biopsy 3		29	Biopsy 3
			4.99999	Biopsy 3		3.99999	Biopsy 3
			8.00002	Biopsy 3		7.00002	Biopsy 3
			24	Biopsy 3		16	Biopsy 3
			15	Biopsy 3		11	Biopsy 3
			44	Biopsy 3		31	Biopsy 3
			22	Biopsy 3		16	Biopsy 3
			6	Biopsy 3		5	Biopsy 3
			21	Biopsy 3		13	Biopsy 3
			56	Biopsy 3		41	Biopsy 3
			5.00001	Biopsy 3		5.00001	Biopsy 3
			41	Biopsy 3		28	Biopsy 3
			10	Biopsy 3		7.00001	Biopsy 3
			5	Biopsy 3		3	Biopsy 3
			55	Biopsy 3		28	Biopsy 3
			27	Biopsy 3		21	Biopsy 3
			15	Biopsy 3		10	Biopsy 3
			20	Biopsy 3		15	Biopsy 3
			12	Biopsy 3		9	Biopsy 3
			5	Biopsy 3		3	Biopsy 3
			11	Biopsy 3		9.99999	Biopsy 3
			12	Biopsy 3		9.99999	Biopsy 3
			5.99999	Biopsy 3		4.99999	Biopsy 3
			24	Biopsy 3		15	Biopsy 3
			12	Biopsy 3		10	Biopsy 3
			63	Biopsy 3		38	Biopsy 3
			65	Biopsy 3		48	Biopsy 3
			13	Biopsy 3		11	Biopsy 3
			2.00001	Biopsy 3		1.00001	Biopsy 3
			18	Biopsy 3		15	Biopsy 3
			49	Biopsy 3		36	Biopsy 3
			2	Biopsy 3		2	Biopsy 3
			35	Biopsy 3		25	Biopsy 3
			185	Biopsy 3		100	Biopsy 3
			14	Biopsy 3		12	Biopsy 3
			29	Biopsy 3		23	Biopsy 3
			32	Biopsy 3		22	Biopsy 3
			15	Biopsy 3		11	Biopsy 3
			22	Biopsy 3		14	Biopsy 3
			6.00001	Biopsy 3		3.00001	Biopsy 3
			21	Biopsy 3		17	Biopsy 3
			13	Biopsy 3		12	Biopsy 3
			3	Biopsy 3		3	Biopsy 3
			11	Biopsy 3		8.00001	Biopsy 3
			35	Biopsy 3		19	Biopsy 3
			75	Biopsy 3		47	Biopsy 3
			17	Biopsy 3		12	Biopsy 3
			29	Biopsy 3		21	Biopsy 3
			5.99999	Biopsy 3		4.99999	Biopsy 3
			13	Biopsy 3		10	Biopsy 3
			63	Biopsy 3		39	Biopsy 3
			17	Biopsy 3		12	Biopsy 3
			81	Biopsy 3		51	Biopsy 3
			16	Biopsy 3		10	Biopsy 3
			15	Biopsy 3		11	Biopsy 3
			22	Biopsy 3		18	Biopsy 3
			2.99998	Biopsy 3		1.99998	Biopsy 3
			33	Biopsy 3		26	Biopsy 3
			141	Biopsy 3		84	Biopsy 3
			69	Biopsy 3		44	Biopsy 3
			33	Biopsy 3		25	Biopsy 3
			84	Biopsy 3		56	Biopsy 3
			36	Biopsy 3		23	Biopsy 3
			25	Biopsy 3		19	Biopsy 3
			8.00001	Biopsy 3		7.00001	Biopsy 3
			62	Biopsy 3		44	Biopsy 3
			7.00001	Biopsy 3		4.00001	Biopsy 3
			24	Biopsy 3		18	Biopsy 3
			14	Biopsy 3		12	Biopsy 3
			32	Biopsy 3		24	Biopsy 3
			35	Biopsy 3		25	Biopsy 3
			8	Biopsy 3		7	Biopsy 3
			35	Biopsy 3		22	Biopsy 3
			48	Biopsy 3		28	Biopsy 3
			4	Biopsy 3		3	Biopsy 3
			108	Biopsy 3		60	Biopsy 3
			23	Biopsy 3		19	Biopsy 3
			6	Biopsy 3		5	Biopsy 3
			2	Biopsy 3		1	Biopsy 3
			13	Biopsy 3		7.00002	Biopsy 3
			24	Biopsy 3		19	Biopsy 3
			42	Biopsy 3		32	Biopsy 3
			28	Biopsy 3		19	Biopsy 3
			10	Biopsy 3		6.00001	Biopsy 3
			107	Biopsy 3		64	Biopsy 3
			20	Biopsy 3		15	Biopsy 3
			5.99999	Biopsy 3		2.99999	Biopsy 3
			11	Biopsy 3		8	Biopsy 3
			5.00002	Biopsy 3		3.00002	Biopsy 3
			8.00002	Biopsy 3		7.00002	Biopsy 3
			2.99999	Biopsy 3		2.99999	Biopsy 3
			24	Biopsy 3		15	Biopsy 3
			57	Biopsy 3		36	Biopsy 3
			28	Biopsy 3		22	Biopsy 3
			22	Biopsy 3		11	Biopsy 3
			10	Biopsy 3		9	Biopsy 3
			41	Biopsy 3		31	Biopsy 3
			12	Biopsy 3		10	Biopsy 3
			77	Biopsy 3		51	Biopsy 3
			1	Biopsy 3		1	Biopsy 3
			24	Biopsy 3		19	Biopsy 3
			10	Biopsy 3		8	Biopsy 3
			9.99999	Biopsy 3		7.99999	Biopsy 3
			27	Biopsy 3		13	Biopsy 3
			15	Biopsy 3		11	Biopsy 3
			7	Biopsy 3		4	Biopsy 3
			39	Biopsy 3		23	Biopsy 3
			30	Biopsy 3		18	Biopsy 3
			46	Biopsy 3		24	Biopsy 3
			7.00001	Biopsy 3		3.00001	Biopsy 3
			24	Biopsy 3		15	Biopsy 3
			87	Biopsy 3		60	Biopsy 3
			10	Biopsy 3		7	Biopsy 3
			13	Biopsy 3		11	Biopsy 3
			37	Biopsy 3		25	Biopsy 3
			18	Biopsy 3		11	Biopsy 3
			6.00001	Biopsy 3		3.00001	Biopsy 3
			25	Biopsy 3		18	Biopsy 3
			22	Biopsy 3		21	Biopsy 3
			7.99999	Biopsy 3		4.99999	Biopsy 3
			33	Biopsy 3		24	Biopsy 3
			25	Biopsy 3		13	Biopsy 3
			27	Biopsy 3		12	Biopsy 3
			13	Biopsy 3		11	Biopsy 3
			7.99999	Biopsy 3		4.99999	Biopsy 3
			9.99998	Biopsy 3		5.99998	Biopsy 3
			10	Biopsy 3		8	Biopsy 3
			30	Biopsy 3		16	Biopsy 3
			10	Biopsy 3		9.00002	Biopsy 3
			24	Biopsy 3		17	Biopsy 3
			30	Biopsy 3		22	Biopsy 3
			54	Biopsy 3		33	Biopsy 3
			13	Biopsy 3		8.99999	Biopsy 3
			42	Biopsy 3		34	Biopsy 3
			17	Biopsy 3		15	Biopsy 3
			19	Biopsy 3		11	Biopsy 3
			34	Biopsy 3		22	Biopsy 3
			4	Biopsy 3		3	Biopsy 3
			21	Biopsy 3		17	Biopsy 3
			6.00002	Biopsy 3		4.00002	Biopsy 3
			2.99999	Biopsy 3		2.99999	Biopsy 3
			30	Biopsy 3		18	Biopsy 3
			32	Biopsy 3		24	Biopsy 3
			10	Biopsy 3		10	Biopsy 3
			54	Biopsy 3		37	Biopsy 3
			46	Biopsy 3		34	Biopsy 3
			10	Biopsy 3		8	Biopsy 3
			2.99999	Biopsy 3		2.99999	Biopsy 3
			2.00001	Biopsy 3		2.00001	Biopsy 3
			34	Biopsy 3		24	Biopsy 3
			40	Biopsy 3		30	Biopsy 3
			33	Biopsy 3		25	Biopsy 3
			67	Biopsy 3		30	Biopsy 3
			3.00001	Biopsy 3		3.00001	Biopsy 3
			7.99999	Biopsy 3		4.99999	Biopsy 3
			9	Biopsy 3		9	Biopsy 3
			44	Biopsy 3		32	Biopsy 3
			18	Biopsy 3		10	Biopsy 3
			71	Biopsy 3		43	Biopsy 3
			32	Biopsy 3		22	Biopsy 3
			28	Biopsy 3		21	Biopsy 3
			45	Biopsy 3		30	Biopsy 3
			2	Biopsy 3		2	Biopsy 3
			56	Biopsy 3		43	Biopsy 3
			26	Biopsy 3		19	Biopsy 3
			167	Biopsy 3		92	Biopsy 3
			88	Biopsy 3		50	Biopsy 3
			10	Biopsy 3		6.00003	Biopsy 3
			12	Biopsy 3		7.99999	Biopsy 3
			5.00001	Biopsy 3		4.00001	Biopsy 3
			12	Biopsy 3		11	Biopsy 3
			4	Biopsy 3		3	Biopsy 3
			17	Biopsy 3		15	Biopsy 3
			20	Biopsy 3		9.99999	Biopsy 3
			28	Biopsy 3		21	Biopsy 3
			19	Biopsy 3		16	Biopsy 3
			13	Biopsy 3		9.00001	Biopsy 3
			83	Biopsy 3		49	Biopsy 3
			13	Biopsy 3		11	Biopsy 3
			40	Biopsy 3		23	Biopsy 3
			32	Biopsy 3		25	Biopsy 3
			71	Biopsy 3		48	Biopsy 3
			18	Biopsy 3		12	Biopsy 3
			11	Biopsy 3		8	Biopsy 3
			55	Biopsy 3		36	Biopsy 3
			2	Biopsy 3		2	Biopsy 3
			30	Biopsy 3		24	Biopsy 3
			7	Biopsy 3		5	Biopsy 3
			2	Biopsy 3		2	Biopsy 3
			24	Biopsy 3		18	Biopsy 3
			11	Biopsy 3		8.99998	Biopsy 3
			5.99999	Biopsy 3		4.99999	Biopsy 3
			9.99999	Biopsy 3		7.99999	Biopsy 3
			112	Biopsy 3		68	Biopsy 3
			45	Biopsy 3		26	Biopsy 3
			18	Biopsy 3		15	Biopsy 3
			69	Biopsy 3		25	Biopsy 3
			48	Biopsy 3		38	Biopsy 3
			11	Biopsy 3		11	Biopsy 3
			13	Biopsy 3		9	Biopsy 3
			18	Biopsy 3		13	Biopsy 3
			48	Biopsy 3		36	Biopsy 3
			41	Biopsy 3		24	Biopsy 3
			20	Biopsy 3		12	Biopsy 3
			27	Biopsy 3		21	Biopsy 3
			30	Biopsy 3		21	Biopsy 3
			17	Biopsy 3		11	Biopsy 3
			22	Biopsy 3		18	Biopsy 3
			37	Biopsy 3		30	Biopsy 3
			10	Biopsy 3		9.00001	Biopsy 3
			36	Biopsy 3		24	Biopsy 3
			35	Biopsy 3		24	Biopsy 3
			83	Biopsy 3		48	Biopsy 3
			44	Biopsy 3		34	Biopsy 3
			13	Biopsy 3		10	Biopsy 3
			11	Biopsy 3		9.99999	Biopsy 3
			92	Biopsy 3		52	Biopsy 3
			64	Biopsy 3		47	Biopsy 3
			23	Biopsy 3		17	Biopsy 3
			91	Biopsy 3		53	Biopsy 3
			21	Biopsy 3		16	Biopsy 3
			22	Biopsy 3		15	Biopsy 3
			6	Biopsy 3		4	Biopsy 3
			13	Biopsy 3		9.00002	Biopsy 3
			132	Biopsy 3		79	Biopsy 3
			60	Biopsy 3		40	Biopsy 3
			2	Biopsy 3		0.999996	Biopsy 3
			24	Biopsy 3		14	Biopsy 3
			26	Biopsy 3		19	Biopsy 3
			32	Biopsy 3		25	Biopsy 3
			21	Biopsy 3		17	Biopsy 3
			12	Biopsy 3		9.00001	Biopsy 3
			85	Biopsy 3		58	Biopsy 3
			114	Biopsy 3		70	Biopsy 3
			32	Biopsy 3		21	Biopsy 3
			4.99999	Biopsy 3		4.99999	Biopsy 3
			30	Biopsy 3		20	Biopsy 3
			28	Biopsy 3		21	Biopsy 3
			3.99998	Biopsy 3		3.99998	Biopsy 3
			204	Biopsy 3		108	Biopsy 3
			13	Biopsy 3		11	Biopsy 3
			44	Biopsy 3		26	Biopsy 3
			25	Biopsy 3		13	Biopsy 3
			14	Biopsy 3		13	Biopsy 3
			43	Biopsy 3		26	Biopsy 3
			72	Biopsy 3		54	Biopsy 3
			64	Biopsy 3		41	Biopsy 3
			21	Biopsy 3		16	Biopsy 3
			4.99999	Biopsy 3		4.99999	Biopsy 3
			113	Biopsy 3		74	Biopsy 3
			3	Biopsy 3		3	Biopsy 3
			24	Biopsy 3		14	Biopsy 3
			10	Biopsy 3		9.00002	Biopsy 3
			4.00001	Biopsy 3		3.00001	Biopsy 3
			1.00001	Biopsy 3		1.00001	Biopsy 3
			10	Biopsy 3		8.00001	Biopsy 3
			25	Biopsy 3		22	Biopsy 3
			49	Biopsy 3		29	Biopsy 3
			52	Biopsy 3		34	Biopsy 3
			3.99998	Biopsy 3		2.99998	Biopsy 3
			13	Biopsy 3		10	Biopsy 3
			10	Biopsy 3		7	Biopsy 3
			7.00001	Biopsy 3		4.00001	Biopsy 3
			7.00001	Biopsy 3		5.00001	Biopsy 3
			51	Biopsy 3		32	Biopsy 3
			4.00001	Biopsy 3		3.00001	Biopsy 3
			98	Biopsy 3		64	Biopsy 3
			7.00001	Biopsy 3		6.00001	Biopsy 3
			24	Biopsy 3		19	Biopsy 3
			30	Biopsy 3		19	Biopsy 3
			77	Biopsy 3		48	Biopsy 3
			2.00001	Biopsy 3		1.00001	Biopsy 3
			45	Biopsy 3		28	Biopsy 3
			4.99998	Biopsy 3		4.99998	Biopsy 3
			77	Biopsy 3		51	Biopsy 3
			34	Biopsy 3		28	Biopsy 3
			85	Biopsy 3		55	Biopsy 3
			8.99999	Biopsy 3		7.99999	Biopsy 3
			10	Biopsy 3		6	Biopsy 3
			54	Biopsy 3		33	Biopsy 3
			122	Biopsy 3		74	Biopsy 3
			2.99999	Biopsy 3		2.99999	Biopsy 3
			12	Biopsy 3		12	Biopsy 3
			33	Biopsy 3		17	Biopsy 3
			10	Biopsy 3		7.00001	Biopsy 3
			41	Biopsy 3		24	Biopsy 3
			14	Biopsy 3		10	Biopsy 3
			42	Biopsy 3		25	Biopsy 3
			5.00001	Biopsy 3		3.00001	Biopsy 3
			36	Biopsy 3		29	Biopsy 3
			11	Biopsy 3		8	Biopsy 3
			11	Biopsy 3		7.99998	Biopsy 3
			24	Biopsy 3		18	Biopsy 3
			23	Biopsy 3		17	Biopsy 3
			121	Biopsy 3		69	Biopsy 3
			4.00001	Biopsy 3		3.00001	Biopsy 3
			3.99999	Biopsy 3		3.99999	Biopsy 3
			48	Biopsy 3		32	Biopsy 3
			14	Biopsy 3		11	Biopsy 3
			32	Biopsy 3		24	Biopsy 3
			1	Biopsy 3		1	Biopsy 3
			12	Biopsy 3		9.00001	Biopsy 3
			0.999999	Biopsy 3		0.999999	Biopsy 3
			55	Biopsy 3		37	Biopsy 3
			57	Biopsy 3		33	Biopsy 3
			11	Biopsy 3		9	Biopsy 3
			121	Biopsy 3		74	Biopsy 3
			52	Biopsy 3		36	Biopsy 3
			1.00001	Biopsy 3		1.00001	Biopsy 3
			19	Biopsy 3		12	Biopsy 3
			28	Biopsy 3		20	Biopsy 3
			16	Biopsy 3		13	Biopsy 3
			56	Biopsy 3		32	Biopsy 3
			12	Biopsy 3		9.99999	Biopsy 3
			20	Biopsy 3		14	Biopsy 3
			1.99998	Biopsy 3		1.99998	Biopsy 3
			3.00001	Biopsy 3		3.00001	Biopsy 3
			59	Biopsy 3		32	Biopsy 3
			52	Biopsy 3		36	Biopsy 3
			54	Biopsy 3		31	Biopsy 3
			10	Biopsy 3		8	Biopsy 3
			13	Biopsy 3		11	Biopsy 3
			41	Biopsy 3		28	Biopsy 3
			18	Biopsy 3		10	Biopsy 3
			28	Biopsy 3		23	Biopsy 3
			113	Biopsy 3		65	Biopsy 3
			68	Biopsy 3		37	Biopsy 3
			31	Biopsy 3		24	Biopsy 3
			78	Biopsy 3		51	Biopsy 3
			67	Biopsy 3		38	Biopsy 3
			32	Biopsy 3		21	Biopsy 3
			60	Biopsy 3		43	Biopsy 3
			8	Biopsy 3		7	Biopsy 3
			85	Biopsy 3		59	Biopsy 3
			111	Biopsy 3		72	Biopsy 3
			58	Biopsy 3		39	Biopsy 3
			13	Biopsy 3		8	Biopsy 3
			83	Biopsy 3		50	Biopsy 3
			88	Biopsy 3		53	Biopsy 3
			52	Biopsy 3		36	Biopsy 3
			87	Biopsy 3		51	Biopsy 3
			34	Biopsy 3		27	Biopsy 3
			36	Biopsy 3		28	Biopsy 3
			15	Biopsy 3		11	Biopsy 3
			15	Biopsy 3		9.99999	Biopsy 3
			138	Biopsy 3		87	Biopsy 3
			21	Biopsy 3		13	Biopsy 3
			24	Biopsy 3		19	Biopsy 3
			54	Biopsy 3		38	Biopsy 3
			12	Biopsy 3		10	Biopsy 3
			79	Biopsy 3		48	Biopsy 3
			22	Biopsy 3		18	Biopsy 3
			19	Biopsy 3		17	Biopsy 3
			26	Biopsy 3		19	Biopsy 3
			36	Biopsy 3		23	Biopsy 3
			19	Biopsy 3		13	Biopsy 3
			20	Biopsy 3		18	Biopsy 3
			40	Biopsy 3		26	Biopsy 3
			17	Biopsy 3		15	Biopsy 3
			23	Biopsy 3		14	Biopsy 3
			39	Biopsy 3		25	Biopsy 3
			11	Biopsy 3		11	Biopsy 3
			34	Biopsy 3		20	Biopsy 3
			20	Biopsy 3		17	Biopsy 3
			22	Biopsy 3		17	Biopsy 3
			22	Biopsy 3		16	Biopsy 3
			3	Biopsy 3		3	Biopsy 3
			8.99999	Biopsy 3		7.99999	Biopsy 3
			26	Biopsy 3		21	Biopsy 3
			23	Biopsy 3		16	Biopsy 3
			68	Biopsy 3		49	Biopsy 3
			46	Biopsy 3		33	Biopsy 3
			9.00001	Biopsy 3		6.00001	Biopsy 3
			32	Biopsy 3		20	Biopsy 3
			19	Biopsy 3		12	Biopsy 3
			13	Biopsy 3		10	Biopsy 3
			16	Biopsy 3		12	Biopsy 3
			1.99998	Biopsy 3		1.99998	Biopsy 3
			46	Biopsy 3		30	Biopsy 3
			15	Biopsy 3		13	Biopsy 3
			12	Biopsy 3		7	Biopsy 3
			17	Biopsy 3		13	Biopsy 3
			4.99999	Biopsy 3		3.99999	Biopsy 3
			39	Biopsy 3		26	Biopsy 3
			14	Biopsy 3		9.99999	Biopsy 3
			0.999987	Biopsy 3		0.999987	Biopsy 3
			5.00001	Biopsy 3		3.00001	Biopsy 3
			4.99999	Biopsy 3		3.99999	Biopsy 3
			3	Biopsy 3		1	Biopsy 3
			50	Biopsy 3		36	Biopsy 3
			42	Biopsy 3		25	Biopsy 3
			1.00001	Biopsy 3		1.00001	Biopsy 3
			74	Biopsy 3		49	Biopsy 3
			13	Biopsy 3		8.00001	Biopsy 3
			12	Biopsy 3		10	Biopsy 3
			32	Biopsy 3		24	Biopsy 3
			14	Biopsy 3		9	Biopsy 3
			29	Biopsy 3		21	Biopsy 3
			28	Biopsy 3		23	Biopsy 3
			74	Biopsy 3		43	Biopsy 3
			70	Biopsy 3		51	Biopsy 3
			4.00001	Biopsy 3		3.00001	Biopsy 3
			69	Biopsy 3		42	Biopsy 3
			45	Biopsy 3		33	Biopsy 3
			24	Biopsy 3		16	Biopsy 3
			24	Biopsy 3		20	Biopsy 3
			11	Biopsy 3		6.99998	Biopsy 3
			6	Biopsy 3		4	Biopsy 3
			42	Biopsy 3		27	Biopsy 3
			62	Biopsy 3		34	Biopsy 3
			22	Biopsy 3		15	Biopsy 3
			23	Biopsy 3		17	Biopsy 3
			5	Biopsy 3		4	Biopsy 3
			30	Biopsy 3		21	Biopsy 3
			108	Biopsy 3		67	Biopsy 3
			37	Biopsy 3		30	Biopsy 3
			25	Biopsy 3		17	Biopsy 3
			13	Biopsy 3		10	Biopsy 3
			37	Biopsy 3		24	Biopsy 3
			29	Biopsy 3		19	Biopsy 3
			7.00002	Biopsy 3		6.00002	Biopsy 3
			16	Biopsy 3		7	Biopsy 3
			22	Biopsy 3		16	Biopsy 3
			66	Biopsy 3		37	Biopsy 3
			15	Biopsy 3		12	Biopsy 3
			46	Biopsy 3		36	Biopsy 3
			48	Biopsy 3		27	Biopsy 3
			16	Biopsy 3		12	Biopsy 3
			13	Biopsy 3		8.99999	Biopsy 3
			38	Biopsy 3		27	Biopsy 3
			21	Biopsy 3		17	Biopsy 3
			47	Biopsy 3		34	Biopsy 3
			5	Biopsy 3		4	Biopsy 3
			42	Biopsy 3		29	Biopsy 3
			32	Biopsy 3		21	Biopsy 3
			6.00001	Biopsy 3		4.00001	Biopsy 3
			12	Biopsy 3		11	Biopsy 3
			29	Biopsy 3		24	Biopsy 3
			19	Biopsy 3		16	Biopsy 3
			34	Biopsy 3		25	Biopsy 3
			18	Biopsy 3		11	Biopsy 3
			35	Biopsy 3		21	Biopsy 3
			5.99999	Biopsy 3		4.99999	Biopsy 3
			48	Biopsy 3		28	Biopsy 3
			66	Biopsy 3		37	Biopsy 3
			30	Biopsy 3		20	Biopsy 3
			1.99999	Biopsy 3		1.99999	Biopsy 3
			19	Biopsy 3		15	Biopsy 3
			51	Biopsy 3		36	Biopsy 3
			73	Biopsy 3		45	Biopsy 3
			37	Biopsy 3		24	Biopsy 3
			8.99999	Biopsy 3		6.99999	Biopsy 3
			3.99998	Biopsy 3		2.99998	Biopsy 3
			43	Biopsy 3		25	Biopsy 3
			50	Biopsy 3		33	Biopsy 3
			7.99999	Biopsy 3		6.99999	Biopsy 3
			73	Biopsy 3		45	Biopsy 3
			25	Biopsy 3		18	Biopsy 3
			24	Biopsy 3		21	Biopsy 3
			42	Biopsy 3		30	Biopsy 3
			63	Biopsy 3		32	Biopsy 3
			49	Biopsy 3		33	Biopsy 3
			7	Biopsy 3		6	Biopsy 3
			15	Biopsy 3		13	Biopsy 3
			35	Biopsy 3		24	Biopsy 3
			9	Biopsy 3		6	Biopsy 3
			37	Biopsy 3		21	Biopsy 3
			34	Biopsy 3		27	Biopsy 3
			2	Biopsy 3		2	Biopsy 3
			35	Biopsy 3		28	Biopsy 3
			28	Biopsy 3		19	Biopsy 3
			44	Biopsy 3		35	Biopsy 3
			16	Biopsy 3		10	Biopsy 3
			32	Biopsy 3		25	Biopsy 3
			87	Biopsy 3		56	Biopsy 3
			6	Biopsy 3		5	Biopsy 3
			64	Biopsy 3		36	Biopsy 3
			7.99999	Biopsy 3		6.99999	Biopsy 3
			53	Biopsy 3		34	Biopsy 3
			20	Biopsy 3		15	Biopsy 3
			54	Biopsy 3		37	Biopsy 3
			16	Biopsy 3		8	Biopsy 3
			104	Biopsy 3		59	Biopsy 3
			49	Biopsy 3		33	Biopsy 3
			53	Biopsy 3		32	Biopsy 3
			7	Biopsy 3		7	Biopsy 3
			20	Biopsy 3		15	Biopsy 3
			30	Biopsy 3		21	Biopsy 3
			25	Biopsy 3		19	Biopsy 3
			19	Biopsy 3		17	Biopsy 3
			26	Biopsy 3		18	Biopsy 3
			67	Biopsy 3		45	Biopsy 3
			11	Biopsy 3		8.99999	Biopsy 3
			50	Biopsy 3		33	Biopsy 3
			118	Biopsy 3		69	Biopsy 3
			36	Biopsy 3		29	Biopsy 3
			7	Biopsy 3		5	Biopsy 3
			5	Biopsy 3		5	Biopsy 3
			23	Biopsy 3		16	Biopsy 3
			10	Biopsy 3		10	Biopsy 3
			60	Biopsy 3		37	Biopsy 3
			13	Biopsy 3		9.00001	Biopsy 3
			24	Biopsy 3		19	Biopsy 3
			123	Biopsy 3		40	Biopsy 3
			11	Biopsy 3		9.99999	Biopsy 3
			25	Biopsy 3		19	Biopsy 3
			2.99999	Biopsy 3		1.99999	Biopsy 3
			12	Biopsy 3		10	Biopsy 3
			4.99999	Biopsy 3		3.99999	Biopsy 3
			1.00001	Biopsy 3		1.00001	Biopsy 3
			17	Biopsy 3		13	Biopsy 3
			35	Biopsy 3		25	Biopsy 3
			80	Biopsy 3		61	Biopsy 3
			3.99999	Biopsy 3		3.99999	Biopsy 3
			71	Biopsy 3		39	Biopsy 3
			31	Biopsy 3		20	Biopsy 3
			29	Biopsy 3		21	Biopsy 3
			73	Biopsy 3		45	Biopsy 3
			43	Biopsy 3		27	Biopsy 3
			74	Biopsy 3		43	Biopsy 3
			2.00002	Biopsy 3		2.00002	Biopsy 3
			58	Biopsy 3		38	Biopsy 3
			4	Biopsy 3		3	Biopsy 3
			27	Biopsy 3		14	Biopsy 3
			7.99999	Biopsy 3		5.99999	Biopsy 3
			19	Biopsy 3		15	Biopsy 3
			6.00001	Biopsy 3		4.00001	Biopsy 3
			35	Biopsy 3		26	Biopsy 3
			5.00003	Biopsy 3		3.00003	Biopsy 3
			23	Biopsy 3		16	Biopsy 3
			4	Biopsy 3		4	Biopsy 3
			24	Biopsy 3		19	Biopsy 3
			62	Biopsy 3		37	Biopsy 3
			99	Biopsy 3		62	Biopsy 3
			111	Biopsy 3		60	Biopsy 3
			40	Biopsy 3		29	Biopsy 3
			19	Biopsy 3		19	Biopsy 3
			32	Biopsy 3		20	Biopsy 3
			48	Biopsy 3		26	Biopsy 3
			4	Biopsy 3		3	Biopsy 3
			53	Biopsy 3		34	Biopsy 3
			53	Biopsy 3		38	Biopsy 3
			212	Biopsy 3		102	Biopsy 3
			0.99998	Biopsy 3		0.99998	Biopsy 3
			87	Biopsy 3		59	Biopsy 3
			14	Biopsy 3		8	Biopsy 3
			93	Biopsy 3		53	Biopsy 3
			101	Biopsy 3		57	Biopsy 3
			36	Biopsy 3		22	Biopsy 3
			16	Biopsy 3		10	Biopsy 3
			27	Biopsy 3		17	Biopsy 3
			37	Biopsy 3		23	Biopsy 3
			7	Biopsy 3		4	Biopsy 3
			1	Biopsy 3		1	Biopsy 3
			42	Biopsy 3		28	Biopsy 3
			22	Biopsy 3		18	Biopsy 3
			3.99999	Biopsy 3		2.99999	Biopsy 3
			4.00001	Biopsy 3		3.00001	Biopsy 3
			246	Biopsy 3		115	Biopsy 3
			16	Biopsy 3		12	Biopsy 3
			40	Biopsy 3		28	Biopsy 3
			105	Biopsy 3		60	Biopsy 3
			60	Biopsy 3		40	Biopsy 3
			34	Biopsy 3		25	Biopsy 3
			2	Biopsy 3		2	Biopsy 3
			30	Biopsy 3		13	Biopsy 3
			7	Biopsy 3		7	Biopsy 3
			14	Biopsy 3		11	Biopsy 3
			18	Biopsy 3		18	Biopsy 3
			36	Biopsy 3		23	Biopsy 3
			10	Biopsy 3		8	Biopsy 3
			1	Biopsy 3		1	Biopsy 3
			33	Biopsy 3		18	Biopsy 3
			165	Biopsy 3		96	Biopsy 3
			10	Biopsy 3		6	Biopsy 3
			4.00001	Biopsy 3		2.00001	Biopsy 3
			15	Biopsy 3		11	Biopsy 3
			32	Biopsy 3		19	Biopsy 3
			64	Biopsy 3		42	Biopsy 3
			15	Biopsy 3		11	Biopsy 3
			9.99999	Biopsy 3		8.99999	Biopsy 3
			29	Biopsy 3		25	Biopsy 3
			57	Biopsy 3		34	Biopsy 3
			21	Biopsy 3		20	Biopsy 3
			25	Biopsy 3		18	Biopsy 3
			31	Biopsy 3		19	Biopsy 3
			23	Biopsy 3		17	Biopsy 3
			17	Biopsy 3		14	Biopsy 3
			4.99999	Biopsy 3		3.99999	Biopsy 3
			21	Biopsy 3		14	Biopsy 3
			82	Biopsy 3		49	Biopsy 3
			21	Biopsy 3		14	Biopsy 3
			9.99999	Biopsy 3		6.99999	Biopsy 3
			3.99999	Biopsy 3		3.99999	Biopsy 3
			6.00003	Biopsy 3		6.00003	Biopsy 3
			10	Biopsy 3		6	Biopsy 3
			45	Biopsy 3		21	Biopsy 3
			41	Biopsy 3		26	Biopsy 3
			48	Biopsy 3		30	Biopsy 3
			4	Biopsy 3		3	Biopsy 3
			48	Biopsy 3		33	Biopsy 3
			18	Biopsy 3		15	Biopsy 3
			127	Biopsy 3		83	Biopsy 3
			64	Biopsy 3		40	Biopsy 3
			12	Biopsy 3		11	Biopsy 3
			29	Biopsy 3		20	Biopsy 3
			35	Biopsy 3		21	Biopsy 3
			42	Biopsy 3		27	Biopsy 3
			97	Biopsy 3		59	Biopsy 3
			54	Biopsy 3		31	Biopsy 3
			59	Biopsy 3		33	Biopsy 3
			24	Biopsy 3		20	Biopsy 3
			55	Biopsy 3		33	Biopsy 3
			184	Biopsy 3		91	Biopsy 3
			9.99997	Biopsy 3		6.99997	Biopsy 3
			120	Biopsy 3		60	Biopsy 3
			16	Biopsy 3		11	Biopsy 3
			105	Biopsy 3		65	Biopsy 3
			5.99998	Biopsy 3		4.99998	Biopsy 3
			11	Biopsy 3		9	Biopsy 3
			49	Biopsy 3		35	Biopsy 3
			28	Biopsy 3		17	Biopsy 3
			238	Biopsy 3		106	Biopsy 3
			11	Biopsy 3		9.00001	Biopsy 3
			0.99999	Biopsy 3		0.99999	Biopsy 3
			15	Biopsy 3		12	Biopsy 3
			103	Biopsy 3		53	Biopsy 3
			112	Biopsy 3		62	Biopsy 3
			5.99999	Biopsy 3		5.99999	Biopsy 3
			119	Biopsy 3		72	Biopsy 3
			23	Biopsy 3		19	Biopsy 3
			46	Biopsy 3		32	Biopsy 3
			74	Biopsy 3		47	Biopsy 3
			8.00001	Biopsy 3		7.00001	Biopsy 3
			40	Biopsy 3		20	Biopsy 3
			4.99999	Biopsy 3		4.99999	Biopsy 3
			208	Biopsy 3		115	Biopsy 3
			8.99999	Biopsy 3		4.99999	Biopsy 3
			28	Biopsy 3		21	Biopsy 3
			28	Biopsy 3		21	Biopsy 3
			24	Biopsy 3		18	Biopsy 3
			6.00001	Biopsy 3		4.00001	Biopsy 3
			43	Biopsy 3		29	Biopsy 3
			17	Biopsy 3		13	Biopsy 3
			9.99998	Biopsy 3		6.99998	Biopsy 3
			3.00001	Biopsy 3		2.00001	Biopsy 3
			6.00001	Biopsy 3		4.00001	Biopsy 3
			94	Biopsy 3		51	Biopsy 3
			0.999979	Biopsy 3		0.999979	Biopsy 3
			26	Biopsy 3		18	Biopsy 3
			6.99999	Biopsy 3		5.99999	Biopsy 3
			103	Biopsy 3		59	Biopsy 3
			41	Biopsy 3		25	Biopsy 3
			8.99999	Biopsy 3		7.99999	Biopsy 3
			9.00001	Biopsy 3		9.00001	Biopsy 3
			53	Biopsy 3		32	Biopsy 3
			38	Biopsy 3		27	Biopsy 3
			15	Biopsy 3		14	Biopsy 3
			5	Biopsy 3		2	Biopsy 3
			43	Biopsy 3		18	Biopsy 3
			42	Biopsy 3		31	Biopsy 3
			17	Biopsy 3		12	Biopsy 3
			292	Biopsy 3		68	Biopsy 3
			4.99999	Biopsy 3		3.99999	Biopsy 3
			20	Biopsy 3		12	Biopsy 3
			24	Biopsy 3		17	Biopsy 3
			139	Biopsy 3		83	Biopsy 3
			56	Biopsy 3		35	Biopsy 3
			23	Biopsy 3		16	Biopsy 3
			22	Biopsy 3		20	Biopsy 3
			16	Biopsy 3		8	Biopsy 3
			12	Biopsy 3		7.99999	Biopsy 3
			43	Biopsy 3		28	Biopsy 3
			3	Biopsy 3		2	Biopsy 3
			9.00002	Biopsy 3		5.00002	Biopsy 3
			15	Biopsy 3		10	Biopsy 3
			14	Biopsy 3		8.99998	Biopsy 3
			18	Biopsy 3		17	Biopsy 3
			70	Biopsy 3		43	Biopsy 3
			22	Biopsy 3		18	Biopsy 3
			0.999984	Biopsy 3		0.999984	Biopsy 3
			11	Biopsy 3		8.00001	Biopsy 3
			4.00002	Biopsy 3		4.00002	Biopsy 3
			1.00002	Biopsy 3		1.00002	Biopsy 3
			9.00001	Biopsy 3		8.00001	Biopsy 3
			32	Biopsy 3		26	Biopsy 3
			12	Biopsy 3		10	Biopsy 3
			9	Biopsy 3		8	Biopsy 3
			42	Biopsy 3		29	Biopsy 3
			3.00001	Biopsy 3		3.00001	Biopsy 3
			2	Biopsy 3		2	Biopsy 3
			17	Biopsy 3		14	Biopsy 3
			130	Biopsy 3		85	Biopsy 3
			6.99998	Biopsy 3		4.99998	Biopsy 3
			9.00001	Biopsy 3		6.00001	Biopsy 3
			11	Biopsy 3		8	Biopsy 3
			14	Biopsy 3		13	Biopsy 3
			5.00001	Biopsy 3		3.00001	Biopsy 3
			26	Biopsy 3		18	Biopsy 3
			56	Biopsy 3		33	Biopsy 3
			5.99999	Biopsy 3		4.99999	Biopsy 3
			4	Biopsy 3		4	Biopsy 3
			39	Biopsy 3		30	Biopsy 3
			2.00001	Biopsy 3		2.00001	Biopsy 3
			12	Biopsy 3		9.00001	Biopsy 3
			1.99999	Biopsy 3		1.99999	Biopsy 3
			4.00002	Biopsy 3		3.00002	Biopsy 3
			4.99999	Biopsy 3		1.99999	Biopsy 3
			15	Biopsy 3		11	Biopsy 3
			38	Biopsy 3		24	Biopsy 3
			31	Biopsy 3		19	Biopsy 3
			8.00001	Biopsy 3		7.00001	Biopsy 3
			12	Biopsy 3		11	Biopsy 3
			15	Biopsy 3		9.99999	Biopsy 3
			41	Biopsy 3		27	Biopsy 3
			20	Biopsy 3		17	Biopsy 3
			2.99997	Biopsy 3		1.99997	Biopsy 3
			41	Biopsy 3		24	Biopsy 3
			11	Biopsy 3		7.00001	Biopsy 3
			0.999997	Biopsy 3		0.999997	Biopsy 3
			22	Biopsy 3		16	Biopsy 3
			27	Biopsy 3		24	Biopsy 3
			24	Biopsy 3		16	Biopsy 3
			11	Biopsy 3		8.00001	Biopsy 3
			32	Biopsy 3		20	Biopsy 3
			112	Biopsy 3		67	Biopsy 3
			33	Biopsy 3		30	Biopsy 3
			1	Biopsy 3		1	Biopsy 3
			53	Biopsy 3		37	Biopsy 3
			34	Biopsy 3		24	Biopsy 3
			50	Biopsy 3		28	Biopsy 3
			17	Biopsy 3		13	Biopsy 3
			12	Biopsy 3		11	Biopsy 3
			7	Biopsy 3		5	Biopsy 3
			14	Biopsy 3		12	Biopsy 3
			58	Biopsy 3		41	Biopsy 3
			85	Biopsy 3		44	Biopsy 3
			19	Biopsy 3		13	Biopsy 3
			52	Biopsy 3		32	Biopsy 3
			7	Biopsy 3		6	Biopsy 3
			19	Biopsy 3		17	Biopsy 3
			41	Biopsy 3		28	Biopsy 3
			37	Biopsy 3		31	Biopsy 3
			40	Biopsy 3		23	Biopsy 3
			5	Biopsy 3		2	Biopsy 3
			41	Biopsy 3		28	Biopsy 3
			3	Biopsy 3		2	Biopsy 3
			16	Biopsy 3		7.99999	Biopsy 3
			8.99999	Biopsy 3		8.99999	Biopsy 3
			19	Biopsy 3		15	Biopsy 3
			24	Biopsy 3		21	Biopsy 3
			11	Biopsy 3		7.99999	Biopsy 3
			11	Biopsy 3		6.99997	Biopsy 3
			36	Biopsy 3		24	Biopsy 3
			7.00001	Biopsy 3		5.00001	Biopsy 3
			34	Biopsy 3		21	Biopsy 3
			19	Biopsy 3		15	Biopsy 3
			13	Biopsy 3		12	Biopsy 3
			7	Biopsy 3		5	Biopsy 3
			1	Biopsy 3		1	Biopsy 3
			9	Biopsy 3		7	Biopsy 3
			1	Biopsy 3		1	Biopsy 3
			3.00001	Biopsy 3		3.00001	Biopsy 3
			8	Biopsy 3		6	Biopsy 3
			21	Biopsy 3		13	Biopsy 3
			10	Biopsy 3		7	Biopsy 3
			30	Biopsy 3		21	Biopsy 3
			8.99999	Biopsy 3		7.99999	Biopsy 3
			19	Biopsy 3		12	Biopsy 3
			25	Biopsy 3		14	Biopsy 3
			7	Biopsy 3		5	Biopsy 3
			69	Biopsy 3		38	Biopsy 3
			4	Biopsy 3		4	Biopsy 3
			13	Biopsy 3		9.99997	Biopsy 3
			41	Biopsy 3		27	Biopsy 3
			13	Biopsy 3		11	Biopsy 3
			31	Biopsy 3		19	Biopsy 3
			42	Biopsy 3		22	Biopsy 3
			13	Biopsy 3		9.99999	Biopsy 3
			8.00001	Biopsy 3		6.00001	Biopsy 3
			7	Biopsy 3		5	Biopsy 3
			4.99999	Biopsy 3		2.99999	Biopsy 3
			4	Biopsy 3		3	Biopsy 3
			4	Biopsy 3		3	Biopsy 3
			8.00001	Biopsy 3		7.00001	Biopsy 3
			2	Biopsy 3		2	Biopsy 3
			0.99998	Biopsy 3		0.99998	Biopsy 3
			20	Biopsy 3		17	Biopsy 3
			28	Biopsy 3		20	Biopsy 3
			77	Biopsy 3		46	Biopsy 3
			3	Biopsy 3		3	Biopsy 3
			41	Biopsy 3		21	Biopsy 3
			32	Biopsy 3		24	Biopsy 3
			35	Biopsy 3		22	Biopsy 3
			18	Biopsy 3		12	Biopsy 3
			2	Biopsy 3		2	Biopsy 3
			1.99999	Biopsy 3		1.99999	Biopsy 3
			1.99999	Biopsy 3		1.99999	Biopsy 3
			14	Biopsy 3		13	Biopsy 3
			51	Biopsy 3		29	Biopsy 3
			8	Biopsy 3		6	Biopsy 3
			3.99999	Biopsy 3		3.99999	Biopsy 3
			46	Biopsy 3		28	Biopsy 3
			39	Biopsy 3		33	Biopsy 3
			47	Biopsy 3		35	Biopsy 3
			78	Biopsy 3		41	Biopsy 3
			5	Biopsy 3		5	Biopsy 3
			12	Biopsy 3		8	Biopsy 3
			22	Biopsy 3		19	Biopsy 3
			19	Biopsy 3		15	Biopsy 3
			28	Biopsy 3		15	Biopsy 3
			30	Biopsy 3		23	Biopsy 3
			0.999999	Biopsy 3		0.999999	Biopsy 3
			98	Biopsy 3		40	Biopsy 3
			34	Biopsy 3		19	Biopsy 3
			43	Biopsy 3		29	Biopsy 3
			5.99999	Biopsy 3		4.99999	Biopsy 3
			23	Biopsy 3		12	Biopsy 3
			30	Biopsy 3		18	Biopsy 3
			51	Biopsy 3		24	Biopsy 3
			70	Biopsy 3		44	Biopsy 3
			1	Biopsy 3		1	Biopsy 3
			28	Biopsy 3		25	Biopsy 3
			11	Biopsy 3		7	Biopsy 3
			18	Biopsy 3		9.99999	Biopsy 3
			24	Biopsy 3		16	Biopsy 3
			19	Biopsy 3		15	Biopsy 3
			12	Biopsy 3		10	Biopsy 3
			6.00002	Biopsy 3		4.00002	Biopsy 3
			6.99999	Biopsy 3		5.99999	Biopsy 3
			40	Biopsy 3		30	Biopsy 3
			99	Biopsy 3		50	Biopsy 3
			21	Biopsy 3		15	Biopsy 3
			25	Biopsy 3		18	Biopsy 3
			47	Biopsy 3		28	Biopsy 3
			14	Biopsy 3		12	Biopsy 3
			67	Biopsy 3		50	Biopsy 3
			24	Biopsy 3		17	Biopsy 3
			2	Biopsy 3		2	Biopsy 3
			12	Biopsy 3		10	Biopsy 3
			34	Biopsy 3		23	Biopsy 3
			38	Biopsy 3		25	Biopsy 3
			44	Biopsy 3		32	Biopsy 3
			26	Biopsy 3		16	Biopsy 3
			18	Biopsy 3		15	Biopsy 3
			12	Biopsy 3		11	Biopsy 3
			24	Biopsy 3		13	Biopsy 3
			27	Biopsy 3		19	Biopsy 3
			32	Biopsy 3		24	Biopsy 3
			15	Biopsy 3		14	Biopsy 3
			16	Biopsy 3		12	Biopsy 3
			39	Biopsy 3		19	Biopsy 3
			31	Biopsy 3		19	Biopsy 3
			43	Biopsy 3		35	Biopsy 3
			17	Biopsy 3		12	Biopsy 3
			39	Biopsy 3		28	Biopsy 3
			4.99999	Biopsy 3		4.99999	Biopsy 3
			9.00002	Biopsy 3		6.00002	Biopsy 3
			21	Biopsy 3		16	Biopsy 3
			5	Biopsy 3		3	Biopsy 3
			31	Biopsy 3		22	Biopsy 3
			14	Biopsy 3		13	Biopsy 3
			9.00001	Biopsy 3		7.00001	Biopsy 3
			19	Biopsy 3		14	Biopsy 3
			73	Biopsy 3		35	Biopsy 3
			5.00002	Biopsy 3		4.00002	Biopsy 3
			7	Biopsy 3		6	Biopsy 3
			16	Biopsy 3		11	Biopsy 3
			6.99998	Biopsy 3		5.99998	Biopsy 3
			45	Biopsy 3		27	Biopsy 3
			23	Biopsy 3		18	Biopsy 3
			35	Biopsy 3		24	Biopsy 3
			18	Biopsy 3		12	Biopsy 3
			27	Biopsy 3		22	Biopsy 3
			2	Biopsy 3		2	Biopsy 3
			21	Biopsy 3		15	Biopsy 3
			15	Biopsy 3		9.99999	Biopsy 3
			8.99999	Biopsy 3		5.99999	Biopsy 3
			6.00001	Biopsy 3		5.00001	Biopsy 3
			6	Biopsy 3		6	Biopsy 3
			10	Biopsy 3		7	Biopsy 3
			4	Biopsy 3		3	Biopsy 3
			0.999997	Biopsy 3		0.999997	Biopsy 3
			2	Biopsy 3		2	Biopsy 3
			7	Biopsy 3		6	Biopsy 3
			5	Biopsy 3		5	Biopsy 3
			46	Biopsy 3		33	Biopsy 3
			39	Biopsy 3		27	Biopsy 3
			12	Biopsy 3		12	Biopsy 3
			25	Biopsy 3		19	Biopsy 3
			5.99998	Biopsy 3		5.99998	Biopsy 3
			30	Biopsy 3		24	Biopsy 3
			55	Biopsy 3		34	Biopsy 3
			38	Biopsy 3		34	Biopsy 3
			19	Biopsy 3		16	Biopsy 3
			27	Biopsy 3		17	Biopsy 3
			91	Biopsy 3		66	Biopsy 3
			74	Biopsy 3		54	Biopsy 3
			20	Biopsy 3		16	Biopsy 3
			99	Biopsy 3		70	Biopsy 3
			109	Biopsy 3		72	Biopsy 3
			40	Biopsy 3		31	Biopsy 3
			53	Biopsy 3		37	Biopsy 3
			76	Biopsy 3		52	Biopsy 3
			18	Biopsy 3		13	Biopsy 3
			60	Biopsy 3		45	Biopsy 3
			17	Biopsy 3		15	Biopsy 3
			53	Biopsy 3		48	Biopsy 3
			23	Biopsy 3		14	Biopsy 3
			89	Biopsy 3		54	Biopsy 3
			72	Biopsy 3		54	Biopsy 3
			5	Biopsy 3		5	Biopsy 3
			11	Biopsy 3		10	Biopsy 3
			24	Biopsy 3		24	Biopsy 3
			10	Biopsy 3		9.00001	Biopsy 3
			122	Biopsy 3		79	Biopsy 3
			5.00002	Biopsy 3		5.00002	Biopsy 3
			16	Biopsy 3		12	Biopsy 3
			104	Biopsy 3		63	Biopsy 3
			126	Biopsy 3		75	Biopsy 3
			45	Biopsy 3		13	Biopsy 3
			19	Biopsy 3		17	Biopsy 3
			59	Biopsy 3		39	Biopsy 3
			92	Biopsy 3		55	Biopsy 3
			15	Biopsy 3		13	Biopsy 3
			7.00002	Biopsy 3		7.00002	Biopsy 3
			9.99998	Biopsy 3		9.99998	Biopsy 3
			33	Biopsy 3		29	Biopsy 3
			47	Biopsy 3		34	Biopsy 3
			5	Biopsy 3		5	Biopsy 3
			49	Biopsy 3		31	Biopsy 3
			44	Biopsy 3		33	Biopsy 3
			26	Biopsy 3		23	Biopsy 3
			41	Biopsy 3		26	Biopsy 3
			29	Biopsy 3		20	Biopsy 3
			17	Biopsy 3		14	Biopsy 3
			10	Biopsy 3		9	Biopsy 3
			158	Biopsy 3		102	Biopsy 3
			55	Biopsy 3		52	Biopsy 3
			131	Biopsy 3		89	Biopsy 3
			12	Biopsy 3		12	Biopsy 3
			25	Biopsy 3		22	Biopsy 3
			79	Biopsy 3		47	Biopsy 3
			7	Biopsy 3		6	Biopsy 3
			6.00002	Biopsy 3		6.00002	Biopsy 3
			5	Biopsy 3		5	Biopsy 3
			58	Biopsy 3		39	Biopsy 3
			12	Biopsy 3		10	Biopsy 3
			4.99999	Biopsy 3		4.99999	Biopsy 3
			9.00001	Biopsy 3		5.00001	Biopsy 3
			15	Biopsy 3		15	Biopsy 3
			12	Biopsy 3		11	Biopsy 3
			57	Biopsy 3		39	Biopsy 3
			14	Biopsy 3		12	Biopsy 3
			76	Biopsy 3		51	Biopsy 3
			51	Biopsy 3		37	Biopsy 3
			11	Biopsy 3		10	Biopsy 3
			74	Biopsy 3		46	Biopsy 3
			2	Biopsy 3		1	Biopsy 3
			71	Biopsy 3		42	Biopsy 3
			12	Biopsy 3		12	Biopsy 3
			62	Biopsy 3		48	Biopsy 3
			53	Biopsy 3		41	Biopsy 3
			8.99999	Biopsy 3		8.99999	Biopsy 3
			81	Biopsy 3		62	Biopsy 3
			16	Biopsy 3		13	Biopsy 3
			5.99998	Biopsy 3		3.99998	Biopsy 3
			10	Biopsy 3		10	Biopsy 3
			20	Biopsy 3		14	Biopsy 3
			8.00002	Biopsy 3		7.00002	Biopsy 3
			8.99999	Biopsy 3		6.99999	Biopsy 3
			9.00002	Biopsy 3		9.00002	Biopsy 3
			13	Biopsy 3		11	Biopsy 3
			25	Biopsy 3		21	Biopsy 3
			28	Biopsy 3		24	Biopsy 3
			14	Biopsy 3		14	Biopsy 3
			5	Biopsy 3		5	Biopsy 3
			60	Biopsy 3		41	Biopsy 3
			24	Biopsy 3		17	Biopsy 3
			6	Biopsy 3		3	Biopsy 3
			7	Biopsy 3		6	Biopsy 3
			56	Biopsy 3		37	Biopsy 3
			44	Biopsy 3		34	Biopsy 3
			3.99998	Biopsy 3		2.99998	Biopsy 3
			7	Biopsy 3		6	Biopsy 3
			46	Biopsy 3		36	Biopsy 3
			27	Biopsy 3		24	Biopsy 3
			13	Biopsy 3		11	Biopsy 3
			20	Biopsy 3		15	Biopsy 3
			85	Biopsy 3		49	Biopsy 3
			87	Biopsy 3		55	Biopsy 3
			5	Biopsy 3		4	Biopsy 3
			27	Biopsy 3		22	Biopsy 3
			3.99999	Biopsy 3		3.99999	Biopsy 3
			9	Biopsy 3		9	Biopsy 3
			64	Biopsy 3		40	Biopsy 3
			60	Biopsy 3		37	Biopsy 3
			84	Biopsy 3		55	Biopsy 3
			13	Biopsy 3		13	Biopsy 3
			35	Biopsy 3		23	Biopsy 3
			96	Biopsy 3		69	Biopsy 3
			64	Biopsy 3		43	Biopsy 3
			5	Biopsy 3		5	Biopsy 3
			53	Biopsy 3		36	Biopsy 3
			28	Biopsy 3		23	Biopsy 3
			64	Biopsy 3		49	Biopsy 3
			77	Biopsy 3		62	Biopsy 3
			26	Biopsy 3		25	Biopsy 3
			135	Biopsy 3		98	Biopsy 3
			79	Biopsy 3		57	Biopsy 3
			11	Biopsy 3		6.99999	Biopsy 3
			17	Biopsy 3		16	Biopsy 3
			4.00001	Biopsy 3		4.00001	Biopsy 3
			114	Biopsy 3		75	Biopsy 3
			60	Biopsy 3		47	Biopsy 3
			59	Biopsy 3		30	Biopsy 3
			47	Biopsy 3		33	Biopsy 3
			53	Biopsy 3		38	Biopsy 3
			62	Biopsy 3		45	Biopsy 3
			8.00002	Biopsy 3		8.00002	Biopsy 3
			27	Biopsy 3		18	Biopsy 3
			40	Biopsy 3		31	Biopsy 3
			17	Biopsy 3		15	Biopsy 3
			98	Biopsy 3		66	Biopsy 3
			14	Biopsy 3		13	Biopsy 3
			85	Biopsy 3		63	Biopsy 3
			6.00001	Biopsy 3		4.00001	Biopsy 3
			50	Biopsy 3		37	Biopsy 3
			23	Biopsy 3		15	Biopsy 3
			28	Biopsy 3		23	Biopsy 3
			31	Biopsy 3		28	Biopsy 3
			6.99998	Biopsy 3		6.99998	Biopsy 3
			130	Biopsy 3		81	Biopsy 3
			127	Biopsy 3		74	Biopsy 3
			54	Biopsy 3		37	Biopsy 3
			31	Biopsy 3		30	Biopsy 3
			8.00001	Biopsy 3		8.00001	Biopsy 3
			71	Biopsy 3		51	Biopsy 3
			131	Biopsy 3		87	Biopsy 3
			18	Biopsy 3		13	Biopsy 3
			20	Biopsy 3		18	Biopsy 3
			7.99999	Biopsy 3		7.99999	Biopsy 3
			99	Biopsy 3		61	Biopsy 3
			53	Biopsy 3		39	Biopsy 3
			14	Biopsy 3		11	Biopsy 3
			42	Biopsy 3		30	Biopsy 3
			61	Biopsy 3		35	Biopsy 3
			15	Biopsy 3		13	Biopsy 3
			63	Biopsy 3		41	Biopsy 3
			26	Biopsy 3		18	Biopsy 3
			18	Biopsy 3		17	Biopsy 3
			88	Biopsy 3		61	Biopsy 3
			51	Biopsy 3		45	Biopsy 3
			65	Biopsy 3		43	Biopsy 3
			21	Biopsy 3		14	Biopsy 3
			23	Biopsy 3		19	Biopsy 3
			31	Biopsy 3		28	Biopsy 3
			71	Biopsy 3		52	Biopsy 3
			19	Biopsy 3		14	Biopsy 3
			11	Biopsy 3		10	Biopsy 3
			76	Biopsy 3		42	Biopsy 3
			28	Biopsy 3		25	Biopsy 3
			90	Biopsy 3		65	Biopsy 3
			45	Biopsy 3		37	Biopsy 3
			128	Biopsy 3		76	Biopsy 3
			13	Biopsy 3		13	Biopsy 3
			145	Biopsy 3		87	Biopsy 3
			52	Biopsy 3		29	Biopsy 3
			53	Biopsy 3		40	Biopsy 3
			106	Biopsy 3		83	Biopsy 3
			67	Biopsy 3		45	Biopsy 3
			11	Biopsy 3		9.00001	Biopsy 3
			75	Biopsy 3		54	Biopsy 3
			34	Biopsy 3		25	Biopsy 3
			26	Biopsy 3		25	Biopsy 3
			78	Biopsy 3		51	Biopsy 3
			39	Biopsy 3		26	Biopsy 3
			57	Biopsy 3		44	Biopsy 3
			31	Biopsy 3		25	Biopsy 3
			160	Biopsy 3		100	Biopsy 3
			9	Biopsy 3		9	Biopsy 3
			143	Biopsy 3		75	Biopsy 3
			66	Biopsy 3		46	Biopsy 3
			11	Biopsy 3		11	Biopsy 3
			90	Biopsy 3		68	Biopsy 3
			2	Biopsy 3		2	Biopsy 3
			8	Biopsy 3		6	Biopsy 3
			20	Biopsy 3		18	Biopsy 3
			105	Biopsy 3		70	Biopsy 3
			14	Biopsy 3		13	Biopsy 3
			27	Biopsy 3		21	Biopsy 3
			97	Biopsy 3		66	Biopsy 3
			66	Biopsy 3		55	Biopsy 3
			6.00001	Biopsy 3		6.00001	Biopsy 3
			31	Biopsy 3		25	Biopsy 3
			3.99999	Biopsy 3		3.99999	Biopsy 3
			39	Biopsy 3		33	Biopsy 3
			61	Biopsy 3		38	Biopsy 3
			22	Biopsy 3		15	Biopsy 3
			102	Biopsy 3		66	Biopsy 3
			7	Biopsy 3		7	Biopsy 3
			2.00001	Biopsy 3		2.00001	Biopsy 3
			8	Biopsy 3		8	Biopsy 3
			33	Biopsy 3		23	Biopsy 3
			85	Biopsy 3		55	Biopsy 3
			6.99999	Biopsy 3		6.99999	Biopsy 3
			4.00001	Biopsy 3		4.00001	Biopsy 3
			38	Biopsy 3		31	Biopsy 3
			31	Biopsy 3		24	Biopsy 3
			16	Biopsy 3		16	Biopsy 3
			98	Biopsy 3		78	Biopsy 3
			183	Biopsy 3		107	Biopsy 3
			27	Biopsy 3		26	Biopsy 3
			41	Biopsy 3		28	Biopsy 3
			27	Biopsy 3		18	Biopsy 3
			21	Biopsy 3		20	Biopsy 3
			198	Biopsy 3		115	Biopsy 3
			1.00003	Biopsy 3		1.00003	Biopsy 3
			17	Biopsy 3		16	Biopsy 3
			99	Biopsy 3		64	Biopsy 3
			50	Biopsy 3		32	Biopsy 3
			133	Biopsy 3		84	Biopsy 3
			33	Biopsy 3		31	Biopsy 3
			4	Biopsy 3		3	Biopsy 3
			75	Biopsy 3		46	Biopsy 3
			3	Biopsy 3		3	Biopsy 3
			54	Biopsy 3		43	Biopsy 3
			97	Biopsy 3		62	Biopsy 3
			60	Biopsy 3		41	Biopsy 3
			9	Biopsy 3		7	Biopsy 3
			1	Biopsy 3		1	Biopsy 3
			1.99999	Biopsy 3		1.99999	Biopsy 3
			156	Biopsy 3		80	Biopsy 3
			50	Biopsy 3		41	Biopsy 3
			1	Biopsy 3		1	Biopsy 3
			48	Biopsy 3		36	Biopsy 3
			32	Biopsy 3		25	Biopsy 3
			104	Biopsy 3		66	Biopsy 3
			78	Biopsy 3		49	Biopsy 3
			42	Biopsy 3		34	Biopsy 3
			5	Biopsy 3		5	Biopsy 3
			54	Biopsy 3		41	Biopsy 3
			33	Biopsy 3		21	Biopsy 3
			23	Biopsy 3		20	Biopsy 3
			29	Biopsy 3		24	Biopsy 3
			59	Biopsy 3		43	Biopsy 3
			8.00001	Biopsy 3		5.00001	Biopsy 3
			17	Biopsy 3		15	Biopsy 3
			1.99999	Biopsy 3		1.99999	Biopsy 3
			17	Biopsy 3		11	Biopsy 3
			33	Biopsy 3		26	Biopsy 3
			5.00001	Biopsy 3		4.00001	Biopsy 3
			110	Biopsy 3		73	Biopsy 3
			33	Biopsy 3		28	Biopsy 3
			113	Biopsy 3		75	Biopsy 3
			59	Biopsy 3		48	Biopsy 3
			15	Biopsy 3		14	Biopsy 3
			69	Biopsy 3		49	Biopsy 3
			3.00001	Biopsy 3		3.00001	Biopsy 3
			10	Biopsy 3		10	Biopsy 3
			48	Biopsy 3		39	Biopsy 3
			41	Biopsy 3		33	Biopsy 3
			77	Biopsy 3		53	Biopsy 3
			93	Biopsy 3		60	Biopsy 3
			22	Biopsy 3		19	Biopsy 3
			93	Biopsy 3		55	Biopsy 3
			4.99999	Biopsy 3		4.99999	Biopsy 3
			7.99999	Biopsy 3		7.99999	Biopsy 3
			65	Biopsy 3		39	Biopsy 3
			38	Biopsy 3		34	Biopsy 3
			22	Biopsy 3		19	Biopsy 3
			71	Biopsy 3		44	Biopsy 3
			27	Biopsy 3		18	Biopsy 3
			20	Biopsy 3		20	Biopsy 3
			13	Biopsy 3		13	Biopsy 3
			6.00001	Biopsy 3		5.00001	Biopsy 3
			11	Biopsy 3		10	Biopsy 3
			18	Biopsy 3		13	Biopsy 3
			34	Biopsy 3		31	Biopsy 3
			25	Biopsy 3		20	Biopsy 3
			107	Biopsy 3		67	Biopsy 3
			77	Biopsy 3		48	Biopsy 3
			3	Biopsy 3		2	Biopsy 3
			33	Biopsy 3		26	Biopsy 3
			28	Biopsy 3		25	Biopsy 3
			65	Biopsy 3		43	Biopsy 3
			13	Biopsy 3		11	Biopsy 3
			7	Biopsy 3		7	Biopsy 3
			56	Biopsy 3		47	Biopsy 3
			14	Biopsy 3		11	Biopsy 3
			41	Biopsy 3		32	Biopsy 3
			40	Biopsy 3		37	Biopsy 3
			57	Biopsy 3		47	Biopsy 3
			50	Biopsy 3		36	Biopsy 3
			39	Biopsy 3		30	Biopsy 3
			121	Biopsy 3		92	Biopsy 3
			72	Biopsy 3		44	Biopsy 3
			13	Biopsy 3		11	Biopsy 3
			176	Biopsy 3		106	Biopsy 3
			63	Biopsy 3		43	Biopsy 3
			56	Biopsy 3		42	Biopsy 3
			1.00001	Biopsy 3		1.00001	Biopsy 3
			149	Biopsy 3		103	Biopsy 3
			254	Biopsy 3		129	Biopsy 3
			55	Biopsy 3		47	Biopsy 3
			143	Biopsy 3		85	Biopsy 3
			110	Biopsy 3		72	Biopsy 3
			168	Biopsy 3		95	Biopsy 3
			83	Biopsy 3		56	Biopsy 3
			9.99999	Biopsy 3		8.99999	Biopsy 3
			131	Biopsy 3		84	Biopsy 3
			49	Biopsy 3		34	Biopsy 3
			45	Biopsy 3		32	Biopsy 3
			7.99999	Biopsy 3		7.99999	Biopsy 3
			41	Biopsy 3		38	Biopsy 3
			14	Biopsy 3		13	Biopsy 3
			99	Biopsy 3		61	Biopsy 3
			139	Biopsy 3		89	Biopsy 3
			16	Biopsy 3		14	Biopsy 3
			29	Biopsy 3		22	Biopsy 3
			51	Biopsy 3		35	Biopsy 3
			44	Biopsy 3		30	Biopsy 3
			31	Biopsy 3		27	Biopsy 3
			52	Biopsy 3		36	Biopsy 3
			84	Biopsy 3		63	Biopsy 3
			46	Biopsy 3		29	Biopsy 3
			8.99999	Biopsy 3		7.99999	Biopsy 3
			49	Biopsy 3		33	Biopsy 3
			6.99999	Biopsy 3		6.99999	Biopsy 3
			26	Biopsy 3		20	Biopsy 3
			1.00003	Biopsy 3		1.00003	Biopsy 3
			5.00001	Biopsy 3		5.00001	Biopsy 3
			0.999999	Biopsy 3		0.999999	Biopsy 3
			1.00001	Biopsy 3		1.00001	Biopsy 3
			24	Biopsy 3		20	Biopsy 3
			46	Biopsy 3		34	Biopsy 3
			8	Biopsy 3		7	Biopsy 3
			11	Biopsy 3		9.99998	Biopsy 3
			30	Biopsy 3		21	Biopsy 3
			66	Biopsy 3		50	Biopsy 3
			14	Biopsy 3		9.99999	Biopsy 3
			46	Biopsy 3		41	Biopsy 3
			40	Biopsy 3		33	Biopsy 3
			23	Biopsy 3		19	Biopsy 3
			194	Biopsy 3		112	Biopsy 3
			1.00001	Biopsy 3		1.00001	Biopsy 3
			15	Biopsy 3		13	Biopsy 3
			11	Biopsy 3		10	Biopsy 3
			20	Biopsy 3		13	Biopsy 3
			1.99999	Biopsy 3		1.99999	Biopsy 3
			8	Biopsy 3		8	Biopsy 3
			8.99998	Biopsy 3		7.99998	Biopsy 3
			2.99999	Biopsy 3		2.99999	Biopsy 3
			4	Biopsy 3		4	Biopsy 3
			12	Biopsy 3		10	Biopsy 3
			6	Biopsy 3		5	Biopsy 3
			38	Biopsy 3		25	Biopsy 3
			40	Biopsy 3		22	Biopsy 3
			66	Biopsy 3		40	Biopsy 3
			22	Biopsy 3		17	Biopsy 3
			7	Biopsy 3		6	Biopsy 3
			62	Biopsy 3		50	Biopsy 3
			34	Biopsy 3		22	Biopsy 3
			23	Biopsy 3		20	Biopsy 3
			20	Biopsy 3		15	Biopsy 3
			10	Biopsy 3		10	Biopsy 3
			80	Biopsy 3		63	Biopsy 3
			8.99999	Biopsy 3		8.99999	Biopsy 3
			38	Biopsy 3		29	Biopsy 3
			31	Biopsy 3		23	Biopsy 3
			4	Biopsy 3		3	Biopsy 3
			16	Biopsy 3		16	Biopsy 3
			50	Biopsy 3		37	Biopsy 3
			8	Biopsy 3		6	Biopsy 3
			17	Biopsy 3		15	Biopsy 3
			1	Biopsy 3		1	Biopsy 3
			28	Biopsy 3		24	Biopsy 3
			41	Biopsy 3		27	Biopsy 3
			97	Biopsy 3		61	Biopsy 3
			6	Biopsy 3		6	Biopsy 3
			52	Biopsy 3		41	Biopsy 3
			23	Biopsy 3		17	Biopsy 3
			4.00002	Biopsy 3		4.00002	Biopsy 3
			26	Biopsy 3		19	Biopsy 3
			38	Biopsy 3		24	Biopsy 3
			17	Biopsy 3		16	Biopsy 3
			8.00001	Biopsy 3		6.00001	Biopsy 3
			54	Biopsy 3		44	Biopsy 3
			23	Biopsy 3		14	Biopsy 3
			5.99999	Biopsy 3		4.99999	Biopsy 3
			89	Biopsy 3		58	Biopsy 3
			13	Biopsy 3		8.00001	Biopsy 3
			24	Biopsy 3		16	Biopsy 3
			5.99999	Biopsy 3		4.99999	Biopsy 3
			60	Biopsy 3		39	Biopsy 3
			78	Biopsy 3		55	Biopsy 3
			40	Biopsy 3		28	Biopsy 3
			46	Biopsy 3		28	Biopsy 3
			13	Biopsy 3		12	Biopsy 3
			11	Biopsy 3		9	Biopsy 3
			2.00001	Biopsy 3		2.00001	Biopsy 3
			15	Biopsy 3		13	Biopsy 3
			7	Biopsy 3		6	Biopsy 3
			64	Biopsy 3		43	Biopsy 3
			28	Biopsy 3		18	Biopsy 3
			91	Biopsy 3		57	Biopsy 3
			17	Biopsy 3		14	Biopsy 3
			41	Biopsy 3		36	Biopsy 3
			21	Biopsy 3		17	Biopsy 3
			16	Biopsy 3		16	Biopsy 3
			14	Biopsy 3		14	Biopsy 3
			28	Biopsy 3		25	Biopsy 3
			37	Biopsy 3		26	Biopsy 3
			44	Biopsy 3		39	Biopsy 3
			34	Biopsy 3		20	Biopsy 3
			46	Biopsy 3		34	Biopsy 3
			35	Biopsy 3		24	Biopsy 3
			3.00001	Biopsy 3		2.00001	Biopsy 3
			81	Biopsy 3		46	Biopsy 3
			44	Biopsy 3		32	Biopsy 3
			107	Biopsy 3		71	Biopsy 3
			14	Biopsy 3		11	Biopsy 3
			80	Biopsy 3		51	Biopsy 3
			6.00001	Biopsy 3		4.00001	Biopsy 3
			12	Biopsy 3		9	Biopsy 3
			56	Biopsy 3		37	Biopsy 3
			19	Biopsy 3		17	Biopsy 3
			12	Biopsy 3		12	Biopsy 3
			83	Biopsy 3		49	Biopsy 3
			15	Biopsy 3		11	Biopsy 3
			126	Biopsy 3		69	Biopsy 3
			9.99998	Biopsy 3		9.99998	Biopsy 3
			20	Biopsy 3		17	Biopsy 3
			3	Biopsy 3		3	Biopsy 3
			11	Biopsy 3		11	Biopsy 3
			114	Biopsy 3		63	Biopsy 3
			11	Biopsy 3		9	Biopsy 3
			34	Biopsy 3		24	Biopsy 3
			26	Biopsy 3		21	Biopsy 3
			50	Biopsy 3		31	Biopsy 3
			7	Biopsy 3		7	Biopsy 3
			8	Biopsy 3		6	Biopsy 3
			70	Biopsy 3		47	Biopsy 3
			5.00001	Biopsy 3		4.00001	Biopsy 3
			13	Biopsy 3		11	Biopsy 3
			22	Biopsy 3		13	Biopsy 3
			22	Biopsy 3		14	Biopsy 3
			37	Biopsy 3		24	Biopsy 3
			6.00002	Biopsy 3		5.00002	Biopsy 3
			147	Biopsy 3		88	Biopsy 3
			12	Biopsy 3		12	Biopsy 3
			5.99999	Biopsy 3		5.99999	Biopsy 3
			57	Biopsy 3		40	Biopsy 3
			52	Biopsy 3		42	Biopsy 3
			14	Biopsy 3		12	Biopsy 3
			41	Biopsy 3		26	Biopsy 3
			2	Biopsy 3		2	Biopsy 3
			2.99999	Biopsy 3		2.99999	Biopsy 3
			65	Biopsy 3		44	Biopsy 3
			57	Biopsy 3		35	Biopsy 3
			29	Biopsy 3		24	Biopsy 3
			31	Biopsy 3		25	Biopsy 3
			153	Biopsy 3		95	Biopsy 3
			28	Biopsy 3		17	Biopsy 3
			70	Biopsy 3		44	Biopsy 3
			15	Biopsy 3		13	Biopsy 3
			14	Biopsy 3		11	Biopsy 3
			12	Biopsy 3		11	Biopsy 3
			132	Biopsy 3		87	Biopsy 3
			5.00002	Biopsy 3		5.00002	Biopsy 3
			11	Biopsy 3		10	Biopsy 3
			7.00002	Biopsy 3		6.00002	Biopsy 3
			3	Biopsy 3		3	Biopsy 3
			28	Biopsy 3		17	Biopsy 3
			33	Biopsy 3		25	Biopsy 3
			12	Biopsy 3		11	Biopsy 3
			12	Biopsy 3		10	Biopsy 3
			4.99998	Biopsy 3		4.99998	Biopsy 3
			87	Biopsy 3		60	Biopsy 3
			8.00001	Biopsy 3		5.00001	Biopsy 3
			1.99998	Biopsy 3		1.99998	Biopsy 3
			41	Biopsy 3		25	Biopsy 3
			12	Biopsy 3		9	Biopsy 3
			13	Biopsy 3		10	Biopsy 3
			5.99999	Biopsy 3		5.99999	Biopsy 3
			65	Biopsy 3		46	Biopsy 3
			16	Biopsy 3		14	Biopsy 3
			86	Biopsy 3		58	Biopsy 3
			6.00001	Biopsy 3		6.00001	Biopsy 3
			40	Biopsy 3		27	Biopsy 3
			22	Biopsy 3		17	Biopsy 3
			16	Biopsy 3		13	Biopsy 3
			34	Biopsy 3		22	Biopsy 3
			17	Biopsy 3		11	Biopsy 3
			11	Biopsy 3		10	Biopsy 3
			77	Biopsy 3		59	Biopsy 3
			5	Biopsy 3		5	Biopsy 3
			11	Biopsy 3		11	Biopsy 3
			22	Biopsy 3		16	Biopsy 3
			39	Biopsy 3		26	Biopsy 3
			27	Biopsy 3		19	Biopsy 3
			35	Biopsy 3		24	Biopsy 3
			14	Biopsy 3		10	Biopsy 3
			46	Biopsy 3		38	Biopsy 3
			9	Biopsy 3		8	Biopsy 3
			8	Biopsy 3		8	Biopsy 3
			16	Biopsy 3		12	Biopsy 3
			65	Biopsy 3		54	Biopsy 3
			5.99999	Biopsy 3		4.99999	Biopsy 3
			23	Biopsy 3		19	Biopsy 3
			19	Biopsy 3		16	Biopsy 3
			30	Biopsy 3		23	Biopsy 3
			2.00001	Biopsy 3		2.00001	Biopsy 3
			52	Biopsy 3		39	Biopsy 3
			23	Biopsy 3		21	Biopsy 3
			85	Biopsy 3		58	Biopsy 3
			14	Biopsy 3		13	Biopsy 3
			9	Biopsy 3		6	Biopsy 3
			61	Biopsy 3		37	Biopsy 3
			4.99999	Biopsy 3		4.99999	Biopsy 3
			12	Biopsy 3		7.99999	Biopsy 3
			14	Biopsy 3		12	Biopsy 3
			43	Biopsy 3		31	Biopsy 3
			7.00001	Biopsy 3		7.00001	Biopsy 3
			15	Biopsy 3		10	Biopsy 3
			2	Biopsy 3		2	Biopsy 3
			14	Biopsy 3		11	Biopsy 3
			19	Biopsy 3		18	Biopsy 3
			52	Biopsy 3		35	Biopsy 3
			29	Biopsy 3		25	Biopsy 3
			160	Biopsy 3		105	Biopsy 3
			36	Biopsy 3		25	Biopsy 3
			41	Biopsy 3		35	Biopsy 3
			11	Biopsy 3		11	Biopsy 3
			37	Biopsy 3		26	Biopsy 3
			8	Biopsy 3		8	Biopsy 3
			5	Biopsy 3		5	Biopsy 3
			2.00002	Biopsy 3		2.00002	Biopsy 3
			8.99999	Biopsy 3		7.99999	Biopsy 3
			13	Biopsy 3		12	Biopsy 3
			10	Biopsy 3		10	Biopsy 3
			33	Biopsy 3		24	Biopsy 3
			28	Biopsy 3		19	Biopsy 3
			27	Biopsy 3		22	Biopsy 3
			10	Biopsy 3		7	Biopsy 3
			8.99999	Biopsy 3		8.99999	Biopsy 3
			9.00001	Biopsy 3		8.00001	Biopsy 3
			64	Biopsy 3		42	Biopsy 3
			11	Biopsy 3		7	Biopsy 3
			86	Biopsy 3		71	Biopsy 3
			80	Biopsy 3		50	Biopsy 3
			0.999991	Biopsy 3		0.999991	Biopsy 3
			78	Biopsy 3		57	Biopsy 3
			12	Biopsy 3		10	Biopsy 3
			3.99999	Biopsy 3		3.99999	Biopsy 3
			82	Biopsy 3		59	Biopsy 3
			11	Biopsy 3		8.99999	Biopsy 3
			24	Biopsy 3		22	Biopsy 3
			12	Biopsy 3		9.99999	Biopsy 3
			43	Biopsy 3		25	Biopsy 3
			39	Biopsy 3		29	Biopsy 3
			12	Biopsy 3		11	Biopsy 3
			40	Biopsy 3		34	Biopsy 3
			85	Biopsy 3		65	Biopsy 3
			8	Biopsy 3		8	Biopsy 3
			15	Biopsy 3		11	Biopsy 3
			19	Biopsy 3		14	Biopsy 3
			10	Biopsy 3		10	Biopsy 3
			5.99999	Biopsy 3		3.99999	Biopsy 3
			25	Biopsy 3		18	Biopsy 3
			3.99999	Biopsy 3		3.99999	Biopsy 3
			30	Biopsy 3		22	Biopsy 3
			33	Biopsy 3		31	Biopsy 3
			29	Biopsy 3		23	Biopsy 3
			39	Biopsy 3		22	Biopsy 3
			142	Biopsy 3		95	Biopsy 3
			28	Biopsy 3		21	Biopsy 3
			31	Biopsy 3		25	Biopsy 3
			34	Biopsy 3		26	Biopsy 3
			20	Biopsy 3		18	Biopsy 3
			32	Biopsy 3		19	Biopsy 3
			15	Biopsy 3		11	Biopsy 3
			15	Biopsy 3		12	Biopsy 3
			31	Biopsy 3		21	Biopsy 3
			9.00002	Biopsy 3		8.00002	Biopsy 3
			20	Biopsy 3		20	Biopsy 3
			7	Biopsy 3		6	Biopsy 3
			13	Biopsy 3		10	Biopsy 3
			16	Biopsy 3		16	Biopsy 3
			12	Biopsy 3		11	Biopsy 3
			6.00001	Biopsy 3		5.00001	Biopsy 3
			11	Biopsy 3		6.00002	Biopsy 3
			55	Biopsy 3		49	Biopsy 3
			87	Biopsy 3		50	Biopsy 3
			95	Biopsy 3		69	Biopsy 3
			38	Biopsy 3		25	Biopsy 3
			7	Biopsy 3		6	Biopsy 3
			45	Biopsy 3		32	Biopsy 3
			21	Biopsy 3		18	Biopsy 3
			22	Biopsy 3		18	Biopsy 3
			6	Biopsy 3		6	Biopsy 3
			5.99999	Biopsy 3		3.99999	Biopsy 3
			6.99999	Biopsy 3		5.99999	Biopsy 3
			9.00001	Biopsy 3		9.00001	Biopsy 3
			6	Biopsy 3		5	Biopsy 3
			51	Biopsy 3		31	Biopsy 3
			13	Biopsy 3		13	Biopsy 3
			9	Biopsy 3		4	Biopsy 3
			7.99999	Biopsy 3		7.99999	Biopsy 3
			20	Biopsy 3		18	Biopsy 3
			34	Biopsy 3		26	Biopsy 3
			6.99999	Biopsy 3		6.99999	Biopsy 3
			37	Biopsy 3		30	Biopsy 3
			24	Biopsy 3		20	Biopsy 3
			38	Biopsy 3		27	Biopsy 3
			4.00001	Biopsy 3		4.00001	Biopsy 3
			38	Biopsy 3		23	Biopsy 3
			7.00002	Biopsy 3		5.00002	Biopsy 3
			6	Biopsy 3		6	Biopsy 3
			43	Biopsy 3		25	Biopsy 3
			15	Biopsy 3		12	Biopsy 3
			12	Biopsy 3		11	Biopsy 3
			22	Biopsy 3		19	Biopsy 3
			1.00001	Biopsy 3		1.00001	Biopsy 3
			14	Biopsy 3		13	Biopsy 3
			75	Biopsy 3		39	Biopsy 3
			55	Biopsy 3		35	Biopsy 3
			13	Biopsy 3		11	Biopsy 3
			5.00002	Biopsy 3		5.00002	Biopsy 3
			71	Biopsy 3		53	Biopsy 3
			18	Biopsy 3		15	Biopsy 3
			1.99999	Biopsy 3		1.99999	Biopsy 3
			4.99999	Biopsy 3		4.99999	Biopsy 3
			46	Biopsy 3		39	Biopsy 3
			3	Biopsy 3		3	Biopsy 3
			12	Biopsy 3		9.99999	Biopsy 3
			81	Biopsy 3		51	Biopsy 3
			5	Biopsy 3		5	Biopsy 3
			4.00001	Biopsy 3		1.00001	Biopsy 3
			15	Biopsy 3		15	Biopsy 3
			7	Biopsy 3		7	Biopsy 3
			13	Biopsy 3		12	Biopsy 3
			55	Biopsy 3		35	Biopsy 3
			8.00001	Biopsy 3		7.00001	Biopsy 3
			76	Biopsy 3		44	Biopsy 3
			23	Biopsy 3		13	Biopsy 3
			10	Biopsy 3		8	Biopsy 3
			24	Biopsy 3		19	Biopsy 3
			7.99999	Biopsy 3		5.99999	Biopsy 3
			34	Biopsy 3		25	Biopsy 3
			3	Biopsy 3		3	Biopsy 3
			2	Biopsy 3		2	Biopsy 3
			58	Biopsy 3		43	Biopsy 3
			16	Biopsy 3		9.99999	Biopsy 3
			59	Biopsy 3		39	Biopsy 3
			4.00001	Biopsy 3		4.00001	Biopsy 3
			35	Biopsy 3		28	Biopsy 3
			103	Biopsy 3		56	Biopsy 3
			13	Biopsy 3		9.99999	Biopsy 3
			1.99999	Biopsy 3		1.99999	Biopsy 3
			16	Biopsy 3		13	Biopsy 3
			16	Biopsy 3		15	Biopsy 3
			9.00001	Biopsy 3		7.00001	Biopsy 3
			25	Biopsy 3		20	Biopsy 3
			48	Biopsy 3		33	Biopsy 3
			26	Biopsy 3		16	Biopsy 3
			70	Biopsy 3		41	Biopsy 3
			3	Biopsy 3		3	Biopsy 3
			75	Biopsy 3		50	Biopsy 3
			1.00002	Biopsy 3		1.00002	Biopsy 3
			42	Biopsy 3		26	Biopsy 3
			27	Biopsy 3		21	Biopsy 3
			8	Biopsy 3		8	Biopsy 3
			59	Biopsy 3		50	Biopsy 3
			3.99998	Biopsy 3		3.99998	Biopsy 3
			12	Biopsy 3		12	Biopsy 3
			18	Biopsy 3		13	Biopsy 3
			3.00001	Biopsy 3		3.00001	Biopsy 3
			16	Biopsy 3		14	Biopsy 3
			6	Biopsy 3		5	Biopsy 3
			73	Biopsy 3		47	Biopsy 3
			25	Biopsy 3		19	Biopsy 3
			21	Biopsy 3		20	Biopsy 3
			8	Biopsy 3		7	Biopsy 3
			60	Biopsy 3		36	Biopsy 3
			8	Biopsy 3		8	Biopsy 3
			5	Biopsy 3		4	Biopsy 3
			5.00001	Biopsy 3		5.00001	Biopsy 3
			21	Biopsy 3		18	Biopsy 3
			63	Biopsy 3		38	Biopsy 3
			7	Biopsy 3		7	Biopsy 3
			51	Biopsy 3		42	Biopsy 3
			19	Biopsy 3		14	Biopsy 3
			103	Biopsy 3		55	Biopsy 3
			9.00002	Biopsy 3		7.00002	Biopsy 3
			17	Biopsy 3		15	Biopsy 3
			11	Biopsy 3		8.00001	Biopsy 3
			12	Biopsy 3		10	Biopsy 3
			23	Biopsy 3		17	Biopsy 3
			0.999994	Biopsy 3		0.999994	Biopsy 3
			45	Biopsy 3		29	Biopsy 3
			21	Biopsy 3		15	Biopsy 3
			11	Biopsy 3		10	Biopsy 3
			3	Biopsy 3		2	Biopsy 3
			6.99999	Biopsy 3		5.99999	Biopsy 3
			13	Biopsy 3		10	Biopsy 3
			11	Biopsy 3		10	Biopsy 3
			12	Biopsy 3		8.99999	Biopsy 3
			14	Biopsy 3		8.00001	Biopsy 3
			21	Biopsy 3		17	Biopsy 3
			18	Biopsy 3		17	Biopsy 3
			4.00001	Biopsy 3		4.00001	Biopsy 3
			26	Biopsy 3		23	Biopsy 3
			0.999987	Biopsy 3		0.999987	Biopsy 3
			40	Biopsy 3		25	Biopsy 3
			2	Biopsy 3		2	Biopsy 3
			36	Biopsy 3		30	Biopsy 3
			31	Biopsy 3		19	Biopsy 3
			18	Biopsy 3		15	Biopsy 3
			5	Biopsy 3		5	Biopsy 3
			29	Biopsy 3		25	Biopsy 3
			11	Biopsy 3		10	Biopsy 3
			37	Biopsy 3		30	Biopsy 3
			20	Biopsy 3		16	Biopsy 3
			16	Biopsy 3		14	Biopsy 3
			4.99999	Biopsy 3		3.99999	Biopsy 3
			2.99998	Biopsy 3		1.99998	Biopsy 3
			26	Biopsy 3		24	Biopsy 3
			51	Biopsy 3		41	Biopsy 3
			12	Biopsy 3		9	Biopsy 3
			5.00001	Biopsy 3		4.00001	Biopsy 3
			63	Biopsy 3		42	Biopsy 3
			17	Biopsy 3		13	Biopsy 3
			34	Biopsy 3		25	Biopsy 3
			5.00001	Biopsy 3		5.00001	Biopsy 3
			69	Biopsy 3		42	Biopsy 3
			29	Biopsy 3		17	Biopsy 3
			21	Biopsy 3		21	Biopsy 3
			11	Biopsy 3		11	Biopsy 3
			22	Biopsy 3		16	Biopsy 3
			0.999991	Biopsy 3		0.999991	Biopsy 3
			24	Biopsy 3		20	Biopsy 3
			4	Biopsy 3		2	Biopsy 3
			7.99998	Biopsy 3		6.99998	Biopsy 3
			2.00001	Biopsy 3		2.00001	Biopsy 3
			63	Biopsy 3		40	Biopsy 3
			29	Biopsy 3		23	Biopsy 3
			8	Biopsy 3		6	Biopsy 3
			3.99999	Biopsy 3		3.99999	Biopsy 3
			1.99999	Biopsy 3		1.99999	Biopsy 3
			67	Biopsy 3		36	Biopsy 3
			20	Biopsy 3		15	Biopsy 3
			19	Biopsy 3		17	Biopsy 3
			3.99999	Biopsy 3		3.99999	Biopsy 3
			39	Biopsy 3		29	Biopsy 3
			3.99999	Biopsy 3		3.99999	Biopsy 3
			39	Biopsy 3		32	Biopsy 3
			70	Biopsy 3		53	Biopsy 3
			4.99999	Biopsy 3		4.99999	Biopsy 3
			13	Biopsy 3		10	Biopsy 3
			8	Biopsy 3		8	Biopsy 3
			5	Biopsy 3		5	Biopsy 3
			15	Biopsy 3		11	Biopsy 3
			13	Biopsy 3		12	Biopsy 3
			47	Biopsy 3		31	Biopsy 3
			39	Biopsy 3		29	Biopsy 3
			30	Biopsy 3		21	Biopsy 3
			10	Biopsy 3		9.00001	Biopsy 3
			99	Biopsy 3		66	Biopsy 3
			2	Biopsy 3		2	Biopsy 3
			11	Biopsy 3		11	Biopsy 3
			113	Biopsy 3		73	Biopsy 3
			40	Biopsy 3		31	Biopsy 3
			12	Biopsy 3		9	Biopsy 3
			32	Biopsy 3		25	Biopsy 3
			68	Biopsy 3		48	Biopsy 3
			48	Biopsy 3		37	Biopsy 3
			16	Biopsy 3		13	Biopsy 3
			29	Biopsy 3		23	Biopsy 3
			48	Biopsy 3		33	Biopsy 3
			20	Biopsy 3		16	Biopsy 3
			20	Biopsy 3		14	Biopsy 3
			68	Biopsy 3		48	Biopsy 3
			9	Biopsy 3		8	Biopsy 3
			53	Biopsy 3		38	Biopsy 3
			33	Biopsy 3		23	Biopsy 3
			82	Biopsy 3		43	Biopsy 3
			24	Biopsy 3		24	Biopsy 3
			52	Biopsy 3		33	Biopsy 3
			8.99998	Biopsy 3		7.99998	Biopsy 3
			21	Biopsy 3		16	Biopsy 3
			69	Biopsy 3		46	Biopsy 3
			11	Biopsy 3		7.99998	Biopsy 3
			11	Biopsy 3		8	Biopsy 3
			3	Biopsy 3		3	Biopsy 3
			18	Biopsy 3		13	Biopsy 3
			39	Biopsy 3		29	Biopsy 3
			3.99999	Biopsy 3		2.99999	Biopsy 3
			2.00001	Biopsy 3		1.00001	Biopsy 3
			89	Biopsy 3		58	Biopsy 3
			5	Biopsy 3		5	Biopsy 3
			14	Biopsy 3		13	Biopsy 3
			17	Biopsy 3		15	Biopsy 3
			4	Biopsy 3		4	Biopsy 3
			9.99999	Biopsy 3		8.99999	Biopsy 3
			3	Biopsy 3		3	Biopsy 3
			46	Biopsy 3		25	Biopsy 3
[truncated: 244,057+ more rows]

## Sheet: Figure S14b
Cells per Cluster:			Transcripts per Cluster:			Unique genes per Cluster:
Group	Cells		Transcripts	Group		Genes	Group
1: PT	51354		4.00001	11: Macrophage		4.00001	11: Macrophage
2: LOH-DCT	22510		39	11: Macrophage		22	11: Macrophage
3: PC	11399		14	14: T Cell		8	14: T Cell
4: IC	4339		40	1: PT		27	1: PT
5: PT Injured	20708		36	24: Endothelia		26	24: Endothelia
6: LOH-DCT Injured	7978		8	16: B Cell		8	16: B Cell
7: CD Injured	4417		152	24: Endothelia		83	24: Endothelia
8: PT Inflammatory	8553		9	5: PT Injured		6	5: PT Injured
9: LOH-DCT Inflammatory	3032		14	13: Mast Cell		14	13: Mast Cell
10: Monocyte	2976		88	1: PT		65	1: PT
11: Macrophage	14907		36	1: PT		26	1: PT
12: cDC	3210		4.00002	1: PT		4.00002	1: PT
13: Mast Cell	2478		16	3: PC		9.99999	3: PC
14: T Cell	7518		49	18: Fibroblast		30	18: Fibroblast
15: NK	0		44	11: Macrophage		33	11: Macrophage
16: B Cell	2821		62	1: PT		40	1: PT
17: Plasma Cell	2266		34	16: B Cell		25	16: B Cell
18: Fibroblast	19795		33	1: PT		26	1: PT
19: Myofibroblast	13366		19	18: Fibroblast		14	18: Fibroblast
20: Podocyte	3367		86	24: Endothelia		55	24: Endothelia
21: Endothelia Glomerular	2638		37	5: PT Injured		24	5: PT Injured
22: PEC	1966		21	18: Fibroblast		14	18: Fibroblast
23: Mesangial Cell	3056		8	11: Macrophage		7	11: Macrophage
24: Endothelia	21133		90	5: PT Injured		49	5: PT Injured
25: SMC	9967		19	9: LOH-DCT Inflammatory		13	9: LOH-DCT Inflammatory
			98	1: PT		64	1: PT
			72	5: PT Injured		48	5: PT Injured
			67	5: PT Injured		45	5: PT Injured
			2	14: T Cell		2	14: T Cell
			28	1: PT		21	1: PT
			147	5: PT Injured		80	5: PT Injured
			3.00001	18: Fibroblast		2.00001	18: Fibroblast
			17	24: Endothelia		14	24: Endothelia
			42	1: PT		28	1: PT
			43	1: PT		27	1: PT
			7.99998	24: Endothelia		6.99998	24: Endothelia
			81	1: PT		49	1: PT
			131	1: PT		84	1: PT
			88	11: Macrophage		60	11: Macrophage
			31	11: Macrophage		22	11: Macrophage
			89	9: LOH-DCT Inflammatory		53	9: LOH-DCT Inflammatory
			29	1: PT		19	1: PT
			159	24: Endothelia		102	24: Endothelia
			17	5: PT Injured		11	5: PT Injured
			68	18: Fibroblast		39	18: Fibroblast
			37	14: T Cell		28	14: T Cell
			23	11: Macrophage		13	11: Macrophage
			71	2: LOH-DCT		56	2: LOH-DCT
			13	1: PT		10	1: PT
			158	1: PT		78	1: PT
			14	24: Endothelia		11	24: Endothelia
			11	11: Macrophage		5.99999	11: Macrophage
			29	25: SMC		21	25: SMC
			11	19: Myofibroblast		9.00001	19: Myofibroblast
			64	10: Monocyte		40	10: Monocyte
			3	5: PT Injured		2	5: PT Injured
			50	2: LOH-DCT		37	2: LOH-DCT
			3	1: PT		2	1: PT
			95	25: SMC		62	25: SMC
			69	1: PT		43	1: PT
			11	1: PT		8	1: PT
			137	1: PT		84	1: PT
			9.00001	1: PT		9.00001	1: PT
			50	25: SMC		39	25: SMC
			40	5: PT Injured		29	5: PT Injured
			126	18: Fibroblast		78	18: Fibroblast
			10	24: Endothelia		8	24: Endothelia
			29	5: PT Injured		22	5: PT Injured
			21	11: Macrophage		15	11: Macrophage
			39	1: PT		27	1: PT
			19	24: Endothelia		14	24: Endothelia
			19	19: Myofibroblast		14	19: Myofibroblast
			85	18: Fibroblast		61	18: Fibroblast
			35	1: PT		23	1: PT
			160	2: LOH-DCT		90	2: LOH-DCT
			53	2: LOH-DCT		34	2: LOH-DCT
			130	16: B Cell		86	16: B Cell
			18	2: LOH-DCT		10	2: LOH-DCT
			19	8: PT Inflammatory		14	8: PT Inflammatory
			4.99999	19: Myofibroblast		3.99999	19: Myofibroblast
			60	1: PT		46	1: PT
			146	2: LOH-DCT		76	2: LOH-DCT
			67	1: PT		43	1: PT
			30	1: PT		19	1: PT
			154	18: Fibroblast		80	18: Fibroblast
			50	1: PT		35	1: PT
			13	24: Endothelia		10	24: Endothelia
			23	14: T Cell		15	14: T Cell
			14	1: PT		12	1: PT
			24	1: PT		21	1: PT
			8.00001	1: PT		7.00001	1: PT
			66	25: SMC		35	25: SMC
			20	19: Myofibroblast		15	19: Myofibroblast
			77	18: Fibroblast		44	18: Fibroblast
			12	1: PT		7.99999	1: PT
			57	1: PT		36	1: PT
			3.99999	24: Endothelia		3.99999	24: Endothelia
			65	1: PT		34	1: PT
			27	11: Macrophage		18	11: Macrophage
			19	1: PT		13	1: PT
			5.00001	1: PT		5.00001	1: PT
			77	14: T Cell		49	14: T Cell
			6.99999	24: Endothelia		5.99999	24: Endothelia
			31	1: PT		21	1: PT
			46	1: PT		26	1: PT
			38	18: Fibroblast		24	18: Fibroblast
			11	5: PT Injured		10	5: PT Injured
			0.999999	20: Podocyte		0.999999	20: Podocyte
			79	5: PT Injured		50	5: PT Injured
			24	20: Podocyte		16	20: Podocyte
			10	5: PT Injured		8	5: PT Injured
			10	24: Endothelia		8	24: Endothelia
			0.999995	24: Endothelia		0.999995	24: Endothelia
			56	1: PT		27	1: PT
			4.99998	18: Fibroblast		2.99998	18: Fibroblast
			42	5: PT Injured		29	5: PT Injured
			8.99999	14: T Cell		6.99999	14: T Cell
			3.00003	20: Podocyte		1.00003	20: Podocyte
			66	25: SMC		37	25: SMC
			5	1: PT		4	1: PT
			84	1: PT		51	1: PT
			3.99999	24: Endothelia		3.99999	24: Endothelia
			46	2: LOH-DCT		23	2: LOH-DCT
			35	1: PT		25	1: PT
			63	2: LOH-DCT		49	2: LOH-DCT
			275	9: LOH-DCT Inflammatory		138	9: LOH-DCT Inflammatory
			31	1: PT		20	1: PT
			22	18: Fibroblast		14	18: Fibroblast
			52	14: T Cell		37	14: T Cell
			9	18: Fibroblast		7	18: Fibroblast
			59	7: CD Injured		42	7: CD Injured
			58	18: Fibroblast		44	18: Fibroblast
			52	7: CD Injured		32	7: CD Injured
			40	1: PT		32	1: PT
			129	1: PT		89	1: PT
			74	1: PT		42	1: PT
			47	1: PT		31	1: PT
			45	1: PT		29	1: PT
			31	16: B Cell		24	16: B Cell
			111	5: PT Injured		59	5: PT Injured
			102	3: PC		52	3: PC
			0.999991	1: PT		0.999991	1: PT
			2	24: Endothelia		2	24: Endothelia
			7	1: PT		6	1: PT
			7	10: Monocyte		6	10: Monocyte
			20	10: Monocyte		9.00001	10: Monocyte
			10	2: LOH-DCT		10	2: LOH-DCT
			23	1: PT		12	1: PT
			2.00001	1: PT		2.00001	1: PT
			18	14: T Cell		16	14: T Cell
			17	1: PT		14	1: PT
			27	25: SMC		21	25: SMC
			8.00001	24: Endothelia		7.00001	24: Endothelia
			10	10: Monocyte		6	10: Monocyte
			20	14: T Cell		14	14: T Cell
			18	18: Fibroblast		14	18: Fibroblast
			13	1: PT		8	1: PT
			4.99999	1: PT		3.99999	1: PT
			25	1: PT		13	1: PT
			13	1: PT		10	1: PT
			15	1: PT		13	1: PT
			22	1: PT		16	1: PT
			14	1: PT		13	1: PT
			15	18: Fibroblast		10	18: Fibroblast
			63	1: PT		39	1: PT
			9.00001	13: Mast Cell		8.00001	13: Mast Cell
			20	5: PT Injured		15	5: PT Injured
			31	1: PT		22	1: PT
			8	24: Endothelia		7	24: Endothelia
			17	1: PT		13	1: PT
			7	8: PT Inflammatory		5	8: PT Inflammatory
			12	1: PT		11	1: PT
			19	14: T Cell		14	14: T Cell
			12	24: Endothelia		10	24: Endothelia
			10	1: PT		8.00001	1: PT
			11	24: Endothelia		10	24: Endothelia
			3.99999	1: PT		2.99999	1: PT
			9.00001	11: Macrophage		6.00001	11: Macrophage
			22	24: Endothelia		14	24: Endothelia
			1	1: PT		1	1: PT
			34	24: Endothelia		24	24: Endothelia
			16	1: PT		12	1: PT
			2	11: Macrophage		2	11: Macrophage
			43	16: B Cell		30	16: B Cell
			12	24: Endothelia		10	24: Endothelia
			3.99999	1: PT		2.99999	1: PT
			5.00001	1: PT		4.00001	1: PT
			21	1: PT		15	1: PT
			23	1: PT		14	1: PT
			6.99998	2: LOH-DCT		5.99998	2: LOH-DCT
			6	5: PT Injured		4	5: PT Injured
			7	11: Macrophage		7	11: Macrophage
			7	1: PT		6	1: PT
			12	16: B Cell		12	16: B Cell
			6.99999	8: PT Inflammatory		4.99999	8: PT Inflammatory
			16	25: SMC		14	25: SMC
			25	25: SMC		20	25: SMC
			5.00001	1: PT		4.00001	1: PT
			1.00002	1: PT		1.00002	1: PT
			19	1: PT		13	1: PT
			2.99998	11: Macrophage		2.99998	11: Macrophage
			31	24: Endothelia		17	24: Endothelia
			34	13: Mast Cell		23	13: Mast Cell
			65	8: PT Inflammatory		35	8: PT Inflammatory
			8.99999	1: PT		8.99999	1: PT
			1.99999	1: PT		1.99999	1: PT
			53	18: Fibroblast		34	18: Fibroblast
			25	16: B Cell		15	16: B Cell
			3.99999	1: PT		2.99999	1: PT
			15	1: PT		11	1: PT
			4.99999	1: PT		3.99999	1: PT
			40	8: PT Inflammatory		19	8: PT Inflammatory
			29	1: PT		21	1: PT
			0.999999	1: PT		0.999999	1: PT
			6	6: LOH-DCT Injured		6	6: LOH-DCT Injured
			35	1: PT		28	1: PT
			15	1: PT		11	1: PT
			45	24: Endothelia		28	24: Endothelia
			6	18: Fibroblast		5	18: Fibroblast
			15	19: Myofibroblast		8.99999	19: Myofibroblast
			113	6: LOH-DCT Injured		72	6: LOH-DCT Injured
			8	16: B Cell		5	16: B Cell
			20	6: LOH-DCT Injured		14	6: LOH-DCT Injured
			67	1: PT		43	1: PT
			10	1: PT		9	1: PT
			16	1: PT		13	1: PT
			1.00001	1: PT		1.00001	1: PT
			5	1: PT		5	1: PT
			19	18: Fibroblast		12	18: Fibroblast
			9.00001	1: PT		7.00001	1: PT
			3	1: PT		2	1: PT
			34	1: PT		29	1: PT
			46	24: Endothelia		29	24: Endothelia
			3	2: LOH-DCT		3	2: LOH-DCT
			57	8: PT Inflammatory		31	8: PT Inflammatory
			2	1: PT		2	1: PT
			23	19: Myofibroblast		14	19: Myofibroblast
			1	14: T Cell		1	14: T Cell
			3	24: Endothelia		3	24: Endothelia
			24	1: PT		19	1: PT
			7.99999	1: PT		4.99999	1: PT
			51	5: PT Injured		33	5: PT Injured
			87	6: LOH-DCT Injured		58	6: LOH-DCT Injured
			16	24: Endothelia		10	24: Endothelia
			5.99999	8: PT Inflammatory		5.99999	8: PT Inflammatory
			6.00002	1: PT		4.00002	1: PT
			12	1: PT		10	1: PT
			21	1: PT		17	1: PT
			24	1: PT		13	1: PT
			20	24: Endothelia		9.99999	24: Endothelia
			15	11: Macrophage		9.99999	11: Macrophage
			43	19: Myofibroblast		29	19: Myofibroblast
			61	1: PT		41	1: PT
			7	1: PT		3	1: PT
			16	18: Fibroblast		14	18: Fibroblast
			7.99999	1: PT		5.99999	1: PT
			9.99999	24: Endothelia		6.99999	24: Endothelia
			19	1: PT		14	1: PT
			139	24: Endothelia		88	24: Endothelia
			19	8: PT Inflammatory		15	8: PT Inflammatory
			26	24: Endothelia		17	24: Endothelia
			38	14: T Cell		22	14: T Cell
			87	2: LOH-DCT		54	2: LOH-DCT
			37	1: PT		29	1: PT
			42	1: PT		32	1: PT
			39	1: PT		21	1: PT
			1.00001	24: Endothelia		1.00001	24: Endothelia
			45	18: Fibroblast		30	18: Fibroblast
			69	1: PT		46	1: PT
			3	2: LOH-DCT		3	2: LOH-DCT
			17	19: Myofibroblast		10	19: Myofibroblast
			42	1: PT		33	1: PT
			39	1: PT		23	1: PT
			54	14: T Cell		41	14: T Cell
			15	1: PT		12	1: PT
			61	1: PT		40	1: PT
			10	1: PT		10	1: PT
			12	1: PT		7.99999	1: PT
			2.00001	1: PT		2.00001	1: PT
			9.00001	1: PT		8.00001	1: PT
			22	11: Macrophage		16	11: Macrophage
			8.99998	1: PT		7.99998	1: PT
			37	24: Endothelia		24	24: Endothelia
			2.00001	1: PT		2.00001	1: PT
			36	1: PT		24	1: PT
			3	25: SMC		3	25: SMC
			7.00002	14: T Cell		6.00002	14: T Cell
			5.99999	11: Macrophage		2.99999	11: Macrophage
			5.99998	1: PT		4.99998	1: PT
			13	24: Endothelia		9	24: Endothelia
			9.99999	2: LOH-DCT		7.99999	2: LOH-DCT
			42	11: Macrophage		29	11: Macrophage
			4.99999	25: SMC		3.99999	25: SMC
			8.00002	5: PT Injured		7.00002	5: PT Injured
			24	8: PT Inflammatory		16	8: PT Inflammatory
			15	14: T Cell		11	14: T Cell
			44	1: PT		31	1: PT
			22	1: PT		16	1: PT
			6	1: PT		5	1: PT
			21	1: PT		13	1: PT
			56	13: Mast Cell		41	13: Mast Cell
			5.00001	18: Fibroblast		5.00001	18: Fibroblast
			41	5: PT Injured		28	5: PT Injured
			10	1: PT		7.00001	1: PT
			5	24: Endothelia		3	24: Endothelia
			55	14: T Cell		28	14: T Cell
			27	1: PT		21	1: PT
			15	1: PT		10	1: PT
			20	1: PT		15	1: PT
			12	1: PT		9	1: PT
			5	12: cDC		3	12: cDC
			11	1: PT		9.99999	1: PT
			12	1: PT		9.99999	1: PT
			5.99999	1: PT		4.99999	1: PT
			24	1: PT		15	1: PT
			12	14: T Cell		10	14: T Cell
			63	24: Endothelia		38	24: Endothelia
			65	13: Mast Cell		48	13: Mast Cell
			13	18: Fibroblast		11	18: Fibroblast
			2.00001	1: PT		1.00001	1: PT
			18	24: Endothelia		15	24: Endothelia
			49	1: PT		36	1: PT
			2	5: PT Injured		2	5: PT Injured
			35	12: cDC		25	12: cDC
			185	1: PT		100	1: PT
			14	11: Macrophage		12	11: Macrophage
			29	1: PT		23	1: PT
			32	16: B Cell		22	16: B Cell
			15	24: Endothelia		11	24: Endothelia
			22	1: PT		14	1: PT
			6.00001	24: Endothelia		3.00001	24: Endothelia
			21	2: LOH-DCT		17	2: LOH-DCT
			13	13: Mast Cell		12	13: Mast Cell
			3	25: SMC		3	25: SMC
			11	18: Fibroblast		8.00001	18: Fibroblast
			35	1: PT		19	1: PT
			75	11: Macrophage		47	11: Macrophage
			17	24: Endothelia		12	24: Endothelia
			29	5: PT Injured		21	5: PT Injured
			5.99999	5: PT Injured		4.99999	5: PT Injured
			13	1: PT		10	1: PT
			63	11: Macrophage		39	11: Macrophage
			17	11: Macrophage		12	11: Macrophage
			81	14: T Cell		51	14: T Cell
			16	14: T Cell		10	14: T Cell
			15	1: PT		11	1: PT
			22	18: Fibroblast		18	18: Fibroblast
			2.99998	11: Macrophage		1.99998	11: Macrophage
			33	1: PT		26	1: PT
			141	1: PT		84	1: PT
			69	24: Endothelia		44	24: Endothelia
			33	1: PT		25	1: PT
			84	11: Macrophage		56	11: Macrophage
			36	11: Macrophage		23	11: Macrophage
			25	1: PT		19	1: PT
			8.00001	1: PT		7.00001	1: PT
			62	14: T Cell		44	14: T Cell
			7.00001	18: Fibroblast		4.00001	18: Fibroblast
			24	1: PT		18	1: PT
			14	1: PT		12	1: PT
			32	25: SMC		24	25: SMC
			35	1: PT		25	1: PT
			8	16: B Cell		7	16: B Cell
			35	18: Fibroblast		22	18: Fibroblast
			48	24: Endothelia		28	24: Endothelia
			4	1: PT		3	1: PT
			108	10: Monocyte		60	10: Monocyte
			23	1: PT		19	1: PT
			6	2: LOH-DCT		5	2: LOH-DCT
			2	18: Fibroblast		1	18: Fibroblast
			13	1: PT		7.00002	1: PT
			24	5: PT Injured		19	5: PT Injured
			42	1: PT		32	1: PT
			28	1: PT		19	1: PT
			10	1: PT		6.00001	1: PT
			107	2: LOH-DCT		64	2: LOH-DCT
			20	14: T Cell		15	14: T Cell
			5.99999	5: PT Injured		2.99999	5: PT Injured
			11	18: Fibroblast		8	18: Fibroblast
			5.00002	14: T Cell		3.00002	14: T Cell
			8.00002	11: Macrophage		7.00002	11: Macrophage
			2.99999	5: PT Injured		2.99999	5: PT Injured
			24	14: T Cell		15	14: T Cell
			57	1: PT		36	1: PT
			28	5: PT Injured		22	5: PT Injured
			22	24: Endothelia		11	24: Endothelia
			10	13: Mast Cell		9	13: Mast Cell
			41	5: PT Injured		31	5: PT Injured
			12	18: Fibroblast		10	18: Fibroblast
			77	8: PT Inflammatory		51	8: PT Inflammatory
			1	1: PT		1	1: PT
			24	18: Fibroblast		19	18: Fibroblast
			10	1: PT		8	1: PT
			9.99999	1: PT		7.99999	1: PT
			27	5: PT Injured		13	5: PT Injured
			15	1: PT		11	1: PT
			7	5: PT Injured		4	5: PT Injured
			39	25: SMC		23	25: SMC
			30	18: Fibroblast		18	18: Fibroblast
			46	11: Macrophage		24	11: Macrophage
			7.00001	1: PT		3.00001	1: PT
			24	5: PT Injured		15	5: PT Injured
			87	8: PT Inflammatory		60	8: PT Inflammatory
			10	19: Myofibroblast		7	19: Myofibroblast
			13	1: PT		11	1: PT
			37	8: PT Inflammatory		25	8: PT Inflammatory
			18	1: PT		11	1: PT
			6.00001	1: PT		3.00001	1: PT
			25	1: PT		18	1: PT
			22	1: PT		21	1: PT
			7.99999	24: Endothelia		4.99999	24: Endothelia
			33	1: PT		24	1: PT
			25	1: PT		13	1: PT
			27	1: PT		12	1: PT
			13	25: SMC		11	25: SMC
			7.99999	24: Endothelia		4.99999	24: Endothelia
			9.99998	24: Endothelia		5.99998	24: Endothelia
			10	1: PT		8	1: PT
			30	11: Macrophage		16	11: Macrophage
			10	25: SMC		9.00002	25: SMC
			24	1: PT		17	1: PT
			30	1: PT		22	1: PT
			54	1: PT		33	1: PT
			13	2: LOH-DCT		8.99999	2: LOH-DCT
			42	18: Fibroblast		34	18: Fibroblast
			17	25: SMC		15	25: SMC
			19	16: B Cell		11	16: B Cell
			34	24: Endothelia		22	24: Endothelia
			4	1: PT		3	1: PT
			21	5: PT Injured		17	5: PT Injured
			6.00002	1: PT		4.00002	1: PT
			2.99999	1: PT		2.99999	1: PT
			30	24: Endothelia		18	24: Endothelia
			32	1: PT		24	1: PT
			10	1: PT		10	1: PT
			54	5: PT Injured		37	5: PT Injured
			46	24: Endothelia		34	24: Endothelia
			10	1: PT		8	1: PT
			2.99999	18: Fibroblast		2.99999	18: Fibroblast
			2.00001	5: PT Injured		2.00001	5: PT Injured
			34	24: Endothelia		24	24: Endothelia
			40	14: T Cell		30	14: T Cell
			33	1: PT		25	1: PT
			67	24: Endothelia		30	24: Endothelia
			3.00001	24: Endothelia		3.00001	24: Endothelia
			7.99999	1: PT		4.99999	1: PT
			9	1: PT		9	1: PT
			44	1: PT		32	1: PT
			18	17: Plasma Cell		10	17: Plasma Cell
			71	24: Endothelia		43	24: Endothelia
			32	11: Macrophage		22	11: Macrophage
			28	1: PT		21	1: PT
			45	1: PT		30	1: PT
			2	1: PT		2	1: PT
			56	1: PT		43	1: PT
			26	1: PT		19	1: PT
			167	11: Macrophage		92	11: Macrophage
			88	1: PT		50	1: PT
			10	24: Endothelia		6.00003	24: Endothelia
			12	1: PT		7.99999	1: PT
			5.00001	1: PT		4.00001	1: PT
			12	1: PT		11	1: PT
			4	5: PT Injured		3	5: PT Injured
			17	24: Endothelia		15	24: Endothelia
			20	10: Monocyte		9.99999	10: Monocyte
			28	5: PT Injured		21	5: PT Injured
			19	1: PT		16	1: PT
			13	1: PT		9.00001	1: PT
			83	17: Plasma Cell		49	17: Plasma Cell
			13	1: PT		11	1: PT
			40	11: Macrophage		23	11: Macrophage
			32	5: PT Injured		25	5: PT Injured
			71	5: PT Injured		48	5: PT Injured
			18	1: PT		12	1: PT
			11	1: PT		8	1: PT
			55	18: Fibroblast		36	18: Fibroblast
			2	1: PT		2	1: PT
			30	1: PT		24	1: PT
			7	1: PT		5	1: PT
			2	5: PT Injured		2	5: PT Injured
			24	1: PT		18	1: PT
			11	1: PT		8.99998	1: PT
			5.99999	11: Macrophage		4.99999	11: Macrophage
			9.99999	1: PT		7.99999	1: PT
			112	19: Myofibroblast		68	19: Myofibroblast
			45	1: PT		26	1: PT
			18	1: PT		15	1: PT
			69	17: Plasma Cell		25	17: Plasma Cell
			48	2: LOH-DCT		38	2: LOH-DCT
			11	18: Fibroblast		11	18: Fibroblast
			13	1: PT		9	1: PT
			18	18: Fibroblast		13	18: Fibroblast
			48	16: B Cell		36	16: B Cell
			41	24: Endothelia		24	24: Endothelia
			20	11: Macrophage		12	11: Macrophage
			27	18: Fibroblast		21	18: Fibroblast
			30	1: PT		21	1: PT
			17	11: Macrophage		11	11: Macrophage
			22	14: T Cell		18	14: T Cell
			37	1: PT		30	1: PT
			10	1: PT		9.00001	1: PT
			36	1: PT		24	1: PT
			35	1: PT		24	1: PT
			83	18: Fibroblast		48	18: Fibroblast
			44	24: Endothelia		34	24: Endothelia
			13	5: PT Injured		10	5: PT Injured
			11	1: PT		9.99999	1: PT
			92	1: PT		52	1: PT
			64	24: Endothelia		47	24: Endothelia
			23	11: Macrophage		17	11: Macrophage
			91	1: PT		53	1: PT
			21	25: SMC		16	25: SMC
			22	1: PT		15	1: PT
			6	1: PT		4	1: PT
			13	1: PT		9.00002	1: PT
			132	16: B Cell		79	16: B Cell
			60	1: PT		40	1: PT
			2	18: Fibroblast		0.999996	18: Fibroblast
			24	12: cDC		14	12: cDC
			26	1: PT		19	1: PT
			32	1: PT		25	1: PT
			21	1: PT		17	1: PT
			12	1: PT		9.00001	1: PT
			85	14: T Cell		58	14: T Cell
			114	1: PT		70	1: PT
			32	1: PT		21	1: PT
			4.99999	5: PT Injured		4.99999	5: PT Injured
			30	25: SMC		20	25: SMC
			28	25: SMC		21	25: SMC
			3.99998	1: PT		3.99998	1: PT
			204	1: PT		108	1: PT
			13	1: PT		11	1: PT
			44	25: SMC		26	25: SMC
			25	5: PT Injured		13	5: PT Injured
			14	24: Endothelia		13	24: Endothelia
			43	5: PT Injured		26	5: PT Injured
			72	1: PT		54	1: PT
			64	1: PT		41	1: PT
			21	24: Endothelia		16	24: Endothelia
			4.99999	25: SMC		4.99999	25: SMC
			113	12: cDC		74	12: cDC
			3	1: PT		3	1: PT
			24	24: Endothelia		14	24: Endothelia
			10	11: Macrophage		9.00002	11: Macrophage
			4.00001	11: Macrophage		3.00001	11: Macrophage
			1.00001	11: Macrophage		1.00001	11: Macrophage
			10	1: PT		8.00001	1: PT
			25	25: SMC		22	25: SMC
			49	16: B Cell		29	16: B Cell
			52	18: Fibroblast		34	18: Fibroblast
			3.99998	8: PT Inflammatory		2.99998	8: PT Inflammatory
			13	14: T Cell		10	14: T Cell
			10	1: PT		7	1: PT
			7.00001	1: PT		4.00001	1: PT
			7.00001	11: Macrophage		5.00001	11: Macrophage
			51	5: PT Injured		32	5: PT Injured
			4.00001	12: cDC		3.00001	12: cDC
			98	24: Endothelia		64	24: Endothelia
			7.00001	13: Mast Cell		6.00001	13: Mast Cell
			24	5: PT Injured		19	5: PT Injured
			30	12: cDC		19	12: cDC
			77	1: PT		48	1: PT
			2.00001	17: Plasma Cell		1.00001	17: Plasma Cell
			45	18: Fibroblast		28	18: Fibroblast
			4.99998	1: PT		4.99998	1: PT
			77	5: PT Injured		51	5: PT Injured
			34	1: PT		28	1: PT
			85	14: T Cell		55	14: T Cell
			8.99999	24: Endothelia		7.99999	24: Endothelia
			10	18: Fibroblast		6	18: Fibroblast
			54	18: Fibroblast		33	18: Fibroblast
			122	1: PT		74	1: PT
			2.99999	12: cDC		2.99999	12: cDC
			12	1: PT		12	1: PT
			33	1: PT		17	1: PT
			10	24: Endothelia		7.00001	24: Endothelia
			41	8: PT Inflammatory		24	8: PT Inflammatory
			14	1: PT		10	1: PT
			42	5: PT Injured		25	5: PT Injured
			5.00001	24: Endothelia		3.00001	24: Endothelia
			36	1: PT		29	1: PT
			11	8: PT Inflammatory		8	8: PT Inflammatory
			11	18: Fibroblast		7.99998	18: Fibroblast
			24	1: PT		18	1: PT
			23	24: Endothelia		17	24: Endothelia
			121	1: PT		69	1: PT
			4.00001	5: PT Injured		3.00001	5: PT Injured
			3.99999	1: PT		3.99999	1: PT
			48	24: Endothelia		32	24: Endothelia
			14	18: Fibroblast		11	18: Fibroblast
			32	2: LOH-DCT		24	2: LOH-DCT
			1	1: PT		1	1: PT
			12	25: SMC		9.00001	25: SMC
			0.999999	11: Macrophage		0.999999	11: Macrophage
			55	25: SMC		37	25: SMC
			57	14: T Cell		33	14: T Cell
			11	18: Fibroblast		9	18: Fibroblast
			121	25: SMC		74	25: SMC
			52	1: PT		36	1: PT
			1.00001	1: PT		1.00001	1: PT
			19	18: Fibroblast		12	18: Fibroblast
			28	1: PT		20	1: PT
			16	1: PT		13	1: PT
			56	1: PT		32	1: PT
			12	1: PT		9.99999	1: PT
			20	1: PT		14	1: PT
			1.99998	14: T Cell		1.99998	14: T Cell
			3.00001	5: PT Injured		3.00001	5: PT Injured
			59	1: PT		32	1: PT
			52	8: PT Inflammatory		36	8: PT Inflammatory
			54	1: PT		31	1: PT
			10	1: PT		8	1: PT
			13	14: T Cell		11	14: T Cell
			41	11: Macrophage		28	11: Macrophage
			18	11: Macrophage		10	11: Macrophage
			28	19: Myofibroblast		23	19: Myofibroblast
			113	25: SMC		65	25: SMC
			68	25: SMC		37	25: SMC
			31	1: PT		24	1: PT
			78	1: PT		51	1: PT
			67	8: PT Inflammatory		38	8: PT Inflammatory
			32	25: SMC		21	25: SMC
			60	11: Macrophage		43	11: Macrophage
			8	5: PT Injured		7	5: PT Injured
			85	2: LOH-DCT		59	2: LOH-DCT
			111	11: Macrophage		72	11: Macrophage
			58	1: PT		39	1: PT
			13	24: Endothelia		8	24: Endothelia
			83	17: Plasma Cell		50	17: Plasma Cell
			88	10: Monocyte		53	10: Monocyte
			52	1: PT		36	1: PT
			87	2: LOH-DCT		51	2: LOH-DCT
			34	24: Endothelia		27	24: Endothelia
			36	11: Macrophage		28	11: Macrophage
			15	25: SMC		11	25: SMC
			15	19: Myofibroblast		9.99999	19: Myofibroblast
			138	25: SMC		87	25: SMC
			21	24: Endothelia		13	24: Endothelia
			24	19: Myofibroblast		19	19: Myofibroblast
			54	25: SMC		38	25: SMC
			12	16: B Cell		10	16: B Cell
			79	24: Endothelia		48	24: Endothelia
			22	14: T Cell		18	14: T Cell
			19	8: PT Inflammatory		17	8: PT Inflammatory
			26	1: PT		19	1: PT
			36	1: PT		23	1: PT
			19	1: PT		13	1: PT
			20	8: PT Inflammatory		18	8: PT Inflammatory
			40	10: Monocyte		26	10: Monocyte
			17	12: cDC		15	12: cDC
			23	11: Macrophage		14	11: Macrophage
			39	24: Endothelia		25	24: Endothelia
			11	25: SMC		11	25: SMC
			34	5: PT Injured		20	5: PT Injured
			20	1: PT		17	1: PT
			22	25: SMC		17	25: SMC
			22	1: PT		16	1: PT
			3	1: PT		3	1: PT
			8.99999	25: SMC		7.99999	25: SMC
			26	25: SMC		21	25: SMC
			23	2: LOH-DCT		16	2: LOH-DCT
			68	24: Endothelia		49	24: Endothelia
			46	8: PT Inflammatory		33	8: PT Inflammatory
			9.00001	19: Myofibroblast		6.00001	19: Myofibroblast
			32	18: Fibroblast		20	18: Fibroblast
			19	18: Fibroblast		12	18: Fibroblast
			13	10: Monocyte		10	10: Monocyte
			16	1: PT		12	1: PT
			1.99998	1: PT		1.99998	1: PT
			46	1: PT		30	1: PT
			15	25: SMC		13	25: SMC
			12	24: Endothelia		7	24: Endothelia
			17	1: PT		13	1: PT
			4.99999	24: Endothelia		3.99999	24: Endothelia
			39	1: PT		26	1: PT
			14	1: PT		9.99999	1: PT
			0.999987	1: PT		0.999987	1: PT
			5.00001	12: cDC		3.00001	12: cDC
			4.99999	19: Myofibroblast		3.99999	19: Myofibroblast
			3	16: B Cell		1	16: B Cell
			50	11: Macrophage		36	11: Macrophage
			42	11: Macrophage		25	11: Macrophage
			1.00001	1: PT		1.00001	1: PT
			74	8: PT Inflammatory		49	8: PT Inflammatory
			13	8: PT Inflammatory		8.00001	8: PT Inflammatory
			12	25: SMC		10	25: SMC
			32	8: PT Inflammatory		24	8: PT Inflammatory
			14	18: Fibroblast		9	18: Fibroblast
			29	8: PT Inflammatory		21	8: PT Inflammatory
			28	10: Monocyte		23	10: Monocyte
			74	19: Myofibroblast		43	19: Myofibroblast
			70	11: Macrophage		51	11: Macrophage
			4.00001	19: Myofibroblast		3.00001	19: Myofibroblast
			69	19: Myofibroblast		42	19: Myofibroblast
			45	25: SMC		33	25: SMC
			24	24: Endothelia		16	24: Endothelia
			24	14: T Cell		20	14: T Cell
			11	5: PT Injured		6.99998	5: PT Injured
			6	24: Endothelia		4	24: Endothelia
			42	14: T Cell		27	14: T Cell
			62	1: PT		34	1: PT
			22	18: Fibroblast		15	18: Fibroblast
			23	1: PT		17	1: PT
			5	1: PT		4	1: PT
			30	1: PT		21	1: PT
			108	18: Fibroblast		67	18: Fibroblast
			37	25: SMC		30	25: SMC
			25	1: PT		17	1: PT
			13	2: LOH-DCT		10	2: LOH-DCT
			37	14: T Cell		24	14: T Cell
			29	24: Endothelia		19	24: Endothelia
			7.00002	24: Endothelia		6.00002	24: Endothelia
			16	1: PT		7	1: PT
			22	24: Endothelia		16	24: Endothelia
			66	19: Myofibroblast		37	19: Myofibroblast
			15	25: SMC		12	25: SMC
			46	16: B Cell		36	16: B Cell
			48	1: PT		27	1: PT
			16	1: PT		12	1: PT
			13	1: PT		8.99999	1: PT
			38	1: PT		27	1: PT
			21	24: Endothelia		17	24: Endothelia
			47	1: PT		34	1: PT
			5	1: PT		4	1: PT
			42	25: SMC		29	25: SMC
			32	24: Endothelia		21	24: Endothelia
			6.00001	1: PT		4.00001	1: PT
			12	11: Macrophage		11	11: Macrophage
			29	25: SMC		24	25: SMC
			19	25: SMC		16	25: SMC
			34	19: Myofibroblast		25	19: Myofibroblast
			18	18: Fibroblast		11	18: Fibroblast
			35	1: PT		21	1: PT
			5.99999	11: Macrophage		4.99999	11: Macrophage
			48	18: Fibroblast		28	18: Fibroblast
			66	13: Mast Cell		37	13: Mast Cell
			30	1: PT		20	1: PT
			1.99999	1: PT		1.99999	1: PT
			19	8: PT Inflammatory		15	8: PT Inflammatory
			51	13: Mast Cell		36	13: Mast Cell
			73	24: Endothelia		45	24: Endothelia
			37	11: Macrophage		24	11: Macrophage
			8.99999	25: SMC		6.99999	25: SMC
			3.99998	1: PT		2.99998	1: PT
			43	18: Fibroblast		25	18: Fibroblast
			50	24: Endothelia		33	24: Endothelia
			7.99999	1: PT		6.99999	1: PT
			73	24: Endothelia		45	24: Endothelia
			25	14: T Cell		18	14: T Cell
			24	18: Fibroblast		21	18: Fibroblast
			42	1: PT		30	1: PT
			63	25: SMC		32	25: SMC
			49	24: Endothelia		33	24: Endothelia
			7	1: PT		6	1: PT
			15	14: T Cell		13	14: T Cell
			35	1: PT		24	1: PT
			9	6: LOH-DCT Injured		6	6: LOH-DCT Injured
			37	1: PT		21	1: PT
			34	1: PT		27	1: PT
			2	2: LOH-DCT		2	2: LOH-DCT
			35	1: PT		28	1: PT
			28	18: Fibroblast		19	18: Fibroblast
			44	6: LOH-DCT Injured		35	6: LOH-DCT Injured
			16	1: PT		10	1: PT
			32	19: Myofibroblast		25	19: Myofibroblast
			87	24: Endothelia		56	24: Endothelia
			6	1: PT		5	1: PT
			64	1: PT		36	1: PT
			7.99999	14: T Cell		6.99999	14: T Cell
			53	18: Fibroblast		34	18: Fibroblast
			20	25: SMC		15	25: SMC
			54	2: LOH-DCT		37	2: LOH-DCT
			16	17: Plasma Cell		8	17: Plasma Cell
			104	16: B Cell		59	16: B Cell
			49	25: SMC		33	25: SMC
			53	18: Fibroblast		32	18: Fibroblast
			7	1: PT		7	1: PT
			20	24: Endothelia		15	24: Endothelia
			30	1: PT		21	1: PT
			25	1: PT		19	1: PT
			19	13: Mast Cell		17	13: Mast Cell
			26	14: T Cell		18	14: T Cell
			67	25: SMC		45	25: SMC
			11	24: Endothelia		8.99999	24: Endothelia
			50	1: PT		33	1: PT
			118	25: SMC		69	25: SMC
			36	1: PT		29	1: PT
			7	1: PT		5	1: PT
			5	2: LOH-DCT		5	2: LOH-DCT
			23	2: LOH-DCT		16	2: LOH-DCT
			10	1: PT		10	1: PT
			60	1: PT		37	1: PT
			13	1: PT		9.00001	1: PT
			24	16: B Cell		19	16: B Cell
			123	17: Plasma Cell		40	17: Plasma Cell
			11	11: Macrophage		9.99999	11: Macrophage
			25	5: PT Injured		19	5: PT Injured
			2.99999	24: Endothelia		1.99999	24: Endothelia
			12	19: Myofibroblast		10	19: Myofibroblast
			4.99999	24: Endothelia		3.99999	24: Endothelia
			1.00001	18: Fibroblast		1.00001	18: Fibroblast
			17	1: PT		13	1: PT
			35	16: B Cell		25	16: B Cell
			80	18: Fibroblast		61	18: Fibroblast
			3.99999	1: PT		3.99999	1: PT
			71	6: LOH-DCT Injured		39	6: LOH-DCT Injured
			31	2: LOH-DCT		20	2: LOH-DCT
			29	1: PT		21	1: PT
			73	18: Fibroblast		45	18: Fibroblast
			43	2: LOH-DCT		27	2: LOH-DCT
			74	24: Endothelia		43	24: Endothelia
			2.00002	25: SMC		2.00002	25: SMC
			58	24: Endothelia		38	24: Endothelia
			4	18: Fibroblast		3	18: Fibroblast
			27	5: PT Injured		14	5: PT Injured
			7.99999	16: B Cell		5.99999	16: B Cell
			19	2: LOH-DCT		15	2: LOH-DCT
			6.00001	1: PT		4.00001	1: PT
			35	25: SMC		26	25: SMC
			5.00003	16: B Cell		3.00003	16: B Cell
			23	2: LOH-DCT		16	2: LOH-DCT
			4	1: PT		4	1: PT
			24	24: Endothelia		19	24: Endothelia
			62	18: Fibroblast		37	18: Fibroblast
			99	2: LOH-DCT		62	2: LOH-DCT
			111	1: PT		60	1: PT
			40	2: LOH-DCT		29	2: LOH-DCT
			19	24: Endothelia		19	24: Endothelia
			32	1: PT		20	1: PT
			48	2: LOH-DCT		26	2: LOH-DCT
			4	11: Macrophage		3	11: Macrophage
			53	2: LOH-DCT		34	2: LOH-DCT
			53	2: LOH-DCT		38	2: LOH-DCT
			212	24: Endothelia		102	24: Endothelia
			0.99998	25: SMC		0.99998	25: SMC
			87	2: LOH-DCT		59	2: LOH-DCT
			14	11: Macrophage		8	11: Macrophage
			93	25: SMC		53	25: SMC
			101	2: LOH-DCT		57	2: LOH-DCT
			36	19: Myofibroblast		22	19: Myofibroblast
			16	18: Fibroblast		10	18: Fibroblast
			27	18: Fibroblast		17	18: Fibroblast
			37	11: Macrophage		23	11: Macrophage
			7	8: PT Inflammatory		4	8: PT Inflammatory
			1	2: LOH-DCT		1	2: LOH-DCT
			42	5: PT Injured		28	5: PT Injured
			22	13: Mast Cell		18	13: Mast Cell
			3.99999	14: T Cell		2.99999	14: T Cell
			4.00001	2: LOH-DCT		3.00001	2: LOH-DCT
			246	24: Endothelia		115	24: Endothelia
			16	8: PT Inflammatory		12	8: PT Inflammatory
			40	24: Endothelia		28	24: Endothelia
			105	25: SMC		60	25: SMC
			60	2: LOH-DCT		40	2: LOH-DCT
			34	14: T Cell		25	14: T Cell
			2	24: Endothelia		2	24: Endothelia
			30	17: Plasma Cell		13	17: Plasma Cell
			7	24: Endothelia		7	24: Endothelia
			14	25: SMC		11	25: SMC
			18	10: Monocyte		18	10: Monocyte
			36	10: Monocyte		23	10: Monocyte
			10	2: LOH-DCT		8	2: LOH-DCT
			1	19: Myofibroblast		1	19: Myofibroblast
			33	8: PT Inflammatory		18	8: PT Inflammatory
			165	14: T Cell		96	14: T Cell
			10	1: PT		6	1: PT
			4.00001	1: PT		2.00001	1: PT
			15	18: Fibroblast		11	18: Fibroblast
			32	1: PT		19	1: PT
			64	16: B Cell		42	16: B Cell
			15	1: PT		11	1: PT
			9.99999	18: Fibroblast		8.99999	18: Fibroblast
			29	19: Myofibroblast		25	19: Myofibroblast
			57	17: Plasma Cell		34	17: Plasma Cell
			21	24: Endothelia		20	24: Endothelia
			25	18: Fibroblast		18	18: Fibroblast
			31	5: PT Injured		19	5: PT Injured
			23	12: cDC		17	12: cDC
			17	18: Fibroblast		14	18: Fibroblast
			4.99999	2: LOH-DCT		3.99999	2: LOH-DCT
			21	5: PT Injured		14	5: PT Injured
			82	5: PT Injured		49	5: PT Injured
			21	18: Fibroblast		14	18: Fibroblast
			9.99999	18: Fibroblast		6.99999	18: Fibroblast
			3.99999	1: PT		3.99999	1: PT
			6.00003	1: PT		6.00003	1: PT
			10	1: PT		6	1: PT
			45	10: Monocyte		21	10: Monocyte
			41	18: Fibroblast		26	18: Fibroblast
			48	24: Endothelia		30	24: Endothelia
			4	11: Macrophage		3	11: Macrophage
			48	18: Fibroblast		33	18: Fibroblast
			18	1: PT		15	1: PT
			127	5: PT Injured		83	5: PT Injured
			64	25: SMC		40	25: SMC
			12	18: Fibroblast		11	18: Fibroblast
			29	11: Macrophage		20	11: Macrophage
			35	24: Endothelia		21	24: Endothelia
			42	19: Myofibroblast		27	19: Myofibroblast
			97	2: LOH-DCT		59	2: LOH-DCT
			54	24: Endothelia		31	24: Endothelia
			59	8: PT Inflammatory		33	8: PT Inflammatory
			24	1: PT		20	1: PT
			55	1: PT		33	1: PT
			184	24: Endothelia		91	24: Endothelia
			9.99997	1: PT		6.99997	1: PT
			120	25: SMC		60	25: SMC
			16	25: SMC		11	25: SMC
			105	8: PT Inflammatory		65	8: PT Inflammatory
			5.99998	1: PT		4.99998	1: PT
			11	2: LOH-DCT		9	2: LOH-DCT
			49	24: Endothelia		35	24: Endothelia
			28	16: B Cell		17	16: B Cell
			238	24: Endothelia		106	24: Endothelia
			11	11: Macrophage		9.00001	11: Macrophage
			0.99999	1: PT		0.99999	1: PT
			15	1: PT		12	1: PT
			103	1: PT		53	1: PT
			112	1: PT		62	1: PT
			5.99999	1: PT		5.99999	1: PT
			119	24: Endothelia		72	24: Endothelia
			23	1: PT		19	1: PT
			46	5: PT Injured		32	5: PT Injured
			74	18: Fibroblast		47	18: Fibroblast
			8.00001	16: B Cell		7.00001	16: B Cell
			40	11: Macrophage		20	11: Macrophage
			4.99999	11: Macrophage		4.99999	11: Macrophage
			208	2: LOH-DCT		115	2: LOH-DCT
			8.99999	1: PT		4.99999	1: PT
			28	24: Endothelia		21	24: Endothelia
			28	2: LOH-DCT		21	2: LOH-DCT
			24	8: PT Inflammatory		18	8: PT Inflammatory
			6.00001	1: PT		4.00001	1: PT
			43	1: PT		29	1: PT
			17	5: PT Injured		13	5: PT Injured
			9.99998	1: PT		6.99998	1: PT
			3.00001	18: Fibroblast		2.00001	18: Fibroblast
			6.00001	1: PT		4.00001	1: PT
			94	13: Mast Cell		51	13: Mast Cell
			0.999979	14: T Cell		0.999979	14: T Cell
			26	12: cDC		18	12: cDC
			6.99999	8: PT Inflammatory		5.99999	8: PT Inflammatory
			103	17: Plasma Cell		59	17: Plasma Cell
			41	13: Mast Cell		25	13: Mast Cell
			8.99999	18: Fibroblast		7.99999	18: Fibroblast
			9.00001	24: Endothelia		9.00001	24: Endothelia
			53	24: Endothelia		32	24: Endothelia
			38	1: PT		27	1: PT
			15	1: PT		14	1: PT
			5	1: PT		2	1: PT
			43	16: B Cell		18	16: B Cell
			42	25: SMC		31	25: SMC
			17	25: SMC		12	25: SMC
			292	17: Plasma Cell		68	17: Plasma Cell
			4.99999	14: T Cell		3.99999	14: T Cell
			20	1: PT		12	1: PT
			24	1: PT		17	1: PT
			139	24: Endothelia		83	24: Endothelia
			56	24: Endothelia		35	24: Endothelia
			23	18: Fibroblast		16	18: Fibroblast
			22	1: PT		20	1: PT
			16	1: PT		8	1: PT
			12	14: T Cell		7.99999	14: T Cell
			43	11: Macrophage		28	11: Macrophage
			3	1: PT		2	1: PT
			9.00002	16: B Cell		5.00002	16: B Cell
			15	18: Fibroblast		10	18: Fibroblast
			14	16: B Cell		8.99998	16: B Cell
			18	14: T Cell		17	14: T Cell
			70	24: Endothelia		43	24: Endothelia
			22	1: PT		18	1: PT
			0.999984	10: Monocyte		0.999984	10: Monocyte
			11	1: PT		8.00001	1: PT
			4.00002	1: PT		4.00002	1: PT
			1.00002	1: PT		1.00002	1: PT
			9.00001	18: Fibroblast		8.00001	18: Fibroblast
			32	5: PT Injured		26	5: PT Injured
			12	18: Fibroblast		10	18: Fibroblast
			9	1: PT		8	1: PT
			42	10: Monocyte		29	10: Monocyte
			3.00001	1: PT		3.00001	1: PT
			2	1: PT		2	1: PT
			17	24: Endothelia		14	24: Endothelia
			130	24: Endothelia		85	24: Endothelia
			6.99998	1: PT		4.99998	1: PT
			9.00001	1: PT		6.00001	1: PT
			11	24: Endothelia		8	24: Endothelia
			14	24: Endothelia		13	24: Endothelia
			5.00001	11: Macrophage		3.00001	11: Macrophage
			26	18: Fibroblast		18	18: Fibroblast
			56	18: Fibroblast		33	18: Fibroblast
			5.99999	25: SMC		4.99999	25: SMC
			4	1: PT		4	1: PT
			39	24: Endothelia		30	24: Endothelia
			2.00001	17: Plasma Cell		2.00001	17: Plasma Cell
			12	24: Endothelia		9.00001	24: Endothelia
			1.99999	1: PT		1.99999	1: PT
			4.00002	5: PT Injured		3.00002	5: PT Injured
			4.99999	5: PT Injured		1.99999	5: PT Injured
			15	1: PT		11	1: PT
			38	13: Mast Cell		24	13: Mast Cell
			31	1: PT		19	1: PT
			8.00001	1: PT		7.00001	1: PT
			12	25: SMC		11	25: SMC
			15	1: PT		9.99999	1: PT
			41	1: PT		27	1: PT
			20	8: PT Inflammatory		17	8: PT Inflammatory
			2.99997	19: Myofibroblast		1.99997	19: Myofibroblast
			41	16: B Cell		24	16: B Cell
			11	24: Endothelia		7.00001	24: Endothelia
			0.999997	18: Fibroblast		0.999997	18: Fibroblast
			22	1: PT		16	1: PT
			27	16: B Cell		24	16: B Cell
			24	14: T Cell		16	14: T Cell
			11	8: PT Inflammatory		8.00001	8: PT Inflammatory
			32	1: PT		20	1: PT
			112	25: SMC		67	25: SMC
			33	18: Fibroblast		30	18: Fibroblast
			1	14: T Cell		1	14: T Cell
			53	8: PT Inflammatory		37	8: PT Inflammatory
			34	18: Fibroblast		24	18: Fibroblast
			50	25: SMC		28	25: SMC
			17	18: Fibroblast		13	18: Fibroblast
			12	14: T Cell		11	14: T Cell
			7	24: Endothelia		5	24: Endothelia
			14	25: SMC		12	25: SMC
			58	24: Endothelia		41	24: Endothelia
			85	24: Endothelia		44	24: Endothelia
			19	24: Endothelia		13	24: Endothelia
			52	11: Macrophage		32	11: Macrophage
			7	1: PT		6	1: PT
			19	1: PT		17	1: PT
			41	1: PT		28	1: PT
			37	25: SMC		31	25: SMC
			40	5: PT Injured		23	5: PT Injured
			5	1: PT		2	1: PT
			41	24: Endothelia		28	24: Endothelia
			3	1: PT		2	1: PT
			16	5: PT Injured		7.99999	5: PT Injured
			8.99999	11: Macrophage		8.99999	11: Macrophage
			19	14: T Cell		15	14: T Cell
			24	18: Fibroblast		21	18: Fibroblast
			11	14: T Cell		7.99999	14: T Cell
			11	1: PT		6.99997	1: PT
			36	11: Macrophage		24	11: Macrophage
			7.00001	1: PT		5.00001	1: PT
			34	1: PT		21	1: PT
			19	1: PT		15	1: PT
			13	1: PT		12	1: PT
			7	14: T Cell		5	14: T Cell
			1	1: PT		1	1: PT
			9	3: PC		7	3: PC
			1	1: PT		1	1: PT
			3.00001	3: PC		3.00001	3: PC
			8	24: Endothelia		6	24: Endothelia
			21	14: T Cell		13	14: T Cell
			10	1: PT		7	1: PT
			30	1: PT		21	1: PT
			8.99999	5: PT Injured		7.99999	5: PT Injured
			19	3: PC		12	3: PC
			25	5: PT Injured		14	5: PT Injured
			7	5: PT Injured		5	5: PT Injured
			69	24: Endothelia		38	24: Endothelia
			4	14: T Cell		4	14: T Cell
			13	24: Endothelia		9.99997	24: Endothelia
			41	20: Podocyte		27	20: Podocyte
			13	5: PT Injured		11	5: PT Injured
			31	1: PT		19	1: PT
			42	1: PT		22	1: PT
			13	3: PC		9.99999	3: PC
			8.00001	11: Macrophage		6.00001	11: Macrophage
			7	19: Myofibroblast		5	19: Myofibroblast
			4.99999	1: PT		2.99999	1: PT
			4	1: PT		3	1: PT
			4	1: PT		3	1: PT
			8.00001	24: Endothelia		7.00001	24: Endothelia
			2	1: PT		2	1: PT
			0.99998	1: PT		0.99998	1: PT
			20	1: PT		17	1: PT
			28	1: PT		20	1: PT
			77	2: LOH-DCT		46	2: LOH-DCT
			3	12: cDC		3	12: cDC
			41	6: LOH-DCT Injured		21	6: LOH-DCT Injured
			32	13: Mast Cell		24	13: Mast Cell
			35	20: Podocyte		22	20: Podocyte
			18	24: Endothelia		12	24: Endothelia
			2	1: PT		2	1: PT
			1.99999	3: PC		1.99999	3: PC
			1.99999	20: Podocyte		1.99999	20: Podocyte
			14	2: LOH-DCT		13	2: LOH-DCT
			51	5: PT Injured		29	5: PT Injured
			8	1: PT		6	1: PT
			3.99999	11: Macrophage		3.99999	11: Macrophage
			46	2: LOH-DCT		28	2: LOH-DCT
			39	1: PT		33	1: PT
			47	1: PT		35	1: PT
			78	2: LOH-DCT		41	2: LOH-DCT
			5	11: Macrophage		5	11: Macrophage
			12	5: PT Injured		8	5: PT Injured
			22	1: PT		19	1: PT
			19	1: PT		15	1: PT
			28	16: B Cell		15	16: B Cell
			30	2: LOH-DCT		23	2: LOH-DCT
			0.999999	1: PT		0.999999	1: PT
			98	1: PT		40	1: PT
			34	2: LOH-DCT		19	2: LOH-DCT
			43	1: PT		29	1: PT
			5.99999	1: PT		4.99999	1: PT
			23	2: LOH-DCT		12	2: LOH-DCT
			30	2: LOH-DCT		18	2: LOH-DCT
			51	3: PC		24	3: PC
			70	2: LOH-DCT		44	2: LOH-DCT
			1	5: PT Injured		1	5: PT Injured
			28	5: PT Injured		25	5: PT Injured
			11	16: B Cell		7	16: B Cell
			18	1: PT		9.99999	1: PT
			24	2: LOH-DCT		16	2: LOH-DCT
			19	2: LOH-DCT		15	2: LOH-DCT
			12	18: Fibroblast		10	18: Fibroblast
			6.00002	1: PT		4.00002	1: PT
			6.99999	1: PT		5.99999	1: PT
			40	24: Endothelia		30	24: Endothelia
			99	1: PT		50	1: PT
			21	2: LOH-DCT		15	2: LOH-DCT
			25	17: Plasma Cell		18	17: Plasma Cell
			47	5: PT Injured		28	5: PT Injured
			14	18: Fibroblast		12	18: Fibroblast
			67	1: PT		50	1: PT
			24	10: Monocyte		17	10: Monocyte
			2	11: Macrophage		2	11: Macrophage
			12	1: PT		10	1: PT
			34	24: Endothelia		23	24: Endothelia
			38	1: PT		25	1: PT
			44	1: PT		32	1: PT
			26	24: Endothelia		16	24: Endothelia
			18	11: Macrophage		15	11: Macrophage
			12	1: PT		11	1: PT
			24	5: PT Injured		13	5: PT Injured
			27	2: LOH-DCT		19	2: LOH-DCT
			32	18: Fibroblast		24	18: Fibroblast
			15	18: Fibroblast		14	18: Fibroblast
			16	1: PT		12	1: PT
			39	24: Endothelia		19	24: Endothelia
			31	11: Macrophage		19	11: Macrophage
			43	19: Myofibroblast		35	19: Myofibroblast
			17	18: Fibroblast		12	18: Fibroblast
			39	5: PT Injured		28	5: PT Injured
			4.99999	19: Myofibroblast		4.99999	19: Myofibroblast
			9.00002	5: PT Injured		6.00002	5: PT Injured
			21	1: PT		16	1: PT
			5	1: PT		3	1: PT
			31	5: PT Injured		22	5: PT Injured
			14	2: LOH-DCT		13	2: LOH-DCT
			9.00001	1: PT		7.00001	1: PT
			19	4: IC		14	4: IC
			73	1: PT		35	1: PT
			5.00002	11: Macrophage		4.00002	11: Macrophage
			7	2: LOH-DCT		6	2: LOH-DCT
			16	25: SMC		11	25: SMC
			6.99998	14: T Cell		5.99998	14: T Cell
			45	1: PT		27	1: PT
			23	1: PT		18	1: PT
			35	7: CD Injured		24	7: CD Injured
			18	17: Plasma Cell		12	17: Plasma Cell
			27	1: PT		22	1: PT
			2	1: PT		2	1: PT
			21	5: PT Injured		15	5: PT Injured
			15	13: Mast Cell		9.99999	13: Mast Cell
			8.99999	11: Macrophage		5.99999	11: Macrophage
			6.00001	1: PT		5.00001	1: PT
			6	1: PT		6	1: PT
			10	24: Endothelia		7	24: Endothelia
			4	5: PT Injured		3	5: PT Injured
			0.999997	1: PT		0.999997	1: PT
			2	2: LOH-DCT		2	2: LOH-DCT
			7	1: PT		6	1: PT
			5	3: PC		5	3: PC
			46	11: Macrophage		33	11: Macrophage
			39	1: PT		27	1: PT
			12	11: Macrophage		12	11: Macrophage
			25	19: Myofibroblast		19	19: Myofibroblast
			5.99998	5: PT Injured		5.99998	5: PT Injured
			30	1: PT		24	1: PT
			55	14: T Cell		34	14: T Cell
			38	1: PT		34	1: PT
			19	16: B Cell		16	16: B Cell
			27	1: PT		17	1: PT
			91	7: CD Injured		66	7: CD Injured
			74	14: T Cell		54	14: T Cell
			20	10: Monocyte		16	10: Monocyte
			99	18: Fibroblast		70	18: Fibroblast
			109	1: PT		72	1: PT
			40	1: PT		31	1: PT
			53	14: T Cell		37	14: T Cell
			76	1: PT		52	1: PT
			18	11: Macrophage		13	11: Macrophage
			60	1: PT		45	1: PT
			17	18: Fibroblast		15	18: Fibroblast
			53	1: PT		48	1: PT
			23	17: Plasma Cell		14	17: Plasma Cell
			89	1: PT		54	1: PT
			72	16: B Cell		54	16: B Cell
			5	1: PT		5	1: PT
			11	1: PT		10	1: PT
			24	24: Endothelia		24	24: Endothelia
			10	11: Macrophage		9.00001	11: Macrophage
			122	1: PT		79	1: PT
			5.00002	1: PT		5.00002	1: PT
			16	25: SMC		12	25: SMC
			104	17: Plasma Cell		63	17: Plasma Cell
			126	1: PT		75	1: PT
			45	1: PT		13	1: PT
			19	1: PT		17	1: PT
			59	16: B Cell		39	16: B Cell
			92	1: PT		55	1: PT
			15	1: PT		13	1: PT
			7.00002	1: PT		7.00002	1: PT
			9.99998	1: PT		9.99998	1: PT
			33	18: Fibroblast		29	18: Fibroblast
			47	1: PT		34	1: PT
			5	24: Endothelia		5	24: Endothelia
			49	14: T Cell		31	14: T Cell
			44	1: PT		33	1: PT
			26	11: Macrophage		23	11: Macrophage
			41	13: Mast Cell		26	13: Mast Cell
			29	14: T Cell		20	14: T Cell
			17	1: PT		14	1: PT
			10	2: LOH-DCT		9	2: LOH-DCT
			158	18: Fibroblast		102	18: Fibroblast
			55	1: PT		52	1: PT
			131	1: PT		89	1: PT
			12	24: Endothelia		12	24: Endothelia
			25	1: PT		22	1: PT
			79	1: PT		47	1: PT
			7	1: PT		6	1: PT
			6.00002	1: PT		6.00002	1: PT
			5	1: PT		5	1: PT
			58	1: PT		39	1: PT
			12	1: PT		10	1: PT
			4.99999	17: Plasma Cell		4.99999	17: Plasma Cell
			9.00001	1: PT		5.00001	1: PT
			15	18: Fibroblast		15	18: Fibroblast
			12	1: PT		11	1: PT
			57	1: PT		39	1: PT
			14	19: Myofibroblast		12	19: Myofibroblast
			76	11: Macrophage		51	11: Macrophage
			51	1: PT		37	1: PT
			11	1: PT		10	1: PT
			74	14: T Cell		46	14: T Cell
			2	19: Myofibroblast		1	19: Myofibroblast
			71	2: LOH-DCT		42	2: LOH-DCT
			12	11: Macrophage		12	11: Macrophage
			62	11: Macrophage		48	11: Macrophage
			53	14: T Cell		41	14: T Cell
			8.99999	1: PT		8.99999	1: PT
			81	8: PT Inflammatory		62	8: PT Inflammatory
			16	17: Plasma Cell		13	17: Plasma Cell
			5.99998	1: PT		3.99998	1: PT
			10	16: B Cell		10	16: B Cell
			20	24: Endothelia		14	24: Endothelia
			8.00002	8: PT Inflammatory		7.00002	8: PT Inflammatory
			8.99999	1: PT		6.99999	1: PT
			9.00002	1: PT		9.00002	1: PT
			13	18: Fibroblast		11	18: Fibroblast
			25	1: PT		21	1: PT
			28	1: PT		24	1: PT
			14	1: PT		14	1: PT
			5	1: PT		5	1: PT
			60	1: PT		41	1: PT
			24	16: B Cell		17	16: B Cell
			6	24: Endothelia		3	24: Endothelia
			7	11: Macrophage		6	11: Macrophage
			56	1: PT		37	1: PT
			44	1: PT		34	1: PT
			3.99998	1: PT		2.99998	1: PT
			7	2: LOH-DCT		6	2: LOH-DCT
			46	1: PT		36	1: PT
			27	25: SMC		24	25: SMC
			13	8: PT Inflammatory		11	8: PT Inflammatory
			20	18: Fibroblast		15	18: Fibroblast
			85	1: PT		49	1: PT
			87	18: Fibroblast		55	18: Fibroblast
			5	1: PT		4	1: PT
			27	16: B Cell		22	16: B Cell
			3.99999	5: PT Injured		3.99999	5: PT Injured
			9	1: PT		9	1: PT
			64	1: PT		40	1: PT
			60	1: PT		37	1: PT
			84	1: PT		55	1: PT
			13	1: PT		13	1: PT
			35	1: PT		23	1: PT
			96	1: PT		69	1: PT
			64	2: LOH-DCT		43	2: LOH-DCT
			5	1: PT		5	1: PT
			53	14: T Cell		36	14: T Cell
			28	1: PT		23	1: PT
			64	1: PT		49	1: PT
			77	1: PT		62	1: PT
			26	11: Macrophage		25	11: Macrophage
			135	1: PT		98	1: PT
			79	1: PT		57	1: PT
			11	18: Fibroblast		6.99999	18: Fibroblast
			17	1: PT		16	1: PT
			4.00001	1: PT		4.00001	1: PT
			114	16: B Cell		75	16: B Cell
			60	1: PT		47	1: PT
			59	17: Plasma Cell		30	17: Plasma Cell
			47	25: SMC		33	25: SMC
			53	1: PT		38	1: PT
			62	16: B Cell		45	16: B Cell
			8.00002	12: cDC		8.00002	12: cDC
			27	1: PT		18	1: PT
			40	1: PT		31	1: PT
			17	1: PT		15	1: PT
			98	13: Mast Cell		66	13: Mast Cell
			14	1: PT		13	1: PT
			85	8: PT Inflammatory		63	8: PT Inflammatory
			6.00001	1: PT		4.00001	1: PT
			50	24: Endothelia		37	24: Endothelia
			23	1: PT		15	1: PT
			28	1: PT		23	1: PT
			31	11: Macrophage		28	11: Macrophage
			6.99998	24: Endothelia		6.99998	24: Endothelia
			130	1: PT		81	1: PT
			127	1: PT		74	1: PT
			54	1: PT		37	1: PT
			31	24: Endothelia		30	24: Endothelia
			8.00001	2: LOH-DCT		8.00001	2: LOH-DCT
			71	8: PT Inflammatory		51	8: PT Inflammatory
			131	1: PT		87	1: PT
			18	18: Fibroblast		13	18: Fibroblast
			20	25: SMC		18	25: SMC
			7.99999	8: PT Inflammatory		7.99999	8: PT Inflammatory
			99	11: Macrophage		61	11: Macrophage
			53	3: PC		39	3: PC
			14	13: Mast Cell		11	13: Mast Cell
			42	13: Mast Cell		30	13: Mast Cell
			61	13: Mast Cell		35	13: Mast Cell
			15	8: PT Inflammatory		13	8: PT Inflammatory
			63	1: PT		41	1: PT
			26	5: PT Injured		18	5: PT Injured
			18	1: PT		17	1: PT
			88	13: Mast Cell		61	13: Mast Cell
			51	1: PT		45	1: PT
			65	17: Plasma Cell		43	17: Plasma Cell
			21	1: PT		14	1: PT
			23	1: PT		19	1: PT
			31	1: PT		28	1: PT
			71	1: PT		52	1: PT
			19	1: PT		14	1: PT
			11	1: PT		10	1: PT
			76	1: PT		42	1: PT
			28	1: PT		25	1: PT
			90	1: PT		65	1: PT
			45	13: Mast Cell		37	13: Mast Cell
			128	1: PT		76	1: PT
			13	1: PT		13	1: PT
			145	1: PT		87	1: PT
			52	16: B Cell		29	16: B Cell
			53	18: Fibroblast		40	18: Fibroblast
			106	1: PT		83	1: PT
			67	1: PT		45	1: PT
			11	1: PT		9.00001	1: PT
			75	1: PT		54	1: PT
			34	1: PT		25	1: PT
			26	1: PT		25	1: PT
			78	11: Macrophage		51	11: Macrophage
			39	1: PT		26	1: PT
			57	1: PT		44	1: PT
			31	11: Macrophage		25	11: Macrophage
			160	1: PT		100	1: PT
			9	1: PT		9	1: PT
			143	5: PT Injured		75	5: PT Injured
			66	2: LOH-DCT		46	2: LOH-DCT
			11	1: PT		11	1: PT
			90	1: PT		68	1: PT
			2	1: PT		2	1: PT
			8	1: PT		6	1: PT
			20	1: PT		18	1: PT
			105	1: PT		70	1: PT
			14	11: Macrophage		13	11: Macrophage
			27	1: PT		21	1: PT
			97	10: Monocyte		66	10: Monocyte
			66	1: PT		55	1: PT
			6.00001	1: PT		6.00001	1: PT
			31	1: PT		25	1: PT
			3.99999	24: Endothelia		3.99999	24: Endothelia
			39	1: PT		33	1: PT
			61	8: PT Inflammatory		38	8: PT Inflammatory
			22	1: PT		15	1: PT
			102	1: PT		66	1: PT
			7	2: LOH-DCT		7	2: LOH-DCT
			2.00001	1: PT		2.00001	1: PT
			8	1: PT		8	1: PT
			33	2: LOH-DCT		23	2: LOH-DCT
			85	1: PT		55	1: PT
			6.99999	14: T Cell		6.99999	14: T Cell
			4.00001	1: PT		4.00001	1: PT
			38	24: Endothelia		31	24: Endothelia
			31	1: PT		24	1: PT
			16	1: PT		16	1: PT
			98	24: Endothelia		78	24: Endothelia
			183	1: PT		107	1: PT
			27	1: PT		26	1: PT
			41	16: B Cell		28	16: B Cell
			27	11: Macrophage		18	11: Macrophage
			21	8: PT Inflammatory		20	8: PT Inflammatory
			198	1: PT		115	1: PT
			1.00003	1: PT		1.00003	1: PT
			17	17: Plasma Cell		16	17: Plasma Cell
			99	1: PT		64	1: PT
			50	16: B Cell		32	16: B Cell
			133	1: PT		84	1: PT
			33	11: Macrophage		31	11: Macrophage
			4	25: SMC		3	25: SMC
			75	3: PC		46	3: PC
			3	12: cDC		3	12: cDC
			54	5: PT Injured		43	5: PT Injured
			97	8: PT Inflammatory		62	8: PT Inflammatory
			60	1: PT		41	1: PT
			9	1: PT		7	1: PT
			1	1: PT		1	1: PT
			1.99999	1: PT		1.99999	1: PT
			156	3: PC		80	3: PC
			50	1: PT		41	1: PT
			1	1: PT		1	1: PT
			48	24: Endothelia		36	24: Endothelia
			32	4: IC		25	4: IC
			104	1: PT		66	1: PT
			78	16: B Cell		49	16: B Cell
			42	14: T Cell		34	14: T Cell
			5	24: Endothelia		5	24: Endothelia
			54	1: PT		41	1: PT
			33	1: PT		21	1: PT
			23	11: Macrophage		20	11: Macrophage
			29	7: CD Injured		24	7: CD Injured
			59	1: PT		43	1: PT
			8.00001	11: Macrophage		5.00001	11: Macrophage
			17	24: Endothelia		15	24: Endothelia
			1.99999	1: PT		1.99999	1: PT
			17	5: PT Injured		11	5: PT Injured
			33	24: Endothelia		26	24: Endothelia
			5.00001	14: T Cell		4.00001	14: T Cell
			110	1: PT		73	1: PT
			33	1: PT		28	1: PT
			113	1: PT		75	1: PT
			59	13: Mast Cell		48	13: Mast Cell
			15	2: LOH-DCT		14	2: LOH-DCT
			69	8: PT Inflammatory		49	8: PT Inflammatory
			3.00001	4: IC		3.00001	4: IC
			10	1: PT		10	1: PT
			48	24: Endothelia		39	24: Endothelia
			41	1: PT		33	1: PT
			77	3: PC		53	3: PC
			93	1: PT		60	1: PT
			22	14: T Cell		19	14: T Cell
			93	1: PT		55	1: PT
			4.99999	14: T Cell		4.99999	14: T Cell
			7.99999	25: SMC		7.99999	25: SMC
			65	1: PT		39	1: PT
			38	1: PT		34	1: PT
			22	24: Endothelia		19	24: Endothelia
			71	24: Endothelia		44	24: Endothelia
			27	1: PT		18	1: PT
			20	1: PT		20	1: PT
			13	18: Fibroblast		13	18: Fibroblast
			6.00001	1: PT		5.00001	1: PT
			11	1: PT		10	1: PT
			18	11: Macrophage		13	11: Macrophage
			34	14: T Cell		31	14: T Cell
			25	14: T Cell		20	14: T Cell
			107	13: Mast Cell		67	13: Mast Cell
			77	8: PT Inflammatory		48	8: PT Inflammatory
			3	1: PT		2	1: PT
			33	24: Endothelia		26	24: Endothelia
			28	25: SMC		25	25: SMC
			65	1: PT		43	1: PT
			13	1: PT		11	1: PT
			7	1: PT		7	1: PT
			56	1: PT		47	1: PT
			14	12: cDC		11	12: cDC
			41	24: Endothelia		32	24: Endothelia
			40	1: PT		37	1: PT
			57	14: T Cell		47	14: T Cell
			50	2: LOH-DCT		36	2: LOH-DCT
			39	18: Fibroblast		30	18: Fibroblast
			121	3: PC		92	3: PC
			72	1: PT		44	1: PT
			13	1: PT		11	1: PT
			176	1: PT		106	1: PT
			63	1: PT		43	1: PT
			56	25: SMC		42	25: SMC
			1.00001	1: PT		1.00001	1: PT
			149	18: Fibroblast		103	18: Fibroblast
			254	1: PT		129	1: PT
			55	1: PT		47	1: PT
			143	24: Endothelia		85	24: Endothelia
			110	5: PT Injured		72	5: PT Injured
			168	5: PT Injured		95	5: PT Injured
			83	1: PT		56	1: PT
			9.99999	24: Endothelia		8.99999	24: Endothelia
			131	1: PT		84	1: PT
			49	5: PT Injured		34	5: PT Injured
			45	1: PT		32	1: PT
			7.99999	24: Endothelia		7.99999	24: Endothelia
			41	1: PT		38	1: PT
			14	3: PC		13	3: PC
			99	1: PT		61	1: PT
			139	1: PT		89	1: PT
			16	25: SMC		14	25: SMC
			29	1: PT		22	1: PT
			51	2: LOH-DCT		35	2: LOH-DCT
			44	2: LOH-DCT		30	2: LOH-DCT
			31	11: Macrophage		27	11: Macrophage
			52	1: PT		36	1: PT
			84	25: SMC		63	25: SMC
			46	16: B Cell		29	16: B Cell
			8.99999	24: Endothelia		7.99999	24: Endothelia
			49	1: PT		33	1: PT
			6.99999	1: PT		6.99999	1: PT
			26	24: Endothelia		20	24: Endothelia
			1.00003	1: PT		1.00003	1: PT
			5.00001	1: PT		5.00001	1: PT
			0.999999	11: Macrophage		0.999999	11: Macrophage
			1.00001	5: PT Injured		1.00001	5: PT Injured
			24	2: LOH-DCT		20	2: LOH-DCT
			46	11: Macrophage		34	11: Macrophage
			8	14: T Cell		7	14: T Cell
			11	3: PC		9.99998	3: PC
			30	17: Plasma Cell		21	17: Plasma Cell
			66	14: T Cell		50	14: T Cell
			14	14: T Cell		9.99999	14: T Cell
			46	1: PT		41	1: PT
			40	13: Mast Cell		33	13: Mast Cell
			23	14: T Cell		19	14: T Cell
			194	1: PT		112	1: PT
			1.00001	12: cDC		1.00001	12: cDC
			15	16: B Cell		13	16: B Cell
			11	18: Fibroblast		10	18: Fibroblast
			20	14: T Cell		13	14: T Cell
			1.99999	1: PT		1.99999	1: PT
			8	19: Myofibroblast		8	19: Myofibroblast
			8.99998	11: Macrophage		7.99998	11: Macrophage
			2.99999	16: B Cell		2.99999	16: B Cell
			4	16: B Cell		4	16: B Cell
			12	5: PT Injured		10	5: PT Injured
			6	1: PT		5	1: PT
			38	1: PT		25	1: PT
			40	1: PT		22	1: PT
			66	16: B Cell		40	16: B Cell
			22	1: PT		17	1: PT
			7	1: PT		6	1: PT
			62	1: PT		50	1: PT
			34	11: Macrophage		22	11: Macrophage
			23	1: PT		20	1: PT
			20	1: PT		15	1: PT
			10	1: PT		10	1: PT
			80	1: PT		63	1: PT
			8.99999	1: PT		8.99999	1: PT
			38	2: LOH-DCT		29	2: LOH-DCT
			31	8: PT Inflammatory		23	8: PT Inflammatory
			4	24: Endothelia		3	24: Endothelia
			16	11: Macrophage		16	11: Macrophage
			50	14: T Cell		37	14: T Cell
			8	1: PT		6	1: PT
			17	14: T Cell		15	14: T Cell
			1	1: PT		1	1: PT
			28	18: Fibroblast		24	18: Fibroblast
			41	14: T Cell		27	14: T Cell
			97	10: Monocyte		61	10: Monocyte
			6	11: Macrophage		6	11: Macrophage
			52	25: SMC		41	25: SMC
			23	19: Myofibroblast		17	19: Myofibroblast
			4.00002	19: Myofibroblast		4.00002	19: Myofibroblast
			26	16: B Cell		19	16: B Cell
			38	16: B Cell		24	16: B Cell
			17	1: PT		16	1: PT
			8.00001	5: PT Injured		6.00001	5: PT Injured
			54	11: Macrophage		44	11: Macrophage
			23	1: PT		14	1: PT
			5.99999	1: PT		4.99999	1: PT
			89	1: PT		58	1: PT
			13	1: PT		8.00001	1: PT
			24	18: Fibroblast		16	18: Fibroblast
			5.99999	1: PT		4.99999	1: PT
			60	24: Endothelia		39	24: Endothelia
			78	4: IC		55	4: IC
			40	11: Macrophage		28	11: Macrophage
			46	14: T Cell		28	14: T Cell
			13	11: Macrophage		12	11: Macrophage
			11	1: PT		9	1: PT
			2.00001	11: Macrophage		2.00001	11: Macrophage
			15	1: PT		13	1: PT
			7	24: Endothelia		6	24: Endothelia
			64	1: PT		43	1: PT
			28	24: Endothelia		18	24: Endothelia
			91	24: Endothelia		57	24: Endothelia
			17	24: Endothelia		14	24: Endothelia
			41	13: Mast Cell		36	13: Mast Cell
			21	1: PT		17	1: PT
			16	8: PT Inflammatory		16	8: PT Inflammatory
			14	8: PT Inflammatory		14	8: PT Inflammatory
			28	11: Macrophage		25	11: Macrophage
			37	16: B Cell		26	16: B Cell
			44	1: PT		39	1: PT
			34	11: Macrophage		20	11: Macrophage
			46	16: B Cell		34	16: B Cell
			35	16: B Cell		24	16: B Cell
			3.00001	18: Fibroblast		2.00001	18: Fibroblast
			81	17: Plasma Cell		46	17: Plasma Cell
			44	11: Macrophage		32	11: Macrophage
			107	11: Macrophage		71	11: Macrophage
			14	1: PT		11	1: PT
			80	17: Plasma Cell		51	17: Plasma Cell
			6.00001	11: Macrophage		4.00001	11: Macrophage
			12	8: PT Inflammatory		9	8: PT Inflammatory
			56	17: Plasma Cell		37	17: Plasma Cell
			19	5: PT Injured		17	5: PT Injured
			12	1: PT		12	1: PT
			83	18: Fibroblast		49	18: Fibroblast
			15	14: T Cell		11	14: T Cell
			126	16: B Cell		69	16: B Cell
			9.99998	1: PT		9.99998	1: PT
			20	24: Endothelia		17	24: Endothelia
			3	24: Endothelia		3	24: Endothelia
			11	1: PT		11	1: PT
			114	1: PT		63	1: PT
			11	18: Fibroblast		9	18: Fibroblast
			34	1: PT		24	1: PT
			26	18: Fibroblast		21	18: Fibroblast
			50	24: Endothelia		31	24: Endothelia
			7	24: Endothelia		7	24: Endothelia
			8	24: Endothelia		6	24: Endothelia
			70	1: PT		47	1: PT
			5.00001	11: Macrophage		4.00001	11: Macrophage
			13	18: Fibroblast		11	18: Fibroblast
			22	1: PT		13	1: PT
			22	1: PT		14	1: PT
			37	1: PT		24	1: PT
			6.00002	1: PT		5.00002	1: PT
			147	14: T Cell		88	14: T Cell
			12	1: PT		12	1: PT
			5.99999	24: Endothelia		5.99999	24: Endothelia
			57	8: PT Inflammatory		40	8: PT Inflammatory
			52	1: PT		42	1: PT
			14	1: PT		12	1: PT
			41	1: PT		26	1: PT
			2	18: Fibroblast		2	18: Fibroblast
			2.99999	14: T Cell		2.99999	14: T Cell
			65	24: Endothelia		44	24: Endothelia
			57	16: B Cell		35	16: B Cell
			29	14: T Cell		24	14: T Cell
			31	1: PT		25	1: PT
			153	16: B Cell		95	16: B Cell
			28	17: Plasma Cell		17	17: Plasma Cell
			70	10: Monocyte		44	10: Monocyte
			15	1: PT		13	1: PT
			14	1: PT		11	1: PT
			12	1: PT		11	1: PT
			132	1: PT		87	1: PT
			5.00002	24: Endothelia		5.00002	24: Endothelia
			11	1: PT		10	1: PT
			7.00002	1: PT		6.00002	1: PT
			3	1: PT		3	1: PT
			28	17: Plasma Cell		17	17: Plasma Cell
			33	1: PT		25	1: PT
			12	24: Endothelia		11	24: Endothelia
			12	14: T Cell		10	14: T Cell
			4.99998	1: PT		4.99998	1: PT
			87	14: T Cell		60	14: T Cell
			8.00001	24: Endothelia		5.00001	24: Endothelia
			1.99998	11: Macrophage		1.99998	11: Macrophage
			41	11: Macrophage		25	11: Macrophage
			12	1: PT		9	1: PT
			13	18: Fibroblast		10	18: Fibroblast
			5.99999	1: PT		5.99999	1: PT
			65	14: T Cell		46	14: T Cell
			16	18: Fibroblast		14	18: Fibroblast
			86	24: Endothelia		58	24: Endothelia
			6.00001	1: PT		6.00001	1: PT
			40	1: PT		27	1: PT
			22	13: Mast Cell		17	13: Mast Cell
			16	1: PT		13	1: PT
			34	14: T Cell		22	14: T Cell
			17	16: B Cell		11	16: B Cell
			11	1: PT		10	1: PT
			77	18: Fibroblast		59	18: Fibroblast
			5	16: B Cell		5	16: B Cell
			11	16: B Cell		11	16: B Cell
			22	16: B Cell		16	16: B Cell
			39	16: B Cell		26	16: B Cell
			27	11: Macrophage		19	11: Macrophage
			35	1: PT		24	1: PT
			14	24: Endothelia		10	24: Endothelia
			46	24: Endothelia		38	24: Endothelia
			9	16: B Cell		8	16: B Cell
			8	2: LOH-DCT		8	2: LOH-DCT
			16	1: PT		12	1: PT
			65	1: PT		54	1: PT
			5.99999	1: PT		4.99999	1: PT
			23	1: PT		19	1: PT
			19	1: PT		16	1: PT
			30	24: Endothelia		23	24: Endothelia
			2.00001	1: PT		2.00001	1: PT
			52	18: Fibroblast		39	18: Fibroblast
			23	10: Monocyte		21	10: Monocyte
			85	14: T Cell		58	14: T Cell
			14	25: SMC		13	25: SMC
			9	1: PT		6	1: PT
			61	1: PT		37	1: PT
			4.99999	1: PT		4.99999	1: PT
			12	18: Fibroblast		7.99999	18: Fibroblast
			14	24: Endothelia		12	24: Endothelia
			43	16: B Cell		31	16: B Cell
			7.00001	24: Endothelia		7.00001	24: Endothelia
			15	11: Macrophage		10	11: Macrophage
			2	1: PT		2	1: PT
			14	10: Monocyte		11	10: Monocyte
			19	18: Fibroblast		18	18: Fibroblast
			52	14: T Cell		35	14: T Cell
			29	1: PT		25	1: PT
			160	1: PT		105	1: PT
			36	1: PT		25	1: PT
			41	1: PT		35	1: PT
			11	2: LOH-DCT		11	2: LOH-DCT
			37	14: T Cell		26	14: T Cell
			8	1: PT		8	1: PT
			5	1: PT		5	1: PT
			2.00002	24: Endothelia		2.00002	24: Endothelia
			8.99999	24: Endothelia		7.99999	24: Endothelia
			13	1: PT		12	1: PT
			10	1: PT		10	1: PT
			33	8: PT Inflammatory		24	8: PT Inflammatory
			28	1: PT		19	1: PT
			27	1: PT		22	1: PT
			10	1: PT		7	1: PT
			8.99999	14: T Cell		8.99999	14: T Cell
			9.00001	1: PT		8.00001	1: PT
			64	14: T Cell		42	14: T Cell
			11	1: PT		7	1: PT
			86	1: PT		71	1: PT
			80	24: Endothelia		50	24: Endothelia
			0.999991	1: PT		0.999991	1: PT
			78	14: T Cell		57	14: T Cell
			12	11: Macrophage		10	11: Macrophage
			3.99999	1: PT		3.99999	1: PT
			82	24: Endothelia		59	24: Endothelia
			11	24: Endothelia		8.99999	24: Endothelia
			24	1: PT		22	1: PT
			12	1: PT		9.99999	1: PT
			43	24: Endothelia		25	24: Endothelia
			39	24: Endothelia		29	24: Endothelia
			12	19: Myofibroblast		11	19: Myofibroblast
			40	8: PT Inflammatory		34	8: PT Inflammatory
			85	14: T Cell		65	14: T Cell
			8	11: Macrophage		8	11: Macrophage
			15	1: PT		11	1: PT
			19	18: Fibroblast		14	18: Fibroblast
			10	11: Macrophage		10	11: Macrophage
			5.99999	24: Endothelia		3.99999	24: Endothelia
			25	1: PT		18	1: PT
			3.99999	19: Myofibroblast		3.99999	19: Myofibroblast
			30	18: Fibroblast		22	18: Fibroblast
			33	1: PT		31	1: PT
			29	1: PT		23	1: PT
			39	1: PT		22	1: PT
			142	1: PT		95	1: PT
			28	18: Fibroblast		21	18: Fibroblast
			31	1: PT		25	1: PT
			34	24: Endothelia		26	24: Endothelia
			20	1: PT		18	1: PT
			32	24: Endothelia		19	24: Endothelia
			15	1: PT		11	1: PT
			15	18: Fibroblast		12	18: Fibroblast
			31	16: B Cell		21	16: B Cell
			9.00002	8: PT Inflammatory		8.00002	8: PT Inflammatory
			20	10: Monocyte		20	10: Monocyte
			7	16: B Cell		6	16: B Cell
			13	1: PT		10	1: PT
			16	18: Fibroblast		16	18: Fibroblast
			12	1: PT		11	1: PT
			6.00001	5: PT Injured		5.00001	5: PT Injured
			11	1: PT		6.00002	1: PT
			55	24: Endothelia		49	24: Endothelia
			87	1: PT		50	1: PT
			95	11: Macrophage		69	11: Macrophage
			38	16: B Cell		25	16: B Cell
			7	5: PT Injured		6	5: PT Injured
			45	1: PT		32	1: PT
			21	13: Mast Cell		18	13: Mast Cell
			22	1: PT		18	1: PT
			6	14: T Cell		6	14: T Cell
			5.99999	1: PT		3.99999	1: PT
			6.99999	1: PT		5.99999	1: PT
			9.00001	18: Fibroblast		9.00001	18: Fibroblast
			6	1: PT		5	1: PT
			51	1: PT		31	1: PT
			13	25: SMC		13	25: SMC
			9	1: PT		4	1: PT
			7.99999	2: LOH-DCT		7.99999	2: LOH-DCT
			20	12: cDC		18	12: cDC
			34	1: PT		26	1: PT
			6.99999	1: PT		6.99999	1: PT
			37	1: PT		30	1: PT
			24	1: PT		20	1: PT
			38	5: PT Injured		27	5: PT Injured
			4.00001	11: Macrophage		4.00001	11: Macrophage
			38	1: PT		23	1: PT
			7.00002	5: PT Injured		5.00002	5: PT Injured
			6	14: T Cell		6	14: T Cell
			43	13: Mast Cell		25	13: Mast Cell
			15	11: Macrophage		12	11: Macrophage
			12	1: PT		11	1: PT
			22	1: PT		19	1: PT
			1.00001	1: PT		1.00001	1: PT
			14	24: Endothelia		13	24: Endothelia
			75	18: Fibroblast		39	18: Fibroblast
			55	18: Fibroblast		35	18: Fibroblast
			13	1: PT		11	1: PT
			5.00002	1: PT		5.00002	1: PT
			71	24: Endothelia		53	24: Endothelia
			18	1: PT		15	1: PT
			1.99999	5: PT Injured		1.99999	5: PT Injured
			4.99999	1: PT		4.99999	1: PT
			46	1: PT		39	1: PT
			3	1: PT		3	1: PT
			12	24: Endothelia		9.99999	24: Endothelia
			81	1: PT		51	1: PT
			5	19: Myofibroblast		5	19: Myofibroblast
			4.00001	1: PT		1.00001	1: PT
			15	1: PT		15	1: PT
			7	25: SMC		7	25: SMC
			13	14: T Cell		12	14: T Cell
			55	24: Endothelia		35	24: Endothelia
			8.00001	1: PT		7.00001	1: PT
			76	1: PT		44	1: PT
			23	24: Endothelia		13	24: Endothelia
			10	1: PT		8	1: PT
			24	1: PT		19	1: PT
			7.99999	10: Monocyte		5.99999	10: Monocyte
			34	14: T Cell		25	14: T Cell
			3	1: PT		3	1: PT
			2	19: Myofibroblast		2	19: Myofibroblast
			58	8: PT Inflammatory		43	8: PT Inflammatory
			16	1: PT		9.99999	1: PT
			59	8: PT Inflammatory		39	8: PT Inflammatory
			4.00001	18: Fibroblast		4.00001	18: Fibroblast
			35	1: PT		28	1: PT
			103	16: B Cell		56	16: B Cell
			13	5: PT Injured		9.99999	5: PT Injured
			1.99999	1: PT		1.99999	1: PT
			16	14: T Cell		13	14: T Cell
			16	14: T Cell		15	14: T Cell
			9.00001	1: PT		7.00001	1: PT
			25	24: Endothelia		20	24: Endothelia
			48	1: PT		33	1: PT
			26	18: Fibroblast		16	18: Fibroblast
			70	19: Myofibroblast		41	19: Myofibroblast
			3	11: Macrophage		3	11: Macrophage
			75	16: B Cell		50	16: B Cell
			1.00002	1: PT		1.00002	1: PT
			42	1: PT		26	1: PT
			27	18: Fibroblast		21	18: Fibroblast
			8	10: Monocyte		8	10: Monocyte
			59	10: Monocyte		50	10: Monocyte
			3.99998	24: Endothelia		3.99998	24: Endothelia
			12	1: PT		12	1: PT
			18	14: T Cell		13	14: T Cell
			3.00001	1: PT		3.00001	1: PT
			16	1: PT		14	1: PT
			6	1: PT		5	1: PT
			73	5: PT Injured		47	5: PT Injured
			25	1: PT		19	1: PT
			21	24: Endothelia		20	24: Endothelia
			8	13: Mast Cell		7	13: Mast Cell
			60	16: B Cell		36	16: B Cell
			8	1: PT		8	1: PT
			5	1: PT		4	1: PT
			5.00001	1: PT		5.00001	1: PT
			21	1: PT		18	1: PT
			63	16: B Cell		38	16: B Cell
			7	24: Endothelia		7	24: Endothelia
			51	5: PT Injured		42	5: PT Injured
			19	1: PT		14	1: PT
			103	1: PT		55	1: PT
			9.00002	1: PT		7.00002	1: PT
			17	1: PT		15	1: PT
			11	1: PT		8.00001	1: PT
			12	11: Macrophage		10	11: Macrophage
			23	5: PT Injured		17	5: PT Injured
			0.999994	14: T Cell		0.999994	14: T Cell
			45	24: Endothelia		29	24: Endothelia
			21	24: Endothelia		15	24: Endothelia
			11	24: Endothelia		10	24: Endothelia
			3	19: Myofibroblast		2	19: Myofibroblast
			6.99999	1: PT		5.99999	1: PT
			13	5: PT Injured		10	5: PT Injured
			11	1: PT		10	1: PT
			12	13: Mast Cell		8.99999	13: Mast Cell
			14	1: PT		8.00001	1: PT
			21	11: Macrophage		17	11: Macrophage
			18	11: Macrophage		17	11: Macrophage
			4.00001	1: PT		4.00001	1: PT
			26	25: SMC		23	25: SMC
			0.999987	17: Plasma Cell		0.999987	17: Plasma Cell
			40	8: PT Inflammatory		25	8: PT Inflammatory
			2	5: PT Injured		2	5: PT Injured
			36	18: Fibroblast		30	18: Fibroblast
			31	1: PT		19	1: PT
			18	13: Mast Cell		15	13: Mast Cell
			5	1: PT		5	1: PT
			29	1: PT		25	1: PT
			11	1: PT		10	1: PT
			37	18: Fibroblast		30	18: Fibroblast
			20	14: T Cell		16	14: T Cell
			16	16: B Cell		14	16: B Cell
			4.99999	24: Endothelia		3.99999	24: Endothelia
			2.99998	1: PT		1.99998	1: PT
			26	16: B Cell		24	16: B Cell
			51	12: cDC		41	12: cDC
			12	11: Macrophage		9	11: Macrophage
			5.00001	1: PT		4.00001	1: PT
			63	14: T Cell		42	14: T Cell
			17	1: PT		13	1: PT
			34	1: PT		25	1: PT
			5.00001	1: PT		5.00001	1: PT
			69	10: Monocyte		42	10: Monocyte
			29	11: Macrophage		17	11: Macrophage
			21	11: Macrophage		21	11: Macrophage
			11	1: PT		11	1: PT
			22	11: Macrophage		16	11: Macrophage
			0.999991	1: PT		0.999991	1: PT
			24	18: Fibroblast		20	18: Fibroblast
			4	14: T Cell		2	14: T Cell
			7.99998	24: Endothelia		6.99998	24: Endothelia
			2.00001	1: PT		2.00001	1: PT
			63	14: T Cell		40	14: T Cell
			29	19: Myofibroblast		23	19: Myofibroblast
			8	5: PT Injured		6	5: PT Injured
			3.99999	1: PT		3.99999	1: PT
			1.99999	10: Monocyte		1.99999	10: Monocyte
			67	14: T Cell		36	14: T Cell
			20	1: PT		15	1: PT
			19	24: Endothelia		17	24: Endothelia
			3.99999	25: SMC		3.99999	25: SMC
			39	19: Myofibroblast		29	19: Myofibroblast
			3.99999	5: PT Injured		3.99999	5: PT Injured
			39	18: Fibroblast		32	18: Fibroblast
			70	24: Endothelia		53	24: Endothelia
			4.99999	1: PT		4.99999	1: PT
			13	25: SMC		10	25: SMC
			8	25: SMC		8	25: SMC
			5	12: cDC		5	12: cDC
			15	1: PT		11	1: PT
			13	11: Macrophage		12	11: Macrophage
			47	19: Myofibroblast		31	19: Myofibroblast
			39	11: Macrophage		29	11: Macrophage
			30	1: PT		21	1: PT
			10	24: Endothelia		9.00001	24: Endothelia
			99	1: PT		66	1: PT
			2	12: cDC		2	12: cDC
			11	24: Endothelia		11	24: Endothelia
			113	14: T Cell		73	14: T Cell
			40	11: Macrophage		31	11: Macrophage
			12	24: Endothelia		9	24: Endothelia
			32	1: PT		25	1: PT
			68	25: SMC		48	25: SMC
			48	11: Macrophage		37	11: Macrophage
			16	14: T Cell		13	14: T Cell
			29	25: SMC		23	25: SMC
			48	1: PT		33	1: PT
			20	1: PT		16	1: PT
			20	1: PT		14	1: PT
			68	1: PT		48	1: PT
			9	18: Fibroblast		8	18: Fibroblast
			53	1: PT		38	1: PT
			33	18: Fibroblast		23	18: Fibroblast
			82	16: B Cell		43	16: B Cell
			24	1: PT		24	1: PT
			52	1: PT		33	1: PT
			8.99998	1: PT		7.99998	1: PT
			21	1: PT		16	1: PT
			69	1: PT		46	1: PT
			11	24: Endothelia		7.99998	24: Endothelia
			11	19: Myofibroblast		8	19: Myofibroblast
			3	1: PT		3	1: PT
			18	5: PT Injured		13	5: PT Injured
			39	13: Mast Cell		29	13: Mast Cell
			3.99999	11: Macrophage		2.99999	11: Macrophage
			2.00001	1: PT		1.00001	1: PT
			89	24: Endothelia		58	24: Endothelia
			5	14: T Cell		5	14: T Cell
			14	18: Fibroblast		13	18: Fibroblast
			17	13: Mast Cell		15	13: Mast Cell
			4	24: Endothelia		4	24: Endothelia
			9.99999	11: Macrophage		8.99999	11: Macrophage
			3	1: PT		3	1: PT
			46	25: SMC		25	25: SMC
[truncated: 244,057+ more rows]

## Sheet: Figure S14c
UMAPs by cell type:					UMAPs by sample characteristics:
UMAP1	UMAP2	Annotation.Lvl1	Annotation.Lvl2		UMAP1	UMAP2	Sample	Condition
-4.82044	-3.93271	Myeloid Cell	Macrophage		2.86612	-4.66145	Biopsy 2	Biopsy
-4.74746	-3.43058	Myeloid Cell	Macrophage		0.952611	-6.70075	Nephrectomy 1	Nephrectomy
-3.14132	-1.86865	T Cell	T Cell		-1.26272	-1.39377	Biopsy 7	Biopsy
-0.510341	2.14755	PT	PT		1.29076	-5.52245	Biopsy 9	Biopsy
3.15034	-3.18961	Endothelia	Endothelia		0.894761	5.57739	Biopsy 6	Biopsy
-8.24314	0.265283	B Cell	B Cell		2.63061	-2.69674	Biopsy 8	Biopsy
1.62243	-3.9211	Endothelia	Endothelia		-1.63839	3.95711	Biopsy 2	Biopsy
2.14951	2.35975	PT	PT Injured		-3.194	-1.43676	Biopsy 1	Biopsy
5.51473	-2.92751	Myeloid Cell	Mast Cell		-7.68519	-0.359045	Biopsy 7	Biopsy
2.27446	3.43381	PT	PT		-0.80173	-7.13289	Biopsy 4	Biopsy
-0.367264	2.54482	PT	PT		-0.47143	-5.54868	Biopsy 2	Biopsy
-0.185848	2.83803	PT	PT		-0.341772	-5.43408	Biopsy 3	Biopsy
-0.194724	2.89551	CD	PC		-1.23421	6.55662	Biopsy 2	Biopsy
4.49646	-6.30292	Fibroblast	Fibroblast		-1.75734	5.3282	Biopsy 5	Biopsy
-3.36484	-5.10589	Myeloid Cell	Macrophage		-0.469414	-7.41588	Biopsy 2	Biopsy
5.49004	-2.90947	PT	PT		4.49357	-6.33444	Biopsy 4	Biopsy
-6.94298	-0.874094	B Cell	B Cell		-1.57464	6.51287	Biopsy 2	Biopsy
-1.64093	-2.43064	PT	PT		2.05467	-2.96164	Biopsy 9	Biopsy
1.24326	-5.48706	Fibroblast	Fibroblast		3.32943	6.49508	Nephrectomy 2	Nephrectomy
1.54134	-4.0287	Endothelia	Endothelia		-4.30494	4.54319	Biopsy 5	Biopsy
-4.60995	6.40674	PT	PT Injured		2.8932	-4.60294	Biopsy 4	Biopsy
1.10889	-7.52316	Fibroblast	Fibroblast		1.15619	-8.13796	Biopsy 9	Biopsy
-3.31622	-2.30234	Myeloid Cell	Macrophage		3.14298	-3.46221	Biopsy 5	Biopsy
-4.49016	6.17613	PT	PT Injured		-4.74962	-3.48833	Biopsy 1	Biopsy
-2.44638	4.00336	LOH-DCT	LOH-DCT Inflammatory		-3.1495	-5.52853	Biopsy 7	Biopsy
2.78315	-0.0691877	PT	PT		5.26648	0.100179	Nephrectomy 3	Nephrectomy
2.08628	2.41929	PT	PT Injured		-4.05144	6.33841	Biopsy 3	Biopsy
-4.70661	4.88275	PT	PT Injured		-3.49244	-4.42591	Nephrectomy 4	Nephrectomy
-3.31957	-1.66214	T Cell	T Cell		-2.74078	1.45727	Biopsy 5	Biopsy
5.08851	-4.5269	PT	PT		5.4842	-0.361649	Biopsy 8	Biopsy
2.25065	3.18865	PT	PT Injured		-10.2802	-0.36405	Biopsy 5	Biopsy
0.227872	-5.03343	Fibroblast	Fibroblast		-2.57669	3.91275	Nephrectomy 3	Nephrectomy
1.49868	-4.07175	Endothelia	Endothelia		3.48669	-3.73124	Biopsy 4	Biopsy
5.68647	-6.34705	PT	PT		-3.06399	-4.26849	Biopsy 7	Biopsy
-3.27291	-1.83118	PT	PT		1.09127	-6.42186	Biopsy 6	Biopsy
-0.362721	0.521568	Endothelia	Endothelia		-3.76288	4.71184	Biopsy 2	Biopsy
5.21885	-4.49062	PT	PT		-4.55794	-3.69563	Nephrectomy 1	Nephrectomy
-2.60646	9.29626	PT	PT		-2.94283	-4.3667	Biopsy 5	Biopsy
4.54933	-6.35597	Myeloid Cell	Macrophage		3.51469	5.4819	Nephrectomy 1	Nephrectomy
-3.13943	-4.17542	Myeloid Cell	Macrophage		-6.74573	-0.860474	Biopsy 4	Biopsy
-8.1338	0.415509	LOH-DCT	LOH-DCT Inflammatory		0.944773	-9.37072	Biopsy 8	Biopsy
3.85415	4.16515	PT	PT		1.04224	-3.46428	Biopsy 2	Biopsy
1.90447	-3.11044	Endothelia	Endothelia		-1.0669	-0.765965	Biopsy 3	Biopsy
3.04642	2.13602	PT	PT Injured		-3.9663	3.02141	Biopsy 3	Biopsy
-1.05738	-7.35972	Fibroblast	Fibroblast		0.213308	-5.55262	Biopsy 3	Biopsy
1.11195	-7.43631	T Cell	T Cell		2.63438	-0.495629	Biopsy 7	Biopsy
-3.57161	-5.89678	Myeloid Cell	Macrophage		4.68605	-4.33248	Nephrectomy 1	Nephrectomy
-2.82622	9.72375	LOH-DCT	LOH-DCT		2.5424	2.96774	Biopsy 2	Biopsy
0.0161763	2.70542	PT	PT		-3.54694	-5.97347	Biopsy 4	Biopsy
3.12713	2.24006	PT	PT		0.123221	-3.24048	Nephrectomy 3	Nephrectomy
1.54147	-4.13978	Endothelia	Endothelia		3.23298	-3.96274	Biopsy 2	Biopsy
-3.22457	-4.17347	Myeloid Cell	Macrophage		-3.46228	-2.63354	Biopsy 8	Biopsy
1.60335	-8.82537	SMC	SMC		2.31486	-3.00542	Biopsy 1	Biopsy
-1.31759	-5.87943	Fibroblast	Myofibroblast		-2.07987	4.79191	Biopsy 9	Biopsy
9.55842	-1.19833	Myeloid Cell	Monocyte		2.15977	1.00906	Biopsy 8	Biopsy
0.459044	3.95667	PT	PT Injured		-0.101054	-5.43613	Biopsy 6	Biopsy
0.741918	-0.624038	LOH-DCT	LOH-DCT		-4.09396	4.63897	Nephrectomy 2	Nephrectomy
2.37329	2.91862	PT	PT		-0.340999	2.01474	Nephrectomy 4	Nephrectomy
0.53505	-9.63602	SMC	SMC		2.61201	-2.56719	Biopsy 5	Biopsy
-4.25365	3.04494	PT	PT		2.85627	-3.07153	Biopsy 8	Biopsy
2.18588	0.993959	PT	PT		0.05952	-9.74386	Nephrectomy 3	Nephrectomy
0.0728545	2.817	PT	PT		-1.30652	4.65843	Biopsy 2	Biopsy
-1.85533	4.02029	PT	PT		-0.835503	2.11914	Biopsy 4	Biopsy
0.192489	-10.0473	SMC	SMC		0.700079	3.2234	Biopsy 7	Biopsy
1.06391	-7.58913	PT	PT Injured		-3.37858	4.78219	Biopsy 4	Biopsy
-0.628709	-5.57044	Fibroblast	Fibroblast		3.69108	6.20378	Biopsy 4	Biopsy
-0.3364	0.467627	Endothelia	Endothelia		0.420547	2.2338	Nephrectomy 4	Nephrectomy
-4.31562	6.28921	PT	PT Injured		2.91055	-0.70643	Nephrectomy 4	Nephrectomy
-1.13424	-1.00442	Myeloid Cell	Macrophage		-3.65561	6.28867	Nephrectomy 4	Nephrectomy
2.60626	2.83663	PT	PT		2.35498	2.50012	Biopsy 8	Biopsy
0.181883	-9.52408	Endothelia	Endothelia		3.59623	3.50314	Biopsy 1	Biopsy
-1.07326	-7.27052	Fibroblast	Myofibroblast		-3.23966	-4.18429	Biopsy 4	Biopsy
-0.212672	-5.4558	Fibroblast	Fibroblast		-0.443718	2.42042	Biopsy 6	Biopsy
-8.09425	0.454778	PT	PT		-0.69345	-5.4345	Biopsy 5	Biopsy
-1.37732	3.12179	LOH-DCT	LOH-DCT		0.0268047	-7.14283	Biopsy 8	Biopsy
-3.9596	4.83986	LOH-DCT	LOH-DCT		-0.0357548	-2.73389	Biopsy 2	Biopsy
-7.23352	-0.702559	B Cell	B Cell		0.537564	-6.17234	Biopsy 6	Biopsy
-3.15568	-6.04326	LOH-DCT	LOH-DCT		3.62642	-2.92313	Nephrectomy 2	Nephrectomy
0.555561	2.95848	PT	PT Inflammatory		-1.171	-4.98619	Biopsy 6	Biopsy
1.27154	-5.54207	Fibroblast	Myofibroblast		2.3973	5.19698	Biopsy 1	Biopsy
-4.84674	-3.20927	PT	PT		-10.2011	-0.428985	Biopsy 2	Biopsy
-2.95272	3.33417	LOH-DCT	LOH-DCT		2.921	4.96689	Biopsy 5	Biopsy
-2.64385	1.48708	PT	PT		-0.574064	-6.59919	Biopsy 8	Biopsy
-10.2882	-0.338079	PT	PT		-3.95871	5.54319	Nephrectomy 1	Nephrectomy
2.63779	-2.69974	Fibroblast	Fibroblast		-2.51181	9.3485	Nephrectomy 3	Nephrectomy
1.25927	3.37036	PT	PT		1.33935	-6.38369	Biopsy 6	Biopsy
2.22394	-2.86277	Endothelia	Endothelia		-4.1623	7.45636	Biopsy 4	Biopsy
-3.31127	-4.04846	T Cell	T Cell		-4.33143	-3.88415	Biopsy 7	Biopsy
0.396574	2.1057	PT	PT		2.87194	5.75062	Biopsy 5	Biopsy
-8.17813	0.377935	PT	PT		-4.63255	6.06408	Biopsy 9	Biopsy
0.238582	2.43794	PT	PT		-4.81132	-3.96787	Biopsy 8	Biopsy
0.988349	-7.50267	SMC	SMC		-1.4979	6.83125	Nephrectomy 4	Nephrectomy
0.949575	-4.89737	Fibroblast	Myofibroblast		-2.93017	9.48534	Nephrectomy 4	Nephrectomy
-0.280535	-5.42445	Fibroblast	Fibroblast		2.22507	-5.29688	Biopsy 2	Biopsy
0.560579	2.59553	PT	PT		-1.49542	6.98014	Nephrectomy 1	Nephrectomy
-3.96802	3.04849	PT	PT		-0.914138	1.73147	Biopsy 4	Biopsy
1.13454	1.53352	Endothelia	Endothelia		-2.1789	-2.43266	Biopsy 6	Biopsy
-6.94949	-0.813851	PT	PT		0.849903	-0.242467	Nephrectomy 1	Nephrectomy
-3.45145	-5.93187	Myeloid Cell	Macrophage		-3.21581	3.50175	Nephrectomy 2	Nephrectomy
-0.424091	-5.24444	PT	PT		2.32124	-2.5885	Biopsy 2	Biopsy
5.49102	-6.12923	PT	PT		-2.54055	3.81451	Biopsy 5	Biopsy
5.77267	-6.26842	T Cell	T Cell		5.43727	-6.34074	Biopsy 7	Biopsy
2.22788	-2.45493	Endothelia	Endothelia		-1.30658	6.66757	Biopsy 4	Biopsy
1.93204	0.843749	PT	PT		-4.08459	4.70397	Biopsy 7	Biopsy
-0.315478	2.8856	PT	PT		2.97295	3.65479	Nephrectomy 1	Nephrectomy
-0.996791	-7.23268	Fibroblast	Fibroblast		-3.24097	-4.8582	Biopsy 8	Biopsy
0.343742	-4.92757	PT	PT Injured		-1.73844	7.32113	Nephrectomy 1	Nephrectomy
2.16538	0.822522	Podocyte	Podocyte		2.3196	-3.44144	Nephrectomy 3	Nephrectomy
-4.20507	6.28238	PT	PT Injured		-7.5004	-0.535646	Biopsy 6	Biopsy
4.59059	-6.29666	Podocyte	Podocyte		-2.55138	8.82557	Biopsy 5	Biopsy
5.63696	-6.24016	PT	PT Injured		-4.42106	5.87754	Biopsy 5	Biopsy
3.3909	-2.02956	Endothelia	Endothelia		-3.37199	-2.54609	Nephrectomy 2	Nephrectomy
-0.155304	0.203678	Endothelia	Endothelia		-10.2514	-0.363009	Biopsy 6	Biopsy
-2.41915	3.46061	PT	PT		2.57021	-2.55388	Biopsy 3	Biopsy
4.57582	-6.32266	Fibroblast	Fibroblast		-2.79671	3.75183	Biopsy 9	Biopsy
2.92687	4.72667	PT	PT Injured		2.15297	-2.59146	Biopsy 1	Biopsy
-2.95569	-1.65547	T Cell	T Cell		0.245527	2.23988	Biopsy 5	Biopsy
-3.95978	4.9246	Podocyte	Podocyte		-0.495617	-5.79892	Nephrectomy 3	Nephrectomy
0.47145	-9.80216	SMC	SMC		0.958368	1.90181	Nephrectomy 4	Nephrectomy
0.906456	2.93142	PT	PT		-3.55782	-4.26232	Biopsy 7	Biopsy
0.986097	1.47822	PT	PT		-0.473419	-5.90137	Biopsy 2	Biopsy
2.56891	-2.67536	Endothelia	Endothelia		-1.18085	-1.23034	Biopsy 7	Biopsy
3.2034	-3.57788	LOH-DCT	LOH-DCT		0.172423	2.14265	Biopsy 6	Biopsy
1.64865	3.78219	PT	PT		2.82998	-4.65981	Biopsy 6	Biopsy
-1.32206	-5.9027	LOH-DCT	LOH-DCT		-3.82522	4.37227	Biopsy 9	Biopsy
-4.09034	3.08882	LOH-DCT	LOH-DCT Inflammatory		-2.48182	9.16703	Biopsy 3	Biopsy
0.360932	2.73666	PT	PT		-3.52641	-4.20454	Nephrectomy 4	Nephrectomy
5.47573	-0.434056	Fibroblast	Fibroblast		-1.67998	7.33421	Biopsy 6	Biopsy
-3.2862	-1.91773	T Cell	T Cell		5.27954	0.0669638	Nephrectomy 3	Nephrectomy
-1.76845	-2.74034	Fibroblast	Fibroblast		-4.65154	6.62111	Biopsy 1	Biopsy
-1.61822	6.55533	CD	CD Injured		-1.73062	4.44354	Biopsy 3	Biopsy
-1.66836	-2.8191	Fibroblast	Fibroblast		-1.26621	-5.91675	Biopsy 1	Biopsy
-2.41085	8.99334	CD	CD Injured		-10.2379	-0.451964	Nephrectomy 2	Nephrectomy
-10.217	-0.343878	PT	PT		2.76252	-0.342683	Biopsy 6	Biopsy
0.272876	2.73881	PT	PT		-2.30981	4.2552	Biopsy 2	Biopsy
-10.2837	-0.356231	PT	PT		2.58519	-2.66985	Biopsy 2	Biopsy
0.353823	2.54261	PT	PT		-0.36864	4.21433	Biopsy 5	Biopsy
2.77989	1.78635	PT	PT		1.59268	3.88224	Biopsy 4	Biopsy
-6.90058	-0.858957	B Cell	B Cell		0.0753404	-6.36446	Biopsy 5	Biopsy
-1.56382	6.55599	PT	PT Injured		0.0132284	-3.16657	Biopsy 2	Biopsy
0.209375	3.94826	CD	PC		0.740568	-0.540961	Nephrectomy 2	Nephrectomy
-0.237236	4.18398	PT	PT		0.2544	-9.66184	Biopsy 6	Biopsy
2.54958	-2.71247	Endothelia	Endothelia		-3.798	-2.73535	Biopsy 5	Biopsy
0.485007	2.44728	PT	PT		2.31743	-0.197331	Biopsy 3	Biopsy
-4.72255	-3.53137	Myeloid Cell	Monocyte		2.86387	-0.126561	Nephrectomy 3	Nephrectomy
-1.09649	-0.939638	Myeloid Cell	Monocyte		-3.98484	3.08413	Biopsy 9	Biopsy
-2.38148	3.61725	LOH-DCT	LOH-DCT		2.81186	-0.400649	Nephrectomy 2	Nephrectomy
-0.505359	2.37806	PT	PT		-1.17104	-7.21468	Biopsy 7	Biopsy
5.16451	-4.55398	PT	PT		-3.42684	3.08857	Biopsy 3	Biopsy
-1.73001	-2.57785	T Cell	T Cell		3.17078	-2.55419	Biopsy 8	Biopsy
0.260556	2.65566	PT	PT		2.69173	3.69028	Nephrectomy 1	Nephrectomy
1.76473	-8.86507	SMC	SMC		2.16769	-3.27243	Biopsy 6	Biopsy
1.06798	-4.91572	Endothelia	Endothelia		-1.04836	1.94765	Biopsy 5	Biopsy
-1.12982	-0.945547	Myeloid Cell	Monocyte		-2.5235	-6.03132	Biopsy 8	Biopsy
-1.13194	-0.738513	T Cell	T Cell		-3.92359	3.63698	Biopsy 9	Biopsy
-1.10125	-0.93986	Fibroblast	Fibroblast		2.87622	3.53208	Biopsy 1	Biopsy
1.1109	2.90849	PT	PT		-3.99938	5.44554	Biopsy 8	Biopsy
0.446298	1.84827	PT	PT		0.096882	-5.05244	Biopsy 9	Biopsy
-2.71636	1.3828	PT	PT		2.62887	3.15746	Biopsy 2	Biopsy
-1.12468	1.93446	PT	PT		3.69767	4.01072	Nephrectomy 1	Nephrectomy
-1.69068	-2.54187	PT	PT		2.8859	-0.251699	Nephrectomy 4	Nephrectomy
-4.31381	4.51214	PT	PT		-1.61689	6.3186	Biopsy 2	Biopsy
-0.667096	1.40531	PT	PT		2.50291	-0.396981	Biopsy 6	Biopsy
5.36263	-0.00216867	Fibroblast	Fibroblast		2.51123	1.53315	Nephrectomy 2	Nephrectomy
-0.305108	2.60555	PT	PT		-10.3187	-0.447968	Biopsy 5	Biopsy
9.54883	-1.18661	Myeloid Cell	Mast Cell		2.92753	-3.07443	Biopsy 5	Biopsy
-4.77895	-3.52555	PT	PT Injured		-1.37147	6.72633	Biopsy 2	Biopsy
-0.295273	2.65685	PT	PT		0.867409	-7.12062	Nephrectomy 4	Nephrectomy
2.31564	-2.61058	Endothelia	Endothelia		-3.38513	-1.5915	Biopsy 3	Biopsy
3.13217	6.17666	PT	PT		2.11886	0.706251	Biopsy 2	Biopsy
2.73896	1.72938	PT	PT Inflammatory		-0.000375426	-3.0034	Biopsy 2	Biopsy
0.859893	5.54802	PT	PT		-1.09385	-5.09992	Biopsy 7	Biopsy
-3.17112	-1.79902	T Cell	T Cell		-4.24311	-4.00107	Biopsy 8	Biopsy
3.08421	-4.48983	Endothelia	Endothelia		-3.59695	-5.20895	Biopsy 8	Biopsy
1.40683	-2.99508	PT	PT		-0.158282	-5.47698	Biopsy 2	Biopsy
1.48137	-2.92619	Endothelia	Endothelia		4.54369	-4.64945	Nephrectomy 4	Nephrectomy
2.5349	4.27143	PT	PT		3.54667	2.86915	Biopsy 8	Biopsy
-3.25809	-1.56116	Myeloid Cell	Macrophage		-1.70906	3.63512	Biopsy 9	Biopsy
1.01422	-0.670106	Endothelia	Endothelia		0.939261	4.82497	Biopsy 5	Biopsy
0.67962	2.46747	PT	PT		-4.16277	6.07417	Biopsy 2	Biopsy
-0.225158	0.264406	Endothelia	Endothelia		3.14654	2.17488	Biopsy 7	Biopsy
2.1272	0.914521	PT	PT		5.2545	-4.50837	Biopsy 1	Biopsy
-3.08145	-6.08175	Myeloid Cell	Macrophage		-3.80599	2.93411	Biopsy 5	Biopsy
-6.94597	-0.87809	B Cell	B Cell		2.2036	4.0436	Nephrectomy 1	Nephrectomy
2.28456	-2.95785	Endothelia	Endothelia		-1.6782	6.68467	Biopsy 8	Biopsy
0.0966758	2.74402	PT	PT		-0.504613	-6.009	Biopsy 6	Biopsy
0.651491	2.70339	PT	PT		2.82616	3.91132	Nephrectomy 1	Nephrectomy
3.98741	4.09565	PT	PT		-3.95931	4.91043	Biopsy 7	Biopsy
0.84892	3.42473	PT	PT		-0.577656	1.21749	Nephrectomy 4	Nephrectomy
-4.10751	4.55311	LOH-DCT	LOH-DCT		1.19451	-3.70524	Biopsy 2	Biopsy
0.280848	3.74844	PT	PT Injured		2.05866	-3.57612	Biopsy 8	Biopsy
-0.823662	1.98204	Myeloid Cell	Macrophage		5.64412	-6.22158	Biopsy 3	Biopsy
-0.193864	2.72821	PT	PT		-1.5417	6.64663	Biopsy 2	Biopsy
-8.26786	0.222801	B Cell	B Cell		2.87977	3.80865	Nephrectomy 1	Nephrectomy
2.00583	0.576165	PT	PT Inflammatory		-0.520542	2.90751	Biopsy 9	Biopsy
1.53592	-3.41121	SMC	SMC		-3.42302	3.55792	Nephrectomy 1	Nephrectomy
1.96004	0.539931	SMC	SMC		-4.06488	-3.76457	Biopsy 8	Biopsy
0.683	2.4822	PT	PT		0.247534	-10.0473	Biopsy 4	Biopsy
-2.18022	4.51258	PT	PT		0.0464832	-9.43303	Nephrectomy 3	Nephrectomy
0.553323	2.38319	PT	PT		2.18888	-2.74709	Biopsy 5	Biopsy
-3.22143	-4.1493	Myeloid Cell	Macrophage		-3.7897	5.9517	Biopsy 6	Biopsy
0.674621	-3.03111	Endothelia	Endothelia		-1.93628	5.16376	Biopsy 5	Biopsy
9.59485	-1.22397	Myeloid Cell	Mast Cell		2.99972	4.46956	Nephrectomy 2	Nephrectomy
2.00897	2.36955	PT	PT Inflammatory		-0.440257	3.33783	Biopsy 2	Biopsy
1.00263	3.31249	PT	PT		-1.85023	5.08291	Nephrectomy 1	Nephrectomy
-0.748737	2.82335	PT	PT		2.27609	5.56008	Biopsy 6	Biopsy
0.526698	5.02115	Fibroblast	Fibroblast		1.40658	3.83339	Biopsy 7	Biopsy
-10.1662	-0.427001	B Cell	B Cell		2.78179	5.47458	Biopsy 9	Biopsy
-1.28366	4.67055	PT	PT		-3.58802	4.76621	Biopsy 1	Biopsy
2.33142	3.67851	PT	PT		-3.27525	-1.30753	Biopsy 6	Biopsy
-0.310384	2.71891	PT	PT		3.99393	3.68012	Biopsy 5	Biopsy
1.97136	0.472265	PT	PT Inflammatory		-8.17323	0.034194	Nephrectomy 4	Nephrectomy
1.40414	2.69719	PT	PT		-2.21792	9.18285	Biopsy 5	Biopsy
0.105201	3.03307	PT	PT		-2.72095	1.43032	Biopsy 3	Biopsy
-6.90833	-0.794399	LOH-DCT	LOH-DCT Injured		3.86823	5.16908	Biopsy 5	Biopsy
0.384865	2.88314	PT	PT		2.70654	-2.7347	Biopsy 8	Biopsy
-0.970841	1.91144	PT	PT		9.34709	-0.983611	Nephrectomy 4	Nephrectomy
1.39923	-2.92576	Endothelia	Endothelia		-1.21793	-7.48549	Nephrectomy 1	Nephrectomy
-0.400283	-5.27316	Fibroblast	Fibroblast		-2.29329	-5.46294	Biopsy 7	Biopsy
0.768438	-6.79046	Fibroblast	Myofibroblast		-3.96405	3.13258	Nephrectomy 3	Nephrectomy
-4.28465	4.54042	LOH-DCT	LOH-DCT Injured		-0.303694	-6.03729	Biopsy 8	Biopsy
-10.2505	-0.491837	B Cell	B Cell		-1.05797	-0.796337	Biopsy 6	Biopsy
-4.78966	-3.49193	LOH-DCT	LOH-DCT Injured		5.41626	-0.270016	Biopsy 3	Biopsy
-0.957033	6.65256	PT	PT		1.46934	-4.24847	Nephrectomy 4	Nephrectomy
-1.25072	-4.94189	PT	PT		-3.25424	-1.73424	Biopsy 7	Biopsy
-0.257728	2.86991	PT	PT		3.53641	1.77352	Biopsy 5	Biopsy
-0.0530225	2.85872	PT	PT		3.60105	4.93131	Biopsy 8	Biopsy
1.15256	3.63504	PT	PT		3.15823	5.00701	Biopsy 8	Biopsy
0.848719	-7.44182	Fibroblast	Fibroblast		2.66061	6.05305	Biopsy 1	Biopsy
0.515923	2.60989	PT	PT		3.54589	4.34312	Nephrectomy 2	Nephrectomy
1.14589	1.78654	PT	PT		2.93062	5.03869	Nephrectomy 1	Nephrectomy
-0.736766	2.14974	PT	PT		-0.609098	-5.45562	Biopsy 9	Biopsy
-3.31585	-1.55141	Endothelia	Endothelia		0.86235	-4.94286	Biopsy 6	Biopsy
-3.4777	4.80441	LOH-DCT	LOH-DCT		0.844177	-0.717016	Biopsy 3	Biopsy
1.95207	0.555686	PT	PT Inflammatory		0.511813	2.64671	Nephrectomy 1	Nephrectomy
2.16208	0.857103	PT	PT		-4.05492	6.35673	Biopsy 8	Biopsy
0.164967	-6.55282	Fibroblast	Myofibroblast		1.06049	-7.82176	Nephrectomy 3	Nephrectomy
-0.540114	2.07457	T Cell	T Cell		-3.73212	3.03994	Biopsy 1	Biopsy
1.61716	-3.98852	Endothelia	Endothelia		2.65164	5.61997	Nephrectomy 2	Nephrectomy
2.13045	2.39059	PT	PT		1.94608	-3.18638	Biopsy 9	Biopsy
-4.10824	4.62147	PT	PT		5.10138	-4.51483	Biopsy 9	Biopsy
2.07057	2.32969	PT	PT Injured		3.37426	5.81445	Biopsy 6	Biopsy
-4.23059	4.61743	LOH-DCT	LOH-DCT Injured		-6.9468	-0.958521	Nephrectomy 1	Nephrectomy
2.18395	-2.69416	Endothelia	Endothelia		-1.69632	7.4847	Nephrectomy 4	Nephrectomy
2.16817	0.787125	PT	PT Inflammatory		-2.53553	3.38878	Biopsy 1	Biopsy
0.192481	2.3346	PT	PT		-0.182854	0.440165	Biopsy 1	Biopsy
0.33752	2.89548	PT	PT		2.75564	4.29826	Biopsy 8	Biopsy
2.84737	-0.395764	PT	PT		-3.82038	3.1942	Biopsy 1	Biopsy
-0.860076	-5.11533	PT	PT		5.07198	-4.47308	Nephrectomy 4	Nephrectomy
-3.2595	-1.45818	Endothelia	Endothelia		5.50807	-0.17794	Biopsy 9	Biopsy
-3.65481	-5.7828	Myeloid Cell	Macrophage		-0.827022	-6.63306	Biopsy 7	Biopsy
0.900726	-5.67524	Fibroblast	Myofibroblast		-4.53761	-3.75576	Biopsy 7	Biopsy
2.91596	-2.78638	PT	PT		-4.53267	6.58615	Biopsy 1	Biopsy
-2.81017	9.67192	PT	PT		0.955348	3.32291	Nephrectomy 2	Nephrectomy
-1.17673	-7.38898	Fibroblast	Fibroblast		-8.10009	0.486822	Nephrectomy 2	Nephrectomy
5.45578	-6.18765	PT	PT		3.55889	6.02017	Biopsy 5	Biopsy
2.34337	-2.58666	Endothelia	Endothelia		3.01445	2.14748	Biopsy 3	Biopsy
-1.2479	6.00358	PT	PT		-2.54815	5.87917	Biopsy 2	Biopsy
1.5194	-4.05281	Endothelia	Endothelia		2.63648	6.10251	Biopsy 1	Biopsy
2.1709	2.35434	PT	PT Inflammatory		-1.12879	-0.900269	Biopsy 7	Biopsy
-3.34107	-1.62102	Endothelia	Endothelia		-2.80434	8.97456	Biopsy 5	Biopsy
5.28409	-0.0603728	T Cell	T Cell		-10.2795	-0.359929	Biopsy 3	Biopsy
-10.2521	-0.324389	LOH-DCT	LOH-DCT		0.516561	5.07517	Nephrectomy 3	Nephrectomy
2.49912	2.80511	PT	PT		2.28244	-3.45492	Biopsy 9	Biopsy
0.971867	-4.86641	PT	PT		1.48348	-6.09979	Biopsy 5	Biopsy
1.02663	1.84584	PT	PT		-2.82139	9.64095	Biopsy 5	Biopsy
0.775766	-0.549916	Endothelia	Endothelia		-4.18369	4.53166	Nephrectomy 2	Nephrectomy
0.0389361	-2.98196	Fibroblast	Fibroblast		-3.51668	-5.64723	Biopsy 3	Biopsy
-2.70605	9.37148	PT	PT		-3.61002	-6.02159	Biopsy 1	Biopsy
2.47501	-2.61817	LOH-DCT	LOH-DCT		-4.81696	6.27721	Biopsy 1	Biopsy
-1.2147	-4.96225	Fibroblast	Myofibroblast		5.3727	-3.16896	Biopsy 1	Biopsy
-4.22883	4.51809	PT	PT		-1.32178	-5.86008	Biopsy 2	Biopsy
-10.368	-0.485379	PT	PT		-4.28393	-3.51218	Nephrectomy 2	Nephrectomy
0.758101	-7.33224	T Cell	T Cell		0.57421	2.4412	Biopsy 5	Biopsy
3.06687	6.52951	PT	PT		1.09494	2.47938	Biopsy 5	Biopsy
-1.68778	-2.49584	PT	PT		1.15071	-7.36803	Nephrectomy 4	Nephrectomy
-2.67319	3.77381	PT	PT		-3.58573	-4.12456	Biopsy 7	Biopsy
1.76462	3.89562	PT	PT		-2.63664	5.89006	Biopsy 3	Biopsy
-3.22652	-1.80922	PT	PT		2.94211	2.57219	Biopsy 2	Biopsy
3.30523	2.92153	PT	PT		1.52366	-4.14305	Nephrectomy 4	Nephrectomy
-0.450372	2.07505	Myeloid Cell	Macrophage		-4.58333	-3.67138	Nephrectomy 4	Nephrectomy
2.76558	2.53146	PT	PT		-3.31239	-4.07218	Biopsy 2	Biopsy
1.47137	-2.87412	Endothelia	Endothelia		-3.2865	-1.70653	Biopsy 4	Biopsy
1.9013	3.46719	PT	PT		9.40304	-1.07352	Biopsy 9	Biopsy
5.37762	-0.534388	PT	PT		-4.79372	-3.38573	Biopsy 9	Biopsy
0.261199	-10.1179	SMC	SMC		-4.35252	2.94587	Nephrectomy 3	Nephrectomy
-3.25975	-1.73085	T Cell	T Cell		2.14086	4.20723	Nephrectomy 1	Nephrectomy
-1.15043	-1.19825	Myeloid Cell	Macrophage		2.62483	-4.7365	Biopsy 4	Biopsy
2.64662	6.11657	PT	PT		0.64245	-4.7387	Biopsy 6	Biopsy
-0.329136	0.501814	Endothelia	Endothelia		-8.33936	0.196966	Biopsy 8	Biopsy
0.439385	3.94266	LOH-DCT	LOH-DCT		0.875818	-5.78399	Biopsy 6	Biopsy
-0.276042	2.66308	Myeloid Cell	Macrophage		0.0963501	-2.73778	Biopsy 2	Biopsy
0.585461	-9.63005	SMC	SMC		-2.83194	9.45139	Biopsy 9	Biopsy
0.54161	2.56787	PT	PT Injured		-1.49238	4.65397	Nephrectomy 3	Nephrectomy
1.94383	0.573849	PT	PT Inflammatory		2.39153	4.47008	Biopsy 5	Biopsy
-3.35892	-4.0938	T Cell	T Cell		1.62537	-8.69167	Biopsy 3	Biopsy
-2.74446	1.3818	PT	PT		-1.56332	4.8828	Biopsy 8	Biopsy
-2.77571	9.4845	PT	PT		5.1316	-4.54743	Biopsy 7	Biopsy
-4.13482	4.85785	PT	PT		0.0899977	2.50698	Biopsy 9	Biopsy
-4.22089	4.511	PT	PT		-2.91606	-4.25652	Biopsy 1	Biopsy
9.56984	-1.21471	Myeloid Cell	Mast Cell		2.42724	1.24443	Biopsy 7	Biopsy
5.47506	-0.151432	Fibroblast	Fibroblast		5.41308	-0.141408	Biopsy 5	Biopsy
1.04346	1.74368	PT	PT Injured		4.93511	-3.91808	Nephrectomy 3	Nephrectomy
-0.302258	2.75652	PT	PT		-3.67512	-5.84678	Biopsy 6	Biopsy
3.33253	-2.64566	Endothelia	Endothelia		-3.03627	-4.31547	Biopsy 1	Biopsy
5.28075	0.054626	T Cell	T Cell		1.87858	-8.90365	Biopsy 2	Biopsy
1.88778	-2.86962	PT	PT		0.357511	-3.2873	Biopsy 2	Biopsy
0.876793	2.05083	PT	PT		-0.0104253	-9.57453	Biopsy 5	Biopsy
5.49408	-2.93314	PT	PT		0.71836	4.96858	Biopsy 6	Biopsy
2.07417	2.3568	PT	PT		4.26596	3.83295	Biopsy 5	Biopsy
-3.519	-3.98877	Myeloid Cell	cDC		1.85421	-8.88208	Nephrectomy 2	Nephrectomy
0.398479	2.34757	PT	PT		-2.48226	9.29077	Nephrectomy 4	Nephrectomy
1.10341	1.80243	PT	PT		3.12992	3.79903	Nephrectomy 1	Nephrectomy
-0.327703	2.6763	PT	PT		-2.14082	9.11973	Nephrectomy 1	Nephrectomy
1.05255	1.78985	PT	PT		0.965374	-7.56043	Biopsy 4	Biopsy
-3.30002	-1.58847	T Cell	T Cell		3.40261	3.57971	Biopsy 1	Biopsy
1.5337	-4.14398	Endothelia	Endothelia		0.0349717	-5.49321	Biopsy 5	Biopsy
9.47377	-1.10216	Myeloid Cell	Mast Cell		3.89607	4.07439	Biopsy 1	Biopsy
-1.33103	-5.89652	Fibroblast	Fibroblast		-2.93799	3.73987	Biopsy 5	Biopsy
1.87595	3.46857	PT	PT		0.584567	3.93559	Biopsy 1	Biopsy
3.38394	-2.0595	Endothelia	Endothelia		-1.755	7.41818	Nephrectomy 3	Nephrectomy
-2.72108	9.63167	PT	PT		2.82594	-2.51694	Nephrectomy 2	Nephrectomy
-4.68252	6.686	PT	PT Injured		1.25804	-7.40876	Biopsy 2	Biopsy
-3.40271	-3.97896	Myeloid Cell	cDC		-1.27961	-5.02538	Biopsy 4	Biopsy
-0.130838	2.67269	PT	PT		3.13145	-4.02944	Nephrectomy 4	Nephrectomy
-3.03273	-4.09965	Myeloid Cell	Macrophage		-2.92275	-4.551	Biopsy 1	Biopsy
2.78845	6.23922	PT	PT		-3.91564	3.29171	Nephrectomy 3	Nephrectomy
-7.23081	-0.716883	B Cell	B Cell		-1.66599	7.40706	Nephrectomy 1	Nephrectomy
1.58255	-8.69226	Endothelia	Endothelia		-2.23828	4.51573	Biopsy 9	Biopsy
0.664416	2.28977	PT	PT		1.02591	-7.58451	Biopsy 9	Biopsy
-3.38782	-1.61159	Endothelia	Endothelia		-2.77013	3.7578	Biopsy 5	Biopsy
0.383322	2.71212	LOH-DCT	LOH-DCT		2.77556	-4.28449	Biopsy 8	Biopsy
9.46379	-1.09845	Myeloid Cell	Mast Cell		0.394025	2.52447	Nephrectomy 3	Nephrectomy
0.222034	-10.0958	SMC	SMC		-0.929835	-5.46405	Biopsy 4	Biopsy
1.57516	-8.75481	Fibroblast	Fibroblast		-0.23819	2.77481	Biopsy 3	Biopsy
-3.46078	-4.6007	PT	PT		5.42985	-0.0919723	Biopsy 9	Biopsy
0.632662	2.65878	Myeloid Cell	Macrophage		-3.48856	-5.3345	Biopsy 4	Biopsy
3.04943	-4.60206	Endothelia	Endothelia		0.679221	-5.68241	Biopsy 1	Biopsy
2.80577	0.000664491	PT	PT Injured		3.6344	5.00679	Nephrectomy 1	Nephrectomy
2.36906	-2.69182	PT	PT Injured		2.0438	-2.92723	Nephrectomy 3	Nephrectomy
-2.59337	1.39981	PT	PT		2.95382	3.40726	Biopsy 7	Biopsy
-7.20111	-0.750574	Myeloid Cell	Macrophage		-4.68318	-3.56869	Biopsy 1	Biopsy
0.705712	-0.618021	Myeloid Cell	Macrophage		-0.058123	-7.10313	Nephrectomy 4	Nephrectomy
-1.64137	-2.31367	T Cell	T Cell		-3.03953	-2.03663	Biopsy 7	Biopsy
0.323635	-4.96269	T Cell	T Cell		0.498311	2.55265	Nephrectomy 4	Nephrectomy
-0.260285	-5.23065	PT	PT		4.56267	-6.30718	Biopsy 7	Biopsy
1.04372	-6.02056	Fibroblast	Fibroblast		3.75464	5.65394	Biopsy 1	Biopsy
-3.49418	-6.02522	Myeloid Cell	Macrophage		-1.0918	-0.92101	Biopsy 3	Biopsy
-3.04961	9.29051	PT	PT		-0.709228	-6.14175	Biopsy 2	Biopsy
5.38824	-3.08093	PT	PT		2.40481	-2.83879	Biopsy 6	Biopsy
0.712483	1.17466	Endothelia	Endothelia		0.897438	-7.60401	Biopsy 7	Biopsy
0.942702	5.55522	PT	PT		0.742259	1.9859	Nephrectomy 4	Nephrectomy
-3.35252	-4.05963	Myeloid Cell	Macrophage		3.53629	6.26647	Biopsy 5	Biopsy
-3.44349	-4.89544	Myeloid Cell	Macrophage		-0.475311	-7.45539	Biopsy 8	Biopsy
1.00451	1.91327	PT	PT		-0.645183	-6.23824	Biopsy 6	Biopsy
9.3319	-0.958757	PT	PT		-0.246063	0.395184	Biopsy 1	Biopsy
-0.367623	0.496382	T Cell	T Cell		3.37072	5.38223	Nephrectomy 1	Nephrectomy
1.58738	-8.75773	Fibroblast	Fibroblast		5.10899	-4.51027	Nephrectomy 2	Nephrectomy
2.7003	0.08771	PT	PT		0.559056	-6.11718	Nephrectomy 2	Nephrectomy
0.47495	2.91384	PT	PT		3.35391	5.79402	Biopsy 5	Biopsy
1.32041	-5.69256	SMC	SMC		-4.51893	6.22221	Biopsy 8	Biopsy
-4.1844	4.49915	PT	PT		-4.32282	6.27185	Biopsy 8	Biopsy
-10.2979	-0.364281	B Cell	B Cell		-2.52191	8.87559	Nephrectomy 2	Nephrectomy
-0.134743	-5.4177	Fibroblast	Fibroblast		-3.77043	5.92514	Biopsy 8	Biopsy
-3.65625	-5.82671	Endothelia	Endothelia		1.0364	-7.01476	Biopsy 4	Biopsy
-2.54164	5.74846	PT	PT		1.83051	-8.86629	Biopsy 1	Biopsy
-3.47633	-5.35516	Myeloid Cell	Monocyte		3.26174	2.43501	Biopsy 6	Biopsy
0.440607	1.55998	PT	PT		2.88039	2.6464	Biopsy 1	Biopsy
5.30047	-3.20375	LOH-DCT	LOH-DCT		2.30671	-2.57144	Biopsy 1	Biopsy
-0.0183103	-3.09155	Fibroblast	Fibroblast		-1.31667	-5.89391	Biopsy 7	Biopsy
-0.697997	2.76973	PT	PT		-1.2871	4.7001	Biopsy 4	Biopsy
-4.5211	6.51735	PT	PT Injured		-8.38918	0.196098	Biopsy 8	Biopsy
0.624764	2.95764	PT	PT		-0.89619	-5.91284	Biopsy 6	Biopsy
3.12149	-2.46931	PT	PT		-0.899925	1.68982	Biopsy 2	Biopsy
2.70592	6.26156	PT	PT		-2.05392	6.18336	Biopsy 6	Biopsy
-4.33491	6.53044	LOH-DCT	LOH-DCT		-0.251981	0.24129	Nephrectomy 2	Nephrectomy
-0.35001	2.67648	T Cell	T Cell		3.09557	-3.27036	Biopsy 2	Biopsy
-4.2492	4.6027	PT	PT Injured		-2.46186	9.4858	Biopsy 1	Biopsy
1.43298	-6.34895	Fibroblast	Fibroblast		-4.78432	-3.39807	Biopsy 5	Biopsy
0.745639	-4.54629	T Cell	T Cell		-2.86083	-4.37763	Biopsy 5	Biopsy
-3.08798	-4.1505	Myeloid Cell	Macrophage		0.381183	-9.51642	Biopsy 7	Biopsy
0.934387	3.29962	PT	PT Injured		5.11834	-3.23331	Nephrectomy 4	Nephrectomy
-3.32015	-1.64292	T Cell	T Cell		3.70999	3.80692	Biopsy 1	Biopsy
5.40821	-0.12443	PT	PT		5.1366	-5.0928	Biopsy 3	Biopsy
-4.6637	6.47178	PT	PT Injured		4.87277	-4.34483	Biopsy 2	Biopsy
0.207144	-9.87834	Endothelia	Endothelia		2.97617	5.99735	Biopsy 6	Biopsy
5.46356	-2.98224	Myeloid Cell	Mast Cell		-10.2645	-0.408789	Biopsy 1	Biopsy
5.48166	-0.284927	PT	PT Injured		3.50543	6.20012	Biopsy 7	Biopsy
-0.0439112	-5.21541	Fibroblast	Fibroblast		3.01071	6.19383	Nephrectomy 4	Nephrectomy
-6.92233	-0.801763	PT	PT Inflammatory		1.50598	-8.6571	Biopsy 1	Biopsy
0.132566	-4.87481	PT	PT		-2.91725	9.06045	Biopsy 6	Biopsy
-1.22576	-4.97598	Fibroblast	Fibroblast		5.39897	0.0413244	Nephrectomy 3	Nephrectomy
1.10282	1.79419	PT	PT		-2.37003	8.90995	Biopsy 9	Biopsy
0.882542	-4.90185	PT	PT		0.817746	-7.22872	Biopsy 7	Biopsy
2.5702	3.58318	PT	PT Injured		1.3639	-6.32431	Biopsy 4	Biopsy
0.197442	2.77552	PT	PT		5.15813	-4.51601	Biopsy 5	Biopsy
-3.01829	-1.83547	PT	PT Injured		1.06595	1.9294	Biopsy 6	Biopsy
0.300694	-9.9455	SMC	SMC		-10.2305	-0.393388	Nephrectomy 4	Nephrectomy
0.91127	-7.53633	Fibroblast	Fibroblast		1.29444	1.28021	Nephrectomy 2	Nephrectomy
-3.27467	-4.06717	Myeloid Cell	Macrophage		1.70493	-8.87613	Biopsy 5	Biopsy
0.5658	2.56456	PT	PT		2.04137	-2.95257	Biopsy 1	Biopsy
0.288669	3.89254	PT	PT Injured		3.39996	1.65236	Biopsy 1	Biopsy
0.670243	2.77716	PT	PT Inflammatory		2.20065	4.6466	Nephrectomy 3	Nephrectomy
1.38814	-6.37865	Fibroblast	Myofibroblast		-1.31364	3.04613	Biopsy 4	Biopsy
2.75956	6.28851	PT	PT		2.83698	0.0328628	Biopsy 6	Biopsy
1.74364	3.26144	PT	PT Inflammatory		-4.51659	3.79494	Nephrectomy 2	Nephrectomy
4.35217	3.89964	PT	PT		-4.03719	6.31978	Biopsy 4	Biopsy
-2.78901	9.73502	PT	PT		0.672637	-5.27325	Biopsy 5	Biopsy
2.52811	3.68492	PT	PT		-0.262862	-5.37344	Biopsy 5	Biopsy
-4.29993	4.50813	PT	PT		-2.76267	1.39989	Biopsy 6	Biopsy
-0.263486	0.43595	Endothelia	Endothelia		5.8283	-6.32133	Biopsy 8	Biopsy
-4.12199	4.6655	PT	PT		-4.4994	5.89805	Biopsy 9	Biopsy
0.936179	2.67975	PT	PT		2.59726	-2.83427	Biopsy 6	Biopsy
0.435451	2.43288	PT	PT		1.27649	-8.38108	Biopsy 5	Biopsy
-2.93903	-5.94153	SMC	SMC		-1.99245	-2.91214	Nephrectomy 2	Nephrectomy
1.40441	-2.98675	Endothelia	Endothelia		5.38029	-0.059358	Nephrectomy 3	Nephrectomy
2.92933	-4.55221	Endothelia	Endothelia		1.58228	-6.11593	Biopsy 6	Biopsy
0.460677	2.50007	PT	PT		-10.3277	-0.440187	Biopsy 6	Biopsy
-3.30516	-3.93791	Myeloid Cell	Macrophage		-9.70468	-0.224849	Nephrectomy 1	Nephrectomy
0.187184	-10.1104	SMC	SMC		5.53751	-2.83304	Biopsy 4	Biopsy
0.833711	2.04462	PT	PT		3.3867	1.64712	Biopsy 8	Biopsy
0.344159	2.4235	PT	PT		1.94588	-2.82275	Biopsy 7	Biopsy
0.895522	2.0104	PT	PT		-4.78528	-3.50229	Biopsy 3	Biopsy
5.74861	-6.26848	LOH-DCT	LOH-DCT		-2.79758	-4.51404	Nephrectomy 2	Nephrectomy
4.53287	-6.31669	Fibroblast	Fibroblast		2.44991	-2.64111	Biopsy 6	Biopsy
0.343567	-9.9512	SMC	SMC		2.54546	5.2516	Nephrectomy 2	Nephrectomy
-10.0904	-0.467878	B Cell	B Cell		-0.0902872	4.08561	Biopsy 2	Biopsy
2.02576	-2.76922	Endothelia	Endothelia		-0.674577	-6.77746	Nephrectomy 2	Nephrectomy
-2.81978	9.77037	PT	PT		9.61503	-1.24999	Biopsy 6	Biopsy
-4.61162	6.61262	PT	PT Injured		2.28418	-2.81847	Nephrectomy 2	Nephrectomy
-4.22647	4.59317	PT	PT		5.03401	-3.53394	Biopsy 1	Biopsy
-0.489109	3.26891	PT	PT		-1.7091	-2.69839	Nephrectomy 2	Nephrectomy
1.5667	-4.10231	Endothelia	Endothelia		0.534903	-4.43847	Biopsy 1	Biopsy
-2.34849	3.30387	PT	PT		-2.87843	-5.36247	Biopsy 1	Biopsy
-0.363849	2.3345	PT	PT		2.83799	-3.01906	Biopsy 7	Biopsy
2.89746	2.41023	PT	PT Injured		-9.9106	-0.573336	Biopsy 6	Biopsy
2.63354	-2.69868	Endothelia	Endothelia		3.18082	6.40739	Biopsy 6	Biopsy
-1.61084	6.72984	PT	PT		-0.546208	-6.47477	Biopsy 6	Biopsy
1.60246	-8.76577	Fibroblast	Fibroblast		3.18906	-2.47184	Biopsy 2	Biopsy
-2.33547	5.98906	PT	PT Injured		1.2161	-1.02617	Nephrectomy 3	Nephrectomy
3.43502	-2.19909	Endothelia	Endothelia		3.00079	-3.93536	Nephrectomy 1	Nephrectomy
1.01545	-7.60316	T Cell	T Cell		-2.82591	-4.29016	Biopsy 2	Biopsy
0.597254	3.04721	PT	PT		-3.49897	8.52457	Biopsy 4	Biopsy
1.39476	-3.85952	Endothelia	Endothelia		2.88547	5.71238	Nephrectomy 3	Nephrectomy
-0.239111	0.340953	Endothelia	Endothelia		-3.0145	-4.00913	Biopsy 8	Biopsy
2.0296	0.631286	PT	PT		4.40945	-4.18502	Nephrectomy 1	Nephrectomy
1.08709	2.41002	PT	PT		1.51489	4.37728	Biopsy 2	Biopsy
0.73275	2.36235	PT	PT		-0.673609	-7.04326	Biopsy 8	Biopsy
-7.29076	-0.669435	B Cell	Plasma Cell		2.25771	-0.154698	Biopsy 1	Biopsy
-3.44141	-5.24117	Endothelia	Endothelia		0.69604	-5.20662	Biopsy 6	Biopsy
-3.27694	-5.3205	Myeloid Cell	Macrophage		-2.87817	4.44362	Biopsy 5	Biopsy
0.831299	1.96498	PT	PT		-4.13495	4.7689	Biopsy 6	Biopsy
-0.275089	3.09017	PT	PT		-3.00404	-1.76724	Biopsy 5	Biopsy
0.507634	2.4585	PT	PT		-3.2633	-2.32091	Biopsy 5	Biopsy
0.679989	1.90287	PT	PT		0.692892	-0.651608	Biopsy 7	Biopsy
-4.61659	6.58869	PT	PT		-0.218425	-7.17769	Biopsy 5	Biopsy
-3.30413	-4.17716	Myeloid Cell	Macrophage		3.42036	-3.76503	Nephrectomy 4	Nephrectomy
-4.28884	4.57511	PT	PT		0.324598	-3.64817	Biopsy 2	Biopsy
3.33142	-2.53332	Endothelia	Endothelia		-1.5238	-5.28878	Biopsy 4	Biopsy
-0.151531	2.69046	PT	PT		5.47138	-6.16468	Nephrectomy 4	Nephrectomy
-0.260326	2.75293	PT	PT		-0.780157	-7.31354	Biopsy 7	Biopsy
0.975292	1.86828	PT	PT		0.755138	2.11031	Biopsy 3	Biopsy
0.755292	3.81177	PT	PT Injured		-1.01073	-5.85014	Biopsy 4	Biopsy
2.78953	-2.58304	Endothelia	Endothelia		-0.0966414	-2.68742	Biopsy 1	Biopsy
-1.07526	-0.854199	Myeloid Cell	Monocyte		-3.31753	-1.61308	Biopsy 8	Biopsy
-4.45339	6.5716	PT	PT Injured		5.66025	-6.24304	Biopsy 2	Biopsy
2.05628	0.928936	PT	PT		-4.62732	-3.64917	Biopsy 8	Biopsy
2.88417	-0.145436	PT	PT		-4.40059	5.51416	Biopsy 8	Biopsy
-7.85882	-0.202345	B Cell	Plasma Cell		0.735183	-0.402875	Nephrectomy 4	Nephrectomy
-0.516412	2.03961	PT	PT		0.0241558	-6.48879	Biopsy 1	Biopsy
-6.98009	-0.895694	Myeloid Cell	Macrophage		2.27001	3.52945	Biopsy 2	Biopsy
2.56722	3.56755	PT	PT Injured		5.18574	-3.2251	Biopsy 1	Biopsy
2.76838	3.41907	PT	PT Injured		9.54725	-1.19862	Biopsy 5	Biopsy
-0.206785	2.97174	PT	PT		2.82424	5.59094	Biopsy 8	Biopsy
0.199604	2.33762	PT	PT		1.15558	2.19716	Nephrectomy 4	Nephrectomy
0.916211	-5.64167	Fibroblast	Fibroblast		-2.44017	9.32316	Nephrectomy 1	Nephrectomy
0.661024	2.60538	PT	PT		0.393811	2.90128	Biopsy 3	Biopsy
-4.02825	2.92674	PT	PT		-2.61653	9.40147	Nephrectomy 4	Nephrectomy
3.24128	2.10122	PT	PT		1.84876	-8.87138	Biopsy 1	Biopsy
3.39922	2.73728	PT	PT Injured		-3.05229	-1.82843	Biopsy 1	Biopsy
0.472641	2.97041	PT	PT		-3.71082	-5.80437	Biopsy 7	Biopsy
1.17479	1.80689	PT	PT		3.79554	-3.71111	Biopsy 7	Biopsy
-1.00165	-7.34285	Myeloid Cell	Macrophage		-1.48751	6.53578	Biopsy 5	Biopsy
0.40832	2.49992	PT	PT		-2.89812	3.55128	Biopsy 5	Biopsy
-1.7252	-2.90872	Fibroblast	Myofibroblast		3.02642	6.4878	Nephrectomy 1	Nephrectomy
0.950598	1.70356	PT	PT		-0.0780626	-6.48891	Biopsy 4	Biopsy
0.758851	0.308322	PT	PT		1.1554	3.74111	Biopsy 5	Biopsy
-7.79292	-0.455556	B Cell	Plasma Cell		-0.468242	1.61613	Biopsy 1	Biopsy
-3.33091	-1.43577	LOH-DCT	LOH-DCT		-2.89967	1.77897	Biopsy 8	Biopsy
1.27936	-8.37296	Fibroblast	Fibroblast		-3.60023	-5.8408	Biopsy 6	Biopsy
1.00428	1.88769	PT	PT		-1.73095	7.64492	Biopsy 5	Biopsy
-3.23764	-4.16077	Fibroblast	Fibroblast		-2.88315	9.72258	Biopsy 1	Biopsy
-8.19341	0.336469	B Cell	B Cell		-2.80064	1.5013	Biopsy 3	Biopsy
1.60954	-8.80171	Endothelia	Endothelia		3.10156	-3.79774	Nephrectomy 2	Nephrectomy
-3.43938	-5.92513	Myeloid Cell	Macrophage		-0.243937	0.365814	Biopsy 5	Biopsy
-1.11947	-0.91796	Fibroblast	Fibroblast		0.314432	-9.96853	Biopsy 2	Biopsy
3.11659	2.55213	PT	PT		-1.06343	3.39715	Nephrectomy 3	Nephrectomy
-3.27947	-4.16724	Myeloid Cell	Macrophage		0.207424	2.42321	Biopsy 6	Biopsy
5.38017	-0.125132	T Cell	T Cell		-4.05028	3.07799	Biopsy 5	Biopsy
4.14346	3.90605	PT	PT		-0.961048	-7.13474	Nephrectomy 1	Nephrectomy
0.843027	-7.5828	PT	PT		0.640671	-6.90834	Nephrectomy 2	Nephrectomy
3.52998	6.06605	PT	PT		1.32149	2.65438	Nephrectomy 3	Nephrectomy
0.635704	2.13764	PT	PT		2.73678	2.19971	Biopsy 3	Biopsy
-6.9805	-0.860861	Fibroblast	Fibroblast		-2.56802	9.51289	Nephrectomy 2	Nephrectomy
0.921996	1.95615	Endothelia	Endothelia		-8.31398	0.243547	Biopsy 6	Biopsy
-3.6117	6.23054	PT	PT Injured		-1.26422	6.51565	Biopsy 8	Biopsy
-4.03638	4.57748	PT	PT		-4.17669	5.49211	Biopsy 1	Biopsy
-2.62888	1.39467	PT	PT		-2.41085	8.99334	Biopsy 3	Biopsy
0.973889	-4.75014	Endothelia	Endothelia		-4.62969	6.65374	Nephrectomy 3	Nephrectomy
0.394322	-5.10499	Myeloid Cell	Macrophage		-4.43067	6.26676	Biopsy 1	Biopsy
1.61484	-8.48351	PT	PT		2.05156	0.447342	Nephrectomy 2	Nephrectomy
1.18924	-3.97635	SMC	SMC		1.05651	1.76827	Biopsy 5	Biopsy
-0.192544	2.49693	PT	PT		-0.0821854	-9.54481	Nephrectomy 3	Nephrectomy
2.65085	2.48869	PT	PT		-2.81105	9.57773	Biopsy 6	Biopsy
0.3673	2.90569	PT	PT		-2.74185	1.69727	Biopsy 6	Biopsy
-8.22207	0.410525	B Cell	B Cell		0.514661	-7.01056	Biopsy 7	Biopsy
0.153943	2.90143	PT	PT		-0.0203981	-9.77789	Biopsy 2	Biopsy
-1.19466	-5.00085	Fibroblast	Fibroblast		3.47799	1.79354	Biopsy 1	Biopsy
9.40063	-1.03849	Myeloid Cell	cDC		-3.88485	4.55652	Nephrectomy 3	Nephrectomy
2.74761	-0.0169462	PT	PT		0.800176	-0.527342	Biopsy 1	Biopsy
0.136572	1.97911	PT	PT		-2.49247	9.49157	Nephrectomy 4	Nephrectomy
0.385247	3.00099	PT	PT		0.29348	5.02919	Biopsy 5	Biopsy
-1.23355	-7.42733	PT	PT		1.9654	-3.01255	Biopsy 6	Biopsy
5.42037	-3.04089	T Cell	T Cell		-3.3387	-5.63104	Biopsy 1	Biopsy
-10.2742	-0.405664	PT	PT		-2.71575	9.58516	Nephrectomy 3	Nephrectomy
-0.23657	2.31662	PT	PT		-2.58438	9.37138	Biopsy 5	Biopsy
5.57923	-6.18169	PT	PT Injured		-4.50127	6.36451	Biopsy 1	Biopsy
0.0797651	-9.9265	SMC	SMC		-3.12537	5.14968	Biopsy 9	Biopsy
1.29586	1.53096	SMC	SMC		-1.91293	4.98285	Nephrectomy 4	Nephrectomy
5.58709	-6.16246	PT	PT		-2.24479	4.20937	Biopsy 9	Biopsy
0.478289	2.75327	PT	PT		1.45518	-3.99945	Biopsy 4	Biopsy
0.698095	1.90336	PT	PT		2.2888	4.49762	Nephrectomy 1	Nephrectomy
0.234493	-10.0128	SMC	SMC		-3.3623	-4.75414	Biopsy 6	Biopsy
1.03546	1.95071	PT	PT Injured		5.32503	0.166971	Nephrectomy 3	Nephrectomy
0.848016	-7.4491	Endothelia	Endothelia		-1.64369	6.43551	Biopsy 8	Biopsy
-4.31632	6.1307	PT	PT Injured		-3.2933	-2.09748	Biopsy 3	Biopsy
0.158555	-10.1177	PT	PT		-2.8746	-4.17519	Biopsy 8	Biopsy
3.1703	2.46564	PT	PT		-0.659929	2.09541	Biopsy 5	Biopsy
0.0169711	-9.86154	Endothelia	Endothelia		9.43051	-1.07991	Biopsy 9	Biopsy
0.389831	-9.69254	SMC	SMC		0.00925567	-9.5626	Biopsy 5	Biopsy
-3.45739	-3.98962	Myeloid Cell	cDC		-2.94043	-4.08748	Biopsy 5	Biopsy
-0.492056	2.14759	PT	PT		2.98867	-3.27388	Biopsy 3	Biopsy
2.20325	-2.82474	Endothelia	Endothelia		1.13067	1.79305	Nephrectomy 4	Nephrectomy
-0.51731	2.11218	Myeloid Cell	Macrophage		3.48874	5.59745	Biopsy 5	Biopsy
-3.25781	-1.7562	Myeloid Cell	Macrophage		-0.940754	-7.27737	Biopsy 6	Biopsy
-3.35518	-1.57414	Myeloid Cell	Macrophage		2.28594	-2.60949	Nephrectomy 2	Nephrectomy
-0.298431	2.50926	PT	PT		0.740399	-6.48043	Nephrectomy 1	Nephrectomy
-8.20541	0.288946	SMC	SMC		-0.650712	-6.64319	Biopsy 8	Biopsy
-10.0308	-0.595437	B Cell	B Cell		5.28788	-5.14535	Biopsy 5	Biopsy
1.17747	1.9036	Fibroblast	Fibroblast		0.190344	-10.0849	Biopsy 5	Biopsy
3.52455	1.96539	PT	PT Inflammatory		-3.24705	-1.7038	Biopsy 8	Biopsy
-3.24824	-1.82031	T Cell	T Cell		2.40997	4.9137	Nephrectomy 3	Nephrectomy
3.42095	2.12478	PT	PT		1.01039	-7.50128	Nephrectomy 3	Nephrectomy
0.321625	2.60017	PT	PT		-0.624812	-5.92398	Biopsy 2	Biopsy
-0.31516	2.29411	Myeloid Cell	Macrophage		0.0277809	-3.08472	Biopsy 3	Biopsy
2.85289	2.96237	PT	PT Injured		-1.51486	4.86974	Biopsy 4	Biopsy
-3.26763	-2.15992	Myeloid Cell	cDC		-2.55182	1.33963	Biopsy 5	Biopsy
2.65439	-2.33229	Endothelia	Endothelia		5.41584	-3.03838	Biopsy 7	Biopsy
5.57834	-2.90111	Myeloid Cell	Mast Cell		1.42709	3.76638	Biopsy 4	Biopsy
-4.58369	-3.68518	PT	PT Injured		-1.26886	4.89062	Nephrectomy 2	Nephrectomy
-3.67387	-5.91365	Myeloid Cell	cDC		1.48348	-3.46855	Biopsy 2	Biopsy
0.742992	3.65583	PT	PT		-4.39043	-3.71011	Biopsy 5	Biopsy
2.92113	-0.288303	B Cell	Plasma Cell		2.18896	4.04327	Biopsy 8	Biopsy
5.40453	-3.05056	Fibroblast	Fibroblast		2.94945	-2.62296	Biopsy 4	Biopsy
-2.38962	4.71276	PT	PT		0.674599	-7.00275	Biopsy 7	Biopsy
0.695068	3.61697	PT	PT Injured		-2.63746	-4.80878	Biopsy 7	Biopsy
-0.0859817	2.5045	PT	PT		-3.25314	-1.71226	Nephrectomy 4	Nephrectomy
5.3141	-0.077867	T Cell	T Cell		5.29044	-0.295946	Biopsy 7	Biopsy
1.71189	-2.73808	Endothelia	Endothelia		-1.71603	6.67836	Nephrectomy 4	Nephrectomy
-0.829831	-5.40384	Fibroblast	Fibroblast		-3.03226	-2.00108	Nephrectomy 2	Nephrectomy
-1.02177	-7.30697	Fibroblast	Fibroblast		0.985096	-7.50372	Biopsy 1	Biopsy
-1.54042	-2.11683	PT	PT		-4.1037	3.20334	Biopsy 9	Biopsy
-2.77694	-4.34287	Myeloid Cell	cDC		-3.90781	4.6907	Biopsy 6	Biopsy
0.356512	2.92551	PT	PT		0.0791796	-6.98568	Nephrectomy 1	Nephrectomy
3.97718	3.64958	PT	PT		2.00897	-3.01112	Biopsy 4	Biopsy
-2.6906	-4.18876	Endothelia	Endothelia		1.46336	-8.46397	Biopsy 4	Biopsy
1.99469	0.601065	PT	PT Inflammatory		-4.31627	6.60621	Biopsy 8	Biopsy
0.927654	-4.91749	PT	PT		-3.17059	-1.57389	Nephrectomy 2	Nephrectomy
-3.06959	-2.10301	PT	PT Injured		-0.0275935	2.93348	Biopsy 6	Biopsy
2.42011	-2.77864	Endothelia	Endothelia		2.34619	4.66395	Biopsy 7	Biopsy
-2.02902	4.0871	PT	PT		3.54237	5.97748	Nephrectomy 1	Nephrectomy
2.20647	1.01234	PT	PT Inflammatory		-1.12839	-1.14092	Biopsy 3	Biopsy
1.45579	-6.36453	Fibroblast	Fibroblast		-1.68187	5.99621	Biopsy 2	Biopsy
1.9817	3.76435	PT	PT		3.14508	-3.52989	Nephrectomy 4	Nephrectomy
5.47814	-0.162455	Endothelia	Endothelia		-3.25034	-4.77954	Biopsy 5	Biopsy
-3.73002	2.98038	PT	PT		5.45356	-5.50353	Nephrectomy 2	Nephrectomy
3.53128	1.9581	PT	PT Injured		3.38739	1.41267	Nephrectomy 1	Nephrectomy
-0.93726	1.98989	PT	PT		2.5788	3.34403	Biopsy 5	Biopsy
0.269728	-9.81744	Endothelia	Endothelia		1.89182	2.29411	Nephrectomy 4	Nephrectomy
4.55409	-6.32402	Fibroblast	Fibroblast		-3.37555	4.59091	Nephrectomy 4	Nephrectomy
-1.01848	-7.40209	LOH-DCT	LOH-DCT		-0.809427	-5.37308	Nephrectomy 3	Nephrectomy
-0.350569	2.357	PT	PT		-2.15592	8.86845	Biopsy 6	Biopsy
0.904348	-4.96527	SMC	SMC		-2.87716	9.30711	Nephrectomy 1	Nephrectomy
-3.43737	-1.65315	Myeloid Cell	Macrophage		3.22504	-4.30774	Biopsy 6	Biopsy
1.19462	-9.21308	SMC	SMC		-3.81038	3.52091	Biopsy 3	Biopsy
-3.43829	-4.03913	T Cell	T Cell		-10.2407	-0.403293	Nephrectomy 1	Nephrectomy
4.41617	-6.37185	Fibroblast	Fibroblast		-0.0314809	-2.79183	Biopsy 2	Biopsy
1.13876	-9.23567	SMC	SMC		2.49684	-4.72155	Nephrectomy 4	Nephrectomy
0.414858	2.8871	PT	PT		1.64045	5.57218	Nephrectomy 2	Nephrectomy
-1.74285	4.04963	PT	PT		0.235557	-10.0891	Biopsy 1	Biopsy
5.4801	-0.398866	Fibroblast	Fibroblast		-1.54842	6.78053	Biopsy 9	Biopsy
5.76143	-6.29677	PT	PT		4.20533	3.91095	Biopsy 5	Biopsy
-4.34494	4.57347	PT	PT		-1.06595	-0.88366	Biopsy 6	Biopsy
-4.27268	2.93674	PT	PT		0.206525	-3.58917	Biopsy 2	Biopsy
-2.55932	5.88662	PT	PT		1.50838	-4.14896	Biopsy 5	Biopsy
0.538484	2.45434	PT	PT		2.77859	3.79612	Nephrectomy 1	Nephrectomy
-1.10749	2.0382	T Cell	T Cell		-1.13623	6.86854	Biopsy 9	Biopsy
3.21879	3.18523	PT	PT Injured		3.64856	4.46621	Biopsy 1	Biopsy
1.49228	4.19194	PT	PT		2.32051	2.51875	Biopsy 7	Biopsy
-4.32267	3.02106	PT	PT Inflammatory		-0.0678522	-5.46606	Nephrectomy 4	Nephrectomy
-3.17965	4.2648	PT	PT		-2.59733	2.10687	Nephrectomy 4	Nephrectomy
1.20785	1.92006	PT	PT		0.188137	-6.45516	Biopsy 2	Biopsy
-3.08957	-1.90467	T Cell	T Cell		3.22118	-3.95616	Nephrectomy 4	Nephrectomy
-3.61891	-5.92132	Myeloid Cell	Macrophage		-3.21969	-4.85171	Biopsy 2	Biopsy
-8.1935	0.332388	Myeloid Cell	Macrophage		5.56365	-2.83689	Biopsy 6	Biopsy
-0.784915	-5.20689	Fibroblast	Myofibroblast		2.63236	3.51363	Biopsy 5	Biopsy
0.730565	-7.24217	SMC	SMC		5.53966	-2.83947	Biopsy 5	Biopsy
-0.527978	-6.69039	SMC	SMC		-4.59354	-3.53537	Nephrectomy 4	Nephrectomy
-1.29935	4.72334	PT	PT		0.260066	-10.0133	Biopsy 7	Biopsy
-0.429983	2.70774	PT	PT		2.66157	5.68893	Nephrectomy 2	Nephrectomy
5.40423	-0.103693	PT	PT Inflammatory		3.51796	4.19156	Nephrectomy 1	Nephrectomy
0.285114	-10.1631	SMC	SMC		1.58823	-2.98481	Biopsy 5	Biopsy
-3.34111	-4.98881	Myeloid Cell	Macrophage		0.860835	-9.20007	Biopsy 5	Biopsy
2.17112	2.3934	PT	PT Injured		-4.04449	5.63475	Nephrectomy 3	Nephrectomy
1.02352	-7.40665	LOH-DCT	LOH-DCT		-2.70644	1.53843	Nephrectomy 4	Nephrectomy
-3.24304	-4.28657	Myeloid Cell	Macrophage		-1.0762	3.87795	Nephrectomy 1	Nephrectomy
0.729464	2.37916	PT	PT		-3.00543	-4.41699	Nephrectomy 4	Nephrectomy
0.997025	-4.89972	Endothelia	Endothelia		-4.05026	3.12188	Biopsy 5	Biopsy
-10.1782	-0.343689	B Cell	Plasma Cell		0.894694	-6.56158	Biopsy 6	Biopsy
-4.51889	-3.76789	Myeloid Cell	Monocyte		0.548654	2.99948	Biopsy 8	Biopsy
0.992667	2.31349	PT	PT		1.68285	-8.69474	Nephrectomy 4	Nephrectomy
-1.25811	-5.04747	LOH-DCT	LOH-DCT		4.38245	-4.41475	Nephrectomy 2	Nephrectomy
0.914944	-7.50703	Endothelia	Endothelia		3.10598	6.14846	Biopsy 7	Biopsy
-1.11038	-1.08403	Myeloid Cell	Macrophage		-0.132944	-2.85674	Biopsy 6	Biopsy
0.346649	-9.89233	SMC	SMC		-1.83518	5.08335	Nephrectomy 4	Nephrectomy
0.260659	-5.49624	Fibroblast	Myofibroblast		0.846704	2.20384	Nephrectomy 4	Nephrectomy
0.283854	-9.99236	SMC	SMC		-6.93182	-0.933683	Nephrectomy 1	Nephrectomy
5.07526	-4.49431	Endothelia	Endothelia		0.472512	-7.22305	Biopsy 2	Biopsy
1.42878	-6.39907	Fibroblast	Myofibroblast		-0.338642	-5.65064	Biopsy 5	Biopsy
0.547908	-4.89719	SMC	SMC		-4.10525	5.30432	Nephrectomy 2	Nephrectomy
-8.18291	0.357011	B Cell	B Cell		3.31722	2.68935	Biopsy 6	Biopsy
1.59549	-3.73715	Endothelia	Endothelia		3.0127	-2.60497	Biopsy 8	Biopsy
-3.14604	-1.91908	T Cell	T Cell		2.11124	-2.66733	Nephrectomy 4	Nephrectomy
-10.2567	-0.397689	PT	PT Inflammatory		2.9539	3.03101	Biopsy 2	Biopsy
-8.17186	0.398155	PT	PT		-4.56132	6.60603	Biopsy 8	Biopsy
0.37766	2.66913	PT	PT		4.64132	-4.42632	Nephrectomy 4	Nephrectomy
-0.156792	2.76926	PT	PT		-4.1984	-3.85222	Biopsy 6	Biopsy
2.01449	0.496414	PT	PT Inflammatory		-4.46063	6.98661	Nephrectomy 1	Nephrectomy
-3.13409	-4.16368	Myeloid Cell	Monocyte		1.02005	-7.40626	Biopsy 6	Biopsy
-3.45269	-4.16028	Myeloid Cell	cDC		2.15239	-3.93924	Biopsy 7	Biopsy
-0.567346	-5.48936	Myeloid Cell	Macrophage		-2.52481	9.43278	Nephrectomy 3	Nephrectomy
1.94076	-2.80994	Endothelia	Endothelia		0.0199874	-3.88294	Biopsy 2	Biopsy
0.212973	-10.0856	SMC	SMC		3.18383	2.43237	Biopsy 5	Biopsy
-2.79652	3.71949	PT	PT Injured		-3.36179	-5.84334	Nephrectomy 2	Nephrectomy
-4.61392	-3.53035	PT	PT		-0.727599	2.82291	Nephrectomy 3	Nephrectomy
0.0903515	-9.87028	SMC	SMC		5.53945	-6.18282	Biopsy 4	Biopsy
2.76382	2.11827	PT	PT		3.4399	1.83091	Biopsy 6	Biopsy
-4.04521	4.79624	PT	PT		-3.3578	3.35932	Nephrectomy 4	Nephrectomy
1.34401	-1.79398	SMC	SMC		1.65433	3.76034	Nephrectomy 4	Nephrectomy
1.27379	-1.70344	SMC	SMC		-2.97692	-1.8468	Biopsy 5	Biopsy
1.98205	-3.06586	LOH-DCT	LOH-DCT		-1.23648	6.93941	Biopsy 8	Biopsy
0.558238	-9.57237	Endothelia	Endothelia		5.82791	-6.2999	Biopsy 9	Biopsy
-4.30851	4.56498	PT	PT Inflammatory		0.888805	-7.73525	Biopsy 2	Biopsy
1.3792	-6.37487	Fibroblast	Myofibroblast		-4.58319	6.61507	Nephrectomy 1	Nephrectomy
5.48711	-0.310877	Fibroblast	Fibroblast		-2.68148	-4.6268	Biopsy 8	Biopsy
-1.16325	-7.4343	Fibroblast	Fibroblast		-1.03967	-7.35555	Biopsy 6	Biopsy
-1.06855	-0.998761	Myeloid Cell	Monocyte		2.61823	-2.72615	Nephrectomy 4	Nephrectomy
5.35095	-6.12344	PT	PT		1.51479	-4.00713	Biopsy 9	Biopsy
-4.03564	4.54532	PT	PT		2.14954	-3.14134	Biopsy 5	Biopsy
0.851533	1.96149	PT	PT		0.231836	-5.63761	Nephrectomy 1	Nephrectomy
0.196828	-9.99666	SMC	SMC		2.72606	-0.38609	Biopsy 6	Biopsy
2.10283	-2.7887	Endothelia	Endothelia		0.63098	2.17694	Biopsy 3	Biopsy
0.487154	2.43039	PT	PT		-3.69264	4.95123	Biopsy 8	Biopsy
3.04463	-4.6045	Endothelia	Endothelia		2.1292	2.57601	Biopsy 5	Biopsy
2.4411	-2.76145	PT	PT		-8.12724	0.385586	Biopsy 9	Biopsy
2.45611	3.57301	PT	PT		2.42517	-2.87277	Biopsy 5	Biopsy
0.530517	2.44653	PT	PT		3.25664	-3.33278	Biopsy 2	Biopsy
-3.46363	-1.56811	Myeloid Cell	cDC		0.590109	-7.06837	Biopsy 1	Biopsy
1.24653	-5.56523	Fibroblast	Myofibroblast		0.781112	3.4983	Nephrectomy 3	Nephrectomy
-8.24166	0.290552	B Cell	B Cell		-0.953174	-6.83245	Biopsy 6	Biopsy
-3.31723	-5.67856	Myeloid Cell	Macrophage		3.20467	6.35235	Biopsy 9	Biopsy
-3.2689	-3.9543	Myeloid Cell	Macrophage		5.39207	-3.06801	Biopsy 1	Biopsy
0.690027	2.50116	PT	PT		0.690982	-3.85552	Biopsy 2	Biopsy
-3.33355	-4.18259	PT	PT Inflammatory		-3.67686	3.14401	Nephrectomy 3	Nephrectomy
1.96015	0.501024	PT	PT Inflammatory		3.4691	2.73684	Nephrectomy 1	Nephrectomy
5.77671	-6.38879	SMC	SMC		3.57228	6.30817	Biopsy 8	Biopsy
0.822007	-6.96628	PT	PT Inflammatory		2.13781	2.44287	Biopsy 5	Biopsy
-1.67936	-2.74862	Fibroblast	Fibroblast		-2.35253	1.36142	Nephrectomy 4	Nephrectomy
-3.60688	-6.11981	PT	PT Inflammatory		0.386974	-9.54159	Biopsy 8	Biopsy
-4.4838	-3.44885	Myeloid Cell	Monocyte		-2.53963	4.55785	Biopsy 2	Biopsy
-0.850183	-7.18782	Fibroblast	Myofibroblast		0.0863131	-5.17926	Biopsy 9	Biopsy
0.00569519	2.42925	Myeloid Cell	Macrophage		2.88599	3.09686	Biopsy 5	Biopsy
1.28446	-6.40505	Fibroblast	Myofibroblast		-2.76573	5.84898	Biopsy 9	Biopsy
-1.00739	-6.74107	Fibroblast	Myofibroblast		0.495687	-5.80362	Nephrectomy 2	Nephrectomy
0.0560712	-10.0444	SMC	SMC		0.234483	-5.77904	Nephrectomy 2	Nephrectomy
2.46958	-2.52535	Endothelia	Endothelia		-1.62001	-2.25749	Nephrectomy 4	Nephrectomy
-3.2784	-1.74867	T Cell	T Cell		-3.86953	4.92264	Biopsy 1	Biopsy
-2.14782	4.65535	PT	PT Injured		9.38015	-1.01713	Nephrectomy 3	Nephrectomy
2.26118	-2.8459	Endothelia	Endothelia		3.16675	2.96079	Biopsy 8	Biopsy
-4.37457	-3.40565	T Cell	T Cell		-3.16372	-4.83619	Biopsy 6	Biopsy
-10.258	-0.377584	PT	PT		-2.78621	3.6572	Biopsy 3	Biopsy
0.390321	-4.81166	Fibroblast	Fibroblast		2.04594	-3.36174	Biopsy 6	Biopsy
3.1137	5.31031	PT	PT		-3.16188	-1.35578	Biopsy 6	Biopsy
3.08256	2.67287	PT	PT		-3.75178	5.09855	Biopsy 1	Biopsy
-4.04149	3.10606	PT	PT		-1.23945	-5.90097	Biopsy 5	Biopsy
-2.59213	-2.30076	Fibroblast	Fibroblast		0.917295	-0.274718	Biopsy 1	Biopsy
0.360505	-9.8199	SMC	SMC		2.98802	5.67163	Nephrectomy 2	Nephrectomy
-10.326	-0.413757	PT	PT		5.41499	-2.67059	Nephrectomy 3	Nephrectomy
-0.786874	-6.78211	LOH-DCT	LOH-DCT		0.832695	-0.683826	Biopsy 1	Biopsy
-0.944238	-7.26154	T Cell	T Cell		1.51471	-4.01176	Biopsy 4	Biopsy
0.70446	-0.39382	Endothelia	Endothelia		9.80291	-1.50111	Biopsy 6	Biopsy
3.30098	-2.363	Endothelia	Endothelia		-2.84311	9.47836	Biopsy 3	Biopsy
-2.83429	9.75377	PT	PT		2.84652	-0.44565	Nephrectomy 4	Nephrectomy
1.3108	-2.92396	Endothelia	Endothelia		0.295235	-4.94791	Biopsy 4	Biopsy
-0.335238	-7.25692	Fibroblast	Myofibroblast		2.37864	2.55602	Nephrectomy 1	Nephrectomy
1.71058	-8.8312	SMC	SMC		0.723678	5.0289	Biopsy 8	Biopsy
-10.2974	-0.426201	B Cell	B Cell		-4.10306	5.19759	Biopsy 6	Biopsy
9.46324	-1.09947	PT	PT		-3.34933	8.9797	Biopsy 5	Biopsy
3.51153	4.08702	PT	PT		9.69529	-1.34547	Biopsy 8	Biopsy
-0.82576	2.24562	PT	PT		1.17152	-1.54765	Biopsy 4	Biopsy
-4.05771	5.63154	PT	PT		-0.707948	-6.11932	Biopsy 1	Biopsy
-3.57119	-5.78147	Endothelia	Endothelia		-2.24625	3.34368	Nephrectomy 4	Nephrectomy
-0.214535	2.73017	PT	PT		3.34905	5.44896	Nephrectomy 1	Nephrectomy
3.23021	3.16638	PT	PT		0.814892	-3.51778	Biopsy 2	Biopsy
1.27977	-5.80415	SMC	SMC		3.52821	2.91807	Biopsy 8	Biopsy
0.819306	-0.372806	Endothelia	Endothelia		0.336774	-7.32737	Nephrectomy 3	Nephrectomy
-1.58564	3.7723	PT	PT		1.85832	-8.85399	Biopsy 7	Biopsy
-3.57264	-4.30429	Myeloid Cell	Macrophage		0.151605	-2.60301	Biopsy 7	Biopsy
-8.16099	0.385572	SMC	SMC		1.43513	-8.86436	Biopsy 6	Biopsy
1.10811	-9.20672	SMC	SMC		9.50286	-1.13922	Biopsy 8	Biopsy
-0.362108	-6.76679	Fibroblast	Myofibroblast		3.03811	4.73785	Biopsy 7	Biopsy
0.945835	-4.9366	Fibroblast	Fibroblast		1.66197	4.38382	Biopsy 7	Biopsy
0.935019	5.58096	PT	PT		0.206263	2.51789	Biopsy 9	Biopsy
-3.12557	-1.86552	Myeloid Cell	Macrophage		1.26206	-5.51312	Biopsy 5	Biopsy
1.38073	-4.01422	Fibroblast	Fibroblast		3.01701	-2.67808	Biopsy 7	Biopsy
5.39398	-3.08403	Myeloid Cell	Mast Cell		-0.429306	-6.81068	Biopsy 6	Biopsy
2.07901	0.708336	PT	PT		3.39267	3.61046	Biopsy 8	Biopsy
0.131535	-4.90152	PT	PT		3.19687	-3.77523	Biopsy 8	Biopsy
3.472	1.82469	PT	PT Inflammatory		1.10835	3.97928	Biopsy 4	Biopsy
9.64147	-1.28165	Myeloid Cell	Mast Cell		-3.32963	-4.96579	Nephrectomy 2	Nephrectomy
-3.0454	-4.23013	Endothelia	Endothelia		-0.0267721	-3.90514	Biopsy 2	Biopsy
-3.51138	-5.81688	Myeloid Cell	Macrophage		3.8908	5.0059	Nephrectomy 1	Nephrectomy
0.417306	-4.84476	SMC	SMC		2.98909	-3.82994	Nephrectomy 1	Nephrectomy
-1.17056	6.65624	PT	PT		5.45576	-0.292944	Biopsy 4	Biopsy
-0.229365	-5.37518	Fibroblast	Fibroblast		-4.58111	6.34149	Nephrectomy 1	Nephrectomy
0.684747	-0.621428	Endothelia	Endothelia		4.67774	-6.37749	Biopsy 6	Biopsy
-1.34039	4.69196	PT	PT		-2.81506	5.81509	Nephrectomy 1	Nephrectomy
-2.47346	-1.8133	Endothelia	Endothelia		-0.565301	-6.2195	Biopsy 8	Biopsy
-0.411365	2.21289	T Cell	T Cell		4.04103	4.0787	Biopsy 1	Biopsy
0.911093	-7.44884	Fibroblast	Fibroblast		3.10731	2.54008	Biopsy 6	Biopsy
0.818873	1.98354	PT	PT		-3.37798	-5.46629	Biopsy 6	Biopsy
0.23314	-10.0477	SMC	SMC		5.25653	-4.56178	Biopsy 7	Biopsy
2.40974	-2.73342	Endothelia	Endothelia		3.45799	-1.89156	Biopsy 7	Biopsy
-0.376113	2.61164	PT	PT		5.89907	-6.35764	Biopsy 6	Biopsy
0.0456875	-9.90766	T Cell	T Cell		-3.56682	-5.67625	Biopsy 1	Biopsy
1.45166	2.88514	PT	PT		-1.35876	6.97651	Biopsy 1	Biopsy
2.9625	-4.71595	LOH-DCT	LOH-DCT Injured		1.55144	-2.64165	Nephrectomy 4	Nephrectomy
1.06527	1.86212	PT	PT		2.6332	-4.29118	Nephrectomy 1	Nephrectomy
-4.07678	5.00322	PT	PT		1.93627	3.1391	Biopsy 7	Biopsy
0.456887	3.90685	LOH-DCT	LOH-DCT		0.837424	-0.242705	Nephrectomy 2	Nephrectomy
4.75577	-6.1881	PT	PT		-3.34573	-3.95439	Biopsy 2	Biopsy
-0.439289	-5.65149	Fibroblast	Fibroblast		2.72165	-2.48662	Biopsy 7	Biopsy
-4.04029	4.68209	LOH-DCT	LOH-DCT Injured		-4.50953	3.66968	Nephrectomy 2	Nephrectomy
-1.14737	6.54319	PT	PT		2.4052	4.57883	Nephrectomy 1	Nephrectomy
-1.03786	-7.00266	Fibroblast	Myofibroblast		0.020534	-9.70056	Nephrectomy 2	Nephrectomy
2.05153	-2.57147	Endothelia	Endothelia		0.0415651	4.16539	Biopsy 5	Biopsy
0.38465	2.9288	PT	PT		1.60187	-8.59639	Biopsy 6	Biopsy
1.44064	3.9115	PT	PT		2.77445	5.94696	Nephrectomy 4	Nephrectomy
-3.2563	-1.9372	T Cell	T Cell		2.95892	-1.95116	Biopsy 9	Biopsy
-1.72727	-2.72309	Fibroblast	Fibroblast		-3.53857	-5.58775	Biopsy 7	Biopsy
1.59745	-2.93163	SMC	SMC		1.40232	-2.84431	Nephrectomy 3	Nephrectomy
-3.76252	5.81477	LOH-DCT	LOH-DCT		0.79836	-5.89609	Biopsy 6	Biopsy
-6.93339	-0.878796	B Cell	Plasma Cell		4.05012	3.85786	Biopsy 9	Biopsy
1.89758	-2.55231	B Cell	B Cell		1.92992	3.37932	Biopsy 7	Biopsy
0.0889527	-9.91055	SMC	SMC		-3.88928	4.8794	Nephrectomy 1	Nephrectomy
-1.16605	-7.37262	Fibroblast	Fibroblast		2.37849	-3.34488	Nephrectomy 1	Nephrectomy
0.360376	2.90308	PT	PT		3.1748	-3.74038	Nephrectomy 1	Nephrectomy
1.42311	-4.31063	Endothelia	Endothelia		1.34757	3.38259	Nephrectomy 3	Nephrectomy
1.26405	3.70581	PT	PT		-0.417697	-7.35191	Biopsy 7	Biopsy
1.07045	1.87751	PT	PT		3.29263	2.23591	Nephrectomy 4	Nephrectomy
9.57151	-1.20946	Myeloid Cell	Mast Cell		2.76832	6.02642	Nephrectomy 2	Nephrectomy
-0.271936	-7.40183	T Cell	T Cell		-2.74011	-4.26504	Biopsy 7	Biopsy
0.503084	-9.69677	SMC	SMC		4.2358	3.93122	Biopsy 1	Biopsy
0.892279	-0.724998	Endothelia	Endothelia		-1.85827	6.42196	Biopsy 2	Biopsy
1.00206	1.87253	PT	PT		5.41562	0.0289384	Biopsy 5	Biopsy
0.202827	-10.1513	SMC	SMC		1.5752	3.76398	Nephrectomy 3	Nephrectomy
0.467339	2.99441	PT	PT		-2.87246	-2.07021	Nephrectomy 1	Nephrectomy
2.8232	2.5593	PT	PT		0.304636	-6.93412	Biopsy 7	Biopsy
0.167644	-4.89173	LOH-DCT	LOH-DCT		2.77707	-4.64442	Biopsy 2	Biopsy
1.35549	-2.97354	LOH-DCT	LOH-DCT		3.07363	-2.19119	Nephrectomy 4	Nephrectomy
3.02397	2.89787	PT	PT		-3.26517	-1.99442	Nephrectomy 4	Nephrectomy
4.01429	3.47592	PT	PT		0.865006	-0.241709	Biopsy 2	Biopsy
-0.0359113	2.95524	PT	PT		-2.87374	-4.30326	Biopsy 5	Biopsy
-6.9155	-0.920657	B Cell	B Cell		-1.57809	-3.0535	Biopsy 5	Biopsy
-7.38953	-0.610328	B Cell	Plasma Cell		-1.55156	6.57154	Nephrectomy 1	Nephrectomy
-3.37561	-5.8283	Myeloid Cell	Macrophage		-2.4909	9.48419	Biopsy 9	Biopsy
-4.69342	6.53619	PT	PT Injured		-2.67377	1.37745	Biopsy 5	Biopsy
2.6705	-2.95396	Endothelia	Endothelia		2.56397	-2.85199	Nephrectomy 1	Nephrectomy
0.897595	-7.5105	Fibroblast	Myofibroblast		-1.06527	-7.30965	Biopsy 6	Biopsy
2.42565	-4.00669	Endothelia	Endothelia		2.73988	-2.50427	Biopsy 1	Biopsy
-1.71674	-2.70329	Fibroblast	Fibroblast		3.37579	2.10837	Biopsy 7	Biopsy
1.1036	1.82373	PT	PT		0.0780803	-9.56827	Biopsy 3	Biopsy
-8.22898	0.296265	B Cell	B Cell		-0.161331	3.68345	Biopsy 4	Biopsy
2.04378	-2.33555	Fibroblast	Fibroblast		2.87422	3.34056	Nephrectomy 1	Nephrectomy
0.260479	2.33092	PT	PT		-7.03953	-0.924836	Nephrectomy 1	Nephrectomy
-4.17463	4.56736	LOH-DCT	LOH-DCT Injured		5.6416	-6.13716	Biopsy 6	Biopsy
-0.533872	3.41335	LOH-DCT	LOH-DCT		-1.29867	3.46622	Biopsy 9	Biopsy
0.148436	2.68662	PT	PT		1.64634	-3.24377	Biopsy 8	Biopsy
-0.232097	-5.38648	Fibroblast	Fibroblast		-3.22355	-1.92111	Biopsy 8	Biopsy
-4.36871	2.97735	LOH-DCT	LOH-DCT		1.36981	-1.75342	Biopsy 4	Biopsy
2.37166	-2.27549	Endothelia	Endothelia		0.480091	-7.0108	Biopsy 7	Biopsy
0.428265	-4.74319	SMC	SMC		2.46737	3.51346	Biopsy 9	Biopsy
1.49076	-8.16156	Endothelia	Endothelia		-3.99349	3.31389	Nephrectomy 2	Nephrectomy
1.56464	-8.76729	Fibroblast	Fibroblast		2.2959	3.25753	Nephrectomy 2	Nephrectomy
2.85631	1.90633	PT	PT Injured		0.132725	-9.76856	Biopsy 4	Biopsy
-10.2922	-0.397705	B Cell	B Cell		-0.180397	-3.99314	Biopsy 2	Biopsy
-1.4488	4.63755	LOH-DCT	LOH-DCT		0.669891	2.55181	Biopsy 5	Biopsy
-0.350027	2.3399	PT	PT		9.43112	-1.07695	Biopsy 2	Biopsy
1.45561	-8.67808	SMC	SMC		-4.02597	5.03033	Biopsy 7	Biopsy
-8.20674	0.314095	B Cell	B Cell		0.403463	3.67532	Biopsy 1	Biopsy
-4.59547	6.37536	LOH-DCT	LOH-DCT		1.06731	-5.86006	Biopsy 5	Biopsy
1.15796	1.79655	PT	PT		-4.31314	5.86961	Biopsy 7	Biopsy
0.758798	-0.457086	Endothelia	Endothelia		-1.44014	5.67924	Biopsy 1	Biopsy
-0.595551	-6.79002	Fibroblast	Fibroblast		-3.17005	-4.21454	Biopsy 6	Biopsy
-1.62604	3.56367	LOH-DCT	LOH-DCT		5.44142	-0.0578586	Biopsy 1	Biopsy
-10.1741	-0.428896	PT	PT		-0.433902	-5.95885	Nephrectomy 2	Nephrectomy
-3.57865	3.00381	LOH-DCT	LOH-DCT		-3.98316	2.94299	Biopsy 9	Biopsy
-0.292336	0.335976	Endothelia	Endothelia		-2.24613	9.04818	Nephrectomy 4	Nephrectomy
2.11686	2.84717	PT	PT		-0.814373	-6.82213	Biopsy 6	Biopsy
-4.12265	3.17757	LOH-DCT	LOH-DCT		2.287	2.89998	Biopsy 5	Biopsy
-3.5254	-6.08529	Myeloid Cell	Macrophage		-0.0109984	-5.677	Biopsy 6	Biopsy
-2.52356	3.58971	LOH-DCT	LOH-DCT		-10.2042	-0.362694	Biopsy 6	Biopsy
-1.64807	-2.34565	LOH-DCT	LOH-DCT		-3.37341	-2.34868	Biopsy 8	Biopsy
1.78034	-3.50969	Endothelia	Endothelia		2.7138	-3.28513	Nephrectomy 4	Nephrectomy
0.44691	-4.83813	SMC	SMC		-1.41828	6.74774	Biopsy 2	Biopsy
-4.68574	-3.57411	LOH-DCT	LOH-DCT		2.93577	5.81231	Nephrectomy 2	Nephrectomy
-3.16511	-6.08043	Myeloid Cell	Macrophage		-0.0603451	-3.60639	Biopsy 8	Biopsy
0.0319613	-9.64394	SMC	SMC		-8.14826	-0.0692245	Nephrectomy 4	Nephrectomy
-4.28415	5.83555	LOH-DCT	LOH-DCT		0.236456	-4.9032	Biopsy 1	Biopsy
1.22247	-5.55523	Fibroblast	Myofibroblast		5.09357	-4.70543	Nephrectomy 4	Nephrectomy
5.35803	-0.102659	Fibroblast	Fibroblast		-1.12868	-1.08616	Biopsy 4	Biopsy
-8.25377	0.259761	Fibroblast	Fibroblast		9.52726	-1.16622	Biopsy 2	Biopsy
-2.98728	-4.19563	Myeloid Cell	Macrophage		3.58391	5.41792	Biopsy 8	Biopsy
2.11215	0.920173	PT	PT Inflammatory		2.36194	-2.80812	Biopsy 8	Biopsy
0.651623	2.50423	LOH-DCT	LOH-DCT		2.81189	2.80852	Biopsy 6	Biopsy
5.88529	-6.30918	PT	PT Injured		3.64292	3.60324	Nephrectomy 2	Nephrectomy
9.6504	-1.28783	Myeloid Cell	Mast Cell		-4.65604	4.7194	Biopsy 8	Biopsy
0.203339	2.88735	T Cell	T Cell		-1.1296	-6.92249	Biopsy 8	Biopsy
0.672881	2.41489	LOH-DCT	LOH-DCT		-2.52845	1.45023	Nephrectomy 3	Nephrectomy
1.88139	-3.2309	Endothelia	Endothelia		-0.543345	-7.35288	Biopsy 7	Biopsy
3.0249	2.08548	PT	PT Inflammatory		3.1002	5.11557	Biopsy 8	Biopsy
1.34389	-5.34252	Endothelia	Endothelia		-1.49662	3.98536	Biopsy 4	Biopsy
0.0999965	-9.8049	SMC	SMC		1.22304	-6.34793	Biopsy 4	Biopsy
0.795512	-7.50971	LOH-DCT	LOH-DCT		0.175408	-10.1518	Biopsy 1	Biopsy
-3.24527	-1.6311	T Cell	T Cell		-1.47988	4.7644	Biopsy 2	Biopsy
-2.61902	-1.17252	Endothelia	Endothelia		2.68399	-2.97363	Biopsy 2	Biopsy
-7.53055	-0.597145	B Cell	Plasma Cell		-3.36157	8.597	Biopsy 5	Biopsy
3.05781	-4.5218	Endothelia	Endothelia		5.40615	-0.0578237	Biopsy 1	Biopsy
1.72444	-8.79119	SMC	SMC		-1.29634	6.55175	Biopsy 5	Biopsy
-4.78528	-3.50229	Myeloid Cell	Monocyte		-1.71509	6.66367	Nephrectomy 1	Nephrectomy
-4.67522	-3.57572	Myeloid Cell	Monocyte		0.308876	-9.85596	Biopsy 5	Biopsy
2.29592	0.917301	LOH-DCT	LOH-DCT		-3.88873	4.39472	Biopsy 2	Biopsy
2.03008	2.29845	Fibroblast	Myofibroblast		5.13847	-5.16896	Nephrectomy 2	Nephrectomy
-1.23856	4.58139	PT	PT Inflammatory		2.87461	-3.25053	Nephrectomy 2	Nephrectomy
-3.32433	-1.61447	T Cell	T Cell		2.60494	4.02181	Biopsy 7	Biopsy
1.11427	1.85255	PT	PT		-10.133	-0.482402	Nephrectomy 4	Nephrectomy
-0.369415	2.87153	PT	PT		-4.19368	6.19008	Biopsy 6	Biopsy
1.14206	-8.22285	Fibroblast	Fibroblast		1.01332	2.13629	Biopsy 9	Biopsy
-1.5598	-5.63798	PT	PT		0.772778	-0.279454	Biopsy 1	Biopsy
-10.1865	-0.455724	B Cell	B Cell		-2.50005	4.66266	Biopsy 1	Biopsy
-0.0944119	2.75466	PT	PT		-1.15774	-4.92281	Biopsy 9	Biopsy
-1.05199	-7.34824	Fibroblast	Fibroblast		-2.66677	9.32153	Nephrectomy 1	Nephrectomy
-0.712569	-7.07213	Fibroblast	Myofibroblast		1.85932	-8.89808	Biopsy 5	Biopsy
-8.23269	0.280404	B Cell	Plasma Cell		1.71817	-2.92648	Biopsy 1	Biopsy
2.15864	-4.81672	Endothelia	Endothelia		0.217534	-6.23724	Biopsy 6	Biopsy
4.59245	-6.32201	Fibroblast	Fibroblast		-8.18056	0.190272	Nephrectomy 1	Nephrectomy
-1.3206	4.6731	PT	PT Injured		0.169474	-3.2579	Biopsy 3	Biopsy
-4.33447	-3.67548	Myeloid Cell	cDC		2.5619	-2.7322	Nephrectomy 4	Nephrectomy
-1.26726	-5.90909	Fibroblast	Fibroblast		3.42349	5.61975	Biopsy 8	Biopsy
-3.33572	4.78806	LOH-DCT	LOH-DCT		-0.992823	3.63935	Nephrectomy 2	Nephrectomy
0.99089	-4.83624	PT	PT Injured		-0.398908	-6.63862	Nephrectomy 1	Nephrectomy
-8.19112	0.347689	PT	PT Injured		2.42743	3.53339	Biopsy 4	Biopsy
-8.24513	0.243956	Fibroblast	Fibroblast		2.15305	2.40821	Biopsy 3	Biopsy
-0.134803	-5.51807	Fibroblast	Fibroblast		2.32999	-2.60169	Nephrectomy 4	Nephrectomy
-2.71591	9.73748	PT	PT		-3.55762	-6.036	Biopsy 2	Biopsy
-0.39716	2.54105	PT	PT		-0.313551	-5.437	Biopsy 5	Biopsy
-0.141612	2.84184	PT	PT		-1.32595	4.61399	Biopsy 9	Biopsy
-1.08433	-0.866715	Myeloid Cell	Monocyte		4.75272	-3.86527	Biopsy 9	Biopsy
0.0920098	-5.17883	Fibroblast	Fibroblast		-4.349	6.23289	Biopsy 4	Biopsy
1.49792	-2.97014	Endothelia	Endothelia		-4.39116	3.60676	Biopsy 2	Biopsy
-3.01464	-4.02176	Myeloid Cell	Macrophage		1.84566	-3.25843	Biopsy 8	Biopsy
-8.20607	0.298805	Fibroblast	Fibroblast		-1.24827	6.28309	Biopsy 9	Biopsy
1.13254	1.9253	PT	PT		-4.21741	3.2046	Biopsy 5	Biopsy
2.08897	2.29925	PT	PT Injured		-1.08544	1.915	Nephrectomy 3	Nephrectomy
0.105207	-9.83522	SMC	SMC		-8.15916	0.369292	Biopsy 3	Biopsy
-0.984585	-5.49111	Fibroblast	Fibroblast		-2.87874	9.16648	Nephrectomy 3	Nephrectomy
3.11078	-2.56438	Myeloid Cell	Macrophage		-7.60839	-0.472026	Biopsy 8	Biopsy
2.10612	-3.66183	Endothelia	Endothelia		-10.3288	-0.315444	Biopsy 6	Biopsy
-3.29298	-1.97604	Fibroblast	Myofibroblast		1.3444	-6.38533	Nephrectomy 1	Nephrectomy
-3.40907	3.1579	LOH-DCT	LOH-DCT		-0.899656	-7.02794	Nephrectomy 2	Nephrectomy
1.58014	-3.33939	Endothelia	Endothelia		0.399689	-6.33389	Biopsy 8	Biopsy
-2.56197	1.33018	PT	PT Inflammatory		2.97408	2.59746	Biopsy 7	Biopsy
0.370603	5.0667	PT	PT		-1.66656	-2.87013	Biopsy 5	Biopsy
2.59218	2.88402	PT	PT		5.11977	-3.27066	Nephrectomy 3	Nephrectomy
1.41901	-3.90387	Endothelia	Endothelia		3.00294	2.16812	Biopsy 2	Biopsy
1.74542	4.31678	PT	PT		-3.45239	4.57005	Biopsy 6	Biopsy
-0.0306867	-9.43522	SMC	SMC		2.29862	-0.29655	Biopsy 6	Biopsy
0.351216	-9.90189	SMC	SMC		-0.422177	-6.35102	Biopsy 7	Biopsy
0.155182	-9.60241	PT	PT Inflammatory		0.274106	-6.97103	Biopsy 7	Biopsy
0.851899	4.01349	PT	PT		-8.20093	-0.0532758	Nephrectomy 2	Nephrectomy
1.13218	-4.74675	LOH-DCT	LOH-DCT		-3.81321	3.11663	Biopsy 9	Biopsy
-0.669131	-7.18468	Endothelia	Endothelia		0.600349	2.35405	Biopsy 8	Biopsy
-8.24101	0.285591	B Cell	B Cell		-1.06713	-0.993306	Biopsy 4	Biopsy
-0.969356	3.59873	Endothelia	Endothelia		0.394679	-6.21557	Nephrectomy 1	Nephrectomy
-1.02122	1.69022	Myeloid Cell	Macrophage		2.78263	-2.67796	Biopsy 2	Biopsy
0.67554	2.49472	PT	PT		-4.1614	-3.73604	Nephrectomy 4	Nephrectomy
0.936804	5.59633	PT	PT		2.95237	3.74864	Nephrectomy 1	Nephrectomy
-0.0942421	3.66792	PT	PT		-1.16706	1.86924	Nephrectomy 2	Nephrectomy
0.995407	2.74185	PT	PT		0.381784	-6.07341	Biopsy 1	Biopsy
-0.222692	2.85461	PT	PT		3.54566	6.15413	Nephrectomy 1	Nephrectomy
2.01401	-2.65446	Endothelia	Endothelia		-2.52184	9.28918	Nephrectomy 2	Nephrectomy
1.16375	3.71943	PT	PT		-3.1117	9.09474	Biopsy 6	Biopsy
-3.54099	3.49236	PT	PT Injured		3.57092	1.8259	Biopsy 7	Biopsy
0.0275449	-5.47979	Fibroblast	Fibroblast		2.56741	3.54647	Biopsy 5	Biopsy
9.4788	-1.11654	B Cell	B Cell		2.18691	-3.50592	Nephrectomy 2	Nephrectomy
-3.31862	-1.80307	Myeloid Cell	Macrophage		0.625441	-5.79528	Biopsy 5	Biopsy
-3.07522	-4.03755	Myeloid Cell	Macrophage		-0.324173	-5.49529	Biopsy 2	Biopsy
-4.01119	2.81086	LOH-DCT	LOH-DCT		2.48802	-2.73652	Biopsy 8	Biopsy
-4.10334	4.56127	PT	PT		2.29192	4.42946	Biopsy 3	Biopsy
0.954258	-4.09091	Endothelia	Endothelia		9.57986	-1.219	Biopsy 5	Biopsy
1.47499	-6.34274	LOH-DCT	LOH-DCT		3.24741	3.06533	Biopsy 4	Biopsy
3.49529	1.89058	PT	PT Inflammatory		2.32706	-2.76757	Biopsy 4	Biopsy
-0.191552	2.55063	PT	PT		-3.23804	9.10339	Biopsy 8	Biopsy
1.13559	2.3049	PT	PT		-3.5576	4.67475	Nephrectomy 1	Nephrectomy
-4.25783	6.65697	PT	PT Injured		-1.24243	4.605	Biopsy 2	Biopsy
-1.30902	6.96229	PT	PT		-2.69011	-5.05305	Biopsy 8	Biopsy
0.486598	-4.86237	Fibroblast	Fibroblast		-3.13943	-4.17542	Biopsy 3	Biopsy
0.739639	2.53223	PT	PT		5.14696	-4.64319	Biopsy 6	Biopsy
9.58819	-1.23692	Myeloid Cell	Mast Cell		-2.51156	3.79688	Biopsy 9	Biopsy
-1.08465	1.75513	T Cell	T Cell		-0.929479	-5.37939	Biopsy 2	Biopsy
-2.76969	-4.61762	Myeloid Cell	cDC		-2.66505	-4.89749	Biopsy 8	Biopsy
3.20741	5.7832	PT	PT Inflammatory		2.81736	-3.23795	Nephrectomy 4	Nephrectomy
-9.60655	-0.183003	B Cell	Plasma Cell		3.00278	6.42729	Biopsy 7	Biopsy
9.58316	-1.2248	Myeloid Cell	Mast Cell		0.240766	-3.24838	Biopsy 2	Biopsy
-0.20807	-5.4135	Fibroblast	Fibroblast		1.38346	-8.60724	Nephrectomy 1	Nephrectomy
1.4957	-3.99225	Endothelia	Endothelia		3.23034	3.16839	Nephrectomy 1	Nephrectomy
4.94809	-3.22845	Endothelia	Endothelia		-3.43487	7.82125	Biopsy 8	Biopsy
0.892942	-0.0852884	PT	PT		-3.31774	-5.44519	Biopsy 2	Biopsy
1.10335	1.88569	PT	PT		2.43439	4.26209	Nephrectomy 1	Nephrectomy
-1.36709	2.44533	PT	PT		0.521838	-5.75107	Biopsy 8	Biopsy
-8.30916	0.242695	B Cell	B Cell		2.86176	2.74486	Biopsy 7	Biopsy
1.36098	-8.64843	SMC	SMC		1.12357	-6.39673	Biopsy 6	Biopsy
1.49783	-8.70562	SMC	SMC		-6.92725	-0.850728	Biopsy 1	Biopsy
-9.5867	-0.19818	B Cell	Plasma Cell		-1.20538	4.57455	Biopsy 9	Biopsy
-3.17927	-1.80864	T Cell	T Cell		3.49745	5.02847	Biopsy 1	Biopsy
1.27109	4.13486	PT	PT		3.00126	4.77865	Biopsy 5	Biopsy
0.687932	3.4015	PT	PT		2.55012	5.89044	Biopsy 7	Biopsy
1.46323	-4.70867	Endothelia	Endothelia		-2.38897	9.13754	Biopsy 5	Biopsy
1.65311	-8.90842	Endothelia	Endothelia		2.2536	-2.48147	Biopsy 7	Biopsy
5.41426	-0.162455	Fibroblast	Fibroblast		2.88336	-4.6381	Biopsy 9	Biopsy
-3.35522	-1.77589	PT	PT		-0.408303	-7.40255	Biopsy 7	Biopsy
-1.04507	6.9012	PT	PT		3.15151	-4.46506	Biopsy 5	Biopsy
-3.21696	-1.51789	T Cell	T Cell		-1.90515	6.42223	Nephrectomy 2	Nephrectomy
-4.39579	-3.89537	Myeloid Cell	Macrophage		0.63312	-7.4295	Biopsy 4	Biopsy
-0.21374	2.71853	PT	PT		-3.41848	-5.28491	Biopsy 8	Biopsy
-10.3116	-0.460555	B Cell	B Cell		-2.69807	5.52372	Biopsy 4	Biopsy
5.47957	-0.243025	Fibroblast	Fibroblast		9.55835	-1.19176	Biopsy 2	Biopsy
-10.3519	-0.453971	B Cell	B Cell		2.92771	5.28931	Biopsy 6	Biopsy
-0.577888	2.21678	T Cell	T Cell		0.923173	-6.6367	Biopsy 6	Biopsy
2.74493	-2.78323	Endothelia	Endothelia		0.865415	-0.642222	Biopsy 6	Biopsy
-1.22334	4.58626	PT	PT		1.02766	1.86901	Nephrectomy 3	Nephrectomy
-1.17618	-0.955899	Myeloid Cell	Monocyte		3.06111	6.28496	Biopsy 7	Biopsy
0.30003	2.53838	PT	PT		3.41054	1.43622	Nephrectomy 4	Nephrectomy
-10.29	-0.438179	PT	PT		0.0633773	-9.92646	Nephrectomy 3	Nephrectomy
-0.500066	2.11064	PT	PT		-1.32832	-4.85742	Nephrectomy 4	Nephrectomy
-0.770606	1.86143	Fibroblast	Fibroblast		-4.31353	6.16017	Biopsy 8	Biopsy
1.25495	2.58295	PT	PT Injured		3.78884	3.65754	Biopsy 8	Biopsy
-0.275502	-5.35747	Fibroblast	Fibroblast		2.1845	4.75767	Biopsy 5	Biopsy
3.8617	5.64763	PT	PT		3.73995	3.24163	Biopsy 7	Biopsy
5.4364	-0.28526	Myeloid Cell	Monocyte		-2.61478	9.29612	Nephrectomy 4	Nephrectomy
-2.45936	3.2807	PT	PT		1.0053	-0.884901	Nephrectomy 4	Nephrectomy
-2.10117	4.42887	PT	PT		-1.50518	7.52319	Nephrectomy 2	Nephrectomy
1.51303	-4.18982	Endothelia	Endothelia		-1.32755	6.80214	Biopsy 6	Biopsy
0.219951	-9.8936	Endothelia	Endothelia		1.27087	-8.11779	Nephrectomy 4	Nephrectomy
5.3361	-6.1779	PT	PT		0.549901	-6.95717	Nephrectomy 2	Nephrectomy
0.641673	2.6766	PT	PT		5.38131	0.146079	Biopsy 5	Biopsy
2.16417	-3.07953	Endothelia	Endothelia		1.44475	-6.40679	Biopsy 5	Biopsy
1.53074	-4.06689	Endothelia	Endothelia		-1.16781	3.66623	Biopsy 5	Biopsy
-3.33431	-1.82396	Myeloid Cell	Macrophage		2.35355	2.71172	Biopsy 5	Biopsy
0.924262	-7.54529	Fibroblast	Fibroblast		0.317239	-5.09365	Biopsy 1	Biopsy
-0.766585	-5.41395	Fibroblast	Fibroblast		-3.84003	3.00847	Biopsy 5	Biopsy
0.248507	-10.0096	SMC	SMC		0.949811	5.56986	Biopsy 1	Biopsy
2.40774	3.64772	PT	PT		1.23066	5.48148	Nephrectomy 2	Nephrectomy
2.53591	-2.89122	Endothelia	Endothelia		-3.17628	-4.15002	Biopsy 3	Biopsy
-10.2181	-0.456285	B Cell	Plasma Cell		3.2134	2.25359	Biopsy 7	Biopsy
3.27759	-3.19637	Endothelia	Endothelia		-2.20928	8.99492	Nephrectomy 4	Nephrectomy
1.17569	1.74646	PT	PT		-1.17986	-1.31087	Biopsy 4	Biopsy
-3.25099	-2.16681	PT	PT Injured		-0.202325	-6.19312	Biopsy 6	Biopsy
2.94048	-3.25788	PT	PT Injured		2.74049	2.80592	Biopsy 6	Biopsy
-0.438557	2.39326	PT	PT		-0.396275	-5.81259	Biopsy 2	Biopsy
5.47361	-2.97033	Myeloid Cell	Mast Cell		1.15961	5.09559	Biopsy 4	Biopsy
3.26585	2.24339	PT	PT		-2.7878	-5.60815	Nephrectomy 4	Nephrectomy
0.593842	2.35149	PT	PT		-0.991928	-7.1552	Biopsy 6	Biopsy
0.255904	-10.0656	SMC	SMC		3.12679	5.9218	Nephrectomy 2	Nephrectomy
1.99824	4.65493	PT	PT		2.87841	5.58864	Nephrectomy 1	Nephrectomy
-10.2796	-0.468236	PT	PT		0.623022	-5.02418	Nephrectomy 2	Nephrectomy
5.08031	-4.52529	PT	PT Inflammatory		3.89687	3.58257	Biopsy 7	Biopsy
1.37447	-6.39581	Fibroblast	Myofibroblast		2.32051	4.01066	Biopsy 1	Biopsy
-10.2463	-0.385781	B Cell	B Cell		-1.29935	4.72334	Biopsy 3	Biopsy
1.73813	-2.67637	Endothelia	Endothelia		-1.43862	6.39036	Biopsy 4	Biopsy
0.970791	-7.52545	Fibroblast	Fibroblast		2.33866	3.73605	Nephrectomy 1	Nephrectomy
-0.283904	2.5729	PT	PT		-2.57644	9.24639	Biopsy 2	Biopsy
-10.2668	-0.41032	B Cell	B Cell		5.51096	-2.91904	Biopsy 5	Biopsy
5.49102	-0.296013	T Cell	T Cell		-0.469535	-7.28717	Biopsy 8	Biopsy
1.93844	0.505367	PT	PT Inflammatory		9.55721	-1.19772	Biopsy 2	Biopsy
1.12548	1.66693	PT	PT		0.414797	2.96184	Biopsy 3	Biopsy
0.0394522	-9.74832	SMC	SMC		0.992657	-7.63453	Biopsy 7	Biopsy
0.901633	-7.17091	Fibroblast	Fibroblast		-4.4802	5.98691	Biopsy 9	Biopsy
-3.14551	-1.88086	T Cell	T Cell		-4.05313	3.06787	Biopsy 1	Biopsy
1.98541	0.53335	PT	PT Inflammatory		0.0674809	3.89736	Biopsy 2	Biopsy
0.302263	-9.51721	Fibroblast	Fibroblast		1.28035	3.74025	Biopsy 2	Biopsy
1.93472	-2.32177	SMC	SMC		-0.0642092	-6.71153	Nephrectomy 3	Nephrectomy
0.69797	-7.2119	Fibroblast	Fibroblast		-2.74155	8.851	Biopsy 5	Biopsy
1.39496	-6.35415	T Cell	T Cell		2.19072	-2.42301	Biopsy 6	Biopsy
1.36591	-2.98597	Endothelia	Endothelia		1.52562	-3.86557	Biopsy 5	Biopsy
0.908286	-7.66896	SMC	SMC		2.30829	-3.10131	Nephrectomy 1	Nephrectomy
2.06311	-2.8032	Endothelia	Endothelia		-3.29335	-4.72369	Biopsy 5	Biopsy
1.49601	-4.164	Endothelia	Endothelia		-3.76247	5.0929	Nephrectomy 2	Nephrectomy
-10.2067	-0.397972	Endothelia	Endothelia		2.84069	-0.036907	Nephrectomy 2	Nephrectomy
-1.11198	-1.15443	Myeloid Cell	Macrophage		2.80172	-2.55624	Biopsy 9	Biopsy
0.171793	2.62527	PT	PT		-4.24478	2.96853	Nephrectomy 3	Nephrectomy
2.42766	3.45446	PT	PT		-2.93428	9.7285	Biopsy 9	Biopsy
-1.60244	6.07446	PT	PT		2.96712	-3.31887	Biopsy 4	Biopsy
-0.939285	-5.32289	SMC	SMC		-10.316	-0.370867	Biopsy 1	Biopsy
3.17954	2.10727	PT	PT Injured		0.159274	-3.05736	Nephrectomy 2	Nephrectomy
1.75962	3.57534	PT	PT		4.55523	-6.31232	Biopsy 6	Biopsy
-0.700843	-6.64515	Endothelia	Endothelia		-0.879307	-5.21412	Biopsy 3	Biopsy
2.73282	-3.01284	PT	PT		3.03893	2.18244	Biopsy 3	Biopsy
-4.62777	6.64511	PT	PT Injured		0.59547	-6.78037	Biopsy 7	Biopsy
-3.18685	-4.32453	Myeloid Cell	Macrophage		-3.68206	4.4336	Nephrectomy 2	Nephrectomy
-3.31576	-2.13077	T Cell	T Cell		-4.25902	-3.18815	Biopsy 9	Biopsy
0.993234	-6.76377	Fibroblast	Fibroblast		-4.24058	6.02122	Biopsy 6	Biopsy
-3.09962	-2.02688	T Cell	T Cell		-6.90225	-0.843618	Nephrectomy 4	Nephrectomy
-2.52714	3.80257	PT	PT		-0.674314	-6.82962	Nephrectomy 3	Nephrectomy
-4.7661	-3.50461	Myeloid Cell	Macrophage		-1.66899	3.47716	Nephrectomy 3	Nephrectomy
-0.249609	2.74767	PT	PT		3.32802	-2.30551	Biopsy 3	Biopsy
-2.36977	4.03713	PT	PT		-0.947148	-5.06312	Nephrectomy 4	Nephrectomy
2.42531	4.07155	PT	PT		3.5875	5.43068	Biopsy 1	Biopsy
-3.56724	4.73076	PT	PT		2.57993	4.37655	Nephrectomy 2	Nephrectomy
-3.27334	-1.84402	T Cell	T Cell		-2.78418	1.65591	Biopsy 2	Biopsy
-0.0879969	2.61005	PT	PT		4.52968	-4.3243	Biopsy 1	Biopsy
-0.439571	6.27937	CD	PC		-3.59978	-5.99129	Biopsy 3	Biopsy
-1.27954	4.60022	PT	PT		-1.42401	5.08152	Biopsy 5	Biopsy
-1.12559	6.85251	CD	PC		2.70704	5.35231	Biopsy 8	Biopsy
2.39751	-2.58587	Endothelia	Endothelia		-1.44054	1.41659	Biopsy 1	Biopsy
-1.22594	-4.96502	T Cell	T Cell		3.27476	6.40449	Biopsy 5	Biopsy
1.04635	1.89089	PT	PT		2.00351	0.664585	Biopsy 7	Biopsy
-3.71645	5.16011	PT	PT		-3.98687	4.7176	Biopsy 4	Biopsy
-0.942886	-7.2167	PT	PT Injured		-3.33979	4.05433	Nephrectomy 2	Nephrectomy
-0.247608	-5.38659	CD	PC		1.12275	-0.915328	Biopsy 6	Biopsy
-0.329502	3.70653	PT	PT Injured		2.18975	4.87286	Biopsy 6	Biopsy
-1.13453	-7.39203	PT	PT Injured		-1.91317	6.22625	Biopsy 2	Biopsy
-1.74677	-2.7141	Endothelia	Endothelia		3.18599	-2.34564	Biopsy 2	Biopsy
-2.9252	-1.45616	T Cell	T Cell		-3.35417	-4.56516	Biopsy 8	Biopsy
-1.12003	-7.40184	Endothelia	Endothelia		5.35825	-6.22002	Biopsy 4	Biopsy
5.09159	-4.53096	Podocyte	Podocyte		5.53959	-2.71428	Biopsy 4	Biopsy
2.3559	2.45239	PT	PT Injured		3.15292	-4.21457	Nephrectomy 2	Nephrectomy
5.5686	-6.15485	PT	PT		-0.392989	2.80425	Biopsy 3	Biopsy
1.27235	3.95097	PT	PT		-3.43829	-5.49286	Biopsy 8	Biopsy
-2.70623	1.37428	CD	PC		3.89408	4.80928	Nephrectomy 1	Nephrectomy
-3.36476	-1.62456	Myeloid Cell	Macrophage		9.49888	-1.13652	Biopsy 5	Biopsy
-0.236804	-6.69427	Fibroblast	Myofibroblast		-3.2266	-5.95101	Nephrectomy 2	Nephrectomy
0.468841	5.07254	PT	PT		-3.07409	-1.43525	Biopsy 5	Biopsy
0.409408	1.77138	PT	PT		-1.12215	3.67234	Biopsy 9	Biopsy
0.906911	3.54908	PT	PT		-4.77906	5.82809	Nephrectomy 2	Nephrectomy
-0.243147	0.302512	Endothelia	Endothelia		-2.82972	3.71806	Biopsy 6	Biopsy
-1.53129	6.9308	PT	PT		2.89198	-4.65634	Biopsy 5	Biopsy
0.673855	2.45282	PT	PT		1.00915	3.52605	Biopsy 6	Biopsy
5.37563	0.106706	PT	PT		-3.66047	-5.65214	Biopsy 6	Biopsy
1.00207	1.94097	PT	PT		5.3923	-3.07389	Nephrectomy 2	Nephrectomy
-1.19233	3.67346	LOH-DCT	LOH-DCT		3.43399	5.30321	Nephrectomy 3	Nephrectomy
-2.96689	-4.15479	Myeloid Cell	cDC		1.24039	-1.00479	Biopsy 2	Biopsy
-4.07622	3.25653	LOH-DCT	LOH-DCT Injured		-1.21815	2.06743	Biopsy 5	Biopsy
9.63377	-1.26704	Myeloid Cell	Mast Cell		-0.875365	-5.17343	Biopsy 5	Biopsy
2.1912	3.23364	Podocyte	Podocyte		-3.98345	3.13599	Biopsy 5	Biopsy
1.54883	-4.12079	Endothelia	Endothelia		-3.12559	-1.94315	Biopsy 5	Biopsy
-0.870699	2.12286	PT	PT		-1.60464	6.71185	Nephrectomy 1	Nephrectomy
-2.7688	9.74405	CD	PC		-1.06464	-6.97629	Biopsy 1	Biopsy
2.46651	3.60556	Podocyte	Podocyte		5.4725	-0.274493	Biopsy 2	Biopsy
0.00417992	3.79542	LOH-DCT	LOH-DCT		-2.85428	9.31341	Nephrectomy 1	Nephrectomy
-0.816711	3.61997	PT	PT Injured		-0.221846	2.34844	Biopsy 4	Biopsy
-0.23746	2.50062	PT	PT		3.02416	4.86287	Biopsy 8	Biopsy
-3.25323	-4.13784	Myeloid Cell	Macrophage		5.18537	-3.24068	Biopsy 8	Biopsy
-4.24728	3.07319	LOH-DCT	LOH-DCT		-1.07546	1.81822	Biopsy 5	Biopsy
0.864836	2.00745	PT	PT		2.30102	-2.62253	Nephrectomy 3	Nephrectomy
-0.413477	2.68572	PT	PT		3.72538	4.28009	Biopsy 4	Biopsy
-3.79582	3.24516	LOH-DCT	LOH-DCT		0.327147	-5.53728	Nephrectomy 1	Nephrectomy
-1.08013	-0.601875	Myeloid Cell	Macrophage		2.86873	-0.293188	Biopsy 4	Biopsy
3.32369	1.95975	PT	PT Injured		2.70777	1.54983	Nephrectomy 2	Nephrectomy
-1.37207	4.58413	PT	PT		-2.73515	1.3228	Biopsy 1	Biopsy
-1.36759	4.54724	PT	PT		3.01196	5.85752	Biopsy 7	Biopsy
-10.3111	-0.334405	B Cell	B Cell		2.39542	-2.60549	Biopsy 6	Biopsy
-1.44776	3.4816	LOH-DCT	LOH-DCT		-3.53755	4.55807	Nephrectomy 1	Nephrectomy
-0.153152	2.79066	PT	PT		-4.62973	-3.33935	Nephrectomy 3	Nephrectomy
0.122825	-10.2246	PT	PT		1.59925	3.59027	Biopsy 1	Biopsy
2.36258	-2.56182	LOH-DCT	LOH-DCT		3.38802	2.71348	Biopsy 8	Biopsy
0.523749	2.38413	PT	PT		0.508813	3.84986	Biopsy 7	Biopsy
0.0770588	2.75553	PT	PT		0.586413	-0.159767	Biopsy 1	Biopsy
-4.02701	2.95892	LOH-DCT	LOH-DCT		-2.67508	1.67287	Biopsy 1	Biopsy
1.00511	-4.88854	LOH-DCT	LOH-DCT		3.53951	3.00496	Biopsy 6	Biopsy
-1.24167	4.52611	CD	PC		-8.2053	0.27515	Biopsy 7	Biopsy
-3.60042	3.28342	LOH-DCT	LOH-DCT		-3.44611	-4.46184	Biopsy 8	Biopsy
3.14569	2.19939	PT	PT Injured		5.2998	-3.06605	Biopsy 6	Biopsy
1.09236	1.85247	PT	PT Injured		2.59605	4.91936	Nephrectomy 2	Nephrectomy
-8.27876	0.390205	B Cell	B Cell		-2.95923	-4.53003	Biopsy 7	Biopsy
-0.045906	3.65122	PT	PT		4.32421	3.65308	Biopsy 1	Biopsy
-4.41012	2.98003	LOH-DCT	LOH-DCT		2.64132	-2.9264	Nephrectomy 4	Nephrectomy
-3.42703	-1.49377	LOH-DCT	LOH-DCT		0.707597	-6.59227	Nephrectomy 4	Nephrectomy
-0.96958	-7.06557	Fibroblast	Fibroblast		3.37164	4.49509	Biopsy 1	Biopsy
0.414908	2.26141	PT	PT		-3.42059	-5.5433	Biopsy 9	Biopsy
0.486106	5.04931	PT	PT		-9.5876	-0.952722	Biopsy 8	Biopsy
0.887063	-0.779604	Endothelia	Endothelia		-4.23876	-3.9226	Biopsy 9	Biopsy
0.854058	3.32749	PT	PT		0.0273701	-5.57993	Biopsy 5	Biopsy
-4.07563	3.0583	LOH-DCT	LOH-DCT		0.649245	-7.1664	Nephrectomy 4	Nephrectomy
-6.8916	-0.885555	B Cell	Plasma Cell		-1.58292	-5.54874	Biopsy 4	Biopsy
1.12172	2.14067	PT	PT Injured		0.35873	-9.71726	Biopsy 6	Biopsy
0.875428	-7.34625	Fibroblast	Fibroblast		-1.14614	-0.834531	Biopsy 6	Biopsy
-2.33989	4.70334	PT	PT		-0.965245	6.99172	Nephrectomy 3	Nephrectomy
-4.7438	-3.51754	Myeloid Cell	Monocyte		-0.739387	1.97599	Biopsy 9	Biopsy
-3.36006	-1.63627	Myeloid Cell	Macrophage		3.46696	3.05685	Biopsy 5	Biopsy
-3.34061	-1.51548	PT	PT		0.787144	-0.544526	Biopsy 5	Biopsy
0.853372	-4.89765	Endothelia	Endothelia		-4.1402	2.98917	Nephrectomy 3	Nephrectomy
-2.75953	1.4193	PT	PT		2.3031	3.78288	Biopsy 2	Biopsy
-4.1116	4.65557	PT	PT		0.512304	2.41706	Biopsy 7	Biopsy
3.4281	-2.02464	Endothelia	Endothelia		-3.17282	9.34754	Nephrectomy 4	Nephrectomy
-1.09385	-5.62878	Myeloid Cell	Macrophage		2.65085	2.51895	Biopsy 4	Biopsy
0.126105	2.18766	PT	PT		-6.75787	-0.908629	Biopsy 7	Biopsy
0.349602	-9.97945	PT	PT Injured		3.01887	4.70431	Nephrectomy 1	Nephrectomy
-1.11956	-7.40896	LOH-DCT	LOH-DCT		3.06705	-4.52327	Biopsy 1	Biopsy
0.194328	-6.51522	Fibroblast	Fibroblast		-4.37505	5.64372	Biopsy 8	Biopsy
5.49321	-0.297866	Fibroblast	Fibroblast		-4.14084	3.2311	Biopsy 9	Biopsy
1.24926	2.1176	PT	PT		4.11954	3.94429	Biopsy 9	Biopsy
3.16569	-3.65219	Endothelia	Endothelia		-8.16569	0.360502	Biopsy 1	Biopsy
0.222942	-6.41068	Myeloid Cell	Macrophage		9.37508	-1.01884	Biopsy 9	Biopsy
0.118416	-5.72341	Fibroblast	Myofibroblast		3.20331	-2.37446	Biopsy 1	Biopsy
-0.151026	-5.44915	Fibroblast	Fibroblast		3.17034	-3.25213	Nephrectomy 4	Nephrectomy
-1.22822	-4.93347	PT	PT Injured		-2.122	8.92226	Nephrectomy 3	Nephrectomy
-3.14327	-4.27223	Fibroblast	Myofibroblast		-3.17923	3.90585	Biopsy 9	Biopsy
2.08958	2.28773	PT	PT Injured		5.48205	-0.0419825	Biopsy 2	Biopsy
5.68566	-6.15579	PT	PT		2.38373	-2.52185	Biopsy 7	Biopsy
1.1259	1.8035	PT	PT		-4.37631	6.49704	Nephrectomy 4	Nephrectomy
1.93769	2.42746	PT	PT Injured		5.18006	-3.23754	Biopsy 6	Biopsy
-4.33043	2.97178	LOH-DCT	LOH-DCT		-3.87247	6.16092	Biopsy 5	Biopsy
0.0479156	2.98409	PT	PT		0.395539	-3.48483	Nephrectomy 3	Nephrectomy
-2.77821	1.45573	CD	IC		2.38491	3.81245	Nephrectomy 1	Nephrectomy
0.893431	2.37657	PT	PT		-1.46711	-6.77221	Nephrectomy 1	Nephrectomy
-3.35304	-1.64568	Myeloid Cell	Macrophage		-3.11268	-5.56469	Nephrectomy 2	Nephrectomy
-3.30594	-1.85051	LOH-DCT	LOH-DCT		-2.73505	-4.77607	Biopsy 4	Biopsy
0.37601	-9.69244	SMC	SMC		3.1499	4.54541	Biopsy 8	Biopsy
-0.284148	2.51471	T Cell	T Cell		3.11004	2.0613	Biopsy 1	Biopsy
-1.39994	3.7798	PT	PT		1.37128	-8.28405	Nephrectomy 3	Nephrectomy
-1.08337	3.75919	PT	PT		-1.52548	4.69819	Biopsy 5	Biopsy
-1.62372	6.26806	CD	CD Injured		0.269655	-5.94531	Biopsy 1	Biopsy
-6.81373	-1.03575	B Cell	Plasma Cell		3.74776	4.79086	Biopsy 5	Biopsy
-8.22089	0.455114	PT	PT		2.49576	6.07006	Biopsy 7	Biopsy
-2.69185	1.896	PT	PT		2.26016	-3.47962	Biopsy 1	Biopsy
2.19891	2.40745	PT	PT Injured		1.9833	3.94531	Biopsy 5	Biopsy
9.6167	-1.25204	Myeloid Cell	Mast Cell		-4.79366	5.39091	Nephrectomy 2	Nephrectomy
-3.53039	-5.96583	Myeloid Cell	Macrophage		0.18219	-3.92663	Biopsy 1	Biopsy
4.28215	3.69447	PT	PT		0.804003	2.16079	Biopsy 5	Biopsy
0.146914	2.27649	PT	PT		0.0131165	-2.92752	Biopsy 2	Biopsy
2.31341	-2.72333	Endothelia	Endothelia		0.223708	-10.1091	Biopsy 5	Biopsy
0.115404	3.88197	PT	PT Injured		-3.68713	-5.79956	Biopsy 3	Biopsy
1.31708	3.75437	PT	PT		-3.96521	4.66872	Biopsy 1	Biopsy
-4.38112	2.8607	LOH-DCT	LOH-DCT		-1.33788	6.7583	Biopsy 1	Biopsy
0.425116	2.99129	PT	PT		-2.43629	9.30208	Biopsy 1	Biopsy
-4.25896	4.57358	CD	PC		-1.05492	3.315	Biopsy 5	Biopsy
-3.39759	-5.90677	Myeloid Cell	Macrophage		0.600702	-9.28469	Nephrectomy 2	Nephrectomy
5.48127	-0.273318	PT	PT		3.35898	4.98834	Nephrectomy 1	Nephrectomy
-3.30471	-1.68286	Myeloid Cell	Macrophage		-1.81566	6.08278	Biopsy 2	Biopsy
1.2684	-6.2805	Fibroblast	Myofibroblast		3.42335	1.86695	Biopsy 6	Biopsy
-4.62521	6.58206	PT	PT Injured		-2.83067	3.88915	Biopsy 1	Biopsy
-3.34107	-1.86126	PT	PT		-1.61154	-2.23653	Nephrectomy 3	Nephrectomy
5.40258	-0.117431	T Cell	T Cell		2.8044	5.06373	Nephrectomy 2	Nephrectomy
0.343913	2.13931	PT	PT		-3.63068	3.28855	Biopsy 2	Biopsy
-10.2411	-0.399579	B Cell	B Cell		2.52712	-2.85422	Biopsy 1	Biopsy
-1.70417	-2.64165	PT	PT		-1.18866	-4.95133	Biopsy 6	Biopsy
-2.22332	8.85549	CD	CD Injured		3.25247	6.11422	Biopsy 6	Biopsy
2.75888	-0.404568	T Cell	T Cell		2.0869	4.6709	Biopsy 6	Biopsy
-4.6838	-3.56684	Myeloid Cell	Monocyte		-9.70913	-0.178512	Nephrectomy 1	Nephrectomy
0.813622	-9.40672	Fibroblast	Fibroblast		-6.83976	-1.00629	Biopsy 5	Biopsy
5.15781	-4.61916	PT	PT		-3.34175	-4.63936	Nephrectomy 4	Nephrectomy
-0.33027	2.65001	PT	PT		-3.44434	-5.94555	Biopsy 9	Biopsy
-1.75197	-2.55512	T Cell	T Cell		5.30074	-5.96355	Biopsy 7	Biopsy
0.476497	2.03662	PT	PT		2.69286	4.40541	Nephrectomy 1	Nephrectomy
-1.19531	-1.1794	Myeloid Cell	Macrophage		0.354971	-7.33265	Nephrectomy 4	Nephrectomy
-10.2366	-0.440627	PT	PT		-2.67243	-4.83384	Biopsy 5	Biopsy
1.16083	-7.4393	Fibroblast	Fibroblast		2.16718	-2.90763	Biopsy 6	Biopsy
-0.0900821	2.18039	PT	PT		-0.0439849	-6.86885	Nephrectomy 1	Nephrectomy
-6.77705	-1.00864	B Cell	Plasma Cell		-0.512348	-5.6005	Biopsy 2	Biopsy
-0.40234	2.41916	PT	PT		-1.6487	-3.03072	Biopsy 3	Biopsy
-10.2659	-0.419397	B Cell	B Cell		0.709382	-8.80486	Biopsy 8	Biopsy
-1.71562	4.67375	PT	PT		-2.96695	-4.4349	Nephrectomy 4	Nephrectomy
-3.31054	-4.0476	PT	PT		0.405553	-9.58432	Biopsy 8	Biopsy
-10.3064	-0.414737	Endothelia	Endothelia		2.6816	-0.469092	Biopsy 6	Biopsy
-3.06293	-1.64537	Myeloid Cell	Macrophage		1.03291	-6.01	Biopsy 8	Biopsy
-1.76429	-2.60806	PT	PT		3.53171	5.77665	Nephrectomy 1	Nephrectomy
0.521584	2.48718	PT	PT		3.28082	4.32819	Nephrectomy 1	Nephrectomy
1.8654	-8.89339	SMC	SMC		-3.84871	3.13533	Biopsy 9	Biopsy
-6.76014	-1.00361	B Cell	Plasma Cell		-1.04684	1.64011	Biopsy 2	Biopsy
-3.28053	-1.30744	PT	PT		5.06427	-4.51982	Nephrectomy 3	Nephrectomy
-1.01429	1.81497	PT	PT		1.04947	-6.3647	Biopsy 6	Biopsy
0.952956	5.58189	PT	PT		-2.70509	4.90041	Biopsy 6	Biopsy
-3.32801	-1.61916	B Cell	B Cell		2.58017	-2.72714	Nephrectomy 2	Nephrectomy
0.772873	2.07512	PT	PT		-3.42392	8.5931	Biopsy 8	Biopsy
0.995478	5.56097	PT	PT		-1.57291	3.21544	Biopsy 2	Biopsy
-1.19433	6.76333	PT	PT		-1.66647	6.85877	Biopsy 2	Biopsy
-0.990526	1.99881	PT	PT		3.24267	2.57685	Biopsy 6	Biopsy
1.60845	-8.37601	Fibroblast	Fibroblast		-1.06419	-0.895974	Biopsy 7	Biopsy
0.812144	2.03353	PT	PT		-6.68267	-0.792295	Biopsy 5	Biopsy
2.84751	-2.56327	Endothelia	Endothelia		1.04812	2.18113	Nephrectomy 4	Nephrectomy
5.30681	-0.0943097	T Cell	T Cell		-2.38414	6.00936	Biopsy 1	Biopsy
-4.28892	4.58913	PT	PT		-3.91553	-3.23026	Nephrectomy 4	Nephrectomy
-1.11283	-0.893424	Myeloid Cell	Macrophage		-0.44002	2.10466	Biopsy 9	Biopsy
5.48597	-2.97544	Myeloid Cell	Mast Cell		0.39606	-5.84654	Nephrectomy 3	Nephrectomy
-3.63413	-5.82652	T Cell	T Cell		0.924262	-7.54529	Biopsy 3	Biopsy
2.08568	2.58188	PT	PT		2.83009	-3.25969	Biopsy 2	Biopsy
3.393	-2.05193	LOH-DCT	LOH-DCT		-4.05032	4.69546	Biopsy 1	Biopsy
0.468296	2.76333	Fibroblast	Fibroblast		2.43682	4.10145	Biopsy 5	Biopsy
5.18393	-4.5386	PT	PT		-2.61985	9.50215	Biopsy 1	Biopsy
-0.271182	2.36886	PT	PT		-4.29111	4.5542	Nephrectomy 2	Nephrectomy
2.92192	-2.46097	Endothelia	Endothelia		-2.59253	-5.47428	Nephrectomy 4	Nephrectomy
-2.91437	9.76864	PT	PT		-0.594124	-7.25963	Biopsy 1	Biopsy
-0.254032	2.49864	PT	PT		5.85852	-6.32636	Biopsy 9	Biopsy
5.76326	-6.29727	PT	PT		0.145226	-6.57275	Biopsy 7	Biopsy
-1.33537	3.92719	PT	PT		-0.366986	0.480797	Biopsy 6	Biopsy
-1.27732	4.66294	PT	PT		9.47175	-1.11175	Nephrectomy 3	Nephrectomy
-10.227	-0.390196	PT	PT		2.71607	1.56884	Biopsy 7	Biopsy
0.216963	2.22752	PT	PT		1.36983	-8.77131	Biopsy 2	Biopsy
2.86579	-0.13719	B Cell	Plasma Cell		1.20941	5.41863	Biopsy 5	Biopsy
5.73351	-6.30301	PT	PT		2.56647	5.59851	Nephrectomy 2	Nephrectomy
-8.17859	0.353846	Fibroblast	Fibroblast		-2.71421	9.25372	Biopsy 6	Biopsy
-4.26412	4.59057	PT	PT		3.30798	-1.99356	Biopsy 3	Biopsy
-1.96427	4.5193	PT	PT		-1.59191	6.56712	Biopsy 1	Biopsy
1.28282	-5.49712	Fibroblast	Myofibroblast		2.93488	-2.57003	Biopsy 9	Biopsy
5.81064	-6.31679	Myeloid Cell	Macrophage		-0.7432	-7.30846	Biopsy 7	Biopsy
-6.94041	-0.778109	PT	PT		0.527503	-9.32693	Biopsy 2	Biopsy
-2.45745	5.91435	PT	PT		0.794221	-5.70062	Biopsy 8	Biopsy
9.53155	-1.16867	T Cell	T Cell		1.54624	-4.21963	Nephrectomy 3	Nephrectomy
-1.12031	-7.38475	Fibroblast	Myofibroblast		-4.18777	7.31167	Nephrectomy 1	Nephrectomy
-6.96177	-0.840667	LOH-DCT	LOH-DCT		2.78962	2.41918	Nephrectomy 2	Nephrectomy
-0.914803	1.6583	Myeloid Cell	Macrophage		0.44029	-9.55533	Biopsy 1	Biopsy
-3.09914	-1.78588	Myeloid Cell	Macrophage		-2.9029	4.91214	Biopsy 7	Biopsy
5.34643	-0.0145258	T Cell	T Cell		-1.71186	6.59412	Biopsy 3	Biopsy
-0.925066	1.69515	PT	PT		-3.22973	-1.84292	Nephrectomy 2	Nephrectomy
2.14165	0.90887	PT	PT Inflammatory		0.152715	-2.47017	Biopsy 2	Biopsy
-9.98843	-0.621985	B Cell	Plasma Cell		2.75306	-2.68622	Biopsy 3	Biopsy
1.15547	1.78901	PT	PT		0.845723	1.92058	Nephrectomy 4	Nephrectomy
-8.17593	0.361542	B Cell	B Cell		-1.27331	-6.82676	Biopsy 7	Biopsy
0.719177	-0.622739	Endothelia	Endothelia		2.68875	2.41211	Biopsy 5	Biopsy
2.10164	0.95011	PT	PT Inflammatory		5.44663	-0.335035	Biopsy 5	Biopsy
-0.423706	2.18497	PT	PT		0.145059	3.8527	Biopsy 2	Biopsy
-2.29264	4.08106	PT	PT		3.0088	3.96765	Nephrectomy 1	Nephrectomy
-0.869864	-5.12477	Fibroblast	Fibroblast		0.828614	5.00482	Biopsy 6	Biopsy
-2.51277	5.7588	PT	PT		5.77531	-6.30254	Biopsy 5	Biopsy
0.362328	0.247378	PT	PT		-1.16717	2.28436	Nephrectomy 3	Nephrectomy
-3.87213	2.51618	PT	PT		-2.51427	3.32886	Biopsy 5	Biopsy
-2.45603	5.17395	PT	PT		3.49741	4.76964	Biopsy 1	Biopsy
-10.2758	-0.438365	PT	PT		-3.8757	3.35037	Nephrectomy 3	Nephrectomy
-9.57799	-0.11484	B Cell	B Cell		-0.502989	-6.60855	Biopsy 6	Biopsy
0.759958	-0.424165	Endothelia	Endothelia		-0.747222	-6.31917	Nephrectomy 1	Nephrectomy
-3.57467	-6.01296	Myeloid Cell	Macrophage		0.179312	-10.0627	Biopsy 2	Biopsy
-0.0211167	2.42652	PT	PT		0.319923	-5.01443	Biopsy 3	Biopsy
-8.23441	0.283669	PT	PT		0.338247	2.88526	Biopsy 5	Biopsy
0.975392	3.68704	PT	PT		-0.598709	-7.09557	Biopsy 5	Biopsy
1.0399	-7.57423	LOH-DCT	LOH-DCT		2.01697	3.92968	Biopsy 8	Biopsy
0.368887	2.53793	PT	PT		3.49047	5.72245	Biopsy 1	Biopsy
0.496674	-4.73799	SMC	SMC		2.97341	-3.83125	Nephrectomy 4	Nephrectomy
1.26157	-6.41527	PT	PT Inflammatory		2.91595	3.53731	Biopsy 2	Biopsy
0.903938	-6.95459	Fibroblast	Fibroblast		1.50019	-8.36021	Biopsy 8	Biopsy
0.128855	2.04154	PT	PT		-0.105485	2.27643	Nephrectomy 3	Nephrectomy
-1.60969	-2.67557	Fibroblast	Fibroblast		-0.0290554	-3.16416	Biopsy 5	Biopsy
0.731739	2.45411	PT	PT		-3.95059	5.46229	Biopsy 1	Biopsy
-10.2515	-0.387765	B Cell	B Cell		2.53739	-3.23546	Biopsy 6	Biopsy
-2.32456	6.02464	PT	PT Injured		2.95494	1.65275	Biopsy 5	Biopsy
-0.384809	2.68184	PT	PT		2.95195	-4.48237	Biopsy 4	Biopsy
-0.286028	2.97461	PT	PT		3.08634	5.71754	Biopsy 8	Biopsy
0.163519	2.83237	PT	PT		-2.76534	4.64521	Biopsy 6	Biopsy
0.947118	5.53932	PT	PT		2.73952	4.11796	Biopsy 4	Biopsy
2.96653	2.04481	PT	PT		-0.583879	-6.16232	Biopsy 9	Biopsy
-0.822507	2.99596	PT	PT		-1.87172	-2.76193	Nephrectomy 4	Nephrectomy
-0.419465	1.50084	PT	PT		-0.0084546	-9.4186	Biopsy 2	Biopsy
-1.08559	6.61307	LOH-DCT	LOH-DCT		2.99493	3.41598	Biopsy 8	Biopsy
2.99276	2.48318	PT	PT		0.00670811	-9.73984	Biopsy 1	Biopsy
5.36567	-0.0689149	T Cell	T Cell		0.698356	-0.608507	Nephrectomy 2	Nephrectomy
1.00165	2.53287	PT	PT		3.40042	1.46619	Biopsy 7	Biopsy
5.65836	-6.2422	PT	PT		-3.46687	-4.09629	Biopsy 6	Biopsy
-0.387659	2.27943	PT	PT		-0.593162	1.76286	Biopsy 6	Biopsy
0.33867	1.96587	Myeloid Cell	Macrophage		0.0477089	-5.7648	Biopsy 7	Biopsy
9.7673	-1.44522	PT	PT		-1.30876	6.84135	Biopsy 9	Biopsy
-0.228198	2.65275	PT	PT		1.62218	-3.00703	Biopsy 6	Biopsy
-0.393751	-5.5116	Fibroblast	Fibroblast		-3.71541	4.74726	Biopsy 3	Biopsy
-0.232488	3.01929	PT	PT		2.47752	3.54875	Biopsy 2	Biopsy
0.880186	2.52387	PT	PT		2.09229	0.840101	Nephrectomy 4	Nephrectomy
-10.1696	-0.340294	B Cell	B Cell		1.58398	3.80004	Biopsy 7	Biopsy
3.12438	-2.33892	PT	PT		1.23685	-6.43121	Biopsy 8	Biopsy
-9.4413	-0.0810521	B Cell	Plasma Cell		-4.36809	3.10282	Biopsy 1	Biopsy
-3.24352	-1.84371	SMC	SMC		-0.629844	1.89823	Biopsy 9	Biopsy
-3.93416	2.93049	PT	PT		0.241877	2.38842	Biopsy 3	Biopsy
-6.96168	-0.860725	B Cell	B Cell		2.48833	5.36838	Biopsy 7	Biopsy
-3.29668	-4.27233	Myeloid Cell	cDC		1.12032	4.82888	Biopsy 5	Biopsy
-0.91798	1.91139	PT	PT		4.09746	3.75529	Nephrectomy 2	Nephrectomy
-1.28259	6.72909	PT	PT		-2.78692	9.24483	Biopsy 3	Biopsy
-0.0428437	2.70295	PT	PT		1.27442	-7.94963	Biopsy 8	Biopsy
-6.94343	-0.84231	Myeloid Cell	Mast Cell		3.34426	5.5538	Nephrectomy 1	Nephrectomy
0.138537	2.92037	PT	PT		-4.39346	-3.6204	Biopsy 8	Biopsy
-0.399646	1.84209	PT	PT Inflammatory		1.5061	-8.41504	Biopsy 8	Biopsy
-0.921684	3.37201	PT	PT		-0.496374	-7.34369	Nephrectomy 1	Nephrectomy
3.36015	-2.19344	Endothelia	Endothelia		0.138971	-2.77514	Biopsy 2	Biopsy
-2.80181	9.69614	PT	PT		-0.915436	1.6355	Nephrectomy 4	Nephrectomy
-0.237138	0.353342	PT	PT		-3.13927	-1.91985	Biopsy 5	Biopsy
-3.61457	-5.82377	Myeloid Cell	Macrophage		-3.08092	-4.93799	Biopsy 5	Biopsy
2.98129	-2.61395	Endothelia	Endothelia		5.21854	-3.25874	Biopsy 6	Biopsy
0.303273	1.92454	PT	PT		-0.265781	0.341517	Biopsy 7	Biopsy
-1.21641	4.55347	PT	PT		2.80712	-4.74801	Biopsy 5	Biopsy
-3.71565	3.06894	PT	PT		-0.0941465	-6.50986	Biopsy 3	Biopsy
-0.253878	2.70363	Endothelia	Endothelia		-1.62244	3.66843	Biopsy 5	Biopsy
3.29479	-2.31884	LOH-DCT	LOH-DCT		-0.165314	2.54742	Nephrectomy 2	Nephrectomy
-10.278	-0.407667	PT	PT Inflammatory		2.91559	4.8678	Nephrectomy 3	Nephrectomy
0.932438	1.97997	PT	PT		5.2031	-4.6001	Biopsy 3	Biopsy
5.45669	-0.382377	Fibroblast	Fibroblast		-2.4128	4.28755	Biopsy 7	Biopsy
0.1632	-10.0818	SMC	SMC		1.02397	-4.78431	Nephrectomy 4	Nephrectomy
-2.59592	5.8592	PT	PT Inflammatory		2.42163	3.18565	Biopsy 4	Biopsy
9.54811	-1.18551	Myeloid Cell	Macrophage		5.48493	-2.88628	Biopsy 7	Biopsy
-1.03807	6.56459	CD	PC		-1.67522	6.55844	Biopsy 2	Biopsy
5.53061	-2.89872	Myeloid Cell	Mast Cell		0.561703	-6.8815	Biopsy 1	Biopsy
5.51694	-2.85557	Myeloid Cell	Mast Cell		-3.61228	4.79469	Biopsy 7	Biopsy
9.41765	-1.05648	Myeloid Cell	Mast Cell		2.86788	-0.336977	Nephrectomy 4	Nephrectomy
2.05747	0.91636	PT	PT Inflammatory		0.983208	2.69924	Biopsy 6	Biopsy
5.23403	0.0668307	PT	PT		4.34036	3.68746	Biopsy 4	Biopsy
2.21127	3.06571	PT	PT Injured		0.871614	5.63578	Biopsy 8	Biopsy
3.0765	2.1606	PT	PT		-0.390469	3.70033	Biopsy 1	Biopsy
9.39339	-1.03344	Myeloid Cell	Mast Cell		5.47107	-0.382392	Biopsy 2	Biopsy
0.935531	1.67755	PT	PT		0.731113	-4.5581	Biopsy 9	Biopsy
2.81494	-0.281076	B Cell	Plasma Cell		-3.04248	9.20041	Nephrectomy 4	Nephrectomy
2.73724	6.26108	PT	PT		3.10585	-2.40534	Nephrectomy 1	Nephrectomy
-10.2776	-0.364674	PT	PT		0.875326	2.30866	Nephrectomy 2	Nephrectomy
-2.50174	5.79879	PT	PT		0.754798	-0.4922	Biopsy 5	Biopsy
0.725852	2.03307	PT	PT		-1.13526	6.90825	Nephrectomy 3	Nephrectomy
1.25549	2.15508	PT	PT		2.53803	3.55812	Biopsy 2	Biopsy
-4.05582	4.53769	PT	PT		0.402298	-9.67491	Biopsy 5	Biopsy
-2.30504	9.2668	PT	PT		0.961482	-7.55761	Biopsy 2	Biopsy
-2.85843	-4.16236	PT	PT		-4.03628	4.44478	Biopsy 1	Biopsy
-6.95842	-0.798561	PT	PT		5.57736	-6.10991	Biopsy 5	Biopsy
5.51159	-2.82237	Myeloid Cell	Mast Cell		-4.47784	4.38004	Biopsy 6	Biopsy
1.05217	5.50364	PT	PT		0.372156	-9.89762	Biopsy 6	Biopsy
1.08978	1.8313	PT	PT		-0.553427	4.10516	Nephrectomy 3	Nephrectomy
-0.294317	2.28842	PT	PT		-3.20542	-4.21886	Biopsy 5	Biopsy
-4.25234	4.6006	B Cell	B Cell		3.35047	-2.16357	Nephrectomy 3	Nephrectomy
0.561519	-9.52694	Fibroblast	Fibroblast		5.4694	-2.98731	Biopsy 6	Biopsy
-0.0736655	1.84889	PT	PT		9.3702	-1.01395	Nephrectomy 4	Nephrectomy
-2.33873	9.04034	PT	PT		0.920438	-5.58298	Biopsy 4	Biopsy
-4.05963	4.74538	PT	PT		-3.46298	4.58843	Nephrectomy 2	Nephrectomy
-6.97829	-0.802969	PT	PT		0.393025	-5.92544	Nephrectomy 4	Nephrectomy
0.428739	1.4317	PT	PT		3.3372	2.77142	Biopsy 5	Biopsy
-0.102202	2.25914	PT	PT		1.07995	1.87223	Biopsy 2	Biopsy
-1.15655	-0.976866	Myeloid Cell	Macrophage		1.04014	5.52799	Biopsy 4	Biopsy
1.16479	2.38894	PT	PT		3.83643	3.03556	Biopsy 7	Biopsy
1.07905	1.85747	PT	PT		2.8114	4.01963	Biopsy 6	Biopsy
-1.05166	1.81595	Myeloid Cell	Macrophage		3.02485	5.65697	Nephrectomy 3	Nephrectomy
-0.108424	2.09915	PT	PT		-4.1976	5.81702	Nephrectomy 2	Nephrectomy
3.18894	2.80829	PT	PT		0.477199	2.38583	Biopsy 4	Biopsy
-4.00826	2.96882	PT	PT Injured		-0.630085	2.31111	Biopsy 9	Biopsy
2.87432	-4.41569	LOH-DCT	LOH-DCT		3.17853	1.96524	Biopsy 8	Biopsy
-4.24781	4.55686	PT	PT		-4.27793	4.56525	Nephrectomy 2	Nephrectomy
-0.638887	2.02724	PT	PT		0.307247	-6.05181	Biopsy 7	Biopsy
1.11083	3.62487	PT	PT		-1.58943	6.30451	Nephrectomy 4	Nephrectomy
0.72265	3.23963	PT	PT		0.535546	-5.88584	Biopsy 1	Biopsy
-8.24214	0.287579	PT	PT		1.10658	-5.95191	Biopsy 8	Biopsy
0.854914	2.09347	PT	PT		-1.31699	3.94711	Biopsy 7	Biopsy
-3.20928	-1.58735	Myeloid Cell	Macrophage		-0.972392	2.84836	Biopsy 5	Biopsy
0.202794	2.82944	PT	PT		-1.61214	7.22614	Biopsy 5	Biopsy
-1.0629	-0.821602	Myeloid Cell	Monocyte		3.21639	2.76723	Nephrectomy 1	Nephrectomy
-4.26048	4.56774	PT	PT		-2.42226	4.29664	Biopsy 2	Biopsy
-0.0312171	2.53889	PT	PT		-3.53139	2.92481	Biopsy 5	Biopsy
1.14735	2.50167	PT	PT		1.83213	5.04518	Biopsy 7	Biopsy
-3.2668	-1.749	Endothelia	Endothelia		-1.31036	6.4418	Biopsy 1	Biopsy
-3.94912	4.73574	PT	PT		1.32638	-1.77811	Biopsy 4	Biopsy
0.26922	2.43041	PT	PT Inflammatory		-10.3191	-0.441534	Biopsy 3	Biopsy
-0.248277	2.70161	PT	PT		3.89613	4.81966	Nephrectomy 1	Nephrectomy
5.50075	-5.57214	PT	PT		-2.62501	5.92184	Nephrectomy 4	Nephrectomy
2.4533	-2.85359	LOH-DCT	LOH-DCT		2.1481	0.884217	Nephrectomy 4	Nephrectomy
1.17396	1.86044	PT	PT		-8.13169	0.419249	Biopsy 9	Biopsy
0.347383	2.96409	PT	PT		-2.15027	6.40837	Nephrectomy 4	Nephrectomy
-4.22157	2.99372	LOH-DCT	LOH-DCT		2.57269	5.7615	Nephrectomy 3	Nephrectomy
0.335945	2.23612	PT	PT		-0.301443	2.82533	Biopsy 7	Biopsy
2.77255	-0.1698	T Cell	T Cell		0.308062	-10.0644	Biopsy 9	Biopsy
-0.498546	2.10802	PT	PT		-0.540968	-5.59917	Nephrectomy 4	Nephrectomy
0.630358	1.97988	Endothelia	Endothelia		0.525182	3.84527	Nephrectomy 2	Nephrectomy
-0.0404961	3.71882	PT	PT		-3.33189	-1.57352	Biopsy 3	Biopsy
2.52521	5.99705	PT	PT		-7.08881	-0.994005	Biopsy 6	Biopsy
2.93059	-4.17461	Endothelia	Endothelia		-4.39369	6.15737	Biopsy 1	Biopsy
5.51504	-2.93407	PT	PT		5.11108	-5.09111	Biopsy 7	Biopsy
0.594173	2.45261	PT	PT		3.44377	3.07458	Biopsy 8	Biopsy
-3.03493	-2.16882	B Cell	B Cell		-3.26052	-5.90585	Biopsy 1	Biopsy
-3.34686	-1.54546	Myeloid Cell	Macrophage		5.4103	-0.527182	Biopsy 7	Biopsy
-3.19979	-1.63918	PT	PT Inflammatory		-0.0663659	-5.2531	Biopsy 7	Biopsy
0.480327	2.55386	PT	PT		5.22618	-0.215437	Biopsy 1	Biopsy
0.100539	2.82099	PT	PT		3.24062	4.89391	Nephrectomy 1	Nephrectomy
-6.93786	-0.809365	B Cell	Plasma Cell		-3.07989	-4.14504	Biopsy 1	Biopsy
1.00118	2.01529	PT	PT		2.76552	2.07141	Biopsy 5	Biopsy
-10.2014	-0.422389	B Cell	B Cell		0.48846	2.45085	Biopsy 5	Biopsy
0.746011	2.6494	PT	PT		-4.31772	5.78326	Nephrectomy 3	Nephrectomy
5.63572	-6.19419	Myeloid Cell	Macrophage		1.72391	-3.04636	Nephrectomy 4	Nephrectomy
0.331869	-9.99345	SMC	SMC		-0.153475	-6.5493	Biopsy 8	Biopsy
5.17848	-4.5617	CD	PC		3.50721	4.19697	Biopsy 8	Biopsy
-3.0085	-4.21661	Myeloid Cell	cDC		2.43811	5.29423	Biopsy 7	Biopsy
-2.26998	5.55251	PT	PT Injured		-0.0676887	-3.99887	Biopsy 2	Biopsy
-2.74136	1.44272	PT	PT Inflammatory		-3.22664	-4.23907	Biopsy 7	Biopsy
0.842019	2.06381	PT	PT		-1.50192	6.56548	Biopsy 3	Biopsy
-1.35004	4.63544	PT	PT		0.109552	-6.44797	Biopsy 4	Biopsy
2.10384	0.723576	PT	PT		0.792911	-9.52849	Biopsy 4	Biopsy
3.14256	2.10686	PT	PT		-4.01035	5.56812	Nephrectomy 2	Nephrectomy
-10.2477	-0.323304	CD	PC		2.2568	-4.02675	Nephrectomy 1	Nephrectomy
4.55158	-6.28875	PT	PT		3.12116	6.06538	Nephrectomy 2	Nephrectomy
0.651783	2.48617	PT	PT		3.22379	2.42597	Biopsy 6	Biopsy
1.43672	-3.91851	Endothelia	Endothelia		1.90003	3.80096	Biopsy 2	Biopsy
-2.71987	1.35843	CD	IC		-0.857667	2.12218	Biopsy 6	Biopsy
0.170532	3.54082	PT	PT		-4.11472	-3.61949	Biopsy 8	Biopsy
-3.16769	-1.56652	B Cell	B Cell		-0.129423	-6.31474	Biopsy 8	Biopsy
5.21839	0.0358285	T Cell	T Cell		-2.78201	8.77699	Biopsy 5	Biopsy
2.67983	-2.49864	Endothelia	Endothelia		-0.417412	2.60178	Nephrectomy 3	Nephrectomy
0.826036	1.94899	PT	PT		0.0599576	-9.82818	Biopsy 6	Biopsy
-0.0896073	2.77861	PT	PT		2.55117	2.67895	Biopsy 2	Biopsy
-3.24204	-4.02914	Myeloid Cell	Macrophage		-0.0430963	-3.84933	Biopsy 2	Biopsy
-2.58827	5.87054	CD	CD Injured		-3.90023	2.70432	Nephrectomy 3	Nephrectomy
-0.676064	3.03907	PT	PT		2.18049	-4.85417	Nephrectomy 4	Nephrectomy
-3.46401	-5.9062	Myeloid Cell	Macrophage		3.58159	4.90944	Biopsy 8	Biopsy
0.794452	-0.545176	Endothelia	Endothelia		-3.11729	-1.89768	Biopsy 2	Biopsy
-3.39682	-1.85363	PT	PT		0.423319	-5.12049	Biopsy 8	Biopsy
1.04495	3.55396	PT	PT Injured		-0.797217	-6.10506	Biopsy 8	Biopsy
1.44216	-4.02658	Endothelia	Endothelia		-2.27495	8.9327	Biopsy 7	Biopsy
-3.12466	-1.79208	T Cell	T Cell		-3.27228	2.86947	Biopsy 3	Biopsy
-2.68289	9.12855	PT	PT		0.900529	-4.75334	Biopsy 9	Biopsy
0.926777	1.94259	PT	PT		-3.31485	-1.63679	Biopsy 2	Biopsy
0.444957	2.48565	PT	PT		-2.87985	9.4552	Biopsy 5	Biopsy
9.50264	-1.14019	Myeloid Cell	Mast Cell		-3.19924	-1.85106	Biopsy 7	Biopsy
5.4647	-0.324008	LOH-DCT	LOH-DCT		2.89088	6.11726	Nephrectomy 2	Nephrectomy
0.481593	3.38594	PT	PT Inflammatory		1.53935	-8.67832	Nephrectomy 1	Nephrectomy
-1.68376	4.77348	CD	IC		4.75375	-4.41708	Nephrectomy 4	Nephrectomy
-0.350119	2.64887	PT	PT		-0.962353	-5.46787	Biopsy 4	Biopsy
3.17801	-3.33555	Endothelia	Endothelia		-1.741	-2.53857	Biopsy 6	Biopsy
0.28566	2.00859	PT	PT		2.08352	4.86082	Nephrectomy 3	Nephrectomy
-0.403576	1.79788	CD	PC		-3.6047	-5.69766	Nephrectomy 1	Nephrectomy
-0.462321	2.22719	PT	PT		-0.832986	3.0489	Biopsy 9	Biopsy
-3.3789	-1.60069	T Cell	T Cell		-3.27729	3.30909	Biopsy 3	Biopsy
0.707669	2.00888	PT	PT		0.168145	2.27167	Nephrectomy 4	Nephrectomy
-3.2773	-1.90412	T Cell	T Cell		-4.57277	-3.65997	Biopsy 6	Biopsy
0.187697	-10.1601	SMC	SMC		1.25119	1.77626	Nephrectomy 4	Nephrectomy
-4.11616	3.13695	PT	PT		2.62046	-0.387152	Biopsy 6	Biopsy
0.475842	2.27459	PT	PT		-4.19254	-3.93798	Biopsy 7	Biopsy
-3.09403	-2.00909	Endothelia	Endothelia		-0.998521	-5.45481	Biopsy 7	Biopsy
0.751463	-0.526061	Endothelia	Endothelia		-2.72295	1.62964	Biopsy 3	Biopsy
5.42402	-0.0413351	PT	PT		5.35405	-6.25408	Biopsy 8	Biopsy
2.8781	2.51646	PT	PT		0.152152	-2.82813	Biopsy 2	Biopsy
-1.13164	-7.43357	Fibroblast	Fibroblast		9.54945	-1.18801	Biopsy 7	Biopsy
-0.643232	3.18059	PT	PT		-4.05771	5.63154	Biopsy 3	Biopsy
0.930233	1.80392	PT	PT		-2.97611	9.37362	Biopsy 5	Biopsy
-3.13408	-4.07203	Myeloid Cell	Macrophage		2.75427	-2.63602	Biopsy 6	Biopsy
-1.35232	-5.85653	T Cell	T Cell		-0.578428	2.66596	Biopsy 4	Biopsy
-3.4775	-1.59139	T Cell	T Cell		3.26019	-3.66374	Nephrectomy 2	Nephrectomy
9.50569	-1.14357	Myeloid Cell	Mast Cell		-2.48481	3.66776	Biopsy 2	Biopsy
0.861271	3.58728	PT	PT Inflammatory		5.51022	-0.0884905	Biopsy 2	Biopsy
0.00107762	2.89194	PT	PT		3.53438	4.84024	Nephrectomy 1	Nephrectomy
-0.338425	-7.34335	Endothelia	Endothelia		-4.7404	6.03412	Biopsy 6	Biopsy
0.52723	-9.71841	SMC	SMC		1.79312	-4.19382	Biopsy 6	Biopsy
2.67915	-3.12194	PT	PT		2.17184	2.46904	Biopsy 1	Biopsy
0.189329	2.38682	PT	PT		-1.77706	4.89162	Biopsy 5	Biopsy
-0.0569685	2.7297	PT	PT		2.71717	5.32516	Biopsy 7	Biopsy
-0.00642619	2.22589	PT	PT		-2.25783	9.08174	Nephrectomy 1	Nephrectomy
-1.57221	-0.70936	Myeloid Cell	cDC		1.3684	-4.35992	Biopsy 1	Biopsy
3.00362	-2.26573	Endothelia	Endothelia		-1.21109	-6.88834	Biopsy 7	Biopsy
-2.49949	3.76689	PT	PT		-1.01156	-6.72886	Nephrectomy 4	Nephrectomy
-1.68163	-2.59309	T Cell	T Cell		2.3963	5.32488	Biopsy 6	Biopsy
1.2654	-1.68407	LOH-DCT	LOH-DCT		-9.90737	-0.718143	Biopsy 8	Biopsy
1.59744	-8.75884	Fibroblast	Fibroblast		-4.05665	5.65729	Biopsy 1	Biopsy
5.28489	-6.26161	CD	PC		0.326016	-4.92009	Biopsy 4	Biopsy
0.188102	2.8104	PT	PT		-1.09739	-0.7523	Biopsy 3	Biopsy
2.29883	3.95103	PT	PT		-1.15013	3.65276	Nephrectomy 2	Nephrectomy
-0.58024	2.95141	PT	PT		-1.53779	7.27784	Nephrectomy 2	Nephrectomy
-2.70247	9.37982	PT	PT		3.26703	1.7973	Nephrectomy 4	Nephrectomy
0.170774	-10.1323	SMC	SMC		-4.45286	5.34567	Biopsy 3	Biopsy
0.336845	2.69433	PT	PT		0.130103	-9.60017	Biopsy 1	Biopsy
-8.20365	0.319934	Fibroblast	Fibroblast		2.43436	-2.36386	Biopsy 6	Biopsy
0.801662	2.20091	PT	PT		0.0465976	2.7041	Biopsy 7	Biopsy
-3.97545	2.95093	PT	PT		-0.718124	3.82337	Biopsy 2	Biopsy
0.683011	0.784527	Endothelia	Endothelia		2.74674	-0.306851	Biopsy 6	Biopsy
-6.90928	-0.824899	PT	PT Injured		-3.45906	-5.50731	Biopsy 4	Biopsy
-1.57262	7.18988	PT	PT Injured		3.66038	5.94009	Nephrectomy 1	Nephrectomy
-0.89439	3.21314	PT	PT		-1.71008	5.33819	Biopsy 5	Biopsy
3.30555	-2.17008	Endothelia	Endothelia		-2.76755	-4.18688	Biopsy 5	Biopsy
-4.4029	-3.3332	PT	PT		-2.75132	9.49309	Nephrectomy 4	Nephrectomy
-3.2851	-1.68107	PT	PT Injured		3.04347	5.24048	Biopsy 3	Biopsy
-1.30363	2.5361	PT	PT		3.47961	6.37792	Nephrectomy 1	Nephrectomy
2.92413	-4.37581	Endothelia	Endothelia		3.41235	3.22466	Biopsy 1	Biopsy
-2.97933	-4.11489	PT	PT		-1.38742	4.74547	Biopsy 9	Biopsy
1.07356	-7.55428	CD	PC		2.35506	3.62915	Biopsy 2	Biopsy
-1.25394	6.63546	PT	PT		-3.02537	-4.14152	Biopsy 6	Biopsy
5.1708	-4.51797	PT	PT		3.00362	3.84222	Biopsy 6	Biopsy
0.183344	-10.0549	SMC	SMC		-3.73902	2.96611	Nephrectomy 3	Nephrectomy
-3.9525	3.31737	PT	PT		3.07775	5.1751	Biopsy 8	Biopsy
1.4644	-4.20838	LOH-DCT	LOH-DCT		-1.44475	3.22005	Biopsy 9	Biopsy
1.35748	-5.40734	LOH-DCT	LOH-DCT		-2.08456	9.09497	Nephrectomy 3	Nephrectomy
-3.63839	-5.63645	Myeloid Cell	Macrophage		1.40285	-4.35902	Nephrectomy 3	Nephrectomy
0.659331	2.48226	PT	PT		2.03905	-4.83828	Nephrectomy 4	Nephrectomy
1.31899	-5.54353	SMC	SMC		1.39496	-6.40039	Biopsy 5	Biopsy
-8.19976	0.137143	B Cell	B Cell		-1.60933	-2.2342	Nephrectomy 4	Nephrectomy
2.28468	-2.90471	Endothelia	Endothelia		-1.37786	-4.94342	Biopsy 4	Biopsy
4.71749	-6.30092	PT	PT		3.00899	-3.46152	Nephrectomy 3	Nephrectomy
-0.240915	2.66923	PT	PT		-0.893539	-7.08213	Biopsy 7	Biopsy
0.845224	-5.41623	Endothelia	Endothelia		-2.54512	3.88879	Biopsy 4	Biopsy
-0.166506	2.74062	PT	PT		5.29922	-3.16218	Nephrectomy 1	Nephrectomy
0.689252	2.4932	PT	PT		-3.1716	-1.8041	Biopsy 3	Biopsy
-1.02098	1.8418	Myeloid Cell	Macrophage		5.75265	-6.24006	Biopsy 6	Biopsy
0.392048	2.67701	PT	PT Injured		0.992731	1.89878	Biopsy 5	Biopsy
3.45566	-2.01403	LOH-DCT	LOH-DCT		2.10052	2.68844	Nephrectomy 4	Nephrectomy
-3.27055	-1.70091	Myeloid Cell	Macrophage		3.4116	4.1279	Biopsy 5	Biopsy
-3.23706	-1.74919	T Cell	T Cell		-4.24773	4.83896	Biopsy 4	Biopsy
-1.04296	6.4674	CD	PC		-2.70907	-4.26618	Nephrectomy 2	Nephrectomy
2.89172	-0.201692	B Cell	Plasma Cell		-4.11021	3.11721	Biopsy 5	Biopsy
-3.2178	-1.84145	T Cell	T Cell		-1.21927	3.92487	Biopsy 9	Biopsy
-3.25366	-1.64862	T Cell	T Cell		-3.36764	-5.57948	Nephrectomy 1	Nephrectomy
0.014701	2.18629	PT	PT		2.39572	3.68735	Biopsy 2	Biopsy
9.4381	-1.0812	Myeloid Cell	Mast Cell		3.0105	-4.45741	Nephrectomy 4	Nephrectomy
5.46496	-0.147519	T Cell	T Cell		-1.73091	7.41886	Nephrectomy 3	Nephrectomy
-0.245183	2.50548	PT	PT		3.29343	-3.93028	Nephrectomy 4	Nephrectomy
-3.35777	-1.7042	Myeloid Cell	cDC		0.735235	-5.65861	Nephrectomy 2	Nephrectomy
-10.214	-0.423138	B Cell	B Cell		0.00102808	2.56044	Biopsy 3	Biopsy
0.0279465	-2.97808	Fibroblast	Fibroblast		0.270809	-4.04758	Biopsy 2	Biopsy
-3.34824	-1.59705	T Cell	T Cell		2.18633	0.902865	Biopsy 3	Biopsy
0.519944	2.43757	PT	PT		0.245377	-6.02851	Biopsy 7	Biopsy
1.17795	-5.56458	Fibroblast	Myofibroblast		1.6007	-8.59213	Biopsy 1	Biopsy
-3.30617	-4.00831	Myeloid Cell	Macrophage		-6.88105	-0.917891	Biopsy 3	Biopsy
-8.20246	0.335362	B Cell	B Cell		-3.66857	4.74211	Nephrectomy 3	Nephrectomy
-10.219	-0.433359	B Cell	B Cell		3.6257	6.15918	Biopsy 5	Biopsy
-4.59076	6.60246	PT	PT Injured		-3.14407	-4.26862	Nephrectomy 4	Nephrectomy
-4.11233	4.5928	PT	PT		-1.21598	-5.04413	Biopsy 1	Biopsy
1.23776	-5.54465	PT	PT		-1.05174	2.6081	Biopsy 9	Biopsy
0.894526	2.10991	PT	PT		-4.27685	5.69056	Biopsy 7	Biopsy
-9.81198	-0.19606	B Cell	B Cell		-3.13774	-4.06816	Biopsy 2	Biopsy
3.25772	2.23385	PT	PT		3.01769	-2.43568	Biopsy 4	Biopsy
-0.466928	2.74918	PT	PT		1.28251	-5.50938	Nephrectomy 1	Nephrectomy
0.274087	2.37516	PT	PT		-2.76364	9.05961	Nephrectomy 3	Nephrectomy
-1.16961	-1.08327	Myeloid Cell	Macrophage		0.872799	5.62088	Biopsy 6	Biopsy
1.26498	-5.48535	PT	PT		0.0354895	-9.48956	Biopsy 4	Biopsy
-0.139622	2.69878	PT	PT		-2.6038	8.97181	Nephrectomy 1	Nephrectomy
3.77998	4.08851	PT	PT		-0.745651	-7.25282	Biopsy 7	Biopsy
-0.604665	1.86277	PT	PT		1.1392	3.32769	Biopsy 4	Biopsy
5.52897	-6.22078	PT	PT		-4.37322	-3.80931	Biopsy 4	Biopsy
0.480454	0.103392	LOH-DCT	LOH-DCT		0.561418	2.70151	Biopsy 3	Biopsy
-2.80415	9.63219	PT	PT Inflammatory		4.40377	3.84705	Biopsy 3	Biopsy
2.53863	-2.74549	Endothelia	Endothelia		0.117498	-9.597	Nephrectomy 3	Nephrectomy
-0.896077	1.74204	Myeloid Cell	Macrophage		5.74367	-6.25765	Biopsy 9	Biopsy
4.9964	-4.51313	T Cell	T Cell		1.55024	-8.66107	Biopsy 8	Biopsy
0.662566	2.4375	PT	PT		2.44368	3.50784	Nephrectomy 3	Nephrectomy
-10.2464	-0.432868	T Cell	T Cell		2.94163	2.35453	Biopsy 9	Biopsy
-0.376751	2.25973	PT	PT		5.44785	-0.409818	Biopsy 5	Biopsy
5.3983	-0.227996	Fibroblast	Fibroblast		3.23944	5.65442	Biopsy 8	Biopsy
-9.73623	-0.253621	T Cell	T Cell		3.06462	3.69111	Biopsy 8	Biopsy
-6.94632	-0.876362	Myeloid Cell	Monocyte		1.55323	3.67777	Biopsy 7	Biopsy
-3.52242	-6.03726	Myeloid Cell	Macrophage		3.31283	2.42552	Nephrectomy 1	Nephrectomy
1.31916	-5.4189	SMC	SMC		-0.50535	2.01433	Biopsy 3	Biopsy
1.13611	-6.88847	Fibroblast	Myofibroblast		2.04007	0.622948	Biopsy 6	Biopsy
-1.16247	-7.40476	Fibroblast	Myofibroblast		-2.18684	5.17795	Biopsy 7	Biopsy
-8.23334	0.307143	B Cell	B Cell		5.16689	-3.17348	Nephrectomy 2	Nephrectomy
-10.3393	-0.426438	B Cell	B Cell		5.25224	-0.00170888	Nephrectomy 4	Nephrectomy
-2.60502	1.40803	PT	PT		3.39758	5.03305	Nephrectomy 1	Nephrectomy
3.19705	2.27535	PT	PT Injured		-1.88852	-2.67666	Nephrectomy 4	Nephrectomy
-1.71308	-2.9057	Myeloid Cell	Macrophage		-0.895747	-6.73367	Biopsy 9	Biopsy
-0.0212858	2.67508	PT	PT		-1.67656	4.70007	Biopsy 2	Biopsy
3.50693	2.02162	PT	PT		-4.05686	4.72978	Biopsy 1	Biopsy
-0.122982	2.69653	PT	PT		-0.978014	-5.38494	Biopsy 6	Biopsy
0.333304	1.97888	PT	PT		3.49279	1.8977	Biopsy 3	Biopsy
-1.0818	-0.924156	Fibroblast	Fibroblast		0.135743	-9.51219	Biopsy 7	Biopsy
-0.637543	2.18778	PT	PT		0.257491	1.75303	Nephrectomy 4	Nephrectomy
-3.31232	-1.66824	Endothelia	Endothelia		4.68376	-3.55639	Nephrectomy 4	Nephrectomy
-1.18541	4.51997	CD	IC		2.03845	-2.65759	Biopsy 5	Biopsy
-1.16081	-4.8784	Myeloid Cell	Macrophage		3.12981	5.82161	Nephrectomy 3	Nephrectomy
-3.31516	-1.63789	T Cell	T Cell		3.91296	5.08802	Biopsy 8	Biopsy
-3.77674	-5.62151	Myeloid Cell	Macrophage		-2.6578	5.82247	Biopsy 5	Biopsy
-1.77543	4.39716	PT	PT		-6.83275	-0.863833	Biopsy 4	Biopsy
-1.17494	-1.17554	Myeloid Cell	Macrophage		0.184038	2.42313	Biopsy 3	Biopsy
0.41426	2.86799	PT	PT		1.52309	-3.97097	Biopsy 5	Biopsy
2.58107	-2.75175	Endothelia	Endothelia		-1.75589	3.81777	Biopsy 9	Biopsy
-0.365652	2.57744	PT	PT		-6.86654	-0.854464	Biopsy 3	Biopsy
5.37282	-0.210531	Endothelia	Endothelia		3.16896	5.37452	Biopsy 1	Biopsy
0.72909	-0.416205	Endothelia	Endothelia		1.75117	-3.86475	Biopsy 2	Biopsy
3.2156	-2.66926	Endothelia	Endothelia		0.556551	2.69564	Biopsy 5	Biopsy
9.39988	-1.03735	Myeloid Cell	Mast Cell		3.56116	3.19803	Biopsy 5	Biopsy
-2.69901	1.37164	PT	PT		2.37238	-3.29135	Biopsy 9	Biopsy
1.74238	0.742952	PT	PT Inflammatory		3.25772	-3.77676	Biopsy 5	Biopsy
5.45665	-6.07873	PT	PT Inflammatory		-4.66712	6.58693	Biopsy 6	Biopsy
-3.05865	-1.84121	Myeloid Cell	Macrophage		1.90044	4.77102	Biopsy 5	Biopsy
-6.93931	-0.866713	B Cell	B Cell		-1.58739	6.79359	Biopsy 6	Biopsy
-2.74775	1.44554	PT	PT		-2.06183	1.48163	Biopsy 9	Biopsy
-1.1418	-1.19006	Myeloid Cell	Macrophage		0.707437	2.83128	Biopsy 9	Biopsy
-6.94854	-0.873822	B Cell	B Cell		2.4329	5.9334	Biopsy 6	Biopsy
-6.95599	-0.829932	B Cell	B Cell		5.05972	-4.66256	Biopsy 1	Biopsy
-1.03057	-0.877355	Fibroblast	Fibroblast		0.0161193	-3.50942	Biopsy 6	Biopsy
-10.0157	-0.283445	B Cell	Plasma Cell		0.927647	3.08242	Biopsy 7	Biopsy
-1.25433	-4.84743	Myeloid Cell	Macrophage		-1.76374	6.60142	Biopsy 2	Biopsy
-6.95662	-0.798539	Myeloid Cell	Macrophage		1.61382	2.56827	Biopsy 3	Biopsy
5.56316	-6.22471	PT	PT		0.139516	2.61808	Nephrectomy 3	Nephrectomy
-6.8422	-0.979433	B Cell	Plasma Cell		-1.37627	4.82833	Nephrectomy 1	Nephrectomy
-3.30573	-1.87735	Myeloid Cell	Macrophage		-4.2876	-3.78231	Biopsy 4	Biopsy
1.91762	0.538721	PT	PT Inflammatory		-3.32422	-1.66376	Biopsy 7	Biopsy
-7.00829	-1.23254	B Cell	Plasma Cell		-1.65815	7.07381	Nephrectomy 1	Nephrectomy
-4.31909	4.7826	PT	PT Injured		0.305247	-9.95026	Biopsy 1	Biopsy
-2.87037	9.61963	PT	PT		2.48445	4.50553	Biopsy 6	Biopsy
1.04664	-4.78468	Fibroblast	Fibroblast		0.544556	-5.98031	Nephrectomy 2	Nephrectomy
-0.450392	2.10164	T Cell	T Cell		-10.2992	-0.389693	Biopsy 3	Biopsy
-10.2259	-0.462975	B Cell	B Cell		2.78367	6.17531	Biopsy 9	Biopsy
-1.21567	6.97306	PT	PT		0.820887	-4.94819	Biopsy 5	Biopsy
-0.298081	0.338189	Endothelia	Endothelia		-3.3006	-4.14647	Biopsy 1	Biopsy
-0.303761	0.377514	Endothelia	Endothelia		-2.10868	9.0373	Nephrectomy 2	Nephrectomy
-0.272923	2.8783	PT	PT		-4.81188	-3.90683	Biopsy 5	Biopsy
-2.65138	1.43375	PT	PT		0.218333	-6.02813	Nephrectomy 2	Nephrectomy
-1.22999	-4.9336	Fibroblast	Fibroblast		-1.94502	5.0844	Nephrectomy 1	Nephrectomy
3.06039	2.39946	PT	PT		-0.6668	-5.43886	Biopsy 6	Biopsy
-1.04855	-0.837891	Fibroblast	Fibroblast		8.67377	5.23926	Nephrectomy 1	Nephrectomy
3.33018	-2.17782	Endothelia	Endothelia		-1.75596	-3.11924	Biopsy 6	Biopsy
-4.22439	4.516	Endothelia	Endothelia		1.64811	-3.99952	Biopsy 6	Biopsy
3.02472	-4.50741	Endothelia	Endothelia		1.37723	-6.46076	Biopsy 1	Biopsy
0.452042	3.58061	PT	PT		-1.33008	6.89661	Nephrectomy 2	Nephrectomy
-3.07809	-4.24376	Myeloid Cell	Macrophage		3.68309	5.3098	Nephrectomy 1	Nephrectomy
-0.00389919	-2.90953	Fibroblast	Fibroblast		1.05985	1.87074	Nephrectomy 4	Nephrectomy
0.983898	-4.90371	PT	PT		2.67482	2.6697	Biopsy 5	Biopsy
0.729513	2.26497	PT	PT		0.3264	-6.82454	Biopsy 1	Biopsy
-2.74387	1.55749	PT	PT		-1.13563	6.65164	Biopsy 1	Biopsy
0.0161132	2.73058	PT	PT		-0.206509	-6.40756	Biopsy 1	Biopsy
-3.36992	-1.53288	T Cell	T Cell		-2.80604	9.52064	Nephrectomy 1	Nephrectomy
3.03923	6.12291	PT	PT		-4.18339	6.31761	Biopsy 8	Biopsy
-0.172508	0.404681	Endothelia	Endothelia		2.37416	-2.71433	Biopsy 9	Biopsy
-2.47891	9.55582	PT	PT Inflammatory		-4.05133	-4.03055	Nephrectomy 3	Nephrectomy
0.940234	5.56955	PT	PT		2.90198	2.60372	Biopsy 8	Biopsy
-4.37873	4.53603	PT	PT		-0.438406	-5.69991	Biopsy 8	Biopsy
-1.25887	-5.89214	PT	PT		1.06228	5.46255	Biopsy 7	Biopsy
0.972934	-7.57966	Fibroblast	Fibroblast		2.92319	3.87468	Nephrectomy 3	Nephrectomy
-3.10263	-1.80319	T Cell	T Cell		3.19661	6.26145	Biopsy 5	Biopsy
5.33194	-0.0567166	Endothelia	Endothelia		3.14703	5.4792	Biopsy 1	Biopsy
-10.2385	-0.414546	B Cell	B Cell		2.31828	4.12981	Biopsy 8	Biopsy
1.179	3.54089	T Cell	T Cell		1.89249	3.92775	Biopsy 6	Biopsy
-0.258459	2.64977	PT	PT		-4.41255	2.90391	Biopsy 9	Biopsy
-10.2757	-0.422646	B Cell	B Cell		0.596703	-5.91411	Biopsy 7	Biopsy
-7.29709	-0.682833	B Cell	Plasma Cell		0.793207	-0.563393	Biopsy 4	Biopsy
-1.11566	-0.833487	Myeloid Cell	Monocyte		0.861498	-4.88815	Biopsy 6	Biopsy
0.959866	5.55611	PT	PT		5.43982	-0.409945	Biopsy 6	Biopsy
0.215426	2.23288	PT	PT		-1.24982	6.66823	Biopsy 9	Biopsy
1.02042	1.69967	PT	PT		-0.347565	-7.45149	Nephrectomy 2	Nephrectomy
-3.68788	2.9341	PT	PT		-4.64432	6.15797	Biopsy 4	Biopsy
-0.165036	0.185209	Endothelia	Endothelia		3.86366	4.51067	Nephrectomy 1	Nephrectomy
4.22423	3.8964	PT	PT		2.70953	-4.57058	Nephrectomy 2	Nephrectomy
4.40377	3.84705	PT	PT		5.38766	-0.127942	Biopsy 3	Biopsy
0.886357	5.64412	PT	PT		3.6605	5.34763	Nephrectomy 1	Nephrectomy
-9.95079	-0.772701	B Cell	Plasma Cell		-0.426268	-6.70301	Biopsy 8	Biopsy
5.21272	-4.56648	PT	PT		-1.30624	-5.9116	Biopsy 1	Biopsy
0.692573	-0.431711	Endothelia	Endothelia		2.08575	-2.42535	Biopsy 6	Biopsy
-1.18451	-7.29428	T Cell	T Cell		2.47639	3.66377	Biopsy 1	Biopsy
0.282	2.7151	PT	PT		3.15197	-3.88405	Nephrectomy 4	Nephrectomy
-3.24265	-1.59132	T Cell	T Cell		-2.23986	4.10068	Biopsy 3	Biopsy
2.56043	-2.80794	Endothelia	Endothelia		-1.68083	6.57772	Biopsy 4	Biopsy
-0.938942	1.91719	Myeloid Cell	Macrophage		-4.52369	-3.70779	Nephrectomy 4	Nephrectomy
-3.33244	-1.61077	Myeloid Cell	Macrophage		4.08282	-4.3561	Biopsy 2	Biopsy
0.825229	1.87839	PT	PT		1.96424	-4.02292	Biopsy 1	Biopsy
0.167064	-3.03823	Fibroblast	Fibroblast		0.920577	-0.733843	Nephrectomy 2	Nephrectomy
2.98837	2.52108	PT	PT		2.92227	2.29331	Nephrectomy 4	Nephrectomy
-3.4202	-1.54957	T Cell	T Cell		0.682485	3.75487	Biopsy 7	Biopsy
-4.67754	-3.5963	Fibroblast	Fibroblast		2.71035	-4.37537	Biopsy 2	Biopsy
2.22934	-2.59888	Endothelia	Endothelia		-4.5899	6.26319	Biopsy 1	Biopsy
0.290318	2.40571	PT	PT		0.54977	1.9102	Biopsy 3	Biopsy
-0.218498	2.65489	PT	PT		-0.803813	-7.33721	Biopsy 8	Biopsy
9.46134	-1.09862	Myeloid Cell	Mast Cell		0.755036	-0.0616303	Biopsy 5	Biopsy
-0.711913	2.12407	PT	PT		-1.82686	6.53707	Nephrectomy 1	Nephrectomy
-3.30637	-1.72125	T Cell	T Cell		1.09494	-5.52892	Biopsy 7	Biopsy
-6.9401	-0.868666	B Cell	B Cell		-2.61757	4.15564	Biopsy 5	Biopsy
0.967038	1.86883	PT	PT		5.46401	-0.373008	Biopsy 7	Biopsy
-4.34067	-3.40708	Fibroblast	Fibroblast		3.16176	-4.27087	Nephrectomy 4	Nephrectomy
-9.98772	-0.510876	B Cell	B Cell		-4.10294	3.62765	Biopsy 1	Biopsy
-8.15646	0.395823	B Cell	B Cell		-1.44356	5.1398	Biopsy 4	Biopsy
-8.28097	-0.0227902	B Cell	B Cell		1.09372	-7.60988	Biopsy 5	Biopsy
-10.2431	-0.338071	B Cell	B Cell		0.524957	2.10797	Biopsy 4	Biopsy
-3.20672	-4.09777	Myeloid Cell	Macrophage		5.03465	-5.69063	Biopsy 3	Biopsy
0.638806	2.2332	PT	PT		0.606225	-9.68542	Biopsy 6	Biopsy
3.10315	1.96874	Endothelia	Endothelia		-6.92594	-0.780488	Biopsy 3	Biopsy
0.875476	-0.644192	Endothelia	Endothelia		-0.990565	-5.33644	Biopsy 4	Biopsy
-8.21192	0.33713	B Cell	B Cell		-2.43542	4.27329	Biopsy 5	Biopsy
-1.19977	-7.33605	LOH-DCT	LOH-DCT		-2.22895	9.22089	Nephrectomy 3	Nephrectomy
2.8202	2.16271	PT	PT		-4.30752	4.54002	Biopsy 5	Biopsy
0.427728	2.56699	PT	PT		-3.95892	-3.50278	Biopsy 6	Biopsy
0.135032	2.34187	PT	PT		-3.24284	-4.05972	Biopsy 7	Biopsy
-0.202254	1.98893	PT	PT		-3.14051	-1.73867	Biopsy 6	Biopsy
-0.175021	2.59241	PT	PT		2.85542	5.12616	Biopsy 6	Biopsy
3.21397	-2.08217	Endothelia	Endothelia		-3.1694	-4.09418	Biopsy 2	Biopsy
0.422518	2.37423	PT	PT		3.64374	4.60051	Nephrectomy 1	Nephrectomy
-3.32133	-1.87073	Fibroblast	Fibroblast		-8.25869	0.240155	Biopsy 8	Biopsy
0.94512	-4.85797	Myeloid Cell	Monocyte		-3.93542	-4.07244	Nephrectomy 4	Nephrectomy
-3.39077	-1.54876	T Cell	T Cell		0.748605	-0.681538	Biopsy 2	Biopsy
1.81116	-8.85971	SMC	SMC		0.56773	-3.5506	Biopsy 5	Biopsy
1.47134	4.1195	PT	PT		-3.50755	-5.97563	Biopsy 4	Biopsy
-0.204632	2.67204	PT	PT		0.728065	2.52001	Biopsy 9	Biopsy
-0.0931052	2.77133	PT	PT		-1.41133	6.72497	Nephrectomy 2	Nephrectomy
5.74303	-6.28306	Fibroblast	Fibroblast		0.450724	3.49978	Biopsy 6	Biopsy
-0.26982	0.331707	Endothelia	Endothelia		-1.31689	6.57687	Nephrectomy 4	Nephrectomy
-8.18852	0.288229	B Cell	B Cell		-4.19712	3.02152	Biopsy 2	Biopsy
-0.236317	0.118005	Endothelia	Endothelia		3.97457	5.78863	Nephrectomy 1	Nephrectomy
-3.72035	-5.70049	Myeloid Cell	Macrophage		-0.225958	-5.54645	Biopsy 8	Biopsy
1.15573	1.87724	PT	PT		2.48979	-4.85579	Biopsy 7	Biopsy
-1.13937	-0.820707	Myeloid Cell	Monocyte		-0.968593	1.8451	Biopsy 3	Biopsy
-1.71568	-2.60706	Fibroblast	Fibroblast		5.22048	0.142952	Nephrectomy 3	Nephrectomy
-6.99184	-0.877081	T Cell	T Cell		-4.27554	6.47117	Biopsy 4	Biopsy
-10.1651	-0.427816	PT	PT		2.74021	4.39673	Nephrectomy 1	Nephrectomy
-0.349669	2.79388	PT	PT		-0.992585	-7.14321	Biopsy 2	Biopsy
5.62912	-6.18892	PT	PT		-10.2286	-0.412897	Biopsy 3	Biopsy
5.20799	0.0688588	PT	PT		0.591385	-9.50734	Biopsy 7	Biopsy
-1.20583	-4.92931	LOH-DCT	LOH-DCT		0.376739	-9.35253	Biopsy 5	Biopsy
-3.3635	-1.45387	T Cell	T Cell		0.199232	-6.01773	Biopsy 6	Biopsy
-0.0717798	2.24501	PT	PT		3.08082	-3.71966	Biopsy 7	Biopsy
1.15822	1.83909	PT	PT		1.04826	-6.41984	Biopsy 1	Biopsy
2.23811	-3.08299	Endothelia	Endothelia		-1.45728	6.31171	Biopsy 2	Biopsy
0.7553	-0.458238	Endothelia	Endothelia		-0.770907	1.40222	Biopsy 1	Biopsy
1.02856	3.22916	PT	PT		-3.77606	6.1892	Biopsy 8	Biopsy
1.22212	2.18978	PT	PT		-1.47104	6.9902	Biopsy 6	Biopsy
2.75178	-0.403507	PT	PT Inflammatory		5.47113	-6.18128	Nephrectomy 3	Nephrectomy
-4.10927	4.73388	PT	PT		9.64038	-1.27428	Biopsy 6	Biopsy
-2.83089	9.70789	PT	PT		2.49793	3.49123	Biopsy 5	Biopsy
-1.27156	4.73244	PT	PT		1.65591	-3.92213	Biopsy 3	Biopsy
-0.325127	2.77481	T Cell	T Cell		-0.784567	-6.04792	Nephrectomy 1	Nephrectomy
0.517766	2.4707	PT	PT		-4.09608	4.63001	Biopsy 1	Biopsy
-3.23734	-1.52124	T Cell	T Cell		1.8036	-3.88803	Biopsy 2	Biopsy
3.31784	6.49863	PT	PT		2.96557	-4.66514	Biopsy 2	Biopsy
-2.71961	9.51839	PT	PT		3.34106	5.12871	Biopsy 8	Biopsy
0.86459	-5.3864	Endothelia	Endothelia		1.82858	0.656696	Biopsy 9	Biopsy
-0.43076	2.38457	PT	PT		2.50411	2.95628	Biopsy 7	Biopsy
2.69165	0.057787	T Cell	T Cell		3.15846	-2.54792	Biopsy 1	Biopsy
-3.04185	-4.14216	Myeloid Cell	Macrophage		-3.06145	8.85994	Biopsy 5	Biopsy
-3.26889	-2.04055	PT	PT		2.63997	5.30615	Biopsy 4	Biopsy
2.81578	-2.39119	Endothelia	Endothelia		0.466988	-7.50521	Biopsy 6	Biopsy
3.15533	-2.40273	Endothelia	Endothelia		1.68114	-8.80586	Biopsy 1	Biopsy
-0.363542	2.62348	PT	PT		3.86358	4.49546	Nephrectomy 1	Nephrectomy
0.551649	3.3557	PT	PT		2.5176	-2.87388	Biopsy 3	Biopsy
-0.300249	0.408193	Endothelia	Endothelia		-3.11745	9.49428	Biopsy 5	Biopsy
2.84132	-2.47575	Endothelia	Endothelia		0.344813	5.0683	Biopsy 2	Biopsy
0.942812	-7.52096	Fibroblast	Myofibroblast		2.77714	3.78361	Nephrectomy 2	Nephrectomy
2.02847	0.67099	PT	PT Inflammatory		-0.29995	3.66009	Biopsy 6	Biopsy
2.6432	0.0716865	T Cell	T Cell		-3.1689	9.22668	Biopsy 3	Biopsy
-0.677415	1.85292	Myeloid Cell	Macrophage		3.44579	6.04143	Biopsy 5	Biopsy
0.783223	2.1298	PT	PT		4.31546	3.95911	Nephrectomy 3	Nephrectomy
0.865712	-7.24388	Fibroblast	Fibroblast		0.338177	-7.36896	Biopsy 8	Biopsy
-3.31993	-1.65222	Myeloid Cell	Macrophage		3.27649	4.6929	Biopsy 8	Biopsy
1.54165	-4.11942	Endothelia	Endothelia		-0.15438	2.61901	Biopsy 6	Biopsy
-0.038219	1.5162	PT	PT		1.0142	-5.44641	Biopsy 2	Biopsy
-0.0641623	-6.62881	Fibroblast	Myofibroblast		2.82983	3.65134	Nephrectomy 1	Nephrectomy
1.11908	-5.55768	Fibroblast	Fibroblast		3.59356	2.02311	Biopsy 4	Biopsy
-10.2533	-0.401317	PT	PT		-0.130167	-6.81007	Nephrectomy 1	Nephrectomy
0.292485	5.09415	PT	PT		-3.78993	4.48354	Biopsy 3	Biopsy
0.210083	2.8106	PT	PT		-3.3076	9.03539	Biopsy 5	Biopsy
2.13504	1.05487	PT	PT		1.11038	1.70234	Nephrectomy 4	Nephrectomy
1.42681	-6.36133	Fibroblast	Fibroblast		1.12935	-3.68964	Biopsy 2	Biopsy
0.519612	2.01838	PT	PT		2.89282	3.02379	Biopsy 6	Biopsy
3.27423	-2.39517	Endothelia	Endothelia		-0.121422	-6.18583	Nephrectomy 1	Nephrectomy
-0.358206	2.5282	PT	PT		0.0243498	-3.08317	Biopsy 6	Biopsy
3.42349	-1.97772	Endothelia	Endothelia		0.00300642	-3.08217	Biopsy 2	Biopsy
0.419917	2.49577	PT	PT		-4.23056	6.24924	Biopsy 1	Biopsy
-0.00944922	-2.95649	Fibroblast	Fibroblast		-3.70744	3.95589	Biopsy 8	Biopsy
-6.94509	-0.851821	B Cell	B Cell		-1.19262	7.28275	Biopsy 5	Biopsy
0.962425	2.47623	PT	PT Inflammatory		2.64929	-2.63328	Biopsy 6	Biopsy
1.56172	-6.29284	Myeloid Cell	Monocyte		-1.12803	2.03748	Biopsy 4	Biopsy
-8.1993	0.314805	B Cell	B Cell		-0.202254	1.98893	Biopsy 3	Biopsy
-3.21546	-3.94213	PT	PT		2.8264	6.03485	Nephrectomy 3	Nephrectomy
1.59606	-6.17137	Fibroblast	Fibroblast		-0.671367	-6.89977	Nephrectomy 1	Nephrectomy
0.927362	5.48405	PT	PT		3.25817	-2.49678	Biopsy 1	Biopsy
3.03893	2.18244	PT	PT Injured		-1.28706	4.66095	Biopsy 9	Biopsy
0.493152	3.96729	PT	PT		0.0478839	2.78649	Nephrectomy 2	Nephrectomy
0.768739	-0.536306	Endothelia	Endothelia		-0.93837	1.93985	Biopsy 6	Biopsy
-2.61684	1.28091	PT	PT		-0.924554	-7.35344	Biopsy 5	Biopsy
-4.28588	-3.63765	Myeloid Cell	Macrophage		-1.83512	7.70703	Nephrectomy 4	Nephrectomy
-10.1865	-0.384929	B Cell	B Cell		-3.64261	4.71965	Biopsy 3	Biopsy
2.62029	1.52224	PT	PT Injured		-1.82964	5.12767	Nephrectomy 4	Nephrectomy
5.16437	-4.65722	PT	PT		3.05031	2.4755	Biopsy 6	Biopsy
9.38864	-1.02567	Myeloid Cell	Mast Cell		-0.08993	-3.81977	Biopsy 2	Biopsy
1.33335	2.13983	PT	PT		2.87308	-3.26827	Biopsy 9	Biopsy
-3.05707	-1.58175	T Cell	T Cell		-3.61305	-5.88022	Nephrectomy 2	Nephrectomy
0.530429	2.46149	PT	PT		-0.0533683	-5.76603	Biopsy 5	Biopsy
-0.545324	2.96961	PT	PT		0.132913	-9.80509	Biopsy 7	Biopsy
-1.03762	-0.909972	Fibroblast	Fibroblast		-4.58376	-4.09608	Nephrectomy 1	Nephrectomy
-0.00346479	2.78929	PT	PT		0.909215	-6.46605	Nephrectomy 4	Nephrectomy
0.375262	2.33002	PT	PT		-3.44007	-5.40165	Biopsy 5	Biopsy
1.35628	-1.77409	SMC	SMC		-1.79241	5.43611	Biopsy 8	Biopsy
0.31162	2.4833	PT	PT		2.97512	4.24118	Biopsy 8	Biopsy
1.19778	2.34578	LOH-DCT	LOH-DCT		1.51021	-4.17916	Biopsy 5	Biopsy
-1.26013	-0.900389	Myeloid Cell	cDC		0.919172	-6.75009	Nephrectomy 4	Nephrectomy
5.14763	-4.60721	PT	PT		-3.25213	-1.65204	Biopsy 3	Biopsy
0.109726	2.5373	PT	PT		2.99535	6.17065	Biopsy 1	Biopsy
0.182067	2.8053	PT	PT		0.951911	5.54096	Nephrectomy 4	Nephrectomy
3.36834	5.12355	PT	PT		-1.2472	6.69598	Biopsy 6	Biopsy
-4.19768	4.84199	PT	PT Injured		2.323	3.48545	Nephrectomy 4	Nephrectomy
-3.38408	-1.96432	Myeloid Cell	Macrophage		2.74279	-2.70142	Nephrectomy 2	Nephrectomy
-0.374854	2.85522	PT	PT		0.360161	1.68284	Nephrectomy 3	Nephrectomy
3.31918	2.44105	PT	PT Injured		5.53073	-0.415815	Nephrectomy 4	Nephrectomy
0.958246	-4.91813	T Cell	T Cell		3.30253	4.89433	Biopsy 6	Biopsy
9.54633	-1.1843	Myeloid Cell	Mast Cell		-2.39487	4.29956	Nephrectomy 2	Nephrectomy
-3.65541	-6.07843	Myeloid Cell	Macrophage		-4.1943	5.80374	Nephrectomy 3	Nephrectomy
-0.072327	2.46129	PT	PT		-2.94557	3.71332	Nephrectomy 1	Nephrectomy
0.659182	2.17005	PT	PT		-4.07498	-3.29705	Biopsy 5	Biopsy
-3.37208	-1.92458	PT	PT		0.220862	-3.39398	Biopsy 2	Biopsy
3.13307	-2.2616	Endothelia	Endothelia		-3.24322	-5.83547	Biopsy 5	Biopsy
-0.056608	-2.82522	Fibroblast	Fibroblast		-1.23118	6.90696	Biopsy 3	Biopsy
-0.879307	-5.21412	Fibroblast	Fibroblast		-3.32	-1.70126	Nephrectomy 2	Nephrectomy
-1.08712	2.28207	PT	PT		3.32982	1.77543	Nephrectomy 3	Nephrectomy
-0.602287	2.19971	PT	PT		-0.758617	-6.80064	Biopsy 6	Biopsy
5.34649	-3.1074	Endothelia	Endothelia		-10.3223	-0.444041	Biopsy 5	Biopsy
-4.17401	4.55345	PT	PT		1.62976	-2.96483	Biopsy 2	Biopsy
3.02093	2.32589	PT	PT Injured		1.05016	2.18313	Nephrectomy 3	Nephrectomy
-3.35645	-1.52635	PT	PT		1.04376	1.7849	Nephrectomy 3	Nephrectomy
-4.32091	4.56639	PT	PT		-4.55171	3.91615	Biopsy 1	Biopsy
-2.52626	5.75887	PT	PT		-3.55237	5.34151	Biopsy 5	Biopsy
-0.281458	0.3317	Endothelia	Endothelia		0.842185	-7.60831	Biopsy 2	Biopsy
-1.04128	6.29856	PT	PT		-4.0239	4.61437	Nephrectomy 1	Nephrectomy
0.58116	3.24468	Fibroblast	Myofibroblast		2.9385	5.28059	Biopsy 8	Biopsy
1.79066	3.50574	PT	PT		0.845398	-7.28007	Nephrectomy 1	Nephrectomy
2.83238	2.4736	PT	PT		-6.9088	-0.935114	Biopsy 1	Biopsy
1.87068	-8.88946	SMC	SMC		-2.59756	1.30928	Nephrectomy 3	Nephrectomy
-3.6256	-5.66214	T Cell	T Cell		-1.53235	5.11363	Nephrectomy 3	Nephrectomy
-3.25651	-1.54869	Endothelia	Endothelia		-1.01877	1.50883	Biopsy 1	Biopsy
-0.176028	2.67946	PT	PT		0.729969	-0.363573	Biopsy 2	Biopsy
4.51824	-6.25061	PT	PT		-9.67162	-0.208435	Nephrectomy 1	Nephrectomy
-0.917538	2.92705	Endothelia	Endothelia		-0.126393	-6.28084	Biopsy 5	Biopsy
0.235485	3.17787	PT	PT		0.919124	1.92888	Nephrectomy 3	Nephrectomy
-4.28385	4.56572	PT	PT		-3.51453	-5.7808	Biopsy 8	Biopsy
-0.181134	2.62004	Myeloid Cell	Monocyte		0.654396	2.71738	Nephrectomy 4	Nephrectomy
-0.319383	0.304263	T Cell	T Cell		-2.24889	9.29072	Biopsy 1	Biopsy
-1.26348	4.68318	PT	PT		0.34428	-9.96097	Biopsy 3	Biopsy
-0.00174717	-5.53489	Fibroblast	Myofibroblast		-8.08302	0.483326	Nephrectomy 1	Nephrectomy
-8.0322	0.509467	PT	PT Inflammatory		-0.176165	-5.28247	Biopsy 6	Biopsy
1.95597	3.70613	PT	PT		2.73937	-4.63727	Biopsy 8	Biopsy
-3.8582	5.51629	PT	PT Inflammatory		-0.211914	3.10363	Biopsy 5	Biopsy
1.56995	-8.76567	Fibroblast	Fibroblast		2.19	5.76132	Biopsy 8	Biopsy
1.20544	-5.54254	PT	PT		1.00254	5.58109	Nephrectomy 3	Nephrectomy
-10.167	-0.378561	B Cell	B Cell		-3.34507	-2.11503	Nephrectomy 2	Nephrectomy
2.25868	3.35562	PT	PT Injured		-3.06565	-2.28561	Biopsy 6	Biopsy
0.603991	2.06803	PT	PT		5.38068	-3.0936	Biopsy 4	Biopsy
-3.35001	-1.68269	T Cell	T Cell		1.95138	-3.25051	Biopsy 2	Biopsy
-3.1716	-1.8041	T Cell	T Cell		-0.378723	-6.28992	Biopsy 6	Biopsy
-4.16187	4.44313	PT	PT		-1.15061	-1.18219	Biopsy 3	Biopsy
3.33836	-2.08549	Endothelia	Endothelia		-3.94296	6.03148	Biopsy 4	Biopsy
-10.3152	-0.431415	PT	PT		-1.12431	-5.05184	Biopsy 6	Biopsy
-1.74891	-2.69911	Fibroblast	Fibroblast		4.56332	-6.24001	Biopsy 5	Biopsy
0.489288	-6.23764	Fibroblast	Myofibroblast		0.69204	-7.64528	Biopsy 6	Biopsy
-3.54843	-6.05855	Myeloid Cell	Macrophage		-0.65168	-7.36462	Biopsy 8	Biopsy
-1.14376	-4.77622	B Cell	B Cell		-3.87636	-4.02937	Biopsy 6	Biopsy
0.555112	3.21499	PT	PT		-1.82707	4.92167	Nephrectomy 3	Nephrectomy
-0.293016	2.69341	PT	PT		-0.787792	-6.69411	Biopsy 8	Biopsy
0.209459	2.79262	Fibroblast	Fibroblast		3.46083	2.90379	Biopsy 6	Biopsy
-4.69638	-3.58272	Myeloid Cell	Monocyte		0.0660457	-6.07254	Biopsy 6	Biopsy
-1.12343	-0.874937	Myeloid Cell	Monocyte		2.6127	3.59578	Biopsy 8	Biopsy
3.30132	-2.36953	Endothelia	Endothelia		3.81633	5.0887	Biopsy 5	Biopsy
0.435041	3.07913	PT	PT		3.23671	2.8556	Biopsy 2	Biopsy
-3.27877	-1.50968	T Cell	T Cell		2.25937	-3.31382	Nephrectomy 4	Nephrectomy
-0.303168	2.84524	PT	PT		1.05048	1.84572	Biopsy 5	Biopsy
0.829677	1.78012	PT	PT		-2.66011	-4.39805	Biopsy 5	Biopsy
1.11446	3.5727	PT	PT		-2.58685	-4.51993	Biopsy 1	Biopsy
1.38473	2.49893	PT	PT Injured		0.531947	-6.567	Biopsy 6	Biopsy
-4.29799	4.63817	PT	PT		-1.50198	6.60162	Biopsy 4	Biopsy
3.29242	-2.03109	Endothelia	Endothelia		1.58998	-8.80052	Biopsy 5	Biopsy
9.63167	-1.26579	Myeloid Cell	Mast Cell		3.01509	3.57716	Biopsy 1	Biopsy
-10.1782	-0.497257	B Cell	B Cell		-2.80743	9.45152	Biopsy 5	Biopsy
0.513889	5.06963	PT	PT		2.41327	3.63345	Biopsy 9	Biopsy
0.928741	5.60754	PT	PT		-0.223208	-5.89579	Biopsy 2	Biopsy
-1.00663	1.85895	PT	PT		3.04183	5.98959	Biopsy 5	Biopsy
-0.45974	2.32129	PT	PT		5.22859	-4.53072	Biopsy 9	Biopsy
-10.2504	-0.435668	B Cell	B Cell		2.799	3.88383	Biopsy 5	Biopsy
5.52366	-6.13083	Endothelia	Endothelia		1.53657	-4.0298	Biopsy 5	Biopsy
5.11823	-4.5173	PT	PT Injured		0.811798	-4.95688	Biopsy 8	Biopsy
4.25484	3.95196	PT	PT		0.889789	-4.96507	Biopsy 6	Biopsy
5.1013	-4.4957	PT	PT		1.78054	-8.84056	Biopsy 5	Biopsy
5.44331	-6.18264	PT	PT		-4.10772	5.96032	Biopsy 7	Biopsy
-1.27954	4.60431	PT	PT		-2.39503	5.23834	Biopsy 4	Biopsy
1.08064	5.4608	PT	PT		0.192481	2.3346	Biopsy 3	Biopsy
-1.12164	-1.15156	Myeloid Cell	Macrophage		-1.31264	6.95039	Nephrectomy 3	Nephrectomy
1.142	1.84633	PT	PT Injured		3.01988	6.42931	Biopsy 9	Biopsy
-3.23634	-1.82255	T Cell	T Cell		9.48712	-1.13013	Biopsy 1	Biopsy
5.50833	-0.357098	Endothelia	Endothelia		-0.129479	-5.56166	Biopsy 1	Biopsy
-10.2881	-0.432883	Endothelia	Endothelia		0.0491157	-2.93399	Biopsy 6	Biopsy
-0.275608	0.301722	Endothelia	Endothelia		1.8896	-2.9735	Biopsy 6	Biopsy
0.293439	-5.55568	Fibroblast	Myofibroblast		-2.41196	3.97541	Biopsy 3	Biopsy
0.530668	2.4606	PT	PT		9.80124	-1.5006	Biopsy 7	Biopsy
-2.08933	6.02714	PT	PT Injured		-0.690776	-6.1302	Biopsy 4	Biopsy
0.114961	2.59482	PT	PT		-0.309925	-5.85967	Biopsy 6	Biopsy
5.51929	-2.9099	Myeloid Cell	Mast Cell		-1.28199	-7.34576	Biopsy 7	Biopsy
-2.40784	3.69685	PT	PT		-0.364715	2.73937	Biopsy 6	Biopsy
-0.902249	1.88174	Myeloid Cell	Macrophage		-1.24994	-7.32521	Biopsy 4	Biopsy
-0.953786	1.69061	Myeloid Cell	Macrophage		2.80302	-0.097751	Biopsy 5	Biopsy
-2.93258	5.84803	PT	PT		-3.51801	3.49162	Biopsy 2	Biopsy
2.49089	-2.96664	SMC	SMC		1.0516	-0.816286	Biopsy 5	Biopsy
-6.8556	-0.951749	B Cell	Plasma Cell		3.15454	6.02144	Nephrectomy 1	Nephrectomy
-1.01958	3.28807	PT	PT Inflammatory		4.15223	4.03735	Nephrectomy 2	Nephrectomy
3.50538	1.93289	PT	PT Injured		-0.399591	-7.30994	Biopsy 8	Biopsy
0.413666	-6.51237	Fibroblast	Fibroblast		-0.39194	2.28197	Biopsy 1	Biopsy
-0.160776	2.72834	PT	PT		1.47666	2.46928	Nephrectomy 3	Nephrectomy
5.49765	-2.92647	Myeloid Cell	Mast Cell		0.657106	-5.98949	Biopsy 2	Biopsy
-0.119706	2.79631	PT	PT		1.20098	-7.18453	Biopsy 8	Biopsy
0.909565	5.51	PT	PT		1.57525	5.25634	Biopsy 6	Biopsy
5.20022	-4.55377	PT	PT		2.78799	-2.58526	Nephrectomy 3	Nephrectomy
-0.911154	-7.28449	Fibroblast	Fibroblast		-2.39143	4.40615	Biopsy 2	Biopsy
-3.15377	-3.95317	T Cell	T Cell		3.30444	3.48347	Nephrectomy 1	Nephrectomy
-9.6418	-0.131296	B Cell	B Cell		0.796075	-7.28203	Biopsy 8	Biopsy
-2.43558	-0.815199	Endothelia	Endothelia		0.0349093	-9.66279	Nephrectomy 1	Nephrectomy
-0.171581	2.77344	PT	PT		2.51019	-2.63604	Biopsy 9	Biopsy
-10.3902	-0.486058	B Cell	B Cell		-2.6357	-2.16689	Nephrectomy 4	Nephrectomy
-4.55854	-3.64495	Myeloid Cell	cDC		1.63368	4.49471	Biopsy 6	Biopsy
-3.60692	-6.01442	Myeloid Cell	Macrophage		-2.52951	9.4662	Nephrectomy 3	Nephrectomy
-2.70261	9.65041	PT	PT		-1.14475	-1.1727	Biopsy 5	Biopsy
5.41151	-0.220534	T Cell	T Cell		2.44691	-4.7259	Biopsy 1	Biopsy
2.61653	2.57934	PT	PT		-1.67849	6.60201	Nephrectomy 2	Nephrectomy
-0.288283	2.67705	PT	PT		-1.44007	6.5222	Biopsy 4	Biopsy
-1.76999	6.57898	PT	PT		-1.16342	3.58946	Biopsy 9	Biopsy
-4.44895	-3.50936	Myeloid Cell	Monocyte		5.65408	-6.26745	Biopsy 6	Biopsy
2.8823	-4.54446	Myeloid Cell	Macrophage		-2.7843	1.34917	Biopsy 6	Biopsy
-0.951795	1.69959	Myeloid Cell	Macrophage		0.242822	-5.62255	Biopsy 1	Biopsy
-0.105716	2.5813	PT	PT		-4.24823	3.07831	Biopsy 8	Biopsy
-1.16406	-7.34786	Myeloid Cell	Macrophage		1.31899	-5.54353	Biopsy 3	Biopsy
1.3007	3.71654	PT	PT		0.416478	3.69658	Biopsy 5	Biopsy
-0.359717	-7.35819	Fibroblast	Fibroblast		2.21274	-3.55474	Nephrectomy 4	Nephrectomy
-1.00287	2.15753	T Cell	T Cell		3.45467	5.67181	Biopsy 7	Biopsy
3.06042	-4.5827	Endothelia	Endothelia		-0.00849537	-5.49218	Biopsy 5	Biopsy
-3.2842	-1.85999	PT	PT		-1.1815	-1.17871	Biopsy 5	Biopsy
0.718939	2.42271	T Cell	T Cell		3.00411	-2.79779	Nephrectomy 1	Nephrectomy
-0.905171	-7.27632	Fibroblast	Myofibroblast		2.83315	-0.161575	Nephrectomy 4	Nephrectomy
5.18424	-4.58457	PT	PT Injured		9.47207	-1.10973	Nephrectomy 4	Nephrectomy
0.508338	2.59164	PT	PT		0.641194	-9.51744	Biopsy 6	Biopsy
-1.10025	-0.935848	Myeloid Cell	Monocyte		-1.42464	6.57845	Biopsy 7	Biopsy
-8.27198	0.192901	T Cell	T Cell		-0.602701	-5.45135	Biopsy 2	Biopsy
3.99706	3.8179	PT	PT		0.0568772	-3.07233	Biopsy 2	Biopsy
0.494108	-0.0784611	Endothelia	Endothelia		-0.787369	-5.52341	Nephrectomy 4	Nephrectomy
-1.15282	-7.37998	SMC	SMC		-0.868246	-7.16888	Biopsy 2	Biopsy
1.45522	-4.24715	Fibroblast	Myofibroblast		-9.821	-0.206888	Nephrectomy 1	Nephrectomy
2.99986	2.09076	PT	PT Injured		-0.863122	-6.91773	Biopsy 4	Biopsy
-1.00607	-7.02672	Fibroblast	Fibroblast		-3.17481	-1.53271	Nephrectomy 4	Nephrectomy
1.47188	-4.19669	Endothelia	Endothelia		-4.19664	3.03425	Biopsy 9	Biopsy
-4.32436	4.50503	PT	PT		-1.03508	6.92313	Biopsy 9	Biopsy
0.135277	-10.1417	SMC	SMC		3.82502	3.31294	Biopsy 8	Biopsy
-1.2372	-4.96257	SMC	SMC		0.872662	2.5006	Biopsy 4	Biopsy
-3.35924	-1.62196	Myeloid Cell	cDC		-4.08507	5.67809	Nephrectomy 4	Nephrectomy
-4.15528	4.69338	PT	PT		5.43128	-0.179731	Biopsy 6	Biopsy
-3.61315	-5.82921	Myeloid Cell	Macrophage		3.39116	3.64627	Biopsy 6	Biopsy
-0.821631	-7.13669	Fibroblast	Myofibroblast		-2.58117	4.55898	Biopsy 2	Biopsy
-3.61769	-6.01269	Myeloid Cell	Macrophage		0.794211	-0.384007	Biopsy 9	Biopsy
-2.69103	1.3289	PT	PT		0.861757	-5.22116	Biopsy 4	Biopsy
-3.10767	-1.56026	Endothelia	Endothelia		5.82099	-6.32836	Biopsy 1	Biopsy
-9.80083	-0.194528	PT	PT		3.77261	4.61588	Nephrectomy 1	Nephrectomy
-3.57597	-5.08234	Myeloid Cell	cDC		-3.49252	3.26777	Biopsy 2	Biopsy
0.935384	-0.620217	Endothelia	Endothelia		3.84349	3.98866	Nephrectomy 3	Nephrectomy
-3.62998	-1.59041	T Cell	T Cell		-2.62898	2.0278	Nephrectomy 2	Nephrectomy
-0.307711	2.60835	Myeloid Cell	Macrophage		-2.3895	8.54832	Biopsy 5	Biopsy
-3.41233	-4.07273	Endothelia	Endothelia		-2.80416	9.78288	Biopsy 5	Biopsy
-10.3379	-0.34706	PT	PT		5.48936	-6.24916	Biopsy 4	Biopsy
1.68194	-8.80001	SMC	SMC		0.627791	-6.04849	Nephrectomy 2	Nephrectomy
-1.07397	-0.816602	Myeloid Cell	Macrophage		-2.12874	3.74122	Biopsy 4	Biopsy
-3.29589	-1.46597	T Cell	T Cell		-3.37155	3.7386	Biopsy 3	Biopsy
0.94106	-6.72859	SMC	SMC		3.31413	-3.75235	Biopsy 5	Biopsy
-2.53594	1.40828	PT	PT		-2.76711	-4.32376	Biopsy 6	Biopsy
0.945776	1.94038	PT	PT		-1.88103	6.43607	Biopsy 6	Biopsy
3.22081	2.97309	PT	PT		1.56524	-4.10456	Biopsy 4	Biopsy
1.61382	2.56827	PT	PT		2.78408	3.30007	Biopsy 1	Biopsy
-1.21136	-7.41768	Fibroblast	Fibroblast		1.21601	-5.39652	Biopsy 2	Biopsy
-0.0408718	2.36558	PT	PT		3.56182	4.9737	Biopsy 8	Biopsy
0.997305	-5.90327	Fibroblast	Fibroblast		2.04106	3.63857	Nephrectomy 2	Nephrectomy
-8.51359	0.195874	B Cell	B Cell		4.77133	-4.05673	Biopsy 7	Biopsy
0.741455	2.09173	PT	PT		2.00121	1.87832	Nephrectomy 2	Nephrectomy
-0.350226	2.67029	PT	PT		-1.92935	6.26654	Nephrectomy 2	Nephrectomy
-2.64189	5.89449	PT	PT		0.203062	-10.0792	Biopsy 9	Biopsy
0.996862	1.69273	PT	PT		3.8219	4.05341	Nephrectomy 2	Nephrectomy
-0.392989	2.80425	PT	PT		0.269095	-9.95789	Biopsy 4	Biopsy
1.3814	-2.94285	Endothelia	Endothelia		5.54423	-6.23528	Nephrectomy 3	Nephrectomy
1.32702	-6.43351	Fibroblast	Myofibroblast		-0.30581	0.408747	Biopsy 4	Biopsy
0.40635	2.54209	PT	PT		1.77419	-4.14798	Nephrectomy 2	Nephrectomy
0.37549	5.06229	PT	PT Injured		3.11905	-3.95131	Biopsy 6	Biopsy
9.57082	-1.15443	Myeloid Cell	Mast Cell		-2.23519	8.94595	Nephrectomy 4	Nephrectomy
-3.64961	-5.81397	Myeloid Cell	Macrophage		-0.825468	3.92863	Biopsy 7	Biopsy
1.89384	3.47167	PT	PT		2.26979	4.82889	Biopsy 5	Biopsy
-2.47885	9.36125	Endothelia	Endothelia		9.65851	-1.3126	Biopsy 1	Biopsy
-3.33178	-1.63192	T Cell	T Cell		-4.71547	5.90211	Biopsy 5	Biopsy
1.62834	-6.15813	Fibroblast	Fibroblast		-3.23179	-1.7577	Biopsy 1	Biopsy
9.61366	-1.25372	Myeloid Cell	Mast Cell		-9.58053	-0.939613	Biopsy 8	Biopsy
2.43017	-2.60141	Endothelia	Endothelia		2.58144	-2.56772	Biopsy 8	Biopsy
-3.22389	-1.99236	Myeloid Cell	Macrophage		-3.1096	-4.39558	Biopsy 4	Biopsy
2.20785	0.976623	PT	PT		-1.64577	3.73243	Biopsy 9	Biopsy
1.81821	-8.87535	SMC	SMC		3.8617	5.64763	Biopsy 3	Biopsy
[truncated: 244,057+ more rows]
