# Supplementary material for: Multiomic analysis of human kidney disease identifies a tractable inflammatory and pro-fibrotic tubular cell phenotype
Source: Nat Commun. 2025 May 22;16:4745. doi: 10.1038/s41467-025-59997-4 (PMC12095627; doi:10.1038/s41467-025-59997-4)
Supplement: Supplementary file 6 — Source Data [file 41467_2025_59997_MOESM6_ESM.zip › Source Data/Figure6.xlsx]

## Sheet: Figure 6b
Gene	Value
ZCCHC8	6
CBFA2T2	11
WDR20	17
RHEB	13
TTC37	9
PIK3C3	11
MRTFA	12
HNRNPM	11
CEP57	7
ZNRF1	26
NUCKS1	19
NCOA2	11
PIGK	5
GATAD2B	16
TNPO3	15
PPP1R12B	12
ADNP	16
ZFAND6	27
CNOT1	9
KDM5B	13
SLTM	8
RREB1	22
TRPC4AP	20
LARP4B	17
GSK3B	10
ZNF644	2
PPP2R5E	13
APC	9
SRPK2	12
DHX15	11
ST3GAL4	11
USP34	2
ZNF678	7
STK24	24
EPC2	7
CD99L2	6
NAA25	8
UBE2K	10
CDYL	11
IDH3A	9
ZNF236	9
SLAIN2	2
SMAD2	15
MAP2K5	15
ABLIM1	38
ZHX2	24
GCC2	22
ARID5B	41
MAML2	29
FAM160B1	15
ACYP2	17
GNB5	19
ADK	5
CUL3	10
PCGF5	5
ATXN7	12
RTKN2	2
INPP5F	17
KDM4C	16
BBX	11
SLC39A10	9
LMBRD1	9
JUP	18
SLC38A6	7
CDKL5	12
KLF7	18
POU2F1	13
RC3H1	13
NDFIP2	13
KTN1	18
NSRP1	16
ATXN2	21
LCOR	11
NRIP1	19
CHD7	19
ARNT	14
GPBP1L1	11
FGFR2	21
DSCAML1	26
SOX6	43
MYO1D	9
TJP1	20
KIAA1958	19
ERICH1	8
ESRRG	20
SNX24	5
TFCP2L1	23
CBX5	9
PTPN3	17
TRABD2B	43
NSD2	19
LRRC34	4
ADAMTS16	14
SLC37A1	23
SERPING1	16
SERINC2	18
MYEF2	12
PKNOX2	11
SPICE1	4
PTK7	10
PTCH1	10
DLG3	5
SLC44A3	20
STAT3	17
SPP1	21
SLC4A5	2
DMKN	9
FAM189A2	8
FBXL17	6
CGNL1	47
HLCS	13
XRRA1	10
GULP1	13
LAPTM4B	12
SDC2	12
GRHL1	25
CIT	22
UMOD	6
CACNA1D	38
BCL2L14	12
PARD3B	31
CLMN	24
PAK4	13
DAB2IP	47
CLINT1	11
ZNF135	1
GLTP	8
CNKSR3	29
REST	15
RAP1GAP2	16
TMEM171	15
GOLM1	8
CAPN1	10
TBL1X	20
CEP70	14
REV1	10
RCN2	8
GNAL	5
SUPT3H	9
ADAMTS1	10
SNX10	19
CAPN2	10
IQANK1	12
CLSTN1	13
DNAJC11	15
PURA	14
METTL16	10
LAMB1	15
EVC2	18
ERC2	14
SULT1C2	15
SLC19A3	13
ESRRB	6
ASXL3	7
SHISA9	15
MORN4	14
ANXA11	13
WHRN	10
PHLDB2	27
DOCK1	22
MSH2	15
MAPK4	8
ADGRL2	14
TMEM106C	4
LMNA	24
SORCS3	10
BCAM	19
PON2	16
CHCHD6	9
CASR	14
UQCRFS1	7
CACNA2D3	25
ILKAP	11
NEBL	16
PRMT9	10
PROM1	14
PAQR5	25
KREMEN1	23
WWC1	28
HMCN1	5
RNF43	11
DSG2	7
TARBP1	22
SLC35F4	14
SUN1	26
WWOX	34
KCTD1	13
CTDSPL	25
RNF115	16
FGF2	11
MPPE1	13
IPP	17
ATAD1	11
GPHN	19
CKB	12
EPB41L1	20
PPARGC1A	26
DPH6	13
RBPMS	41
LBR	13
ARHGEF10	26
SLC22A3	17
FAM192A	8
PRICKLE2	48
FA2H	13
EFCAB13	18
BDP1	8
ELMOD3	15
AK7	6
FARSB	12
EPB41L4A	25
CA12	14
NUP160	13
NAALADL2	11
SPIN1	12
NAA38	3
XKR4	9
CPEB4	23
FAM110B	19
ADCY5	13
PRRG1	9
KCNIP3	12
ATP1B1	19
FKTN	11
ZNF283	2
SLC12A8	15
DNER	9
NUAK2	22
WDR72	21
PTCD3	8
CD24	15
THRB	16
MSANTD2	18
KCNK1	11
AGBL4	33
FAN1	13
SMARCC2	9
NSD1	16
NSUN7	19
OTUD7A	18
CPD	18
ITGAV	15
LNPEP	10
RALGAPA1	6
WSB1	12
C3orf67	11
MITF	19
SDC4	15
MRRF	12
ELOVL7	11
OCLN	11
CDCP1	14
PPP4R1	18
ANKDD1B	10
C6orf132	16
ARFGEF3	8
SCTR	18
PROSER2	23
HOOK1	14
PRKAA2	22
ARNT2	14
MYO9A	22
ODF2L	3
ANO5	5
IGF1R	45
DPP10	3
THSD7B	3
SEC22A	16
SMAD4	10
LETMD1	12
ZSCAN5A	11
ATP9A	9
NOVA1	12
MNAT1	12
MTCL1	22
PLD3	19
POGZ	19
PLCB1	30
DNAH14	12
ZDHHC7	18
EXPH5	3
SNAP25	8
CNOT11	14
TANC1	22
LIPC	23
ACADVL	12
CCSER1	9
DCDC2	15
SLCO1A2	5
PGBD5	18
MAP4K3	12
CADM2	1
AFG3L2	15
PLOD2	13
EGF	3
PLEKHA7	25
DST	39
TRMT9B	13
MRPS28	13
KNG1	8
CLCN5	11
RAI2	7
ANKRD46	17
SGPP2	10
LTF	16
NF1	15
WDR17	8
ANXA3	13
TMEFF1	1
ANXA4	27
NCMAP	11
NDUFS1	9
PRKRA	3
IMPA2	22
ATP5PO	12
OXR1	21
TOM1L2	17
APP	19
ICE1	11
SYTL4	5
SFPQ	13
FAM169A	11
INIP	15
FXYD2	15
SINHCAF	7
ARHGEF38	10
IGFBP7	17
HSDL1	5
C4orf19	18
RBBP8	18
CCDC148	14
VEZF1	20
CHCHD10	7
KANSL1L	18
THSD7A	11
FAM160A1	12
VPS9D1	2
H2AFY2	6
PLEKHH2	17
NRXN3	1
CXADR	13
NCKAP1	12
CCDC178	10
LRRC49	25
AUH	14
BACE2	13
SGMS2	15
EFCAB7	13
PKP4	15
UXS1	10
B4GALT6	13
ARHGEF3	19
ARHGEF28	22
RBMS1	24
PGM1	12
TTLL11	22
RAVER2	7
KRAS	5
EPB41L5	8
EML5	7
ACOT11	16
MEGF11	12
QTRT2	6
FRMPD2	5
ALPK3	17
BBS5	12
ZFP82	2
DYNC2H1	8
PRKCI	10
NIPSNAP2	8
THBS4	6
ATP5F1A	5
FOCAD	17
CLTA	15
CLIC6	15
CPT1A	16
AGRN	19
ANKRD26	8
ITGB3	20
CASC1	13
IGSF3	13
DROSHA	2
CLK3	5
FRK	13
AASDH	9
SMAGP	9
EEF1E1	10
KLHL13	12
GCNT2	11
FOSL2	21
HSPB1	18
NR4A1	25
CDKN1A	14
VCL	13
JUND	11
SLC25A25	20
MXD1	12
ACTN1	26
BTG2	13
JUNB	17
CRYAB	22
FOS	17
PDLIM3	9
MDGA2	7
ELF3	22
ATF3	16
BHLHE40	12
PER1	18
ID2	17
GDF15	25
PNP	7
THBS1	10
SLC7A1	6
UBC	17
SQSTM1	19
MKNK2	19
KLF6	20
NEURL3	15
ARL5B	3
ZC3H12A	8
MIDN	20
IER2	18
G3BP2	13
KLF10	20
CCNL1	11
EGR1	11
GADD45B	22
PTGES3	5
TPM4	14
TOP1	23
JUN	20
SREBF1	26
HMGCS1	10
HMGCR	7
ZFP36	14
KIRREL3	14
PIM3	18
MSMO1	7
CYP51A1	1
MED13L	12
EFR3A	17
TRIP12	15
SIAH1	15
FNDC3A	15
ARL8B	12
NBPF1	15
POLK	12
KMT2C	10
MOSMO	11
TLK2	9
SPG11	12
ARMH3	15
ADAM17	13
ITPR2	13
HERC3	16
USP32	19
DCTN4	16
TTC17	3
MTMR3	21
IRF2BP2	20
SND1	18
KLHL2	8
VPS41	10
GNAI3	10
RPS6KC1	12
SNX9	25
TATDN3	7
CDC27	18
CAB39	17
ZNF217	14
PHF20L1	12
CEPT1	8
WDR70	14
RAB21	15
DNAJC13	13
QSER1	10
LACTB	15
RB1	20
CMSS1	14
UBE2E1	14
VPS8	8
TRAPPC8	16
SNAP23	8
HDLBP	11
YTHDF3	2
RARS2	7
SPPL3	22
SESN1	12
PIKFYVE	15
ENOX2	9
ATF6	9
XPO7	17
CDK19	14
FAM91A1	15
MTM1	6
USP9X	15
CEP350	11
COPA	5
PHKB	3
ATG3	7
GDAP2	11
SLC38A9	14
BFAR	15
CYP8B1	16
CLNS1A	18
TEAD4	28
PSEN1	24
TMEM82	16
ZC3H3	18
ATF7	19
DYNC1LI1	6
USP6NL	8
ZCCHC7	9
ZNF860	18
AUTS2	30
CD40	6
ITSN2	8
SMIM14	14
SWAP70	17
OSBPL10	37
SLC15A4	10
GNA12	24
BCAS4	6
FIG4	11
PTPN1	28
ZFAT	21
RABEP2	1
BMP2K	15
CDC40	6
IFT57	9
ORAI2	7
AMZ1	11
PLXNA4	11
TTC7A	19
SSPN	11
PLEKHA2	14
NGLY1	6
BANK1	5
SEL1L3	18
TMED8	13
RRAS2	15
RNASET2	3
SNX3	14
STRBP	13
FAM117B	15
TBC1D22A	22
HDAC9	7
HIST2H2BE	6
MBD4	10
USPL1	13
ZC3H12B	2
PTPRS	16
ARHGAP24	35
COL26A1	5
STX7	10
SYNGR2	9
GGA2	7
DBNL	11
ZDHHC17	7
ZNF318	10
ABCB4	6
DOP1B	9
TMEM131	12
MAP3K1	17
SPOPL	8
TMEM268	4
ZDHHC21	5
CD55	3
BOD1L1	9
BTN2A2	8
SLC20A1	8
QSOX2	6
PPM1K	5
CORO1C	25
ST3GAL2	3
COL19A1	11
DNAJC10	6
HNRNPU	3
SMC6	8
TCF3	5
JADE3	9
GEN1	12
NIPA2	8
HEATR5B	2
MROH9	7
HMGCS2	15
KRT18	19
SEMA3B	30
KIF26B	27
KCNK13	6
ERC1	11
BICD1	16
RDH10	16
KRT19	23
ARID3A	22
ZFP36L1	21
LRRFIP1	17
NFKBIZ	15
PLEKHG3	25
PRKCA	45
AQP3	16
MACC1	20
RAB11FIP1	15
TBX2	12
EPOR	12
KCP	16
SORCS2	13
BMF	16
RRAD	15
DDIT4	19
SLC25A30	18
SNTG1	6
SDK1	23
KLF11	18
CTSH	20
ARL15	10
HIP1R	16
GSR	21
RASD1	14
HSP90AB1	11
MOCOS	15
KRT8	25
HUNK	17
WFDC2	14
GPRC5C	16
FAM102A	17
SH3TC1	16
MLF1	7
ALDOA	4
MYH10	9
SLC25A29	15
CTSD	14
CLDN4	22
C11orf80	10
TSC22D3	17
ARG2	17
NAPA	22
GRIP1	11
NDRG1	28
KCNIP1	19
S100A6	16
RASAL1	22
FDFT1	12
AZIN1	17
PGAP1	3
CLDN7	11
TLE2	17
SGPP1	12
SPTBN2	9
BTG3	6
CD63	7
MVD	7
TRPM3	21
IQUB	12
TLCD4	16
SUSD1	10
CXXC5	25
MTHFD1L	14
MAP3K21	15
IQGAP1	8
SGCD	9
IDI1	3
PATL1	17
ATP13A3	25
UGDH	12
MYO1E	16
AIF1L	12
PRKAG2	27
PIGQ	16
GRB7	18
CNGA1	7
RAPGEF3	17
SMIM5	14
TMTC2	7
PTBP3	13
NEK5	11
HSPA9	12
GRIN2B	4
ADAMTS3	9
ARHGEF10L	27
HELLS	6
SLC38A2	9
ADAM10	20
ADAMTSL3	7
MFSD14A	2
MID1	7
FAM81A	8
PIM1	16
SOX5	6
RNF207	14
DDIT3	10
ABCB1	15
SLC19A2	6
PFKP	16
FUCA1	10
C3	13
BHLHE41	11
EIF2AK3	6
SELENOS	3
UBE2J1	9
PDZD2	42
SIPA1L1	24
CLCN6	20
SLC15A1	20
TTC28	35
TENM3	14
HAAO	15
ASB13	24
PAX8	26
ABCC3	24
IL6R	20
ASTN2	30
SPAG9	25
CREB5	43
WDFY3	19
DPYSL2	24
ACSM1	6
DLGAP1	31
SH3GL1	17
MALT1	19
EHHADH	18
OSBPL1A	19
MB21D2	20
ALKAL2	8
MYOM2	16
NACC2	19
PLXDC2	17
WBP1L	32
CLTRN	14
SLC22A18	17
HS1BP3	27
PPP2CB	16
PRNP	10
MAST2	22
RNF19A	21
CDK18	22
RNF217	14
FAT1	26
ITGB8	20
RANBP17	22
TINAG	14
SLC25A43	16
DPP4	14
NPIPB5	14
DIP2C	46
ULK4	23
PAPLN	18
SPNS2	30
PTPRK	17
RAB7A	16
FMNL2	25
ADGRG6	14
GPC6	27
VPS13A	13
SNX30	16
KCNJ15	24
SEMA5A	20
LAPTM4A	22
C10orf67	20
BMX	12
PHACTR4	24
SPON2	16
GSS	15
P3H2	22
SH3RF2	10
ACSM2B	18
CELSR1	29
SRGAP1	18
PUM3	19
XPR1	22
TMEM163	14
LRRC23	14
FAM189A1	21
BNIP3L	27
NCKAP5	24
COL23A1	20
NET1	25
KNL1	13
SLC3A2	18
TMTC4	18
UBR4	23
TSPAN3	14
DNAJC15	17
BIN1	23
NFIB	32
PAPPA	22
MAP3K13	27
ZNF462	22
SPATS2L	28
GALM	18
AOX1	13
CLRN3	17
SLC16A10	21
ABHD17B	16
NPLOC4	27
ACSM2A	18
LAMTOR5	14
ILDR2	17
KLHL29	20
NEK6	25
PRSS51	14
QPRT	17
MTAP	10
UTP4	18
PBRM1	18
MCF2L	29
VNN1	11
NUMB	29
MICU1	28
TEC	13
IGSF11	23
SLC41A2	18
HDAC6	8
PLD1	19
ROR1	18
CTXND1	17
PPFIBP1	23
CEP57L1	18
PIWIL4	15
TGFBRAP1	11
EPHA7	11
PDZK1IP1	15
CTTNBP2	23
BNC2	35
NIT2	15
EPB41L3	18
DISP1	19
NRP1	15
DOK6	9
NCOA7	17
VMP1	19
RBM33	30
RDX	24
MAT2A	24
GNS	11
SCN8A	16
TMEM241	22
AFF1	27
ALAD	15
CES3	16
SLC13A3	20
MCOLN3	7
ZBTB16	23
HNF4G	16
NPR3	24
CMIP	22
SLIT2	14
NFIL3	7
NFIA	38
ZC3H12C	22
B4GALT5	26
CUBN	19
TSPAN1	19
GALNT2	25
C1GALT1	18
CPM	33
DDO	15
ARHGAP42	21
PRRC2B	22
TFPI	12
CNTLN	15
DMXL2	10
SORBS2	29
BHMT	17
LGALS2	20
GARNL3	20
TPCN1	26
ANPEP	25
EXOC3L4	22
DNM1	22
SLC38A7	9
ELL2	17
OGG1	15
CACNA2D1	13
KCNQ3	16
RERG	24
ACSM3	16
TTC38	23
PIR	16
ARHGAP32	25
OCIAD2	14
SCAMP2	14
PDZK1	14
CTPS1	19
ENPEP	23
ZNF592	25
RIOK3	16
AP3S2	29
CCDC6	25
ZFYVE26	16
CPEB1	4
APPL2	17
ABCC2	22
RIPOR3	22
SH3YL1	13
FUT6	17
AP2A2	25
LAMP1	16
FTCD	9
MLXIP	24
CFAP299	17
PKP2	10
CNTN3	14
FLCN	14
NLGN1	24
SLC1A1	20
L3MBTL4	23
AGXT2	19
TIPARP	16
PICALM	17
RFFL	14
FRMD4B	21
TCP11L1	15
SLC28A1	19
SLC34A1	19
SLC4A4	21
GATAD2A	20
MGST1	12
SYN2	15
AMACR	12
CFI	12
PARP6	21
DNAJC22	16
ABCC6	14
BHMT2	19
PLAAT3	21
FAM124A	17
FAH	17
SLC2A2	16
KCNT2	7
CLDN2	16
OR2T11	15
PAAF1	15
OR2T35	15
SEPTIN9	14
CEP192	8
ZNF83	20
ACIN1	14
GGNBP2	12
TMEM91	14
SMG1	13
MAP3K2	21
TYW1	18
SREK1IP1	4
HELZ	20
TAOK1	8
SMURF2	17
OPA1	19
STX8	10
RPTOR	26
ARID1A	6
ASH1L	17
RBM26	4
NCOR1	11
PSPC1	5
UBR5	3
BPTF	7
UTY	10
PTBP2	2
SCAF11	2
NBAS	8
GIGYF2	23
MRPL3	7
UCHL3	15
LRIG2	12
MAPK1IP1L	9
HTT	12
PDZD8	22
SCFD2	12
TMOD3	22
RABGAP1	11
SLC31A1	17
SFMBT1	21
SEC23A	9
CLOCK	13
RNF146	15
NR6A1	22
G3BP1	11
IREB2	13
MAPKAP1	23
USP31	15
GK	16
ESD	15
SNX14	14
EPG5	18
PGRMC2	14
TM9SF3	11
USP45	6
UBE3C	14
FGFR1OP	15
ZDHHC9	18
METAP1	9
DCAF5	19
PDS5A	14
WWP2	18
ARMC8	13
CUL5	11
CISD1	11
FAM204A	12
TBCA	18
STRN	4
PPA2	11
LEKR1	15
DOP1A	11
SLF2	22
RPE	5
NAA15	5
SMAP1	5
DNAJC9	8
PPP2R2A	19
GTF2F2	22
SHOC2	10
AGO3	16
RNF170	3
COG6	5
TPMT	9
ACYP1	8
TFG	14
NAT8	17
CNOT2	2
CCDC7	8
TIA1	11
AP3S1	6
CCNC	3
PHF3	16
KANTR	16
ABHD11	17
COL4A1	38
NOX4	19
LEPROT	11
SLC17A4	20
CTTNBP2NL	19
LTBR	20
NHS	22
ANKLE2	5
FGFR4	12
SBNO2	13
DLGAP4	23
ANKRD33B	21
AJAP1	17
EPHA2	17
B3GNT5	21
SLC2A9	17
KCND2	2
CABLES1	21
HYDIN	22
STOX2	23
KRT86	11
FTH1	25
SOX9	13
ACTN4	29
FHAD1	12
LRRK2	21
AJUBA	11
GMDS	32
CCNL2	18
ABI3BP	20
MT2A	13
GATM	19
UGCG	19
PLA2G4C	5
PSORS1C1	11
MET	23
SAMD4A	27
CCDC169	17
IFFO2	14
STX3	18
SLC17A1	21
KLHL4	4
PGM2L1	8
TMCO3	11
SLC12A7	30
TAF1D	17
ADCY2	13
ZMIZ2	16
SYNDIG1	18
FAM118B	14
FLOT1	18
FSTL3	17
MVP	17
DYNC1H1	10
GRIA4	16
VWCE	10
CAPN12	19
GPR143	19
CAP2	17
SLC22A2	21
SLC47A2	23
LPGAT1	25
TTLL7	14
CYP3A5	16
UBE2D2	22
TDRD7	6
TRIM38	19
HKDC1	13
CDH2	20
ABCC4	25
LRAT	12
WEE1	12
KHDRBS1	11
IL15	8
CFAP54	5
DCLK1	17
ENO4	19
CBX6	11
FGD6	17
ENAH	17
FCAMR	18
CLSTN2	22
SOX4	8
ITGB6	14
CNTN4	17
INPPL1	10
TACC2	25
PLG	11
NBR1	18
MLXIPL	21
AGPAT3	22
ATXN10	22
SMAD3	27
CCDC144A	5
TMEM50B	5
NME5	13
NUMA1	24
CKAP5	9
RCOR1	9
ABI2	14
APPBP2	16
PRR14L	12
XIAP	17
LEAP2	10
SAP30BP	17
DDAH1	26
FARP2	23
RAB10	19
ELAVL1	15
TGFA	16
KIAA0100	21
SCYL2	18
RPH3AL	15
ZNF398	3
PDPR	17
BCAR1	27
GPT	13
CAPN13	12
NT5C2	17
TSG101	2
FAM185A	9
BIN3	20
ASAP3	15
NANP	14
VPS37C	12
SARNP	10
PCLO	13
PDPK1	18
PSMD9	20
ABCD3	22
AQP7	19
CEP152	8
USP40	24
WDR59	20
TOM1L1	11
PDE8A	27
MAPK8IP3	14
IQCE	21
CRK	23
MCUR1	14
IST1	18
MRTFB	17
INAVA	14
BCR	23
METTL7B	13
ARHGEF12	25
CRADD	27
PIP5K1A	15
COL18A1	26
AATF	18
SLC38A10	20
SMIM7	5
P4HA2	21
KIAA0232	22
RFX2	29
MFN2	5
KIF13B	17
TTLL5	19
PPP1R9A	17
POLI	10
PRPF40B	11
ACY1	17
COMMD1	21
IFT43	20
PKNOX1	9
ZNF410	18
DHRS7B	16
IP6K2	22
BLCAP	13
LRSAM1	13
ZCCHC14	22
ABHD12	17
DGCR2	19
ZMYM1	15
DHX29	16
STX5	14
ZSWIM5	11
DEPDC5	8
BCL2L1	24
SLC66A2	18
ARHGEF16	18
GNG12	34
FBXO22	6
ZNF789	10
SCP2	24
USP42	7
HECTD4	12
MFSD14C	17
VAV2	22
TNFRSF10D	18
KIF1B	17
CAMKK2	19
ACSF2	16
HM13	20
PRPSAP2	17
ABL2	20
IMMP2L	7
RAD17	13
MROH1	12
PPP2R2D	18
SETD2	20
SAMD12	15
MYO15B	24
TTC25	17
UTP6	8
DMPK	15
DRG1	12
PTPRJ	27
ABL1	23
ACAD9	9
FAM133B	8
MDN1	13
VGLL4	17
FAM160A2	14
SBF2	26
TOPORS	18
GCDH	14
RAD23B	16
DCUN1D4	21
TRIT1	15
TUBGCP2	16
NVL	16
PPARD	15
SIK2	27
ACMSD	17
ADCY9	25
CERS6	16
RRBP1	21
OPN3	11
SLC13A2	26
MOCS1	17
DHX34	6
SYNE2	28
ATP2C2	22
STK40	16
D2HGDH	16
GRHPR	14
MLLT10	22
OXSR1	18
ASPH	12
FUBP3	17
CCDC146	23
SEC63	16
NHEJ1	17
DPF3	17
CDK10	19
BLOC1S5	15
SKIL	13
SCML2	9
FUT10	12
ZNF81	7
TMEM242	13
AGAP3	11
IVD	14
GBA2	15
KDM4B	23
GCN1	18
CDHR5	17
CAPRIN1	15
PAFAH1B1	16
PPP1R13B	19
SIL1	24
NCOA6	21
AP002495.1	17
DNAJC7	27
MOGAT1	11
NDUFV3	15
PAK1	12
CASTOR2	5
OPA3	14
PC	15
UGT1A5	20
FAM20C	25
ZC3H7B	18
PCBD2	16
INTS3	20
DTWD2	14
SHTN1	24
PPP1R16A	17
HIPK2	37
SUGCT	22
MPP5	15
ATP2A2	16
FHIT	38
KIAA1755	18
PVR	21
WIPI1	17
ACSS2	21
CPQ	28
FAM83G	14
CDK7	8
RABL6	17
CRYZ	9
CCDC40	18
SH2D6	13
BBS1	11
G0S2	17
UBE4B	13
EFCAB6	18
DHRS12	17
EXD3	21
MAPK8	15
DYNC1LI2	17
TBCK	17
ARMC1	13
NDST1	31
DHX57	15
HIVEP1	18
KATNBL1	9
SBNO1	19
MED13	10
IFT52	13
AFG1L	19
MAPK6	20
ARHGEF37	15
C19orf12	10
SUMO1	6
GOLGA1	4
AVL9	14
RTN3	16
SLC47A1	22
UNC79	25
ERCC8	10
ITFG2	15
AHCYL2	16
BCAS3	45
CASC4	18
ZNF627	14
RBM47	48
PTPN9	17
INSR	21
COG4	9
UBE2H	21
PELI2	23
NFU1	10
PHYKPL	16
ADNP2	12
LRRC69	11
NCKAP5L	12
GTF2I	26
MLH3	18
CEP295	17
ZBTB48	22
ITCH	23
FGGY	40
RBM41	9
FHOD3	45
CELF1	16
IGF2BP2	18
EXT1	24
KIAA1549	15
APOM	7
SAR1B	18
AVEN	17
KANK1	30
ESPN	24
TTC8	6
TNFRSF10B	21
GLG1	21
BCL7A	21
BTBD2	18
FNBP1L	23
GON4L	16
DCAF12	7
CCDC198	19
ASS1	23
CCDC57	26
ACOT9	16
SLC12A9	11
MTHFR	15
GLCE	33
NF2	18
DMTN	17
RASEF	16
OARD1	14
UNC13B	17
PARD6B	27
ATP6V0D1	17
ANKRD42	10
SPESP1	14
RNF121	22
IBTK	4
FAM228B	6
CTNNA1	29
TTC23	22
SAFB	10
PLEKHM3	25
ALDH2	19
RHPN2	21
CFDP1	22
HOMER2	13
GOLGA2	13
SPATA7	16
PDXDC1	15
PHYHD1	14
TNRC18	17
CYP20A1	15
PAFAH1B2	14
CTTN	19
UBE2E2	13
PLIN5	12
CMYA5	16
PITPNA	21
RPRD2	17
HPS4	9
GAS8	14
ACE	16
INO80	14
HDAC8	11
NSUN4	18
B3GALT5	12
NUDCD3	19
LARP1	22
ESRRA	7
XYLB	16
RETREG1	21
SERAC1	13
ECSIT	10
PGPEP1	24
B4GALT1	26
BAIAP2	27
RAD50	17
ENDOD1	14
DCAKD	17
SLC25A33	18
CCDC130	10
ANKHD1	17
CERS4	16
AKAP8L	16
RNF4	15
DGKB	16
LAMA5	23
HPCAL1	20
USP10	19
SLC5A10	14
RUFY3	20
PPFIA1	21
SLC5A11	18
TM6SF2	17
KDM4A	17
MAPK10	33
KMT5B	20
ATL2	17
CFLAR	18
WDPCP	19
ZNF3	15
METTL8	3
GPAT3	21
AGBL3	17
STIMATE	14
MORN1	18
LGSN	10
CBLC	19
IFT172	11
CABIN1	12
HSPA4L	7
PPP2R3A	15
MTCH2	13
ALDH7A1	20
GINM1	11
NMT1	16
TRIM4	18
SCAPER	8
CLDN10	21
ACAD10	19
EXD2	11
AK8	15
TSEN2	19
TSPAN9	47
CTNS	11
ACO2	34
BCL2L13	27
CYP46A1	17
LPA	11
RNF14	19
R3HDM2	11
SHLD2	19
TTC7B	29
PTTG1IP	19
SMIM4	11
CSPP1	11
AKR1A1	13
DHTKD1	15
ITPK1	23
PACS2	17
SLC16A9	18
NUDC	18
PLS1	14
ALG14	27
EBNA1BP2	20
MSH5	17
KCNK5	22
MST1	11
WIPI2	10
SMG5	18
CAMKMT	19
CLDN12	16
TMEM176B	18
ANKIB1	14
TMEM67	16
PTGR2	21
CCDC125	8
PIGL	18
DENND1A	36
TMEM41B	4
SNRNP70	18
WDR25	23
LCMT1	13
ZNF33B	10
CDC14B	16
LUZP1	12
GOLGA4	15
SFXN4	14
SPG7	22
FBXW8	16
TRAF4	13
FOXK2	18
CTCF	23
KLC1	21
ZMYM4	13
AGPAT5	20
AFDN	27
HSPA12A	24
TET2	6
SVIL	47
TBC1D22B	17
KIAA0355	15
VKORC1L1	15
CAPN5	13
ACER3	22
MTMR12	21
DLG2	23
TRAP1	18
KIAA0319L	10
HSD17B14	15
BABAM2	47
HEXA	16
MTIF2	5
AP1G1	20
AKT2	18
PPA1	19
RASGEF1B	23
SH3RF1	25
ZNF91	6
RNF185	24
PLBD2	12
DHX32	13
GABPB2	15
OTUD7B	13
REPS2	16
CYSTM1	23
AP3D1	19
BLVRA	9
WNT2B	17
TBC1D14	22
TOM1	18
LRRC27	15
ACVR1	20
ANKS3	23
PLXNB2	21
FBH1	9
VPS53	8
EPPK1	13
AGAP9	13
SIN3B	6
THRAP3	20
SUGP2	22
DHRSX	8
DIS3L2	15
FBXO28	17
MAP4	16
RSPH3	10
RPF2	15
ZSWIM7	10
SULF2	14
WDR60	20
TRAPPC12	15
IARS	9
MOB3B	20
MACROD1	34
PRMT7	10
TANGO6	20
RAB6A	9
PRR5	15
UHRF1BP1L	16
SNX1	18
FAM92A	11
DMXL1	16
COBL	22
YWHAE	16
PRKAG1	4
SETD3	19
YY1	17
LGR4	18
TEAD1	47
PHLPP1	12
FTO	25
ETHE1	9
KIAA0753	17
DAG1	13
MGST3	15
SLC6A20	12
SRSF4	16
YTHDF2	12
LMTK2	18
CCDC12	25
AIG1	14
UQCC1	19
CCDC92	11
DNM2	24
UCK2	9
MPC2	8
MRS2	17
KCNH6	17
RCL1	12
GRAMD1C	17
SLC22A12	17
PAIP2	16
ENPP6	20
LRRC8D	19
C11orf49	18
UBAP2	20
WARS2	9
BRD4	19
VEZT	16
EPS8L2	23
ANKRD27	3
BBOF1	15
DGLUCY	20
ENOSF1	22
ZNF804B	15
ARHGAP35	21
CERT1	16
SCMH1	28
TSGA10	9
PBX1	25
UPF2	18
SEC16A	13
SLC26A6	13
TPRN	12
DDX42	4
KLHL24	10
ATG4B	24
TMEM63B	22
PRKRIP1	21
SAFB2	17
PUDP	12
SPTLC3	15
NINL	21
POLR1A	9
BRD9	16
ZER1	18
CMPK1	18
BCL2L11	9
COQ4	10
VAC14	17
ARHGAP27	24
PDSS2	16
FBXW2	11
SRRM2	10
HSF4	13
SDAD1	11
NEMF	13
SLC20A2	12
C7orf50	23
CPLANE1	5
PRKCZ	20
TBC1D8B	19
PABPC4	9
CD2AP	17
GBF1	18
SMARCB1	17
NPEPPS	8
SLC43A2	22
ZNF609	23
MBTD1	13
SHB	26
EP300	11
PILRB	13
INVS	12
NBEA	14
PPP6R2	23
JADE1	16
LPIN3	20
DHX30	9
RAB1A	18
CLPTM1	22
GLDC	21
NAXD	15
SLC22A13	15
UEVLD	5
ELP4	11
WAPL	17
ERGIC1	25
ARHGEF7	13
MAVS	15
USP54	14
HDHD2	4
MGRN1	22
LDAH	23
SUFU	29
UBE2R2	19
GPATCH2	15
RAB40C	22
TRIP4	18
IDE	4
ZFP64	8
NPIPB2	13
GAK	13
CEP89	18
ATP6V1C1	19
TAF12	9
HERC2	14
RSPRY1	20
CTPS2	7
KCNG2	17
ZNF362	22
SCHIP1	16
HIPK3	18
MTA3	19
ERBB3	12
PLEKHA1	19
ZFYVE9	10
EWSR1	15
EYA2	17
NCEH1	22
KIAA0895	17
PRKAR1B	27
SCAP	15
LRP5	24
QRICH1	12
DEAF1	22
ZFYVE1	10
WDFY1	18
CSNK2A1	15
EFCAB2	17
FAM219A	20
SENP5	8
SEPTIN11	20
AK2	22
STON2	25
HSP90B1	6
ANXA7	6
ZNF587B	7
DLG5	14
YWHAG	14
TRPV1	14
PFKL	7
PIK3CB	18
FBXO42	15
SPAG1	15
VPS35L	13
EIF1AX	14
ZFAND3	16
AK9	18
STARD3NL	9
ZNF516	24
ECHDC2	14
SENP2	19
EHMT1	18
LIMS1	14
GRAMD4	24
USP30	18
TSC1	11
POM121C	13
BRI3	22
HSPD1	4
PMS2	8
ZC3HC1	21
CUL4A	21
RAB40B	18
GRAMD1B	16
IFT88	19
CCNY	20
RAB2A	11
LRRC1	23
ZNF780B	8
MIA2	15
STAU2	19
ST7L	19
PPCDC	15
CPPED1	20
DNAL1	23
UPRT	1
DOCK5	7
GKAP1	11
RNF130	17
XPNPEP3	12
STRN3	14
NME7	21
UBTD2	17
GOLGB1	11
TRNAU1AP	6
TADA2A	10
BTBD7	21
IGF2R	22
PCNT	4
MYH14	17
KIF6	24
IFRD1	14
XPO5	11
UBE3D	12
UBAP1	17
LRRC28	26
MAPKAPK2	16
LONRF3	9
PCCA	17
NBEAL1	10
SEPHS1	15
RSKR	21
TM9SF4	14
SLC39A11	23
TULP3	20
SYMPK	9
MAU2	20
PUM1	19
DSE	17
CEP164	12
RCC1L	3
ACSL1	20
SLC5A9	16
RASSF6	19
SCAF4	13
TCF20	24
PI4KB	14
MINK1	16
ZNRF3	31
KCTD20	18
ARHGAP39	14
P2RY6	17
SNX4	20
VDAC1	11
BAG4	12
PDZRN3	19
MPST	12
CDR2	19
DNAJC16	18
RABGEF1	4
ZNF700	6
FSD1L	13
GAREM1	21
MGMT	17
PUS7	12
SLC35F2	13
ZC3H14	12
WIPF2	19
KIF3B	21
PLEKHM2	15
PPM1D	9
KDM2A	14
ILRUN	15
CPNE4	12
WDR47	15
GLYR1	18
ATG13	10
CLTC	17
FAF2	13
PI4KA	9
KSR1	19
THNSL2	14
TMEM232	7
PHF20	12
CCDC138	17
MLEC	22
MAST3	11
AFF4	21
NSMF	14
FAM222B	22
TJP2	22
LEPR	12
PPP2R1B	25
LMF1	11
PISD	15
RBM20	15
ZNF277	15
WDR5	11
MYO5B	27
TMEM245	18
CCDC30	17
MAP3K14	21
RNF11	16
ZSCAN30	8
LUC7L	12
LMAN2L	13
ELL	24
FBXL2	5
CCDC191	13
SLC2A11	15
PPME1	7
EIF4G2	11
TPCN2	18
PSMB7	21
RBM6	22
INPP5B	15
AARS	10
CLCN4	13
KIAA1671	31
FREM2	16
CBY1	4
XPC	19
SLC22A11	16
ADCK1	10
MTMR2	21
GDI2	19
BRF1	12
SLC35E3	15
NFX1	24
RRAGC	12
ARMC9	14
CRY2	18
SHPK	14
C5orf67	13
CSNK1G1	16
HIBADH	11
STYXL1	22
SIPA1L3	23
TMEM37	22
WDR91	17
ITPRID2	10
OSCP1	8
AFMID	20
FTCDNL1	14
AK4	23
CLIP1	15
RCAN1	24
PATJ	19
SMIM24	12
ZBTB8OS	16
TULP4	18
SFSWAP	3
DNMT3A	9
NXNL2	15
POR	22
FBXL19	7
FGD4	25
TAF4	15
ASL	15
SPART	13
ESF1	12
SLC25A13	13
CEP83	11
PEX14	26
MEI4	9
DHDDS	9
ENSA	8
MAML1	16
DCBLD2	15
MGAM	11
SH3D19	17
GLIS1	20
TEX2	20
EIF2B3	5
BAZ1B	13
LANCL2	14
CTNNBL1	17
SLC22A24	18
TAMM41	6
FBRSL1	15
WDR73	17
SRPK1	14
RXRA	27
SPEN	26
TNRC6A	19
PTPN18	3
XPO1	9
SNX27	20
EIF3K	17
UBE2G2	14
IDO2	9
LHFPL2	19
GOSR1	8
SRC	15
[truncated: 6,337 more rows]

## Sheet: Figure 6c
Differential expression ranking:				TF ranking:
LFC	p	Rank		Transcription factor	n target genes	n target CREs
1.65211	0	1		All downregulated genes	986	1
1.62624	0	2		Downregulated genes with linked CREs	813	1
1.50205	0	3		PPARA	518	5917
1.43872	0	4		HNF4A	495	9632
1.42565	0	5		NFIB	481	4760
1.29846	1.15405996880516e-289	6		GLIS1	433	2600
1.22598	0	7		CUX1	427	4617
1.19669	0	8		MAF	410	4453
1.16391	0	9		TFEC	394	1079
1.16379	0	10		HNF1A	356	3215
1.1588	0	11		HNF4G	354	5117
1.026	0	12		MLXIPL	339	1013
0.988876	2.47825057994569e-273	13		NR1H4	315	3275
0.982948	1.72033657649249e-270	14		PBX1	313	3510
0.972227	0	15		NFIA	303	2891
0.964683	0	16		BNC2	261	731
0.959956	0	17		PAX2	260	2208
0.949354	0	18		TEAD1	257	2030
0.938892	0	19		ZNF69	243	1712
0.932903	5.25317889182053e-162	20		THRB	224	2972
0.925684	3.92520260342059e-176	21		PAX8	216	1042
0.908877	6.34774538716159e-145	22		ZBTB16	202	1465
0.908665	0	23
0.905068	2.73742195167918e-247	24
0.901634	3.02453610887652e-135	25
0.873479	5.65818905120906e-287	26
0.866214	6.66996481558651e-172	27
0.832212	0	28
0.82974	3.98359403563593e-235	29
0.8146	1.40578177730681e-272	30
0.784893	1.1537188907814e-302	31
0.78181	0	32
0.770545	0	33
0.768119	0	34
0.766558	4.23435514660874e-276	35
0.75311	6.14437898711653e-221	36
0.725966	2.25723179859799e-254	37
0.722117	0	38
0.719826	1.37436558005928e-292	39
0.719152	2.04532589449837e-218	40
0.714903	4.4116686245806e-174	41
0.694882	1.360724057827e-143	42
0.689206	7.52355441799043e-66	43
0.677619	1.63310569643725e-144	44
0.660592	7.29613370467803e-107	45
0.658595	5.98158642743315e-278	46
0.655708	4.77583241788011e-233	47
0.654341	2.93710404006699e-254	48
0.653913	2.99643717897918e-146	49
0.651086	1.78848266534683e-166	50
0.642885	2.57920274562843e-258	51
0.6324	4.11712845219402e-199	52
0.630443	8.52963440048611e-213	53
0.618004	1.22297501796568e-240	54
0.615331	4.44152204283531e-237	55
0.609405	5.22584163094275e-188	56
0.609028	7.110085321596e-121	57
0.608116	1.2420080469898e-121	58
0.607705	2.45941508970549e-143	59
0.605029	1.38845467851358e-253	60
0.603441	2.9855815978725e-239	61
0.595767	1.65887105349106e-116	62
0.589458	3.02767922744391e-223	63
0.58233	2.91408733213631e-218	64
0.582178	6.97386972035221e-261	65
0.580611	1.1078536459183e-197	66
0.578755	4.88754521245796e-133	67
0.572563	7.03345061987263e-104	68
0.570378	9.30492873430429e-232	69
0.565247	7.06494437144024e-207	70
0.565017	3.59107173335333e-218	71
0.559338	2.90072924288163e-148	72
0.557713	8.51985601324068e-117	73
0.556869	7.1623963801378e-147	74
0.554936	5.36495338585611e-152	75
0.553011	1.93512994329672e-130	76
0.552692	1.41170740533032e-226	77
0.543231	3.06854700777123e-198	78
0.542602	2.41593278796261e-176	79
0.53878	1.93271655292669e-194	80
0.538696	3.15543544351977e-193	81
0.538089	9.55273357649738e-43	82
0.537261	2.14829734162914e-231	83
0.537229	5.5648801652724e-147	84
0.533276	1.92905834868744e-153	85
0.532638	4.99299049309932e-136	86
0.528298	1.46902756752379e-128	87
0.526776	3.54828441587177e-170	88
0.526133	1.24810738207229e-146	89
0.524729	5.12823603431666e-144	90
0.52327	2.69054184134552e-178	91
0.523075	1.45992445438597e-178	92
0.521829	1.26271061898641e-198	93
0.518163	1.7013804736301e-108	94
0.516953	1.84033779082597e-111	95
0.516731	7.89612417892497e-180	96
0.512871	1.430545780392e-239	97
0.509839	7.6849966780304e-144	98
0.506531	1.64364357355465e-160	99
0.504867	5.33058952757064e-107	100
0.492093	3.24752287793541e-194	101
0.486914	1.0579996408748e-155	102
0.486628	1.89894479495777e-150	103
0.485295	2.45620289746141e-138	104
0.483457	9.15985194187275e-98	105
0.482542	3.3925057466105e-110	106
0.476778	1.29463228087486e-174	107
0.475306	2.39938756032811e-172	108
0.47042	7.75044608676249e-82	109
0.470111	1.45794536435814e-43	110
0.468417	1.66857013741791e-68	111
0.462991	1.08963215328193e-147	112
0.461515	3.1605071087068e-159	113
0.46062	2.48921649411086e-103	114
0.460559	8.44983804836094e-144	115
0.460394	4.32249190758276e-92	116
0.458409	3.01108911982835e-150	117
0.457625	1.23362445841812e-170	118
0.455898	1.42463799239955e-118	119
0.450122	4.27514508260444e-87	120
0.443145	1.54231748411724e-145	121
0.442767	2.39646970052155e-110	122
0.440272	1.96300656158646e-157	123
0.439089	7.07812093906098e-40	124
0.438166	8.27619921378973e-163	125
0.437649	2.61915293813738e-134	126
0.436359	1.18334718024263e-101	127
0.435824	8.6408021656339e-96	128
0.434566	2.70282451364079e-124	129
0.433684	1.508085862871e-109	130
0.430657	1.75140253662549e-98	131
0.428845	6.09042083332069e-140	132
0.425777	6.69205896467326e-117	133
0.421346	2.93574010966144e-101	134
0.421298	7.03631893892274e-132	135
0.420702	1.0231359821067e-125	136
0.418808	2.31631047268399e-117	137
0.416862	2.10508549161401e-144	138
0.41521	1.00125544441144e-93	139
0.414445	5.53905059672259e-125	140
0.414341	9.7146854011968e-96	141
0.411238	2.5454660374071e-168	142
0.407497	1.11747329499972e-118	143
0.407429	4.46853394902067e-97	144
0.407237	1.21412143952669e-92	145
0.404697	2.49146915475579e-128	146
0.40317	8.51889395049793e-62	147
0.400266	2.37402476561353e-80	148
0.39974	2.19431582857764e-39	149
0.399702	2.90003628725685e-88	150
0.398321	2.48467728965979e-172	151
0.397835	4.83122862928049e-118	152
0.39553	1.26401210598357e-42	153
0.395141	2.68570999595718e-143	154
0.388762	1.82282962276581e-105	155
0.385427	1.54649641620966e-81	156
0.38455	4.41336891691492e-113	157
0.384392	3.1801235989105e-117	158
0.382451	1.61456697288432e-116	159
0.380643	6.93801287347968e-104	160
0.378883	1.64210899386105e-27	161
0.377306	3.47004302542873e-126	162
0.376904	8.84812928508541e-126	163
0.376516	1.17345825866198e-110	164
0.37457	9.19519501907574e-88	165
0.37253	1.18621973440925e-62	166
0.371978	8.47734925019035e-54	167
0.370166	8.84654722346898e-109	168
0.369454	7.48699687303147e-118	169
0.366589	1.74110609626602e-94	170
0.366474	2.69376316929706e-90	171
0.366258	8.82456147999759e-94	172
0.366162	1.06834947432227e-99	173
0.362676	5.69376442891083e-149	174
0.362479	2.11694133556527e-113	175
0.360315	1.94387273504102e-97	176
0.359776	8.71286282532277e-123	177
0.359339	5.51393120152064e-34	178
0.358147	3.81981988176241e-35	179
0.356583	4.48050099795101e-124	180
0.350796	3.32956180911953e-63	181
0.349309	7.45773987008729e-137	182
0.34659	1.04757052614609e-72	183
0.346578	5.98400714025523e-123	184
0.3461	1.16865704567444e-112	185
0.343132	1.93802050609472e-86	186
0.342943	1.94137402178827e-114	187
0.341619	3.08475307987148e-85	188
0.34084	8.95780482587412e-92	189
0.340173	6.73093947340352e-75	190
0.338813	7.55392629315783e-100	191
0.338323	1.73795348562911e-96	192
0.336729	6.26882266673489e-62	193
0.335461	1.12719966681169e-77	194
0.334501	4.10418431661419e-89	195
0.334113	5.36670089821203e-78	196
0.332272	9.49700917987888e-31	197
0.331749	1.06114785838607e-127	198
0.33125	1.03247979296011e-62	199
0.331249	7.88202089292951e-119	200
0.32963	3.77268199907752e-106	201
0.328456	8.03284348042819e-60	202
0.325336	2.01307143667969e-63	203
0.324367	1.48932974694422e-101	204
0.32436	3.93553190931559e-113	205
0.323602	2.16910031274174e-103	206
0.323126	1.21965650577394e-55	207
0.321474	9.28089709483574e-33	208
0.321101	1.3279730003142e-73	209
0.320385	1.84876172883448e-73	210
0.320301	5.3174150582679e-51	211
0.317952	9.8426569026786e-68	212
0.317341	2.49238250036093e-103	213
0.313522	1.51236389677526e-70	214
0.312864	4.52178167984324e-66	215
0.312858	1.37055325322356e-97	216
0.312183	5.66241242275891e-86	217
0.310711	2.16686918434419e-52	218
0.310551	4.85366385946591e-96	219
0.309659	9.31195981796376e-110	220
0.309313	3.1214986672138e-95	221
0.306932	1.18024254368965e-67	222
0.306579	5.23305353884755e-105	223
0.306131	4.84556891647159e-66	224
0.305738	1.71706895311453e-75	225
0.303818	1.81002599762998e-77	226
0.303567	1.91723611300373e-27	227
0.302477	9.44235700816071e-94	228
0.301633	4.53596354002757e-58	229
0.301046	2.9939997815498e-63	230
0.300926	1.56907609868646e-84	231
0.300336	7.38962914410321e-84	232
0.300169	4.02810811891336e-107	233
0.299482	1.65860134576838e-60	234
0.298894	1.04846850479389e-73	235
0.298447	1.26928038365904e-42	236
0.298433	2.96957575452359e-119	237
0.298332	1.06975787905827e-84	238
0.298034	7.53656663577022e-67	239
0.296601	4.14600195865197e-81	240
0.293694	1.35429526805847e-52	241
0.293614	8.96607626275847e-109	242
0.292848	1.89505259746037e-82	243
0.290341	5.42758266148613e-64	244
0.289713	1.18374832489294e-77	245
0.288412	2.76922063222911e-63	246
0.286745	3.95655763962771e-32	247
0.286077	1.35707669807673e-102	248
0.285278	6.11534297502979e-76	249
0.285027	7.95436439336716e-50	250
0.285003	1.49629908695576e-65	251
0.284605	3.78350162799891e-72	252
0.28454	4.43729085504829e-65	253
0.28295	2.89580842985311e-83	254
0.281429	2.32135124431436e-85	255
0.281311	8.57409814562074e-63	256
0.280252	1.09268021060953e-72	257
0.279957	2.20022805509327e-44	258
0.27715	7.08148691183165e-68	259
0.277078	4.60116841499523e-101	260
0.277006	1.99115064238252e-65	261
0.276742	4.65129948041384e-53	262
0.273644	1.29887177101508e-82	263
0.272945	2.96211108504841e-104	264
0.27282	1.16519828644513e-74	265
0.272261	2.93551404713941e-104	266
0.271768	3.02286707943232e-52	267
0.271545	7.15916574369205e-44	268
0.270079	2.5650665754689e-28	269
0.270038	1.82436436299557e-56	270
0.269534	6.77340257920695e-62	271
0.268946	1.45061856791769e-49	272
0.268251	1.90904270154206e-71	273
0.266752	1.66366401828782e-39	274
0.264359	7.6492839673068e-57	275
0.263386	2.69105855784287e-48	276
0.263207	1.63764624501324e-41	277
0.262934	3.12753075183267e-48	278
0.261722	7.9162199940201e-67	279
0.261692	1.56847507178162e-40	280
0.260119	3.40501678193489e-79	281
0.259989	1.16759874344849e-51	282
0.259345	6.21751526671821e-79	283
0.258954	4.05854457128319e-58	284
0.258729	6.57084745849255e-63	285
0.258419	1.36761552949248e-63	286
0.25786	2.25439237220442e-27	287
0.254936	6.61448850390247e-68	288
0.25416	1.26821166175008e-51	289
0.252868	1.42778819528089e-82	290
0.251993	2.86430826408304e-62	291
0.250739	5.18605376811262e-100	292
0.24999	1.09597834434094e-48	293
0.249951	1.50698164754835e-41	294
0.249306	3.00469179336708e-52	295
0.248796	4.15572592745297e-78	296
0.246528	2.27133669467222e-76	297
0.246084	2.34628383917848e-54	298
0.245439	1.20090088294841e-57	299
0.245439	8.69944303288546e-52	300
0.24463	6.81733944327467e-53	301
0.244229	5.99778112765904e-45	302
0.243755	3.33706948736954e-48	303
0.243389	1.10897014209857e-47	304
0.242681	3.59731862135991e-57	305
0.242495	2.18470865886313e-94	306
0.242301	2.26922874148977e-66	307
0.2418	2.69085187053968e-32	308
0.24173	2.52422171887755e-38	309
0.241581	5.07799271223056e-74	310
0.237949	1.21750793015353e-72	311
0.237044	7.33389230317441e-45	312
0.235369	3.11352588063817e-77	313
0.235124	2.84454192884706e-50	314
0.234567	1.42888255068748e-75	315
0.234318	1.04883778435018e-36	316
0.232981	2.88212415986532e-76	317
0.232721	2.77065232560143e-48	318
0.23149	2.08965997864504e-42	319
0.230559	4.74184364638055e-84	320
0.229919	7.87385521272963e-68	321
0.229874	2.08167402369583e-50	322
0.229868	1.12928292464435e-79	323
0.229769	1.69666776466558e-72	324
0.229096	2.37868518495117e-44	325
0.229069	9.53454932329137e-32	326
0.229027	1.57676411165407e-47	327
0.228031	3.9136650006944e-56	328
0.227878	8.2059460218549e-43	329
0.227075	1.03493350500039e-37	330
0.225243	1.28505951266483e-46	331
0.22508	1.8845111038815e-73	332
0.224831	5.29477523747201e-43	333
0.223097	7.53516783052369e-31	334
0.222735	1.14538606749271e-68	335
0.222249	2.2225652341335e-86	336
0.222206	1.36913404687721e-35	337
0.221808	7.03247481439998e-61	338
0.221793	1.60966341884444e-18	339
0.220711	4.4764557088631e-77	340
0.21965	4.84844838803617e-17	341
0.21831	9.04002317663928e-34	342
0.217867	3.05910317054499e-68	343
0.217438	5.35469338696772e-76	344
0.217221	1.32365827867385e-50	345
0.216903	2.07281771528661e-43	346
0.216798	1.94050583389625e-72	347
0.216498	7.40719141738167e-31	348
0.216407	7.70609908011162e-25	349
0.214532	6.8032750501237e-43	350
0.214256	1.4081193590975e-46	351
0.213399	8.0418367215866e-47	352
0.213166	4.6261396499278e-53	353
0.211267	1.47921114127311e-52	354
0.210763	3.11499932613703e-73	355
0.21058	3.57044124155563e-50	356
0.210198	1.89046762064164e-38	357
0.207228	3.57850470944168e-49	358
0.206965	7.56861043102911e-38	359
0.206378	4.45262790749755e-15	360
0.205252	6.30978145944413e-55	361
0.20502	1.50096345914396e-41	362
0.205012	2.70342545525189e-70	363
0.204788	1.45190267461835e-45	364
0.204655	6.32488460133617e-09	365
0.20464	2.92559595288908e-83	366
0.204502	2.74803255942945e-39	367
0.203075	2.82997720413137e-38	368
0.202982	1.02627451954719e-41	369
0.202543	2.27720310471786e-06	370
0.202289	6.82387189829877e-57	371
0.202144	8.97911876255687e-68	372
0.201294	4.57874391050208e-32	373
0.200342	1.12939358925178e-66	374
0.199993	4.04908780165797e-30	375
0.19981	3.86413331841939e-43	376
0.199542	1.11886909550971e-71	377
0.199069	1.75469953888469e-33	378
0.196931	2.23642556761999e-60	379
0.196729	4.13551179833659e-36	380
0.195795	1.70726495386373e-32	381
0.195749	1.6891730279786e-37	382
0.193544	2.91942083107183e-37	383
0.193409	2.82806512491207e-27	384
0.192825	8.270576848608e-50	385
0.192311	3.65483798932935e-54	386
0.192141	5.707172923309e-53	387
0.190944	2.29843018570561e-32	388
0.190742	2.53926083285621e-31	389
0.190446	5.02811567750102e-38	390
0.189661	1.54647546541796e-42	391
0.188836	3.85002615250096e-27	392
0.187354	6.16660271749183e-35	393
0.186999	3.92925656931585e-44	394
0.186998	6.87855313564685e-31	395
0.186904	2.34091081393633e-39	396
0.186689	7.46997292355642e-25	397
0.18664	1.34640604251703e-44	398
0.18609	1.47349632903963e-28	399
0.185891	1.47440104850087e-53	400
0.185769	2.20573579647894e-61	401
0.185639	2.00144073780318e-39	402
0.184889	3.81150825457928e-49	403
0.183922	2.58344625817342e-45	404
0.183324	1.73375746382563e-35	405
0.183307	3.54039428983734e-58	406
0.183033	6.65898579282325e-31	407
0.181973	5.31189526558601e-42	408
0.181358	2.14795823283099e-26	409
0.181186	1.47871627837934e-32	410
0.181124	1.69245814100515e-39	411
0.181108	2.02080003498369e-48	412
0.180621	2.63463817488639e-27	413
0.180563	3.84003809536115e-38	414
0.180087	4.71396514877398e-41	415
0.179351	7.83366953815958e-47	416
0.179248	6.4130722506702e-35	417
0.179215	1.23885628467294e-26	418
0.179174	4.49951354716305e-12	419
0.178843	7.05310362897248e-43	420
0.177942	1.85419651124216e-44	421
0.177414	2.48086202173735e-25	422
0.177098	3.21661124120866e-53	423
0.175675	2.96783039065805e-45	424
0.175323	1.12402159149984e-28	425
0.175242	3.44382693862404e-24	426
0.175077	9.88806277511652e-61	427
0.174908	5.4262591756699e-48	428
0.17464	1.70481508586053e-34	429
0.17462	6.69182560813428e-44	430
0.174031	5.40161754388755e-17	431
0.173793	4.9981569174174e-39	432
0.173698	8.36217214909183e-34	433
0.172633	1.06523070951322e-29	434
0.172614	4.9320597143032e-50	435
0.172382	3.31184776211024e-21	436
0.172276	3.14674995304318e-44	437
0.172213	3.10735439703215e-51	438
0.171796	2.74707097142523e-25	439
0.171357	1.91286405176678e-33	440
0.171269	2.12140153173209e-31	441
0.170785	1.45410934562012e-24	442
0.16923	2.21337985984629e-33	443
0.167983	8.76801486061922e-26	444
0.167811	1.21889442762023e-27	445
0.166929	3.90392701095219e-28	446
0.166578	5.30319303208155e-34	447
0.16654	6.44449064128157e-28	448
0.165744	3.2583739931773e-35	449
0.165631	1.10704131702397e-33	450
0.165241	4.07939549609437e-14	451
0.165127	6.11904292359773e-36	452
0.164449	1.48643411823113e-36	453
0.164359	7.39926874962103e-33	454
0.164339	1.56975138913664e-27	455
0.164316	1.23359362203102e-32	456
0.161052	2.60698625592095e-19	457
0.160333	4.17309678369253e-25	458
0.160198	1.65880701067893e-35	459
0.159633	9.02675421099026e-20	460
0.159075	4.33838475369136e-19	461
0.158132	9.24005623525981e-51	462
0.157853	1.33067306575661e-28	463
0.157738	3.45362256153722e-22	464
0.157605	4.72558875365769e-31	465
0.157479	1.38947999120833e-53	466
0.157446	7.97576576987471e-35	467
0.156716	3.12397126811997e-41	468
0.156657	2.2122271557324e-15	469
0.156641	2.83537439656769e-38	470
0.155835	1.92486356974271e-24	471
0.155808	4.13108986910992e-44	472
0.154933	6.59955071771476e-19	473
0.154364	2.41510953462284e-44	474
0.154146	9.08064053730432e-52	475
0.153663	8.90652050016152e-19	476
0.153546	5.43971411163359e-29	477
0.152878	1.629412724758e-13	478
0.1519	1.21086117549072e-22	479
0.151799	1.67991431593027e-39	480
0.151681	5.42464442435278e-30	481
0.151662	1.76196596742181e-25	482
0.151441	7.94140090607853e-20	483
0.151146	1.65549111615162e-21	484
0.150675	2.75121645664533e-26	485
0.15056	6.61235580889706e-14	486
0.15037	2.50116718476427e-20	487
0.150295	4.00492316840825e-44	488
0.150086	6.96540525331055e-19	489
0.149738	1.09297292662616e-43	490
0.149538	2.56747633279585e-24	491
0.149229	8.11499316564716e-50	492
0.149086	3.67878139313206e-35	493
0.148634	1.00878166026845e-36	494
0.14859	2.65679439211834e-28	495
0.148417	1.34962858914965e-43	496
0.148008	9.34145294748863e-32	497
0.147697	3.61001826481925e-14	498
0.146932	3.02957382527928e-15	499
0.146806	1.10579597537106e-32	500
0.146498	4.0905680524456e-31	501
0.146041	4.7693122247577e-08	502
0.14556	1.11275614387719e-19	503
0.145344	4.24815064538429e-21	504
0.14534	1.46770223111336e-46	505
0.14534	8.7175893634257e-37	506
0.145314	7.49621802677553e-44	507
0.144938	3.59257131374636e-25	508
0.144824	2.63070335069663e-28	509
0.144394	4.78368180115459e-25	510
0.144366	8.88187192065159e-23	511
0.144082	2.04431540065516e-15	512
0.144042	1.05398185300145e-27	513
0.143946	2.24867138260706e-17	514
0.143762	1.42812774542281e-20	515
0.14325	1.03651553375585e-28	516
0.143175	4.72086523837464e-35	517
0.14306	2.03211556328818e-28	518
0.143031	9.8165882127809e-29	519
0.142892	5.41706948687373e-42	520
0.14214	1.76849788569441e-25	521
0.141343	1.36597259880939e-16	522
0.141135	3.34352548071434e-21	523
0.14112	9.17185321340913e-34	524
0.140955	2.99113633398631e-15	525
0.140838	1.58658999532902e-26	526
0.140732	2.3137632897116e-51	527
0.140697	6.27196800259775e-36	528
0.14055	1.46914254338827e-17	529
0.140359	6.18350174778083e-19	530
0.139807	6.41780224709848e-16	531
0.139402	1.37845841251045e-33	532
0.139264	4.86483182902999e-43	533
0.139237	5.64702261175392e-18	534
0.138976	3.24142267529101e-28	535
0.138954	1.77198550192928e-17	536
0.138515	8.1106517842176e-22	537
0.137988	9.12766894726935e-39	538
0.137736	1.96048935169143e-40	539
0.137105	3.9103726636983e-31	540
0.136925	1.00123224733587e-19	541
0.136619	1.19843670286572e-47	542
0.136444	1.43116810146636e-31	543
0.135574	1.14086472317584e-16	544
0.135544	9.49930784284352e-17	545
0.1354	1.65050868193342e-28	546
0.135244	6.64101170989946e-48	547
0.134866	8.87749453234935e-18	548
0.134852	2.08641574032941e-25	549
0.134192	2.60633145199082e-10	550
0.133847	6.15976493456478e-30	551
0.132779	8.091777139108e-16	552
0.132545	2.42243925849253e-34	553
0.132519	6.53310058326882e-22	554
0.132427	3.70261260573701e-38	555
0.132202	8.83754643359753e-20	556
0.131759	7.73549823293689e-48	557
0.131393	2.6436980614147e-53	558
0.131261	4.15607675884232e-22	559
0.131097	1.8480284783951e-19	560
0.130829	7.14945904742795e-17	561
0.130248	1.32959068008414e-26	562
0.130221	8.16557400194139e-10	563
0.129933	9.75538565110646e-18	564
0.129824	6.74959716776056e-29	565
0.129455	1.92196973781529e-18	566
0.129394	3.19807970950636e-28	567
0.129166	4.82237103583611e-18	568
0.129158	6.2007225186764e-16	569
0.129132	4.69927091390115e-22	570
0.128706	3.75006895701895e-24	571
0.128355	2.40659274175243e-37	572
0.128349	1.21896424159566e-27	573
0.127627	3.46071068067558e-16	574
0.127553	6.71979771545846e-18	575
0.127163	3.46617184808338e-19	576
0.12716	1.19307055477718e-14	577
0.127147	4.62509802555523e-25	578
0.126603	4.16178646841731e-14	579
0.126397	1.53461184793973e-26	580
0.126208	1.44171241489119e-21	581
0.126042	2.25867130309932e-26	582
0.125942	4.15813876176815e-23	583
0.125366	7.31350240667676e-09	584
0.124748	4.64775085355591e-13	585
0.124661	3.71615440541468e-46	586
0.124575	4.05567420888723e-18	587
0.124574	5.03654611074219e-16	588
0.123815	4.75349399396454e-31	589
0.123639	2.27756956600527e-22	590
0.123569	8.95957920145029e-27	591
0.123549	5.18945093133597e-25	592
0.123354	7.69399948679914e-40	593
0.123334	2.63183504003669e-28	594
0.123144	1.44025443222467e-18	595
0.12312	1.20436001341034e-18	596
0.122876	4.51773122924526e-13	597
0.122763	2.29584968481542e-15	598
0.12246	6.39619130157822e-30	599
0.122344	1.02368834005107e-19	600
0.122042	5.16432716295471e-21	601
0.122001	1.99995359580783e-42	602
0.121988	1.09177310541393e-33	603
0.121566	4.39347373427345e-10	604
0.121186	6.47043267545173e-27	605
0.12098	4.00331864233353e-16	606
0.12074	3.30016320884732e-44	607
0.1206	6.25051522314403e-26	608
0.120501	1.32376287369759e-14	609
0.120438	3.7900040565537e-14	610
0.120255	2.64708693978201e-22	611
0.119559	5.34663304617867e-18	612
0.118946	9.06422160302884e-19	613
0.118804	7.04560310561692e-16	614
0.118434	2.88380564827615e-16	615
0.11814	1.97869270687701e-18	616
0.11798	1.14323343202122e-20	617
0.117888	1.49872133329282e-36	618
0.117689	3.1214268981159e-15	619
0.117658	9.51935838059582e-17	620
0.117629	2.49218338193245e-12	621
0.117587	1.84681183495809e-13	622
0.11701	2.47946150239595e-18	623
0.116809	2.1564950732651e-11	624
0.116527	7.05659029935054e-29	625
0.11641	1.83508280889128e-26	626
0.116351	1.0007810246676e-26	627
0.116059	1.74658485933407e-14	628
0.116022	3.74427202684157e-18	629
0.115854	1.61730172470173e-24	630
0.115555	4.2820228691602e-38	631
0.115405	1.66016373491516e-31	632
0.114142	3.63772115453788e-22	633
0.113534	3.14948926336569e-14	634
0.113468	2.96869045703039e-12	635
0.113146	1.91024595121119e-24	636
0.112324	9.32425921625189e-12	637
0.112265	2.20293177966086e-25	638
0.112186	7.78974826475714e-44	639
0.111659	8.41781845874066e-22	640
0.110738	1.11573110068628e-27	641
0.110694	4.85437879506072e-14	642
0.11053	1.3615682301198e-24	643
0.110302	1.27674061913985e-20	644
0.109188	9.80789556198471e-39	645
0.109178	2.69147812557375e-35	646
0.109069	2.40922471370789e-11	647
0.108897	1.4667325704533e-16	648
0.108651	2.08073684096245e-30	649
0.107954	7.96724965003401e-14	650
0.107843	1.95056897138966e-28	651
0.107472	2.11642363946265e-12	652
0.107453	1.89441048857904e-18	653
0.107106	3.92072957317693e-19	654
0.106602	1.42450610157118e-25	655
0.106318	2.72759507202754e-24	656
0.106243	6.32345450021964e-30	657
0.106192	1.08228899732307e-16	658
0.106151	2.36805281028693e-24	659
0.106004	5.605437530242e-10	660
0.105934	9.39695948240372e-15	661
0.105798	2.37894452819512e-12	662
0.105409	1.93121215101741e-13	663
0.105266	9.01901150532588e-24	664
0.105213	5.95145507339303e-32	665
0.105112	1.04648744326255e-20	666
0.104949	4.73224655415576e-23	667
0.104371	1.5535639684161e-22	668
0.104134	9.00290319748052e-33	669
0.103986	4.33297074526825e-13	670
0.103781	4.94396506452436e-11	671
0.103623	3.02558787252482e-18	672
0.103391	7.94514415819743e-33	673
0.103305	2.61664675896311e-21	674
0.102981	5.59549156799582e-39	675
0.102786	3.4167540798448e-13	676
0.102689	4.53168601883727e-16	677
0.102482	5.03452390589112e-28	678
0.102448	7.46348765849943e-28	679
0.102324	2.33796465609997e-14	680
0.102154	3.78621954528584e-26	681
0.101966	1.00866926243922e-15	682
0.101917	1.21376551218544e-33	683
0.101758	2.5352415779048e-15	684
0.101654	1.45093703508339e-22	685
0.101499	5.4816540321983e-20	686
0.101491	1.54023697047626e-11	687
0.101323	8.70544158258809e-38	688
0.10105	1.41557162860283e-27	689
0.100852	2.86901445705365e-10	690
0.100748	6.95056715675342e-13	691
0.100459	1.41989809328134e-19	692
0.10038	8.54489811313825e-15	693
0.100243	1.27839302809665e-08	694
0.10013	2.51803717116956e-19	695
0.0998401	1.87597803785529e-14	696
0.0997815	3.42680575961068e-28	697
0.0997009	9.10812421129247e-18	698
0.0991628	2.59602737261315e-23	699
0.098904	1.61724453937109e-19	700
0.0988581	4.83542651049941e-09	701
0.0985026	4.65175608145156e-11	702
0.0982567	1.79046803697573e-20	703
0.098125	1.04699390457776e-35	704
0.0973423	9.15163169664565e-22	705
0.0970507	1.05764629963918e-08	706
0.0969647	4.42346485636232e-12	707
0.0968427	9.55158851558734e-22	708
0.0968032	4.42053025061309e-27	709
0.0967141	9.12733308272818e-15	710
0.0966583	1.97059621075119e-23	711
0.0961925	1.84213018230604e-09	712
0.0961562	7.24505472250246e-21	713
0.0961516	1.3299796766917e-08	714
0.0961469	1.07652252472388e-23	715
0.0958102	0.000608871	716
0.0957806	6.14877391867434e-11	717
0.0950604	6.95920791143877e-29	718
0.0949644	5.59735897717943e-14	719
0.0949351	1.22897084708003e-18	720
0.0948932	3.11150014434523e-08	721
0.0947217	1.54482139228054e-13	722
0.0945767	3.42436976219027e-14	723
0.0943949	1.41797288095722e-20	724
0.0943439	6.26992779529647e-34	725
0.0943295	4.08424101488602e-33	726
0.0938899	2.31926237286807e-14	727
0.0938594	3.83403216820197e-14	728
0.0935083	4.76838609828767e-12	729
0.0929817	1.05612775222822e-12	730
0.0928904	1.82040432151922e-10	731
0.092873	1.01154163091967e-26	732
0.0924428	2.38404130226582e-09	733
0.0923591	3.7341434426922e-24	734
0.0923385	8.80082979865713e-11	735
0.0922075	2.0069723838515e-26	736
0.0917654	8.74369706388676e-09	737
0.091677	1.74291378441404e-20	738
0.0912812	1.90159616228027e-19	739
0.0910433	2.78778409630533e-07	740
0.0909377	1.96159717070074e-08	741
0.0907942	8.24947045558672e-23	742
0.0907671	2.98985177778258e-16	743
0.0905744	3.34973864370144e-13	744
0.0904119	4.81875733883142e-26	745
0.0903607	7.49615034030945e-12	746
0.0903599	3.41977155821823e-10	747
0.0902625	1.99905313380981e-14	748
0.0901969	4.84002880284626e-22	749
0.0901597	7.98317771705795e-23	750
0.0899488	4.97149397564479e-11	751
0.089758	2.94847393704209e-22	752
0.0896668	1.10813960482174e-08	753
0.0895456	1.33441876208516e-16	754
0.089518	6.916408959304e-11	755
0.0894115	4.19349778247074e-25	756
0.0883582	1.09743618082049e-26	757
0.0882486	7.14457957504576e-10	758
0.0876348	6.76955122116469e-15	759
0.0874308	3.44515212532717e-28	760
0.0873727	9.63225214726631e-13	761
0.0872508	5.14918270091941e-11	762
0.0868715	2.42708898244936e-12	763
0.0868411	3.59852893627904e-29	764
0.0866841	7.78547228659297e-17	765
0.0865333	4.08453891323782e-10	766
0.0865105	1.21581902486181e-21	767
0.0864968	1.67139350481581e-16	768
0.0862512	3.46896094865217e-32	769
0.0862077	2.02719042420893e-12	770
0.0861584	1.72179753000844e-12	771
0.0860635	2.99077435049109e-18	772
0.085755	1.78699677824567e-18	773
0.0853032	5.68145125224658e-09	774
0.0852922	1.00959701081321e-07	775
0.0852613	1.34239969804001e-15	776
0.0851336	1.13554953891799e-22	777
0.0850624	6.15300032182891e-15	778
0.0846818	3.80762167362338e-15	779
0.084519	2.19587152859022e-20	780
0.0844774	2.24068698393573e-09	781
0.0843498	2.54996781733029e-14	782
0.0842943	1.20931797310974e-07	783
0.0841802	3.1155060906626e-12	784
0.0841717	3.20416874964732e-16	785
0.0840589	1.03892164395328e-20	786
0.0839443	2.23033175036531e-07	787
0.0839123	3.69481106736405e-07	788
0.0838243	3.98147179524951e-09	789
0.0837975	7.38241670907655e-24	790
0.0837715	2.0562477912295e-09	791
0.0836543	2.82417804908264e-17	792
0.083346	9.15684034155691e-09	793
0.0832302	3.69007761057609e-07	794
0.0832299	4.48122216966901e-09	795
0.0830216	1.04691092018957e-11	796
0.0827177	5.10135621415727e-27	797
0.0826569	3.06199423689797e-09	798
0.0823871	9.27163105343182e-13	799
0.0821911	1.11955696425671e-21	800
0.0816954	3.4652846479379e-08	801
0.0816396	4.21016423611121e-25	802
0.0816045	2.97965456018397e-12	803
0.0815893	2.25147466023372e-09	804
0.0814504	2.29130088798213e-10	805
0.0813931	2.52780922802574e-10	806
0.0813617	7.38889215869923e-15	807
0.0812108	1.0633084296292e-23	808
0.0811976	1.18493465654371e-08	809
0.0811915	1.81311622760468e-08	810
0.0810036	4.15196949377029e-08	811
0.080959	4.12218975733434e-08	812
0.0808646	4.57174502974388e-29	813
0.0808132	3.66257091149393e-16	814
0.0808121	1.18897925177524e-18	815
0.0806248	3.69411700703016e-11	816
0.0805356	5.19595975347586e-10	817
0.0803768	1.57634970749276e-21	818
0.0802208	1.06814943626144e-06	819
0.0801989	9.31437986972729e-07	820
0.0801053	1.11235654867593e-12	821
0.0799609	7.30432842928693e-11	822
0.0796414	1.06783357282308e-27	823
0.0796324	1.50820307010153e-10	824
0.0795021	1.69576478825762e-15	825
0.0794747	6.49359272169043e-08	826
0.0794623	1.9784836266601e-11	827
0.0794544	5.01251707112788e-15	828
0.0792267	1.23611173079895e-29	829
0.0791777	5.04781244629955e-26	830
0.0789993	9.79134671509344e-09	831
0.0789144	1.7957621278348e-20	832
0.0787624	1.44378550898759e-14	833
0.0786311	1.06187221927948e-12	834
0.0783775	1.30491329672513e-07	835
0.0783644	1.11406409946129e-18	836
0.0783376	2.75671589172399e-07	837
0.078225	3.33976282280322e-11	838
0.078221	3.29078999923075e-06	839
0.0780002	5.95153848650718e-08	840
0.0779372	8.02668688041596e-15	841
0.077752	6.76650622276765e-22	842
0.0777317	1.4770343251751e-17	843
0.0775042	7.32840772080905e-18	844
0.0774233	7.33147095089814e-09	845
0.0772167	2.40988918370326e-06	846
0.0771377	2.3788279456261e-19	847
0.0771213	2.49602406691409e-25	848
0.0769801	1.36285054630942e-22	849
0.076952	1.07191671553601e-18	850
0.0768546	4.28137441859072e-23	851
0.0768431	1.57493103346582e-09	852
0.0765273	4.11088682239444e-24	853
0.0762059	1.02012745709817e-17	854
0.0761848	2.08046248473468e-11	855
0.0760415	1.14629656436064e-15	856
0.0759553	1.13671417610096e-14	857
0.0759519	4.338876358015e-12	858
0.0758549	2.20074082336491e-21	859
0.0757093	7.50666982187223e-18	860
0.0756917	1.86857162840241e-25	861
0.0756807	4.66406568588429e-16	862
0.075542	2.18759195853625e-10	863
0.0755291	4.10932573472222e-08	864
0.0754962	5.62083210194915e-14	865
0.0754742	1.12584877785671e-11	866
0.0754502	3.5013127781996e-08	867
0.0753967	1.43010605678816e-08	868
0.0753944	1.84430276551837e-20	869
0.075287	5.31916049415824e-21	870
0.0752544	2.31665505685189e-08	871
0.0752256	7.69353932255007e-25	872
0.0751891	1.40684250998662e-06	873
0.0748453	7.82171401589155e-19	874
0.0748146	2.38949707602721e-13	875
0.0747208	3.04407656164997e-14	876
0.0743907	6.43301148963367e-11	877
0.0742759	1.00924808849734e-08	878
0.073988	2.03169986624503e-05	879
0.0739832	1.18553592599028e-08	880
0.073908	6.07185324702837e-13	881
0.0738598	1.05818752513625e-25	882
0.0737992	2.44289996283893e-08	883
0.0735462	1.53436538025743e-18	884
0.073411	3.75949192745964e-07	885
0.0733327	9.06277416094825e-22	886
0.0733294	5.18828138953841e-17	887
0.0732923	2.30122973672422e-05	888
0.0731235	1.07380084692736e-13	889
0.0730147	3.26292503343316e-23	890
0.072759	2.62740981482107e-09	891
0.0727337	2.78628795050478e-14	892
0.0726671	7.44211823644089e-11	893
0.0725878	5.0090161608557e-12	894
0.0722827	1.91951792425012e-08	895
0.072126	1.13902829966366e-12	896
0.0721077	2.18473078898102e-24	897
0.0720526	5.7498848030138e-23	898
0.0719442	3.01705989208252e-24	899
0.0714704	1.26770082378915e-11	900
0.0712848	1.0774919162065e-13	901
0.0712693	1.1544024196822e-08	902
0.0712512	2.67941829852565e-10	903
0.0711073	9.57269609239827e-14	904
0.0709817	4.37984967989299e-11	905
0.0709596	2.12543452404284e-10	906
0.0708976	5.9138520368563e-07	907
0.070773	8.04234009941021e-09	908
0.0707564	2.17290642566887e-11	909
0.0706635	1.15882148606344e-10	910
0.0704655	2.54929066874305e-14	911
0.070239	3.08138778944595e-24	912
0.0700132	6.48137711903666e-23	913
0.0698825	1.22989862527422e-05	914
0.069876	3.70638678430665e-18	915
0.069805	3.30417198533406e-10	916
0.06965	7.01853555553226e-21	917
0.0695812	2.83635522716191e-06	918
0.0694759	1.19035106758382e-15	919
0.0694739	5.43261759472746e-07	920
0.0694328	9.2867583193249e-06	921
0.0694153	1.12964173660597e-08	922
0.0693448	5.03887567820181e-13	923
0.0692555	2.283684363227e-10	924
0.0692488	6.66633363315687e-07	925
0.069186	9.03779251367927e-11	926
0.0691332	1.87823952928209e-07	927
0.0690531	8.63276667757711e-07	928
0.0690056	1.36559579104334e-19	929
0.0688924	1.50559938229118e-11	930
0.0687579	1.40194302162549e-05	931
0.0687361	5.55518487357399e-07	932
0.0686689	2.37556639801617e-23	933
0.0684094	2.55747196724218e-12	934
0.068383	4.36569471376887e-17	935
0.0683808	3.87907755372055e-09	936
0.0683801	3.74803498997358e-08	937
0.0683548	2.26117791132739e-23	938
0.0681571	6.33673565422109e-18	939
0.0679978	2.00279462453911e-08	940
0.0679054	1.50707244524812e-16	941
0.0678909	7.79557470092129e-12	942
0.0678041	2.38490922532161e-08	943
0.0677964	1.41062546570957e-05	944
0.0677592	9.14564510193697e-09	945
0.0675433	3.4136773738636e-06	946
0.0675346	5.80751704916349e-11	947
0.067342	1.10642229309783e-16	948
0.0673391	4.97895789332636e-12	949
0.0672465	7.19409919849558e-21	950
0.0669918	6.13002418795213e-14	951
0.0669031	1.05269287771482e-09	952
0.0667798	8.9768471819942e-23	953
0.0667383	7.907263971079e-19	954
0.0667359	2.44172241927143e-15	955
0.0666876	1.6923711166269e-05	956
0.0666702	2.13043512650726e-07	957
0.0666034	2.2625762313192e-14	958
0.0665879	1.20648762078481e-09	959
0.06652	9.18955269796161e-11	960
0.0664833	6.69379432535085e-07	961
0.0664631	4.26340274696314e-09	962
0.0664285	1.55211304499353e-06	963
0.0663356	2.10828741582114e-10	964
0.0661075	1.6192876140616e-10	965
0.066059	7.05275700020631e-24	966
0.0660263	3.9511293562981e-09	967
0.0659791	3.7881175626098e-15	968
0.0659033	3.91948915891434e-14	969
0.0658733	1.69463898704816e-07	970
0.0657234	4.76097529169028e-08	971
0.0656856	4.94087618972621e-15	972
0.0656574	9.74346085321155e-09	973
0.065584	0.00408228	974
0.0654898	7.08629844850441e-14	975
0.0654303	1.04891177525135e-16	976
0.0653487	2.34745915372988e-15	977
0.0653407	9.89104567549546e-12	978
0.0653239	8.10411572056581e-06	979
0.0650449	2.5540123254361e-12	980
0.0648477	8.08965980308773e-09	981
0.0646988	3.03227717246825e-25	982
0.064662	2.48368864803292e-10	983
0.0646599	1.41513186398147e-10	984
0.0645794	5.17987030935109e-12	985
0.0645719	2.64236388413757e-09	986
0.0643361	3.74625053693023e-09	987
0.0642672	1.66015773824157e-10	988
0.0642268	4.25341998583459e-18	989
0.0641905	3.44365603660538e-18	990
0.0640919	4.94379574477221e-10	991
0.0640651	4.20816387724749e-06	992
0.0640046	1.69913232715104e-09	993
0.0639525	1.60789305626032e-24	994
0.0634027	1.13396879458348e-12	995
0.063392	1.15978334025498e-06	996
0.0633911	1.2497879827497e-22	997
0.0632393	7.65959964736068e-07	998
0.0631949	5.55063756122625e-13	999
0.0631336	3.61612380661976e-09	1000
0.0630757	2.1971567319067e-22	1001
0.0629512	5.77328256191229e-06	1002
0.0629373	8.65256194969781e-08	1003
0.0628124	8.60383582527976e-07	1004
0.0628054	1.83266749748657e-07	1005
0.0627801	6.66035285838209e-11	1006
0.0627289	1.43724703723498e-25	1007
0.0626883	4.2823791149348e-10	1008
0.0626174	2.36119467343181e-13	1009
0.0625763	1.25121463484927e-09	1010
0.06249	7.97503671050838e-08	1011
0.0624117	1.83053033411312e-13	1012
0.062294	6.55779426538668e-08	1013
0.0621288	9.55204199270986e-23	1014
0.0619791	4.95713386192973e-06	1015
0.0619709	2.98558073651532e-08	1016
0.0617917	3.34311861812619e-13	1017
0.0617634	1.07935014897647e-05	1018
0.0617573	0.000321456	1019
0.0617154	4.78336853247905e-09	1020
0.0615423	1.52694816257403e-05	1021
0.0614956	4.59094902699297e-11	1022
0.0614454	1.11635604659249e-11	1023
0.0614052	4.58957537333415e-11	1024
0.0614048	3.48269411462881e-12	1025
0.0611795	4.53226551519399e-07	1026
0.0611531	1.04720746562961e-06	1027
0.0611142	5.8526895002428e-11	1028
0.0608679	4.22301649740489e-05	1029
0.0608183	0.0595617	1030
0.0607836	1.03337461029784e-07	1031
0.060726	5.24560234018105e-07	1032
0.0606427	1.24510117945295e-05	1033
0.0606342	4.35094714201069e-09	1034
0.060572	1.47901089564e-13	1035
0.0605401	6.07488879839146e-13	1036
0.060475	1.60529407647991e-07	1037
0.0604628	4.91029849603391e-13	1038
0.0604385	0.219457	1039
0.0603715	1.87548365981247e-18	1040
0.0602543	3.17304357601439e-05	1041
0.0601077	6.3812464070998e-06	1042
0.0600219	6.71810570860224e-10	1043
0.0599855	1.36289956698199e-11	1044
0.059925	1.55471644060163e-18	1045
0.0598024	5.19801205055437e-09	1046
0.0597368	5.18366538505447e-13	1047
0.0596149	8.96491082653041e-16	1048
0.0595207	5.10615683498315e-09	1049
0.059501	6.27385422735795e-10	1050
0.059384	3.15213860806131e-12	1051
0.0592972	4.84164265761674e-21	1052
0.0592417	4.65698833058829e-18	1053
0.0591732	2.82137601640399e-15	1054
0.0588399	0.000328265	1055
0.0588099	5.83945908351148e-07	1056
0.0588084	7.33181648964051e-08	1057
0.0587807	1.07126734796153e-07	1058
0.0587741	4.76492054245983e-09	1059
0.0587493	1.31040222519562e-19	1060
0.058608	1.66651170428401e-06	1061
0.0584387	8.69479567653826e-13	1062
0.0583587	3.8590470940148e-21	1063
0.0582859	0.00252826	1064
0.0582302	1.72234301728413e-06	1065
0.058219	2.21696066087343e-07	1066
0.0581287	1.88874747322624e-09	1067
0.0580695	0.00395545	1068
0.0579492	0.000126631	1069
0.0578886	3.69367778819584e-09	1070
0.0578053	1.11751251154516e-11	1071
0.0575999	0.00230898	1072
0.0575128	6.3616960016565e-08	1073
0.0572683	1.72486445554615e-20	1074
0.0572398	7.65359271140828e-06	1075
0.0572382	2.68073917785654e-07	1076
0.0572382	3.77173283216006e-07	1077
0.0571497	5.94214003452071e-05	1078
0.0570252	0.00209123	1079
0.0569705	1.67671888051726e-18	1080
0.056902	9.40926995006063e-09	1081
0.0567855	6.67727754159855e-05	1082
0.0567449	2.27699007864417e-06	1083
0.0566847	7.64560189047721e-14	1084
0.0566399	4.1875230891153e-07	1085
0.0566018	6.71351317725818e-11	1086
0.0565913	1.18507389765102e-05	1087
0.0565291	0.000218055	1088
0.0565271	2.07212396298426e-07	1089
0.0563941	2.59721474240385e-05	1090
0.0561843	5.01254439469494e-10	1091
0.0561622	6.34970021626604e-05	1092
0.0559543	7.82835408506868e-06	1093
0.0558557	1.42050874393819e-08	1094
0.0557762	5.93602602172929e-08	1095
0.0557434	1.43015658778646e-07	1096
0.055712	2.37608480029389e-05	1097
0.0556029	6.90264642405179e-08	1098
0.0555971	1.31168623312939e-10	1099
0.0554657	0.00392476	1100
0.0552929	1.33240241209689e-17	1101
0.055251	7.96852254855375e-16	1102
0.055209	2.54073146857117e-07	1103
0.0551915	1.40215197865433e-17	1104
0.0551794	9.59094108333794e-19	1105
0.0551687	3.29950856930188e-10	1106
0.0551437	2.01314290080239e-18	1107
0.0551314	2.05897635558321e-21	1108
0.0551183	4.90857859607988e-09	1109
0.0550825	1.69485712768449e-09	1110
0.0549248	7.69362630633239e-09	1111
0.0547826	1.40658142228321e-07	1112
0.0547027	1.52535421664366e-16	1113
0.054657	5.82347479539603e-10	1114
0.0545573	1.15808598441345e-08	1115
0.0545362	1.53895252717621e-10	1116
0.0545081	4.07385464836552e-06	1117
0.0544672	1.5267013550893e-11	1118
0.0544297	3.63637280807023e-10	1119
0.0544039	4.24700154454911e-17	1120
0.054159	1.93582854590004e-09	1121
0.0541147	1.84695618316453e-06	1122
0.0540435	4.51056622417175e-10	1123
0.0540218	9.82721402885747e-08	1124
0.0539539	1.81996388468611e-10	1125
0.0538348	3.42502237918354e-11	1126
0.0538065	8.03569144894155e-14	1127
0.0537666	2.54331714753351e-08	1128
0.0537484	7.61131569232699e-19	1129
0.0536999	5.65880930551623e-07	1130
0.0535867	1.54341951132e-11	1131
0.0535812	7.64522702795851e-10	1132
0.0535032	9.28409534354025e-07	1133
0.0535011	4.15278210929036e-09	1134
0.0534853	5.79337281088336e-06	1135
0.0534782	7.46909595928524e-07	1136
0.0534686	1.49465783744219e-16	1137
0.0534664	2.22363620729514e-09	1138
0.0533901	8.19371681435089e-21	1139
0.0533543	5.75996157196371e-19	1140
0.0533532	1.09915730369178e-08	1141
0.0533112	8.3848085012299e-09	1142
0.0532771	2.17807478672751e-08	1143
0.0532414	0.000131102	1144
0.053088	2.33425873630636e-14	1145
0.0530454	1.13847371670409e-05	1146
0.0530105	1.41635459364465e-08	1147
0.0528333	8.69332496914394e-06	1148
0.0527979	8.09203011367151e-20	1149
0.0527713	1.14650289979354e-10	1150
0.0527142	8.10201061855172e-08	1151
0.0525024	2.04813191900616e-10	1152
0.0524629	2.24283949399116e-18	1153
0.0524623	1.72256684266247e-05	1154
0.0524461	1.1927177067759e-08	1155
0.052374	1.87083048161301e-05	1156
0.0523335	1.22505688379413e-05	1157
0.0521868	0.000114783	1158
0.0521697	2.91718800525586e-05	1159
0.0519352	1.45016372126305e-20	1160
0.0518439	5.7477495185449e-16	1161
0.0517947	1.2822072231044e-06	1162
0.0517934	2.27406896317021e-06	1163
0.0517822	1.18033655964802e-10	1164
0.0517674	1.11410380639457e-08	1165
0.0517528	2.91197588492714e-09	1166
0.0517383	3.56344427135436e-09	1167
0.0516342	4.36570720096784e-12	1168
0.0516099	0.000146506	1169
0.0514946	4.55590666525621e-05	1170
0.0513441	2.73537490237092e-06	1171
0.0513323	1.4846556054945e-08	1172
0.051313	9.40594759292739e-09	1173
0.0512232	2.68647362482791e-07	1174
0.051151	2.84048437491678e-15	1175
0.0510357	4.38157524439178e-09	1176
0.0510192	3.9615253497058e-10	1177
0.051015	6.3664018217224e-06	1178
0.0509949	1.1627547304242e-06	1179
0.0509794	5.33520788022518e-10	1180
0.0508318	1.13968510810005e-13	1181
0.0506365	1.80044256956546e-06	1182
0.0505219	1.34529054401551e-05	1183
0.050329	0.000339925	1184
0.0501845	1.03075280964655e-05	1185
0.0501474	3.41980916651746e-05	1186
0.0500694	0.000120632	1187
0.0500391	0.000232572	1188
0.0498777	0.00111236	1189
0.0498744	0.000434953	1190
0.049855	3.38896182283201e-11	1191
0.0498461	7.57372497040691e-10	1192
0.0497963	1.34674841218573e-09	1193
0.0497285	0.000295602	1194
0.0495631	7.40475557603199e-10	1195
0.0494199	0.00012774	1196
0.0492861	6.36076156862695e-06	1197
0.0492753	0.000992496	1198
0.049246	2.459608769485e-07	1199
0.0491814	1.26628258916562e-13	1200
0.0491428	3.47243818798737e-08	1201
0.0491159	7.47740452050315e-14	1202
0.0490444	6.35375224223808e-05	1203
0.048964	1.25782596163544e-12	1204
0.0489422	0.000138583	1205
0.0489303	2.7269867628798e-07	1206
0.0488864	9.40375005600344e-08	1207
0.0487972	4.37573387636319e-10	1208
0.0485974	0.000497441	1209
0.0485076	3.2553119676373e-14	1210
0.048329	5.88149499786725e-11	1211
0.0482177	0.00019013	1212
0.0482089	6.9725310160551e-13	1213
0.0480539	1.31235153282707e-09	1214
0.0480539	1.82507995939695e-08	1215
0.0479791	0.000125431	1216
0.0479398	1.06595412198309e-15	1217
0.0479043	2.96204092073956e-12	1218
0.0477805	1.59209812836773e-07	1219
0.0477293	1.96345231617764e-10	1220
0.0476691	1.79998646629378e-12	1221
0.0475421	7.08484643615551e-09	1222
0.0475421	5.03277147176935e-08	1223
0.0475226	7.91305562505048e-17	1224
0.0475056	4.82974737328131e-05	1225
0.0474912	4.59858814024039e-07	1226
0.0472835	1.21343816350738e-06	1227
0.0472518	1.77595984239971e-06	1228
0.0472305	1.32986310390427e-19	1229
0.047099	0.000113665	1230
0.0469622	3.64222914338453e-07	1231
0.0469486	0.000109648	1232
0.0469485	1.61086801992153e-05	1233
0.046825	2.22393082082322e-12	1234
0.0468222	1.48832552578858e-05	1235
0.0468131	0.000922814	1236
0.0467272	2.56585543014528e-14	1237
0.0467201	0.000993031	1238
0.0466597	0.00427673	1239
0.0465077	2.54603904595306e-11	1240
0.0464921	0.00229746	1241
0.0463508	7.73268628072273e-05	1242
0.046219	0.000470494	1243
0.0461639	3.7260871183208e-05	1244
0.0461584	4.28009084887102e-09	1245
0.0460727	1.06165734431513e-11	1246
0.04601	2.74137011660626e-11	1247
0.045947	6.21625233091989e-08	1248
0.0457684	2.09977642849312e-07	1249
0.0456857	4.37907029303435e-10	1250
0.0456021	9.11726108541721e-07	1251
0.04559	1.30924428221058e-07	1252
0.0455707	2.27563564898218e-12	1253
0.045529	2.43887706184444e-08	1254
0.045529	2.54246995596954e-08	1255
0.0454783	5.29722540276567e-05	1256
0.0454328	2.65292022871638e-07	1257
0.0454081	6.90768845544697e-13	1258
0.0453994	1.67090603975236e-11	1259
0.0453992	6.15755435683671e-06	1260
0.0453676	6.45503655796162e-12	1261
0.0453174	0.000790483	1262
0.0452696	0.00200568	1263
0.0451104	8.07426516707546e-10	1264
0.045013	6.4720680351699e-12	1265
0.0449665	3.29505431923843e-06	1266
0.0449515	5.22745646987197e-08	1267
0.0448738	3.22541409901581e-13	1268
0.0446857	4.10365739823844e-14	1269
0.0445953	7.93459392626837e-06	1270
0.044508	5.01424298954001e-11	1271
0.044508	2.79701657526851e-07	1272
0.0444586	1.22423568317083e-06	1273
0.0444398	4.1032162051275e-12	1274
0.0444307	1.30017952480702e-06	1275
0.0443747	0.000438743	1276
0.0443249	4.24383608971462e-07	1277
0.0442821	0.000603445	1278
0.0442678	1.66898538991109e-05	1279
0.0442322	3.65112925919725e-09	1280
0.0442163	5.90474527111773e-14	1281
0.0441835	0.000438258	1282
0.0441736	0.000847997	1283
0.0440967	0.00028239	1284
0.0440533	3.06623087179789e-11	1285
0.0440513	4.23697167406357e-06	1286
0.0440289	1.58243297786418e-07	1287
0.043885	0.000951201	1288
0.0438576	0.00274931	1289
0.0438329	6.82973193492275e-08	1290
0.0437551	3.55830438102085e-16	1291
0.0437551	2.68569924621535e-15	1292
0.0436788	1.79626366223709e-17	1293
0.0436478	9.61675925859339e-08	1294
0.0436022	4.70291643228768e-19	1295
0.0435665	8.97403677494991e-08	1296
0.0435	0.00269468	1297
0.0434894	0.000791658	1298
0.0434657	1.03785980578835e-08	1299
0.0434334	2.17120869814286e-09	1300
0.0434078	5.75976032067967e-06	1301
0.0433908	1.47432326990456e-08	1302
0.043387	1.8198966604589e-07	1303
0.0432305	1.37421652145253e-06	1304
0.043121	9.35842555238817e-05	1305
0.0430536	4.99980493293424e-16	1306
0.0430415	6.79927008051515e-06	1307
0.0429881	0.000551647	1308
0.042981	0.000266405	1309
0.042857	6.77292362439288e-07	1310
0.0428561	2.25647664179805e-05	1311
0.042753	0.00229356	1312
0.0427424	9.93990257690588e-12	1313
0.0427043	9.67197188278461e-10	1314
0.0426633	8.54683728469673e-18	1315
0.0425886	7.74768666227849e-11	1316
0.0425565	7.49756317555286e-08	1317
0.042484	2.02952174868082e-06	1318
0.0424715	7.33732077118696e-12	1319
0.0424486	0.00134867	1320
0.0424331	4.9016562025846e-12	1321
0.042358	5.1986048813608e-11	1322
0.0422031	0.000169019	1323
0.0421205	1.1883394620009e-05	1324
0.0419905	0.000300906	1325
0.0418189	0.488475	1326
0.0417819	9.98622143805267e-10	1327
0.0417678	1.14835299881348e-14	1328
0.0417443	0.000508752	1329
0.0417286	3.06584280925184e-07	1330
0.0416991	0.000223802	1331
0.0415541	0.000136361	1332
0.0415397	1.39175695434214e-12	1333
0.0415212	9.90568666138474e-05	1334
0.0415015	0.00124137	1335
0.0414764	8.15355903174998e-06	1336
0.0414308	0.000122924	1337
0.0413505	2.52672830543239e-05	1338
0.0413167	2.6842657257232e-07	1339
0.0412662	0.000508824	1340
0.0411472	8.01365609660834e-14	1341
0.0411437	2.08538542700051e-07	1342
0.0410584	2.45630730895537e-08	1343
0.0409967	2.86316674962915e-07	1344
0.0409246	1.98215472096027e-05	1345
0.0409114	0.000507932	1346
0.0409094	5.91369536360324e-14	1347
0.0407599	0.0192795	1348
0.0406564	0.00393696	1349
0.0406394	1.9582828548239e-05	1350
0.0405811	3.50253049268795e-10	1351
0.0405666	0.00649151	1352
0.040538	3.39015439934826e-07	1353
0.0405304	1.33234694530028e-08	1354
0.0404611	0.000237633	1355
0.0404492	5.16831860529239e-05	1356
0.0403207	3.54140328617564e-07	1357
0.0402467	1.45834995617547e-06	1358
0.0401879	4.34990383078799e-11	1359
0.0401481	0.000319864	1360
0.0400549	0.00113284	1361
0.0399921	9.33516198886833e-05	1362
0.0399906	2.51839438765608e-05	1363
0.0399774	4.21266668476848e-05	1364
0.0399554	3.17588529455528e-05	1365
0.0399455	9.58757799699467e-05	1366
0.0399392	3.91588335557793e-13	1367
0.0398209	1.10032642404693e-06	1368
0.0397993	0.00736704	1369
0.0396983	0.011985	1370
0.0396511	1.93477032661174e-05	1371
0.0395781	5.18177341058006e-08	1372
0.0395348	4.86404930150738e-08	1373
0.0395319	1.09609279384932e-06	1374
0.039488	1.10412334958915e-08	1375
0.0394242	5.13668491771987e-06	1376
0.0394004	9.47174294972354e-05	1377
0.0393222	4.96460210907699e-11	1378
0.0392137	1.57938180893564e-09	1379
0.0390966	7.69260099642822e-05	1380
0.0390926	0.00797289	1381
0.0390561	0.000469529	1382
0.0390533	1.87483118707766e-05	1383
0.0390442	4.71633604080864e-12	1384
0.0389492	1.65346200523707e-11	1385
0.0389171	1.9327815144097e-08	1386
0.0388243	0.00836659	1387
0.0388111	2.03214757371418e-06	1388
0.038797	0.00883277	1389
0.0387648	0.000273077	1390
0.0386903	7.15612130689885e-06	1391
0.0386848	0.00016366	1392
0.0386359	1.60179714171791e-10	1393
0.0385663	2.48678836510209e-05	1394
0.0385358	2.83961175267691e-12	1395
0.0385083	5.44096174606216e-09	1396
0.0384786	0.00212895	1397
0.0383649	0.000326379	1398
0.0382925	1.43731661167778e-06	1399
0.0381808	1.22231958699858e-05	1400
0.0380603	4.31482804691758e-05	1401
0.0380239	0.000255518	1402
0.0379293	2.08809970769259e-05	1403
0.037884	4.46091045045712e-08	1404
0.037813	0.00014208	1405
0.037689	0.00101514	1406
0.037658	0.010662	1407
0.037658	7.93404967254642e-09	1408
0.037658	5.07435750156148e-08	1409
0.0376413	7.02671769887765e-05	1410
0.0376119	0.00240435	1411
0.0376057	5.83706496630479e-10	1412
0.0375592	0.00132259	1413
0.0375135	0.00174822	1414
0.0374824	8.01362604648439e-13	1415
0.0374193	0.00104579	1416
0.0374091	5.69764585280426e-05	1417
0.0373182	1.38316253649544e-05	1418
0.0373106	8.61877201864156e-09	1419
0.0372356	9.43560605708159e-06	1420
0.0371767	1.17792928219914e-06	1421
0.0370364	1.2051217752871e-07	1422
0.0368141	7.65827805410194e-12	1423
0.0368022	0.00120283	1424
0.0367705	0.00102547	1425
0.0364848	0.000704475	1426
0.0363258	8.75853752284553e-05	1427
0.0363084	0.000164816	1428
0.0362916	1.75741962188387e-10	1429
0.0362871	1.60401928509436e-05	1430
0.0362576	5.07143868233204e-10	1431
0.0362285	0.000440309	1432
0.0361706	0.0292745	1433
0.0361341	0.000333867	1434
0.0361332	0.0262179	1435
0.0360834	0.00394044	1436
0.036067	0.00471563	1437
0.0360062	0.0128638	1438
0.0360051	0.000171888	1439
0.0359629	0.00030086	1440
0.0359148	0.00236443	1441
0.0358971	2.66270946390665e-09	1442
0.0358734	3.53448015688457e-05	1443
0.0358609	0.00501451	1444
0.0357534	0.000119828	1445
0.0356978	3.29109860487304e-05	1446
0.0356818	1.90282410018874e-08	1447
0.0356274	0.000527003	1448
0.0355063	1.93693073768824e-08	1449
0.0354563	4.62515321200936e-05	1450
0.035448	0.000884774	1451
0.0354235	9.05223990115364e-09	1452
0.0354091	0.000368221	1453
0.035391	2.69188093229788e-06	1454
0.0353428	0.00141841	1455
0.0353397	1.58028800485956e-11	1456
0.0352832	1.18170510559887e-07	1457
0.0352503	1.09629065639121e-08	1458
0.0352355	0.000375431	1459
0.0352199	0.000420568	1460
0.0351519	2.06762715964495e-06	1461
0.0351289	0.000154843	1462
0.0351022	0.00649753	1463
0.0350786	8.16497383752909e-05	1464
0.0350335	0.000798685	1465
0.0350052	0.00591721	1466
0.0349762	4.57838975431155e-06	1467
0.0349621	0.0029533	1468
0.0349394	0.000116601	1469
0.0349159	0.000596803	1470
0.0348517	0.00254187	1471
0.0347797	0.00854596	1472
0.0347674	5.80090831113529e-05	1473
0.034607	2.74961195437717e-06	1474
0.0345611	3.50073716576355e-07	1475
0.0345198	1.46375415336516e-06	1476
0.0344964	3.61614383607015e-07	1477
0.0344431	0.207385	1478
0.0343387	4.43490731062263e-08	1479
0.0343312	4.0685995630443e-06	1480
0.0342847	7.45825695770919e-11	1481
0.0342255	2.11819101906859e-05	1482
0.0341871	1.84851442922244e-09	1483
0.0341118	0.000121429	1484
0.0340834	0.00373068	1485
0.0339815	1.28096099540542e-06	1486
0.0339385	0.027474	1487
0.0338986	3.56749985187046e-09	1488
0.033887	3.30939700059833e-06	1489
0.033836	3.29910562846832e-09	1490
0.0338309	0.00444903	1491
0.0338089	0.00189179	1492
0.0337828	0.000538779	1493
0.0337449	0.000554844	1494
0.0337013	0.0124992	1495
0.0336588	0.000952528	1496
0.0336305	0.000312856	1497
0.0336123	1.22880317093345e-09	1498
0.0335866	0.00576111	1499
0.033579	1.32256254243507e-06	1500
0.0335364	0.00132531	1501
0.0335159	0.0110415	1502
0.0333905	6.16614929328695e-05	1503
0.0333896	6.19201290084574e-06	1504
0.0333591	8.2222371429912e-05	1505
0.0332615	1.44118012305388e-09	1506
0.0332043	5.90097572384504e-05	1507
0.033199	9.46549097748796e-08	1508
0.0331858	0.000372048	1509
0.0331096	1.77090794201939e-05	1510
0.033076	2.46056458425912e-05	1511
0.0330251	0.000108269	1512
0.0329915	0.0210645	1513
0.0329783	0.00129632	1514
0.0329575	6.44431852035104e-05	1515
0.0327924	0.00180702	1516
0.0326544	0.0039911	1517
0.032649	2.54555390011526e-05	1518
0.0326288	2.22706453575959e-07	1519
0.0326059	0.00394573	1520
0.0325389	0.0662064	1521
0.0325338	0.00113087	1522
0.0324777	6.24057846266624e-06	1523
0.0324549	1.22713641682716e-05	1524
0.0324271	0.058679	1525
0.0323375	2.60970063210585e-08	1526
0.0322303	5.71269697868939e-05	1527
0.0321844	0.00904411	1528
0.0321649	0.0366093	1529
0.0320911	0.000283436	1530
0.0320763	6.43629019012115e-06	1531
0.0319788	6.21371915914084e-05	1532
0.0319372	0.0006429	1533
0.0319314	0.00177357	1534
0.031919	6.85381900874957e-09	1535
0.0318848	0.00118758	1536
0.0317821	0.000153267	1537
0.0317722	0.000325237	1538
0.0317295	0.000122319	1539
0.0317113	1.04301249286235e-06	1540
0.031709	1.96663025220358e-05	1541
0.0316665	6.90000697895277e-08	1542
0.0316506	2.33757562091621e-06	1543
0.0316181	0.0018485	1544
0.0315679	0.00673837	1545
0.0315395	0.0297966	1546
0.0315297	1.39246418936753e-06	1547
0.0315032	0.00125229	1548
0.0314405	0.0272009	1549
0.0314174	0.00230579	1550
0.0313811	0.00288708	1551
0.0313451	9.18019618065585e-05	1552
0.0313283	0.000103605	1553
0.03132	0.00181388	1554
0.0312986	4.3691723795392e-05	1555
0.0312362	5.24795396783019e-05	1556
0.0311013	3.54172206860652e-05	1557
0.0310546	3.81100798397497e-09	1558
0.0310139	0.000656161	1559
0.0309942	0.000446235	1560
0.0309743	6.29891804883133e-08	1561
0.0309184	0.000456514	1562
0.0309052	7.76473558183121e-06	1563
0.0308845	1.19362853951559e-06	1564
0.030841	0.0064526	1565
0.0308143	1.13078805661742e-05	1566
0.0307952	6.77425706698413e-06	1567
0.0307871	1.18436182340438e-05	1568
0.0307845	0.00364918	1569
0.0307799	0.0264779	1570
0.0307735	3.44465701169537e-08	1571
0.030756	0.00367225	1572
0.0307436	6.04759737850918e-08	1573
0.0307209	0.000112058	1574
0.0306585	2.97596264257268e-05	1575
0.0306292	3.54306718545204e-05	1576
0.0306076	0.0181071	1577
0.0305356	7.48564708057553e-05	1578
0.0304297	9.57781910610129e-06	1579
0.0303542	0.00266255	1580
0.0303463	0.000267147	1581
0.0303016	0.000345107	1582
0.0301435	4.98857767593527e-07	1583
0.0301366	0.000386417	1584
0.0300676	0.000163925	1585
0.0299614	0.0102763	1586
0.0299614	0.0107773	1587
0.0299323	0.00674291	1588
0.0299299	0.00678828	1589
0.0299177	0.0830368	1590
0.0299075	0.00223964	1591
0.0297265	0.00673722	1592
0.0297129	0.0163315	1593
0.0296821	0.000517433	1594
0.0295823	0.000193652	1595
0.0295749	0.00364944	1596
0.0295661	0.0172944	1597
0.029535	0.00141949	1598
0.0295197	1.90192792782718e-06	1599
0.0295135	0.000450488	1600
0.0295003	5.57631101253112e-07	1601
0.0294556	0.00889199	1602
0.029426	3.80788349867958e-08	1603
0.0293816	0.0934251	1604
0.0293742	0.0650777	1605
0.0293599	0.00224537	1606
0.0293464	0.00135426	1607
0.0293329	0.003201	1608
0.0292961	0.00635115	1609
0.029258	0.010033	1610
0.029236	0.00467808	1611
0.0292358	0.00401648	1612
0.0292133	0.000606642	1613
0.0291757	0.0145822	1614
0.0291512	0.000197416	1615
0.0291071	0.00491308	1616
0.0289835	0.00077359	1617
0.0289022	6.19510673502648e-07	1618
0.028868	0.0424465	1619
0.0288612	0.0022396	1620
0.028771	0.00211012	1621
0.0287695	1.20531544797343e-06	1622
0.0287552	0.00338212	1623
0.0287393	0.0191229	1624
0.0287127	4.93629177238547e-06	1625
0.0286986	0.0105486	1626
0.0286733	0.0042986	1627
0.028644	0.00234448	1628
0.0285602	0.0245671	1629
0.0285511	0.0020319	1630
0.0285238	0.000597785	1631
0.0285196	0.000202987	1632
0.0284768	0.000358232	1633
0.0284748	1.3682887133613e-07	1634
0.0284368	0.000109884	1635
0.0283962	4.57370286435479e-05	1636
0.0283652	0.014033	1637
0.0283479	1.50241277543933e-05	1638
0.0282414	0.0342712	1639
0.0282385	0.000773703	1640
0.0280697	0.00365388	1641
0.0280227	3.82283220949761e-06	1642
0.0280227	9.40104734208822e-05	1643
0.0280011	0.00520275	1644
0.0279846	0.00144339	1645
0.027963	0.0600243	1646
0.0279132	0.000185115	1647
0.027889	0.00128648	1648
0.0278561	0.0661237	1649
0.0278178	8.69356194486758e-05	1650
0.0277585	0.000192005	1651
0.0277152	0.000237504	1652
0.0276993	0.00962633	1653
0.0276224	0.000105038	1654
0.0275749	3.25432297854866e-05	1655
0.0275053	0.0194777	1656
0.0275023	0.000788846	1657
0.0274972	0.0259641	1658
0.0273286	0.000324614	1659
0.0273136	0.0379028	1660
0.0272658	0.00144805	1661
0.0272518	8.38521798661127e-05	1662
0.0272266	3.95182154284646e-05	1663
0.0270677	5.18484224061169e-07	1664
0.0270606	0.00182701	1665
0.0270366	0.000174899	1666
0.0269287	0.00697969	1667
0.0268275	0.00660296	1668
0.0268249	8.10994658386254e-05	1669
0.0267702	2.60422619328016e-06	1670
0.0266639	2.21000735471319e-05	1671
0.0265814	5.47622428384484e-06	1672
0.0265593	6.21608060514689e-05	1673
0.0265332	0.0573419	1674
0.0264823	0.000702759	1675
0.026446	9.8855256728834e-06	1676
0.0264426	0.0124832	1677
0.0264385	0.00435873	1678
0.0264376	0.0281024	1679
0.0264257	0.0130896	1680
0.0264064	0.00108637	1681
0.0263987	0.0194348	1682
0.0263661	4.5956938550606e-06	1683
0.0263184	0.000102729	1684
0.0263005	0.000458131	1685
0.0263005	0.00242844	1686
0.0262368	0.000147986	1687
0.0261844	8.38635035471034e-05	1688
0.0261597	0.00248789	1689
0.0261477	1.102074906385e-06	1690
0.0261392	0.000677588	1691
0.0260959	0.00865017	1692
0.0260722	1.68908650952847e-05	1693
0.0260579	0.000417558	1694
0.0260238	0.0327978	1695
0.0259972	0.0049168	1696
0.0259886	0.00477973	1697
0.0259586	4.07683332369027e-06	1698
0.0259322	9.24481946356131e-06	1699
0.0259256	0.0205115	1700
0.0259117	0.0120838	1701
0.025873	0.000616322	1702
0.0258462	0.0204193	1703
0.0257626	0.00652986	1704
0.0257379	0.0232538	1705
0.025734	0.000275586	1706
0.0256651	2.09792952227861e-05	1707
0.0256373	0.0112673	1708
0.0255861	0.00204715	1709
0.0254868	2.21014021852804e-05	1710
0.0254714	0.000597577	1711
0.025432	0.000107578	1712
0.025418	2.65080741435754e-06	1713
0.0254139	0.0738145	1714
0.0253696	0.000924754	1715
0.0253402	8.27398700515954e-05	1716
0.0253068	1.58743634448809e-06	1717
0.0252936	0.000722019	1718
0.0252784	0.000545658	1719
0.0252292	7.32568729481468e-06	1720
0.0252115	4.87156088940992e-05	1721
0.0251758	0.0124889	1722
0.0251596	0.000730835	1723
0.0251262	9.54571795548705e-06	1724
0.0250923	0.00133854	1725
0.0250763	0.00215367	1726
0.0250328	0.000374591	1727
0.0249931	0.00313866	1728
0.0249592	0.00342992	1729
0.0249031	8.8438891531897e-06	1730
0.0248811	0.000230136	1731
0.0248637	0.00428642	1732
0.0248112	0.0107582	1733
0.0247956	0.000483621	1734
0.0247668	0.0191769	1735
0.0247321	0.00317709	1736
0.0246419	0.00451529	1737
0.0246253	0.00679142	1738
0.0246229	0.083101	1739
0.0245232	0.0257356	1740
0.024512	0.000197528	1741
0.0245098	0.00081053	1742
0.0244945	0.031493	1743
0.0244794	0.0138703	1744
0.0244665	0.016448	1745
0.0244661	0.0239782	1746
0.0244585	0.00242046	1747
0.0244367	0.000110854	1748
0.0244249	1.91030903010887e-05	1749
0.0243987	0.000123515	1750
0.0243808	0.0253558	1751
0.0243624	5.55585381909376e-06	1752
0.0243618	0.000325119	1753
0.0243481	0.00351534	1754
0.0243361	0.00293446	1755
0.0242872	0.00059871	1756
0.0241375	0.0150049	1757
0.024064	0.0449216	1758
0.0240486	0.0179522	1759
0.02403	0.00187098	1760
0.0240087	0.0470216	1761
0.0239783	0.0720704	1762
0.023933	0.001452	1763
0.0239007	0.000346205	1764
0.0238661	0.000552835	1765
0.023822	9.43832192752482e-06	1766
0.0238126	0.00316858	1767
0.0237961	0.0336141	1768
0.0237463	0.00998986	1769
0.0237301	0.0620579	1770
0.0236986	0.000133624	1771
0.0236584	1.45221606936409e-05	1772
0.0236301	0.00623164	1773
0.0236249	0.000761721	1774
0.0235908	0.00315715	1775
0.02356	5.65800613706159e-05	1776
0.0235365	0.0525158	1777
0.0235345	0.0374105	1778
0.0235271	0.00201834	1779
0.0235269	0.00952857	1780
0.0235034	0.0126879	1781
0.0234391	0.00221584	1782
0.0233768	0.00680007	1783
0.0233673	0.00320078	1784
0.0233673	0.0300411	1785
0.0233606	0.012619	1786
0.0233336	0.000397846	1787
0.0233336	0.00130302	1788
0.0233266	0.000368363	1789
0.0233197	0.00510815	1790
0.0233197	0.0274678	1791
0.0232155	0.0565549	1792
0.0231979	0.039964	1793
0.0231199	0.0136175	1794
0.0231077	0.0542619	1795
0.0230638	9.31931599952436e-05	1796
0.0230336	0.031618	1797
0.0230185	0.0106847	1798
0.0230158	0.00049497	1799
0.0229945	0.113383	1800
0.0229881	0.0199182	1801
0.0229295	0.00306781	1802
0.0229201	0.0144411	1803
0.0229154	0.00108375	1804
0.0228782	0.24726	1805
0.0228665	0.0188045	1806
0.0228208	0.00241403	1807
0.022766	0.00765922	1808
0.0227069	0.00236312	1809
0.0226922	0.0125575	1810
0.0226733	0.00541358	1811
0.0225985	6.12788166443083e-05	1812
0.0225897	0.000768531	1813
0.0225678	0.00755616	1814
0.0225099	0.0102941	1815
0.0225063	0.000107923	1816
0.0224438	0.0130859	1817
0.0223769	0.0116468	1818
0.0223594	0.00393093	1819
0.0223483	0.0290286	1820
0.0223318	0.00354917	1821
0.0223303	0.00525086	1822
0.022317	0.00263408	1823
0.0223159	0.000584144	1824
0.0223104	0.00222822	1825
0.022309	0.0121329	1826
0.0223077	0.00814131	1827
0.0222964	0.0299028	1828
0.0221518	0.0146259	1829
0.022145	0.0579156	1830
0.022084	0.00551816	1831
0.0220837	0.0096	1832
0.0220388	0.0164561	1833
0.0219976	0.0932598	1834
0.0219966	0.0234934	1835
0.0219916	0.00101592	1836
0.021982	0.211551	1837
0.0219695	0.00335537	1838
0.0219473	0.00596374	1839
0.0218823	0.00426514	1840
0.0218821	0.142167	1841
0.021875	0.0798104	1842
0.0218318	0.0090239	1843
0.0217848	0.0393816	1844
0.021755	0.164094	1845
0.0217035	0.0137647	1846
0.0216896	0.00199367	1847
0.0216726	0.0569603	1848
0.0216258	0.0107818	1849
0.0215721	0.0730341	1850
0.0215496	0.0747453	1851
0.0215469	0.000370249	1852
0.0215249	0.0262807	1853
0.0215146	0.088364	1854
0.021501	0.0775837	1855
0.0214813	0.00112082	1856
0.0214716	0.00751742	1857
0.0214394	0.191346	1858
0.0214237	0.0108699	1859
0.0214051	0.0673411	1860
0.0213942	0.00396329	1861
0.0213453	0.00144134	1862
0.0213046	0.16568	1863
0.0213002	0.00249384	1864
0.021296	0.00132437	1865
0.0212946	0.0156185	1866
0.021255	0.00702545	1867
0.0212418	0.017732	1868
0.0212264	0.00760315	1869
0.0212197	0.0104654	1870
0.0211384	0.00565777	1871
0.021129	0.0224712	1872
0.0210491	0.0693431	1873
0.0210378	0.000949369	1874
0.0210168	0.0184353	1875
0.0210095	0.000652004	1876
0.0209929	0.000884633	1877
0.0209722	0.0217523	1878
0.0209681	0.0162885	1879
0.0209257	0.022688	1880
0.0209097	0.030417	1881
0.0208946	0.0218965	1882
0.0208832	0.0603895	1883
0.0208565	0.00367697	1884
0.0208544	0.0144887	1885
0.0208073	0.108769	1886
0.0208034	0.0310592	1887
0.0207709	0.00020103	1888
0.0207469	0.00692546	1889
0.0207402	0.00428193	1890
0.0206964	0.0024438	1891
0.0206599	0.00455011	1892
0.0206081	0.00374433	1893
0.0205836	0.000203346	1894
0.0205414	0.0800803	1895
0.0205167	0.000377499	1896
0.0204766	0.00459616	1897
0.0203679	0.00641874	1898
0.0203195	0.0262211	1899
0.0203165	0.267685	1900
0.0202484	0.0152895	1901
0.0201979	0.00193585	1902
0.0201979	0.0049271	1903
0.0201978	0.138234	1904
0.0201875	0.000313231	1905
0.0201865	0.00648695	1906
0.0201101	0.019671	1907
0.0199135	0.00179525	1908
0.0199083	0.0253755	1909
0.0198989	0.010898	1910
0.0198606	0.00275593	1911
0.0197835	0.0017212	1912
0.0197808	0.244877	1913
0.0197784	0.00988157	1914
0.0197707	0.00158752	1915
0.0197678	0.0172274	1916
0.0197654	0.100675	1917
0.0197402	0.0181461	1918
0.0197125	0.0765645	1919
0.019704	0.0647549	1920
0.0196974	0.00283094	1921
0.0196951	0.0413125	1922
0.0196412	0.00289192	1923
0.0196099	0.0327398	1924
0.0195965	0.0152505	1925
0.0195931	0.0278069	1926
0.0195728	0.0343255	1927
0.0195263	0.0127707	1928
0.0195197	0.0122504	1929
0.0195193	0.0570135	1930
0.0194843	0.000315831	1931
0.019464	0.270145	1932
0.019449	0.0096886	1933
0.0194147	0.00861511	1934
0.019373	0.0559777	1935
0.0193429	0.0815949	1936
0.0192879	0.0446934	1937
0.0192637	0.150811	1938
0.0192539	0.0121428	1939
0.0192494	0.00418722	1940
0.0192229	0.0135149	1941
0.0192121	0.0632152	1942
0.0191488	0.00271984	1943
0.0190854	0.0559355	1944
0.0190007	0.108731	1945
0.0189388	0.00694498	1946
0.0189145	0.00977681	1947
0.0188796	0.00364316	1948
0.0188741	0.309565	1949
0.0188618	0.00156264	1950
0.018817	0.00646931	1951
0.0187807	0.101546	1952
0.0187572	0.00244671	1953
0.0187363	0.0503348	1954
0.0187112	0.0094724	1955
0.0187009	0.0486278	1956
0.0187009	0.0814856	1957
0.0186917	0.0766981	1958
0.0186324	0.192618	1959
0.018617	0.127526	1960
0.0185943	0.000842789	1961
0.0185075	0.00570793	1962
0.0184837	0.0458475	1963
0.0184624	0.153996	1964
0.0182843	0.00377356	1965
0.0182492	0.0374634	1966
0.0182228	0.00266623	1967
0.0181854	0.00633247	1968
0.0181023	0.0267816	1969
0.0180908	0.0171627	1970
0.0180695	0.0346837	1971
0.018044	0.022871	1972
0.0180343	0.0404484	1973
0.0180283	0.0485102	1974
0.0179796	0.0160532	1975
0.0179106	0.414956	1976
0.017908	0.336111	1977
0.0178935	0.00738747	1978
0.0178564	0.0175519	1979
0.0177366	0.00616782	1980
0.0177366	0.0119065	1981
0.0177213	0.110224	1982
0.0177086	0.00473409	1983
0.017651	0.0416818	1984
0.0176485	0.0037156	1985
0.0176133	0.00980624	1986
0.0176038	0.000400522	1987
0.0175837	0.00660333	1988
0.0175689	0.0271644	1989
0.0175645	0.0487796	1990
0.0175039	0.00407398	1991
0.0174974	0.105292	1992
0.0174753	0.0169057	1993
0.0174419	0.017006	1994
0.0174419	0.023459	1995
0.0174344	0.047554	1996
0.0174303	0.0203916	1997
0.0172999	0.0357325	1998
[truncated: 5,780 more rows]

## Sheet: Figure 6d
	CUX1	ESRRG	GLIS1	HNF4A	HNF4G	MAF	MLXIPL	NFIA	NFIB	NFIC	NR1H4	NR6A1	PAX2	PAX8	PBX1	PPARA	SOX6	TEAD1	TFEC	THRB	ZBTB16	ZNF69	AR	FOXO1	FOXO3
CUX1	1	0.296998	0.624646	0.681023	0.545181	0.53931	0.553707	0.487461	0.684874	0.314754	0.464662	0.319218	0.421217	0.378512	0.450151	0.696286	0.301917	0.379045	0.565903	0.323029	0.29794	0.457096	0.3157	0.276398	0.236111
ESRRG	0.296998	1	0.172222	0.222222	0.149444	0.185131	0.167742	0.251938	0.298701	0.217073	0.189716	0.589342	0.458034	0.470914	0.409871	0.297872	0.662338	0.472637	0.19697	0.557746	0.216981	0.208333	0.0808314	0.253623	0.251256
GLIS1	0.624646	0.172222	1	0.846154	0.702922	0.74159	0.674641	0.472727	0.719495	0.246224	0.56025	0.196839	0.349711	0.271513	0.398293	0.75	0.178622	0.305832	0.738318	0.238028	0.264264	0.442675	0.345763	0.240822	0.206442
HNF4A	0.681023	0.222222	0.846154	1	0.653736	0.750353	0.648069	0.487535	0.775401	0.282158	0.537063	0.236772	0.383178	0.288978	0.437086	0.849802	0.223958	0.347424	0.732575	0.270725	0.289617	0.44	0.302326	0.286685	0.251351
HNF4G	0.545181	0.149444	0.702922	0.653736	1	0.63141	0.530478	0.462199	0.617862	0.171381	0.539543	0.167213	0.296651	0.266781	0.353218	0.58311	0.165854	0.28135	0.625817	0.207006	0.207705	0.369983	0.38193	0.21273	0.169717
MAF	0.53931	0.185131	0.74159	0.750353	0.63141	1	0.572531	0.441041	0.652835	0.217791	0.54067	0.204204	0.322108	0.236527	0.414562	0.661438	0.190265	0.289244	0.703297	0.269461	0.225076	0.362928	0.302048	0.258114	0.223765
MLXIPL	0.553707	0.167742	0.674641	0.648069	0.530478	0.572531	1	0.399015	0.573257	0.295956	0.442434	0.190317	0.338816	0.257679	0.333849	0.610354	0.161812	0.250784	0.627451	0.187793	0.238422	0.466418	0.308738	0.214405	0.152209
NFIA	0.487461	0.251938	0.472727	0.487535	0.462199	0.441041	0.399015	1	0.529762	0.185255	0.4319	0.27	0.321364	0.328629	0.475564	0.462252	0.262327	0.333333	0.4688	0.324903	0.188192	0.325843	0.345372	0.195933	0.192381
NFIB	0.684874	0.298701	0.719495	0.775401	0.617862	0.652835	0.573257	0.529762	1	0.271284	0.532751	0.292151	0.436865	0.366766	0.510174	0.782152	0.293777	0.423977	0.632312	0.331909	0.295815	0.412628	0.301685	0.302023	0.271676
NFIC	0.314754	0.217073	0.246224	0.282158	0.171381	0.217791	0.295956	0.185255	0.271284	1	0.14587	0.204938	0.28884	0.230769	0.179298	0.31456	0.185096	0.198745	0.22381	0.165939	0.304462	0.307692	0.125313	0.25	0.176904
NR1H4	0.464662	0.189716	0.56025	0.537063	0.539543	0.54067	0.442434	0.4319	0.532751	0.14587	1	0.226766	0.294218	0.278505	0.372881	0.517473	0.217949	0.286701	0.5088	0.251773	0.171629	0.318345	0.275154	0.178947	0.187956
NR6A1	0.319218	0.589342	0.196839	0.236772	0.167213	0.204204	0.190317	0.27	0.292151	0.204938	0.226766	1	0.381944	0.401617	0.392241	0.302294	0.580442	0.403382	0.224843	0.548571	0.155606	0.21322	0.114634	0.189696	0.211443
PAX2	0.421217	0.458034	0.349711	0.383178	0.296651	0.322108	0.338816	0.321364	0.436865	0.28884	0.294218	0.381944	1	0.533333	0.401501	0.436658	0.443645	0.406186	0.31934	0.40393	0.283898	0.367347	0.172269	0.26087	0.222453
PAX8	0.378512	0.470914	0.271513	0.288978	0.266781	0.236527	0.257679	0.328629	0.366766	0.230769	0.278505	0.401617	0.533333	1	0.370143	0.329301	0.458333	0.394009	0.264567	0.383863	0.230233	0.28913	0.181818	0.222989	0.199531
PBX1	0.450151	0.409871	0.398293	0.437086	0.353218	0.414562	0.333849	0.475564	0.510174	0.179298	0.372881	0.392241	0.401501	0.370143	1	0.476821	0.421397	0.46493	0.403323	0.438669	0.210721	0.3049	0.238776	0.246212	0.251473
PPARA	0.696286	0.297872	0.75	0.849802	0.58311	0.661438	0.610354	0.462252	0.782152	0.31456	0.517473	0.302294	0.436658	0.329301	0.476821	1	0.291611	0.394422	0.664	0.337302	0.32337	0.431724	0.266758	0.304406	0.271277
SOX6	0.301917	0.662338	0.178622	0.223958	0.165854	0.190265	0.161812	0.262327	0.293777	0.185096	0.217949	0.580442	0.443645	0.458333	0.421397	0.291611	1	0.461347	0.202454	0.558405	0.177829	0.21097	0.0973872	0.227273	0.223881
TEAD1	0.379045	0.472637	0.305832	0.347424	0.28135	0.289244	0.250784	0.333333	0.423977	0.198745	0.286701	0.403382	0.406186	0.394009	0.46493	0.394422	0.461347	1	0.303167	0.431507	0.279826	0.250478	0.178261	0.320713	0.305936
TFEC	0.565903	0.19697	0.738318	0.732575	0.625817	0.703297	0.627451	0.4688	0.632312	0.22381	0.5088	0.224843	0.31934	0.264567	0.403323	0.664	0.202454	0.303167	1	0.269231	0.223602	0.3632	0.309735	0.249605	0.214511
THRB	0.323029	0.557746	0.238028	0.270725	0.207006	0.269461	0.187793	0.324903	0.331909	0.165939	0.251773	0.548571	0.40393	0.383863	0.438669	0.337302	0.558405	0.431507	0.269231	1	0.179872	0.201172	0.12528	0.231111	0.293689
ZBTB16	0.29794	0.216981	0.264264	0.289617	0.207705	0.225076	0.238422	0.188192	0.295815	0.304462	0.171629	0.155606	0.283898	0.230233	0.210721	0.32337	0.177829	0.279826	0.223602	0.179872	1	0.281596	0.142157	0.329049	0.362637
ZNF69	0.457096	0.208333	0.442675	0.44	0.369983	0.362928	0.466418	0.325843	0.412628	0.307692	0.318345	0.21322	0.367347	0.28913	0.3049	0.431724	0.21097	0.250478	0.3632	0.201172	0.281596	1	0.274038	0.197938	0.176471
AR	0.3157	0.0808314	0.345763	0.302326	0.38193	0.302048	0.308738	0.345372	0.301685	0.125313	0.275154	0.114634	0.172269	0.181818	0.238776	0.266758	0.0973872	0.178261	0.309735	0.12528	0.142157	0.274038	1	0.114014	0.128463
FOXO1	0.276398	0.253623	0.240822	0.286685	0.21273	0.258114	0.214405	0.195933	0.302023	0.25	0.178947	0.189696	0.26087	0.222989	0.246212	0.304406	0.227273	0.320713	0.249605	0.231111	0.329049	0.197938	0.114014	1	0.334225
FOXO3	0.236111	0.251256	0.206442	0.251351	0.169717	0.223765	0.152209	0.192381	0.271676	0.176904	0.187956	0.211443	0.222453	0.199531	0.251473	0.271277	0.223881	0.305936	0.214511	0.293689	0.362637	0.176471	0.128463	0.334225	1

## Sheet: Figure 6f
TF gene expression Module A:				TF gene expression Module B:				Target CRE accessibility Module A:				Target CRE accessibility Module B:				Target gene expression Module A:				Target gene expression Module B:
Pseudotime	TF	Value		Pseudotime	TF	Value		Pseudotime	TF	Value		Pseudotime	TF	Value		Pseudotime	TF	Value		Pseudotime	TF	Value
0.193995	Mean	-0.429374		0.15175	NR6A1	0.493193		0.92432	MAF	-1.68939		0.889944	Mean	0.233809		0.463889	HNF4A	-0.766683		0.870781	Mean	0.410252
0.20654	Mean	-0.647274		0.10613	Mean	-0.765436		0.284199	GLIS1	0.970151		0.490613	Mean	-0.679459		0.516399	Mean	-1.28284		0.869703	Mean	-2.38161
0.345889	Mean	0.087865		0.885236	Mean	0.371018		0.119018	Mean	0.0896487		0.460037	Mean	-0.496862		0.723236	PPARA	-0.71363		0.0867386	Mean	0.0162044
0.813852	Mean	-0.429374		0.252072	PBX1	-1.19197		0.218905	NFIB	0.497337		0.560803	Mean	-0.0937987		0.60237	PPARA	0.131454		0.115766	Mean	1.1816
0.577718	Mean	-1.62876		0.760664	Mean	1.79877		0.0600225	HNF4A	0.52001		0.292045	TFCP2L1	0.579007		0.853678	Mean	-1.53868		0.456607	SOX6	0.325945
0.219215	PPARA	1.80575		0.0400305	Mean	-1.21999		0.867481	CUX1	-1.7112		0.200806	THRB	0.308755		0.13823	MLXIPL	0.725932		0.38891	Mean	0.691812
0.226303	Mean	-0.429374		0.901359	Mean	-1.19197		0.0641725	Mean	1.6141		0.0459552	THRB	0.4235		0.521024	GLIS1	1.22667		0.11769	Mean	0.245614
0.283176	PPARA	2.12736		0.920029	NR6A1	-0.906705		0.464558	HNF4A	1.18623		0.626457	PAX8	-0.0210934		0.470325	HNF4G	0.526433		0.876818	TEAD1	0.23927
0.714014	GLIS1	1.46358		0.379525	PAX8	0.16901		0.348473	Mean	0.816803		0.915235	Mean	1.37784		0.468319	HNF4G	0.693907		0.0754827	Mean	0.719708
0.290707	MAF	2.13479		0.106285	TEAD1	-1.07261		0.546486	Mean	0.639553		0.92309	PAX8	-1.18016		0.581725	MAF	0.0293285		0.608905	NR6A1	-1.92627
0.0694441	PPARA	0.90467		0.432183	TEAD1	-1.07261		0.699734	MLXIPL	1.25621		0.294671	Mean	-0.148985		0.321988	NFIB	-1.85034		0.0360922	THRB	0.610979
0.438807	NFIB	-1.72509		0.85001	PAX8	0.986684		0.122976	Mean	1.46262		0.246848	NR6A1	-1.80233		0.896848	NFIB	0.353258		0.423978	Mean	1.51768
0.82911	Mean	-0.898122		0.88468	PAX2	0.852396		0.390768	MLXIPL	0.894218		0.170602	PBX1	0.470973		0.43968	Mean	-0.111713		0.2536	Mean	0.989571
0.907326	Mean	-0.634136		0.417718	TFCP2L1	-0.647649		0.839508	MLXIPL	0.940539		0.270592	Mean	-0.338324		0.249512	TFEC	-1.32427		0.0694441	THRB	-1.05069
0.903774	Mean	-1.03325		0.195338	PBX1	0.776009		0.540878	Mean	0.474148		0.350025	ESRRG	1.56485		0.857694	Mean	-0.937661		0.374124	TFCP2L1	-2.77418
0.0948524	Mean	0.087865		0.102765	Mean	0.493193		0.244179	HNF1A	-1.61487		0.128766	Mean	0.408947		0.22593	HNF1A	0.495895		0.889442	PAX8	-0.359204
0.52342	HNF4A	-0.774383		0.144175	Mean	0.493193		0.325487	Mean	-1.46562		0.20961	NR6A1	1.43557		0.962894	MLXIPL	-1.52621		0.532522	Mean	-1.52016
0.0996391	Mean	1.09888		0.977272	ESRRG	-1.44886		0.180178	HNF4G	0.329306		0.0834721	Mean	1.49092		0.417224	MAF	0.893192		0.374692	SOX6	0.566728
0.0863616	Mean	1.40406		0.269848	TFCP2L1	-0.647649		0.904847	NFIB	-1.07886		0.245306	PBX1	-0.381051		0.905044	Mean	-0.394593		0.827056	NR6A1	-2.56162
0.846547	PPARA	-1.03325		0.210802	Mean	-0.647649		0.613237	HNF4A	-1.64319		0.400943	THRB	-0.690217		0.216188	MAF	1.15826		0.463889	TEAD1	-1.89517
0.190888	Mean	0.935061		0.89613	Mean	-0.647649		0.474795	Mean	-0.467308		0.260696	Mean	-1.32573		0.546486	CUX1	0.494354		0.480587	NR6A1	1.55942
0.824007	HNF1A	-0.429374		0.899169	Mean	-0.647649		0.912659	MAF	-1.55662		0.112242	Mean	0.183661		0.8527	Mean	-1.17896		0.481188	Mean	-0.0206516
0.233518	Mean	2.12032		0.366165	Mean	-0.647649		0.21652	Mean	1.97011		0.106045	Mean	1.32977		0.899779	Mean	-1.27913		0.882233	Mean	-0.955288
0.405205	MAF	-0.634136		0.630429	PAX8	0.6295		0.412513	NFIB	-0.159527		0.148236	Mean	0.929493		0.633671	Mean	0.198992		0.433803	PAX2	0.88889
0.312264	Mean	-0.41857		0.433623	PAX2	1.79877		0.86223	MLXIPL	-1.7138		0.222926	PAX2	1.23833		0.546486	Mean	0.376421		0.432913	NR6A1	0.0627524
0.917887	Mean	-0.774383		0.017501	Mean	-1.44886		0.904265	NFIB	-1.75894		0.604111	PBX1	1.41736		0.474236	NFIB	0.184367		0.867604	Mean	-0.0316379
0.137853	Mean	-1.72509		0.858075	NR6A1	0.493193		0.883082	TFEC	1.13796		0.289324	TFCP2L1	0.881816		0.91323	MAF	-1.16184		0.648604	TFCP2L1	-1.80238
0.455359	HNF4A	1.74017		0.470756	Mean	2.41171		0.199644	Mean	1.61838		0.275826	TEAD1	0.706359		0.316794	Mean	0.906004		0.0978044	Mean	0.409192
0.0690338	MLXIPL	-0.647274		0.758413	Mean	0.049687		0.179901	Mean	0.57482		0.479931	Mean	0.128579		0.143898	TFEC	0.445689		0.335818	Mean	0.962982
0.796808	Mean	0.935061		0.464234	Mean	-1.21999		0.175465	HNF4A	-0.597987		0.264447	NR6A1	0.0523504		0.497412	TFEC	1.446		0.126448	PAX2	1.43011
0.340671	Mean	0.591949		0.118118	Mean	2.01767		0.928331	Mean	-1.60873		0.91167	SOX6	0.370993		0.603847	Mean	-0.788658		0.910444	THRB	0.229189
0.0956805	Mean	1.46358		0.688267	Mean	-1.07261		0.889053	GLIS1	-1.75746		0.928892	Mean	-1.01705		0.359885	Mean	1.55893		0.355168	Mean	1.11381
0.328438	Mean	-0.898122		0.0656069	PBX1	1.69107		0.447242	NFIB	1.00574		0.431615	Mean	1.15264		0.532173	HNF1A	0.9192		0.909034	Mean	0.619342
0.222517	Mean	-0.647274		0.0393083	Mean	0.831004		0.444698	MLXIPL	1.22475		0.281588	Mean	0.664209		0.393697	Mean	2.08762		0.34248	NR6A1	-0.67136
0.386242	NFIB	1.4861		0.483205	PAX2	-0.765436		0.93934	Mean	0.0335545		0.445401	Mean	0.0183501		0.193393	MLXIPL	1.03069		0.91102	Mean	0.380546
0.629955	HNF4G	-0.724663		0.87307	Mean	-1.21999		0.890648	TFEC	-1.07412		0.0418228	Mean	0.404718		0.298032	MAF	0.34555		0.848524	Mean	0.45428
0.87948	CUX1	0.791623		0.427948	ESRRG	-0.300647		0.424255	Mean	0.253575		0.0747812	PAX2	0.222196		0.904018	MAF	-0.945977		0.927369	Mean	0.160674
0.835363	Mean	-1.62876		0.271451	TEAD1	0.266378		0.270002	Mean	0.620724		0.266082	ESRRG	0.89651		0.502546	Mean	0.826177		0.547712	Mean	-1.39958
0.437538	Mean	-1.72509		0.247754	PAX2	1.79877		0.420954	Mean	0.453593		0.522124	Mean	-0.182338		0.0954985	HNF1A	0.217703		0.910481	ESRRG	-1.51524
0.34248	HNF1A	2.09872		0.908195	NR6A1	-0.906705		0.912427	GLIS1	-0.666037		0.266247	TEAD1	0.554595		0.132783	HNF4G	0.475535		0.483881	TEAD1	0.548949
0.323966	Mean	-0.647274		0.0620922	Mean	0.852396		0.563687	NFIB	-1.59022		0.0991005	PAX2	1.14065		0.892449	HNF4A	-1.40234		0.856071	SOX6	1.23315
0.19215	CUX1	2.00181		0.764368	TEAD1	1.60537		0.883912	PPARA	-0.545849		0.110654	Mean	1.49302		0.527507	HNF4G	-2.31662		0.406184	Mean	-0.538423
0.434715	HNF4A	-0.774383		0.888086	THRB	0.831004		0.305951	HNF4A	1.21289		0.470976	Mean	1.16766		0.903981	MLXIPL	-1.32394		0.386393	Mean	-0.278828
0.361153	HNF4G	-0.724663		0.397573	PAX8	0.16901		0.032127	MLXIPL	-1.72762		0.888245	Mean	-1.77813		0.340671	Mean	1.08612		0.19903	Mean	0.109854
0.122493	Mean	-1.72509		0.523666	PAX2	-0.765436		0.833202	Mean	0.702514		0.35398	Mean	-0.448143		0.908855	MAF	-1.69835		0.241013	Mean	-0.446111
0.486634	NFIB	1.70645		0.887342	Mean	2.03643		0.123299	HNF4G	1.72237		0.891364	SOX6	2.13536		0.235829	HNF4A	1.7191		0.0689551	Mean	0.441891
0.66965	HNF4G	-0.724663		0.368882	TFCP2L1	-0.647649		0.849391	MAF	-1.39444		0.230932	PAX2	0.720979		0.236717	NFIB	0.0342786		0.372329	ESRRG	0.887499
0.278432	MLXIPL	-0.647274		0.386393	Mean	-1.58953		0.853678	TFEC	-1.12639		0.130756	Mean	0.491332		0.852598	CUX1	-0.595409		0.499055	Mean	-3.02463
0.0948524	MAF	-0.634136		0.466567	Mean	-0.647649		0.0414006	Mean	0.298648		0.111349	Mean	1.70618		0.54566	Mean	-0.606966		0.441114	TEAD1	0.667967
0.25503	HNF4G	0.935061		0.783136	TEAD1	-1.07261		0.87315	MAF	-1.40076		0.464914	PBX1	0.362829		0.282656	Mean	1.45662		0.278246	SOX6	-1.05898
0.956862	PPARA	0.18944		0.537553	PAX8	-0.480014		0.827714	TFEC	0.15942		0.900895	TEAD1	0.178883		0.259961	HNF4A	1.21818		0.447995	NR6A1	0.456012
0.848347	Mean	-0.774383		0.877184	ESRRG	-1.44886		0.691355	MLXIPL	0.978733		0.52744	Mean	0.505486		0.687231	Mean	-0.740185		0.452191	PAX2	1.34881
0.405199	Mean	2.09872		0.105791	Mean	0.831004		0.109553	Mean	0.875701		0.437785	Mean	0.614474		0.0780038	HNF4A	0.729613		0.538411	Mean	-2.0311
0.0650729	PPARA	0.18944		0.693184	Mean	2.71765		0.726055	HNF4G	1.61734		0.78528	SOX6	-0.164383		0.261307	HNF1A	1.15364		0.55729	THRB	-0.785589
0.0205058	Mean	-0.591242		0.277329	PAX8	0.986684		0.807103	HNF1A	1.65155		0.246367	Mean	1.03612		0.607209	CUX1	-2.48386		0.524968	ESRRG	1.90927
0.310185	GLIS1	-0.898122		0.417465	Mean	-1.19197		0.8826	Mean	0.239012		0.2936	THRB	-0.58948		0.821298	Mean	0.193		0.901293	Mean	1.05024
0.251203	HNF1A	2.09872		0.89613	PAX2	-0.765436		0.46208	Mean	-0.386483		0.720025	THRB	-1.5587		0.462944	Mean	0.510133		0.920029	PBX1	-1.09984
0.233637	Mean	-0.429374		0.527086	Mean	-0.749706		0.723435	Mean	-0.310463		0.899865	ESRRG	-0.627839		0.344862	Mean	-0.535512		0.884985	TFCP2L1	0.479329
0.114007	Mean	0.812123		0.326472	Mean	0.16901		0.937941	PPARA	-0.826281		0.488326	PAX2	-0.483568		0.977272	Mean	-1.01963		0.877635	Mean	-1.81574
0.89613	Mean	-0.647274		0.152686	SOX6	1.20645		0.149803	Mean	-0.0348078		0.981531	TEAD1	0.344828		0.427221	Mean	0.902397		0.513344	Mean	0.721538
0.123601	HNF4A	0.812123		0.610844	Mean	-1.21999		0.373016	MAF	0.634821		0.514595	Mean	-0.262611		0.365868	Mean	0.787493		0.878813	Mean	1.84268
0.927812	CUX1	-0.41857		0.40122	Mean	-0.749706		0.466567	Mean	0.161864		0.225967	Mean	0.146687		0.368501	HNF1A	0.174212		0.405709	TEAD1	0.200178
0.91539	Mean	-0.429374		0.884383	SOX6	1.59702		0.902163	Mean	-1.33117		0.87531	THRB	-0.595303		0.82509	Mean	-0.729278		0.598503	TEAD1	-1.11393
0.278246	Mean	1.23171		0.0854373	SOX6	-1.21999		0.421518	MLXIPL	0.114332		0.888283	Mean	-0.349043		0.910493	Mean	-0.790602		0.0900617	Mean	-0.252023
0.451095	Mean	-1.03325		0.491483	TFCP2L1	0.801707		0.396124	GLIS1	1.09956		0.614928	PAX8	-1.70974		0.260406	HNF4G	0.479072		0.916663	TEAD1	-0.776084
0.179901	GLIS1	0.591949		0.827158	Mean	-0.765436		0.671072	Mean	0.905626		0.758579	PBX1	-1.51872		0.148679	Mean	0.880288		0.882863	SOX6	0.58917
0.241154	HNF4G	-0.724663		0.848405	ESRRG	0.371018		0.298538	HNF4G	-1.68679		0.921839	TFCP2L1	-0.532644		0.510478	Mean	0.608718		0.260627	ESRRG	0.52185
0.21233	MAF	-0.634136		0.908637	Mean	1.20645		0.461867	Mean	1.26149		0.511832	ESRRG	-0.273123		0.92023	CUX1	-0.770879		0.499831	Mean	0.354623
0.240626	HNF4G	0.935061		0.282327	Mean	-1.21999		0.760674	TFEC	0.449409		0.934253	Mean	1.0946		0.872565	NFIB	-0.702777		0.872952	ESRRG	0.640148
0.904376	HNF4G	-0.724663		0.911584	PAX8	2.24876		0.924923	Mean	-1.15773		0.467183	Mean	-1.21086		0.910876	Mean	-0.873128		0.241144	SOX6	-0.906403
0.494464	HNF4G	-0.724663		0.0544754	THRB	-0.749706		0.957468	Mean	-1.73823		0.186163	THRB	0.856133		0.292232	HNF1A	0.569151		0.563687	THRB	-2.33342
0.22167	Mean	0.90467		0.449986	Mean	0.831004		0.915995	Mean	-0.899449		0.228912	Mean	1.01629		0.803817	HNF4G	0.624247		0.969354	Mean	0.238607
0.650776	Mean	-0.774383		0.918362	Mean	-0.00676992		0.943176	Mean	0.0290145		0.733196	Mean	0.196971		0.0328228	Mean	-0.361835		0.260321	TFCP2L1	0.59205
0.437785	Mean	-0.774383		0.532173	Mean	0.493193		0.0907719	CUX1	-1.10921		0.27362	ESRRG	0.425023		0.0578782	Mean	0.366358		0.862223	Mean	1.11907
0.468193	MAF	1.11286		0.510187	PAX8	0.986684		0.108302	GLIS1	0.228507		0.14365	Mean	0.71796		0.819367	Mean	-0.176553		0.197848	PAX2	0.807856
0.284531	Mean	1.09888		0.249988	Mean	-0.300647		0.888336	Mean	-0.427137		0.590196	PBX1	0.644405		0.77557	MLXIPL	-0.846733		0.726637	Mean	0.0819809
0.447742	HNF1A	-0.429374		0.0544283	Mean	0.801707		0.82722	CUX1	-0.87507		0.907246	PAX2	0.914994		0.0582566	TFEC	0.141705		0.931077	Mean	0.0132962
0.203938	Mean	0.935061		0.905963	ESRRG	0.371018		0.467037	HNF4G	1.72381		0.420088	Mean	1.0285		0.259153	NFIB	0.822977		0.203938	ESRRG	1.38818
0.294971	Mean	0.930842		0.8765	PAX8	-0.480014		0.416608	HNF4G	-1.61607		0.509775	SOX6	-1.70083		0.183133	Mean	0.751491		0.115936	TFCP2L1	0.596028
0.213846	MAF	1.11286		0.930718	PAX8	1.52527		0.236717	Mean	-1.52859		0.0862885	TEAD1	0.270924		0.840134	NFIB	0.225179		0.883728	PBX1	-0.181793
0.899989	Mean	0.591949		0.238616	PBX1	1.29134		0.242519	MLXIPL	0.320331		0.0110078	Mean	-1.82223		0.971648	HNF4A	-1.63248		0.216528	SOX6	0.329187
0.225975	GLIS1	-0.898122		0.553994	TEAD1	1.04964		0.0485822	Mean	0.158306		0.453616	THRB	-0.408368		0	GLIS1	0.438347		0.135527	Mean	0.932815
0.227512	HNF4A	3.32667		0.453453	PAX8	-1.58953		0.915155	NFIB	-0.628447		0.205652	PAX8	-0.116754		0.216762	HNF4G	0.454976		0.799344	Mean	1.30583
0.235442	Mean	-0.898122		0.457271	Mean	-1.21999		0.879396	NFIB	0.934391		0.905574	TFCP2L1	-1.49122		0.463744	GLIS1	1.5304		0.388029	ESRRG	0.837085
0.783437	Mean	0.591949		0.417125	PBX1	0.049687		0.0681217	HNF4G	-0.216452		0.237279	TEAD1	-0.0604971		0.444375	HNF4G	0.396903		0.45479	Mean	0.0520837
0.104149	HNF4G	-0.724663		0.0923744	Mean	1.29134		0.125846	HNF1A	0.838155		0.898102	SOX6	-0.855888		0.25585	Mean	1.78775		0.355731	TEAD1	0.656771
0.912655	Mean	-0.724663		0.844053	Mean	0.986684		0.456069	NFIB	1.81956		0.0632133	Mean	0.89017		0.0769932	Mean	0.630043		0.917858	PAX8	-0.21537
0.294974	Mean	-0.724663		0.459019	THRB	0.831004		0.402597	GLIS1	0.788813		0.147141	Mean	0.715375		0.112363	Mean	0.794788		0.89194	TFCP2L1	0.0704784
0.904018	CUX1	1.18122		0.437582	TEAD1	0.266378		0.200105	NFIB	-1.8214		0.240206	ESRRG	-0.14214		0.927743	Mean	-1.29219		0.89608	Mean	-0.510696
0.537147	MLXIPL	-0.647274		0.470978	Mean	-0.480014		0.451255	HNF4G	-1.7788		0.546301	SOX6	0.364836		0.761439	Mean	-1.22331		0.419275	PAX8	-0.281657
0.903818	Mean	-0.591242		0.0978044	THRB	1.75566		0.431736	CUX1	0.0354201		0.927431	Mean	0.187356		0.89194	Mean	-0.980451		0.909858	Mean	-0.218476
0.829171	Mean	1.18122		0.375257	Mean	-1.21999		0.895425	HNF4G	-0.883326		0.897234	PAX2	0.854225		0.280464	Mean	1.57638		0.223135	PAX2	-1.52656
0.216775	MLXIPL	-0.647274		0.0397027	PBX1	-1.19197		0.442231	Mean	-0.207008		0.23852	PAX2	-0.332119		0.937941	HNF1A	-1.36477		0.18661	PBX1	1.09818
0.899569	NFIB	-0.581244		0.442796	Mean	-0.00676992		0.489561	Mean	0.39848		0.162891	PAX2	-0.282263		0.342798	GLIS1	0.665254		0.455725	NR6A1	-0.259749
0.94112	HNF1A	-0.429374		0.946735	PBX1	-1.19197		0.906242	Mean	-1.80216		0.21114	NR6A1	0.492321		0.596363	Mean	0.815848		0.213531	TFCP2L1	1.28433
0.170569	Mean	-0.647274		0.270082	ESRRG	0.371018		0.277038	GLIS1	1.98842		0.53426	TEAD1	-0.548413		0.217832	Mean	0.962798		0.454605	Mean	0.410969
0.26018	PPARA	0.18944		0.409018	Mean	1.29134		0.373258	Mean	-0.738179		0.476918	ESRRG	0.00582839		0.130516	Mean	0.692897		0.397934	NR6A1	0.580895
0.0954445	HNF1A	-0.429374		0.473176	Mean	-1.21999		0.899524	Mean	-0.287921		0.121382	Mean	0.253903		0.813617	TFEC	-1.36732		0.247522	TFCP2L1	0.437463
0.0821089	GLIS1	-0.898122		0.943488	Mean	-0.749706		0.916798	HNF4A	-0.0758805		0.146972	PBX1	1.48834		0.808599	Mean	-1.01811		0.425273	TEAD1	-0.528916
0.683578	Mean	0.289348		0.435816	Mean	-0.300647		0.178849	NFIB	-0.977718		0.156698	Mean	-1.71423		0.449986	Mean	0.408339		0.905932	SOX6	0.211111
0.16142	Mean	-0.647274		0.350776	Mean	-1.58953		0.434464	Mean	-0.608307		0.211488	Mean	0.515902		0.40614	TFEC	0.424357		0.973993	Mean	0.801096
0.373824	Mean	-0.591242		0.934551	Mean	1.27852		0.0854373	HNF4G	0.0658456		0.454803	TEAD1	0.0115379		0.893551	MAF	-0.849594		0.211452	Mean	0.682729
0.0239573	MLXIPL	-0.647274		0.272195	TFCP2L1	-0.647649		0.229077	MLXIPL	-1.56332		0.68365	Mean	-1.47547		0.844778	Mean	-0.0694633		0.590362	Mean	-1.7739
0.888322	Mean	-0.591242		0.376179	Mean	0.266378		0.347188	MLXIPL	-0.773473		0.439479	THRB	-0.0792631		0.336217	HNF4A	1.57795		0.405862	Mean	-0.726748
0.197852	Mean	-0.581244		0.512017	TFCP2L1	-0.647649		0.317372	Mean	1.18723		0.876818	SOX6	-0.979458		0.923758	HNF1A	-1.10811		0.706295	Mean	0.0473334
0.846087	Mean	-0.634136		0.323403	PAX8	0.16901		0.882456	Mean	-0.640916		0.319423	ESRRG	-1.2382		0.182947	Mean	0.599276		0.695056	Mean	0.607466
0.910689	GLIS1	1.46358		0.225476	PAX2	0.852396		0.911917	CUX1	-0.184245		0.174315	Mean	0.0091242		0.885238	GLIS1	-2.34402		0.429566	Mean	-0.277396
0.328438	GLIS1	-0.898122		0.436568	Mean	0.831004		0.0943671	Mean	-0.00406659		0.283241	Mean	-1.79547		0.257743	HNF4A	1.24767		0.888807	Mean	0.741227
0.860258	CUX1	-0.41857		0.874937	THRB	-0.749706		0.943176	PPARA	0.332265		0.324388	PBX1	1.35387		0.879151	Mean	-1.02472		0.303414	Mean	1.14299
0.291446	MAF	-0.634136		0.471266	Mean	-0.749706		0.240362	Mean	1.64366		0.347188	Mean	-0.914123		0.371807	Mean	0.421657		0.132316	Mean	0.33763
0.519582	Mean	0.18944		0.624229	NR6A1	1.31208		0.947262	NFIB	-0.759112		0.448551	ESRRG	-1.72589		0.451255	GLIS1	-0.053259		0.376464	Mean	0.98151
0.768206	Mean	0.812123		0.446531	Mean	-0.480014		0.079221	TFEC	-1.70147		0.895475	SOX6	-1.2001		0.0355453	TFEC	1.11362		0.893057	Mean	-0.353673
0.126847	MAF	-0.634136		0.0473572	Mean	0.986684		0.903132	PPARA	0.0870812		0.11786	SOX6	0.453381		0.89889	NFIB	-0.206196		0.567112	ESRRG	-2.39899
0.846964	MLXIPL	-0.647274		0.182391	Mean	-0.300647		0.623758	TFEC	1.65368		0.245332	PBX1	-0.0747628		0.884899	Mean	-0.966463		0.590276	Mean	-0.167149
0.560263	Mean	-0.429374		0.388506	PBX1	-1.19197		0.32964	HNF4G	1.36389		0.115293	Mean	0.429091		0.910347	Mean	-1.37171		0.895532	Mean	0.589284
0.375929	Mean	-0.774383		0.0218396	ESRRG	0.847571		0.91397	MLXIPL	-1.51026		0.455479	ESRRG	-0.263443		0.139447	HNF4G	0.320552		0.860589	Mean	-0.496128
0.348631	CUX1	1.18122		0.298668	Mean	1.79877		0.93589	Mean	-0.235525		0.145412	Mean	0.133313		0.19672	Mean	0.841681		0.296868	Mean	-0.118413
0.455507	PPARA	0.90467		0.770005	PBX1	0.049687		0.55119	HNF4G	-0.508674		0.91606	TFCP2L1	-0.575693		0.840349	GLIS1	-0.724349		0.287151	TEAD1	-0.169098
0.868148	Mean	-1.03325		0.844484	Mean	1.20645		0.902837	GLIS1	-1.17734		0.446948	Mean	0.30763		0.925105	MAF	-2.06705		0.442231	Mean	0.440858
0.911313	Mean	-0.591242		0.167307	THRB	1.75566		0.888245	Mean	-1.74202		0.818984	Mean	-1.65024		0.667387	Mean	-1.30769		0.302697	Mean	1.069
0.971143	Mean	-0.591242		0.925759	Mean	0.266378		0.420088	PPARA	1.49031		0.907	Mean	1.40643		0.873023	Mean	-1.2237		0.393008	PBX1	0.409972
0.884736	Mean	1.11286		0.078854	PAX2	0.852396		0.857178	Mean	-0.278516		0.308784	ESRRG	1.22285		0.161379	TFEC	0.129951		0.943933	TFCP2L1	1.11007
0.375604	Mean	0.791623		0.36828	Mean	-0.765436		0.178058	Mean	0.278968		0.417162	Mean	-0.631779		0.670435	Mean	-0.361673		0.358363	NR6A1	1.3149
0.249188	Mean	1.74017		0.216044	NR6A1	-0.906705		0.344546	Mean	-0.372937		0.427315	Mean	-0.503597		0.0650729	Mean	0.220746		0.537147	Mean	-0.651615
0.254153	Mean	-0.774383		0.228925	Mean	0.371018		0.819001	GLIS1	0.68371		0.275202	Mean	0.174004		0.227975	Mean	0.677129		0.859213	TEAD1	0.939412
0.0394008	NFIB	0.562605		0.868922	Mean	-1.44886		0.0253253	HNF4A	0.273582		0.369632	Mean	-1.36823		0.907933	Mean	-1.84644		0.347357	SOX6	1.24603
0.260369	Mean	1.80575		0.475488	PBX1	0.049687		0.39698	Mean	1.34072		0.919308	Mean	0.604569		0.887047	MLXIPL	-0.91748		0.298677	Mean	-2.2994
0.90837	Mean	-0.724663		0.91994	PAX2	1.79877		0.645998	HNF4G	0.983696		0.475934	SOX6	0.613431		0.399911	HNF1A	0.856153		0.464805	TFCP2L1	0.340713
0.91239	HNF4A	-0.774383		0.364153	Mean	-0.647649		0.0899716	Mean	0.0712864		0.747664	THRB	-1.42627		0.520922	PPARA	-1.71535		0.0505953	NR6A1	0.205515
0.214943	GLIS1	-0.898122		0.358172	Mean	0.371018		0.138159	Mean	-0.714978		0.529297	PAX8	0.65327		0.193882	CUX1	0.101426		0.0793089	Mean	-0.435601
0.331532	TFEC	-0.591242		0.48995	NR6A1	0.493193		0.078854	CUX1	-0.393213		0.18007	Mean	0.0196218		0.909913	HNF4G	-1.03857		0.90347	Mean	-0.109393
0.107777	Mean	2.59479		0.470625	Mean	-1.07261		0.944824	Mean	-1.76839		0.436845	Mean	0.120682		0.0834721	HNF4G	0.699635		0.967517	PAX8	0.675519
0.0940087	Mean	-0.591242		0.299349	Mean	0.776009		0.925352	TFEC	1.31926		0.223885	Mean	0.645786		0.0694441	HNF4A	0.68296		0.095127	Mean	0.024279
0.0664583	HNF4G	0.935061		0.235724	Mean	0.776009		0.87008	HNF1A	0.289291		0.465884	PAX8	-1.08729		0.233415	Mean	0.253616		0.244571	Mean	0.333297
0.483408	Mean	-1.72509		0.694315	Mean	0.831004		0.433909	HNF1A	1.16048		0.021658	PAX8	1.03668		0.467613	Mean	-2.15636		0.18774	Mean	0.273384
0.696088	TFEC	-0.591242		0.925009	Mean	0.049687		0.457489	HNF1A	2.18237		0.0219546	Mean	0.152297		0.82733	HNF4A	-0.758198		0.284548	NR6A1	-0.100704
0.379612	MAF	-0.634136		0.867546	Mean	-0.749706		0.29791	NFIB	1.78186		0.0867386	Mean	-0.627691		0.797955	Mean	0.510716		0.965351	PBX1	0.0514559
0.382097	Mean	-0.898122		0.292492	Mean	-1.44886		0.558152	Mean	-0.664757		0.74068	PBX1	-1.38202		0.858688	HNF4G	-2.05321		0.158251	THRB	-0.315494
0.152422	MLXIPL	1.09888		0.288051	PAX2	-0.765436		0.352501	PPARA	-0.601284		0.874458	NR6A1	-0.10569		0.927557	Mean	-1.37199		0.639653	NR6A1	0.0831492
0.916231	MAF	1.11286		0.289324	Mean	1.04964		0.465884	TFEC	-1.05586		0.128219	Mean	-1.79806		0.231892	HNF4A	0.946385		0.432456	Mean	-0.941786
0.451463	Mean	-0.647274		0.441758	Mean	0.371018		0.284433	HNF4A	1.71366		0.869038	PBX1	-1.18785		0.249359	HNF4A	1.04938		0.227975	TEAD1	0.241086
0.251164	Mean	-0.774383		0.06034	PBX1	1.29134		0.468319	NFIB	1.60672		0.240339	Mean	0.524902		0.897856	NFIB	-1.52887		0.449055	NR6A1	0.0729604
0.244318	Mean	1.09888		0.533141	Mean	-0.300647		0.916997	Mean	0.513234		0.744619	Mean	0.789138		0.850997	Mean	0.15549		0.125846	Mean	-0.577032
0.91994	PPARA	-1.03325		0.457966	Mean	-0.647649		0.86273	Mean	-0.174866		0.929508	THRB	0.326039		0.281837	HNF1A	0.905177		0.0948986	PAX2	-0.161412
0.145412	Mean	-0.429374		0.205738	PAX2	-0.765436		0.382116	HNF4A	1.33856		0.454421	Mean	0.0423634		0.474843	MLXIPL	-0.656452		0.887627	Mean	0.881402
0.370287	HNF4G	-0.724663		0.109458	Mean	-0.300647		0.539541	Mean	0.688008		0.14863	TEAD1	-0.868655		0.347967	Mean	1.14795		0.91098	ESRRG	-0.997142
0.546823	NFIB	0.562605		0.457891	Mean	-0.906705		0.839296	Mean	-0.645085		0.850629	TFCP2L1	0.487435		0.880461	MAF	-0.753363		0.170178	PAX8	-0.261114
0.233482	Mean	-0.774383		0.908637	TEAD1	-1.07261		0.908716	Mean	-0.637452		0.217099	Mean	0.150426		0.358314	CUX1	0.369133		0.590691	PAX8	0.604428
0.723024	Mean	-0.647274		0.903774	SOX6	1.20645		0.0995899	Mean	-1.07765		0.885343	Mean	-1.84688		0.464253	NFIB	0.146766		0.37288	Mean	0.385265
0.0472753	TFEC	-0.591242		0.533468	Mean	0.776009		0.454658	PPARA	-0.392481		0.219873	Mean	0.245236		0.384391	PPARA	0.408553		0.326872	TFCP2L1	1.01485
0.281744	PPARA	1.80575		0.254153	Mean	-0.906705		0.190943	Mean	-1.1336		0.625264	PBX1	-1.57535		0.855316	Mean	-0.918783		0.900977	Mean	0.877713
0.735171	Mean	-0.898122		0.704532	Mean	1.20645		0.352395	CUX1	0.868696		0.104852	Mean	0.452291		0.90817	PPARA	-0.205247		0.85945	PAX2	1.16776
0.454421	Mean	1.09888		0.337541	Mean	1.29134		0.254266	TFEC	0.883061		0.37263	SOX6	1.44244		0.380615	Mean	0.698766		0.872513	PAX2	-1.23022
0.0144296	Mean	0.18944		0.259137	Mean	-1.21999		0.193468	Mean	1.26674		0.947651	Mean	-0.260347		0.350776	HNF4A	0.216622		0.320343	PBX1	-0.559619
0.152422	MAF	-0.634136		0.0392412	SOX6	-0.00676992		0.726149	Mean	0.428783		0.362223	ESRRG	-1.30542		0.902294	CUX1	-2.55545		0.886258	PAX2	-2.13585
0.91041	HNF1A	2.09872		0.717735	Mean	-1.07261		0.776085	CUX1	2.06992		0.902251	Mean	0.0341851		0.763772	HNF4A	-0.113067		0.3307	Mean	1.05676
0.0845543	MAF	-0.634136		0.0580934	Mean	0.371018		0.481188	HNF4G	0.877678		0.947488	Mean	-0.131145		0.723498	TFEC	0.199463		0.857694	Mean	0.291365
0.424746	Mean	-0.898122		0.126071	PAX2	-0.765436		0.517384	Mean	-0.591054		0.853391	Mean	0.21435		0.910734	CUX1	-0.0803172		0.308753	SOX6	-0.129792
0.236357	Mean	-0.41857		0.892187	TFCP2L1	-0.647649		0.872073	MAF	-1.61535		0.935307	PBX1	-1.68275		0.49785	CUX1	1.16712		0.877311	Mean	-0.460125
0.232196	Mean	1.09888		0.443959	Mean	-1.19197		0.552313	Mean	0.889121		0.873322	Mean	-1.47085		0.393697	HNF4A	1.94025		0.885446	TFCP2L1	-0.603896
0.907162	PPARA	-1.03325		0.959075	Mean	-0.765436		0.929303	MAF	0.317678		0.470859	Mean	-1.444		0.325835	MLXIPL	0.312109		0.962318	Mean	0.938336
0.0848005	MAF	1.11286		0.940004	TFCP2L1	-0.647649		0.401483	HNF4A	0.78188		0.863986	Mean	0.713998		0.653156	CUX1	1.6845		0.908818	PAX2	-1.63164
0.862754	Mean	-0.647274		0.775246	TEAD1	1.04964		0.158036	HNF4G	-0.116251		0.421249	SOX6	0.613894		0.403456	HNF4A	0.129428		0.773223	Mean	0.718127
0.21719	HNF4A	-0.774383		0.926139	Mean	0.049687		0.883839	Mean	2.00763		0.433252	ESRRG	-0.0799411		0.173306	HNF1A	1.1313		0.388591	ESRRG	0.383223
0.339612	TFEC	1.40406		0.34689	Mean	0.266378		0.412151	Mean	0.350068		0.302519	Mean	-1.57112		0.246102	HNF4A	0.61395		0.903109	PAX2	0.787182
0.241215	HNF4G	-0.724663		0.93018	SOX6	1.20645		0.916815	Mean	0.763304		0.317836	THRB	0.131071		0.416618	MLXIPL	1.3907		0.537147	TEAD1	-0.819154
0.948116	Mean	-0.774383		0.42833	Mean	0.266378		0.738346	Mean	0.16221		0.9193	Mean	-0.84636		0.690786	Mean	-1.90862		0.758413	TEAD1	-0.556367
0.944321	Mean	-0.774383		0.197848	PBX1	0.776009		0.0821089	NFIB	0.280953		0.179746	SOX6	0.739694		0.150195	Mean	0.658694		0.351987	TEAD1	0.906112
0.404438	Mean	2.85987		0.868664	Mean	1.27852		0.431615	Mean	1.47025		0.250261	Mean	-1.49942		0.922061	Mean	-0.926675		0.286771	THRB	-0.332056
0.498154	Mean	-0.591242		0.829171	Mean	0.776009		0.0499762	CUX1	0.699947		0.152422	PAX8	0.213227		0.11769	CUX1	0.411344		0.455725	THRB	-0.306814
0.341848	Mean	0.812123		0.575468	PBX1	-1.19197		0.85256	MLXIPL	-0.416428		0.915235	PBX1	1.33678		0.447242	MAF	-1.32686		0.456598	PAX2	-1.14183
0.789719	HNF4A	-0.774383		0.869661	Mean	0.493193		0.896675	Mean	0.02691		0.892239	PAX2	0.847935		0.456607	HNF1A	0.947065		0.477869	SOX6	-0.512443
0.0616852	GLIS1	-0.898122		0.245432	TFCP2L1	-0.647649		0.432968	CUX1	-1.1596		0.891364	TFCP2L1	2.27196		0.849669	HNF1A	-0.658266		0.307192	PAX2	1.18287
0.9193	Mean	-0.591242		0.120391	NR6A1	-0.906705		0.745314	TFEC	1.63599		0.827056	SOX6	0.0875529		0.243375	Mean	0.52002		0.872952	Mean	0.622562
0.0508467	MAF	-0.634136		0.888109	PAX8	-0.480014		0.407094	Mean	-0.0744263		0.2692	TFCP2L1	-0.233731		0.384857	Mean	1.09592		0.110909	Mean	0.414047
0.684219	MLXIPL	-0.647274		0.327687	THRB	-0.749706		0.89686	Mean	-1.24012		0.505423	Mean	0.794976		0.161569	Mean	-0.137333		0.766814	TEAD1	0.759318
0.474669	Mean	-1.03325		0.899569	PAX2	-0.765436		0.34517	Mean	0.216912		0.174315	SOX6	-0.0776113		0.880453	NFIB	-0.831211		0.567323	TFCP2L1	-1.7569
0.502429	Mean	-0.898122		0.895894	Mean	0.266378		0.368647	Mean	1.39637		0.456054	Mean	-1.08648		0.247253	MAF	0.721009		0.8474	NR6A1	0.137795
0.387427	MAF	-0.634136		0.400403	PAX8	-0.480014		0.0609004	TFEC	1.85455		0.188978	Mean	0.0633621		0.876473	Mean	-1.34622		0.414189	Mean	1.56058
0.300219	Mean	2.12032		0.0960317	Mean	-0.00676992		0.745314	Mean	1.72518		0.384607	PAX8	0.193074		0.436941	NFIB	-1.54866		0.163683	Mean	0.421447
0.383257	Mean	0.935061		0.207722	ESRRG	-0.300647		0.320343	Mean	-1.48815		0.88401	Mean	-1.06195		0.0451346	Mean	0.25845		0.953333	Mean	-2.8753
0.147191	Mean	1.40406		0.5891	PBX1	-1.19197		0.806361	PPARA	-0.606077		0.928009	ESRRG	-1.63704		0.543222	HNF4G	1.31205		0.895381	PBX1	0.178734
0.371057	GLIS1	1.46358		0.919817	Mean	-0.647649		0.413492	Mean	1.24936		0.90837	Mean	-0.105932		0.288293	Mean	0.817378		0.216044	Mean	-0.860112
0.590691	Mean	0.812123		0.453723	Mean	-0.749706		0.346811	Mean	0.189165		0.9349	THRB	-1.63616		0.19138	MAF	0.651898		0.870254	Mean	-0.449332
0.750502	NFIB	0.087865		0.872952	SOX6	-1.21999		0.559688	GLIS1	0.945155		0.298677	PAX8	-0.00302389		0.277547	Mean	1.07878		0.791642	ESRRG	-2.68497
0.45398	Mean	-0.429374		0.293703	Mean	1.51924		0.173117	HNF4A	-1.73953		0.787532	Mean	-0.263443		0.906184	GLIS1	-1.16322		0.190888	PBX1	0.78604
0.460464	Mean	-0.591242		0.890979	Mean	-1.44886		0.460308	HNF4G	0.595783		0.424255	Mean	0.269148		0.473176	Mean	1.12449		0.437101	Mean	-0.0902977
0.908321	Mean	-1.62876		0.963442	Mean	-1.19197		0.90416	CUX1	0.204835		0.904832	Mean	0.426101		0.407094	Mean	0.864504		0.793112	Mean	0.954513
0.910385	Mean	-0.774383		0.639653	THRB	0.831004		0.155818	Mean	1.48796		0.842538	Mean	-0.638576		0.67032	Mean	0.489053		0.903884	Mean	-0.0611491
0.332331	GLIS1	0.591949		0.824971	TFCP2L1	-0.647649		0.896132	NFIB	-0.1166		0.457934	ESRRG	0.530678		0.460868	MAF	0.19016		0.917862	Mean	-0.841419
0.509102	MLXIPL	-0.647274		0.542196	TEAD1	1.04964		0.916798	MAF	-0.0526432		0.239763	Mean	-1.69101		0.261591	HNF1A	1.01297		0.860124	Mean	-0.252815
0.545292	Mean	-0.581244		0.92722	Mean	-1.58953		0.915317	HNF4G	-0.112147		0.0546366	PAX8	0.960477		0.861091	PPARA	-0.459516		0.436994	Mean	-0.011375
0.36561	HNF4A	0.812123		0.180264	Mean	0.831004		0.240339	HNF1A	0.600135		0.546742	PBX1	2.12902		0.748173	PPARA	-0.140336		0.0331225	TEAD1	-0.0463912
0.272105	Mean	1.40406		0.419441	TEAD1	-1.07261		0.137592	Mean	0.599681		0.598687	PAX2	0.394152		0.969342	Mean	-1.08747		0.709292	TEAD1	0.243196
0.0909678	Mean	0.812123		0.784211	SOX6	1.20645		0.405891	Mean	0.131777		0.355531	PAX2	1.29356		0.466373	Mean	1.9492		0.215585	Mean	0.36102
0.282271	Mean	-0.634136		0.906093	PBX1	0.776009		0.147176	Mean	0.92946		0.668604	Mean	1.35259		0.253558	MAF	-0.0529265		0.406742	Mean	-0.13405
0.890151	Mean	-0.634136		0.380804	PBX1	-1.19197		0.783068	Mean	-1.02216		0.153362	SOX6	0.821481		0.55119	Mean	0.715484		0.392584	PBX1	0.782076
0.0377811	HNF4G	0.935061		0.365325	Mean	-0.00676992		0.277439	NFIB	0.238675		0.525527	PBX1	-1.75345		0.881524	MAF	-0.467045		0.883912	THRB	0.767082
0.486854	Mean	1.11286		0.381053	PBX1	0.049687		0.403879	Mean	0.563827		0.433835	Mean	0.593168		0.135981	HNF4G	0.942645		0.926058	PAX8	0.799355
0.0125642	GLIS1	-0.898122		0.848084	PAX8	-0.480014		0.929891	Mean	-0.753998		0.705912	Mean	-1.4643		0.866241	HNF4A	0.271276		0.351804	Mean	0.076174
0.871832	Mean	-0.647274		0.735206	TEAD1	-1.07261		0.919769	TFEC	0.253786		0.453691	Mean	1.80916		0.877357	TFEC	-0.743049		0.8158	Mean	0.159071
0.268322	TFEC	2.57124		0.633395	Mean	1.79877		0.538411	Mean	0.795555		0.152686	Mean	-0.853476		0.0578782	Mean	0.664086		0.220198	ESRRG	-0.455221
0.89651	Mean	-1.03325		0.0954445	Mean	-0.647649		0.348382	PPARA	0.641402		0.250889	NR6A1	-0.770879		0.457717	Mean	1.31881		0.260075	THRB	0.0360953
0.112363	Mean	-0.429374		0.283525	Mean	-1.19197		0.147158	Mean	-1.15797		0.882863	ESRRG	0.594741		0.911101	GLIS1	-1.61051		0.0459552	Mean	-0.240216
0.296634	Mean	0.812123		0.856575	Mean	-0.300647		0.228737	Mean	0.599642		0.908716	TFCP2L1	-0.398983		0.596248	Mean	-1.54365		0.364642	TEAD1	-0.999132
0.375604	CUX1	0.791623		0.274922	Mean	0.6295		0.483881	HNF4A	0.988954		0.338874	PAX8	0.730758		0.903017	Mean	-2.05616		0.183794	Mean	0.354522
0.0976497	NFIB	-0.581244		0.872555	Mean	0.847571		0.906688	HNF1A	-1.73185		0.852354	SOX6	-0.691952		0.834337	CUX1	-2.36031		0.883164	ESRRG	-0.646199
0.361718	Mean	-1.72509		0.885809	ESRRG	-1.44886		0.760674	Mean	0.337331		0.266258	TFCP2L1	0.528319		0.971141	Mean	-0.841423		0.735678	Mean	-0.159436
0.520038	Mean	-0.429374		0.440773	Mean	-0.647649		0.920426	Mean	0.114334		0.0724636	NR6A1	0.961315		0.365432	MLXIPL	0.990154		0.483205	Mean	0.135162
0.398882	MLXIPL	-0.647274		0.112252	Mean	0.852396		0.292492	Mean	0.671575		0.153362	PBX1	0.940716		0.915853	Mean	-0.389912		0.92124	Mean	0.797001
0.902628	Mean	-0.429374		0.143412	Mean	1.29134		0.0984874	HNF4A	-0.949215		0.135527	Mean	-0.226077		0.162434	Mean	0.758966		0.428825	Mean	0.395386
0.112363	Mean	1.40406		0.340369	Mean	-0.647649		0.233518	Mean	0.616543		0.380804	ESRRG	0.915285		0.404353	Mean	1.19116		0.0559295	Mean	0.164847
0.252368	Mean	0.935061		0.889055	Mean	0.852396		0.953333	HNF1A	-0.250255		0.396087	ESRRG	-0.538522		0.887523	HNF1A	-1.19571		0.428112	SOX6	-0.00931557
0.44554	Mean	-0.774383		0.88974	PAX8	-0.480014		0.362223	Mean	-1.22859		0.209144	Mean	0.0866634		0.138159	Mean	0.00144929		0.294748	Mean	-1.85552
0.187216	Mean	0.935061		0.799707	Mean	0.493193		0.885202	Mean	-1.46803		0.458278	Mean	-0.431369		0.562155	HNF4A	-1.3311		0.188978	Mean	1.1604
0.840134	Mean	-0.429374		0.842775	Mean	-0.906705		0.34393	HNF1A	-0.25267		0.148878	THRB	0.266045		0.200492	Mean	0.409772		0.457535	NR6A1	-1.68946
0.73131	CUX1	0.289348		0.848347	Mean	-0.480014		0.06034	NFIB	-1.61957		0.401512	Mean	0.0443974		0.449875	HNF1A	0.467122		0.89093	PBX1	-1.81067
0.904313	Mean	-0.898122		0.497966	Mean	-0.647649		0.170569	Mean	-1.22424		0.326872	Mean	-0.45765		0.0780038	MAF	0.291787		0.435233	NR6A1	0.897987
0.279292	Mean	-0.724663		0.89852	PBX1	-1.19197		0.103834	CUX1	0.596513		0.322394	Mean	-1.34543		0.26339	TFEC	0.910991		0.153157	Mean	0.620573
0.464558	HNF4A	0.812123		0.908492	NR6A1	1.31208		0.91162	HNF1A	-1.66607		0.596226	Mean	-1.41838		0.910733	HNF4A	-1.08866		0.458802	Mean	-1.25702
0.91606	TFEC	-0.591242		0.464614	PAX2	-0.765436		0.266865	Mean	0.333092		0.880782	PAX8	1.16681		0.879939	Mean	-0.655646		0.35132	Mean	0.972743
0.860124	Mean	0.591949		0.860295	ESRRG	-1.44886		0.404438	Mean	-1.78015		0.620465	Mean	-0.432942		0.903981	Mean	-0.924367		0.902486	SOX6	1.30511
0.354015	MAF	1.11286		0.962894	Mean	0.049687		0.239987	TFEC	-0.52869		0.525383	TFCP2L1	-1.56478		0.509059	Mean	0.331683		0.238727	ESRRG	1.42939
0.277651	CUX1	-0.41857		0.7793	THRB	-0.749706		0.385753	Mean	-0.453713		0.894283	ESRRG	-0.247125		0.927369	MAF	-0.972251		0.845195	Mean	1.64595
0.326355	NFIB	-0.581244		0.0900617	ESRRG	0.371018		0.895532	Mean	0.399934		0.893768	PBX1	-1.43838		0.225771	HNF4G	0.284223		0.28191	Mean	-0.113334
0.149574	Mean	2.13479		0.87267	THRB	-0.749706		0.355199	Mean	-0.874111		0.565143	PAX8	-0.581938		0.129129	Mean	1.14309		0.0769932	PAX2	-0.12691
0.371669	TFEC	-0.591242		0.546823	Mean	-0.906705		0.873526	Mean	0.569275		0.898775	THRB	0.0565918		0.134927	Mean	0.513251		0.870065	ESRRG	-1.69439
0.903495	PPARA	-1.03325		0.8826	Mean	0.16901		0.269864	Mean	1.14317		0.36561	THRB	-0.142417		0.658316	Mean	0.525008		0.491599	PAX8	-1.95716
0.921621	MLXIPL	-0.647274		0.845645	Mean	-1.58953		0.445718	NFIB	-0.283517		0.0328873	Mean	0.862057		0.374275	PPARA	0.643488		0.380156	PAX2	0.0734803
0.542196	HNF4A	0.812123		0.903574	ESRRG	-1.44886		0.280829	Mean	0.573502		0.29516	TEAD1	-1.14526		0.727423	Mean	0.238243		0.109651	TFCP2L1	0.450489
0.405709	NFIB	0.087865		0.0582566	Mean	0.6295		0.225476	PPARA	-0.607689		0.471057	Mean	0.374989		0.587639	Mean	-1.2652		0.909001	Mean	-0.847204
0.260833	PPARA	-1.03325		0.265104	Mean	0.16901		0.0725377	GLIS1	0.0730302		0.16142	PAX2	0.288706		0.856902	MAF	-0.618209		0.904043	TEAD1	-0.129575
0.677072	Mean	1.74017		0.909578	Mean	-0.647649		0.365396	Mean	-0.131706		0.188978	SOX6	0.104003		0.502546	MAF	1.0014		0.24457	Mean	-0.198216
0.179033	Mean	-0.591242		0.814319	Mean	-0.480014		0.902958	MLXIPL	-1.39047		0.107849	Mean	0.576211		0.73131	NFIB	0.0877328		0.424315	Mean	-0.0517638
0.477444	Mean	0.935061		0.0694441	ESRRG	0.371018		0.904313	Mean	1.43124		0.913273	Mean	-0.102822		0.478133	TFEC	-0.0745621		0.348968	THRB	0.315978
0.973392	TFEC	-0.591242		0.813617	THRB	-0.749706		0.894792	GLIS1	-0.966971		0.359103	THRB	-1.23963		0.419441	Mean	-1.22844		0.846341	Mean	1.13764
0.864252	GLIS1	-0.898122		0.188809	ESRRG	-1.44886		0.81325	Mean	-1.73574		0.633395	TFCP2L1	-0.459082		0.893324	MLXIPL	-1.16508		0.224376	Mean	0.0958072
0.377755	PPARA	1.41213		0.923758	Mean	0.852396		0.396087	HNF1A	-1.34105		0.908355	Mean	1.07694		0.435816	Mean	-0.473551		0.120612	SOX6	0.476868
0.736596	Mean	-0.429374		0.0389841	PBX1	-1.19197		0.908321	MLXIPL	-0.47679		0.356225	PBX1	0.0119201		0.100904	Mean	0.264392		0.581622	ESRRG	-1.9205
0.252662	PPARA	-1.03325		0.853915	Mean	-0.749706		0.448096	Mean	1.44723		0.670968	PAX2	0.0538992		0.729805	GLIS1	-0.0957919		0.133124	Mean	0.0855776
0.320417	HNF1A	-0.429374		0.374593	PBX1	-1.19197		0.34517	HNF4G	0.184266		0.483881	Mean	-1.10092		0.474764	Mean	0.190074		0.247982	TFCP2L1	-0.219439
0.0689551	CUX1	0.791623		0.666819	TFCP2L1	-0.647649		0.895348	Mean	-0.618456		0.907545	Mean	1.05395		0.0954985	CUX1	0.0506291		0.0474859	Mean	1.84051
0.241481	Mean	-0.724663		0.227975	Mean	0.702917		0.316794	Mean	-0.244424		0.910444	SOX6	-0.58382		0.393855	Mean	1.44666		0.679574	ESRRG	-2.21926
0.195742	Mean	1.41213		0.910076	TFCP2L1	-0.647649		0.867792	Mean	-0.401776		0.276387	Mean	0.138987		0.916638	Mean	-2.18274		0.446948	PAX8	-0.402537
0.885763	CUX1	-0.41857		0.377755	Mean	0.266378		0.221855	MAF	0.608582		0.850685	Mean	-1.64682		0.623758	Mean	0.311662		0.462944	Mean	0.67599
0.93532	NFIB	-0.581244		0.1696	SOX6	-0.00676992		0.0112043	CUX1	-0.676381		0.332998	NR6A1	1.47509		0.4774	CUX1	0.954633		0.902882	Mean	-0.299266
0.85435	Mean	-0.581244		0.0479809	Mean	1.64953		0.369701	GLIS1	0.723154		0.875091	Mean	0.72637		0.846087	CUX1	-2.5707		0.420007	Mean	-1.95193
0.405616	Mean	-1.03325		0.932951	Mean	0.266378		0.19394	TFEC	0.595181		0.0962897	Mean	-1.83233		0.812017	HNF1A	-1.47004		0.137853	TFCP2L1	0.784415
0.939042	Mean	-0.724663		0.319021	Mean	1.75566		0.160449	Mean	0.962334		0.893329	Mean	-1.75506		0.439338	Mean	-0.00724777		0.0907719	THRB	0.928965
0.53516	Mean	-0.581244		0.354832	Mean	1.75566		0.0845543	MAF	1.65893		0.805731	Mean	0.656277		0.330159	PPARA	1.69686		0.818451	Mean	0.668685
0.924226	HNF1A	-0.429374		0.453723	Mean	-1.19197		0.348121	Mean	1.16465		0.929891	Mean	-0.58189		0.52834	Mean	1.04287		0.536484	NR6A1	1.59424
0.507121	TFEC	-0.591242		0.922326	SOX6	0.702917		0.335022	Mean	-0.000223042		0.293131	Mean	1.79423		0.679339	Mean	0.287177		0.912427	ESRRG	0.167737
0.0950894	Mean	-0.41857		0.913787	Mean	-1.44886		0.428669	GLIS1	1.20454		0.414491	Mean	0.701732		0.250261	HNF1A	1.40746		0.912589	Mean	0.410114
0.453526	HNF1A	-0.429374		0.927273	Mean	0.16901		0.871128	Mean	-0.530044		0.0905443	NR6A1	0.548704		0.419076	Mean	-0.0817281		0.869297	PAX2	0.88329
0.924197	Mean	-1.72509		0.969791	PAX2	0.852396		0.0865832	HNF1A	0.63056		0.912257	SOX6	0.310614		0.885057	Mean	-0.57003		0.19138	Mean	0.69069
0.513161	GLIS1	0.591949		0.0578782	Mean	-0.906705		0.808605	HNF1A	0.389476		0.39698	PAX2	0.976644		0.229858	Mean	1.2061		0.411314	Mean	-1.41854
0.52495	Mean	-0.647274		0.335818	Mean	0.266378		0.140405	Mean	0.266535		0.884431	Mean	-0.116183		0.342938	Mean	0.543651		0.935483	Mean	0.186408
0.128244	Mean	1.40406		0.464614	SOX6	1.20645		0.629658	CUX1	-0.308055		0.931077	Mean	-1.37289		0.898206	TFEC	-2.20853		0.748173	Mean	0.344357
0.0132163	Mean	0.591949		0.921763	PBX1	-1.19197		0.118118	Mean	1.4243		0.896413	ESRRG	-1.17497		0.43584	Mean	0.878267		0.69746	ESRRG	1.11143
0.577626	Mean	-0.591242		0.587639	PAX2	-0.765436		0.889425	MAF	-1.23721		0.735678	TFCP2L1	-1.3476		0.936526	Mean	-1.45241		0.889014	NR6A1	-0.305941
0.437785	HNF4G	0.935061		0.332567	Mean	0.801707		0.917903	HNF4A	-0.933125		0.909539	Mean	0.314203		0.0462721	Mean	1.45135		0.873774	PBX1	0.709268
0.863986	Mean	-0.724663		0.857922	ESRRG	-0.300647		0.407523	Mean	1.10759		0.351331	PAX2	0.237161		0.814975	Mean	0.999749		0.685983	THRB	1.8778
0.437897	TFEC	-0.591242		0.33956	TFCP2L1	0.801707		0.93021	Mean	-0.573559		0.449599	Mean	-0.0915333		0.896148	NFIB	-1.77672		0.0466374	PAX8	-0.888436
0.896148	HNF1A	-0.429374		0.904125	ESRRG	1.51924		0.490314	CUX1	-0.724673		0.0935629	PBX1	-0.847758		0.433623	Mean	1.67876		0.411734	ESRRG	0.243409
0.58295	Mean	2.39863		0.410882	Mean	-1.19197		0.615116	Mean	-0.315228		0.929084	Mean	-0.639979		0.605469	CUX1	0.190864		0.913374	TFCP2L1	0.102007
0.165747	Mean	0.18944		0.621201	TEAD1	0.266378		0.91552	MLXIPL	-1.11952		0.220386	Mean	0.922346		0.919334	Mean	-1.17073		0.921099	TEAD1	-0.874881
0.812282	TFEC	-0.591242		0.473176	Mean	0.266378		0.830078	Mean	-1.11595		0.4597	PAX2	0.616109		0.454421	TFEC	-1.47672		0.785405	Mean	-0.397355
0.930769	Mean	-0.647274		0.432113	SOX6	-0.00676992		0.422015	PPARA	1.10831		0.870019	SOX6	-0.594472		0.0219546	Mean	-0.968031		0.924226	PAX2	0.862729
0.29168	GLIS1	-0.898122		0.518195	Mean	0.702917		0.877474	Mean	-0.215621		0.152686	Mean	-0.868534		0.0547419	MLXIPL	1.46209		0.511114	SOX6	1.26151
0.924781	Mean	-0.591242		0.0612736	Mean	0.493193		0.905208	Mean	-1.64945		0.889038	Mean	-0.259652		0.273049	HNF1A	-0.23961		0.277547	Mean	0.942908
0.86273	PPARA	-1.03325		0.412494	Mean	1.51924		0.450809	MAF	0.615075		0.839431	Mean	-0.119072		0.894722	Mean	-1.52466		0.786609	PAX8	0.51502
0.450152	Mean	1.40406		0	Mean	-0.647649		0.8922	HNF4G	1.78754		0.37288	TEAD1	1.07779		0.859503	CUX1	-0.270578		0.455359	THRB	0.482074
0.428511	Mean	-0.647274		0.905759	Mean	1.04964		0.942736	NFIB	-0.0960896		0.852679	NR6A1	-1.46399		0.850685	Mean	-0.151013		0.50764	PAX8	-0.787528
0.354316	GLIS1	0.591949		0.900336	Mean	-1.19197		0.190916	NFIB	1.43119		0.865891	Mean	1.57639		0.516475	Mean	0.264135		0.386982	Mean	0.0686142
0.895172	Mean	-1.72509		0.916997	PAX2	-0.765436		0.25187	NFIB	-0.262631		0.423783	PAX2	1.53044		0.869038	HNF4A	-1.72994		0.912484	Mean	-2.0625
0.315798	Mean	-0.429374		0.920314	Mean	-1.21999		0.885564	Mean	-1.80757		0.351804	SOX6	-0.845728		0.301208	Mean	0.538051		0.882237	Mean	-1.10584
0.277547	NFIB	-0.581244		0.165888	PAX8	0.6295		0.251146	Mean	1.41023		0.9051	ESRRG	-1.82828		0.306289	MLXIPL	1.48819		0.109603	NR6A1	-0.041967
0.985931	Mean	-0.774383		0.913229	NR6A1	0.493193		0.221243	GLIS1	-0.0731569		0.925105	Mean	-0.615505		0.37742	GLIS1	0.812213		0.839385	PAX8	2.22435
0.22167	CUX1	-0.41857		0.266865	NR6A1	0.493193		0.804849	Mean	1.04176		0.112363	Mean	0.936225		0.109603	Mean	0.295324		0.923197	Mean	0.657033
0.317836	Mean	-0.647274		0.239484	Mean	-1.21999		0.457489	Mean	1.87761		0.191123	TEAD1	-0.215331		0.115293	TFEC	0.809385		0.848405	Mean	-1.79524
0.126134	Mean	1.11286		0.347771	TFCP2L1	-0.647649		0.375962	MAF	-0.0397332		0.684316	Mean	-0.421421		0.841288	Mean	0.31659		0.443146	TEAD1	1.66857
0.929154	MLXIPL	-0.647274		0.48009	Mean	-1.21999		0.402883	Mean	1.40794		0.436837	TFCP2L1	0.943916		0.270626	NFIB	0.598629		0.900274	TEAD1	0.531254
0.879556	PPARA	0.90467		0.307664	SOX6	-1.21999		0.405221	Mean	-1.31373		0.240529	Mean	0.559403		0.470325	NFIB	0.361253		0.45182	TFCP2L1	-0.808805
0.92023	Mean	-1.03325		0.0925314	Mean	-0.480014		0.756464	CUX1	-1.6338		0.377577	PAX2	0.439609		0.22593	Mean	0.255661		0.437785	SOX6	0.491294
0.0890612	Mean	-0.634136		0.595578	Mean	1.79877		0.911588	CUX1	-0.357523		0.937127	SOX6	0.960645		0.240634	CUX1	1.49552		0.845645	NR6A1	0.938111
0.845645	MLXIPL	2.12032		0.904516	Mean	-1.58953		0.352389	MAF	-0.173414		0.424315	Mean	0.430411		0.34393	PPARA	1.52292		0.255086	PAX8	0.878188
0.830428	CUX1	0.289348		0.0732025	PAX2	0.852396		0.176873	Mean	0.600273		0.787297	Mean	-0.188444		0.211327	GLIS1	0.386775		0.721997	Mean	-0.100316
0.90837	PPARA	-1.03325		0.25263	THRB	0.831004		0.859575	NFIB	-0.436854		0.925105	THRB	-0.615505		0.358633	MAF	0.620022		0.149853	Mean	-0.266806
0.390617	CUX1	-0.41857		0.557819	Mean	0.831004		0.300055	HNF1A	-0.799813		0.233415	PBX1	0.333624		0.523265	Mean	1.03432		0.886433	ESRRG	-0.555526
0.896348	Mean	0.562605		0.868664	Mean	1.20645		0.339845	MLXIPL	1.60028		0.0747812	Mean	0.303685		0.495131	Mean	0.0990065		0.677928	Mean	-2.94692
0.905739	Mean	0.562605		0.127561	TFCP2L1	0.801707		0.929508	HNF4A	-0.129878		0.345889	Mean	0.944428		0.296487	Mean	1.52631		0.118158	Mean	-0.366866
0.392944	GLIS1	0.591949		0.912427	NR6A1	-0.906705		0.193393	Mean	0.968262		0.471852	TEAD1	-0.937364		0.870645	MLXIPL	-1.01738		0.521024	Mean	0.0444198
0.00815228	Mean	-0.634136		0.404884	Mean	-0.765436		0.138796	Mean	1.04822		0.889425	PAX8	-0.996508		0.281588	MLXIPL	1.35463		0.478851	SOX6	-2.42051
0.279458	Mean	-0.647274		0.120106	THRB	-0.749706		0.914514	HNF1A	-0.57005		0.272819	PBX1	-0.077553		0.808599	Mean	-0.737715		0.950153	SOX6	-0.0601029
0.464413	HNF4A	-0.774383		0.374593	PAX2	1.79877		0.181462	PPARA	0.932677		0.924192	Mean	0.615637		0.52495	MAF	0.604357		0.667387	NR6A1	-2.1722
0.498271	Mean	-0.41857		0.902239	Mean	-1.19197		0.372644	MLXIPL	-1.80765		0.502139	NR6A1	-0.504192		0.153901	TFEC	1.27774		0.840367	NR6A1	0.115328
0.334254	MAF	-0.634136		0.19165	Mean	0.801707		0.916931	Mean	-1.05537		0.605409	NR6A1	1.79564		0.0923744	Mean	0.695251		0.264447	Mean	0.150317
0.464914	Mean	1.11286		0.304424	PAX8	0.6295		0.12017	Mean	0.604833		0.0207872	Mean	-1.69173		0.892916	Mean	-0.380471		0.349544	ESRRG	-0.0572141
0.912682	PPARA	0.90467		0.230432	Mean	0.049687		0.485396	PPARA	-1.07874		0.629835	Mean	0.951045		0.91295	Mean	-0.934691		0.943949	Mean	-0.249249
0.130516	HNF4G	0.935061		0.0112043	THRB	-0.749706		0.899917	Mean	0.145788		0.904023	Mean	-0.176509		0.945427	Mean	-1.31276		0.143348	THRB	-0.262185
0.819001	HNF4A	-0.774383		0.343765	SOX6	-1.21999		0.421963	Mean	1.23714		0.980183	THRB	1.54354		0.122221	Mean	1.30337		0.507672	Mean	0.213285
0.476181	Mean	-0.774383		0.766966	PAX2	0.852396		0.348634	MLXIPL	-0.92026		0.890682	NR6A1	-0.74462		0.951888	Mean	-1.02293		0.297173	ESRRG	1.03732
0.443248	PPARA	0.90467		0.307077	TEAD1	0.266378		0.677928	HNF1A	0.664447		0.11059	ESRRG	0.327201		0.911586	TFEC	-0.219085		0.20605	Mean	0.9181
0.111603	Mean	-0.724663		0.618085	Mean	-1.07261		0.540052	Mean	0.688583		0.372935	TFCP2L1	-0.19626		0.372164	Mean	0.553783		0.903455	Mean	0.808253
0.200105	Mean	0.18944		0.185291	NR6A1	0.493193		0.317279	Mean	0.426235		0.30837	PAX8	-0.253646		0.146181	TFEC	0.634789		0.914869	SOX6	0.774647
0.899989	HNF4A	0.812123		0.917109	Mean	-1.07261		0.881864	HNF1A	0.110237		0.205621	Mean	-1.58602		0.910488	Mean	-1.0388		0.213268	TFCP2L1	-0.0680428
0.643863	MLXIPL	-0.647274		0.936526	THRB	-0.749706		0.925454	Mean	-0.781645		0.0667374	PAX8	-0.838766		0.391709	Mean	1.2724		0.115285	Mean	-0.0302687
0.931555	Mean	-0.724663		0.201981	ESRRG	0.371018		0.495836	CUX1	0.435681		0.269289	PBX1	0.974991		0.803013	HNF4G	0.440385		0.331828	PBX1	-0.487171
0.400403	Mean	0.930842		0.893237	THRB	-0.749706		0.176107	MLXIPL	0.641053		0.927987	NR6A1	-0.114301		0.260689	MAF	1.1466		0.853678	Mean	-1.20952
0.859312	Mean	-0.591242		0.258884	Mean	-1.21999		0.404438	HNF4G	-1.76792		0.670968	Mean	0.0522258		0.204342	HNF1A	1.09542		0.510478	Mean	0.810822
0.424003	HNF1A	-0.429374		0.0812043	THRB	1.75566		0.197799	NFIB	-0.00187206		0.94873	PAX8	1.87072		0.231538	HNF4A	0.0357167		0.124428	Mean	-0.218212
0.149337	CUX1	1.18122		0.900121	PAX2	1.79877		0.354015	MLXIPL	0.134618		0.0730324	Mean	0.917429		0.906717	HNF4G	-0.651615		0.787538	SOX6	-0.801149
0.0745331	HNF1A	-0.429374		0.471852	Mean	1.75566		0.77092	Mean	-0.74605		0.903788	Mean	1.92281		0.254578	TFEC	-0.466278		0.354395	Mean	-0.409202
0.275202	NFIB	0.930842		0.382851	PBX1	0.776009		0.733196	Mean	0.171423		0.254717	PBX1	-0.305737		0.919944	Mean	-1.74178		0.914844	Mean	0.147726
0.593843	Mean	-0.591242		0.0989792	SOX6	-1.21999		0.262525	HNF1A	0.964521		0.124392	Mean	1.23084		0.424303	MLXIPL	-0.423018		0.195338	Mean	-0.026899
0.893507	HNF4G	-0.724663		0.904125	Mean	-0.749706		0.907386	Mean	-1.05257		0.0612736	Mean	0.728397		0.913339	CUX1	-0.389963		0.0812182	THRB	-2.55083
0.379354	MLXIPL	-0.647274		0.723236	THRB	0.831004		0.161469	TFEC	0.367584		0.145412	PAX2	0.0266856		0.430532	HNF1A	0.399957		0.911101	Mean	-1.35218
0.454137	GLIS1	-0.898122		0.449041	PAX8	-0.480014		0.91098	Mean	-1.27044		0.909682	Mean	0.349345		0.873526	TFEC	-0.0447846		0.803754	Mean	-0.0295784
0.473053	TFEC	-0.591242		0.214948	PAX2	0.852396		0.424746	PPARA	-0.146173		0.129099	ESRRG	-1.05748		0.248521	Mean	0.439858		0.520038	PAX8	1.07523
0.0959117	NFIB	1.4861		0.0573128	Mean	-0.480014		0.294748	HNF4A	0.888351		0.891445	Mean	-1.63195		0.146794	HNF1A	1.03932		0.894792	Mean	1.26855
0.89817	Mean	0.591949		0.0923744	Mean	1.64953		0.464805	MLXIPL	-1.52634		0.568886	Mean	-1.63584		0.0356075	MAF	0.944547		0.902294	ESRRG	-2.65907
0.94285	Mean	-0.634136		0.519582	Mean	0.702917		0.466541	HNF4A	1.16139		0.249359	ESRRG	0.00600451		0.315064	Mean	0.789062		0.886649	SOX6	0.716681
0.93904	HNF4G	0.935061		0.266561	THRB	0.831004		0.278636	Mean	0.367472		0.235886	Mean	0.895972		0.98083	TFEC	-0.879508		0.45479	Mean	0.477215
0.881367	HNF4G	0.935061		0.239987	Mean	0.049687		0.228243	CUX1	0.380521		0.871705	TEAD1	0.617479		0.363503	Mean	0.13715		0.893066	Mean	0.482921
0.260583	TFEC	-0.591242		0.328564	PAX2	-0.765436		0.475488	HNF4G	0.834877		0.924192	PAX2	0.703791		0.119879	Mean	0.80936		0.79527	Mean	-0.180576
0.330707	GLIS1	1.46358		0.90906	Mean	-1.19197		0.536484	Mean	-0.0764548		0.0355453	PAX2	-1.69683		0.618085	Mean	0.229479		0.153116	Mean	-1.04658
0.243364	HNF1A	-0.429374		0.42672	TFCP2L1	-0.647649		0.345978	Mean	1.00302		0.418944	TFCP2L1	1.11387		0.362957	Mean	1.49014		0.0362338	Mean	0.558699
0.192566	HNF4G	-0.724663		0.934678	TEAD1	-1.07261		0.865276	Mean	1.28843		0.822865	PBX1	2.60063		0.786609	HNF4A	-0.508907		0.533583	THRB	0.286613
0.666819	Mean	-0.724663		0.56211	Mean	-0.300647		0.681984	Mean	-0.49385		0.365246	SOX6	-0.222604		0.525383	Mean	1.2994		0.162891	Mean	0.467491
0.147057	Mean	1.11286		0.899773	PAX8	-1.58953		0.430532	Mean	1.24545		0.458061	Mean	0.617945		0.898153	GLIS1	-1.65378		0.458371	Mean	0.972195
0.0888571	Mean	-0.774383		0.135271	Mean	1.31208		0.403653	Mean	-0.64867		0.903132	PAX2	0.739515		0.372701	Mean	0.414508		0.857786	Mean	-0.504139
0.90369	Mean	-0.591242		0.0534253	Mean	-0.480014		0.228737	NFIB	0.599642		0.830535	Mean	0.3541		0.133828	HNF4A	0.867483		0.411982	PAX2	0.759355
0.407143	MLXIPL	1.09888		0.027933	TFCP2L1	0.801707		0.307815	Mean	0.130222		0.522124	THRB	-0.117709		0.300843	Mean	-2.00891		0.748354	SOX6	-0.494767
0.921097	Mean	-0.774383		0.903793	Mean	0.371018		0.247754	TFEC	-1.49237		0.236997	THRB	-0.653661		0.745069	Mean	-0.323835		0.923834	Mean	-0.294427
0.476189	Mean	0.562605		0.0292422	Mean	2.68641		0.965351	GLIS1	0.813475		0.756464	PBX1	-1.64259		0.92956	CUX1	0.403516		0.0773069	ESRRG	0.610405
0.922892	Mean	-0.581244		0.0490299	SOX6	0.702917		0.810187	Mean	0.175173		0.282685	Mean	0.335554		0.0679976	HNF1A	0.98526		0.200806	NR6A1	-0.0638105
0.702127	CUX1	-1.62876		0.326472	Mean	-0.00676992		0.461938	CUX1	-0.777146		0.485396	SOX6	-1.1057		0.321988	PPARA	-0.86063		0.887523	Mean	0.386478
0.900066	MAF	-0.634136		0.859449	Mean	-0.749706		0.283389	PPARA	0.0663817		0.69762	NR6A1	0.357205		0.543222	Mean	1.31205		0.220198	THRB	-0.726534
0.0962128	HNF4G	0.935061		0.0991865	PBX1	0.776009		0.20776	MLXIPL	-0.449874		0.920905	Mean	-0.547755		0.876433	Mean	-0.522595		0.293691	Mean	0.544709
0.148982	NFIB	1.4861		0.148878	PAX2	0.852396		0.850206	Mean	0.0170989		0.309545	Mean	0.805249		0.167307	Mean	0.141816		0.90416	Mean	-2.78733
0.228121	Mean	-0.898122		0.487269	TFCP2L1	0.801707		0.15951	MAF	0.0605306		0.86888	Mean	0.24253		0.124121	Mean	0.144665		0.482552	NR6A1	-0.336631
0.936379	MAF	-0.634136		0.0843627	PAX8	-1.58953		0.0144296	HNF4G	0.740297		0.553386	Mean	0.70369		0.19215	HNF1A	0.932924		0.544866	PAX2	-0.926423
0.802683	Mean	-0.647274		0.757944	Mean	0.801707		0.868582	GLIS1	-1.27729		0.464413	Mean	-0.815961		0.229021	HNF1A	-0.441125		0.235737	Mean	-0.529905
0.173337	GLIS1	-0.898122		0.929921	PBX1	-1.19197		0.0909678	Mean	-0.521222		0.900336	PBX1	0.618993		0.560801	Mean	-0.0884351		0.892603	PAX8	-1.36409
0.115936	Mean	1.40406		0.387757	Mean	0.16901		0.501655	PPARA	1.95488		0.429552	Mean	0.705114		0.296787	NFIB	0.388538		0.307793	Mean	-0.417158
0.470859	Mean	0.812123		0.921086	Mean	-1.21999		0.421499	TFEC	0.0594545		0.824971	NR6A1	-1.73884		0.246328	Mean	0.805893		0.246845	Mean	0.322853
0.848638	Mean	-0.429374		0.407322	Mean	0.702917		0.901686	HNF4A	-1.7702		0.469806	Mean	-1.70435		0.879685	CUX1	-0.584034		0.227484	PBX1	-0.153124
0.478932	Mean	2.08202		0.00754947	PAX8	0.986684		0.882876	HNF4G	0.673553		0.794601	SOX6	-1.1995		0.0903099	CUX1	0.453057		0.855188	Mean	-0.22237
0.472594	Mean	-0.898122		0.0533772	Mean	-1.19197		0.900941	GLIS1	0.228107		0.901359	TEAD1	-0.577044		0.295868	MLXIPL	0.664819		0.322583	PAX8	0.680006
0.0854373	Mean	1.46358		0.230995	Mean	-0.749706		0.924676	HNF4A	-1.38242		0.919922	Mean	-0.178686		0.388506	TFEC	-0.992935		0.886734	Mean	-2.328
0.844522	MLXIPL	-0.647274		0.487883	Mean	-1.19197		0.227484	Mean	-1.71279		0.810395	PAX8	-0.647284		0.211837	Mean	0.565239		0.907933	SOX6	-0.781538
0.861455	Mean	-0.774383		0.906093	Mean	0.852396		0.883839	NFIB	2.00763		0.502429	PAX2	0.877935		0.855784	HNF1A	-0.514264		0.22285	Mean	0.948493
0.595578	MAF	2.13479		0.896132	Mean	-1.21999		0.317156	Mean	-1.0824		0.912456	TEAD1	-0.0133058		0.355533	CUX1	0.709626		0.871128	Mean	0.125543
0.169034	Mean	0.18944		0.464805	Mean	-0.765436		0.138287	Mean	-0.113233		0.888917	Mean	0.152542		0.204699	HNF4G	1.21119		0.643366	Mean	-2.93872
0.362957	CUX1	-0.41857		0.1606	THRB	0.831004		0.907371	Mean	0.107427		0.89194	Mean	-0.0850007		0.491834	CUX1	0.516325		0.937358	Mean	0.647294
0.799707	Mean	-0.41857		0.232599	Mean	-1.07261		0.329392	Mean	-0.603977		0.275735	PAX2	0.339698		0.405199	Mean	1.59384		0.553254	Mean	-0.302659
0.286771	TFEC	-0.591242		0.63275	Mean	0.266378		0.0373834	HNF4A	0.208345		0.372164	ESRRG	-0.305918		0.312409	MAF	0.31901		0.914227	THRB	0.167974
0.158332	Mean	-0.591242		0.245098	Mean	-0.765436		0.284433	MAF	1.60952		0.17908	NR6A1	0.0470815		0.629658	Mean	-0.305219		0.275331	THRB	-0.483826
0.245395	NFIB	-0.581244		0.308706	TEAD1	0.266378		0.954852	Mean	-1.27947		0.390798	PAX8	0.270621		0.0489518	HNF4G	1.20938		0.977272	TEAD1	1.71847
0.134031	MLXIPL	1.09888		0.376464	SOX6	-1.21999		0.885446	PPARA	0.148339		0.0938515	ESRRG	0.986483		0.421796	HNF1A	1.09544		0.475679	Mean	-0.588373
0.760096	MLXIPL	2.12032		0.893948	Mean	1.89309		0.442279	GLIS1	1.68647		0.415025	Mean	0.417155		0.784533	Mean	-1.03947		0.572953	Mean	-1.24647
0.43968	Mean	-0.774383		0.320789	TFCP2L1	0.801707		0.891811	HNF1A	-1.56388		0.00609176	PAX8	0.0585992		0.326132	HNF4A	0.120736		0.139464	PAX8	-0.188854
0.208243	Mean	0.289348		0.28191	Mean	0.852396		0.217244	Mean	1.1478		0.553386	TEAD1	0.767578		0.906717	Mean	-0.452922		0.208664	Mean	1.20152
0.308784	Mean	0.562605		0.875055	PBX1	-1.19197		0.183645	GLIS1	-1.31821		0.268927	Mean	-1.75309		0.746308	PPARA	-1.36451		0.469447	ESRRG	1.69989
0.358712	Mean	2.09872		0.193468	Mean	-0.00676992		0.546301	TFEC	0.200709		0.850206	TEAD1	0.562818		0.120612	CUX1	0.521238		0.428819	Mean	-0.142944
0.246772	TFEC	1.40406		0.488326	SOX6	-1.21999		0.411321	Mean	-1.73804		0.454137	THRB	0.665366		0.281289	Mean	-0.289376		0.233637	PAX8	-0.0621767
0.0822926	Mean	-0.647274		0.92779	Mean	0.266378		0.921392	Mean	-1.16119		0.138275	Mean	1.09492		0.819001	Mean	-0.88689		0.895181	Mean	-1.8489
0.0328228	NFIB	-1.72509		0.157182	Mean	-1.21999		0.0721892	Mean	-0.214952		0.83799	PAX2	-1.68306		0.878058	Mean	-1.67224		0.716619	THRB	-0.279979
0.782528	Mean	-0.724663		0.845588	ESRRG	-1.44886		0.0477838	Mean	-0.335733		0.433329	Mean	-0.226626		0.205738	Mean	0.766373		0.747769	TFCP2L1	-0.1552
0.318435	MAF	1.11286		0.227975	Mean	1.04964		0.734988	GLIS1	-1.13122		0.444488	Mean	0.276605		0.872545	Mean	0.582189		0.20776	Mean	0.365754
0.348968	Mean	0.791623		0.776951	ESRRG	0.371018		0.11393	Mean	-0.628279		0.46493	TEAD1	-1.71683		0.298668	Mean	0.897128		0.393274	Mean	-0.247942
0.216775	Mean	0.935061		0.845645	ESRRG	1.21721		0.830121	CUX1	-0.444202		0.352313	Mean	-0.0285276		0.910347	CUX1	-0.528915		0.199883	Mean	0.0247948
0.157182	HNF4G	0.935061		0.872882	PAX2	0.852396		0.188893	Mean	0.336233		0.277726	PAX8	-1.83544		0.625292	GLIS1	0.391547		0.328996	PAX2	1.84749
0.289283	Mean	0.289348		0.934588	Mean	-1.58953		0.129289	Mean	1.80636		0.238324	Mean	-0.660465		0.685983	Mean	-0.00981465		0.185847	PBX1	0.541711
0.207722	GLIS1	0.591949		0.932357	TFCP2L1	-0.647649		0.368882	HNF4G	-1.53042		0.252485	SOX6	-0.283076		0.885303	Mean	-1.98414		0.170064	SOX6	1.31013
0.317305	GLIS1	-0.898122		0.313707	PAX8	0.986684		0.267777	TFEC	-0.6851		0.799344	SOX6	1.32207		0.914282	Mean	-1.72858		0.0971915	Mean	0.143192
0.88468	Mean	-0.429374		0.254266	Mean	-1.07261		0.48995	NFIB	-0.000548278		0.181765	Mean	-0.168144		0.0148037	MLXIPL	1.09185		0.514595	Mean	1.37921
0.320343	HNF1A	-0.429374		0.126448	PBX1	0.776009		0.911135	TFEC	-1.61557		0.439121	Mean	0.698768		0.406742	Mean	0.441888		0.808599	Mean	-0.260738
0.401512	Mean	-0.647274		0.67594	ESRRG	-0.300647		0.120513	CUX1	0.924519		0.904514	Mean	-0.230493		0.064223	MLXIPL	0.401339		0.892115	PAX8	-0.214157
0.879396	Mean	-0.429374		0.47967	NR6A1	-0.906705		0.0666286	Mean	-1.43859		0.330863	PAX2	0.0996019		0.238853	HNF4G	0.744147		0.472838	TEAD1	0.662711
0.896348	MLXIPL	-0.647274		0.0462721	Mean	0.049687		0.290065	MLXIPL	0.786852		0.0567757	PAX8	0.160179		0.799378	HNF4G	0.0757861		0.0659794	Mean	-0.339097
0.153116	Mean	0.935061		0.723498	Mean	0.6295		0.469622	HNF4G	0.436225		0.0916269	Mean	1.53558		0.341943	NFIB	-0.951006		0.475957	Mean	-0.628402
0.803013	HNF1A	-0.429374		0.870463	Mean	0.371018		0.233699	TFEC	-0.388226		0.125051	Mean	0.954793		0.868582	Mean	0.277835		0.449599	Mean	-0.0325833
0.201222	HNF4G	0.935061		0.19138	PBX1	-1.19197		0.412647	Mean	0.306149		0.249599	Mean	-1.70083		0.0680551	MAF	0.383879		0.87739	Mean	0.541747
0.0681217	Mean	-0.591242		0.746356	Mean	-0.906705		0.358341	Mean	1.37585		0.229717	PBX1	0.924751		0.434718	TFEC	0.797311		0.942039	ESRRG	-0.38251
0.498911	HNF4A	0.812123		0.232221	Mean	-1.21999		0.275735	TFEC	0.440409		0.821059	Mean	-0.793823		0.906413	Mean	-0.813173		0.522271	Mean	-1.15027
0.440902	PPARA	0.90467		0.425653	Mean	0.493193		0.209046	Mean	0.711921		0.447742	NR6A1	0.169572		0.605469	Mean	0.594013		0.87679	Mean	-1.66372
0.292005	Mean	-0.591242		0.913374	Mean	2.47023		0.90886	MLXIPL	-0.752936		0.702438	Mean	-1.17164		0.522271	Mean	-0.42776		0.239286	Mean	0.225232
0.449708	Mean	2.84504		0.109964	NR6A1	-0.906705		0.42672	TFEC	0.982096		0.287151	PBX1	0.443237		0.894511	MLXIPL	-0.81231		0.732477	Mean	1.40691
0.889777	MLXIPL	-0.647274		0.0671195	Mean	0.493193		0.264304	GLIS1	0.89243		0.420998	ESRRG	1.46165		0.352501	Mean	1.00433		0.401287	Mean	0.222997
0.382851	CUX1	0.791623		0.289293	Mean	0.049687		0.276344	NFIB	-0.787358		0.452914	THRB	0.528685		0.912659	HNF4G	-1.16171		0.303414	PAX2	0.687807
0.882237	MLXIPL	1.09888		0.457804	TEAD1	1.04964		0.913651	MLXIPL	-0.866793		0.387771	NR6A1	1.63115		0.165904	Mean	-2.45984		0.914296	ESRRG	-1.8213
0.304906	Mean	-0.724663		0.228737	PAX8	0.16901		0.355897	Mean	1.48208		0.922695	PAX8	-0.324357		0.755014	HNF4A	-0.722164		0.447061	TEAD1	-0.601709
0.445232	TFEC	-0.591242		0.471547	TEAD1	-1.07261		0.228925	HNF4A	0.0009493		0.892893	TEAD1	-1.80503		0.920421	Mean	-1.1844		0.0863616	TFCP2L1	-0.132048
0.527936	Mean	1.90594		0.0670265	THRB	0.831004		0.280246	MAF	1.34394		0.802683	PAX8	2.25704		0.90566	HNF4G	0.25585		0.476377	PAX2	-0.904916
0.13745	MAF	-0.634136		0.380156	Mean	-0.647649		0.897255	PPARA	0.442395		0.136036	ESRRG	0.707781		0.427247	Mean	0.536227		0.282327	Mean	0.117291
0.362223	Mean	1.09888		0.875798	Mean	-0.906705		0.957755	NFIB	0.918522		0.0492485	PAX2	-0.0876819		0.13661	PPARA	1.68729		0.883839	PBX1	0.14773
0.944064	TFEC	-0.591242		0.76094	Mean	0.049687		0.364722	Mean	0.837172		0.64445	Mean	1.58877		0.801984	MLXIPL	-0.415164		0.401943	NR6A1	1.39903
0.075747	Mean	1.11286		0.0732119	Mean	-1.19197		0.888303	Mean	-0.328247		0.188978	Mean	0.199951		0.228774	HNF1A	0.818325		0.367774	PAX2	0.0121473
0.147141	HNF4G	0.935061		0.259155	ESRRG	0.371018		0.0854373	CUX1	0.0418832		0.67032	PAX8	1.31678		0.0757465	PPARA	0.871311		0.146794	TFCP2L1	0.542045
0.320303	Mean	0.087865		0.929921	TEAD1	0.266378		0.349342	HNF4A	0.700566		0.444622	SOX6	1.01951		0.94112	MLXIPL	-0.756872		0.910493	NR6A1	0.185343
0.416618	GLIS1	-0.898122		0.291069	TEAD1	-1.07261		0.237421	MLXIPL	-1.75646		0.623758	Mean	1.73773		0.0462721	Mean	0.875302		0.822607	PAX2	-0.378885
0.249188	Mean	0.935061		0.846341	Mean	-1.19197		0.255086	MLXIPL	0.162233		0.123622	Mean	0.827061		0.72878	MAF	-1.30777		0.344787	ESRRG	0.436741
0.447733	HNF4A	0.812123		0.91933	SOX6	-0.00676992		0.267902	Mean	0.759183		0.434458	Mean	-0.0906688		0.188257	Mean	0.604835		0.873023	Mean	-0.500072
0.0607074	Mean	-0.429374		0.478613	PAX8	-0.480014		0.255844	NFIB	1.25503		0.931623	Mean	-0.963291		0.966617	Mean	-0.912723		0.261307	PAX2	0.708667
0.2527	HNF1A	-0.429374		0.128722	Mean	0.702917		0.277329	Mean	0.59754		0.872512	Mean	1.04795		0.360608	Mean	0.0367331		0.453463	PAX8	1.45764
0.198106	CUX1	-0.41857		0.928331	TEAD1	-1.07261		0.810395	Mean	-0.653978		0.83799	Mean	-1.66715		0.290043	Mean	0.659847		0.477869	THRB	-0.135583
0.474795	MLXIPL	1.09888		0.0462489	NR6A1	0.493193		0.129026	Mean	-0.981171		0.464595	Mean	0.656711		0.292045	GLIS1	1.1729		0.932815	ESRRG	-1.07277
0.511114	Mean	-0.724663		0.11604	PAX2	0.852396		0.360713	Mean	-0.757268		0.469806	PAX2	-1.6891		0.916997	TFEC	-1.09255		0.590196	PAX2	-2.7442
0.79527	PPARA	0.18944		0.174315	Mean	1.29134		0.544866	TFEC	0.673833		0.872513	Mean	-0.279636		0.166396	Mean	1.32941		0.132902	ESRRG	0.23325
0.445401	PPARA	0.90467		0.867462	Mean	-1.19197		0.746308	MAF	-0.0614502		0.903612	Mean	-1.43812		0.13449	Mean	1.16396		0.0392161	PAX2	0.719026
0.417224	NFIB	0.930842		0.158787	Mean	-0.749706		0.211869	MAF	0.0294141		0.433239	Mean	0.18638		0.2936	Mean	0.828893		0.921872	Mean	1.08677
0.249951	HNF4G	-0.724663		0.167307	Mean	0.831004		0.70872	MLXIPL	-0.102417		0.91961	Mean	1.32396		0.424399	Mean	1.09742		0.179033	TFCP2L1	1.155
0.90548	CUX1	-0.41857		0.297308	Mean	-1.21999		0.372674	MLXIPL	-0.198731		0.0725262	Mean	-1.36264		0.91552	Mean	-1.25523		0.358314	Mean	-0.102421
0.165888	CUX1	0.289348		0.926181	PBX1	0.049687		0.401361	Mean	0.377346		0.110715	TEAD1	0.169988		0.365432	HNF1A	0.952356		0.907246	TFCP2L1	0.0537381
0.625302	Mean	2.12032		0.358633	PAX2	-0.765436		0.68043	Mean	1.26085		0.443248	PAX8	-0.986862		0.402228	CUX1	-0.924449		0.433803	SOX6	0.459919
0.444701	Mean	1.40406		0.084748	PBX1	0.049687		0.133315	GLIS1	1.80454		0.923386	Mean	0.516477		0.937336	GLIS1	-1.17814		0.460809	Mean	1.92637
0.193543	HNF1A	-0.429374		0.910347	NR6A1	-0.906705		0.23554	Mean	-0.823266		0.6017	TFCP2L1	-0.901936		0.894819	MAF	-0.485558		0.0834721	Mean	0.261687
0.275901	CUX1	0.289348		0.301964	TFCP2L1	-0.647649		0.515218	MAF	0.385943		0.372278	THRB	-0.596956		0.291143	HNF1A	0.268774		0.935483	Mean	1.03758
0.90478	Mean	-0.41857		0.720719	ESRRG	0.371018		0.787532	NFIB	-0.304617		0.906268	PAX8	-0.967459		0.122749	Mean	0.378987		0.269864	Mean	-0.242311
0.89287	NFIB	0.562605		0.760901	TEAD1	0.266378		0.462883	MLXIPL	0.459559		0.738346	NR6A1	0.318949		0.348702	TFEC	-0.215792		0.21652	NR6A1	0.522742
0.96628	Mean	-0.634136		0.921609	NR6A1	-0.906705		0.84822	CUX1	-1.82444		0.181422	TFCP2L1	-0.54212		0.148679	HNF4A	1.13761		0.783136	Mean	-1.26141
0.475233	NFIB	0.087865		0.43922	Mean	-0.647649		0.436307	MLXIPL	-0.992718		0.917799	Mean	-1.75056		0.352601	MLXIPL	0.74514		0.598687	PAX8	-1.51083
0.343765	Mean	0.562605		0.93021	Mean	-0.300647		0.123601	Mean	2.04155		0.0352278	TEAD1	0.877789		0.451463	MLXIPL	0.482616		0.924197	Mean	-1.5666
0.896675	HNF4A	-0.774383		0.881175	Mean	-1.19197		0.853678	PPARA	-1.20602		0.438807	ESRRG	1.18299		0.211327	Mean	0.11899		0.416396	Mean	0.057922
0.589123	Mean	-0.634136		0.887351	Mean	0.16901		0.864914	Mean	0.414272		0.193819	NR6A1	0.683766		0.0472753	HNF4A	-0.0584633		0.234506	TEAD1	0.226254
0.832459	MLXIPL	-0.647274		0.925841	Mean	-1.19197		0.74987	HNF1A	-1.15493		0.183645	SOX6	-1.36052		0.916765	Mean	-0.832861		0.435233	Mean	0.424855
0.514159	TFEC	-0.591242		0.928145	Mean	-1.07261		0.483881	HNF1A	1.97049		0.123622	TFCP2L1	0.966582		0.0466374	PPARA	0.628307		0.936431	PBX1	0.901658
0.895425	Mean	-0.634136		0.67594	Mean	-0.647649		0.0960317	Mean	0.930031		0.877944	Mean	-1.2027		0.130998	Mean	0.915656		0.34692	Mean	1.31941
0.496031	HNF4G	-0.724663		0.386061	Mean	0.049687		0.227107	Mean	0.597084		0.179886	Mean	0.347054		0.468989	MAF	-1.39462		0.93021	Mean	0.0718917
0.210802	MLXIPL	-0.647274		0.404503	Mean	2.38863		0.855316	Mean	-0.635055		0.875643	PBX1	2.13551		0.413178	Mean	0.0252971		0.347357	Mean	1.69678
0.24295	Mean	0.18944		0.574994	Mean	-0.765436		0.534068	MAF	0.359332		0.848172	PBX1	-1.82872		0.349064	Mean	1.4589		0.487245	Mean	0.0456677
0.0479809	Mean	-0.41857		0.971648	TFCP2L1	0.801707		0.483881	HNF4A	2.07597		0.513161	Mean	-1.69301		0.287334	Mean	0.233403		0.282688	Mean	0.489875
0.464558	Mean	-1.03325		0.88773	ESRRG	2.92281		0.885183	MLXIPL	-0.375076		0.512527	PAX8	-0.241084		0.314357	NFIB	-0.0600798		0.125278	ESRRG	-0.173519
0.109663	GLIS1	0.591949		0.366973	PAX8	-0.480014		0.981531	Mean	-0.331653		0.162719	ESRRG	1.70053		0.292082	Mean	0.338798		0.331623	Mean	0.308164
0.92309	MLXIPL	-0.647274		0.187256	Mean	-0.749706		0.513251	MAF	0.0970333		0.108302	THRB	0.247196		0.52342	HNF1A	-1.41174		0.1988	PAX8	0.503725
0.451609	Mean	-0.724663		0.501579	THRB	-0.749706		0.491599	Mean	-0.358927		0.125278	PAX8	0.414492		0.419945	Mean	0.793669		0.23992	NR6A1	-0.775058
0.899169	Mean	-0.724663		0.894968	PBX1	-1.19197		0.895475	Mean	-1.39718		0.882089	Mean	-0.265526		0.431342	Mean	1.96266		0.294193	SOX6	0.689625
0.208527	GLIS1	1.46358		0.442253	PBX1	0.049687		0.906402	HNF4A	0.137241		0.353993	Mean	-1.83767		0.793112	NFIB	0.877256		0.514159	PAX2	-0.457484
0.439627	Mean	2.09872		0.118807	Mean	1.27852		0.914295	PPARA	-0.381129		0.888303	Mean	0.205164		0.1617	NFIB	1.12994		0.253988	Mean	-1.31837
0.809183	HNF4G	-0.724663		0.043444	THRB	-0.749706		0.945125	GLIS1	-0.95084		0.776951	ESRRG	-1.37144		0.416726	HNF4G	0.830037		0.922378	Mean	-1.22648
0.238119	MLXIPL	1.09888		0.793431	TFCP2L1	-0.647649		0.0533772	CUX1	-0.071301		0.919853	THRB	0.238998		0.30819	CUX1	0.642702		0.394032	Mean	-1.19903
0.882704	GLIS1	-0.898122		0.148214	TEAD1	0.266378		0.117768	Mean	0.759675		0.492449	NR6A1	-1.05607		0.26233	TFEC	1.57888		0.92722	Mean	-0.338732
0.843037	Mean	-0.774383		0.826102	Mean	1.75566		0.110672	Mean	-0.074808		0.901626	Mean	-1.2955		0.731158	CUX1	0.79022		0.892275	NR6A1	-0.934739
0.54626	Mean	-0.591242		0.133387	Mean	0.16901		0.937353	Mean	0.267182		0.0937661	THRB	0.824893		0.400232	MAF	0.410124		0.43584	Mean	-0.0812454
0.503809	Mean	-0.898122		0.500765	NR6A1	1.31208		0.0808817	Mean	0.575745		0.141731	Mean	0.526535		0.422081	Mean	-0.0709056		0.121382	PAX8	0.0951097
0.565143	Mean	-0.429374		0.15684	Mean	-1.44886		0.854868	HNF4G	-1.51213		0.39501	NR6A1	0.842401		0.747529	Mean	-0.0583149		0.838702	THRB	0.0317271
0.899169	HNF4A	-0.774383		0.0925314	ESRRG	0.371018		0.360153	CUX1	1.29571		0.826244	Mean	-0.186626		0.486406	PPARA	0.948912		0.0937661	NR6A1	0.855082
0.208243	GLIS1	1.46358		0.372164	PBX1	1.69107		0.327009	HNF4A	1.40887		0.887502	Mean	-1.37793		0.221672	NFIB	0.0753379		0.888336	PAX2	0.422145
0.0659794	Mean	-0.898122		0.649106	Mean	-0.906705		0.187826	PPARA	1.20377		0.486634	Mean	-0.557969		0.0783666	NFIB	0.236093		0.871828	Mean	-1.21628
0.258461	Mean	-0.581244		0.586603	PAX8	1.52527		0.301871	Mean	0.570601		0.215585	Mean	0.0662062		0.881329	NFIB	0.146498		0.0293352	PBX1	1.20958
0.598503	Mean	-1.72509		0.402183	TEAD1	0.266378		0.931958	MLXIPL	0.2552		0.882587	PAX2	-0.147585		0.360153	HNF4G	0.524004		0.909913	TEAD1	-0.841215
0.645998	MAF	2.85987		0.320849	Mean	1.64953		0.0721892	TFEC	-0.261829		0.864583	PAX8	-0.714913		0.495836	TFEC	0.924057		0.323966	Mean	-0.288099
0.519582	Mean	-0.591242		0.433904	TFCP2L1	0.801707		0.170064	HNF1A	-1.15786		0.561493	THRB	-1.34355		0.896927	TFEC	-0.970362		0.848506	PAX2	-0.593737
0.937113	Mean	-0.647274		0.269094	Mean	1.04964		0.878813	MLXIPL	0.360156		0.147176	TFCP2L1	0.697065		0.867604	Mean	-1.17797		0.209342	NR6A1	1.39716
0.272195	Mean	0.812123		0.26813	PAX2	1.79877		0.89817	CUX1	-0.696514		0.106045	THRB	1.39057		0.618916	Mean	-0.873022		0.112914	SOX6	0.312438
0.639653	Mean	0.812123		0.91102	NR6A1	1.31208		0.92779	Mean	-0.774146		0.915853	Mean	0.590055		0.0800748	GLIS1	0.667348		0.286328	Mean	0.910534
0.531623	Mean	-0.647274		0.499319	Mean	-0.749706		0.965671	Mean	-1.49463		0.292005	Mean	1.01706		0.255928	MLXIPL	-1.04542		0.324963	Mean	0.602689
0.351987	NFIB	-1.72509		0.902917	Mean	-1.21999		0.384095	MAF	1.07312		0.380156	TEAD1	1.47586		0.870642	Mean	-0.989936		0.272536	Mean	-0.0224133
0.142118	Mean	1.09888		0.152021	Mean	0.371018		0.717422	Mean	-1.48017		0.433623	Mean	0.236033		0.942039	Mean	-1.64219		0.582141	THRB	-2.45453
0.894383	Mean	-0.774383		0.153901	Mean	1.04964		0.292232	Mean	-0.336428		0.139447	PBX1	1.22013		0.353036	Mean	0.672904		0.893329	ESRRG	1.56157
0.745386	TFEC	-0.591242		0.106021	Mean	0.493193		0.930718	NFIB	0.253351		0.412244	PBX1	1.81741		0.854868	PPARA	-1.55926		0.145347	THRB	0.342007
0.0418408	NFIB	-0.581244		0.178365	Mean	-1.19197		0.428819	Mean	-1.79365		0.677928	TFCP2L1	0.452148		0.892006	Mean	-1.19958		0.157198	SOX6	-0.386391
0.783068	Mean	-0.898122		0.124428	NR6A1	-0.906705		0.996717	Mean	0.762492		0.899302	NR6A1	-0.877998		0.92577	HNF4A	-1.42287		0.260443	Mean	-0.491271
0.157198	GLIS1	0.591949		0.0459552	Mean	-0.00676992		0.416608	HNF4A	-1.58523		0.425273	Mean	0.107394		0.886285	Mean	-2.06799		0.317836	Mean	-0.417394
0.853167	MLXIPL	-0.647274		0.153116	PBX1	0.049687		0.328082	Mean	1.40912		0.140405	Mean	0.133622		0.871902	CUX1	-1.70328		0.205114	TFCP2L1	-0.0376189
0.914282	HNF4A	-0.774383		0.413571	Mean	-1.21999		0.229858	CUX1	-1.27222		0.91074	Mean	1.64102		0.735678	Mean	-0.503663		0.349064	PAX8	0.650596
0.490613	GLIS1	-0.898122		0.546823	NR6A1	-0.906705		0.174869	MAF	-1.71005		0.414385	PBX1	-1.56404		0.906268	TFEC	-0.617824		0.822101	PAX2	-1.03306
0.416177	TFEC	-0.591242		0.199	NR6A1	0.493193		0.298878	NFIB	0.711522		0.341848	PAX8	1.20963		0.421518	GLIS1	-1.18747		0.0979855	ESRRG	0.642008
0.893156	CUX1	-1.62876		0.158251	PAX2	-0.765436		0.516084	NFIB	0.0259239		0.289882	PAX2	0.811987		0.46495	Mean	0.700143		0.909106	TEAD1	-1.58815
0.487122	TFEC	1.40406		0.176993	SOX6	-0.00676992		0.553249	Mean	-0.00296121		0.213531	Mean	-1.67581		0.918182	Mean	-0.0715207		0.899099	THRB	-0.447111
0.362309	PPARA	0.18944		0.379011	Mean	-0.765436		0.90717	CUX1	0.968251		0.52566	Mean	-1.82817		0.0738076	GLIS1	0.748029		0.455595	TFCP2L1	0.619525
0.396068	Mean	0.591949		0.128722	PBX1	-1.19197		0.161469	Mean	0.125703		0.328027	Mean	-1.51532		0.396068	Mean	1.1878		0.523666	Mean	0.32247
0.598827	GLIS1	-0.898122		0.890944	PAX8	-0.480014		0.433252	Mean	0.273889		0.889053	PBX1	-1.74903		0.885114	Mean	-1.22348		0.560803	Mean	0.0595471
0.176107	Mean	-0.41857		0.948719	Mean	0.801707		0.855032	GLIS1	-0.597635		0.913229	THRB	-1.4533		0.432183	Mean	2.14763		0.724771	THRB	0.287772
0.207533	Mean	2.39863		0.369376	Mean	0.6295		0.120612	NFIB	1.1286		0.706295	ESRRG	-1.58634		0.284531	HNF4A	0.393911		0.0867386	Mean	-0.389054
0.417224	HNF4A	-0.774383		0.439627	Mean	0.801707		0.195721	GLIS1	0.826985		0.887992	Mean	-1.10855		0.895894	HNF4G	-0.94697		0.536199	Mean	0.464045
0.421796	Mean	0.18944		0.305735	TEAD1	1.60537		0.236038	HNF4G	-1.13105		0.848413	ESRRG	0.160542		0.760728	Mean	0.0565611		0.1159	Mean	-1.32762
0.177662	Mean	-0.591242		0.372701	TEAD1	1.04964		0.745338	MLXIPL	0.750554		0.861605	Mean	0.662724		0.301729	TFEC	0.846435		0.542922	NR6A1	1.32425
0.851843	NFIB	-0.581244		0.100751	THRB	0.831004		0.235416	Mean	1.07746		0.341531	Mean	0.0842968		0.0612736	HNF4A	0.632959		0.39708	NR6A1	0.268507
0.243618	TFEC	-0.591242		0.376623	Mean	-0.906705		0.0611982	Mean	0.0139941		0.239286	Mean	0.0225337		0.918326	Mean	-1.23357		0.262525	PAX2	-0.0670155
0.925454	Mean	-0.774383		0.298032	Mean	-0.906705		0.909034	HNF4A	0.198122		0.71706	PAX8	-1.43354		0.229077	Mean	-0.00798841		0.693118	Mean	-3.00333
0.906268	CUX1	0.289348		0.123582	TFCP2L1	0.801707		0.524968	GLIS1	0.485581		0.110921	PAX8	0.0893803		0.352098	Mean	0.609456		0.908716	Mean	-0.0012381
0.0648155	Mean	2.09872		0.873023	ESRRG	-1.44886		0.37634	Mean	0.624782		0.984996	NR6A1	0.633356		0.76399	MLXIPL	0.184321		0.248521	Mean	-0.570759
0.475934	Mean	2.39928		0.888322	Mean	0.6295		0.203938	HNF1A	-0.34424		0.458278	NR6A1	-0.444325		0.742221	Mean	-0.237591		0.680571	Mean	-1.89748
0.207058	Mean	0.591949		0.279629	NR6A1	0.493193		0.43847	Mean	0.116036		0.412244	ESRRG	1.96838		0.704222	Mean	0.21487		0.925403	Mean	0.109102
0.802683	NFIB	-1.72509		0.166185	Mean	-0.300647		0.278063	HNF1A	-0.638278		0.02953	TEAD1	-0.925767		0.871587	Mean	-0.0719077		0.912122	ESRRG	-2.92592
0.40614	Mean	0.791623		0.437582	PBX1	-1.19197		0.855188	GLIS1	-0.20161		0.886817	Mean	1.81026		0.39501	MAF	-0.093254		0.826102	Mean	1.27915
0.71462	Mean	1.40406		0.913834	Mean	-1.58953		0.149337	Mean	-0.320669		0.44514	TFCP2L1	0.678287		0.446297	HNF4A	1.23685		0.492068	THRB	0.630673
0.35716	MLXIPL	-0.647274		0.217316	NR6A1	1.31208		0.881173	PPARA	-0.375229		0.426741	Mean	-1.71465		0.897177	PPARA	-1.13423		0.883839	Mean	0.408389
0.112527	PPARA	-1.03325		0.329392	PBX1	-1.19197		0.0544283	Mean	0.272986		0.479316	Mean	-0.110563		0.187826	GLIS1	1.23153		0.126071	Mean	0.347345
0.908341	CUX1	0.289348		0.898922	Mean	-0.647649		0.64445	NFIB	1.65377		0.87948	PBX1	0.0458438		0.641652	MAF	-1.20232		0.114854	TEAD1	0.479535
0.111349	Mean	-0.724663		0.509059	Mean	0.852396		0.499831	HNF1A	0.23569		0.287151	PAX8	0.416323		0.802546	Mean	-0.44921		0.474196	PBX1	-1.19248
0.396794	CUX1	-1.62876		0.824007	ESRRG	-0.300647		0.94005	Mean	-0.10617		0.72724	PBX1	1.11312		0.348702	NFIB	-0.0820623		0.0610383	Mean	0.0120776
0.850629	Mean	0.087865		0.243375	PBX1	0.049687		0.424666	Mean	0.977412		0.141811	Mean	1.49346		0.876903	Mean	-0.97739		0.0821089	Mean	1.08366
0.445401	MLXIPL	3.86647		0.921403	Mean	-0.906705		0.876433	HNF4G	0.908701		0.927405	PAX2	-1.53881		0.133071	Mean	0.34331		0.946776	NR6A1	-0.304991
0.193995	MLXIPL	-0.647274		0.7885	Mean	1.91613		0.842775	MAF	-1.72755		0.380804	Mean	0.999474		0.40122	TFEC	0.983548		0.241481	THRB	-1.89832
0.863793	Mean	-0.429374		0.888311	Mean	-0.749706		0.17394	HNF4G	0.44905		0.894773	Mean	1.19398		0.371807	GLIS1	0.233087		0.149803	Mean	0.724805
0.904498	Mean	-0.429374		0.888283	Mean	0.852396		0.1186	Mean	1.3546		0.288464	PAX2	-0.856618		0.481215	Mean	0.645135		0.438606	Mean	1.39452
0.39501	CUX1	0.289348		0.499831	Mean	-0.765436		0.359267	Mean	0.949121		0.917491	NR6A1	0.749223		0.235829	Mean	1.51082		0.932136	PAX8	0.378691
0.392584	Mean	-0.774383		0.137303	TFCP2L1	0.801707		0.42324	PPARA	-0.14479		0.948418	Mean	1.86099		0.396729	Mean	1.30514		0.289831	Mean	-0.063638
0.115272	CUX1	-1.62876		0.464413	Mean	0.831004		0.878058	MLXIPL	0.484382		0.242373	TFCP2L1	-0.36036		0.205652	MAF	0.930196		0.480587	PBX1	1.09591
0.397934	HNF4A	0.812123		0.921487	Mean	0.049687		0.52495	HNF4G	-0.290667		0.910988	PBX1	-1.72289		0.580305	HNF1A	0.0801706		0.908355	Mean	-2.70673
0.802056	MLXIPL	1.09888		0.876675	NR6A1	0.493193		0.306173	Mean	1.45537		0.487054	NR6A1	-1.06485		0.0964935	Mean	1.72684		0.914343	Mean	-2.78755
0.544643	HNF1A	-0.429374		0.819873	TEAD1	1.60537		0.393008	Mean	-1.57676		0.508259	Mean	0.559816		0.375209	CUX1	0.625699		0.879619	TEAD1	-0.269932
0.883618	Mean	-0.898122		0.370202	TFCP2L1	1.64953		0.0610383	Mean	0.29333		0.407872	PAX2	-0.354639		0.234887	MAF	0.621979		0.706295	PBX1	0.466557
0.458371	Mean	0.791623		0.0863616	TEAD1	2.03643		0.536199	Mean	-1.47996		0.354316	PAX8	1.52032		0.880493	Mean	-0.947249		0.890944	NR6A1	0.162239
0.79501	HNF1A	2.09872		0.91552	THRB	0.831004		0.31847	Mean	0.530887		0.205652	NR6A1	0.0268882		0.967886	Mean	-1.22646		0.932215	ESRRG	1.57732
0.34911	HNF1A	-0.429374		0.491121	Mean	-0.00676992		0.394315	MAF	-1.64112		0.916426	Mean	-0.605567		0.443389	Mean	0.41814		0.874773	Mean	-0.530184
0.675636	CUX1	-1.62876		0.919334	TEAD1	0.266378		0.370847	Mean	-1.74442		0.89502	TEAD1	-1.41777		0.4597	Mean	-1.14481		0.833386	Mean	-0.166283
0.440902	Mean	-0.647274		0.394251	Mean	-0.765436		0.747769	GLIS1	0.331414		0.330094	Mean	-1.17316		0.867481	NFIB	-0.460582		0.921232	Mean	0.683255
0.450122	TFEC	1.40406		0.233234	Mean	-0.906705		0.906736	MLXIPL	0.0700928		0.883192	Mean	-0.215676		0.434718	Mean	0.646173		0.503796	Mean	1.10519
0.406184	Mean	-0.647274		0.150486	Mean	-0.749706		0.959075	HNF4A	-0.753019		0.190771	Mean	-0.939858		0.958832	Mean	-1.31199		0.9078	Mean	0.600255
0.344609	HNF1A	2.09872		0.533688	NR6A1	1.31208		0.885238	HNF4A	-0.987353		0.881524	Mean	-0.769003		0.745178	Mean	-0.383019		0.694398	TFCP2L1	0.410607
0.112527	Mean	-0.581244		0.528515	PAX2	-0.765436		0.112957	Mean	0.611025		0.854868	NR6A1	-1.56928		0.608407	NFIB	-0.424697		0.453723	Mean	-2.11218
0.423455	HNF4A	1.74017		0.0962897	PAX8	-0.480014		0.239335	Mean	-0.919323		0.911101	Mean	-0.942784		0.885236	HNF1A	-1.6327		0.890866	Mean	-0.331526
0.457804	Mean	1.09888		0.221596	ESRRG	-1.44886		0.0940345	MAF	0.349796		0.205311	Mean	0.681745		0.912508	GLIS1	-0.629241		0.230693	ESRRG	-0.400538
0.882282	MAF	-0.634136		0.25501	Mean	0.776009		0.0725262	NFIB	-1.36213		0.248655	Mean	0.88466		0.255563	Mean	0.0031258		0.247117	Mean	1.14503
0.360252	Mean	-0.429374		0.562155	Mean	2.03643		0.914869	NFIB	1.10349		0.243803	ESRRG	-0.0700549		0.343974	Mean	0.834867		0.895966	ESRRG	0.362424
0.18329	CUX1	-0.41857		0.387757	TFCP2L1	-0.647649		0.40703	MAF	1.21953		0.89093	Mean	-0.23444		0.798801	HNF1A	0.36436		0.541435	Mean	-1.11787
0.430245	Mean	0.591949		0.738049	Mean	-1.58953		0.361213	HNF4G	-0.540833		0.513579	Mean	-1.70356		0.845588	Mean	-0.59696		0.893066	Mean	0.200981
0.324963	PPARA	1.41213		0.483797	Mean	-1.21999		0.911554	Mean	-1.70627		0.0430513	SOX6	0.825094		0.679339	GLIS1	0.41256		0.893237	Mean	-1.75871
0.400631	Mean	3.8818		0.927728	Mean	0.049687		0.892696	Mean	-1.52965		0.864043	PBX1	2.41668		0.541004	Mean	-1.1598		0.348702	Mean	-0.680179
0.203931	Mean	-1.62876		0.412361	Mean	-0.647649		0.232599	Mean	1.62685		0.491834	Mean	-0.103937		0.315989	Mean	1.02957		0.846812	TEAD1	-0.530177
0.143348	Mean	-0.898122		0.896413	SOX6	-1.21999		0.23724	TFEC	0.192473		0.529979	THRB	0.460768		0.168012	CUX1	0.978567		0.178058	NR6A1	0.998496
0.358186	PPARA	2.12736		0.325556	PBX1	0.776009		0.966018	Mean	-0.970127		0.835479	Mean	0.851874		0.364722	HNF4A	1.3903		0.842775	TFCP2L1	-0.590038
0.14423	GLIS1	1.46358		0.365306	Mean	-0.480014		0.533583	NFIB	-0.308588		0.0940087	Mean	0.410141		0.905932	GLIS1	-1.25974		0.902604	ESRRG	0.86014
0.261098	Mean	1.40406		0.156755	TFCP2L1	-0.647649		0.0981376	PPARA	-0.476713		0.12083	Mean	0.471515		0.470515	Mean	-0.457054		0.591576	Mean	-2.36043
0.204342	CUX1	0.289348		0.21652	THRB	-0.749706		0.0754827	MAF	1.6903		0.806994	TEAD1	-1.15378		0.781527	MAF	0.0802045		0.901739	Mean	0.531655
0.342938	Mean	1.09888		0.401287	PAX2	-0.765436		0.641405	Mean	-1.55331		0.0881562	Mean	1.34854		0.0411707	Mean	0.0600026		0.105764	TEAD1	-0.140174
0.550049	MAF	-0.634136		0.416608	Mean	-0.906705		0.211452	GLIS1	-1.55281		0.927743	Mean	-1.00947		0.746965	PPARA	-0.847765		0.896927	Mean	0.382797
0.0307365	HNF4G	-0.724663		0.836734	Mean	0.049687		0.874458	HNF1A	-0.607939		0.358341	SOX6	1.15883		0.515432	Mean	0.548653		0.432521	ESRRG	-2.47988
0.0725377	Mean	-0.647274		0.407872	Mean	-0.906705		0.363503	TFEC	1.18925		0.916997	TFCP2L1	1.369		0.89889	Mean	-1.04703		0.902163	PBX1	-0.0972384
0.893768	TFEC	1.40406		0.092348	PAX8	0.16901		0.464234	Mean	0.768864		0.716652	Mean	1.2395		0.919002	Mean	-1.20641		0.252237	Mean	0.175921
0.0845543	HNF1A	-0.429374		0.784213	Mean	-0.749706		0.420353	Mean	0.887509		0.849669	Mean	-1.45164		0.09024	Mean	0.36062		0.621201	Mean	0.813647
0.266082	HNF4A	-0.774383		0.936519	NR6A1	0.493193		0.458371	MAF	1.67687		0.845588	Mean	1.20981		0.324388	Mean	0.669516		0.352501	PAX2	0.615117
0.0126212	HNF1A	-0.429374		0.902958	Mean	1.20645		0.0534253	CUX1	1.82915		0.597787	ESRRG	1.84154		0.916931	GLIS1	-1.52382		0.884179	Mean	-2.92925
0.929508	GLIS1	-0.898122		0.570153	Mean	-0.647649		0.0964935	HNF4G	-0.77684		0.488326	Mean	-0.478319		0.0865832	MAF	1.0663		0.916765	Mean	-0.957054
0.921487	MAF	-0.634136		0.839508	Mean	-0.647649		0.0283156	MAF	0.754989		0.0528119	Mean	0.503248		0.240047	HNF4A	0.117614		0.153197	THRB	0.789459
0.71105	TFEC	-0.591242		0.102469	PAX8	0.16901		0.233059	MLXIPL	0.165616		0.238119	PBX1	-1.48675		0.338874	GLIS1	0.953507		0.219081	NR6A1	-0.804565
0.912328	TFEC	-0.591242		0.861547	Mean	-0.906705		0.0666974	Mean	-0.425704		0.933611	TFCP2L1	1.5656		0.186732	HNF1A	0.926675		0.193543	ESRRG	0.617108
0.474135	MAF	1.11286		0.453304	PBX1	0.776009		0.943957	NFIB	-1.20104		0.923081	SOX6	0.984539		0.906229	Mean	-1.39567		0.161569	NR6A1	-0.533064
0.0392161	Mean	0.935061		0.906105	PBX1	0.049687		0.470859	HNF4A	-1.35097		0.484681	TFCP2L1	0.826258		0.356946	NFIB	0.952312		0.371807	Mean	-0.121777
0.21218	TFEC	1.40406		0.147325	Mean	-0.647649		0.495131	CUX1	-0.175888		0.490613	ESRRG	-0.739775		0.0393083	Mean	0.827485		0.899915	THRB	0.255613
0.165747	HNF4A	0.812123		0.832661	Mean	-1.58953		0.173109	HNF4G	-0.359069		0.1624	Mean	-0.402146		0.752737	Mean	-0.110826		0.15681	Mean	0.204559
0.776951	Mean	1.40406		0.426381	ESRRG	0.371018		0.416726	HNF4A	-1.70217		0.942152	Mean	0.912571		0.90947	Mean	-0.786445		0.894968	SOX6	-2.45112
0.957755	Mean	-0.774383		0.849669	ESRRG	-1.44886		0.587639	Mean	-0.0505652		0.639653	Mean	-1.23519		0.311024	Mean	1.01829		0.86888	Mean	-0.0996806
0.304541	Mean	-0.647274		0.320417	THRB	0.831004		0.494948	CUX1	-0.00287571		0.738049	Mean	0.981907		0.91134	NFIB	-1.00559		0.36673	PAX2	0.0972526
0.462414	Mean	0.289348		0.809057	Mean	-1.58953		0.846341	Mean	0.586474		0.349407	TEAD1	0.914264		0.900073	Mean	-0.337747		0.907368	PBX1	0.0996411
0.540242	HNF4G	1.90594		0.195279	Mean	0.702917		0.835479	MAF	0.526362		0.331551	SOX6	1.05161		0.378145	Mean	-1.36349		0.139464	TFCP2L1	-0.125802
0.419275	Mean	-0.41857		0.490613	Mean	0.371018		0.567323	CUX1	-0.328769		0.669289	ESRRG	0.465745		0.112914	NFIB	0.579936		0.865108	PBX1	-2.32628
0.19138	Mean	-0.41857		0.294659	PAX8	-0.480014		0.445097	Mean	2.33937		0.869943	Mean	-0.989844		0.86642	Mean	-1.5429		0.407322	PBX1	0.952374
0.147176	Mean	-0.647274		0.224359	Mean	0.049687		0.729805	GLIS1	-0.694272		0.872242	Mean	0.259732		0.15547	Mean	0.537647		0.732384	NR6A1	-0.587989
0.746686	Mean	-0.724663		0.169034	Mean	0.266378		0.091289	HNF1A	1.10535		0.136741	Mean	0.308915		0.651678	Mean	0.00445174		0.0619994	Mean	0.543872
0.164238	MLXIPL	1.09888		0.923098	PBX1	-1.19197		0.94711	GLIS1	-0.0663054		0.347019	TFCP2L1	0.376458		0.43593	Mean	0.856334		0.921831	Mean	-1.23641
0.361311	Mean	2.09872		0.300712	TEAD1	0.266378		0.278063	Mean	-0.630281		0.934253	Mean	0.806111		0.197313	Mean	0.755796		0.277726	Mean	0.255671
0.288138	MLXIPL	1.09888		0.857178	TEAD1	-1.07261		0.821468	Mean	0.187499		0.914326	Mean	-1.82961		0.4597	NFIB	-2.33909		0.427948	Mean	0.864867
0.166002	Mean	-0.647274		0.879642	Mean	1.21721		0.765743	Mean	-0.101092		0.440773	Mean	1.29868		0.247931	NFIB	0.708895		0.195236	Mean	-0.266947
0.888336	NFIB	0.087865		0.869661	Mean	-1.07261		0.881864	GLIS1	-0.054911		0.357179	Mean	0.996961		0.537454	Mean	-1.56602		0.894819	THRB	0.983583
0.0485822	Mean	2.08202		0.902486	Mean	-1.44886		0.423783	HNF4G	1.50827		0.870645	Mean	-0.12084		0.10289	GLIS1	0.829317		0.894511	Mean	0.0198908
0.0205058	HNF4A	0.812123		0.897612	Mean	-1.44886		0.147291	CUX1	-0.787286		0.803754	ESRRG	-1.38351		0.386274	Mean	-1.22407		0.316024	Mean	0.171055
0.105547	Mean	1.40406		0.16249	Mean	-0.749706		0.257862	Mean	0.492718		0.3457	Mean	0.0663773		0.90837	Mean	-0.787331		0.444595	Mean	-0.523118
0.912659	HNF1A	-0.429374		0.804849	NR6A1	-0.906705		0.0583045	Mean	-1.04135		0.29168	Mean	0.48608		0.406184	Mean	-0.0390018		0.890821	Mean	-0.817988
0.451255	Mean	1.09888		0.49103	TFCP2L1	0.801707		0.865108	TFEC	0.564395		0.510781	TFCP2L1	-1.55421		0.270082	PPARA	1.36238		0.473755	ESRRG	0.463694
0.17394	HNF4A	0.812123		0.400631	Mean	-1.07261		0.111349	Mean	1.84115		0.167369	PAX8	0.413059		0.0705057	NFIB	0.0853035		0.703165	PAX8	-0.401828
0.859503	CUX1	-0.41857		0.926994	Mean	0.986684		0.826752	HNF1A	-0.981739		0.446205	Mean	0.480963		0.345889	TFEC	0.930387		0.686173	ESRRG	0.482555
0.0352278	Mean	-0.429374		0.824007	Mean	-0.300647		0.441114	Mean	-1.04576		0.575735	SOX6	1.81249		0.574757	Mean	-0.610433		0.913289	Mean	-0.939686
0.977272	HNF4G	-0.724663		0.369101	PBX1	1.69107		0.0664285	CUX1	-0.966663		0.761923	Mean	0.983056		0.911612	Mean	-0.226474		0.436743	Mean	0.0909078
0.316794	CUX1	-0.41857		0.72724	PAX8	-1.58953		0.316302	TFEC	0.221533		0.72878	Mean	-0.22118		0.826102	Mean	0.599868		0.822795	TFCP2L1	1.72325
0.047677	Mean	0.935061		0.376464	THRB	0.831004		0.11296	Mean	0.68858		0.746965	THRB	1.09132		0.0293352	MLXIPL	0.998357		0.596363	TFCP2L1	1.5519
0.899915	NFIB	0.930842		0.602753	Mean	-0.749706		0.470774	NFIB	0.933572		0.433239	Mean	0.192346		0.346034	PPARA	0.315382		0.956582	Mean	0.302019
0.228243	Mean	-0.429374		0.944321	Mean	0.16901		0.898161	HNF1A	-1.09802		0.67401	PBX1	-0.749372		0.329923	MLXIPL	0.105095		0.921872	PAX8	1.21238
0.901056	Mean	0.562605		0.93018	Mean	-0.906705		0.384095	Mean	0.786655		0.134889	SOX6	0.534304		0.215151	Mean	0.155344		0.406898	Mean	0.936255
0.373339	CUX1	-0.41857		0.464272	Mean	0.776009		0.937742	HNF4A	-1.15129		0.192566	Mean	-0.0847542		0.870642	CUX1	-0.911785		0.635682	PBX1	0.694908
0.225975	TFEC	1.40406		0.336217	PBX1	-1.19197		0.428511	Mean	-1.67721		0.032127	PAX2	-1.77918		0.235305	GLIS1	1.07026		0.459681	Mean	0.925771
0.157182	Mean	1.11286		0.230343	Mean	0.493193		0.0355453	HNF1A	-1.56557		0.25263	Mean	1.68951		0.488326	Mean	-0.495371		0.251419	Mean	-0.0415794
0.900895	Mean	-1.03325		0.0640019	ESRRG	0.847571		0.752737	Mean	0.838928		0.896964	Mean	0.725935		0.235416	Mean	0.00132758		0.299124	Mean	0.075185
0.275211	Mean	2.09872		0.0921755	Mean	-1.19197		0.322178	NFIB	0.826789		0.875633	PAX2	1.36869		0.502741	Mean	1.15473		0.20557	Mean	0.172824
0.903577	HNF1A	-0.429374		0.0818767	TFCP2L1	0.801707		0.758571	Mean	-1.16762		0.249518	TFCP2L1	1.24014		0.0666467	PPARA	0.911265		0.478613	TEAD1	0.737618
0.230362	HNF4A	0.812123		0.514159	Mean	0.831004		0.878268	CUX1	-0.776326		0.978913	Mean	-1.80355		0.0638507	MAF	1.5582		0.116025	THRB	0.965981
0.483569	MAF	1.11286		0.877431	ESRRG	-1.44886		0.214705	HNF4A	1.49241		0.346034	Mean	0.469873		0.459019	Mean	0.26855		0.702127	TFCP2L1	1.24842
0.434359	NFIB	-0.581244		0.654359	THRB	-0.749706		0.225678	Mean	0.213719		0.875142	Mean	1.87964		0.773223	Mean	0.375853		0.170697	Mean	0.826489
0.0854373	TFEC	-0.591242		0.0498226	Mean	-0.906705		0.421585	CUX1	0.433641		0.893551	Mean	0.136355		0.745338	MAF	0.318481		0.650219	Mean	-0.736313
0.849233	Mean	0.289348		0.225598	THRB	-0.749706		0.927001	HNF4G	-0.159476		0.467086	Mean	0.459466		0.665729	PPARA	-0.0032974		0.907979	PAX2	1.02183
0.818562	Mean	-0.647274		0.546486	SOX6	-1.21999		0.912655	HNF1A	-0.68872		0.330707	PAX2	0.294378		0.0730324	NFIB	0.599235		0.477869	Mean	-0.192065
0.444701	NFIB	0.562605		0.828419	Mean	-0.906705		0.915853	Mean	-0.207669		0.167307	TFCP2L1	0.777269		0.376501	MAF	-0.177351		0.289753	Mean	0.0303874
0.917907	Mean	-0.429374		0.848647	Mean	0.847571		0.744619	HNF4G	0.981766		0.872565	THRB	0.715738		0.0810303	Mean	0.486186		0.487122	PAX8	1.34333
0.2471	Mean	-0.41857		0.398882	Mean	-1.44886		0.111412	CUX1	0.765439		0.43607	Mean	-1.18915		0.0664285	Mean	1.24022		0.931111	Mean	-0.522904
0.261608	HNF4G	-0.724663		0.876571	Mean	0.852396		0.200806	TFEC	0.562893		0.648363	PAX2	0.154917		0.716619	TFEC	-0.263332		0.885042	Mean	-2.02045
0.0108839	HNF1A	2.09872		0.0847404	Mean	-0.647649		0.379186	Mean	-0.573045		0.0498822	SOX6	1.02773		0.889867	HNF4A	-1.19345		0.217785	SOX6	-0.379594
0.516929	PPARA	-1.03325		0.354015	Mean	-1.07261		0.431398	CUX1	0.763844		0.916798	Mean	0.223414		0.916663	Mean	-1.19821		0.717735	TEAD1	-0.149147
0.246772	CUX1	1.49954		0.495049	Mean	-1.58953		0.477523	Mean	-1.01065		0.94711	ESRRG	0.506963		0.126134	GLIS1	1.50819		0.0824733	PBX1	-0.094588
0.899915	GLIS1	0.591949		0.842073	TEAD1	-1.07261		0.876269	TFEC	-0.735826		0.0582566	Mean	1.50706		0.897177	MLXIPL	-1.34853		0.905576	Mean	0.0980443
0.120612	PPARA	0.18944		0.766277	Mean	1.91613		0.599139	Mean	-0.161574		0.782176	PAX2	1.08071		0.699734	Mean	0.420034		0.783068	Mean	-1.23747
0.896964	CUX1	-1.62876		0.0627343	Mean	1.29134		0.596248	Mean	-0.15204		0.472347	Mean	0.798728		0.922346	TFEC	-0.950792		0.94285	Mean	0.304881
0.420797	HNF1A	2.09872		0.293389	Mean	-1.07261		0.956427	CUX1	-1.61995		0.726637	NR6A1	0.957111		0.157182	Mean	0.573461		0.250769	Mean	-0.227307
0.473743	CUX1	0.289348		0.40703	Mean	-0.647649		0.109458	HNF1A	-1.65506		0.875633	Mean	1.2909		0.173009	HNF4A	1.18555		0.88601	TFCP2L1	0.593097
0.253383	HNF4G	0.935061		0.126134	PAX2	-0.765436		0.0637037	Mean	0.690381		0.914697	SOX6	-1.85948		0.886451	Mean	-0.998276		0.271802	PAX2	-0.359725
0.894856	HNF1A	-0.429374		0.405199	SOX6	0.702917		0.788779	HNF4A	0.340838		0.380615	PAX8	0.952369		0.898059	Mean	-0.584003		0.846964	Mean	-0.00926966
0.707973	MLXIPL	-0.647274		0.896519	PBX1	-1.19197		0.804992	GLIS1	-0.583577		0.870065	THRB	-1.21855		0.905176	Mean	-1.39459		0.859503	Mean	0.182637
0.532884	TFEC	-0.591242		0.459019	Mean	1.04964		0.0362338	PPARA	0.227443		0.434192	Mean	-1.21939		0.436237	HNF4A	0.5468		0.233637	TFCP2L1	0.256613
0.471852	HNF1A	-0.429374		0.892855	Mean	-1.07261		0.158251	NFIB	0.739556		0.463744	Mean	1.59773		0.943633	Mean	-1.87006		0.360418	Mean	-0.841955
0.859449	NFIB	0.562605		0.830753	Mean	0.702917		0.245362	Mean	1.15238		0.684316	ESRRG	-0.414735		0.842657	Mean	-1.97066		0.236228	Mean	0.972418
0.900073	GLIS1	0.591949		0.88565	Mean	-0.300647		0.906413	Mean	0.036893		0.892213	Mean	2.06596		0.257743	MLXIPL	0.898642		0.55472	TEAD1	0.352735
0.438807	Mean	-0.591242		0.833386	PBX1	0.049687		0.927743	MLXIPL	-1.32304		0.203403	TEAD1	0.371779		0.146972	Mean	1.41897		0.35132	Mean	0.516755
0.735457	TFEC	1.40406		0.315866	Mean	0.16901		0.246328	Mean	-0.288199		0.182947	Mean	-1.53905		0.892396	HNF4G	-0.0805487		0.884431	PAX2	0.10397
0.518354	MLXIPL	1.09888		0.18774	SOX6	0.702917		0.890687	GLIS1	-0.810311		0.529577	PAX8	-1.39655		0.350416	Mean	1.34759		0.283353	Mean	0.445789
0.84861	PPARA	0.18944		0.911496	Mean	1.59702		0.0792672	MAF	-0.98749		0.290437	Mean	-0.336579		0.953333	Mean	-2.48302		0.409773	Mean	-1.78187
0.395396	Mean	-0.898122		0.169228	TEAD1	0.266378		0.877944	Mean	-1.14133		0.937911	Mean	0.72435		0.723498	Mean	0.594655		0.626457	TFCP2L1	-1.72212
0.703279	Mean	-1.03325		0.895661	TFCP2L1	-0.647649		0.345743	Mean	0.541418		0.797405	SOX6	-1.62514		0.18774	Mean	0.362258		0.189943	Mean	-0.00903696
0.126134	Mean	0.812123		0.443388	NR6A1	0.493193		0.306608	Mean	1.15		0.25714	Mean	-0.120372		0.470976	PPARA	1.59778		0.287187	SOX6	-1.19411
0.513309	MLXIPL	1.09888		0.143348	THRB	-0.749706		0.729805	Mean	-0.742877		0.863793	NR6A1	0.3554		0.418783	CUX1	0.534934		0.927293	Mean	-0.0947822
0.340301	CUX1	-1.62876		0.641652	TEAD1	1.04964		0.436758	HNF1A	1.31645		0.0867386	SOX6	-0.677767		0.275446	MAF	0.610041		0.155615	Mean	0.336106
0.922825	HNF1A	-0.429374		0.914524	SOX6	1.59702		0.919853	Mean	-0.228706		0.284879	PBX1	0.914327		0.195236	PPARA	0.534818		0.81325	ESRRG	0.217212
0.0964537	MAF	1.11286		0.833705	Mean	-0.765436		0.170237	HNF4A	-0.191263		0.310424	Mean	0.392004		0.462022	GLIS1	1.23164		0.376623	Mean	-1.25848
0.466439	MLXIPL	-0.647274		0.520922	Mean	-0.906705		0.0573128	TFEC	0.216307		0.418783	Mean	1.93373		0.40907	Mean	0.755745		0.250261	Mean	1.22841
0.90947	MLXIPL	-0.647274		0.332567	Mean	-0.765436		0.0708602	MAF	0.530771		0.259153	Mean	1.058		0.0489729	PPARA	0.196426		0.0752485	SOX6	-0.387623
0.895468	Mean	-0.647274		0.579992	Mean	1.69107		0.356816	TFEC	1.10643		0.421045	Mean	-1.74463		0.259153	Mean	1.37793		0.760096	Mean	1.4845
0.461298	Mean	1.23171		0.424666	PAX2	0.852396		0.58295	Mean	-0.0193596		0.925419	Mean	-0.175319		0.340643	Mean	1.53101		0.894856	PAX8	-0.738142
0.343765	Mean	1.41213		0.917491	ESRRG	-1.44886		0.43593	MLXIPL	-0.144527		0.59217	TEAD1	-0.2767		0.399744	HNF4A	1.40218		0.204698	Mean	0.88243
0.182992	Mean	2.57124		0.89502	PBX1	-1.19197		0.211452	TFEC	-1.44537		0.196848	TFCP2L1	0.0299949		0.602373	Mean	-0.68606		0.2859	SOX6	-0.187178
0.215578	NFIB	-1.72509		0.761094	Mean	0.852396		0.923758	Mean	0.767731		0.402228	TFCP2L1	-0.599751		0.914296	Mean	-1.81687		0.838583	Mean	-1.64384
0.136036	HNF4A	-0.774383		0.805228	Mean	0.266378		0.451952	NFIB	1.49829		0.924012	NR6A1	-0.0455299		0.375424	HNF4A	-0.0577674		0.116879	Mean	-0.0728611
0.177339	Mean	-0.647274		0.232599	Mean	1.51924		0.894383	Mean	-1.47347		0.53185	TFCP2L1	-1.55177		0.411509	HNF1A	0.807876		0.437926	ESRRG	0.0821637
0.838411	Mean	-1.03325		0.387771	Mean	2.25106		0.628574	Mean	-0.366033		0.124121	Mean	0.713285		0.921872	Mean	0.116802		0.453304	PBX1	0.222714
0.169268	PPARA	-1.03325		0.0474859	Mean	-0.480014		0.168047	Mean	1.27786		0.292492	TFCP2L1	0.250177		0.621205	CUX1	-1.33462		0.128276	NR6A1	-0.692353
0.403279	MAF	-0.634136		0.93595	THRB	1.75566		0.53426	Mean	-0.189815		0.467249	NR6A1	0.723973		0.475934	Mean	-0.769721		0.193557	Mean	0.194883
0.365432	CUX1	-0.41857		0.522025	Mean	1.64953		0.260833	HNF4A	-1.60362		0.239286	PBX1	0.0822993		0.368314	HNF1A	0.207935		0.486363	Mean	0.145901
0.128722	TFEC	-0.591242		0.211849	Mean	-1.21999		0.241154	Mean	-1.34464		0.486581	Mean	-1.43581		0.911226	Mean	-0.0196708		0.917491	PAX8	0.85154
0.0544283	Mean	0.935061		0.924197	PBX1	-1.19197		0.270486	Mean	-1.55938		0.105375	Mean	1.32477		0.803754	NFIB	0.0165626		0.937972	Mean	0.285944
0.865108	PPARA	-1.03325		0.874179	Mean	-0.765436		0.2859	NFIB	-1.76152		0.91295	THRB	-1.00197		0.933105	Mean	-1.17614		0.108981	SOX6	0.549495
0.925841	Mean	-0.429374		0.447129	NR6A1	2.34376		0.484681	Mean	1.05812		0.403809	PAX2	0.0718352		0.587639	CUX1	-0.808956		0.334254	TFCP2L1	-0.644931
0.851129	Mean	-1.62876		0.453691	PAX2	1.79877		0.131652	NFIB	0.339792		0.49577	PAX2	1.2927		0.911586	MAF	-0.57168		0.98083	Mean	0.258194
0.945316	Mean	0.18944		0.686484	Mean	1.04964		0.864198	NFIB	1.6171		0.56034	Mean	0.960664		0.270486	Mean	-2.11057		0.233228	PAX2	1.06554
0.921998	Mean	-0.429374		0.0648155	Mean	-0.749706		0.0881562	Mean	1.54268		0.52834	Mean	1.43144		0.113649	Mean	0.9748		0.220301	Mean	0.649886
0.237421	Mean	-0.591242		0.0947175	TEAD1	0.266378		0.922346	Mean	0.32212		0.432183	Mean	-1.26612		0.0725389	MAF	1.16732		0.0180438	Mean	-0.274471
0.118807	MLXIPL	1.09888		0.0352278	TEAD1	-1.07261		0.44514	Mean	0.996684		0.70906	Mean	1.54283		0.122976	HNF1A	0.839374		0.19215	PBX1	-0.160246
0.447733	Mean	0.930842		0.486581	Mean	-1.19197		0.181953	Mean	-0.308579		0.19215	SOX6	0.898342		0.208968	Mean	1.36833		0.743924	TFCP2L1	-0.544935
0.161379	HNF1A	-0.429374		0.915281	TEAD1	0.266378		0.168047	MAF	1.32002		0.360019	Mean	0.367414		0.493258	Mean	-0.417368		0.73205	NR6A1	1.43502
0.359103	Mean	1.18122		0.860248	ESRRG	-1.44886		0.90386	GLIS1	-1.0932		0.908024	Mean	-1.11473		0.823985	Mean	0.144814		0.94873	Mean	0.0623506
0.633201	HNF4A	-0.774383		0.538187	TEAD1	1.04964		0.946735	HNF1A	-1.56929		0.828127	PBX1	0.916327		0.845767	MLXIPL	-1.32255		0.214729	PAX8	0.52709
0.598503	Mean	0.18944		0.264447	Mean	1.60537		0.416733	Mean	0.72411		0.831524	SOX6	-0.227529		0.854265	PPARA	-1.01285		0.895894	TEAD1	-0.762787
0.470495	Mean	1.74017		0.0508467	Mean	0.266378		0.414932	TFEC	1.39061		0.904411	Mean	1.79908		0.0414006	Mean	0.155644		0.0541708	Mean	0.440862
0.366973	MLXIPL	-0.647274		0.781159	Mean	0.049687		0.389137	Mean	0.563507		0.0696818	Mean	-0.549054		0.347967	Mean	1.42569		0.128406	PBX1	0.539715
0.281289	PPARA	1.41213		0.381554	PAX8	-1.58953		0.485219	Mean	-0.690281		0.135271	Mean	0.542094		0.878792	Mean	-0.8021		0.417436	Mean	0.542855
0.890308	Mean	-0.647274		0.147191	TFCP2L1	-0.647649		0.827158	HNF4A	0.564697		0.533115	TEAD1	-0.764835		0.877311	GLIS1	-1.25418		0.888609	PAX2	0.58527
0.758413	TFEC	-0.591242		0.215578	PAX2	-0.765436		0.333812	HNF4G	0.811041		0.88565	PAX8	0.448719		0.449041	TFEC	0.411023		0.252368	PAX2	0.0410158
0.439594	CUX1	2.39141		0.887057	Mean	0.493193		0.899169	Mean	-0.372318		0.249951	PAX2	-1.37274		0.842775	PPARA	-1.14368		0.773473	Mean	0.372197
0.205311	Mean	1.11286		0.25585	Mean	-1.21999		0.306387	HNF4A	-0.949757		0.230258	TEAD1	-1.10968		0.464459	PPARA	0.452071		0.113649	Mean	-0.110389
0.158202	Mean	1.11286		0.858425	ESRRG	-0.300647		0.534784	Mean	1.37337		0.8474	NR6A1	-1.73004		0.903818	Mean	-0.57381		0.240634	Mean	1.3859
0.914161	Mean	-0.774383		0.247701	PAX8	-0.480014		0.246997	Mean	0.993043		0.935307	Mean	-1.69377		0.368501	Mean	0.174212		0.230258	SOX6	0.166192
0.856752	CUX1	0.289348		0.328438	Mean	0.493193		0.617654	NFIB	-0.488578		0.0466374	Mean	-0.130661		0.389497	Mean	-1.55029		0.879685	TEAD1	0.0741096
0.220461	CUX1	0.289348		0.309545	SOX6	-1.21999		0.149803	TFEC	0.0241921		0.344771	TFCP2L1	0.0712152		0.546823	Mean	-0.672876		0.826102	PBX1	1.27915
0.68043	GLIS1	-0.898122		0.213268	Mean	0.847571		0.787538	Mean	-0.0530034		0.177662	THRB	-0.926803		0.151898	HNF4G	0.441353		0.247754	PAX8	-0.147887
0.88773	MLXIPL	-0.647274		0.846602	Mean	-1.07261		0.106938	Mean	-0.058549		0.8527	Mean	1.33036		0.915317	Mean	-0.254351		0.867604	SOX6	-0.0316379
0.93018	NFIB	0.087865		0.205738	Mean	-0.480014		0.807103	Mean	1.97785		0.434192	Mean	-1.25052		0.0155672	Mean	-1.29856		0.928513	TEAD1	0.467146
0.875643	CUX1	-0.41857		0.0611982	Mean	0.266378		0.872503	PPARA	0.066618		0.559688	Mean	0.843431		0.14997	HNF4A	-0.0910406		0.887332	Mean	-0.0939877
0.850997	Mean	-0.647274		0.0197935	ESRRG	-0.300647		0.90717	Mean	0.651145		0.524915	Mean	-0.0476437		0.344771	HNF4A	-0.887954		0.239769	Mean	1.07707
0.131652	MLXIPL	1.09888		0.193831	Mean	0.266378		0.411432	HNF4A	0.202401		0.44554	Mean	-0.0616866		0.870013	TFEC	-2.01108		0.542739	TEAD1	0.822007
0.202312	CUX1	-0.41857		0.91239	Mean	-0.647649		0.265749	Mean	0.770814		0.431952	PBX1	1.52113		0.317372	HNF4A	-0.369639		0.898578	SOX6	1.08677
0.260245	CUX1	0.289348		0.481188	ESRRG	-1.44886		0.911226	HNF1A	-1.68832		0.294727	Mean	0.419454		0.969342	HNF4G	-0.963539		0.449986	Mean	-0.0898333
0.309075	Mean	0.90467		0.716652	PAX8	0.986684		0.681924	HNF4G	-0.843999		0.203931	Mean	-0.577374		0.139359	NFIB	0.336539		0.849717	TFCP2L1	0.200989
0.280767	MLXIPL	-0.647274		0.912987	NR6A1	1.89309		0.402228	Mean	-0.359983		0.906981	Mean	0.765711		0.764851	HNF4G	-2.33889		0.860957	ESRRG	-2.71261
0.238881	PPARA	2.12736		0.380433	TEAD1	-1.07261		0.199083	Mean	-1.649		0.928231	ESRRG	0.349305		0.457271	Mean	0.85786		0.433195	THRB	1.28876
0.363598	Mean	1.46358		0.810663	PBX1	-1.19197		0.374275	MLXIPL	-0.338771		0.929508	NR6A1	0.286941		0.848338	Mean	-1.76002		0.0791287	PBX1	0.0985485
0.0818472	Mean	-0.429374		0.911082	ESRRG	-1.44886		0.483205	HNF4A	-0.700076		0.879129	Mean	0.922934		0.87282	Mean	-1.07082		0.304424	Mean	-0.262229
0.0198592	Mean	-0.429374		0.238324	Mean	0.801707		0.87739	Mean	-0.797252		0.813852	Mean	-0.382837		0.0218396	PPARA	-0.0790196		0.50512	TFCP2L1	1.26573
0.93457	Mean	-0.774383		0.903178	Mean	-1.21999		0.605469	HNF1A	1.00293		0.908837	TEAD1	-0.547964		0.625292	HNF4G	0.732818		0.327009	PBX1	0.628862
0.91552	Mean	-0.634136		0.20776	ESRRG	-0.300647		0.899752	Mean	-1.11857		0.101716	THRB	0.302084		0.332857	Mean	1.69657		0.255123	PAX8	0.96937
0.263361	MLXIPL	1.09888		0.261591	PAX2	-0.765436		0.228602	Mean	-0.709985		0.906168	Mean	2.02171		0.616141	Mean	1.26048		0.924126	Mean	0.124903
0.516929	Mean	0.935061		0.351941	Mean	-1.21999		0.203938	Mean	-0.56491		0.405494	Mean	-1.79374		0.442619	Mean	-0.0467148		0.533583	SOX6	-0.12719
0.356484	CUX1	-1.62876		0.19903	SOX6	-1.21999		0.574395	Mean	-0.843092		0.502575	TEAD1	-0.144447		0.336487	HNF1A	0.666282		0.513344	THRB	0.848172
0.528204	Mean	1.11286		0.441114	Mean	0.831004		0.39501	TFEC	1.08189		0.297296	PBX1	-1.30388		0.715005	MAF	-0.326479		0.211653	Mean	-0.791327
0.0412552	Mean	-0.647274		0.4871	ESRRG	-0.300647		0.445796	MLXIPL	0.467649		0.620778	Mean	-0.892416		0.261759	MAF	0.682158		0.105114	Mean	0.0288538
0.286278	CUX1	1.76868		0.855784	NR6A1	1.31208		0.397078	Mean	1.27199		0.874161	THRB	-0.504463		0.301369	Mean	0.94791		0.33374	Mean	-0.111415
0.911234	Mean	-0.634136		0.0707589	PAX2	-0.765436		0.75283	Mean	-0.0126009		0.889056	TEAD1	-1.15718		0.540878	Mean	0.93109		0.5295	Mean	0.491425
0.0984874	MLXIPL	1.09888		0.0793089	Mean	-0.765436		0.371685	Mean	1.68824		0.879685	Mean	1.44267		0.833477	Mean	-0.522475		0.345347	NR6A1	-0.231575
0.920029	Mean	-0.724663		0.526032	Mean	-0.480014		0.0331225	HNF4A	1.10637		0.889311	TEAD1	1.68477		0.932625	TFEC	-0.069544		0.848338	Mean	-2.2023
0.848405	Mean	-0.429374		0.204699	PBX1	0.049687		0.339048	Mean	0.199815		0.935483	ESRRG	0.194527		0.914256	MLXIPL	-1.36162		0.611311	ESRRG	-2.31304
0.903132	HNF4G	0.935061		0.471104	Mean	0.831004		0.0490299	Mean	0.792213		0.446948	Mean	0.404675		0.32999	Mean	1.09105		0.930371	TEAD1	0.687396
0.484681	MLXIPL	-0.647274		0.474795	PAX8	-1.58953		0.575935	HNF4G	0.119202		0.848413	Mean	0.170994		0.34386	HNF1A	0.721443		0.416808	Mean	0.204865
0.375155	TFEC	-0.591242		0.826752	PAX2	1.79877		0.321402	Mean	1.58499		0.914256	PBX1	-0.149444		0.787297	Mean	-1.63219		0.907999	SOX6	0.454112
0.715466	Mean	-1.03325		0.853754	TFCP2L1	0.801707		0.828019	Mean	-0.950827		0.888917	ESRRG	0.222359		0.925138	Mean	-1.17838		0.25146	Mean	-0.560313
0.388748	Mean	2.85987		0.924184	Mean	-0.749706		0.827714	GLIS1	0.144754		0.162729	Mean	0.905625		0.112527	CUX1	-0.622385		0.424666	Mean	-1.7412
0.844778	Mean	0.562605		0.907557	PAX8	0.16901		0.757944	Mean	1.76478		0.277038	Mean	1.88585		0.544866	TFEC	-0.757957		0.349544	PAX2	0.705196
0.63846	Mean	0.935061		0.885763	Mean	-1.19197		0.299349	HNF4G	-1.11391		0.339249	Mean	0.715496		0.130998	Mean	0.410902		0.251508	Mean	0.544837
0.20961	HNF1A	-0.429374		0.911135	THRB	-0.749706		0.0303554	Mean	1.34377		0.858027	SOX6	0.994104		0.868523	Mean	-1.27895		0.308706	PAX2	-0.130459
0.898578	Mean	-0.41857		0.933887	PBX1	0.049687		0.0905287	Mean	-1.13208		0.349407	Mean	0.774483		0.853167	Mean	-0.489276		0.922173	THRB	1.33078
0.909866	Mean	1.23171		0.827158	Mean	-1.19197		0.324335	GLIS1	-0.767323		0.70768	Mean	-1.30028		0.396124	Mean	1.62559		0.7793	NR6A1	0.663195
0.656622	HNF1A	2.09872		0.0148037	THRB	-0.749706		0.197799	Mean	0.169046		0.98083	Mean	-0.154592		0.603891	HNF4G	0.643528		0.910481	PAX8	-0.918594
0.117165	Mean	-0.774383		0.869038	SOX6	-1.21999		0.730783	MLXIPL	0.468316		0.836734	TFCP2L1	-1.02084		0.679574	TFEC	-1.32896		0.373409	TFCP2L1	-0.351205
0.449599	Mean	1.80575		0.194756	Mean	-0.906705		0.93781	Mean	-0.678914		0.120513	SOX6	0.927554		0.923329	CUX1	-0.210448		0.870781	ESRRG	0.292262
0.114782	Mean	0.812123		0.0553281	ESRRG	-0.300647		0.896439	CUX1	0.838324		0.282685	Mean	0.382591		0.941036	HNF4G	-0.865626		0.277124	Mean	1.28184
0.873715	Mean	-0.774383		0.221527	Mean	-1.19197		0.766814	NFIB	1.25237		0.487054	PAX8	-1.07942		0.920039	HNF4G	-0.335432		0.35023	Mean	1.21947
0.46208	HNF4G	0.935061		0.129129	Mean	-0.300647		0.76399	HNF4G	1.43047		0.854265	Mean	0.344042		0.04407	Mean	1.47156		0.900834	SOX6	1.27209
0.339845	Mean	0.591949		0.115285	Mean	-0.647649		0.145465	Mean	1.22493		0.901686	PBX1	-1.83609		0.211481	Mean	1.36648		0.781051	SOX6	-0.0775776
0.840349	PPARA	0.18944		0.916593	Mean	1.31208		0.863224	GLIS1	-0.33131		0.899523	Mean	-0.139345		0.425227	Mean	0.998874		0.902628	THRB	-2.59487
0.960385	MAF	-0.634136		0.525527	TFCP2L1	-0.647649		0.0811528	Mean	0.758287		0.431952	PAX8	1.55757		0.134185	Mean	0.788233		0.174869	Mean	-0.507776
0.913575	Mean	0.812123		0.601005	TEAD1	-1.07261		0.879556	Mean	-0.688123		0.376827	PBX1	-1.05369		0.497942	HNF1A	0.577134		0.534795	Mean	1.53074
0.802494	MAF	2.13479		0.826905	Mean	-0.647649		0.778068	PPARA	0.864292		0.454605	PAX2	0.969219		0.681924	Mean	-1.32177		0.162729	Mean	1.23173
0.485059	HNF4G	1.90594		0.894748	NR6A1	0.493193		0.954813	Mean	-0.685404		0.358172	Mean	0.175892		0.485565	NFIB	1.19856		0.305285	NR6A1	0.312002
0.833386	MLXIPL	-0.647274		0.248704	TEAD1	0.266378		0.378074	HNF1A	-1.51967		0.47447	TFCP2L1	-0.373873		0.794496	Mean	-0.221284		0.935796	Mean	-0.997007
0.413178	Mean	-0.774383		0.0653866	PAX2	1.79877		0.0792672	HNF4G	-1.06862		0.962318	ESRRG	-1.8347		0.414709	HNF1A	0.0785493		0.944824	Mean	0.118307
0.496724	Mean	0.791623		0.080464	Mean	0.266378		0.464868	Mean	-0.0711247		0.534795	SOX6	0.540436		0.638024	MLXIPL	0.670958		0.383289	Mean	-1.03181
0.30059	Mean	-0.647274		0.213531	Mean	-1.21999		0.147158	CUX1	-1.12148		0.533198	Mean	0.331056		0.955046	CUX1	-0.660612		0.171345	ESRRG	0.363245
0.878058	Mean	-0.429374		0.217099	Mean	2.25106		0.839385	NFIB	1.49657		0.923156	Mean	-0.142608		0.877357	Mean	-0.762373		0.910718	Mean	-1.08681
0.18979	MLXIPL	1.09888		0.293	TEAD1	-1.07261		0.867122	Mean	-0.137219		0.845399	Mean	-0.405894		0.232876	PPARA	1.52781		0.714321	Mean	-0.437202
0.149155	MAF	-0.634136		0.0459085	NR6A1	-0.906705		0.903577	MLXIPL	-0.243222		0.371235	NR6A1	0.436273		0.153124	NFIB	-0.0149039		0.895422	PBX1	0.746366
0.860248	Mean	-0.724663		0.896094	THRB	0.831004		0.940583	TFEC	-0.0428149		0.729869	TEAD1	-1.15631		0.137853	Mean	0.884511		0.963985	Mean	-0.275114
0.157985	Mean	1.90594		0.0397027	Mean	0.493193		0.373969	Mean	0.323169		0.926196	Mean	0.569522		0.946217	NFIB	0.595257		0.7885	Mean	-2.62893
0.300843	PPARA	-1.03325		0.921392	Mean	-0.765436		0.891364	MAF	1.05248		0.494492	Mean	0.539336		0.872242	HNF1A	-0.797908		0.882442	SOX6	-1.38406
0.334442	Mean	0.591949		0.270497	THRB	0.831004		0.197848	TFEC	-1.72478		0.898238	Mean	-1.68495		0.34619	Mean	1.49201		0.391257	TFCP2L1	1.17565
0.360418	GLIS1	0.591949		0.243375	SOX6	-1.21999		0.477444	HNF1A	-0.931963		0.409173	ESRRG	-0.441681		0.21679	Mean	1.21002		0.966018	Mean	-1.16858
0.251839	Mean	-0.724663		0.205114	THRB	0.831004		0.476189	HNF4A	0.686805		0.965351	Mean	1.55062		0.454458	Mean	-1.94046		0.137053	SOX6	-0.389404
0.114007	Mean	-0.898122		0.894856	Mean	0.266378		0.899989	Mean	0.935715		0.165888	Mean	-0.768883		0.265104	CUX1	0.407886		0.903578	Mean	-0.280887
0.144282	CUX1	0.791623		0.345347	Mean	-0.749706		0.546482	HNF4G	0.445413		0.451161	Mean	-1.32679		0.294671	MLXIPL	1.09408		0.106112	PAX8	0.296664
0.485565	HNF4A	0.812123		0.911226	Mean	-0.906705		0.235869	Mean	0.831513		0.437437	PAX2	-0.316504		0.122243	Mean	0.243766		0.0976497	Mean	0.457625
0.233939	Mean	1.74017		0.468319	Mean	0.493193		0.0498226	Mean	0.209555		0.417436	PBX1	-0.0907096		0.885057	Mean	-0.0262287		0.94448	SOX6	0.10263
0.355712	Mean	-0.429374		0.852598	ESRRG	0.847571		0.905739	TFEC	-1.12151		0.914844	Mean	-0.424217		0.838423	Mean	-0.802472		0.436568	SOX6	-0.525738
0.316245	PPARA	0.18944		0.402183	PAX2	-0.765436		0.967315	MAF	-0.540507		0.316455	Mean	0.17126		0.247506	Mean	-0.165118		0.416224	THRB	-0.844442
0.289753	CUX1	-1.62876		0.562932	Mean	0.847571		0.966933	Mean	1.60923		0.282243	Mean	0.0295217		0.957468	HNF4A	-1.41219		0.922695	Mean	0.784242
0.477621	Mean	-0.41857		0.146906	THRB	-0.749706		0.845377	Mean	1.13893		0.582698	PAX2	0.204164		0.42324	TFEC	0.366565		0.872512	Mean	0.119303
0.8951	NFIB	0.930842		0.570404	ESRRG	1.99579		0.149853	TFEC	0.518908		0.752819	Mean	-1.48602		0.688832	TFEC	0.339016		0.843556	ESRRG	-2.23071
0.483408	HNF4G	-0.724663		0.369376	NR6A1	-0.906705		0.340301	Mean	-0.231787		0.920039	Mean	0.859898		0.470756	TFEC	0.775109		0.403279	Mean	0.182721
0.773223	HNF4A	-0.774383		0.358172	Mean	1.59702		0.375745	Mean	1.25541		0.394267	ESRRG	0.311858		0.448096	CUX1	0.0875316		0.73131	Mean	0.520831
0.237608	Mean	1.40406		0.921411	NR6A1	-0.906705		0.794658	Mean	-0.646759		0.936801	THRB	-1.42892		0.0688947	Mean	0.862949		0.831524	PBX1	0.82859
0.133124	Mean	1.18122		0.267902	NR6A1	-0.906705		0.898625	MLXIPL	-0.269248		0.885689	Mean	1.23552		0.868404	Mean	-0.611215		0.170709	Mean	-1.72618
0.839385	MAF	-0.634136		0.628574	Mean	0.831004		0.493533	Mean	1.27203		0.731158	THRB	-0.364414		0.0297168	Mean	0.996083		0.447309	NR6A1	-1.41818
0.344288	CUX1	0.791623		0.436937	Mean	-0.765436		0.34689	Mean	1.23372		0.420353	Mean	0.799545		0.829171	HNF4G	0.657294		0.186728	Mean	-3.1585
0.151987	HNF1A	-0.429374		0.355377	Mean	-0.749706		0.46493	GLIS1	-1.61459		0.88974	Mean	-0.677831		0.105791	MLXIPL	0.299139		0.00609176	Mean	1.51887
0.895988	Mean	-0.898122		0.467132	Mean	0.852396		0.874969	Mean	-1.35137		0.878792	PAX2	0.581213		0.52267	Mean	0.448828		0.147512	Mean	-0.0880012
0.481188	Mean	0.289348		0.0474859	Mean	-1.21999		0.0724636	Mean	1.06785		0.517036	Mean	1.13883		0.61294	Mean	-0.0043478		0.140409	THRB	0.247884
0.872952	PPARA	0.18944		0.433239	Mean	-0.647649		0.89733	Mean	-0.234377		0.143898	PAX8	-0.69871		0.936801	HNF4G	-1.61666		0.468989	Mean	-2.15815
0.0394008	Mean	-0.724663		0.914581	THRB	-0.749706		0.262252	Mean	0.72921		0.611834	Mean	-1.67622		0.118158	CUX1	0.145575		0.111349	Mean	0.476872
0.47447	CUX1	0.289348		0.903178	PBX1	-1.19197		0.470515	CUX1	-0.760844		0.301381	ESRRG	-0.251529		0.411321	Mean	0.444579		0.575468	PAX2	-1.97711
0.886817	MAF	1.11286		0.628176	SOX6	-0.00676992		0.618539	HNF4A	-1.14642		0.512017	TFCP2L1	0.801727		0.905044	HNF4A	-0.394593		0.902802	Mean	-0.0485765
0.679339	NFIB	-1.72509		0.888042	Mean	-1.44886		0.285641	MAF	-0.0857974		0.104149	PBX1	0.636127		0.809204	GLIS1	-0.806198		0.452638	Mean	1.19499
0.370202	Mean	0.935061		0.277547	Mean	-0.647649		0.606072	Mean	-0.234992		0.434796	Mean	0.0582946		0.211837	TFEC	0.748322		0.0728014	Mean	0.0817977
0.487883	HNF1A	-0.429374		0.370847	PAX8	-1.58953		0.933611	Mean	1.05046		0.818277	Mean	1.3148		0.366973	Mean	1.4707		0.19672	Mean	0.390681
0.726637	NFIB	0.087865		0.418882	Mean	0.852396		0.262252	Mean	1.11559		0.870544	Mean	0.511434		0.94321	HNF4G	-0.0615568		0.233755	NR6A1	1.40728
0.28695	NFIB	0.930842		0.900696	ESRRG	0.371018		0.849081	GLIS1	0.271318		0.211837	SOX6	-0.340608		0.150449	Mean	0.346575		0.367471	Mean	-0.0564619
0.261017	Mean	0.591949		0.432968	Mean	-1.07261		0.546823	Mean	1.60737		0.306387	Mean	-1.04432		0.749411	Mean	0.82049		0.217832	Mean	-0.422659
0.0453853	Mean	-0.647274		0.905944	Mean	0.702917		0.0972828	Mean	0.629		0.560263	Mean	0.647515		0.887627	Mean	0.185496		0.606072	TEAD1	-0.368891
0.938302	NFIB	0.087865		0.0997348	Mean	1.64953		0.225575	Mean	-0.350482		0.368257	Mean	0.788095		0.82509	Mean	-0.908849		0.403279	TFCP2L1	-0.186169
0.522419	MAF	-0.634136		0.852924	Mean	-0.765436		0.814633	HNF4A	-1.6202		0.233059	Mean	0.0995304		0.900804	Mean	-1.35433		0.308056	PBX1	-0.00927657
0.147191	Mean	0.935061		0.269848	TEAD1	-1.07261		0.682326	Mean	0.486106		0.857922	SOX6	0.136757		0.58295	PPARA	0.427491		0.92779	Mean	0.58552
0.8158	HNF1A	-0.429374		0.0637037	Mean	-0.765436		0.908539	PPARA	-0.213094		0.06034	PAX2	-1.62173		0.84822	Mean	-0.452296		0.0489999	PAX2	0.49737
0.923197	HNF1A	-0.429374		0.290043	Mean	0.847571		0.916598	HNF4A	0.39229		0.263361	ESRRG	-0.224675		0.448096	HNF4G	0.490843		0.907956	Mean	0.290092
0.44809	Mean	0.791623		0.903775	PBX1	2.01767		0.540878	Mean	0.538569		0.161526	PBX1	1.38597		0.179387	Mean	0.481444		0.5011	Mean	-0.359632
0.897458	Mean	-0.724663		0.0659794	TFCP2L1	-0.647649		0.0205058	Mean	-1.06945		0.926058	Mean	-1.6912		0.475672	Mean	0.0603548		0.906573	TEAD1	-0.142021
0.466567	Mean	-0.647274		0.474843	Mean	-1.19197		0.474236	Mean	0.549608		0.956695	Mean	-0.419394		0.231576	GLIS1	0.739526		0.494464	THRB	-0.0645939
0.802056	Mean	1.11286		0.106285	Mean	0.702917		0.856532	PPARA	-1.32319		0.421963	Mean	1.10557		0.56679	Mean	-0.731534		0.831247	TFCP2L1	-0.205615
0.634267	HNF4G	-0.724663		0.23724	Mean	1.20645		0.94852	CUX1	-1.33725		0.174127	Mean	0.93889		0.436837	Mean	1.01611		0.908539	Mean	-1.38833
0.293136	HNF1A	-0.429374		0.615051	Mean	-0.647649		0.0480635	MLXIPL	0.421846		0.356831	PBX1	0.687291		0.294659	Mean	1.06782		0.39305	Mean	-0.0704755
0.416812	TFEC	-0.591242		0.352471	Mean	-0.749706		0.460238	CUX1	0.596705		0.871406	Mean	-0.405595		0.296231	Mean	0.264352		0.0402281	Mean	0.690375
0.190725	HNF4A	0.812123		0.714105	TFCP2L1	1.64953		0.880461	GLIS1	-0.445136		0.213593	Mean	0.669683		0.91933	PPARA	-1.88177		0.230525	Mean	0.00681113
0.89923	Mean	-0.41857		0.225222	PAX2	0.852396		0.520038	Mean	1.53668		0.874118	TEAD1	-1.31687		0.375745	Mean	0.984165		0.859449	Mean	0.622552
0.284531	Mean	-0.634136		0.349575	TFCP2L1	-0.647649		0.306289	Mean	1.28817		0.643366	Mean	0.750321		0.04497	Mean	0.785754		0.929303	PAX8	1.54964
0.457717	CUX1	-0.41857		0.885195	PBX1	-1.19197		0.745338	Mean	0.656908		0.886145	Mean	0.394819		0.481861	Mean	0.771056		0.238881	PAX2	0.281236
0.216775	HNF4G	0.935061		0.553249	PAX2	-0.765436		0.944064	HNF1A	0.619869		0.0641725	Mean	1.3644		0.420787	Mean	1.01453		0.885303	Mean	-1.86115
0.130756	Mean	-0.429374		0.473743	Mean	0.847571		0.270474	NFIB	0.0176463		0.9241	PBX1	-0.464911		0.158332	NFIB	0.449776		0.725931	PAX2	0.527203
0.431736	HNF1A	-0.429374		0.788779	ESRRG	-0.300647		0.932626	Mean	-0.319867		0.90566	TEAD1	0.43		0.765743	Mean	-0.671369		0.437294	NR6A1	1.17401
0.928656	GLIS1	-0.898122		0.09024	TEAD1	-1.07261		0.874161	MLXIPL	-0.913027		0.130756	Mean	0.522346		0.315526	Mean	0.447984		0.284199	TFCP2L1	-0.0806522
0.30059	Mean	1.90594		0.132902	Mean	1.04964		0.658316	Mean	1.56215		0.876659	Mean	-1.1482		0.0956689	Mean	0.305927		0.91933	THRB	-1.99034
0.966097	HNF4G	-0.724663		0.138159	THRB	0.831004		0.282327	TFEC	0.0298236		0.235886	Mean	0.819005		0.899523	MLXIPL	-1.02392		0.243618	Mean	1.06671
0.471852	HNF4G	-0.724663		0.632898	Mean	-1.07261		0.047306	CUX1	0.31299		0.123582	Mean	-1.29952		0.379354	HNF1A	0.83288		0.449986	THRB	0.386297
0.238324	TFEC	-0.591242		0.624061	Mean	-1.19197		0.494948	Mean	-0.112154		0.594452	Mean	-1.46305		0.819001	Mean	-0.743121		0.869943	Mean	-2.66037
0.193995	Mean	1.76868		0.891031	Mean	-0.647649		0.338907	MAF	-1.59106		0.89194	Mean	-0.0858131		0.308478	GLIS1	0.526347		0.544004	SOX6	-0.290093
0.838734	MAF	-0.634136		0.230693	Mean	-0.00676992		0.0847404	Mean	-0.29415		0.34389	Mean	0.645346		0.255359	Mean	0.396145		0.394714	Mean	-1.04267
0.926139	Mean	-0.774383		0.0821909	PBX1	-1.19197		0.635682	Mean	0.34588		0.348382	Mean	0.516323		0.105547	HNF4G	0.806954		0.90369	Mean	0.502067
0.903818	TFEC	-0.591242		0.651344	NR6A1	-0.906705		0.355077	MAF	0.41656		0.365246	Mean	-0.181371		0.864583	Mean	-2.19375		0.796808	Mean	0.0340212
0.417125	GLIS1	0.591949		0.800108	ESRRG	0.847571		0.86642	Mean	-1.63152		0.375424	TEAD1	0.738229		0.760728	Mean	0.331554		0.490314	SOX6	0.490027
0.09024	Mean	0.562605		0.921121	PBX1	-1.19197		0.91029	GLIS1	-1.33841		0.629126	Mean	-0.612425		0.501394	MLXIPL	1.33536		0.270497	PAX2	-1.28304
0.181389	Mean	0.591949		0.839072	SOX6	-0.00676992		0.63846	HNF1A	1.28541		0.31251	Mean	0.299836		0.629658	Mean	0.00324175		0.394714	TEAD1	-1.277
0.584539	Mean	0.562605		0.67594	Mean	-1.19197		0.429552	HNF1A	1.09128		0.0215764	TFCP2L1	1.23708		0.937033	TFEC	-1.39216		0.885424	THRB	-1.52618
0.725173	Mean	1.23171		0.211452	Mean	-1.19197		0.0769932	HNF4A	1.25275		0.884736	Mean	-0.718566		0.9078	Mean	-0.57397		0.355377	ESRRG	1.43297
0.888609	CUX1	-1.62876		0.427855	THRB	0.831004		0.899865	HNF4G	-0.912665		0.888445	PAX8	-0.0193646		0.150621	HNF4A	0.60045		0.428308	Mean	-1.9271
0.401361	Mean	-0.774383		0.379729	PAX2	2.47023		0.885303	PPARA	-1.61789		0.911612	SOX6	-1.12289		0.920905	Mean	-0.826022		0.484891	PAX2	0.723064
0.467086	MAF	-0.634136		0.21191	TFCP2L1	-0.647649		0.0433011	HNF4A	1.60732		0.249951	NR6A1	-1.28726		0.272536	MLXIPL	1.54328		0.0847404	Mean	0.16738
0.318657	Mean	0.935061		0.380156	THRB	-0.749706		0.446516	Mean	1.02051		0.441758	Mean	-0.43141		0.917019	Mean	-0.684574		0.240339	PBX1	-0.295156
0.393473	Mean	-0.647274		0.287767	PBX1	0.049687		0.784213	HNF1A	-0.869508		0.408415	Mean	0.428522		0.337907	PPARA	0.70802		0.0363727	Mean	-0.620096
0.517026	Mean	-0.41857		0.889944	TEAD1	1.04964		0.908837	Mean	-1.02677		0.108858	SOX6	-0.0100303		0.872503	Mean	-0.433941		0.855188	THRB	0.0684562
0.0541708	HNF1A	-0.429374		0.132751	Mean	-0.749706		0.447774	Mean	-0.203733		0.395396	ESRRG	-1.09222		0.926591	CUX1	-0.221354		0.871406	TFCP2L1	-2.73344
0.893324	MAF	-0.634136		0.568234	Mean	-1.19197		0.424315	Mean	0.861444		0.100751	Mean	-1.74745		0.436568	Mean	0.94217		0.555174	TEAD1	-2.47803
0.833383	CUX1	0.289348		0.0991865	SOX6	-0.00676992		0.665882	Mean	0.491449		0.355377	ESRRG	0.818626		0.366576	Mean	0.885989		0.342374	Mean	1.58968
0.443388	HNF4A	-0.774383		0.240542	Mean	0.831004		0.859834	Mean	-1.38513		0.485527	Mean	0.701473		0.37414	GLIS1	0.78479		0.332331	PAX2	1.17485
0.218117	Mean	-0.581244		0.915317	THRB	-0.749706		0.454803	NFIB	0.0687704		0.748477	NR6A1	-1.58242		0.890401	MAF	-2.21203		0.636539	Mean	0.673019
0.925352	Mean	-0.634136		0.888042	Mean	-0.765436		0.765391	HNF4A	0.778022		0.132038	Mean	-1.67607		0.91805	Mean	-1.466		0.888303	Mean	0.623653
0.441114	PPARA	-1.03325		0.923834	Mean	-1.07261		0.803817	HNF4G	0.206108		0.53426	Mean	-0.384908		0.856902	Mean	-0.543161		0.0981376	Mean	-0.549074
0.173913	Mean	0.935061		0.294974	Mean	-0.906705		0.326472	CUX1	-1.44449		0.884484	PAX2	-1.30529		0.139498	Mean	0.96301		0.506699	Mean	-1.2212
0.41929	Mean	0.812123		0.114298	Mean	-0.480014		0.521024	HNF4G	0.461397		0.845538	TFCP2L1	-1.49734		0.580305	HNF4G	0.411368		0.373969	Mean	-0.857893
0.0418228	MLXIPL	-0.647274		0.122976	TEAD1	0.266378		0.228121	Mean	0.405983		0.344069	THRB	-0.502222		0.323403	Mean	0.136606		0.915155	THRB	1.78557
0.0920553	Mean	-0.634136		0.433904	Mean	0.371018		0.512527	MAF	0.00883064		0.916418	Mean	-0.377603		0.547712	PPARA	-0.745861		0.36224	Mean	-0.0220903
0.477529	Mean	2.09872		0.758072	Mean	-0.749706		0.760613	Mean	-1.73701		0.208119	PAX2	1.20817		0.275826	Mean	0.52798		0.263904	ESRRG	0.503507
0.388748	Mean	-0.429374		0.245432	Mean	-1.21999		0.0820414	Mean	0.788799		0.861091	Mean	-1.09051		0.484033	HNF4A	0.541757		0.298678	PAX8	0.668411
0.786768	HNF1A	2.09872		0.0845833	THRB	-0.749706		0.385546	TFEC	0.830016		0.413178	TFCP2L1	-1.74998		0.861455	HNF4A	-0.140487		0.885809	Mean	1.6552
0.925381	Mean	-0.591242		0.795049	NR6A1	-0.906705		0.90548	HNF4A	-1.46137		0.0392161	Mean	-1.055		0.419441	Mean	-0.771605		0.263904	Mean	0.632752
0.0144296	CUX1	-0.41857		0.495131	Mean	-0.749706		0.892936	GLIS1	1.42385		0.192566	SOX6	-0.155594		0.323445	PPARA	0.154956		0.923386	Mean	1.21276
0.519582	HNF4A	-0.774383		0.903743	ESRRG	-0.300647		0.345743	Mean	0.666339		0.138088	PBX1	1.71742		0.790149	Mean	0.0412622		0.131644	Mean	1.03545
0.533583	PPARA	0.90467		0.878186	NR6A1	-0.906705		0.198102	Mean	1.74253		0.352098	Mean	0.0387728		0.610948	Mean	0.687396		0.540113	TEAD1	0.0309291
0.145347	GLIS1	0.591949		0.291412	PBX1	0.049687		0.127561	Mean	1.0858		0.523196	TFCP2L1	1.92843		0.2054	CUX1	1.83708		0.38451	Mean	0.307156
0.0155672	Mean	-1.62876		0.187216	Mean	-0.00676992		0.585026	HNF4G	1.22551		0.851843	TEAD1	-0.693307		0.147175	Mean	0.0345597		0.91098	PAX8	-0.782639
0.133124	CUX1	1.18122		0.460464	Mean	2.1909		0.272685	Mean	-1.02975		0.120391	Mean	0.259904		0.0714249	PPARA	1.45718		0.922173	ESRRG	0.72255
0.414804	HNF1A	2.09872		0.943633	NR6A1	-0.906705		0.414491	MLXIPL	1.12761		0.356831	Mean	0.655768		0.277365	Mean	0.485072		0.634267	NR6A1	-0.91615
0.335022	MAF	1.11286		0.889311	TEAD1	-1.07261		0.911395	Mean	0.803055		0.473925	Mean	-0.456884		0.343342	MAF	1.13251		0.402708	Mean	1.35837
0.464687	CUX1	-1.62876		0.277867	Mean	-0.647649		0.0641725	HNF4A	1.67962		0.684219	Mean	-0.265949		0.146349	HNF4G	0.333175		0.204699	Mean	1.03348
0.72492	HNF4G	1.90594		0.269864	Mean	0.702917		0.20506	HNF4G	1.57056		0.501413	Mean	-0.143352		0.111603	Mean	0.097008		0.413135	TFCP2L1	-1.92991
0.676007	HNF4G	-0.724663		0.884259	SOX6	0.702917		0.899523	HNF4G	-0.718178		0.328082	TFCP2L1	1.36089		0.260199	Mean	1.12641		0.432664	TEAD1	-2.88961
0.432913	TFEC	-0.591242		0.51488	ESRRG	-1.44886		0.12083	Mean	0.648913		0.929876	Mean	1.3889		0.391101	Mean	0.683309		0.0681217	SOX6	0.292385
0.706334	Mean	0.562605		0.289324	Mean	-0.647649		0.725617	Mean	0.0172351		0.180253	TEAD1	-1.6425		0.87448	HNF4G	0.999976		0.229266	THRB	1.15352
0.326407	HNF4G	0.935061		0.170237	Mean	-0.647649		0.422591	Mean	1.16622		0.157977	Mean	1.67638		0.444595	HNF4A	-0.0118472		0.502575	PAX8	1.44452
0.398773	GLIS1	-0.898122		0.419076	PAX8	0.6295		0.123749	PPARA	0.745602		0.0725262	Mean	-1.35933		0.842073	HNF4A	-1.94233		0.0360922	PAX2	0.338663
0.91102	Mean	1.09888		0.52157	THRB	-0.749706		0.890401	Mean	-0.484473		0.455483	Mean	-0.564733		0.806066	PPARA	-1.02354		0.926224	PAX8	0.849439
0.89686	TFEC	1.40406		0.477444	Mean	1.89309		0.460037	Mean	-0.360367		0.337926	SOX6	-0.443134		0.847292	HNF4A	-0.777064		0.743637	Mean	0.636832
0.307274	MLXIPL	-0.647274		0.434464	Mean	-1.07261		0.453526	Mean	1.7409		0.481188	SOX6	0.95711		0.259297	MAF	1.23166		0.260025	TEAD1	0.310125
0.381053	GLIS1	0.591949		0.75004	TFCP2L1	-0.647649		0.351804	Mean	-0.826385		0.841286	NR6A1	1.03236		0.800669	HNF1A	0.00351207		0.473925	SOX6	0.341474
0.482552	MAF	1.11286		0.121034	PAX8	0.16901		0.151623	HNF4A	-0.946557		0.917903	SOX6	-0.628162		0.282685	NFIB	1.33217		0.360153	Mean	-0.00639378
0.22593	HNF4G	2.59479		0.417465	PAX2	-0.765436		0.412361	PPARA	-1.65765		0	Mean	0.0530239		0.892696	Mean	-2.26556		0.412657	Mean	-0.373519
0.287767	Mean	1.74017		0.270002	TEAD1	1.60537		0.355731	MLXIPL	-0.140955		0.379643	THRB	-1.28582		0.957468	GLIS1	-1.14539		0.924093	ESRRG	1.2034
0.368688	GLIS1	-0.898122		0.814938	PAX2	0.852396		0.954515	HNF1A	1.53643		0.376464	THRB	-0.9647		0.248601	Mean	0.261761		0.880327	Mean	-1.18887
0.783068	MAF	2.13479		0.444622	PBX1	0.049687		0.43922	Mean	0.745025		0.108683	Mean	1.83404		0.319021	TFEC	0.992325		0.198102	THRB	0.4015
0.359007	MAF	-0.634136		0.927448	TFCP2L1	-0.647649		0.436837	NFIB	1.16625		0.757944	Mean	1.96142		0.497412	MLXIPL	1.28854		0.325835	Mean	0.150067
0.420009	PPARA	-1.03325		0.475492	NR6A1	-0.906705		0.277867	MAF	1.5168		0.860144	TFCP2L1	-0.816561		0.091289	Mean	0.0100118		0.215585	SOX6	0.36102
0.226631	MLXIPL	1.09888		0.445232	Mean	-1.21999		0.746965	Mean	1.12885		0.903466	Mean	0.934291		0.576484	Mean	-0.24874		0.194756	Mean	0.275433
0.69458	TFEC	-0.591242		0.93755	Mean	-1.44886		0.104748	GLIS1	1.23287		0.137592	PAX8	0.390189		0.195083	Mean	-0.162982		0.359986	Mean	-0.514816
0.469302	HNF4G	-0.724663		0.917375	TFCP2L1	-0.647649		0.868664	Mean	-0.964926		0.926739	SOX6	-0.186152		0.406184	Mean	0.650711		0.894773	Mean	-1.99627
0.33374	HNF4G	-0.724663		0.934588	THRB	1.75566		0.576484	Mean	-0.39473		0.847292	PAX8	-1.30815		0.475859	Mean	-0.436008		0.590276	Mean	0.154569
0.260696	Mean	0.935061		0.842657	Mean	-1.44886		0.134889	PPARA	0.91711		0.910183	Mean	0.0687478		0.197824	GLIS1	2.02916		0.239987	PAX8	-1.4508
0.855899	HNF4A	-0.774383		0.5011	TFCP2L1	1.64953		0.331597	Mean	0.19571		0.921119	Mean	0.32462		0.930323	Mean	-0.461611		0.908773	Mean	1.27262
0.131201	HNF4A	0.812123		0.594452	PAX2	0.852396		0.833383	Mean	-0.923744		0.517026	Mean	0.589003		0.76254	Mean	-0.0171366		0.56679	PBX1	-0.20789
0.896964	Mean	-0.774383		0.851791	ESRRG	-0.300647		0.877309	GLIS1	-1.02331		0.107718	SOX6	-1.70349		0.893222	HNF4G	-1.93678		0.719525	Mean	0.239548
0.235869	NFIB	0.930842		0.57306	Mean	-0.765436		0.896964	HNF4G	0.358868		0.25187	Mean	-0.335924		0.139087	Mean	0.52386		0.479372	ESRRG	0.152665
0.0555969	Mean	-0.634136		0.887047	NR6A1	-0.906705		0.439594	Mean	0.555055		0.317476	Mean	-1.40409		0.70768	Mean	-1.78118		0.173117	Mean	-0.324747
0.63846	Mean	-0.647274		0.645998	PBX1	0.049687		0.108559	NFIB	-0.31757		0.620036	ESRRG	-0.20116		0.546717	TFEC	0.932396		0.891507	THRB	0.602745
0.4732	NFIB	0.087865		0.909879	Mean	-1.19197		0.884899	Mean	-1.23678		0.110571	Mean	1.42395		0.928513	MLXIPL	-1.22087		0.87709	TFCP2L1	-0.543761
0.894609	Mean	-0.724663		0.94695	Mean	1.04964		0.927667	Mean	-0.237682		0.02953	Mean	-0.87352		0.430245	GLIS1	1.46633		0.20876	Mean	0.362329
0.862922	Mean	0.562605		0.413178	ESRRG	1.77459		0.910876	Mean	-1.43347		0.423488	Mean	-1.53812		0.451559	Mean	-0.197906		0.845767	Mean	-2.68485
0.156698	HNF4A	0.812123		0.789719	Mean	-0.647649		0.316791	HNF1A	1.55284		0.946776	TFCP2L1	-0.440092		0.43183	Mean	1.53806		0.922558	TFCP2L1	-2.42308
0.853167	Mean	-0.647274		0.449708	PBX1	1.69107		0.903818	Mean	0.128446		0.402883	Mean	1.47166		0.603891	NFIB	1.14608		0.392944	Mean	-0.0848312
0.919468	Mean	-1.03325		0.553686	Mean	-0.749706		0.41953	NFIB	0.269808		0.914581	TEAD1	2.3469		0.0721991	Mean	0.903486		0.701047	Mean	0.0199812
0.936801	Mean	-0.898122		0.389861	PBX1	0.049687		0.105764	Mean	-0.383119		0.413735	Mean	-1.81498		0.430221	MLXIPL	0.718535		0.507672	ESRRG	0.0941538
0.150195	HNF4G	-0.724663		0.919387	Mean	0.831004		0.839508	Mean	1.27455		0.374692	Mean	0.0178116		0.93457	Mean	-1.28842		0.437785	Mean	0.556889
0.193558	HNF4A	-0.774383		0.415076	PAX2	0.852396		0.31953	Mean	-1.72309		0.895425	Mean	-0.799335		0.372701	Mean	0.860423		0.859312	TEAD1	0.742286
0.855316	HNF1A	-0.429374		0.828019	Mean	1.27852		0.250769	CUX1	0.396664		0.49864	Mean	0.708991		0.951651	MLXIPL	-2.06205		0.457934	Mean	0.432165
0.908716	HNF4G	-0.724663		0.259155	TFCP2L1	-0.647649		0.414932	GLIS1	1.52987		0.874754	Mean	0.620345		0.742112	Mean	0.465531		0.133071	ESRRG	-0.0331712
0.871391	CUX1	-0.41857		0.135351	ESRRG	1.21721		0.081463	Mean	-0.10725		0.428378	PAX2	-1.15597		0.275735	MAF	0.510944		0.955133	SOX6	0.725513
0.927987	Mean	-0.774383		0.892494	Mean	-0.906705		0.931623	HNF1A	-1.24986		0.313251	PBX1	1.86053		0.543222	Mean	0.817406		0.34809	PAX8	0.506665
0.116025	Mean	4.27032		0.965903	Mean	0.266378		0.679534	NFIB	-1.00975		0.293389	Mean	-0.803696		0.216775	Mean	0.300916		0.926139	THRB	0.66377
0.245432	PPARA	0.18944		0.907893	TFCP2L1	-0.647649		0.381053	Mean	-0.889764		0.032127	TFCP2L1	-1.78094		0.479316	PPARA	0.557033		0.436568	TFCP2L1	-0.092125
0.133387	MLXIPL	-0.647274		0.18774	PAX8	-1.58953		0.699734	PPARA	1.31751		0.828127	TEAD1	1.01976		0.498211	HNF4G	-0.785221		0.281076	Mean	0.510247
0.922346	MAF	1.11286		0.914296	Mean	0.371018		0.744619	Mean	0.778575		0.855188	Mean	-0.0909003		0.283525	Mean	0.557593		0.512017	Mean	0.421561
0.287334	Mean	0.812123		0.483881	PAX2	0.852396		0.417125	Mean	1.40585		0.546322	Mean	-0.549414		0.6017	Mean	-1.31049		0.13661	Mean	0.763794
0.902336	Mean	-1.03325		0.854371	PAX2	1.79877		0.195982	HNF4G	-0.716087		0.876571	ESRRG	1.34621		0.0211483	Mean	0.178095		0.94821	NR6A1	1.29274
0.120612	CUX1	-0.41857		0.826373	Mean	0.6295		0.914343	NFIB	-1.7556		0.533598	TEAD1	-0.455257		0.327687	Mean	0.846462		0.0658849	NR6A1	0.548601
0.904018	HNF4A	-0.774383		0.828621	THRB	1.75566		0.170709	HNF4A	1.20867		0.902859	Mean	-0.243832		0.735678	NFIB	-0.0357098		0.803013	NR6A1	0.528912
0.850206	HNF4A	-0.774383		0.228912	Mean	0.493193		0.331597	Mean	0.0217684		0.903843	TEAD1	-1.40866		0.871902	TFEC	-1.66362		0.229077	PAX8	-0.746584
0.366165	HNF4A	-0.774383		0.293158	Mean	0.493193		0.912823	Mean	-1.60768		0.207058	Mean	0.643838		0.320849	TFEC	-0.379694		0.345347	TFCP2L1	-0.0948413
0.442279	Mean	1.11286		0.474114	Mean	0.6295		0.412478	Mean	1.29229		0.0695293	THRB	-1.11368		0.0631504	CUX1	0.95372		0.0631268	Mean	-0.273342
0.231892	Mean	0.812123		0.467249	Mean	-1.19197		0.402063	MLXIPL	-1.55073		0.439627	ESRRG	0.429364		0.22209	CUX1	0.678831		0.193543	Mean	0.323146
0.198106	Mean	-0.647274		0.90886	Mean	0.049687		0.391257	Mean	0.595562		0.493478	SOX6	-1.19372		0.911	Mean	-1.088		0.937127	TEAD1	1.13281
0.869661	Mean	-0.591242		0.372627	TFCP2L1	1.64953		0	Mean	1.09306		0.904741	Mean	-0.165359		0.899569	Mean	-0.51783		0.747529	ESRRG	0.815581
0.461867	HNF1A	-0.429374		0.580937	Mean	-1.21999		0.0302599	Mean	-1.35318		0.272536	SOX6	0.304327		0.884626	Mean	0.541918		0.348968	ESRRG	0.25981
0.272264	NFIB	-1.72509		0.490333	TFCP2L1	-0.647649		0.28206	Mean	0.804606		0.273121	Mean	0.435135		0.346725	Mean	1.37426		0.209756	PAX2	0.514981
0.85256	Mean	-0.429374		0.337933	Mean	-0.480014		0.259802	Mean	1.24698		0.0956689	Mean	1.09172		0.924312	HNF4A	-1.56096		0.0564782	ESRRG	-0.590285
0.818849	Mean	-1.03325		0.887057	Mean	-0.765436		0.0600225	Mean	0.536012		0.290043	ESRRG	-0.481295		0.901435	Mean	-1.42198		0.450809	TFCP2L1	-1.66249
0.257457	GLIS1	1.46358		0.907762	Mean	0.6295		0.421993	HNF4A	-0.142653		0.924126	Mean	-0.826167		0.128276	Mean	0.615473		0.10613	Mean	-0.440318
0.472363	MLXIPL	2.12032		0.158687	Mean	-1.07261		0.452638	Mean	0.616545		0.134185	Mean	1.62852		0.0995899	HNF1A	0.522774		0.157051	Mean	0.407283
0.470725	GLIS1	0.591949		0.500321	PAX8	-0.480014		0.915791	Mean	0.561917		0.146193	Mean	0.534277		0.455483	CUX1	-0.887519		0.353036	Mean	0.601388
0.101315	HNF4G	0.935061		0.233699	Mean	-0.647649		0.269694	HNF4A	0.529631		0.223885	Mean	0.849616		0.150486	MLXIPL	1.1141		0.907768	SOX6	0.767335
0.898161	CUX1	-0.41857		0.891031	Mean	1.99579		0.233637	HNF1A	0.566896		0.901053	Mean	1.37653		0.827714	Mean	-0.284922		0.926917	Mean	-1.35212
0.844048	HNF1A	-0.429374		0.638467	Mean	-1.07261		0.941366	Mean	-1.29259		0.89811	Mean	-0.0548745		0.0750346	GLIS1	0.605548		0.413834	THRB	0.661907
0.304541	Mean	1.49954		0.510187	PBX1	-1.19197		0.365868	HNF1A	2.35981		0.0996391	NR6A1	0.602071		0.453641	GLIS1	0.908501		0.931402	Mean	-0.0973229
0.41389	Mean	1.80575		0.924	Mean	1.20645		0.362714	Mean	0.460197		0.897509	TEAD1	-1.32431		0.46208	Mean	0.863175		0.576484	Mean	-0.616044
0.716652	Mean	-1.72509		0.19138	PAX2	0.852396		0.546255	Mean	1.88135		0.280149	Mean	0.607343		0.438392	GLIS1	0.213297		0.843169	Mean	1.00127
0.918776	PPARA	0.90467		0.865108	Mean	1.75566		0.0155672	MAF	-1.00262		0.342142	THRB	0.416928		0.814938	Mean	-0.962548		0.735935	PBX1	1.40201
0.353993	Mean	-0.591242		0.752738	TEAD1	1.04964		0.828621	CUX1	-1.18274		0.203162	PBX1	0.143657		0.33374	Mean	0.615163		0.203938	Mean	1.41715
0.611755	Mean	-0.429374		0.898248	SOX6	-1.21999		0.842073	HNF4G	0.0184037		0.675636	SOX6	1.59804		0.923156	HNF4A	-0.851958		0.258731	Mean	-0.385195
0.118897	MLXIPL	-0.647274		0.151987	Mean	0.852396		0.0186943	MLXIPL	-1.47207		0.869943	Mean	-1.015		0.910488	HNF1A	-1.43113		0.877224	PAX8	-0.34898
0.12393	PPARA	1.80575		0.217541	Mean	-1.19197		0.188893	GLIS1	0.520089		0.881493	Mean	-0.794906		0.242966	Mean	0.161334		0.943957	Mean	0.418929
0.819367	TFEC	1.40406		0.241166	SOX6	-1.21999		0.913438	Mean	-1.72813		0.876473	PAX2	1.10801		0.118464	MLXIPL	0.319318		0.246227	THRB	-1.71029
0.117829	CUX1	-0.41857		0.579039	SOX6	-1.21999		0.90121	Mean	-0.0756842		0.714105	Mean	0.331756		0.0559295	CUX1	0.254664		0.334442	PBX1	-1.33735
0.892449	HNF4G	0.935061		0.0253253	Mean	-0.647649		0.8765	Mean	-0.338471		0.899752	ESRRG	-1.01596		0.479185	GLIS1	0.979354		0.385753	THRB	-1.72864
0.454597	MLXIPL	-0.647274		0.85001	Mean	-0.765436		0.372627	Mean	-0.0653845		0.848347	ESRRG	-0.507232		0.506699	Mean	-0.955475		0.118807	THRB	-0.203777
0.91031	Mean	-0.774383		0.465163	PBX1	0.049687		0.7793	Mean	-1.42387		0.913017	TEAD1	-0.321976		0.899218	Mean	-0.240301		0.0612596	Mean	-0.70407
0.452235	CUX1	2.00181		0.850206	NR6A1	-0.906705		0.352209	Mean	-0.111543		0.480151	PBX1	-0.348748		0.881329	TFEC	-0.701773		0.969354	SOX6	0.40102
0.400403	Mean	0.289348		0.771368	Mean	0.831004		0.745386	CUX1	-0.765197		0.518195	TFCP2L1	0.0907239		0.247253	HNF4G	0.278972		0.823359	Mean	0.461362
0.193393	NFIB	-0.581244		0.902804	NR6A1	1.31208		0.356225	Mean	0.269703		0.840123	Mean	1.35647		0.18684	Mean	1.38642		0.417718	SOX6	1.27249
0.681603	Mean	1.18122		0.879195	PAX2	-0.765436		0.455595	Mean	-1.57361		0.132902	SOX6	1.46272		0.811764	MAF	0.0322217		0.525527	Mean	-0.361382
0.873301	Mean	2.09872		0.931623	Mean	-0.00676992		0.936527	Mean	0.0967572		0.890821	ESRRG	1.32712		0.146181	NFIB	0.645878		0.493503	Mean	-2.59055
0.467491	CUX1	0.791623		0.506691	PAX2	0.852396		0.890979	HNF1A	0.125802		0.840349	TEAD1	-1.8048		0.0391647	Mean	-0.0943411		0.804992	SOX6	0.225481
0.217541	Mean	1.40406		0.624061	PAX8	0.986684		0.920029	MLXIPL	-0.845901		0.635782	Mean	1.63214		0.565143	TFEC	-1.39987		0.752156	Mean	1.24064
0.436837	MAF	-0.634136		0.379305	Mean	1.04964		0.593843	Mean	-1.26337		0.765743	ESRRG	0.0570388		0.234506	Mean	0.505841		0.369101	SOX6	-0.967433
0.319021	HNF4A	1.74017		0.519582	ESRRG	0.847571		0.806786	PPARA	0.527034		0.249988	Mean	0.46676		0.238727	Mean	1.30699		0.34386	Mean	0.998594
0.36673	Mean	-0.429374		0.924228	TEAD1	-1.07261		0.112431	Mean	-0.164223		0.694315	Mean	0.295064		0.249359	Mean	1.03595		0.232777	Mean	0.0153743
0.247253	Mean	-0.591242		0.0359786	Mean	0.831004		0.163537	GLIS1	0.467672		0.876903	Mean	1.4		0.126448	MLXIPL	1.79038		0.313853	PAX8	0.849225
0.900121	CUX1	-1.62876		0.462414	NR6A1	1.31208		0.119879	Mean	0.842611		0.31103	Mean	0.970518		0.273049	CUX1	-0.374901		0.467491	Mean	-0.184772
0.0781305	Mean	-0.774383		0.235737	Mean	-0.906705		0.917019	GLIS1	-0.313162		0.886649	Mean	-0.167872		0.219959	Mean	0.808874		0.882587	TFCP2L1	0.780234
0.869943	PPARA	-1.03325		0.906242	ESRRG	-0.300647		0.0841699	Mean	0.366406		0.230316	PAX8	-0.758794		0.0964937	MAF	0.831331		0.617654	Mean	0.779849
0.361261	Mean	-0.647274		0.747664	Mean	0.266378		0.12441	PPARA	0.875263		0.9292	TFCP2L1	1.27376		0.910718	HNF4A	-1.52013		0.467578	Mean	-1.96829
0.345618	Mean	2.09872		0.591576	PBX1	-1.19197		0.428112	MLXIPL	-0.208998		0.940431	SOX6	-0.844231		0.292045	Mean	1.08052		0.491277	Mean	-1.8692
0.754123	CUX1	0.289348		0.258251	Mean	-0.765436		0.885044	Mean	-0.248281		0.302697	TFCP2L1	0.62217		0.153078	Mean	0.738544		0.355731	SOX6	0.585285
0.269908	Mean	0.087865		0.405423	TFCP2L1	-0.647649		0.839202	HNF1A	-1.3603		0.134031	PAX8	0.0942771		0.870087	GLIS1	-2.06709		0.0984874	Mean	1.68431
0.333806	PPARA	-1.03325		0.913289	Mean	-0.00676992		0.121345	HNF4A	0.145046		0.900899	Mean	-1.54226		0.900066	Mean	-0.694566		0.485527	TEAD1	-0.105612
0.138796	Mean	-0.429374		0.00974244	PAX2	-0.765436		0.85001	HNF1A	-1.72509		0.735935	PAX2	-0.717251		0.0721892	CUX1	1.01657		0.180178	NR6A1	0.907835
0.351537	HNF1A	-0.429374		0.934334	Mean	0.493193		0.593005	HNF4G	0.92052		0.678754	Mean	0.0532833		0.0580934	Mean	0.476342		0.882089	Mean	0.254329
0.143403	PPARA	0.18944		0.510363	Mean	0.776009		0.904741	MAF	-0.565647		0.401943	Mean	-1.50278		0.869654	MAF	-0.401288		0.361153	Mean	-0.0926338
0.107777	GLIS1	-0.898122		0.902239	THRB	2.41171		0.436185	Mean	0.344676		0.443248	Mean	-0.956807		0.832638	Mean	-0.855661		0.269908	PAX2	-0.022291
0.887351	Mean	0.591949		0.787532	THRB	-0.749706		0.214729	Mean	0.156792		0.367491	ESRRG	0.0623827		0.882587	Mean	-0.331476		0.893948	ESRRG	-2.07716
0.125526	Mean	0.087865		0.457422	TFCP2L1	-0.647649		0.926917	TFEC	-1.20125		0.342253	Mean	-0.817407		0.275901	GLIS1	1.02565		0.502501	Mean	-0.204302
0.234405	MAF	-0.634136		0.937127	TEAD1	1.60537		0.217136	Mean	-1.61024		0.152021	SOX6	-1.15715		0.917973	Mean	-1.18459		0.476001	PAX2	-0.762826
0.92779	HNF4A	-0.774383		0.873322	TEAD1	-1.07261		0.915089	HNF4A	-0.352409		0.879642	Mean	2.46286		0.198151	Mean	1.24076		0.406132	Mean	0.189194
0.912682	Mean	0.289348		0.534807	PBX1	0.776009		0.402183	Mean	1.27596		0.490613	THRB	-0.679459		0.0362338	HNF4G	1.58149		0.511114	PAX2	1.10933
0.362194	Mean	1.09888		0.845195	Mean	1.21721		0.260627	CUX1	-1.44959		0.291973	TFCP2L1	0.978894		0.483135	HNF4A	0.781142		0.299124	SOX6	0.302665
0.0815396	Mean	0.812123		0.0690338	Mean	-1.07261		0.911168	Mean	1.70776		0.281908	Mean	-0.117103		0.929154	Mean	-0.522101		0.490333	Mean	1.23606
0.233583	PPARA	1.80575		0.215227	NR6A1	-0.906705		0.211286	HNF1A	0.43063		0.392584	TEAD1	0.27499		0.702127	MLXIPL	0.157739		0.178773	TFCP2L1	-0.454295
0.918899	HNF4A	-0.774383		0.932626	TEAD1	0.266378		0.447061	Mean	0.623538		0.108793	Mean	1.21625		0.29174	TFEC	0.797707		0.509102	SOX6	0.0038037
0.502968	PPARA	-1.03325		0.385147	Mean	-1.19197		0.909432	MAF	-0.379268		0.432521	Mean	0.694639		0.296634	GLIS1	0.87075		0.511832	Mean	-1.15719
0.925352	MLXIPL	-0.647274		0.8951	Mean	0.266378		0.538187	HNF4A	-0.498148		0.0729307	Mean	-0.607942		0.282854	MLXIPL	-0.328666		0.912547	ESRRG	0.708164
0.525163	MAF	-0.634136		0.492852	NR6A1	0.493193		0.828621	Mean	-1.15583		0.483731	NR6A1	0.254186		0.0653866	Mean	0.963269		0.64493	THRB	0.391714
0.208968	Mean	0.935061		0.903884	Mean	1.89309		0.231846	Mean	1.26082		0.509059	TEAD1	0.146711		0.888336	MLXIPL	-1.1121		0.538187	THRB	0.380837
0.630482	NFIB	0.087865		0.160483	TEAD1	0.266378		0.889944	Mean	-0.34095		0.414385	Mean	-1.58945		0.278063	GLIS1	0.514516		0.462188	PBX1	1.28834
0.472034	CUX1	1.49954		0.477444	Mean	-0.906705		0.884626	HNF1A	-0.795923		0.850629	ESRRG	0.269264		0.904847	Mean	-0.150762		0.416146	PAX8	-0.184442
0.485445	TFEC	-0.591242		0.0783859	Mean	1.21721		0.225678	HNF4G	0.154701		0.858668	Mean	-0.167645		0.508259	Mean	0.985112		0.122243	Mean	-0.443632
0.0727203	HNF4A	-0.774383		0.859503	THRB	1.75566		0.605409	Mean	1.74593		0.163039	PBX1	0.113573		0.525383	Mean	1.418		0.366141	PAX8	0.95324
0.437538	HNF1A	-0.429374		0.328996	NR6A1	-0.906705		0.776827	Mean	0.949328		0.101315	PAX2	0.439852		0.209756	Mean	0.48108		0.214729	Mean	0.600253
0.325835	TFEC	-0.591242		0.595869	Mean	-0.906705		0.354395	NFIB	1.00262		0.286482	Mean	0.928982		0.919377	GLIS1	-1.30532		0.37288	Mean	0.272789
0.717916	HNF1A	2.09872		0.247701	Mean	-0.480014		0.88988	Mean	-1.60031		0.17394	Mean	0.164723		0.708995	Mean	0.156436		0.680571	Mean	-2.02306
0.89889	Mean	-1.62876		0.175032	Mean	-0.906705		0.926549	Mean	-0.463478		0.924093	Mean	0.647557		0.919852	MAF	-1.06911		0.91174	NR6A1	-2.43169
0.141125	MLXIPL	-0.647274		0.379722	PAX8	-0.480014		0.89	NFIB	-0.810448		0.168721	Mean	-0.582359		0.898059	HNF1A	-1.40293		0.91344	Mean	0.65929
0.901608	CUX1	0.791623		0.24457	Mean	0.801707		0.848942	NFIB	1.14247		0.211481	TEAD1	-0.346584		0.932604	Mean	-1.29292		0.207319	Mean	0.445808
0.923504	NFIB	0.562605		0.0474859	NR6A1	0.493193		0.552443	Mean	0.359817		0.386242	NR6A1	0.580421		0.328998	Mean	0.658751		0.912093	THRB	1.1885
0.603891	TFEC	-0.591242		0.104907	TEAD1	0.266378		0.899917	PPARA	0.207782		0.434718	PAX2	0.223079		0.417224	Mean	0.893192		0.470859	Mean	0.43439
0.0197935	Mean	-0.898122		0.649056	THRB	-0.749706		0.723435	GLIS1	-0.318711		0.117768	Mean	0.444238		0.936102	Mean	-1.50288		0.879396	THRB	-1.80582
0.7793	Mean	0.935061		0.849243	SOX6	-0.00676992		0.39698	Mean	1.44056		0.943949	Mean	1.4177		0.887155	TFEC	-0.181746		0.560801	Mean	-0.157044
0.58295	MLXIPL	-0.647274		0.892396	THRB	-0.749706		0.193468	MLXIPL	1.36066		0.884895	THRB	0.425121		0.908726	TFEC	-0.893618		0.352297	ESRRG	-0.161559
0.432456	TFEC	-0.591242		0.0363727	Mean	-0.00676992		0.266101	GLIS1	1.37968		0.327009	ESRRG	1.07644		0.531623	NFIB	0.17199		0.455559	PAX2	0.236291
0.818165	HNF4G	-0.724663		0.423455	Mean	-0.765436		0.544199	Mean	0.355701		0.919093	Mean	0.281519		0.269428	Mean	0.42978		0.135312	Mean	-0.159389
0.899114	Mean	2.09872		0.259157	Mean	-0.480014		0.488743	CUX1	0.320665		0.254724	PAX2	0.506433		0.317786	Mean	0.642334		0.485527	Mean	-0.405738
0.532522	Mean	-0.898122		0.902108	TEAD1	-1.07261		0.432664	Mean	1.13688		0.911588	TFCP2L1	-0.20259		0.0811528	Mean	-1.31396		0.149574	Mean	-0.164039
0.416224	Mean	2.09872		0.194756	ESRRG	-0.300647		0.332857	Mean	2.37694		0.415536	Mean	0.566201		0.670968	Mean	-0.00538957		0.831524	PAX8	0.854668
0.898343	Mean	0.812123		0.355051	PBX1	-1.19197		0.359986	Mean	-0.0806384		0.0292422	Mean	0.861385		0.38401	CUX1	-0.471346		0.11059	NR6A1	0.247448
0.417465	HNF4A	1.74017		0.229355	Mean	0.16901		0.46208	HNF1A	-0.386483		0.892413	Mean	2.00223		0.904212	Mean	-0.547561		0.946466	TEAD1	0.0574536
0.931958	NFIB	0.087865		0.230693	NR6A1	-0.906705		0.781159	HNF4A	0.176662		0.43968	Mean	-1.36385		0.0884526	Mean	0.779406		0.670968	THRB	0.0926088
0.867391	Mean	-0.634136		0.544921	TEAD1	-1.07261		0.958832	Mean	-1.53604		0.451161	Mean	-1.29039		0.171345	Mean	1.01228		0.920049	Mean	-0.333916
0.796857	CUX1	0.791623		0.405862	Mean	-1.07261		0.179886	Mean	0.572144		0.483881	PAX8	-1.13687		0.0472753	CUX1	0.349826		0.800532	Mean	0.425656
0.865108	MLXIPL	-0.647274		0.638024	PAX2	-0.765436		0.374542	Mean	0.927665		0.299636	Mean	1.02922		0.0721991	HNF4G	0.5205		0.455483	PBX1	-1.13543
0.697122	GLIS1	-0.898122		0.246102	Mean	-0.480014		0.366141	Mean	0.424342		0.471002	Mean	-0.758288		0.448856	Mean	0.401445		0.528204	PAX8	-0.627645
0.217419	GLIS1	0.591949		0.132776	PBX1	0.776009		0.704222	TFEC	1.07163		0.412647	Mean	0.240809		0.451559	Mean	-0.176267		0.861649	TEAD1	0.745798
0.263428	Mean	-0.774383		0.884736	THRB	-0.749706		0.410258	Mean	0.440753		0.730672	Mean	0.419719		0.926739	Mean	-1.01477		0.91846	Mean	-0.585614
0.430221	Mean	1.11286		0.195338	TFCP2L1	-0.647649		0.186254	Mean	0.863076		0.0508467	Mean	0.321735		1	Mean	-1.97991		0.919817	Mean	-0.900085
0.307815	HNF4A	-0.774383		0.549424	THRB	-0.749706		0.0925314	Mean	-0.26685		0.471106	NR6A1	-1.47466		0.0683278	Mean	1.16184		0.340671	PAX2	0.340961
0.909682	PPARA	0.18944		0.919387	Mean	-0.00676992		0.907956	Mean	-0.222793		0.258976	PAX8	-1.72518		0.882704	CUX1	0.213979		0.453641	SOX6	-0.560189
0.21191	Mean	1.80575		0.456112	THRB	0.831004		0.19903	MLXIPL	0.737087		0.443146	ESRRG	0.66615		0.389909	Mean	0.803705		0.881524	Mean	0.115284
0.474795	Mean	-0.429374		0.0608371	Mean	-0.647649		0.496905	GLIS1	0.0212647		0.569032	PBX1	-1.59119		0.446259	HNF1A	-0.850591		0.0834721	TEAD1	0.489523
0.230995	Mean	0.90467		0.966097	Mean	0.852396		0.169268	TFEC	0.50938		0.434458	TEAD1	-0.0450529		0.668461	NFIB	-2.40244		0.915321	Mean	-0.0776363
0.0854373	Mean	2.09872		0.584035	Mean	1.60537		0.904796	PPARA	-0.580612		0.29791	PAX2	1.95274		0.947447	CUX1	-0.550884		0.053417	TFCP2L1	0.14018
0.806786	NFIB	-1.72509		0.048466	SOX6	-0.00676992		0.35132	Mean	0.342369		0.83476	Mean	-1.16353		0.16596	Mean	-1.65526		0.903009	PAX8	-0.186714
0.45398	TFEC	-0.591242		0.933611	PAX2	-0.765436		0.93755	MAF	-1.55826		0.927001	PAX2	0.320008		0.21624	MLXIPL	-1.26953		0.233059	SOX6	-0.649443
0.417255	HNF1A	-0.429374		0.907511	Mean	-0.749706		0.219543	NFIB	0.141367		0.184814	Mean	-1.69937		0.330094	GLIS1	1.25188		0.882005	TEAD1	0.637487
0.059306	Mean	-0.774383		0.28191	PBX1	-1.19197		0.921513	GLIS1	-1.46969		0.335022	Mean	-0.159798		0.252662	Mean	0.645969		0.22254	SOX6	-0.429772
0.417465	PPARA	-1.03325		0.704072	Mean	1.20645		0.396181	CUX1	0.608562		0.479372	PBX1	-1.60899		0.926549	Mean	-1.91444		0.416618	PBX1	0.538869
0.920039	PPARA	-1.03325		0.0392161	NR6A1	0.493193		0.502429	Mean	1.21546		0.249988	Mean	0.412691		0.762966	NFIB	1.15981		0.0328873	Mean	-0.454863
0.474764	NFIB	1.90082		0.402183	Mean	-0.765436		0.102765	MLXIPL	0.535139		0.613776	Mean	-0.804987		0.653156	HNF4A	0.939092		0.926147	PAX8	0.578479
0.348702	Mean	0.812123		0.502741	Mean	0.801707		0.0637037	NFIB	0.551366		0.438606	Mean	1.00048		0.362194	Mean	0.83037		0.898161	Mean	0.146616
0.907893	Mean	2.09872		0.586603	Mean	-1.21999		0.293389	NFIB	-0.718176		0.418944	PAX2	1.29859		0.258976	GLIS1	0.970149		0.704222	TEAD1	0.883988
0.909297	Mean	-0.774383		0.774608	SOX6	0.702917		0.394714	Mean	0.698341		0.856103	Mean	-0.123007		0.905283	Mean	0.0399616		0.140409	TFCP2L1	0.224546
0.903455	Mean	-0.647274		0.937991	Mean	1.75566		0.898528	GLIS1	0.593757		0.546322	THRB	-0.543752		0.910362	CUX1	-1.0894		0.109603	PBX1	0.526117
0.923386	Mean	2.08202		0.201222	PAX8	0.6295		0.913438	MAF	-1.69752		0.26813	Mean	0.289417		0.131213	NFIB	0.0547196		0.478081	THRB	-0.556841
0.21114	Mean	0.935061		0.2006	Mean	-0.00676992		0.396711	MLXIPL	-1.52146		0.470756	Mean	0.454852		0.0317081	Mean	-0.239419		0.887949	SOX6	2.13669
0.416608	TFEC	2.57124		0.799344	TEAD1	-1.07261		0.832544	MAF	-1.01837		0.158332	Mean	-0.643075		0.152662	Mean	0.164695		0.190888	Mean	0.134566
0.893697	HNF1A	-0.429374		0.803817	Mean	0.266378		0.306988	TFEC	1.06645		0.871636	PBX1	0.962891		0.0317081	Mean	-0.0920544		0.602682	Mean	-2.06319
0.0831769	MLXIPL	-0.647274		0.907368	Mean	-0.765436		0.238881	Mean	-0.369445		0.590362	THRB	0.204267		0.401943	GLIS1	1.49705		0.249951	PAX2	-0.194995
0.356322	Mean	-1.03325		0.483881	Mean	1.04964		0.371057	Mean	-0.500178		0.833705	Mean	1.48989		0.899524	Mean	-1.31828		0.712204	PBX1	-0.406618
0.0972801	MLXIPL	-0.647274		0.878186	Mean	0.702917		0.455114	Mean	0.539288		0.828588	Mean	1.27775		0.716619	Mean	-0.227129		0.705639	Mean	-0.61966
0.813984	Mean	-1.03325		0.927293	TEAD1	0.266378		0.90548	MAF	-1.46845		0.670968	ESRRG	0.0792627		0.205311	HNF1A	0.429005		0.937033	Mean	-1.32278
0.424255	Mean	-1.03325		0.483881	TFCP2L1	0.801707		0.36519	Mean	0.458382		0.433647	PBX1	-1.49019		0.337541	HNF4A	0.612424		0.467578	SOX6	-1.9943
0.355321	PPARA	0.90467		0.888643	Mean	-1.07261		0.907753	MAF	-0.25911		0.902804	Mean	-1.43729		0.074247	HNF4G	0.769596		0.496031	ESRRG	1.17825
0.668604	NFIB	0.562605		0.278697	PBX1	1.29134		0.270592	Mean	-0.138332		0.241215	Mean	0.0735557		0.37634	Mean	1.12623		0.714105	Mean	-1.8312
0.24295	MLXIPL	-0.647274		0.0256825	PAX2	-0.765436		0.374124	MLXIPL	0.300887		0.707973	Mean	-1.60732		0.128276	TFEC	0.390237		0.473925	Mean	0.55395
0.764646	MLXIPL	1.09888		0.914658	Mean	1.20645		0.477952	Mean	0.704074		0.206873	PAX2	-0.218079		0.102135	Mean	0.461949		0.797527	Mean	-2.3396
0.890682	HNF4G	0.935061		0.794448	Mean	0.776009		0.105059	Mean	0.859606		0.134185	THRB	1.57756		0.477444	Mean	1.19177		0.0982345	TEAD1	-0.287633
0.377179	CUX1	-0.41857		0.774617	Mean	1.20645		0.918421	Mean	-1.10987		0.893156	ESRRG	0.35826		0.125051	Mean	0.583914		0.367327	TFCP2L1	-0.492436
0.412513	HNF4A	0.812123		0.416733	THRB	-0.749706		0.447061	MLXIPL	0.660742		0.394759	NR6A1	0.203726		0.456085	Mean	0.257653		0.898732	SOX6	1.38731
0.875094	Mean	1.74017		0.151109	Mean	1.64953		0.531623	Mean	-1.26326		0.779113	TEAD1	0.285688		0.154964	Mean	1.22985		0.0328569	Mean	0.0216802
0.945858	Mean	-0.41857		0.791642	Mean	-1.21999		0.405891	MAF	0.0985269		0.702127	TEAD1	0.335696		0.451093	Mean	1.26439		0.896675	SOX6	0.240556
0.625292	Mean	-0.429374		0.135586	Mean	-0.749706		0.874937	CUX1	-0.952732		0.017501	TFCP2L1	0.413438		0.925385	Mean	-0.0251881		0.490318	Mean	1.22944
0.292082	Mean	0.791623		0.579777	THRB	2.92059		0.170178	CUX1	0.157014		0.892244	Mean	0.659521		0.747769	Mean	-0.209266		0.924676	THRB	0.654619
0.382116	HNF4G	-0.724663		0.0518882	PAX2	0.852396		0.832638	NFIB	1.79637		0.253575	ESRRG	0.61355		0.847805	HNF4A	-0.499554		0.0843998	Mean	0.407139
0.773223	Mean	0.935061		0.88964	NR6A1	-0.906705		0.56436	Mean	0.340452		0.911602	Mean	-1.43783		0.948116	HNF4G	-0.142226		0.360252	Mean	-1.02677
0.384637	Mean	0.562605		0.170064	Mean	-1.21999		0.518231	TFEC	1.23248		0.599076	TEAD1	1.15148		0.85435	GLIS1	-0.0327118		0.173109	THRB	0.357248
0.0292422	TFEC	-0.591242		0.0447233	PBX1	0.776009		0.870803	HNF4G	-0.29711		0.0530591	Mean	-0.638777		0.0934239	Mean	0.464841		0.818629	PAX8	0.313935
0.370305	Mean	-0.724663		0.144698	SOX6	1.20645		0.549424	TFEC	1.55817		0.310901	Mean	0.366604		0.340799	Mean	1.02437		0.345007	Mean	-1.69331
0.896675	Mean	-0.581244		0.356968	PBX1	0.049687		0.909578	HNF1A	0.598642		0.460464	Mean	-1.49307		0.529078	GLIS1	1.00101		0.516532	PAX8	0.614051
0.452191	Mean	-0.429374		0.388958	Mean	-1.58953		0.451095	Mean	1.5277		0.838045	PAX2	0.115351		0.374502	GLIS1	-0.860816		0.54559	NR6A1	0.505266
0.855427	Mean	-0.634136		0.926314	PBX1	-1.19197		0.148236	Mean	1.00839		0.457535	PAX2	1.03945		0.885367	Mean	-0.424871		0.863793	PBX1	-0.512992
0.833616	HNF4A	-0.774383		0.443124	TFCP2L1	-0.647649		0.830535	Mean	0.268557		0.418577	SOX6	-0.973157		0.481809	Mean	-0.365218		0.941036	NR6A1	0.726731
0.502968	HNF1A	-0.429374		0.0900617	Mean	-0.749706		0.645998	HNF4A	0.899684		0.826166	Mean	1.73229		0.0459085	NFIB	1.06847		0.913318	THRB	-0.691193
0.454014	Mean	1.23171		0.435594	Mean	0.493193		0.370287	MAF	1.56541		0.0462721	Mean	-0.479158		0.705912	MAF	0.211585		0.883866	Mean	-2.37862
0.346514	HNF4G	0.935061		0.246227	PBX1	-1.19197		0.859575	MLXIPL	-0.653654		0.380156	Mean	1.51803		0.24164	HNF4A	0.129264		0.169228	Mean	-0.674756
0.0991865	NFIB	0.087865		0.0864147	TFCP2L1	-0.647649		0.416618	HNF1A	1.80827		0.449041	ESRRG	0.239173		0.887627	HNF1A	-0.605645		0.437926	Mean	-0.266101
0.766966	Mean	-0.634136		0.112431	Mean	-0.906705		0.860295	Mean	0.468554		0.558152	Mean	-0.621244		0.29168	HNF1A	1.11863		0.90817	TEAD1	1.63074
0.849243	Mean	-0.591242		0.0414006	PAX2	-0.765436		0.654439	MAF	0.580029		0.0197977	Mean	0.72031		0.454421	Mean	-1.05315		0.331179	Mean	0.475415
0.293389	Mean	1.40406		0.250889	Mean	0.266378		0.0681217	TFEC	-0.307918		0.834897	Mean	0.0455417		0.310376	Mean	0.955707		0.9118	NR6A1	1.1057
0.0972828	Mean	0.591949		0.92575	Mean	0.266378		0.951888	Mean	-0.388148		0.825774	Mean	-0.161435		0.826373	PPARA	-0.918021		0.456499	Mean	0.703881
0.923165	Mean	-0.591242		0.0882586	Mean	-0.480014		0.331024	HNF4G	0.23817		0.885465	TFCP2L1	-1.77067		0.840532	HNF1A	-1.07508		0.829252	Mean	0.718724
0.23615	Mean	2.09872		0.893291	SOX6	1.20645		0.904125	TFEC	-0.629525		0.52157	TFCP2L1	0.754614		0.259897	Mean	0.047986		0.767021	PAX8	-0.0409975
0.534614	HNF4A	-0.774383		0.928429	PAX2	-0.765436		0.947035	Mean	-0.354372		0.0721991	Mean	-0.127844		0.134815	Mean	1.57053		0.857694	THRB	-0.0564751
0.021658	Mean	0.930842		0.167835	Mean	1.75566		0.480885	Mean	0.161347		0.249512	THRB	-1.31185		0.143768	TFEC	1.04965		0.444488	THRB	1.10894
0.69762	Mean	-1.03325		0.337926	Mean	-0.765436		0.889425	CUX1	-1.1195		0.396212	Mean	1.42202		0.0750346	HNF1A	0.661847		0.114782	Mean	0.227862
0.0664285	Mean	1.11286		0.888283	Mean	1.29134		0.873322	MAF	-1.52543		0.448096	TEAD1	1.40693		0.288787	Mean	-1.44256		0.245362	NR6A1	0.322023
0.907999	Mean	-0.898122		0.279045	SOX6	0.702917		0.906105	MLXIPL	-0.792323		0.493914	PBX1	0.634082		0.79527	Mean	-0.209636		0.577264	ESRRG	1.34231
0.875534	TFEC	-0.591242		0.543222	PAX8	-0.480014		0.858688	MAF	-0.321906		0.890999	PAX2	-0.763641		0.294748	NFIB	-1.92231		0.133721	NR6A1	0.949413
0.905283	Mean	-0.581244		0.491599	THRB	1.75566		0.401703	NFIB	2.15349		0.901359	Mean	-0.654605		0.235442	Mean	0.218307		0.211849	Mean	-0.558083
0.466439	Mean	-0.647274		0.228058	NR6A1	-0.906705		0.947447	GLIS1	-0.724567		0.667951	Mean	-0.193225		0.403653	TFEC	0.743828		0.924676	Mean	0.696638
0.795129	HNF4A	-0.774383		0.960385	Mean	-1.44886		0.43847	MLXIPL	0.300272		0.284914	NR6A1	1.10739		0.758072	PPARA	0.0110366		0.936379	PAX2	0.330532
0.540242	PPARA	0.18944		0.886451	TEAD1	0.266378		0.156381	MAF	0.0625762		0.291446	Mean	0.239093		0.942152	Mean	-1.48286		0.428378	PAX2	-2.34005
0.845195	HNF4A	-0.774383		0.0903099	TFCP2L1	0.801707		0.886904	TFEC	-1.35273		0.546717	Mean	1.40928		0.447995	TFEC	0.779299		0.900206	PBX1	0.54937
0.908355	Mean	1.46358		0.365257	Mean	-1.21999		0.464272	Mean	1.76747		0.436568	PAX2	0.0584369		0.766966	HNF4G	0.116678		0.537979	PBX1	1.10372
0.738346	MLXIPL	-0.647274		0.356816	Mean	-1.07261		0.794496	Mean	2.02051		0.390757	NR6A1	-1.40673		0.930323	GLIS1	-1.19663		0.375684	PBX1	1.15372
0.923329	PPARA	0.18944		0.451609	TEAD1	0.266378		0.242966	Mean	-0.16841		0.909036	SOX6	1.80459		0.849414	Mean	-2.67623		0.863105	Mean	1.60444
0.842657	CUX1	-1.62876		0.0530179	Mean	-0.906705		0.473251	Mean	-0.0147263		0.954813	ESRRG	-0.313246		0.864043	HNF4G	0.000255771		0.188257	Mean	0.868818
0.511114	HNF1A	2.09872		0.821168	PAX8	-0.480014		0.290584	CUX1	1.49575		0.890747	NR6A1	-1.65757		0.18471	TFEC	0.533756		0.725719	Mean	-0.0370376
0.50512	Mean	2.90937		0.261469	Mean	-0.765436		0.513161	Mean	-1.69492		0.441758	Mean	-0.473862		0.229266	HNF4G	1.15542		0.277402	TEAD1	1.2447
0.261759	HNF4A	-0.774383		0.287334	Mean	0.371018		0.490764	Mean	0.981092		0.244179	Mean	-1.78515		0.380156	Mean	0.165718		0.443124	Mean	0.419272
0.220386	Mean	-0.724663		0.905237	Mean	-1.07261		0.881702	CUX1	-0.757377		0.243618	SOX6	1.18809		0.0736011	HNF4A	0.897844		0.471002	Mean	-0.418474
0.185211	HNF1A	-0.429374		0.488646	ESRRG	-0.300647		0.929154	CUX1	-0.886566		0.0703244	PBX1	0.747531		0.460308	MLXIPL	0.691847		0.447422	THRB	0.573666
0.0580934	Mean	-0.429374		0.303246	Mean	-0.647649		0.927557	Mean	-0.162553		0.39708	ESRRG	0.587818		0.115444	Mean	0.267377		0.89088	ESRRG	1.57257
0.133315	HNF1A	-0.429374		0.138088	Mean	-0.749706		0.795115	Mean	0.510696		0.772596	TFCP2L1	-0.717663		0.921668	Mean	0.0421677		0.483631	Mean	-0.0710288
0.0882027	Mean	-0.898122		0.959432	TFCP2L1	-0.647649		0.196848	GLIS1	0.204565		0.782176	Mean	1.14842		0.704222	CUX1	0.383999		0.901734	Mean	-0.618538
0.845399	Mean	-0.774383		0.496046	ESRRG	0.847571		0.318435	Mean	0.715982		0.881313	Mean	0.99397		0.846762	Mean	-0.676549		0.852354	NR6A1	0.0850099
0.919123	PPARA	-1.03325		0.105114	PAX8	0.16901		0.909321	Mean	-1.72306		0.881173	Mean	-0.00939038		0.930323	Mean	-0.0147624		0.20876	Mean	0.348292
0.108683	Mean	0.812123		0.786849	PAX2	0.852396		0.41389	Mean	0.755694		0.734988	TEAD1	-1.17606		0.828621	PPARA	-0.828029		0.258251	PAX2	0.580278
0.270082	MAF	1.11286		0.922693	TEAD1	-1.07261		0.353036	MLXIPL	0.648153		0.366576	TEAD1	0.384154		0.901718	HNF4G	-2.52378		0.416808	PAX2	0.224274
0.433195	Mean	1.18122		0.5011	Mean	-1.19197		0.0453853	Mean	0.472659		0.87939	PBX1	-0.2761		0.509011	MAF	1.55493		0.91098	PBX1	-1.41669
0.434715	TFEC	-0.591242		0.352209	Mean	1.29134		0.678754	HNF4G	0.153013		0.887488	Mean	-0.881712		0.353333	MAF	1.20441		0.409018	TEAD1	0.973719
0.240699	NFIB	0.562605		0.538187	Mean	-0.647649		0.890648	MAF	-1.16253		0.916765	PBX1	1.7839		0.908716	Mean	-0.669497		0.422179	SOX6	0.794014
0.524915	Mean	-0.898122		0.550049	Mean	-0.300647		0.912835	HNF1A	-0.681951		0.842073	NR6A1	-0.151464		0.0847404	Mean	1.45802		0.470774	Mean	0.977251
0.833857	Mean	-0.898122		0.900336	SOX6	1.59702		0.928892	Mean	-1.29228		0.686173	ESRRG	0.723826		0.881497	Mean	-2.64633		0.931111	Mean	-1.03062
0.906242	Mean	-0.591242		0.942346	Mean	1.59702		0.214592	CUX1	0.967626		0.791664	TFCP2L1	-1.2799		0.190725	Mean	0.714908		0.932604	Mean	0.667798
0.687245	TFEC	1.40406		0.417436	PAX8	-1.58953		0.758072	Mean	0.963278		0.0583961	Mean	0.960307		0.90906	PPARA	-0.760853		0.879124	ESRRG	-2.61034
0.237608	Mean	-0.429374		0.795129	TFCP2L1	0.801707		0.216775	MAF	0.203015		0.883728	PAX8	-1.34429		0.044604	MLXIPL	1.39515		0.272374	Mean	0.737945
0.831247	MLXIPL	-0.647274		0.863224	PAX2	-0.765436		0.40614	Mean	0.874087		0.222693	Mean	-0.191043		0.0429775	MLXIPL	-0.0798563		0.251801	TFCP2L1	0.829326
0.908637	MLXIPL	-0.647274		0.530557	Mean	-0.749706		0.907956	PPARA	-0.202437		0.902163	PAX2	-1.07075		0.916815	Mean	-1.22682		0.546742	PBX1	-0.585517
0.217289	MAF	-0.634136		0.380981	Mean	-0.300647		0.347967	Mean	-1.54852		0.163855	THRB	0.801876		0.2006	Mean	1.12254		0.0196817	SOX6	0.242831
0.343974	HNF1A	-0.429374		0.322038	Mean	-0.00676992		0.208968	PPARA	1.31629		0.945807	Mean	0.223221		0.363598	Mean	0.81996		0.54566	ESRRG	-1.26237
0.207918	TFEC	-0.591242		0.22593	TFCP2L1	-0.647649		0.486192	PPARA	-0.554014		0.867003	Mean	1.3442		0.454605	TFEC	0.476421		0.475488	Mean	0.861467
0.479292	TFEC	1.40406		0.935935	SOX6	-0.00676992		0.345007	Mean	-0.751078		0.866208	SOX6	1.28616		0.294193	Mean	1.09663		0.204029	Mean	1.46967
0.529979	Mean	-0.634136		0.0981376	Mean	1.75566		0.522002	HNF1A	2.47046		0.0192603	PAX8	0.412184		0.0551212	Mean	0.963131		0.0694441	PAX8	-1.11687
0.830753	Mean	-0.724663		0.173306	ESRRG	-0.300647		0.8765	Mean	-0.334308		0.546742	THRB	2.1033		0.810503	Mean	-1.06742		0.544921	THRB	0.736037
0.452638	MAF	-0.634136		0.64482	Mean	0.6295		0.34911	GLIS1	-0.563501		0.708583	PBX1	1.96801		0.317836	Mean	0.360321		0.536484	PAX8	1.56646
0.649954	Mean	-0.898122		0.483881	TFCP2L1	-0.647649		0.711017	HNF4A	0.237076		0.626457	ESRRG	-0.0377727		0.0673443	Mean	0.962662		0.265749	Mean	0.607572
0.910543	Mean	-1.03325		0.577264	TEAD1	0.266378		0.966617	Mean	0.456761		0.325487	SOX6	-1.43109		0.402183	Mean	0.788053		0.074247	Mean	0.377026
0.364722	Mean	1.80575		0.284531	Mean	1.99579		0.262252	Mean	1.02645		0.116037	Mean	1.07813		0.445097	TFEC	1.66462		0.818277	NR6A1	0.912167
0.574757	Mean	1.41213		0.926705	SOX6	1.59702		0.0508467	Mean	0.459595		0.877311	Mean	-1.76363		0.873715	Mean	-1.04826		0.716307	Mean	-0.169549
0.235416	NFIB	0.562605		0.91805	ESRRG	-1.44886		0.0459085	Mean	1.55165		0.877184	Mean	-0.227217		0.916997	Mean	-1.45495		0.347261	Mean	-0.123183
0.485824	Mean	-0.634136		0.910362	Mean	0.852396		0.178054	GLIS1	-1.64012		0.306575	ESRRG	1.28116		0.874773	Mean	-0.815675		0.593005	Mean	0.459998
0.152873	Mean	-0.898122		0.043444	TEAD1	0.266378		0.742009	Mean	-0.95568		0.910689	PBX1	0.550358		0.413735	Mean	1.63492		0.701047	Mean	0.0933561
0.320417	Mean	0.562605		0.949597	Mean	1.89309		0.810503	Mean	0.217257		0.434796	Mean	0.0658659		0.760674	Mean	-2.22168		0.170679	Mean	0.362356
0.451551	HNF4G	0.935061		0.315866	Mean	0.493193		0.62887	Mean	0.476203		0.527086	Mean	0.553052		0.534795	Mean	0.936779		0.454458	THRB	-2.44503
0.906093	PPARA	0.18944		0.338874	Mean	-0.00676992		0.464595	Mean	0.703818		0.467183	Mean	-1.23657		0.922092	Mean	-1.89075		0.600063	PBX1	-2.05826
0.853915	PPARA	0.18944		0.725617	Mean	-0.647649		0.400098	PPARA	1.74751		0.374418	PBX1	0.179269		0.105059	MLXIPL	1.02989		0.803013	TFCP2L1	0.470135
0.905176	HNF1A	-0.429374		0.877311	PAX8	0.6295		0.852425	TFEC	0.821656		0.218117	PAX2	1.17288		0.934327	MAF	-1.58097		0.265104	PAX8	0.523057
0.2434	HNF4G	-0.724663		0.884736	PAX2	-0.765436		0.794902	Mean	-1.11529		0.261098	TFCP2L1	-1.44159		0.248704	Mean	0.708712		0.2471	TFCP2L1	0.26121
0.724153	Mean	-0.429374		0.228627	Mean	-0.647649		0.915553	PPARA	-0.166926		0.348968	PAX2	-0.896254		0.0845833	Mean	0.955496		0.270352	SOX6	0.42637
0.137023	PPARA	-1.03325		0.897329	Mean	-1.58953		0.25941	Mean	0.279892		0.74438	Mean	1.16849		0.177399	Mean	1.13476		0.216775	ESRRG	-0.0591967
0.111349	Mean	0.591949		0.503131	Mean	-0.647649		0.318365	Mean	0.502462		0.255123	PBX1	1.19324		0.0745331	Mean	0.86939		0.848413	Mean	0.966254
0.933887	Mean	-0.41857		0.905531	SOX6	-0.00676992		0.18383	Mean	0.365751		0.618225	Mean	-0.273356		0.186163	PPARA	0.305268		0.328893	Mean	0.394394
0.312645	Mean	-0.429374		0.250552	Mean	-1.07261		0.766966	Mean	0.122071		0.9051	Mean	-1.86456		0.559323	Mean	-0.190273		0.91031	THRB	-0.0291144
0.904832	Mean	-0.591242		0.639653	SOX6	-1.21999		0.416812	HNF1A	0.375054		0.499828	Mean	0.799272		0.648363	Mean	-1.48602		0.379722	Mean	0.188852
0.489068	GLIS1	0.591949		0.424303	TEAD1	-1.07261		0.399744	Mean	1.23511		0.854371	PBX1	0.811828		0.274926	GLIS1	0.038822		0.360019	ESRRG	0.481715
0.273508	NFIB	0.562605		0.52744	Mean	0.831004		0.881524	NFIB	-0.760394		0.289753	TFCP2L1	-0.100117		0.875094	Mean	-0.23827		0.254328	NR6A1	0.628249
0.102765	Mean	0.791623		0.109011	Mean	-1.07261		0.127563	Mean	-1.34814		0.818562	PAX2	1.60466		0.477444	HNF4G	1.12786		0.0143405	ESRRG	0.0611193
0.106518	HNF4G	-0.724663		0.306988	Mean	1.31208		0.905759	HNF1A	-0.280043		0.0320992	NR6A1	0.547077		0.162729	CUX1	0.991515		0.339975	Mean	0.203837
0.268951	Mean	0.18944		0.940694	PBX1	1.69107		0.323966	HNF1A	-1.61174		0.205652	Mean	-0.176072		0.422626	Mean	-0.790519		0.22451	TEAD1	0.665497
0.156381	Mean	0.90467		0.907044	Mean	1.64953		0.883999	Mean	0.50484		0.210232	PAX2	-1.43294		0.405862	CUX1	-0.293711		0.899989	TEAD1	0.893562
0.217316	Mean	-0.774383		0.437101	TEAD1	-1.07261		0.879642	TFEC	1.65429		0.91323	ESRRG	-0.0287259		0.572953	GLIS1	-0.84379		0.732892	TEAD1	-1.16986
0.554035	MLXIPL	-0.647274		0.89287	TEAD1	1.04964		0.0414006	PPARA	0.432721		0.953786	Mean	-1.52217		0.529318	Mean	0.36496		0.856532	NR6A1	-1.05908
0.925841	Mean	0.812123		0.499144	PAX8	0.16901		0.228568	HNF1A	0.308305		0.954852	Mean	-1.26474		0.893291	Mean	-1.34396		0.912257	Mean	-0.796455
0.072986	CUX1	-0.41857		0.566031	Mean	0.702917		0.481861	Mean	2.59691		0.245098	PBX1	0.247904		0.468323	HNF4A	1.63388		0.917887	TEAD1	0.869722
0.329392	Mean	-1.72509		0.109928	NR6A1	-0.906705		0.143403	HNF1A	-1.21961		0.0907719	Mean	-1.167		0.439458	Mean	-0.881859		0.0863616	PBX1	0.691128
0.159499	Mean	1.80575		0.863611	ESRRG	-0.300647		0.22451	HNF1A	0.819447		0.88565	Mean	0.386677		0.878693	HNF1A	-0.616722		0.490764	PAX8	-2.24548
0.747664	Mean	1.11286		0.0459085	Mean	-0.300647		0.27362	HNF4A	0.595728		0.287109	PAX8	0.133809		0.193558	Mean	0.41773		0.39305	TEAD1	0.374409
0.847805	Mean	1.40406		0.446353	Mean	-0.647649		0.839102	MAF	-0.828958		0.585026	Mean	1.10858		0.25714	HNF1A	0.690361		0.153396	PAX8	-0.797752
0.320309	HNF4A	0.812123		0.902486	SOX6	0.702917		0.221672	Mean	-0.669633		0.720025	Mean	-1.60628		0.11296	CUX1	0.0980499		0.464805	SOX6	-0.240689
0.263904	PPARA	0.18944		0.920237	Mean	-0.647649		0.860144	TFEC	-1.01143		0.864043	Mean	2.19904		0.513282	Mean	-0.375705		0.673611	TFCP2L1	-2.80648
0.454421	MAF	-0.634136		0.368507	Mean	-0.906705		0.53185	NFIB	-1.5871		0.845645	Mean	-1.40509		0.15681	Mean	0.117523		0.344069	Mean	1.02783
0.874179	Mean	0.562605		0.650776	PBX1	-1.19197		0.782176	MAF	1.13152		0.405877	TFCP2L1	0.955892		0.225975	GLIS1	1.00914		0.111412	Mean	-0.166125
0.483631	CUX1	0.289348		0.357482	THRB	-0.749706		0.414088	MLXIPL	-0.120191		0.887488	Mean	-0.663929		0.595869	NFIB	-1.56802		0.837888	Mean	-0.023769
0.345007	Mean	-0.724663		0.394315	SOX6	-1.21999		0.468102	Mean	-1.3913		0.0397027	NR6A1	0.365271		0.223178	GLIS1	0.496586		0.501407	Mean	-1.45673
0.499144	Mean	0.591949		0.537553	Mean	0.801707		0.570404	Mean	-0.287061		0.36519	Mean	0.209177		0.903878	Mean	-1.51817		0.234887	TEAD1	-0.248443
0.498154	PPARA	0.18944		0.917109	Mean	-0.906705		0.0962128	HNF4A	1.36843		0.317476	Mean	-1.45215		0.185718	PPARA	0.411342		0.574395	Mean	-2.29415
0.396182	Mean	-0.429374		0.766814	Mean	-0.647649		0.635682	TFEC	0.334952		0.0342176	ESRRG	1.88524		0.925454	Mean	-1.55204		0.717118	Mean	0.685727
0.933105	HNF1A	-0.429374		0.476216	Mean	-0.765436		0.748173	Mean	0.317952		0.185291	Mean	-0.253707		0.688832	NFIB	0.395568		0.590691	PBX1	0.0473124
0.447422	Mean	0.591949		0.0818767	THRB	-0.749706		0.481861	Mean	2.78902		0.918326	Mean	-1.1742		0.317156	Mean	1.48054		0.483881	Mean	-0.409426
0.197364	HNF4G	-0.724663		0.899524	TFCP2L1	-0.647649		0.252485	HNF4G	-0.164292		0.475685	Mean	-1.01174		0.478893	Mean	-1.34144		0.195083	NR6A1	-0.198188
0.939042	GLIS1	-0.898122		0.848524	TEAD1	0.266378		0.52744	TFEC	0.496258		0.391101	Mean	0.490613		0.17971	Mean	1.12491		0.346514	THRB	1.00379
0.200782	Mean	0.18944		0.316455	Mean	0.852396		0.0974131	Mean	-0.101713		0.110672	Mean	-0.25812		0.249359	Mean	1.04938		0.422685	Mean	0.907413
0.32167	Mean	0.562605		0.944011	Mean	-0.647649		0.178054	Mean	-1.66267		0.0320992	Mean	0.33189		0.828588	TFEC	-0.194655		0.143898	PAX2	-0.430475
0.477952	HNF1A	-0.429374		0.153788	NR6A1	1.31208		0.389497	Mean	0.383991		0.52566	Mean	-1.81883		0.745314	Mean	0.317604		0.249013	PBX1	-1.33345
0.0948986	HNF4G	3.1291		0.781527	TEAD1	1.60537		0.926181	HNF4G	1.86266		0.532173	Mean	-0.447103		0.897612	PPARA	-1.54458		0.92631	Mean	1.28879
0.486922	Mean	1.40406		0.895661	SOX6	0.702917		0.12083	HNF4G	0.61528		0.153602	THRB	0.658072		0.5295	Mean	0.922895		0.219873	SOX6	0.587133
0.346914	Mean	0.289348		0.306387	NR6A1	-0.906705		0.129026	Mean	-1.08462		0.928913	Mean	1.26859		0.909036	Mean	-1.61333		0.885202	THRB	-0.322392
0.916867	GLIS1	-0.898122		0.308723	Mean	-1.07261		0.440659	HNF1A	-0.0183455		0.536199	PAX2	-1.53203		0.63275	HNF1A	0.458871		0.794658	PBX1	-0.198806
0.598687	MAF	-0.634136		0.885238	ESRRG	-0.300647		0.202312	Mean	0.801657		0.147175	Mean	-0.563461		0.91041	Mean	-1.23179		0.872952	Mean	0.111212
0.910127	Mean	-0.647274		0.126069	PBX1	0.049687		0.35023	Mean	2.81669		0.1696	Mean	-0.116063		0.160483	GLIS1	0.425539		0.949218	Mean	0.894843
0.182391	PPARA	-1.03325		0.260627	PAX8	1.52527		0.109553	HNF4A	0.875701		0.207918	TEAD1	-1.36559		0.403879	PPARA	0.77616		0.177592	TEAD1	-0.0500176
0.330094	Mean	-0.634136		0.397078	Mean	0.831004		0.484	Mean	0.453346		0.412897	THRB	-0.482262		0.476865	MLXIPL	0.821294		0.18471	Mean	0.23574
0.895894	MLXIPL	-0.647274		0.408949	Mean	0.852396		0.926147	MAF	-1.01855		0.49864	TEAD1	0.596292		0.513282	Mean	-0.235972		0.431952	ESRRG	-0.221896
0.405221	CUX1	0.791623		0.686935	Mean	2.38863		0.503809	HNF4A	-0.593118		0.414088	Mean	-0.244994		0.743637	Mean	0.000825612		0.926062	Mean	0.597394
0.937113	Mean	0.935061		0.164894	SOX6	-1.21999		0.946396	Mean	-0.190321		0.934805	Mean	-1.06934		0.801717	Mean	-2.14156		0.903017	Mean	-2.53377
0.215585	Mean	1.41213		0.908837	Mean	-1.19197		0.274922	MAF	-1.02565		0.918899	SOX6	-1.78288		0.892774	Mean	-1.32224		0.269673	Mean	0.409313
0.327921	Mean	-0.591242		0.953333	Mean	-1.07261		0.887342	NFIB	0.0530647		0.420442	Mean	0.4513		0.40427	Mean	-0.904127		0.354316	Mean	-0.166084
0.203403	TFEC	-0.591242		0.900073	TEAD1	-1.07261		0.442796	MAF	-1.64971		0.705912	Mean	-1.51194		0.860295	Mean	-0.171547		0.138461	Mean	-0.222914
0.93781	CUX1	0.791623		0.889777	Mean	-1.07261		0.170142	Mean	-0.402237		0.147844	NR6A1	1.13481		0.903884	Mean	-1.18169		0.714321	PAX8	-0.263136
0.0664285	Mean	-0.591242		0.824007	Mean	0.6295		0.230343	Mean	-1.54167		0.904514	PAX2	-0.116026		0.852959	Mean	-1.14783		0.984996	Mean	0.674143
0.853791	GLIS1	-0.898122		0.214948	PBX1	-1.19197		0.147176	Mean	0.78431		0.454203	THRB	0.634983		0.328475	Mean	1.11947		0.839654	PAX8	1.21845
0.546482	MAF	1.11286		0.583793	SOX6	-1.21999		0.610032	Mean	0.0413393		0.429107	NR6A1	1.61044		0.28191	MLXIPL	0.383758		0.226595	PBX1	0.288548
0.900941	Mean	-0.774383		0.0845543	Mean	0.049687		0.488617	Mean	0.886332		0.235442	THRB	0.0415979		0.206873	Mean	0.273055		0.202312	PAX2	-0.392491
0.546255	Mean	-1.72509		0.709292	Mean	2.18594		0.211653	GLIS1	-1.01609		0.89101	TEAD1	-0.771441		0.911584	GLIS1	-0.256543		0.455725	Mean	-0.259749
0.897066	Mean	-0.724663		0.872788	TFCP2L1	1.64953		0.866743	Mean	-0.160681		0.247506	Mean	0.319976		0.296231	Mean	0.95812		0.770187	TFCP2L1	1.74827
0.0736011	GLIS1	1.46358		0.229598	Mean	-1.44886		0.471057	MAF	0.671347		0.589123	PAX2	0.300747		0.186948	Mean	-1.14939		0.345347	Mean	0.0862696
0.360019	Mean	1.18122		0.878108	SOX6	-1.21999		0.238881	Mean	-0.212151		0.11296	Mean	0.40401		0.21191	MLXIPL	1.39709		0.359798	Mean	1.38269
0.254284	NFIB	-1.72509		0.821779	Mean	0.852396		0.516084	MAF	0.279604		0.0848005	Mean	-1.28246		0.375604	HNF4G	0.540832		0.924572	ESRRG	0.0252474
0.197196	MAF	-0.634136		0.921403	Mean	-1.44886		0.59217	Mean	-0.288408		0.852425	Mean	1.27638		0.911602	MLXIPL	-1.46426		0.316024	THRB	-0.231467
0.851129	MLXIPL	-0.647274		0.668375	Mean	-0.480014		0.279629	Mean	0.623071		0.214729	Mean	-0.162117		0.914326	TFEC	-0.735138		0.98083	THRB	0.043504
0.323966	HNF4A	0.812123		0.405394	SOX6	1.20645		0.898102	Mean	-1.05536		0.372644	THRB	-1.79227		0.641652	Mean	-1.2394		0.485396	PBX1	0.353211
0.267777	MLXIPL	-0.647274		0.419076	PBX1	-1.19197		0.274812	HNF4G	0.468458		0.162125	Mean	-0.0947992		0.294966	CUX1	1.95315		0.906268	Mean	1.27822
0.638024	Mean	0.90467		0.339249	TFCP2L1	-0.647649		0.143768	NFIB	0.601361		0.0541708	ESRRG	-1.83147		0.900834	Mean	0.276043		0.911554	Mean	-0.815999
0.323445	MAF	2.13479		0.317786	Mean	-0.647649		0.884383	Mean	0.927774		0.269673	Mean	1.0352		0.903471	HNF4A	-0.54708		0.936379	Mean	1.06541
0.878268	Mean	-0.591242		0.154964	Mean	-0.647649		0.39305	Mean	-1.43473		0.240357	Mean	0.758593		0.534614	HNF4A	0.909781		0.757702	PAX2	0.269057
0.358314	Mean	-0.724663		0.890682	NR6A1	-0.906705		0.0109946	Mean	0.193655		0.848942	Mean	1.4703		0.685046	Mean	0.0926001		0.859503	ESRRG	0.252435
0.912547	TFEC	-0.591242		0.88974	ESRRG	-1.44886		0.26339	Mean	1.30096		0.0976497	PAX2	1.45117		0.408176	MLXIPL	1.24135		0.887627	PBX1	0.881402
0.0664583	Mean	-0.591242		0.408415	Mean	0.852396		0.915995	MLXIPL	-0.826854		0.0680551	Mean	-1.68291		0.537454	Mean	-2.38715		0.0736011	TFCP2L1	0.0250206
0.192977	Mean	0.562605		0.859449	Mean	0.371018		0.632898	Mean	0.52074		0.296231	TFCP2L1	0.00238242		0.227975	NFIB	0.544207		0.852924	PAX2	-0.923894
0.269289	Mean	0.591949		0.301871	NR6A1	-0.906705		0.294144	Mean	0.336155		0.467132	PBX1	-0.32612		0.21114	Mean	0.807326		0.208131	Mean	-0.907228
0.818451	TFEC	1.40406		0.89639	Mean	-0.765436		0.455479	MLXIPL	-0.149318		0.452235	Mean	-0.876404		0.0612736	MAF	1.15757		0.305735	PAX2	0.925
0.18383	Mean	0.087865		0.208131	SOX6	0.702917		0.132287	HNF1A	0.529529		0.805731	PAX8	0.708955		0.70906	Mean	0.171251		0.346514	Mean	0.96052
0.67032	Mean	1.74017		0.467132	Mean	0.493193		0.623758	MLXIPL	1.70884		0.511523	SOX6	1.78783		0.69746	Mean	-0.263894		0.547712	Mean	-1.79663
0.0703852	Mean	2.09872		0.437437	Mean	-0.647649		0.932215	PPARA	-1.22086		0.552443	TFCP2L1	0.107869		0.0679976	Mean	0.388878		0.0881562	Mean	-0.316238
0.900899	PPARA	-1.03325		0.147175	Mean	2.34376		0.256621	Mean	-0.049602		0.872828	TEAD1	-0.0264875		0.213268	TFEC	0.699293		0.411509	Mean	1.25172
0.945268	Mean	-1.72509		0.320849	Mean	-0.480014		0.781159	Mean	0.294543		0.604111	Mean	1.42139		0.245098	TFEC	0.902307		0.240699	TFCP2L1	-0.286442
0.926591	HNF4A	-0.774383		0.902955	Mean	-1.21999		0.794448	Mean	1.22178		0.897474	THRB	-0.527373		0.484681	Mean	0.0347447		0.513309	TFCP2L1	-1.17385
0.910787	MAF	-0.634136		0.473925	Mean	-0.00676992		0.260775	HNF4G	0.404144		0.233518	PAX2	1.09685		0.27471	Mean	1.29754		0.148454	Mean	1.01011
0.449875	HNF4A	0.812123		0.04497	TEAD1	0.266378		0.875485	Mean	-1.03858		0.158251	Mean	0.520455		0.86223	TFEC	-1.10859		0.161712	THRB	-0.475833
0.697122	MLXIPL	1.09888		0.924312	Mean	-0.647649		0.158296	CUX1	-0.385101		0.895181	THRB	-0.168671		0.348514	HNF4G	-0.571232		0.789077	PBX1	-0.281663
0.113904	CUX1	1.18122		0.257914	Mean	0.371018		0.880453	MLXIPL	0.380779		0.0729338	Mean	0.307146		0.921609	NFIB	-0.323296		0.239987	NR6A1	-0.909139
0.725931	Mean	-0.647274		0.377179	ESRRG	1.21721		0.214943	PPARA	-0.78036		0.11315	TFCP2L1	1.40299		0.929154	Mean	-1.20065		0.9241	Mean	-1.18267
0.275202	Mean	0.289348		0.662688	Mean	0.986684		0.0939768	Mean	0.156453		0.894171	Mean	0.0081442		0.513282	TFEC	-0.271597		0.0882027	Mean	0.512896
0.931649	MLXIPL	-0.647274		0.922558	Mean	-0.765436		0.557323	GLIS1	0.512221		0.748173	NR6A1	0.312258		0.464868	Mean	0.14582		0.344207	TEAD1	0.596831
0.167307	Mean	0.935061		0.888445	Mean	0.6295		0.490153	CUX1	-0.456765		0.117829	Mean	-1.74667		0.262763	Mean	0.269198		0.468281	TEAD1	0.403152
0.181756	Mean	0.812123		0.308163	Mean	0.852396		0.840349	MLXIPL	-1.81485		0.727775	NR6A1	0.0205599		0.393274	Mean	-0.216423		0.413085	PAX8	1.26087
0.169228	TFEC	1.40406		0.799344	PBX1	0.776009		0.915927	Mean	0.0557314		0.325556	Mean	1.05274		0.216775	HNF4G	0.846279		0.433909	Mean	-0.677474
0.928513	GLIS1	0.591949		0.814319	THRB	0.831004		0.359663	Mean	-1.67303		0.481861	Mean	2.69525		0.890891	Mean	-0.397462		0.433942	Mean	0.390992
0.143412	MAF	-0.634136		0.537553	THRB	-0.749706		0.0148037	HNF4G	0.757535		0.908637	Mean	-0.779074		0.831524	NFIB	0.525728		0.0546366	TEAD1	0.686247
0.0555969	HNF4A	0.812123		0.890866	Mean	-0.749706		0.356484	Mean	1.18807		0.194863	TFCP2L1	0.0735222		0.12017	MAF	0.960002		0.354316	THRB	-0.0991132
0.49873	GLIS1	0.591949		0.195236	Mean	1.21721		0.444866	Mean	1.02997		0.419807	PBX1	1.28907		0.90416	HNF1A	-1.98225		0.82065	TEAD1	0.498261
0.0670542	Mean	1.11286		0.470495	ESRRG	0.847571		0.969572	Mean	-0.663732		0.215578	Mean	0.580739		0.856181	Mean	0.181743		0.23566	Mean	0.0359083
0.900804	Mean	-0.429374		0.369476	SOX6	-0.00676992		0.346455	Mean	-1.66919		0.871636	Mean	0.893468		0.0831769	HNF4A	0.333317		0.839373	SOX6	0.216231
0.258884	HNF1A	-0.429374		0.231576	Mean	0.831004		0.735457	GLIS1	-0.0551909		0.534167	Mean	0.611939		0.424315	NFIB	-0.099752		0.935728	Mean	0.999614
0.545506	NFIB	-0.581244		0.487245	NR6A1	0.493193		0.534795	Mean	0.770573		0.853678	Mean	-1.04319		0.0867591	GLIS1	-0.509869		0.904376	Mean	1.56322
0.904787	Mean	-0.647274		0.706334	PBX1	0.049687		0.299636	PPARA	1.3728		0.434715	TFCP2L1	0.637107		0.116025	Mean	0.221344		0.899099	TFCP2L1	-0.294191
0.909297	Mean	-0.898122		0.0530179	THRB	0.831004		0.848172	Mean	-1.7582		0.0950894	Mean	0.764301		0.434796	NFIB	-1.99122		0.330094	PBX1	0.855721
0.472838	MLXIPL	1.09888		0.367963	Mean	0.852396		0.105059	Mean	0.859263		0.899708	Mean	-1.18739		0.797405	CUX1	-0.503707		0.1463	THRB	0.285958
0.431208	Mean	1.90594		0.533198	Mean	-0.749706		0.929921	MAF	-0.907242		0.501413	PAX8	-0.143352		0.51288	HNF4G	0.725235		0.524798	Mean	-1.81092
0.340168	HNF4A	-0.774383		0.629835	PAX2	-0.765436		0.448856	HNF4G	1.38219		0.420442	Mean	0.474951		0.450809	MAF	-0.831303		0.300055	TEAD1	0.349661
0.704072	Mean	0.935061		0.0997348	TFCP2L1	1.64953		0.219201	Mean	0.228472		0.471866	PBX1	-0.469098		0.907545	MLXIPL	-1.12018		0.462614	Mean	0.665294
0.7885	MLXIPL	2.12032		0.363255	Mean	1.64953		0.146181	TFEC	0.227621		0.4597	Mean	0.843768		0.425141	HNF4G	1.29975		0.26613	TEAD1	0.0683028
0.088266	Mean	-0.724663		0.0964935	THRB	-0.749706		0.927812	Mean	-1.04129		0.882863	Mean	0.775396		0.0777044	HNF1A	0.583547		0.796808	TFCP2L1	0.294708
0.142834	CUX1	-1.62876		0.401703	Mean	-0.765436		0.917451	Mean	0.00498954		0.8527	TFCP2L1	1.33036		0.879124	Mean	-2.71453		0.471532	Mean	0.0624047
0.957468	GLIS1	-0.898122		0.620946	SOX6	0.702917		0.542739	Mean	1.05106		0.252072	Mean	1.07572		0.89817	Mean	-1.41018		0.905211	Mean	1.48035
0.39084	GLIS1	-0.898122		0.195475	PAX8	-1.58953		0.882704	TFEC	-0.319975		0.629126	NR6A1	-0.720772		0.117652	GLIS1	0.918836		0.352209	Mean	1.83814
0.43922	Mean	-0.634136		0.342374	TFCP2L1	-0.647649		0.243618	Mean	1.19339		0.280149	Mean	0.590918		0.127938	Mean	-1.98686		0.590691	TFCP2L1	0.844886
0.915499	MLXIPL	-0.647274		0.369737	SOX6	0.702917		0.932357	TFEC	0.00452784		0.845612	THRB	-1.00356		0.912038	TFEC	-0.382613		0.178773	THRB	0.299078
0.816219	Mean	-1.03325		0.377755	PBX1	0.776009		0.181765	Mean	0.0555154		0.251164	Mean	0.123473		0.549424	Mean	-0.936084		0.763407	Mean	1.46529
0.891507	Mean	-0.774383		0.217099	PAX2	-0.765436		0.55119	Mean	-0.475964		0.848524	Mean	0.432316		0.513309	Mean	-0.861661		0.908195	Mean	-1.05406
0.232196	HNF4G	1.90594		0.0489729	PAX8	-1.58953		0.191003	PPARA	0.458139		0.836878	Mean	0.991488		0.831605	PPARA	-0.516699		0.784213	Mean	1.43237
0.893734	Mean	0.18944		0.233583	THRB	-0.749706		0.454326	Mean	1.06286		0.345007	Mean	-0.983006		0.211327	HNF1A	0.24548		0.881417	PAX8	0.568455
0.0550789	Mean	-0.724663		0.533141	NR6A1	-0.906705		0.413571	Mean	-1.16071		0.461527	Mean	0.192829		0.080464	HNF1A	0.549514		0.180358	PAX8	0.188399
0.150195	Mean	-1.03325		0.805228	ESRRG	1.21721		0.890991	Mean	-0.517159		0.147844	Mean	1.04665		0.0505953	Mean	0.828317		0.886552	ESRRG	0.236625
0.895079	Mean	0.812123		0.481188	Mean	-0.765436		0.131201	Mean	1.01615		0.309075	Mean	-1.29293		0.402945	CUX1	-0.191598		0.715005	PAX8	0.374046
0.937991	TFEC	-0.591242		0.915235	TEAD1	-1.07261		0.0667374	CUX1	-0.77828		0.403097	SOX6	0.35211		0.838583	Mean	-1.67222		0.34223	THRB	0.729788
0.639653	Mean	0.087865		0.211452	Mean	-0.647649		0.915317	Mean	0.215374		0.546742	PAX2	1.20443		0.9078	Mean	-1.18794		0.228568	TFCP2L1	1.04022
0.215729	PPARA	0.18944		0.935195	Mean	-0.749706		0.178147	HNF4G	1.49865		0.38451	PAX8	-1.26453		0.205114	MAF	1.612		0.276236	PAX8	-0.179259
0.932625	GLIS1	-0.898122		0.750502	Mean	-1.07261		0.523442	Mean	0.0838183		0.624377	Mean	2.23439		0.0923744	MAF	0.649474		0.472363	Mean	-1.97003
0.883445	Mean	-0.774383		0.272685	Mean	-0.647649		0.47447	Mean	-0.168309		0.60237	Mean	1.61428		0.902163	Mean	-0.252102		0.245395	PAX2	-1.16507
0.391257	MLXIPL	-0.647274		0.895381	Mean	-0.765436		0.823985	Mean	-0.14764		0.127563	Mean	-1.39622		0.879556	CUX1	-0.044639		0.217136	Mean	0.032427
0.824007	Mean	-0.591242		0.186732	Mean	0.831004		0.885538	Mean	0.842713		0.602682	Mean	-0.394289		0.0696818	NFIB	0.661212		0.091289	Mean	-0.0598533
0.413085	Mean	-0.429374		0.282596	PBX1	0.776009		0.43183	Mean	-0.618682		0.194121	ESRRG	-1.61158		0.149803	Mean	0.446667		0.2006	THRB	0.520025
0.960385	Mean	-0.647274		0.932551	Mean	-1.21999		0.886279	Mean	-1.14145		0.449651	SOX6	1.49727		0.910733	PPARA	-1.08115		0.909676	SOX6	0.321805
0.115766	NFIB	0.562605		0.981531	Mean	-0.765436		0.317372	Mean	1.32256		0.866208	PAX2	1.28442		0.437294	Mean	0.843303		0.886949	Mean	-0.16319
0.466567	Mean	-0.898122		0.131652	ESRRG	-0.300647		0.210683	Mean	-1.14972		0.351537	TEAD1	-0.828113		0.185718	Mean	0.95964		0.214705	Mean	-0.600602
0.443123	Mean	-1.62876		0.044604	Mean	0.266378		0.3024	Mean	-1.12786		0.540052	TEAD1	0.403376		0.0498226	HNF4A	0.852028		0.40122	PAX8	0.388902
0.786849	Mean	-0.581244		0.92577	Mean	0.6295		0.910341	Mean	-0.47311		0.00846676	Mean	1.2392		0.234417	CUX1	0.425564		0.389497	TEAD1	-2.51596
0.276387	PPARA	0.90467		0.0391647	ESRRG	0.847571		0.861605	CUX1	0.508172		0.359007	PAX8	1.06543		0.156394	Mean	0.858915		0.461867	Mean	0.665694
0.46493	HNF4G	-0.724663		0.21652	Mean	0.266378		0.341943	Mean	1.95445		0.458061	Mean	0.692244		0.340369	Mean	-1.1643		0.166185	PAX2	0.0379297
0.362194	Mean	0.591949		0.245275	PBX1	-1.19197		0.428112	PPARA	-0.353883		0.288293	Mean	0.306908		0.496661	Mean	1.30011		0.350247	Mean	0.270443
0.407322	Mean	1.40406		0.0508467	Mean	-0.647649		0.897382	Mean	1.08786		0.24457	NR6A1	0.49589		0.752738	MAF	0.730293		0.845399	THRB	1.42146
0.0612596	Mean	-0.581244		0.848084	TFCP2L1	-0.647649		0.875496	Mean	0.284005		0.183587	Mean	-0.215042		0.888322	Mean	-0.662871		0.857694	Mean	0.0815277
0.876818	HNF1A	2.09872		0.631647	SOX6	-1.21999		0.893458	Mean	1.74193		0.763772	TEAD1	-0.221742		0.774044	Mean	-1.11754		0.779527	Mean	0.231289
0.515218	HNF1A	-0.429374		0.87531	Mean	-0.765436		0.410258	CUX1	0.478852		0.890151	TFCP2L1	1.34011		0.372278	NFIB	0.919042		0.320849	Mean	-0.511525
0.537956	TFEC	-0.591242		0.445097	NR6A1	0.493193		0.886258	Mean	-1.23821		0.857574	Mean	-1.47031		0.182992	TFEC	1.29201		0.237484	TFCP2L1	0.549628
0.447061	HNF1A	-0.429374		0.900193	Mean	0.6295		0.508081	Mean	0.0451981		0.308753	TEAD1	1.44156		0.899099	Mean	-1.25372		0.120715	SOX6	0.062519
0.87282	Mean	-1.03325		0.144282	Mean	0.776009		0.402063	TFEC	-1.53375		0.267777	Mean	-0.809366		0.872627	Mean	-0.364304		0.0297168	PBX1	0.63643
0.476289	HNF4G	-0.724663		0.70906	Mean	-1.21999		0.357158	MAF	-1.45815		0.248366	PBX1	-0.171559		0.910876	MLXIPL	-1.32472		0.362223	TFCP2L1	1.27381
0.970266	Mean	-0.429374		0.459019	Mean	0.371018		0.529318	HNF4A	-0.90602		0.475957	Mean	0.153589		0.0139797	PPARA	-0.0111828		0.922061	ESRRG	1.4839
0.274812	Mean	0.935061		0.405221	Mean	0.266378		0.253558	Mean	0.18291		0.320309	Mean	0.294631		0.424323	HNF4A	0.224057		0.363598	PBX1	0.0728094
0.41389	Mean	2.56172		0.390798	Mean	0.776009		0.760239	CUX1	1.35753		0.0730324	SOX6	0.811548		0.13745	Mean	0.871948		0.368647	Mean	0.230047
0.671047	HNF1A	-0.429374		0.61294	SOX6	-1.21999		0.889379	Mean	-1.13291		0.217316	Mean	-1.66796		0.890866	HNF4G	-0.147337		0.472034	Mean	-2.9494
0.525538	Mean	-0.724663		0.490338	Mean	-0.765436		0.380804	GLIS1	1.18497		0.903466	TFCP2L1	1.23437		0.306173	Mean	1.29162		0.936801	ESRRG	-0.889538
0.87531	TFEC	-0.591242		0.865108	Mean	-1.07261		0.936527	MAF	-0.00378994		0.476181	PBX1	-1.6367		0.901626	Mean	-0.946043		0.0393975	Mean	0.0149665
0.220342	Mean	1.11286		0.215729	PAX2	0.852396		0.0492485	Mean	-0.0895378		0.956695	PBX1	-0.483862		0.358314	GLIS1	0.414427		0.464687	Mean	-1.64145
0.213268	NFIB	0.930842		0.430328	ESRRG	1.21721		0.885114	Mean	-0.730435		0.936041	PAX2	0.461088		0.204029	Mean	0.51671		0.0664583	Mean	0.704175
0.39027	Mean	1.41213		0.588852	Mean	-0.647649		0.884626	TFEC	-0.575836		0.272602	Mean	-0.0593471		0.380615	Mean	0.810028		0.920642	ESRRG	0.987591
0.885195	Mean	1.46358		0.914514	Mean	0.801707		0.844827	HNF4G	-0.559593		0.729869	NR6A1	-1.1258		0.287167	TFEC	0.707056		0.0945137	TFCP2L1	-0.1094
0.222517	HNF4A	-0.774383		0.842385	Mean	2.47023		0.400232	Mean	-0.476826		0.258076	Mean	-0.587787		0.0725389	Mean	0.495425		0.374302	TFCP2L1	-0.425902
0.712204	Mean	0.087865		0.912886	Mean	1.52527		0.0954445	HNF4G	0.842963		0.903132	TEAD1	0.824657		0.0948986	Mean	0.826037		0.160055	ESRRG	0.348299
0.144735	MAF	-0.634136		0.282934	Mean	-1.58953		0.063582	PPARA	0.415865		0.747769	TFCP2L1	0.589391		0.456598	CUX1	-1.00055		0.845044	THRB	1.32797
0.34692	Mean	-0.634136		0.0612596	PBX1	0.776009		0.868378	PPARA	0.414881		0.917983	Mean	-0.362301		0.975023	MLXIPL	-0.995889		0.584035	THRB	-0.48954
0.913289	Mean	-0.774383		0.957755	TFCP2L1	-0.647649		0.930371	Mean	1.34209		0.70906	TFCP2L1	1.5926		0.888643	Mean	-2.36981		0.108634	PAX8	1.16938
0.357179	MLXIPL	2.84504		0.455559	SOX6	1.20645		0.31251	NFIB	0.526829		0.830059	PAX2	1.87808		0.469806	MLXIPL	1.6859		0.11769	Mean	0.282189
0.144282	Mean	0.791623		0.0688947	Mean	-0.749706		0.878653	TFEC	1.03985		0.79052	Mean	1.19438		0.479292	Mean	1.19798		0.241274	TEAD1	0.769069
0.150449	Mean	-0.591242		0.112453	TFCP2L1	0.801707		0.518588	Mean	-1.62965		0.0239573	PAX2	1.26593		0.377577	PPARA	0.1163		0.910385	THRB	0.814545
0.493533	PPARA	0.18944		0.916593	Mean	-0.765436		0.109928	Mean	-0.507064		0.881313	Mean	1.09052		0.166396	HNF1A	1.34501		0.336217	PAX8	1.12182
0.930718	MAF	-0.634136		0.29417	Mean	1.79877		0.648604	MLXIPL	1.00423		0.881417	Mean	-1.77847		0.26233	MAF	1.61252		0.886145	Mean	0.708071
0.902243	TFEC	-0.591242		0.40427	PAX8	-1.58953		0.687245	Mean	2.28255		0.922817	NR6A1	-1.16508		0.549677	Mean	-0.722867		0.202312	NR6A1	-0.733718
0.885044	Mean	-0.429374		0.614902	SOX6	-1.21999		0.223178	Mean	1.13428		0.900977	TFCP2L1	-0.852377		0.425457	Mean	1.28123		0.353036	Mean	1.00151
0.319859	Mean	0.289348		0.472243	Mean	0.6295		0.803648	Mean	0.0880146		0.919862	Mean	-0.519951		0.23992	MLXIPL	-0.119471		0.331422	NR6A1	1.07214
0.857786	CUX1	0.289348		0.247567	Mean	-0.749706		0.695158	HNF4G	0.360555		0.82509	Mean	-1.10481		0.558152	Mean	-1.64672		0.153124	Mean	-0.286095
0.282516	GLIS1	-0.898122		0.53426	Mean	-0.480014		0.92308	HNF4G	-0.498232		0.258644	Mean	-0.588899		0.743491	Mean	0.0407051		0.474135	PBX1	1.10041
0.755307	Mean	1.23171		0.23852	TFCP2L1	-0.647649		0.92547	Mean	-1.13098		0.163537	TEAD1	0.404487		0.918588	Mean	-0.222824		0.143412	Mean	-0.546888
0.434464	CUX1	0.791623		0.872242	Mean	1.20645		0.122493	NFIB	-0.17705		0.345743	TEAD1	0.312144		0.151987	MAF	0.857917		0.11769	ESRRG	0.282189
0.147512	Mean	0.18944		0.903578	Mean	-1.58953		0.490088	CUX1	0.180698		0.79088	ESRRG	0.392979		0.513309	Mean	-0.377425		0.285865	Mean	0.345645
0.934635	Mean	-0.41857		0.761923	Mean	-0.647649		0.20844	Mean	0.636908		0.509059	Mean	0.926126		0.948418	HNF4A	-1.29577		0.876322	NR6A1	1.23315
0.0812838	CUX1	2.70973		0.54626	SOX6	-1.21999		0.381053	TFEC	-0.920089		0.0283156	PBX1	0.35244		0.949821	Mean	-0.982874		0.903578	TEAD1	-0.146682
0.91397	MAF	-0.634136		0.885236	THRB	-0.749706		0.418216	Mean	-1.17911		0.927513	Mean	-0.91957		0.885582	Mean	-1.22019		0.16142	Mean	-2.41962
0.899989	HNF4G	-0.724663		0.881749	Mean	-0.647649		0.252368	Mean	-1.34586		0.427855	TEAD1	-0.751366		0.440773	MAF	1.42356		0.711235	ESRRG	-0.226496
0.524798	PPARA	0.90467		0.384627	THRB	1.75566		0.231398	HNF1A	0.151187		0.667387	Mean	-0.501708		0.122281	Mean	1.02184		0.458776	THRB	-0.452065
0.367491	CUX1	1.18122		0.29174	Mean	0.371018		0.572074	Mean	-1.24323		0.116879	NR6A1	-0.158399		0.783136	Mean	-1.22958		0.342253	Mean	-0.238023
0.16249	Mean	-1.03325		0.840349	Mean	-0.647649		0.793792	HNF4G	0.735099		0.0590421	Mean	0.243473		0.331513	HNF1A	0.926361		0.445097	NR6A1	1.4306
0.912038	HNF4G	0.935061		0.293158	TFCP2L1	2.25106		0.902243	NFIB	-0.150787		0.903775	Mean	0.446731		0.446259	PPARA	-1.13597		0.269395	Mean	1.46926
0.178058	TFEC	-0.591242		0.132776	PAX2	0.852396		0.913826	HNF4A	-0.0660676		0.755096	PAX8	-1.82919		0.270002	Mean	1.81758		0.924	THRB	-0.193503
0.416555	Mean	0.18944		0.446259	Mean	-0.300647		0.119438	HNF4G	0.794856		0.315866	PBX1	-0.0582864		0.466567	Mean	1.59826		0.245999	THRB	0.779613
0.471852	HNF4A	-0.774383		0.279045	Mean	0.776009		0.907371	HNF4G	0.0794612		0.133071	SOX6	-1.41808		0.16563	HNF4G	0.790638		0.931649	TEAD1	0.79027
0.42352	Mean	0.289348		0.576484	SOX6	-0.00676992		0.310185	TFEC	-0.765017		0.892502	Mean	0.153283		0.328998	Mean	0.309439		0.881175	Mean	0.296277
0.945427	Mean	-0.429374		0.513203	THRB	-0.749706		0.308056	Mean	0.809829		0.45398	PBX1	0.41604		0.111603	GLIS1	0.718623		0.228774	PAX2	0.268474
0.269908	PPARA	-1.03325		0.92631	THRB	-0.749706		0.270082	Mean	1.73996		0.44809	TFCP2L1	0.193957		0.318435	Mean	1.10909		0.898102	THRB	0.512284
0.314357	GLIS1	1.46358		0.924781	THRB	-0.749706		0.301208	CUX1	0.82336		0.877431	Mean	0.448427		0.881173	Mean	-1.72859		0.200782	ESRRG	0.25125
0.919612	HNF4G	0.935061		0.152662	ESRRG	-1.44886		0.144899	Mean	0.539408		0.378145	Mean	-0.685904		0.927728	Mean	-1.38382		0.104754	PBX1	0.289598
0.947447	Mean	0.591949		0.917903	NR6A1	-0.906705		0.521481	Mean	1.69273		0.0741331	PAX8	0.385029		0.433252	Mean	0.659902		0.386274	Mean	-1.30369
0.838734	HNF1A	-0.429374		0.34223	ESRRG	1.99579		0.292082	MAF	-0.0923766		0.258036	Mean	0.544929		0.150621	PPARA	0.371549		0.332865	NR6A1	0.36141
0.318657	Mean	-0.647274		0.428511	Mean	0.986684		0.696088	CUX1	0.707926		0.342177	Mean	0.441962		0.411734	Mean	1.18024		0.917799	Mean	0.226307
0.269854	MAF	-0.634136		0.876933	Mean	1.79877		0.473251	MLXIPL	0.135852		0.166396	Mean	1.49974		0.0691237	Mean	0.179172		0.282812	TEAD1	0.40703
0.614274	PPARA	0.90467		0.534928	Mean	2.71765		0.286278	Mean	-0.944066		0.487131	Mean	0.502421		0.422223	Mean	0.603759		0.291412	Mean	-0.156178
0.937563	Mean	-0.647274		0.202312	NR6A1	-0.906705		0.14423	Mean	0.0752153		0.320398	Mean	-1.54915		0.382123	Mean	0.464439		0.476816	THRB	1.34717
0.485903	Mean	-0.724663		0.210683	THRB	-0.749706		0.266258	MAF	0.747551		0.386277	TFCP2L1	-1.76348		0.764722	Mean	1.19413		0.903843	Mean	1.21549
0.481861	Mean	1.41213		0.245098	TEAD1	1.04964		0.893554	Mean	-0.372836		0.883839	TFCP2L1	2.08385		0.13661	MAF	1.50951		0.892213	PBX1	-0.41559
0.784663	Mean	0.812123		0.276551	Mean	-0.00676992		0.235886	PPARA	1.12428		0.0342176	SOX6	1.89466		0.0814135	Mean	0.403704		0.284596	Mean	1.14017
0.259802	NFIB	0.087865		0.342802	Mean	-0.00676992		0.91539	Mean	-0.938128		0.774037	Mean	0.426606		0.317372	PPARA	-0.516255		0.907	Mean	0.315921
0.27471	Mean	-0.647274		0.720719	Mean	0.16901		0.325685	CUX1	1.54249		0.773223	THRB	0.239867		0.407865	PPARA	2.11399		0.912508	Mean	-0.635406
0.876659	Mean	0.591949		0.403879	ESRRG	-0.300647		0.063582	GLIS1	0.345484		0.414932	Mean	1.19507		0.899169	MLXIPL	-1.41951		0.396068	PAX8	0.160331
0.0616852	Mean	-0.898122		0.82065	THRB	0.831004		0.486634	HNF1A	-0.190123		0.419441	PBX1	-0.928149		0.794658	Mean	-0.795292		0.281076	TFCP2L1	0.435174
0.451093	HNF4A	0.812123		0.948211	Mean	-0.647649		0.495222	HNF4A	0.380275		0.284199	Mean	0.83907		0.21191	NFIB	0.772964		0.666819	Mean	0.0445723
0.396711	Mean	-0.647274		0.900618	PAX8	0.16901		0.275901	HNF1A	0.464796		0.879619	TEAD1	-0.59743		0.861649	HNF4A	-0.165618		0.914697	Mean	0.253497
0.91422	MAF	-0.634136		0.507121	SOX6	-0.00676992		0.331298	NFIB	0.398712		0.345392	ESRRG	0.458986		0.298151	GLIS1	-0.390168		0.862223	Mean	0.811504
0.173337	HNF1A	2.09872		0.489392	Mean	1.64953		0.439496	Mean	0.764113		0.910221	Mean	-1.65457		0.249951	Mean	0.0877407		0.0519401	Mean	0.141265
0.265104	NFIB	0.930842		0.0396036	Mean	0.266378		0.104748	Mean	1.20841		0.921412	Mean	-1.19287		0.357158	HNF4A	0.443544		0.104754	Mean	-0.324629
0.157182	NFIB	0.087865		0.890884	Mean	-1.58953		0.416555	CUX1	0.658473		0.898732	Mean	-0.214743		0.109964	TFEC	0.61451		0.147057	TFCP2L1	1.76316
0.569032	NFIB	0.087865		0.593843	TEAD1	-1.07261		0.614928	MLXIPL	-1.69158		0.87756	Mean	0.219987		0.477502	MAF	0.789199		0.477523	Mean	-2.47348
0.239286	MLXIPL	-0.647274		0.437103	Mean	1.75566		0.701047	HNF1A	1.16793		0.219081	Mean	0.00830582		0.723024	Mean	0.0255725		0.178127	PBX1	0.907866
0.889944	MLXIPL	-0.647274		0.805228	THRB	-0.749706		0.840123	Mean	1.27109		0.441758	Mean	-0.488497		0.904125	CUX1	-0.627388		0.242679	Mean	-0.243489
0.912886	Mean	-0.898122		0.885329	Mean	1.04964		0.859503	TFEC	0.817403		0.917907	SOX6	1.39092		0.405616	Mean	0.420984		0.884344	Mean	-0.289692
0.0871754	Mean	-0.429374		0.213268	Mean	-1.21999		0.264871	Mean	-1.15125		0.920421	Mean	-1.37503		0.490333	MAF	1.47083		0.159499	Mean	0.869773
0.409773	MAF	-0.634136		0.829252	Mean	1.20645		0.913438	Mean	-1.76072		0.137853	Mean	0.680208		0.21482	MLXIPL	1.15572		0.683578	Mean	0.0848201
0.834337	Mean	-1.03325		0.501394	Mean	0.847571		0.326472	GLIS1	-1.43695		0.0960789	TEAD1	0.759805		0.205738	Mean	0.905341		0.57884	Mean	1.77099
0.29021	CUX1	0.791623		0.259155	NR6A1	1.31208		0.905759	Mean	-0.215688		0.341083	Mean	0.116337		0.157182	Mean	0.615705		0.900107	Mean	0.279412
0.33374	Mean	-0.724663		0.21218	ESRRG	1.21721		0.922817	TFEC	-1.13592		0.418577	Mean	-0.932553		0.90369	HNF4G	-0.937402		0.321402	THRB	1.48975
0.517026	Mean	-0.634136		0.0798991	Mean	-0.749706		0.913787	Mean	-1.13348		0.0317726	Mean	1.27625		0.893324	Mean	-0.891759		0.873301	THRB	0.477124
0.909682	MAF	-0.634136		0.223135	Mean	-1.07261		0.239763	Mean	-1.59873		0.895381	Mean	2.30888		0.106021	Mean	1.2892		0.686935	Mean	1.61044
0.839296	NFIB	0.087865		0.912823	Mean	1.29134		0.153078	MAF	0.642144		0.256621	SOX6	-0.303426		0.918899	Mean	-0.949048		0.919922	ESRRG	1.13811
0.889725	Mean	-0.634136		0.163324	Mean	1.21721		0.129289	Mean	1.74494		0.439479	SOX6	-0.124974		0.695056	GLIS1	0.465659		0.886295	Mean	-0.303789
0.833705	Mean	2.09872		0.274124	PBX1	0.049687		0.352395	Mean	1.15042		0.868523	ESRRG	-1.58425		0.348514	Mean	-0.396973		0.907605	SOX6	-2.42062
0.899218	Mean	-1.03325		0.927405	PAX2	-0.765436		0.351643	HNF4A	2.09854		0.741925	Mean	0.452394		0.890687	GLIS1	-0.730488		0.927728	Mean	0.250811
0.115444	HNF4A	0.812123		0.669289	PAX2	-0.765436		0.860354	Mean	-0.529591		0.927405	Mean	-1.53881		0.928145	Mean	-1.17516		0.346455	Mean	1.20037
0.452176	Mean	1.09888		0.921482	SOX6	-0.00676992		0.27471	GLIS1	-1.7494		0.925759	Mean	1.04018		0.449708	HNF4G	-1.83639		0.346514	Mean	1.18084
0.490764	Mean	-0.898122		0.393855	Mean	1.64953		0.451161	HNF4G	-1.23954		0.220198	Mean	-1.37324		0.200806	HNF1A	0.849112		0.850206	ESRRG	0.0512575
0.876322	Mean	0.812123		0.275211	Mean	0.16901		0.285865	Mean	0.382912		0.229263	Mean	0.959139		0.614274	Mean	-2.48572		0.272602	Mean	0.185067
0.490088	Mean	-0.591242		0.917375	THRB	-0.749706		0.283241	PPARA	-1.7105		0.155966	Mean	0.440228		0.186732	Mean	0.722274		0.894878	Mean	-0.772618
0.131566	MAF	-0.634136		0.85765	Mean	-1.21999		0.210272	Mean	-0.351437		0.272685	Mean	-1.18462		0.899615	Mean	-1.51237		0.0462721	Mean	0.152773
0.233059	Mean	0.90467		0.19165	Mean	-1.07261		0.474843	HNF4G	-1.15844		0.264456	Mean	0.656948		0.908492	HNF4A	-1.52139		0.401512	Mean	-0.337363
0.269094	HNF4A	-0.774383		0.157921	TEAD1	-1.07261		0.123749	Mean	0.745602		0.457717	ESRRG	-1.56583		0.334254	HNF1A	-0.0600634		0.231846	ESRRG	0.455689
0.832544	MLXIPL	-0.647274		0.413529	Mean	0.493193		0.92432	Mean	-1.71102		0.823359	PAX8	1.26103		0.418882	Mean	-0.194492		0.0585753	Mean	-0.0460979
0.270474	TFEC	1.40406		0.794496	Mean	1.27852		0.7885	Mean	-0.254909		0.0945137	PBX1	0.112718		0.128276	Mean	0.26068		0.270497	PAX8	-1.47755
0.544921	Mean	1.11286		0.874001	Mean	-1.21999		0.639488	GLIS1	-0.909681		0.397934	Mean	-0.874765		0.519157	HNF4A	-0.0681192		0.380804	PBX1	0.448845
0.875055	Mean	-0.429374		0.318657	NR6A1	1.31208		0.864198	MAF	1.13514		0.810187	THRB	0.166588		0.455087	MLXIPL	0.731708		0.94711	Mean	1.1017
0.926062	GLIS1	-0.898122		0.929397	THRB	-0.749706		0.441488	Mean	-1.39419		0.927769	THRB	-0.249943		0.347261	TFEC	0.0831804		0.566031	Mean	-1.76622
0.0573128	Mean	1.09888		0.22209	Mean	-0.765436		0.898528	Mean	0.610329		0.435034	Mean	0.183099		0.904787	Mean	-1.70606		0.898102	Mean	0.35329
0.203125	Mean	2.09872		0.397961	Mean	-0.480014		0.0666974	Mean	-0.272253		0.886817	TFCP2L1	2.16453		0.262525	CUX1	0.319757		0.145308	TEAD1	-0.00768721
0.223885	Mean	-0.647274		0.795919	Mean	-0.749706		0.0479809	HNF4G	0.523003		0.860124	NR6A1	1.29415		0.905759	Mean	-0.355039		0.585673	Mean	-0.499822
0.939042	Mean	-0.634136		0.400062	SOX6	-0.00676992		0.91606	Mean	-0.847758		0.119852	Mean	0.0236253		0.132038	Mean	1.15495		0.532522	Mean	-1.23264
0.682181	CUX1	-1.62876		0.0882027	TEAD1	1.60537		0.892159	Mean	0.252856		0.166185	SOX6	0.50523		0.457489	HNF4G	-1.45552		0.852959	PBX1	-1.68288
0.875643	Mean	-0.898122		0.0841699	SOX6	-1.21999		0.876754	CUX1	-1.58776		0.25941	Mean	0.167314		0.456382	MLXIPL	-0.458454		0.893057	THRB	-0.128071
0.420353	HNF4G	-0.724663		0.942277	Mean	-0.765436		0.864583	GLIS1	-1.02959		0.951529	Mean	1.91005		0.272105	Mean	1.23096		0.475233	Mean	0.338436
0.0792672	Mean	-0.591242		0.909001	Mean	-0.647649		0.748354	CUX1	2.05141		0.75004	THRB	-1.49061		0.126162	GLIS1	0.477525		0.53426	NR6A1	-1.36936
0.235416	Mean	0.562605		0.411258	Mean	-1.21999		0.542739	GLIS1	0.866728		0.194149	SOX6	0.286978		0.275826	CUX1	0.35255		0.943176	PBX1	0.77622
0.909866	TFEC	-0.591242		0.0862885	Mean	-0.00676992		0.519934	Mean	1.37021		0.877309	ESRRG	-1.0141		0.860248	Mean	-1.25534		0.047677	Mean	-0.368477
0.19138	PPARA	-1.03325		0.648604	THRB	-0.749706		0.896094	MAF	-1.25732		0.308153	Mean	1.36828		0.564785	GLIS1	0.247282		0.916593	TEAD1	-0.153591
0.294659	Mean	-0.647274		0.269263	ESRRG	0.371018		0.839431	HNF1A	-0.410494		0.130998	SOX6	0.988861		0.285034	Mean	0.159511		0.464234	Mean	-0.463949
0.384387	Mean	0.935061		0.92722	Mean	0.371018		0.783437	HNF4G	1.92298		0.261127	Mean	-0.0474526		0.284596	Mean	1.08528		0.907768	PAX8	0.676218
0.195338	Mean	-0.898122		0.0414006	Mean	-0.749706		0.845399	GLIS1	-0.452263		0.477952	Mean	0.545117		0.497966	HNF4G	0.316087		0.85073	TEAD1	0.728559
0.394655	CUX1	1.18122		0.921232	PBX1	0.049687		0.967517	Mean	-0.337414		0.818562	Mean	1.71243		0.428669	HNF4A	0.131884		0.370305	Mean	0.830843
0.286278	Mean	-1.03325		0.237189	Mean	0.049687		0.320303	Mean	-0.533866		0.575935	Mean	-0.136245		0.357875	HNF1A	1.10536		0.918641	Mean	1.37101
0.396068	MAF	1.11286		0.936085	ESRRG	0.847571		0.534795	Mean	0.616436		0.37634	TEAD1	0.330744		0.837562	HNF1A	-1.32847		0.966933	Mean	0.173138
0.303062	NFIB	-0.581244		0.534068	ESRRG	-0.300647		0.362309	GLIS1	0.234767		0.231606	ESRRG	-0.638665		0.310376	Mean	1.56381		0.0800052	Mean	-0.402985
0.367082	Mean	-0.724663		0.219838	TFCP2L1	-0.647649		0.937742	MAF	-1.12019		0.217541	Mean	-0.00223089		0.931862	NFIB	0.77245		0.265626	SOX6	0.0131599
0.921763	CUX1	-1.62876		0.826244	Mean	-1.19197		0.436332	Mean	1.02905		0.926994	PBX1	1.46005		0.699734	CUX1	0.420034		0.272962	Mean	0.0725427
0.216528	MAF	-0.634136		0.180178	Mean	-1.21999		0.0974131	Mean	-0.201856		0.239987	ESRRG	-0.38781		0.912288	MAF	-1.62693		0.106112	TEAD1	0.843764
0.455308	Mean	-0.898122		0.906229	PAX2	-0.765436		0.107179	Mean	1.29648		0.892244	Mean	0.524835		0.887993	HNF4A	-0.512517		0.889944	SOX6	0.903795
0.886451	Mean	0.591949		0.258644	THRB	-0.749706		0.114298	HNF4A	1.01664		0.555174	THRB	-1.16842		0.796857	NFIB	0.203797		0.916663	PAX2	-0.950445
0.197196	NFIB	0.562605		0.913289	Mean	1.77459		0.0783859	Mean	0.326037		0.821341	Mean	0.63326		0.871406	Mean	-2.04038		0.415025	SOX6	-0.359545
0.0899716	HNF4A	0.812123		0.909411	ESRRG	-1.44886		0.092688	Mean	1.23521		0.870803	TFCP2L1	0.426373		0.173337	MAF	0.805699		0.367491	Mean	0.213869
0.486192	TFEC	-0.591242		0.903467	NR6A1	0.493193		0.69458	CUX1	-1.80308		0.503796	PAX2	0.246985		0.55363	Mean	-0.883276		0.892449	Mean	-1.27588
0.886034	Mean	-0.647274		0.0303554	TFCP2L1	-0.647649		0.486192	HNF1A	-0.490926		0.209448	Mean	1.13156		0.282656	GLIS1	0.668452		0.403097	PAX2	0.447167
0.408775	GLIS1	1.46358		0.345618	Mean	1.04964		0.819001	PPARA	0.495123		0.0401192	NR6A1	0.534049		0.0750346	MLXIPL	0.461543		0.967945	Mean	-0.432927
0.0981376	MLXIPL	-0.647274		0.875091	THRB	-0.749706		0.793501	Mean	-1.1897		0.112954	PAX8	0.87853		0.924456	GLIS1	-1.98473		0.321402	Mean	1.24583
0.920426	GLIS1	-0.898122		0.820179	Mean	-1.19197		0.222752	Mean	0.901539		0.180253	PBX1	-1.62389		0.927769	HNF4A	-1.9565		0.244412	PAX8	0.277117
0.49873	Mean	-0.581244		0.0498226	PBX1	0.049687		0.417125	Mean	1.18021		0.306497	Mean	0.0666892		0.870642	Mean	-1.48594		0.465163	Mean	-0.15995
0.260583	MAF	1.11286		0.06683	PBX1	1.69107		0.388029	MAF	-0.0483835		0.349872	Mean	0.514158		0.903788	GLIS1	-0.926675		0.881864	Mean	0.113336
0.0848005	Mean	0.591949		0.506821	Mean	-1.07261		0.221327	MAF	1.20381		0.414804	Mean	-0.443409		0.971648	MLXIPL	-1.7956		0.112527	TFCP2L1	-0.728346
0.894878	PPARA	-1.03325		0.332574	PAX2	-0.765436		0.137303	NFIB	0.545214		0.20007	Mean	-0.960222		0.839654	MLXIPL	-0.524087		0.348822	NR6A1	0.314898
0.71706	MAF	-0.634136		0.0546613	TFCP2L1	-0.647649		0.891433	HNF4A	-0.282645		0.0732119	PAX2	1.01794		0.240634	HNF1A	1.44816		0.268322	Mean	-1.67843
0.921121	Mean	-0.647274		0.898059	Mean	-1.19197		0.415025	Mean	0.697213		0.94695	Mean	-0.718477		0.915317	Mean	-0.000841516		0.913438	Mean	-2.56413
0.317836	Mean	-0.774383		0.115285	TEAD1	0.266378		0.708995	MAF	0.323206		0.490314	ESRRG	-0.831098		0.709292	Mean	-0.135367		0.333271	Mean	0.0997617
0.894878	Mean	0.935061		0.245432	Mean	-1.07261		0.181462	MLXIPL	0.868981		0.946776	Mean	-0.616482		0.136318	CUX1	-0.110876		0.405423	NR6A1	1.47566
0.758579	Mean	-0.724663		0.439121	NR6A1	-0.906705		0.838583	Mean	-1.35961		0.89555	TEAD1	0.167306		0.177592	PPARA	0.127297		0.838583	NR6A1	-1.41649
0.91031	PPARA	0.90467		0.400553	PAX8	0.6295		0.470859	Mean	-1.34798		0.454423	PAX2	1.03985		0.662688	HNF1A	0.808941		0.716307	THRB	-0.214408
0.396087	HNF4A	2.39863		0.937113	Mean	-0.749706		0.917887	Mean	-0.293153		0.26018	TEAD1	0.565431		0.185211	Mean	0.292484		0.463966	TEAD1	-0.10583
0.447682	TFEC	1.40406		0.924928	TEAD1	-1.07261		0.890151	Mean	0.504927		0.947447	Mean	-0.403531		0.859903	Mean	-1.01738		0.442619	SOX6	-0.443219
0.0355453	Mean	1.46358		0.144281	PAX2	-0.765436		0.905576	GLIS1	-0.854207		0.463354	Mean	-0.865883		0.830078	Mean	-0.921195		0.928231	Mean	0.337417
0.885202	PPARA	0.90467		0.44809	SOX6	1.20645		0.252485	Mean	-0.0906668		0.407991	Mean	-0.177706		0.374575	Mean	-0.0311002		0.378255	TFCP2L1	0.942388
0.932136	Mean	-0.647274		0.466766	Mean	0.493193		0.967945	MLXIPL	-1.69885		0.913826	Mean	0.49209		0.0854373	PPARA	1.66779		0.603185	TEAD1	1.76686
0.211481	TFEC	1.40406		0.206582	NR6A1	0.493193		0.882587	NFIB	-0.199341		0.894723	TEAD1	-0.332647		0.0792105	HNF4A	0.699577		0.465693	TFCP2L1	1.80803
0.275202	Mean	0.935061		0.207722	TFCP2L1	-0.647649		0.235416	Mean	1.03016		0.831524	ESRRG	-0.185756		0.879642	Mean	-1.34491		0.934551	Mean	0.0353778
0.0392412	NFIB	1.23171		0.252485	TEAD1	1.04964		0.186989	MAF	-0.764992		0.25656	Mean	1.39207		0.345889	HNF4A	0.65932		0.755307	Mean	0.812779
0.912664	TFEC	-0.591242		0.247567	THRB	-0.749706		0.736596	NFIB	0.632362		0.902628	Mean	-0.390344		0.381554	GLIS1	0.708781		0.422186	ESRRG	0.428696
0.366364	Mean	-0.634136		0.153116	Mean	-0.647649		0.327687	Mean	0.0348068		0.162729	Mean	0.922013		0.928231	Mean	-1.23633		0.517026	PAX2	-0.655311
0.898248	CUX1	-1.62876		0.902859	PAX8	0.986684		0.529297	Mean	0.868863		0.538187	Mean	-0.58371		0.577789	MLXIPL	-0.361165		0.237189	Mean	0.129714
0.0754827	Mean	0.935061		0.213593	PAX2	-0.765436		0.885343	Mean	-1.76084		0.957468	PAX2	-1.74808		0.237608	Mean	1.12739		0.843556	PAX2	-2.14413
0.896348	TFEC	-0.591242		0.898248	TEAD1	0.266378		0.496783	Mean	0.93142		0.913438	Mean	-1.76595		0.346914	GLIS1	0.41392		0.230995	Mean	0.0809065
0.936527	HNF1A	-0.429374		0.94711	THRB	-0.749706		0.457966	Mean	0.631684		0.266561	NR6A1	-0.507545		0.908345	Mean	-0.0513899		0.293389	Mean	-1.53312
0.937211	Mean	0.562605		0.774037	THRB	-0.749706		0.901053	MAF	0.479797		0.63846	Mean	1.58492		0.949218	PPARA	-0.687558		0.39027	PBX1	0.505549
0.386277	Mean	1.80575		0.929219	Mean	0.852396		0.498937	Mean	-1.22995		0.486634	PBX1	-0.561585		0.828127	MAF	-0.5538		0.267522	PBX1	-0.0183255
0.703279	NFIB	-1.72509		0.435594	Mean	0.16901		0.49572	Mean	-1.73011		0.862754	Mean	-0.526272		0.183645	Mean	0.278042		0.776085	SOX6	1.08328
0.828621	PPARA	-1.03325		0.905176	Mean	0.852396		0.538411	Mean	0.817263		0.534068	TFCP2L1	0.0346974		0.848338	PPARA	-1.36941		0.349723	TEAD1	-0.0221844
0.0882027	HNF4G	-0.724663		0.909682	THRB	-0.749706		0.856575	Mean	1.39207		0.185257	Mean	1.82562		0.0694441	Mean	-0.343247		0.894878	ESRRG	-0.38263
0.923098	Mean	-0.41857		0.887627	Mean	1.04964		0.210683	Mean	-1.19754		0.917887	Mean	0.310644		0.384095	Mean	-0.273436		0.38401	NR6A1	-0.613449
0.292492	Mean	2.39863		0.0664583	SOX6	-0.00676992		0.89194	HNF4G	-0.397754		0.0389841	Mean	0.696851		0.920039	Mean	-0.996459		0.0793089	SOX6	-0.32856
0.412773	Mean	-0.647274		0.921392	THRB	-0.749706		0.886649	Mean	-0.215659		0.25501	ESRRG	0.559646		0.300055	MAF	0.632515		0.277365	PBX1	0.486572
0.748354	Mean	-0.591242		0.317786	Mean	0.493193		0.26233	Mean	-1.70159		0.18979	Mean	-0.287922		0.451161	PPARA	-0.667172		0.922092	Mean	0.26239
0.943957	Mean	0.562605		0.94448	Mean	1.60537		0.573886	MAF	-1.19173		0.803531	Mean	1.91455		0.899752	Mean	-1.78547		0.360252	Mean	-0.773244
0.901304	Mean	-1.03325		0.508259	Mean	-1.21999		0.790017	Mean	1.5587		0.254717	SOX6	-0.284953		0.873322	Mean	-0.834196		0.944549	NR6A1	0.340428
0.187826	GLIS1	-0.898122		0.526032	Mean	-0.906705		0.282327	Mean	-0.0506642		0.937336	NR6A1	-0.0476646		0.419588	GLIS1	0.295205		0.954852	PBX1	-1.99635
0.888283	HNF4A	-0.774383		0.859312	Mean	1.04964		0.890046	Mean	0.231181		0.143403	NR6A1	-1.11386		0.347771	MLXIPL	1.51982		0.39305	Mean	-2.16072
0.533115	Mean	-0.429374		0.260833	ESRRG	0.371018		0.570404	Mean	-0.270058		0.266101	NR6A1	1.15432		0.14423	HNF1A	1.1658		0.138159	THRB	1.26254
0.56034	Mean	-0.591242		0.842538	TEAD1	-1.07261		0.470325	Mean	1.40806		0.109663	Mean	0.253827		0.249013	Mean	-0.595528		0.880394	Mean	-0.602225
0.379186	NFIB	-1.72509		0.393814	Mean	-0.647649		0.937127	Mean	0.830026		0.273121	PAX8	0.435135		0.884893	PPARA	-1.69335		0.933759	ESRRG	0.493768
0.163039	HNF4A	-0.774383		0.386982	NR6A1	0.493193		0.215585	Mean	0.311823		0.263428	Mean	-0.263974		0.404848	Mean	0.505567		0.933105	Mean	-0.8704
0.894878	MLXIPL	-0.647274		0.369476	TFCP2L1	-0.647649		0.879642	Mean	1.38466		0.810187	Mean	0.166588		0.889379	MAF	-1.66666		0.871391	TEAD1	0.0995094
0.915235	Mean	-1.03325		0.443124	SOX6	1.59702		0.851234	Mean	-0.112989		0.806994	ESRRG	-1.08658		0.853128	Mean	-1.83382		0.870781	Mean	0.151403
0.199	MLXIPL	1.09888		0.400166	PAX8	0.6295		0.130516	TFEC	1.63875		0.537703	Mean	0.323003		0.194149	Mean	0.472441		0.416097	SOX6	-0.584838
0.839508	NFIB	0.087865		0.549397	Mean	-0.749706		0.0736011	GLIS1	0.724928		0.909001	SOX6	0.900121		0.705639	HNF4A	-0.697637		0.867546	TFCP2L1	0.34604
0.872982	Mean	-0.724663		0.915155	Mean	0.831004		0.884517	HNF4A	-1.63568		0.649056	NR6A1	-1.30134		0.488646	HNF4G	-2.25979		0.406742	Mean	-0.438092
0.346631	GLIS1	-0.898122		0.735072	Mean	-0.480014		0.0433011	Mean	1.53446		0.906413	THRB	0.529448		0.375257	Mean	-0.7304		0.238616	Mean	0.723823
0.907162	HNF4A	0.812123		0.315999	Mean	0.266378		0.0855943	Mean	0.276985		0.341848	PBX1	1.35304		0.516475	Mean	-0.301285		0.454137	Mean	-0.528337
0.0768338	PPARA	0.18944		0.109928	Mean	0.266378		0.219543	Mean	0.141367		0.274922	Mean	-1.19243		0.455725	Mean	0.886317		0.42672	NR6A1	-1.96724
0.211452	CUX1	0.289348		0.899099	NR6A1	0.493193		0.288138	MAF	-1.35386		0.255359	Mean	0.989138		0.304424	TFEC	0.310576		0.1606	ESRRG	-0.00532265
0.797527	MLXIPL	-0.647274		0.913433	SOX6	-1.21999		0.299124	MAF	0.318385		0.912547	Mean	-1.39852		0.696088	Mean	-1.45294		0.0551212	Mean	-0.138561
0.233939	MAF	-0.634136		0.917903	TEAD1	1.04964		0.691	Mean	-1.19837		0	Mean	0.29926		0.34911	HNF4A	1.41407		0.00609176	Mean	1.4943
0.720719	Mean	1.40406		0.141125	NR6A1	0.493193		0.914295	Mean	-0.46571		0.270352	Mean	-0.643683		0.190561	GLIS1	0.595762		0.374124	Mean	-2.49711
0.293136	CUX1	0.289348		0.0530179	Mean	-1.19197		0.394267	Mean	0.717992		0.77092	PAX2	-0.660576		0.330388	Mean	0.0942417		0.0777044	PAX8	-0.218522
0.880639	PPARA	-1.03325		0.821059	Mean	-1.19197		0.0393975	Mean	1.35947		0.721997	TEAD1	-0.217739		0.193543	TFEC	0.904255		0.122493	THRB	0.309382
0.913821	HNF4A	-0.774383		0.143348	Mean	0.801707		0.966097	Mean	-1.78343		0.86162	PAX2	1.12373		0.477523	PPARA	-1.27595		0.25585	TEAD1	0.915648
0.920048	PPARA	-1.03325		0.924528	PAX2	-0.765436		0.360699	CUX1	0.22488		0.268951	PAX8	0.35506		0.834337	Mean	-1.69864		0.618916	PAX2	-1.34963
0.79501	Mean	-0.591242		0.0392161	Mean	0.266378		0.524798	Mean	-0.59134		0.144899	Mean	0.542337		0.2434	TFEC	1.01334		0.158163	NR6A1	0.407175
0.29174	HNF1A	-0.429374		0.453173	Mean	-1.07261		0.867546	MLXIPL	-1.32039		0.477444	Mean	0.899873		0.568234	NFIB	-0.407204		0.877237	Mean	0.00573957
0.471104	GLIS1	-0.898122		0.340168	Mean	1.64953		0.331532	Mean	-0.500395		0.908706	Mean	0.847312		0.0590421	MAF	0.839038		0.90906	Mean	1.35047
0.302697	Mean	-0.591242		0.924456	Mean	-1.07261		0.725719	Mean	-0.4602		0.447422	SOX6	0.576813		0.717118	Mean	0.35641		0.721997	Mean	-0.134387
0.06683	GLIS1	-0.898122		0.541004	Mean	-0.906705		0.766814	Mean	1.06986		0.874365	Mean	-1.53544		0.392813	Mean	0.933418		0.406898	TFCP2L1	0.538548
0.51779	Mean	-0.647274		0.287982	Mean	0.16901		0.386274	MAF	-0.620229		0.258976	Mean	-1.75745		0.331271	MAF	0.975957		0.255507	THRB	1.43171
0.563687	HNF1A	-0.429374		0.21679	Mean	-1.19197		0.378074	Mean	-1.53564		0.315526	Mean	-0.222603		0.407322	Mean	1.01963		0.517384	SOX6	-0.615242
0.369766	GLIS1	-0.898122		0.892494	Mean	-1.07261		0.525654	HNF4G	0.64079		0.343508	NR6A1	0.538713		0.101543	Mean	1.3174		0.927001	TEAD1	-0.222588
0.491496	PPARA	0.18944		0.25585	Mean	-0.906705		0.679339	Mean	0.258826		0.888283	Mean	-0.410753		0.146841	NFIB	0.477175		0.193918	Mean	0.242728
0.40614	MLXIPL	-0.647274		0.238324	SOX6	-0.00676992		0.405199	MAF	-0.793854		0.577264	TFCP2L1	0.63184		0.452914	NFIB	0.230163		0.893458	Mean	1.12943
0.0939768	Mean	-0.647274		0.152422	NR6A1	-0.906705		0.900193	TFEC	-1.61446		0.608407	TEAD1	0.471465		0.321102	Mean	1.33174		0.0328228	ESRRG	-1.21434
0.830078	TFEC	-0.591242		0.91606	PAX2	1.79877		0.55119	Mean	-0.508674		0.892494	PAX8	-0.00812434		0.503796	CUX1	0.970855		0.302008	PAX2	0.549087
0.0948059	HNF1A	-0.429374		0.925105	Mean	-0.300647		0.625264	Mean	-1.55904		0.141155	TEAD1	0.260742		0.266885	MAF	1.2581		0.546742	Mean	-1.40479
0.34386	HNF4A	-0.774383		0.93755	Mean	-0.647649		0.126134	Mean	0.948023		0.178873	TEAD1	1.4568		0.802546	CUX1	-0.265689		0.912835	TEAD1	0.582228
0.467491	Mean	-0.429374		0.82911	TFCP2L1	0.801707		0.650776	Mean	-1.64793		0.37288	PAX2	1.10844		0.847805	Mean	-0.809353		0.203162	PBX1	0.336633
0.432521	Mean	-1.03325		0.492852	PBX1	0.049687		0.346725	Mean	-0.54756		0.758413	NR6A1	1.53724		0.236793	HNF1A	0.463109		0.85765	SOX6	-0.416966
0.407648	Mean	-0.591242		0.844053	Mean	-1.19197		0.925682	MAF	-0.0640054		0.864422	PAX2	-0.206968		0.413085	Mean	1.21496		0.880087	PBX1	-0.0887036
0.497942	PPARA	0.90467		0.868582	Mean	0.493193		0.832043	Mean	0.84623		0.189397	TEAD1	0.216949		0.251554	MAF	-0.309784		0.745069	PAX2	-0.135667
0.770005	GLIS1	3.28504		0.864422	ESRRG	-0.300647		0.431736	Mean	0.170679		0.445097	NR6A1	1.93324		0.914256	Mean	-1.28535		0.474196	TEAD1	-1.06771
0.912427	Mean	0.935061		0.91933	Mean	-0.906705		0.179033	MAF	0.950339		0.853754	Mean	-0.88921		0.555174	Mean	-2.16702		0.115121	Mean	1.10105
0.376464	Mean	0.791623		0.89651	Mean	-1.07261		0.228912	Mean	1.0057		0.307793	Mean	-0.942492		0.91552	PPARA	-1.83122		0.206582	Mean	1.60827
0.924572	MAF	1.11286		0.0982613	Mean	-0.765436		0.0937661	Mean	1.26147		0.0550789	PAX8	-1.32577		0.3307	MLXIPL	0.779956		0.893057	Mean	-0.17139
0.300712	CUX1	0.289348		0.428378	PBX1	2.533		0.063582	NFIB	0.246684		0.914869	Mean	1.05565		0.255086	PPARA	2.14096		0.916997	TEAD1	-0.182258
0.887502	MAF	-0.634136		0.115936	PAX8	-0.480014		0.500765	Mean	2.01149		0.439238	TFCP2L1	0.0863102		0.0884526	Mean	1.1378		0.104149	PAX8	-0.509695
0.202898	MAF	1.11286		0.667845	Mean	-1.21999		0.629955	Mean	0.492956		0.277038	NR6A1	1.92197		0.728317	Mean	-1.21577		0.487163	Mean	-2.48832
0.402597	PPARA	0.18944		0.485824	Mean	-0.765436		0.848084	MLXIPL	-0.807357		0.418577	PBX1	-0.999148		0.236717	Mean	0.0463677		0.303764	Mean	0.424221
0.856181	CUX1	-1.62876		0.912008	ESRRG	-0.300647		0.480885	PPARA	0.161347		0.956695	TFCP2L1	-0.335696		0.261759	HNF4G	0.897172		0.11769	Mean	0.66961
0.271802	Mean	1.11286		0.635782	TFCP2L1	-0.647649		0.0363727	Mean	1.8359		0.891147	TFCP2L1	1.82095		0.355531	HNF4G	1.39665		0.876269	NR6A1	-2.8431
0.416608	Mean	0.935061		0.364749	PAX2	0.852396		0.790149	Mean	1.15583		0.401287	TFCP2L1	-1.82938		0.463354	Mean	0.768878		0.149337	Mean	-0.388916
0.32896	NFIB	-0.581244		0.750635	Mean	0.049687		0.916867	Mean	-0.244974		0.355377	Mean	0.82353		0.911588	PPARA	-0.304018		0.387757	ESRRG	0.603616
0.272685	Mean	-0.591242		0.193822	PAX8	-0.480014		0.280149	MLXIPL	0.768741		0.0489999	Mean	0.730005		0.353993	HNF4A	1.03558		0.934394	THRB	0.521871
0.783136	Mean	-1.72509		0.237484	THRB	-0.749706		0.240699	NFIB	-1.39886		0.776085	SOX6	2.20878		0.847292	MLXIPL	-1.00275		0.974608	Mean	-0.261574
0.533141	GLIS1	-0.898122		0.638467	NR6A1	-0.906705		0.178873	MLXIPL	1.29933		0.485527	Mean	0.729998		0.434192	CUX1	-0.266116		0.0811528	Mean	-0.968381
0.248862	HNF4G	3.56566		0.893291	PBX1	-1.19197		0.405494	Mean	-1.82231		0.914319	TFCP2L1	1.34926		0.396711	PPARA	1.71633		0.513251	Mean	0.616291
0.177078	Mean	0.18944		0.0530179	Mean	0.831004		0.456054	MAF	-1.068		0.27014	Mean	1.08304		0.156381	Mean	-0.511609		0.417162	Mean	0.313933
0.420954	NFIB	0.562605		0.388748	PAX8	0.986684		0.384095	Mean	1.15892		0.446259	ESRRG	-0.430673		0.214948	Mean	0.508908		0.350776	Mean	0.0818022
0.672709	MAF	-0.634136		0.463744	Mean	1.60537		0.277038	Mean	1.83366		0.230525	Mean	-1.23551		0.905237	CUX1	-1.60662		0.315526	Mean	-0.200941
0.397078	HNF4A	0.812123		0.367088	Mean	-0.765436		0.540242	CUX1	1.70678		0.081687	THRB	0.53137		0.895966	Mean	-0.737498		0.868523	PAX2	-0.606016
0.308784	GLIS1	0.591949		0.181953	Mean	0.776009		0.205652	HNF1A	0.270088		0.275202	Mean	0.397018		0.898775	Mean	-1.11502		0.727013	PAX2	0.883367
0.53516	Mean	1.40406		0.675636	Mean	-1.07261		0.155053	MAF	0.860528		0.73131	Mean	0.517128		0.905574	MLXIPL	-0.81636		0.554035	Mean	-1.01673
0.514159	NFIB	0.087865		0.259018	Mean	-0.00676992		0.155615	HNF4A	-1.72221		0.930482	NR6A1	-1.30656		0.850206	CUX1	-0.533698		0.207533	PAX2	-0.00586643
0.29021	MLXIPL	1.09888		0.546742	ESRRG	-1.44886		0.125846	Mean	1.01808		0.324027	THRB	0.778008		0.602682	TFEC	-1.23986		0.0433011	Mean	-0.509116
0.711827	HNF4A	-0.774383		0.93589	TEAD1	-1.07261		0.173439	Mean	0.964806		0.898161	THRB	-1.02048		0.586902	Mean	-1.68612		0.461332	PAX2	0.58687
0.229355	Mean	1.90594		0.420422	ESRRG	0.371018		0.72878	Mean	-0.287176		0.46332	SOX6	-0.493261		0.193831	MAF	-0.715494		0.390617	Mean	1.24366
0.902469	PPARA	-1.03325		0.921613	Mean	-0.00676992		0.365325	Mean	-0.695415		0.919337	PAX8	1.39515		0.322133	Mean	0.903113		0.217108	NR6A1	-0.226938
0.153716	HNF1A	2.09872		0.444375	Mean	-0.647649		0.905748	MAF	-0.465524		0.259157	Mean	0.459068		0.233228	Mean	0.918463		0.903574	PBX1	-1.26236
0.485219	Mean	-0.774383		0.228668	TEAD1	-1.07261		0.898059	Mean	0.115914		0.895181	Mean	-0.0987081		0.231606	Mean	0.415484		0.119438	THRB	0.29254
0.476918	TFEC	1.40406		0.877635	TFCP2L1	-0.647649		0.266082	Mean	1.10794		0.755014	NR6A1	1.07305		0.868193	MLXIPL	-1.00918		0.895894	Mean	-0.306249
0.24697	MAF	-0.634136		0.324978	PAX2	-0.765436		0.862223	Mean	0.233379		0.299779	SOX6	0.918164		0.93457	CUX1	-0.737104		0.866208	Mean	0.517434
0.429908	MLXIPL	-0.647274		0.232599	Mean	-0.647649		0.865573	MAF	-0.0334289		0.477022	Mean	1.28746		0.416177	NFIB	0.979871		0.088266	Mean	0.450299
0.878108	HNF4A	-0.774383		0.20727	Mean	-1.21999		0.918916	Mean	-0.434768		0.202898	THRB	0.45083		0.496783	MAF	-1.19964		0.60237	PAX8	1.09644
0.941366	TFEC	-0.591242		0.919564	Mean	0.371018		0.490613	Mean	-0.599217		0.576484	NR6A1	-0.470936		0.891012	Mean	-2.24717		0.885763	ESRRG	0.160976
0.325556	CUX1	0.289348		0.886256	TFCP2L1	-0.647649		0.965351	HNF4A	0.693328		0.9051	PAX8	-1.81014		0.620946	HNF4G	1.28427		0.322107	PAX2	-0.196896
0.471104	Mean	-0.898122		0.529577	ESRRG	1.99579		0.922693	Mean	-0.764136		0.326132	PAX8	-0.524788		0.885202	CUX1	-0.297118		0.337933	Mean	0.414561
0.352389	Mean	-0.429374		0.795115	TEAD1	-1.07261		0.892413	GLIS1	1.26747		0.876818	Mean	-1.01924		0.946735	Mean	-0.591175		0.168047	PBX1	0.279897
0.433623	Mean	1.40406		0.13357	Mean	0.702917		0.488743	Mean	0.426742		0.513344	Mean	-0.031105		0.893057	HNF1A	-0.770081		0.965903	Mean	-0.415444
0.332998	Mean	-1.03325		0.905748	THRB	-0.749706		0.893152	NFIB	-1.7467		0.507121	PAX2	1.47505		0.0862885	NFIB	0.600164		0.194149	PBX1	0.378056
0.128219	Mean	-0.774383		0.100751	Mean	-0.647649		0.598687	MLXIPL	0.638003		0.379186	Mean	-0.670903		0.541775	HNF4G	-0.0285193		0.85435	Mean	0.613936
0.109319	MLXIPL	-0.647274		0.489925	Mean	0.049687		0.122749	Mean	-1.14318		0.917903	Mean	-0.594603		0.910183	Mean	-1.11466		0.11315	PBX1	0.20447
0.681603	PPARA	0.18944		0.167771	TEAD1	-1.07261		0.0611982	Mean	0.146087		0.909866	Mean	-0.757388		0.8922	MLXIPL	0.395829		0.869199	Mean	0.483994
0.120391	PPARA	-1.03325		0.575468	TFCP2L1	1.64953		0.323403	MLXIPL	0.784216		0.211869	Mean	0.0891863		0.900895	PPARA	-2.03106		0.819895	ESRRG	-0.611453
0.900274	Mean	-0.581244		0.752156	TFCP2L1	2.25106		0.717118	HNF1A	1.54458		0.236357	TEAD1	-0.604698		0.0905287	HNF4A	1.27635		0.711017	Mean	-0.163186
0.764851	Mean	-0.429374		0.422223	Mean	0.266378		0.92577	HNF4G	-0.580664		0.405891	PAX8	0.28141		0.933611	Mean	-1.43619		0.0430513	Mean	0.478492
0.540395	HNF4A	-0.774383		0.316899	THRB	0.831004		0.0776006	CUX1	0.893431		0.233583	PBX1	1.68767		0.0401192	Mean	0.400544		0.811453	Mean	-1.77632
0.552313	Mean	1.09888		0.863611	Mean	-0.300647		0.522124	GLIS1	0.0447361		0.635146	TEAD1	2.25788		0.252485	MAF	1.10031		0.115121	PBX1	1.3576
0.91162	CUX1	-0.41857		0.285865	TEAD1	0.266378		0.883445	GLIS1	-0.287588		0.269395	PAX8	0.969721		0.704072	Mean	0.37423		0.873685	ESRRG	-0.51381
0.905773	MAF	-0.634136		0.918588	Mean	2.71198		0.687367	Mean	0.975921		0.275735	Mean	0.296359		0.537421	Mean	-0.542381		0.766518	Mean	-0.0796121
0.227484	Mean	-0.591242		0.23724	ESRRG	-0.300647		0.732892	TFEC	0.630807		0.302399	PAX8	0.455323		0.161569	Mean	0.381976		0.903109	TFCP2L1	1.63406
0.274013	PPARA	1.41213		0.185718	Mean	-0.647649		0.335824	Mean	-1.44482		0.813852	TFCP2L1	-0.279869		0.510232	Mean	-0.986215		0.852471	SOX6	-2.70515
0.840532	HNF4A	0.812123		0.748278	Mean	-0.749706		0.360608	NFIB	0.347931		0.447742	ESRRG	0.0965289		0.711827	Mean	-0.845242		0.183406	SOX6	0.376081
0.901053	MAF	-0.634136		0.518195	Mean	-0.906705		0.396087	Mean	-1.42004		0.147175	Mean	-0.580063		0.981531	GLIS1	-0.817038		0.925419	THRB	0.0656907
0.533838	MLXIPL	1.09888		0.268671	THRB	-0.749706		0.228912	Mean	0.753511		0.916418	Mean	-0.24871		0.886258	MAF	-1.95913		0.93018	Mean	0.468961
0.428308	Mean	-0.774383		0.436237	NR6A1	-0.906705		0.0451346	HNF4G	-1.34016		0.650776	Mean	-1.73452		0.225956	Mean	-1.27949		0.794658	PAX8	0.253426
0.360608	GLIS1	1.46358		0.197313	PAX2	2.99105		0.229598	HNF4A	0.85925		0.595869	PBX1	-0.953208		0.687367	MAF	-0.327301		0.116037	TFCP2L1	-1.02587
0.70957	MAF	1.11286		0.783184	Mean	-1.19197		0.557819	MLXIPL	-1.80759		0.251628	THRB	0.721717		0.108858	Mean	0.734752		0.688267	Mean	0.315016
0.0822926	MAF	-0.634136		0.423488	Mean	-0.647649		0.269673	HNF1A	1.46912		0.896137	Mean	0.351944		0.746308	MLXIPL	-1.13242		0.322038	ESRRG	0.0682158
0.896769	Mean	-1.03325		0.247141	TFCP2L1	-0.647649		0.282854	NFIB	-1.26133		0.357498	PBX1	1.03811		0.680571	Mean	-0.827396		0.137023	ESRRG	1.71446
0.30837	Mean	-0.774383		0.396181	Mean	0.493193		0.472243	Mean	1.66009		0.945858	Mean	-0.0340729		0.346171	Mean	0.859649		0.0204687	Mean	0.125158
0.280464	Mean	-0.429374		0.160449	Mean	0.776009		0.475679	Mean	0.551852		0.153157	Mean	1.49495		0.94448	Mean	-1.48283		0.490153	Mean	-0.687505
0.2006	Mean	-0.429374		0.234405	PAX2	-0.765436		0.188978	Mean	0.469327		0.247754	PAX2	-1.48965		0.944011	Mean	-0.422659		0.91798	Mean	0.248858
0.115293	Mean	-0.634136		0.881702	PBX1	1.29134		0.908706	HNF4A	0.353809		0.0477838	Mean	-0.516371		0.238727	CUX1	1.3503		0.121214	ESRRG	0.639502
0.412244	Mean	-0.647274		0.476001	Mean	2.47023		0.888609	Mean	-0.169709		0.236518	Mean	0.152184		0.316245	HNF4A	1.44946		0.923197	TFCP2L1	0.854948
0.270474	Mean	1.09888		0.694398	Mean	0.493193		0.326035	HNF4G	1.18655		0.875094	TEAD1	-0.291091		0.845645	MLXIPL	-0.511538		0.476181	Mean	-2.93366
0.831247	Mean	0.591949		0.48009	Mean	-0.906705		0.258334	TFEC	0.948884		0.254328	THRB	0.473369		0.901608	MLXIPL	-1.25629		0.372164	PAX2	0.378875
0.380433	CUX1	1.18122		0.436758	ESRRG	-1.44886		0.890747	HNF1A	-1.62286		0.909008	TFCP2L1	-0.266207		0.534784	MAF	0.489108		0.485903	Mean	0.627614
0.341083	Mean	0.930842		0.509011	PAX8	-0.480014		0.483881	Mean	0.891256		0.0218396	PAX2	-0.0797978		0.817272	GLIS1	-2.05126		0.18661	ESRRG	0.752774
0.239499	Mean	0.591949		0.368507	Mean	0.266378		0.910362	Mean	-1.38956		0.205652	Mean	-0.252581		0.253746	Mean	0.426555		0.150195	Mean	-0.369739
0.536199	NFIB	-0.581244		0.900614	PAX2	-0.765436		0.391101	Mean	0.568358		0.879685	Mean	1.58202		0.205652	GLIS1	0.916273		0.813617	ESRRG	-1.2099
0.95612	CUX1	0.791623		0.257457	NR6A1	-0.906705		0.0636796	Mean	1.41973		0.345007	Mean	-1.01554		0.512204	Mean	-1.87769		0.940576	Mean	-0.168157
0.900107	HNF4G	0.935061		0.0404488	TEAD1	1.04964		0.914282	Mean	-1.76425		0.936519	Mean	-1.57072		0.928913	Mean	-0.719987		0.199969	Mean	0.235338
0.98083	Mean	-0.647274		0.804083	Mean	0.702917		0.898398	Mean	-1.72964		0.8527	Mean	0.844736		0.908265	Mean	-0.461617		0.275446	Mean	0.153162
0.905739	HNF1A	-0.429374		0.534167	NR6A1	0.493193		0.268951	HNF1A	0.483272		0.886649	Mean	-0.170308		0.66965	MLXIPL	-0.518909		0.106112	Mean	0.347035
0.353036	Mean	-0.724663		0.91805	Mean	-0.765436		0.59217	MAF	-0.141032		0.904847	TFCP2L1	-1.07355		0.677712	Mean	0.23609		0.865362	TEAD1	0.0122477
0.913472	Mean	0.562605		0.908855	Mean	1.89309		0.896137	Mean	0.053238		0.479292	SOX6	0.137228		0.122403	HNF4G	1.13784		0.727013	NR6A1	0.422068
0.733374	Mean	2.59479		0.178773	TEAD1	0.266378		0.0862315	MLXIPL	1.62548		0.194781	Mean	-0.798884		0.90375	HNF1A	-1.19946		0.894819	Mean	1.85609
0.489068	PPARA	-1.03325		0.894988	Mean	-1.07261		0.681924	Mean	-0.960729		0.356225	PAX8	-0.105746		0.9241	NFIB	-1.08999		0.886295	TEAD1	0.321178
0.81325	Mean	1.18122		0.9028	PAX2	-0.765436		0.477444	Mean	0.951512		0.217316	Mean	-1.68193		0.153901	GLIS1	1.4495		0.14997	PBX1	0.125652
0.454423	Mean	0.935061		0.771624	ESRRG	0.371018		0.829666	PPARA	-1.15045		0.483881	Mean	1.22107		0.102504	PPARA	0.46955		0.39084	Mean	-0.549788
0.929182	Mean	-0.647274		0.914128	Mean	0.266378		0.11059	Mean	0.622537		0.325685	PAX8	1.40356		0.235074	Mean	0.354849		0.935796	THRB	-0.961172
0.485527	Mean	-0.429374		0.114298	ESRRG	-0.300647		0.890167	MAF	-0.404431		0.432715	Mean	0.846937		0.946396	GLIS1	-0.960801		0.138287	TEAD1	0.290677
0.937115	Mean	-0.41857		0.909866	PBX1	-1.19197		0.97525	Mean	-0.169187		0.891012	ESRRG	0.272537		0.28695	Mean	0.209924		0.294671	Mean	-0.568394
0.702127	TFEC	-0.591242		0.158296	PBX1	0.049687		0.132316	MAF	-1.63678		0.902336	THRB	-0.274279		0.768138	HNF1A	-0.141753		0.376623	PAX2	-1.08016
0.89817	Mean	-0.647274		0.966617	Mean	1.92755		0.386274	Mean	-0.63767		0.200492	Mean	0.27685		0.483969	MLXIPL	0.575446		0.152422	NR6A1	0.420292
0.455308	MAF	-0.634136		0.933105	Mean	0.986684		0.877311	Mean	-1.69074		0.855316	TEAD1	-0.254384		0.918596	Mean	-1.6679		0.795919	TFCP2L1	-2.9
0.947035	Mean	-1.03325		0.119852	Mean	0.493193		0.929182	TFEC	-0.912019		0.860258	NR6A1	-0.575054		0.372674	HNF4G	0.564899		0.925803	Mean	0.988911
0.562301	MLXIPL	2.84504		0.888983	Mean	-0.749706		0.0934239	GLIS1	-0.0563676		0.288051	Mean	0.986794		0.320441	CUX1	1.66577		0.772596	Mean	1.13126
0.306575	Mean	-0.41857		0.287334	Mean	-1.19197		0.472206	Mean	1.6085		0.484	Mean	0.189422		0.817981	Mean	-0.815212		0.763692	Mean	1.50597
0.891012	MLXIPL	-0.647274		0.179033	Mean	-0.765436		0.509059	Mean	0.601861		0.730672	Mean	0.298317		0.432976	Mean	0.43542		0.60237	PAX2	1.1881
0.147415	Mean	1.09888		0.903574	Mean	-0.749706		0.90817	Mean	1.3198		0.470725	Mean	-0.223373		0.924382	HNF4G	-0.606243		0.914128	NR6A1	-0.683614
0.147175	Mean	0.935061		0.933524	THRB	0.831004		0.0429688	HNF4A	-0.566895		0.394315	PBX1	-1.71545		0.864486	Mean	-0.208041		0.414332	PBX1	-0.256025
0.38451	Mean	1.41213		0.0418228	PAX2	0.852396		0.425141	MAF	-0.594636		0.919564	SOX6	-0.799615		0.230316	Mean	0.561695		0.0905443	TEAD1	0.899598
0.291389	CUX1	-0.41857		0.630482	PAX2	-0.765436		0	Mean	0.548318		0.0732025	Mean	0.0657976		0.45479	Mean	0.542291		0.896439	Mean	1.07896
0.879965	Mean	-1.03325		0.900161	Mean	-0.647649		0.903981	CUX1	0.793986		0.384637	SOX6	1.13462		0.18979	Mean	0.687424		0.360608	THRB	0.265926
0.412945	MAF	-0.634136		0.109319	ESRRG	0.371018		0.422015	Mean	1.06644		0.209046	THRB	0.701253		0.316024	MLXIPL	1.07557		0.794448	NR6A1	-0.300152
0.912038	Mean	-1.72509		0.23852	ESRRG	0.371018		0.868523	GLIS1	-1.57255		0.92309	PAX2	-1.20529		0.209342	MLXIPL	1.84646		0.0956805	TEAD1	0.800707
0.457934	Mean	-0.647274		0.447129	Mean	1.69107		0.926181	NFIB	2.48177		0.0773069	Mean	0.397284		0.0302599	PPARA	0.342249		0.809204	THRB	-0.750512
0.269848	Mean	-1.72509		0.780027	NR6A1	0.493193		0.0505953	MLXIPL	-1.6486		0.923156	Mean	0.23332		0.214624	TFEC	0.949168		0.918326	Mean	0.189861
0.198102	MLXIPL	-0.647274		0.421267	Mean	-0.00676992		0.403279	Mean	0.471314		0.379186	TEAD1	-0.788699		0.879124	Mean	-1.88312		0.277867	Mean	0.330719
0.966933	PPARA	-1.03325		0.353333	Mean	0.831004		0.0971041	TFEC	-1.30397		0.919325	Mean	-1.34483		0.390617	Mean	0.489746		0.475488	PBX1	0.987332
0.505423	HNF4A	-0.774383		0.432521	Mean	1.69107		0.18007	HNF4A	0.241114		0.524915	THRB	-0.0650286		0.909145	PPARA	-0.841406		0.71068	Mean	0.723933
0.0331225	Mean	1.18122		0.884517	Mean	-0.906705		0.844827	Mean	-0.421458		0.934253	Mean	0.977902		0.86162	Mean	-0.518283		0.760674	Mean	-2.90398
0.302344	PPARA	0.18944		0.315238	Mean	-1.44886		0.260583	Mean	-1.48122		0.358633	Mean	1.46954		0.04497	MAF	1.18		0.95612	PAX2	0.124225
0.475386	Mean	-0.774383		0.354316	Mean	0.852396		0.928913	HNF1A	0.576751		0.941036	Mean	-0.880589		0.246227	Mean	-0.928597		0.726055	NR6A1	-0.59577
0.536199	Mean	-0.581244		0.924528	Mean	0.266378		0.177295	CUX1	0.88562		0.900237	Mean	1.52395		0.470756	HNF4G	0.707724		0.0721892	Mean	0.010017
0.147141	TFEC	2.57124		0.90804	Mean	-0.300647		0.517384	Mean	-0.516435		0.485824	Mean	0.987947		0.917887	Mean	-0.241857		0.758579	Mean	1.42229
0.470756	GLIS1	-0.898122		0.511345	SOX6	-1.21999		0.87883	Mean	-0.387035		0.911103	THRB	-0.959827		0.596226	Mean	-0.324592		0.939071	TFCP2L1	1.76784
0.477444	Mean	0.18944		0.824971	PAX2	-0.765436		0.498937	MAF	-1.1458		0.944688	TFCP2L1	0.370414		0.129099	HNF4G	1.10292		0.858027	NR6A1	0.592555
0.848084	Mean	-0.429374		0.910787	SOX6	-1.21999		0.115293	HNF4A	0.749515		0.691	Mean	-1.16689		0.219215	Mean	0.916421		0.163189	SOX6	1.33838
0.927172	MAF	-0.634136		0.906505	PBX1	-1.19197		0.510478	HNF4G	0.50944		0.300219	Mean	0.471731		0.490314	TFEC	1.34983		0.886649	PAX8	0.485145
0.436837	Mean	1.23171		0.947447	Mean	-0.300647		0.144562	GLIS1	0.429193		0.889725	ESRRG	-0.364193		0.379186	Mean	-1.25756		0.43922	Mean	0.849986
0.185257	Mean	-0.647274		0.890979	THRB	0.831004		0.106045	PPARA	1.51492		0.940583	Mean	0.637822		0.944934	MLXIPL	-0.862175		0.1988	Mean	0.375768
0.842775	PPARA	-1.03325		0.889425	Mean	-0.765436		0.172372	MLXIPL	-0.674456		0.29427	NR6A1	0.879899		0.173117	HNF4G	0.448702		0.853391	Mean	-1.61231
0.397365	Mean	-0.429374		0.730621	SOX6	-0.00676992		0.840134	HNF1A	0.406817		0.195236	THRB	-0.68319		0.0551212	TFEC	1.09188		0.972133	Mean	-0.651012
0.119438	HNF4G	0.935061		0.356968	Mean	0.493193		0.380156	TFEC	1.27036		0.15276	Mean	0.982064		0.900792	Mean	-0.374267		0.59217	Mean	-1.3678
0.118464	HNF4G	1.90594		0.315064	Mean	-0.647649		0.766518	Mean	-1.25555		0.91422	Mean	-0.274052		0.928614	Mean	-1.15279		0.474307	Mean	-1.70259
0.0574796	CUX1	-1.62876		0.21251	Mean	-0.647649		0.0473572	GLIS1	0.622556		0.475746	TFCP2L1	-0.784434		0.936102	PPARA	-1.88301		0.22167	PAX8	-0.061036
0.267777	Mean	0.289348		0.287187	Mean	0.493193		0.864274	Mean	-1.46246		0.883268	THRB	-1.22321		0.413834	Mean	0.893392		0.72724	PAX2	0.0599899
0.389861	Mean	0.591949		0.870645	TEAD1	1.04964		0.886256	TFEC	0.462253		0.575468	Mean	0.744729		0.832638	Mean	-0.938502		0.88565	ESRRG	-2.50506
0.340168	HNF4G	-0.724663		0.466498	TEAD1	-1.07261		0.115444	Mean	0.815712		0.740178	Mean	-0.558294		0.886016	Mean	-0.907495		0.857252	Mean	1.16318
0.55119	Mean	0.591949		0.372935	Mean	-1.21999		0.679339	CUX1	0.271372		0.922415	PBX1	1.10208		0.794922	Mean	0.149848		0.366247	TFCP2L1	-0.435415
0.371167	Mean	0.591949		0.908637	Mean	-0.647649		0.463744	CUX1	1.61112		0.919002	TEAD1	-1.81657		0.822101	Mean	-1.11921		0.955046	Mean	-0.597119
0.173109	Mean	-0.724663		0.904796	THRB	-0.749706		0.420787	Mean	0.0747703		0.268745	SOX6	-1.6497		0.704532	PPARA	0.374409		0.227484	Mean	-0.153124
0.596226	Mean	-0.724663		0.336506	Mean	-0.765436		0.360608	Mean	0.342264		0.285034	THRB	0.0701442		0.0971041	MLXIPL	1.2416		0.365889	Mean	0.838676
0.814319	Mean	2.09872		0.914514	PAX8	-0.480014		0.307664	Mean	0.668254		0.658173	Mean	-0.377814		0.112363	MLXIPL	1.03998		0.883665	Mean	-0.43265
0.394484	Mean	0.18944		0.511345	TFCP2L1	-0.647649		0.899169	Mean	-0.329234		0.915553	NR6A1	0.197693		0.487131	PPARA	0.751389		0.794448	Mean	0.54813
0.4871	Mean	0.591949		0.286482	PBX1	1.69107		0.495222	NFIB	0.259545		0.49103	Mean	-1.43804		0.0293352	Mean	1.07373		0.585673	PAX2	0.193255
0.604111	PPARA	0.18944		0.297308	Mean	0.049687		0.716619	Mean	0.146488		0.301729	THRB	0.617063		0.292492	NFIB	-1.50109		0.412151	PAX2	0.323554
0.76094	Mean	0.087865		0.366842	Mean	0.049687		0.893551	Mean	-0.371281		0.920421	TFCP2L1	-1.31169		0.49572	NFIB	1.12712		0.277124	SOX6	1.72973
0.74987	HNF1A	-0.429374		0.546717	Mean	-1.19197		0.0757465	Mean	-0.935597		0.467578	Mean	0.448865		0.331532	Mean	0.419564		0.755014	TEAD1	-0.153553
0.0453853	TFEC	2.57124		0.484195	Mean	1.31208		0.92575	HNF4G	0.999768		0.0888571	Mean	0.727144		0.527048	Mean	1.55238		0.780305	SOX6	0.0700877
0.0773069	Mean	1.40406		0.87448	Mean	-1.19197		0.435034	HNF4A	0.363866		0.0956805	PAX8	0.333846		0.45265	Mean	0.486029		0.0964937	SOX6	-0.625514
0.644998	HNF1A	-0.429374		0.397078	Mean	0.16901		0.088266	PPARA	0.902744		0.305951	Mean	0.911297		0.141155	TFEC	-0.107243		0.872242	Mean	1.34233
0.315526	Mean	-0.429374		0.885236	Mean	0.16901		0.429552	Mean	1.04065		0.434359	Mean	0.232988		0.566569	CUX1	1.59947		0.732477	Mean	1.33629
0.406898	Mean	-0.898122		0.242373	Mean	-0.765436		0.421518	Mean	0.19261		0.476865	Mean	-0.0645965		0.639653	Mean	0.0766356		0.0729338	PBX1	0.337743
0.886034	NFIB	0.087865		0.91431	Mean	-0.00676992		0.0153448	NFIB	-1.41916		0.151109	TEAD1	-1.82636		0.0725775	Mean	0.58048		0.883665	Mean	-0.140129
0.687367	TFEC	-0.591242		0.535011	TEAD1	0.266378		0.441538	Mean	0.131085		0.464459	Mean	-1.08858		0.251508	Mean	1.38149		0.911917	THRB	-0.320781
0.320398	TFEC	2.57124		0.287109	Mean	-0.647649		0.527507	Mean	1.68419		0.502741	TFCP2L1	0.288645		0.0215764	CUX1	0.0389354		0.274926	TEAD1	0.0854322
0.858745	Mean	-0.647274		0.209342	Mean	0.6295		0.268745	HNF4G	-1.58375		0.735072	Mean	1.48226		0.866743	HNF4A	-1.6235		0.924028	Mean	1.2249
0.468281	NFIB	0.930842		0.633031	PAX8	1.27852		0.251839	MAF	0.358396		0.85003	NR6A1	-1.16901		0.0721991	Mean	-0.0493153		0.826905	TEAD1	0.804479
0.910362	Mean	-0.647274		0.346954	Mean	0.776009		0.917491	HNF4A	0.499477		0.895996	Mean	0.0392293		0.911226	Mean	-0.271497		0.277038	PAX8	-0.099509
0.431327	Mean	0.562605		0.253746	Mean	-0.300647		0.899865	MAF	-0.954423		0.776827	TFCP2L1	1.07108		0.906184	Mean	-1.16322		0.319586	NR6A1	-0.101146
0.922346	HNF1A	-0.429374		0.258076	Mean	-0.765436		0.77557	Mean	-1.17055		0.832661	Mean	-0.542902		0.110909	NFIB	0.368025		0.911203	NR6A1	1.17552
0.929508	HNF1A	-0.429374		0.441114	TEAD1	1.04964		0.0530591	Mean	-0.631462		0.775246	PBX1	-0.0840477		0.0862885	Mean	1.10068		0.567112	PAX8	-2.47396
0.328996	HNF4A	0.812123		0.363598	TFCP2L1	-0.647649		0.437437	TFEC	-0.149029		0.337926	Mean	-0.363993		0.927293	MLXIPL	-1.68208		0.457804	Mean	-1.9048
0.889425	Mean	-0.429374		0.954404	Mean	0.493193		0.874118	CUX1	-1.38973		0.936801	Mean	-1.38793		0.29516	Mean	0.692623		0.486581	Mean	0.804608
0.46208	Mean	0.935061		0.855188	PAX2	0.852396		0.075747	Mean	-1.60188		0.888508	NR6A1	-0.867555		0.0528119	Mean	0.436299		0.490333	TEAD1	1.49694
0.419707	Mean	1.11286		0.332865	Mean	-0.00676992		0.382851	Mean	-0.503344		0.384391	Mean	0.0979219		0.451139	Mean	-0.925087		0.748173	ESRRG	0.915675
0.412151	NFIB	0.930842		0.0808817	Mean	-0.480014		0.871406	GLIS1	-0.608907		0.0632133	TEAD1	0.89017		0.910076	HNF4G	-1.39198		0.271451	Mean	1.265
0.22451	HNF1A	-0.429374		0.848084	Mean	0.831004		0.667387	Mean	-0.390331		0.442279	Mean	1.20102		0.852679	Mean	-0.223478		0.0881562	Mean	-0.363146
0.899564	Mean	-0.724663		0.202468	PBX1	-1.19197		0.91397	NFIB	-1.47304		0.547957	ESRRG	-0.409568		0.122221	PPARA	2.17225		0.0548889	NR6A1	-0.339789
0.515432	Mean	0.591949		0.332238	TFCP2L1	-0.647649		0.463966	Mean	-1.70113		0.139087	Mean	-0.56104		0.394484	GLIS1	0.868643		0.621205	ESRRG	-1.53977
0.240357	MLXIPL	-0.647274		0.915086	Mean	-0.906705		0.128276	Mean	-0.268404		0.684219	PAX8	-0.23106		0.92328	Mean	-1.20761		0.346034	Mean	0.0436563
0.537979	HNF4G	-0.724663		0.0972042	Mean	-0.300647		0.585026	Mean	1.03519		0.934334	Mean	-0.424798		0.0747812	Mean	0.466751		0.618539	Mean	-0.7335
0.42833	Mean	-0.41857		0.910488	TFCP2L1	-0.647649		0.355731	PPARA	-0.0396007		0.824985	SOX6	-1.78752		0.270082	GLIS1	1.52727		0.920171	Mean	-0.326483
0.927431	Mean	-0.429374		0.631612	Mean	1.60537		0.384607	Mean	0.644634		0.322394	PAX2	-1.41902		0.190943	NFIB	-1.43851		0.203931	Mean	0.0935332
0.845612	HNF1A	-0.429374		0.839508	PBX1	-1.19197		0.855316	MLXIPL	-0.460137		0.841322	Mean	-0.26355		0.0297168	Mean	1.60216		0.502501	THRB	-0.737119
0.94821	HNF4G	-0.724663		0.217428	Mean	-0.300647		0.905211	Mean	-0.628657		0.490338	PAX2	0.542287		0.293912	CUX1	-0.285139		0.854525	Mean	0.185321
0.119879	HNF1A	-0.429374		0.87267	Mean	-1.44886		0.446531	TFEC	0.618049		0.15828	Mean	-1.76915		0.472838	PPARA	0.341481		0.439121	THRB	-0.171378
0.0776006	Mean	0.935061		0.49593	Mean	-0.765436		0.422317	TFEC	0.485482		0.175465	TEAD1	-0.739824		0.833616	Mean	-1.20684		0.447774	Mean	0.579033
0.109553	PPARA	0.90467		0.904043	SOX6	0.702917		0.107777	HNF1A	0.185765		0.470774	Mean	0.99964		0.915267	Mean	-2.04076		0.310901	ESRRG	-0.626354
0.0534253	Mean	2.09872		0.883286	Mean	0.852396		0.331422	CUX1	-1.61789		0.20844	Mean	0.0622382		0.412513	MLXIPL	1.76334		0.924781	TEAD1	0.251959
0.346514	Mean	-0.634136		0.945427	Mean	0.986684		0.328027	Mean	-1.47526		0.115272	NR6A1	-1.76346		0.337541	Mean	1.08579		0.902922	PAX8	-2.53502
0.662688	Mean	0.935061		0.723498	Mean	-0.765436		0.795079	NFIB	1.29056		0.771624	Mean	1.38604		0.419807	MAF	0.820912		0.360294	PBX1	0.947784
0.658173	Mean	-0.774383		0.867546	THRB	-0.749706		0.925693	GLIS1	1.29342		0.650776	PAX2	-1.76758		0.887723	TFEC	-1.50472		0.0811528	ESRRG	-0.881549
0.451609	GLIS1	-0.898122		0.210232	Mean	-0.480014		0.231701	Mean	0.434993		0.570404	Mean	-0.35632		0.0559295	Mean	0.428652		0.933845	Mean	-0.669343
0.134815	HNF4G	-0.724663		0.401236	Mean	0.266378		0.0708602	Mean	0.164989		0.204698	TFCP2L1	0.634881		0.905773	Mean	-2.31161		0.485219	TFCP2L1	1.20874
0.91167	Mean	-0.774383		0.882442	ESRRG	-1.44886		0.854525	NFIB	-0.505571		0.894383	THRB	-1.44656		0.259155	NFIB	1.72382		0.593005	PBX1	0.452047
0.876659	GLIS1	0.591949		0.45265	Mean	-0.300647		0.833087	TFEC	0.212404		0.762746	Mean	-0.196255		0.969354	Mean	-1.64651		0.864486	TFCP2L1	0.164067
0.185211	TFEC	-0.591242		0.29516	Mean	0.493193		0.764368	HNF1A	-0.71109		0.186383	PBX1	0.462721		0.913339	Mean	-1.10391		0.909733	PAX2	-2.65628
1	CUX1	0.289348		0.360608	TFCP2L1	-0.647649		0.880453	TFEC	0.583858		0.0744485	TFCP2L1	-1.0639		0.483881	Mean	0.234969		0.435297	Mean	-0.0958914
0.0818472	HNF4G	-0.724663		0.33909	Mean	-1.21999		0.450136	Mean	1.20973		0.257457	THRB	-0.124497		0.449708	Mean	-1.48457		0.563687	PAX8	-2.30729
0.880782	CUX1	0.289348		0.9241	Mean	-1.07261		0.92575	HNF4A	0.83561		0.248808	ESRRG	-0.532066		0.345392	Mean	0.581777		0.652184	Mean	0.441022
0.896769	GLIS1	-0.898122		0.23852	PAX2	-0.765436		0.400098	MAF	1.60135		0.34248	TFCP2L1	-0.491318		0.1988	MLXIPL	1.0547		0.852959	SOX6	-1.39075
0.397573	Mean	1.70645		0.136738	TEAD1	0.266378		0.53516	Mean	-0.543328		0.22254	Mean	0.261417		0.807969	Mean	-0.302295		0.47447	Mean	0.258344
0.404664	Mean	-0.724663		0.658316	THRB	-0.749706		0.376827	NFIB	-1.05688		0.456499	THRB	0.616295		0.854514	MAF	-0.589358		0.926062	PBX1	0.0369976
0.92575	TFEC	-0.591242		0.244859	PBX1	-1.19197		0.687367	Mean	0.853065		0.907386	THRB	-0.964148		0.900899	HNF4A	-1.09057		0.89686	NR6A1	0.231887
0.881175	MLXIPL	-0.647274		0.376781	ESRRG	1.77459		0.897474	Mean	-0.748873		0.0631504	TFCP2L1	-0.611816		0.931958	Mean	-0.905813		0.529805	NR6A1	1.05999
0.922173	Mean	1.11286		0.937941	NR6A1	-0.906705		0.0394008	Mean	-0.698115		0.0608371	THRB	0.384914		0.90121	TFEC	-0.915477		0.428669	TEAD1	0.315231
0.388506	HNF1A	-0.429374		0.867122	Mean	0.266378		0.203931	CUX1	-0.542304		0.92779	TEAD1	-0.5773		0.477022	NFIB	0.814304		0.854884	Mean	0.499797
0.842538	Mean	-0.429374		0.442876	Mean	1.59702		0.335824	Mean	-1.47765		0.871902	PAX8	1.00928		0.321102	MAF	1.31446		0.293131	Mean	0.454682
0.260443	PPARA	-1.03325		0.444488	Mean	-0.765436		0.252072	Mean	1.34709		0.195982	Mean	-0.8166		0.682326	MAF	-1.19776		0.905211	THRB	1.69448
0.906573	Mean	0.930842		0.895181	Mean	-0.647649		0.537956	PPARA	-1.47727		0.488646	Mean	-1.58509		0.414932	PPARA	0.83415		0.222752	TFCP2L1	1.12159
0.19903	MAF	1.11286		0.58814	Mean	-1.07261		0.446531	HNF4G	0.476253		0.55472	ESRRG	0.968675		0.796185	Mean	-1.25821		0.225975	Mean	0.624594
0.742221	Mean	2.13479		0.220396	PAX2	-0.765436		0.737248	Mean	1.38647		0.911101	PAX8	-0.926937		0.421626	Mean	1.54737		0.422737	THRB	1.44733
0.0648155	TFEC	-0.591242		0.120612	Mean	1.04964		0.523265	Mean	0.948086		0.588852	Mean	-0.872722		0.483205	Mean	0.155029		0.907386	Mean	-2.1328
0.814975	Mean	-0.724663		0.848696	Mean	0.16901		0.670435	Mean	-1.71179		0.277439	Mean	0.192006		0.231538	TFEC	0.372032		0.445401	TFCP2L1	0.991528
0.492068	TFEC	-0.591242		0.937045	Mean	-0.765436		0.346455	Mean	-1.6549		0.420353	Mean	0.736727		0.358712	Mean	1.32751		0.146906	Mean	1.19723
0.917019	Mean	-1.62876		0.166002	THRB	-0.749706		0.412444	NFIB	-1.77275		0.6017	SOX6	-1.02585		0.427412	Mean	1.60179		0.916795	Mean	0.517392
0.476918	Mean	1.09888		0.522957	Mean	0.702917		0.486363	NFIB	-0.0538299		0.2536	PAX2	1.27465		0.818451	NFIB	0.117643		0.901168	Mean	0.0489176
0.391537	MAF	-0.634136		0.11296	Mean	1.29134		0.20654	Mean	1.07051		0.484891	Mean	-1.41073		0.743637	CUX1	0.172513		0.92432	PAX8	-1.569
0.814975	Mean	-0.647274		0.130303	TEAD1	0.266378		0.94285	Mean	-0.0226254		0.0754827	Mean	1.57811		0.568234	HNF4A	-0.00634884		0.795363	Mean	0.587444
0.756504	Mean	-0.634136		0.526032	ESRRG	0.371018		0.909411	PPARA	-1.35314		0.549397	PAX2	0.628053		0.961679	Mean	-0.964631		0.897509	THRB	0.135458
0.896094	Mean	2.09872		0.929121	Mean	-0.300647		0.930769	PPARA	-0.648013		0.0742313	PAX2	0.252408		0.924126	Mean	-0.973532		0.810395	PAX8	0.142936
0.8951	CUX1	-1.62876		0.81298	Mean	0.852396		0.872565	Mean	0.326531		0.364722	TEAD1	0.623041		0.910347	MLXIPL	-1.12715		0.35219	Mean	-0.00421017
0.921099	Mean	-0.724663		0.18684	Mean	-0.749706		0.149155	Mean	0.943876		0.900121	Mean	0.593576		0.9292	HNF4G	-1.00309		0.914256	THRB	1.2449
0.848056	Mean	-0.429374		0.924923	ESRRG	-0.300647		0.870254	CUX1	-1.80695		0.173337	Mean	0.795675		0.889725	CUX1	-1.46642		0.895532	Mean	0.446099
0.466541	Mean	-0.41857		0.826244	Mean	-1.44886		0.929921	HNF1A	-0.931841		0.158326	TEAD1	-1.42923		0.503809	Mean	0.556817		0.523666	Mean	0.621297
0.903132	Mean	0.935061		0.281837	PBX1	0.776009		0.924528	CUX1	-1.4784		0.283353	Mean	1.22366		0.876903	Mean	-0.864101		0.313853	PAX2	1.51942
0.803754	Mean	-0.898122		0.163189	PAX8	0.986684		0.333806	HNF4A	0.511973		0.519157	TEAD1	0.691992		0.168012	Mean	1.76522		0.228925	TEAD1	-0.571405
0.308753	Mean	0.812123		0.82065	Mean	-0.300647		0.894773	Mean	0.534664		0.327149	PAX2	1.0373		0.112682	Mean	-1.46081		0.070255	Mean	-0.065779
0.768206	TFEC	1.40406		0.849717	TFCP2L1	-0.647649		0.533598	Mean	-0.185138		0.885202	NR6A1	-1.49792		0.407094	Mean	1.25241		0.519903	Mean	-2.25917
0.876933	MAF	-0.634136		0.682181	Mean	-1.21999		0.488646	Mean	-1.41558		0.236793	Mean	-0.0836362		0.898625	MLXIPL	-1.24535		0.146181	PAX8	0.221237
0.474843	Mean	0.935061		0.173306	Mean	-1.58953		0.0610383	Mean	0.384063		0.869654	Mean	0.406522		0.938508	Mean	-1.2998		0.0729315	Mean	0.582567
0.15175	Mean	-1.62876		0.877184	Mean	-0.906705		0.132783	Mean	-1.8162		0.668604	PAX2	1.35259		0.90548	Mean	-0.283313		0.251419	Mean	-0.386287
0.87655	MAF	-0.634136		0.0679976	Mean	1.04964		0.458061	Mean	0.499527		0.862632	TFCP2L1	-0.030639		0.88974	NFIB	-0.624556		0.269694	Mean	0.0450496
0.925759	Mean	-0.898122		0.233059	NR6A1	-0.906705		0.863945	Mean	-0.928545		0.0320992	Mean	0.561445		0.358186	Mean	0.839909		0.922558	SOX6	-2.38038
0.956862	Mean	-0.591242		0.645998	Mean	0.702917		0.882199	HNF4A	-0.853904		0.9171	Mean	0.499781		0.913733	Mean	0.0617803		0.798248	TFCP2L1	-0.509429
0.412021	Mean	2.07469		0.419441	Mean	-1.44886		0.253646	Mean	0.967362		0.848638	Mean	-0.454829		0.698836	Mean	-1.86047		0.452235	TFCP2L1	-0.911292
0.407865	Mean	0.90467		0.429566	PBX1	1.29134		0.464868	HNF4A	-0.117224		0.909411	TFCP2L1	-1.26804		0.747769	Mean	-0.0716973		0.125526	SOX6	0.245926
0.489288	PPARA	0.18944		0.809192	Mean	1.60537		0.927987	Mean	-0.347814		0.92546	Mean	-1.42915		0.524968	Mean	0.721058		0.880493	Mean	-0.23031
0.373409	HNF1A	-0.429374		0.53237	Mean	0.847571		0.478851	TFEC	1.31617		0.434322	THRB	-0.531049		0.917109	CUX1	-1.51365		0.876433	Mean	0.396728
0.0863616	Mean	-0.898122		0.0703852	PBX1	0.049687		0.294659	HNF4G	0.252894		0.027933	Mean	-1.58588		0.315495	HNF1A	0.555643		0.395525	Mean	-0.609431
0.137303	Mean	0.935061		0.475211	Mean	-0.765436		0.470725	Mean	-0.258879		0.784213	Mean	-0.6464		0.453453	HNF4A	0.618574		0.898636	Mean	-0.31623
0.352313	PPARA	1.41213		0.306376	Mean	0.831004		0.907368	Mean	-0.213086		0.195265	Mean	1.0852		0.917799	PPARA	-1.37868		0.0808817	SOX6	0.603525
0.22451	Mean	0.289348		0.870642	Mean	0.16901		0.405394	HNF4A	-1.40557		0.811453	Mean	-1.02363		0.106122	HNF4G	-0.0174705		0.956862	NR6A1	0.911051
0.147512	HNF4G	-0.724663		0.929891	PAX2	-0.765436		0.909858	Mean	-0.82537		0.566439	Mean	0.733275		0.389137	Mean	1.14845		0.225575	PAX2	0.411941
0.210272	CUX1	-0.41857		0.900977	TFCP2L1	-0.647649		0.885689	MLXIPL	0.677522		0.136738	Mean	0.663153		0.109651	Mean	1.49223		0.438291	PAX2	1.23673
0.378413	GLIS1	1.46358		0.231606	PAX2	1.79877		0.228774	HNF1A	1.04904		0.140409	NR6A1	0.507729		0.486854	CUX1	1.11269		0.324978	PAX8	-0.344241
0.925419	Mean	1.40406		0.232196	Mean	-1.21999		0.89531	MAF	0.0155698		0.245362	Mean	0.726476		0.0954445	Mean	0.268678		0.0811528	PBX1	-1.21051
0.372781	HNF4G	0.935061		0.194863	THRB	-0.749706		0.254284	Mean	-0.89711		0.222752	PAX2	0.874522		0.340301	Mean	-0.465157		0.885367	NR6A1	-0.278469
0.483881	Mean	0.087865		0.541775	ESRRG	-1.44886		0.922326	Mean	0.378049		0.269428	Mean	0.124254		0.77557	Mean	0.198536		0.450136	PAX2	1.24481
0.0943671	Mean	-0.724663		0.412773	Mean	1.27852		0.777741	Mean	0.0885612		0.931111	Mean	-1.38389		0.961985	HNF4G	-0.729666		0.804411	PBX1	-0.345894
0.367963	TFEC	-0.591242		0.229309	THRB	0.831004		0.472206	HNF1A	1.63952		0.355712	Mean	-0.0753608		0.11296	Mean	0.0980499		0.177339	PAX2	-0.260285
0.921403	Mean	-0.724663		0.0948524	Mean	-0.749706		0.445097	Mean	2.05644		0.476865	Mean	0.0968128		0.23852	Mean	0.651093		0.207058	Mean	0.806495
0.0862885	Mean	-0.774383		0.925016	THRB	-0.749706		0.105114	Mean	1.35049		0.435592	TFCP2L1	0.34736		0.178365	Mean	1.04283		0.924781	ESRRG	0.376662
0.951888	Mean	0.087865		0.0534253	SOX6	1.20645		0.118897	MAF	0.597642		0.544643	Mean	-0.544958		0.434464	PPARA	0.803819		0.911101	Mean	-1.18466
0.451413	Mean	-0.591242		0.427812	Mean	0.266378		0.355077	HNF1A	0.354896		0.448551	Mean	-1.66724		0.22593	GLIS1	0.591618		0.460308	Mean	-0.218192
0.467968	HNF1A	-0.429374		0.396068	Mean	-0.906705		0.319586	Mean	0.942279		0.855188	Mean	0.0863401		0.467086	Mean	-1.62496		0.234887	ESRRG	0.024953
0.940431	MAF	-0.634136		0.981531	Mean	1.27852		0.975023	Mean	-1.3166		0.885569	Mean	0.910944		0.181389	Mean	0.902583		0.927557	Mean	0.121898
0.0132163	MAF	2.13479		0.907762	ESRRG	-1.44886		0.25146	CUX1	-0.459504		0.257039	ESRRG	-1.35503		0.136318	HNF1A	0.245661		0.418626	THRB	0.923484
0.372644	CUX1	0.289348		0.20776	Mean	0.852396		0.405205	Mean	0.394841		0.0939768	PBX1	0.134662		0.878239	CUX1	0.379248		0.898398	PBX1	0.319635
0.02953	Mean	-0.647274		0.363841	Mean	-0.647649		0.900161	NFIB	1.16509		0.165688	Mean	0.513409		0.229309	Mean	0.549046		0.433803	Mean	0.491946
0.278636	Mean	-0.634136		0.0670542	THRB	0.831004		0.886258	GLIS1	-1.35406		0.435816	Mean	0.153769		0.436185	MAF	-0.569576		0.147325	TEAD1	0.0499872
0.171345	Mean	1.11286		0.247931	TFCP2L1	-0.647649		0.260245	HNF4A	-0.78877		0.431615	Mean	1.10014		0.913787	MLXIPL	-1.9184		0.872503	THRB	0.708271
0.419945	Mean	-0.724663		0.596822	PAX2	-0.765436		0.0196817	HNF1A	0.341626		0.277726	THRB	-1.80109		0.827056	GLIS1	-2.07175		0.871828	PBX1	-1.6819
0.425273	HNF4A	-0.774383		0.132038	Mean	0.702917		0.967945	HNF4A	-1.70271		0.87307	Mean	0.887058		0.413178	Mean	-0.0552461		0.778313	PBX1	0.314015
0.954852	Mean	-1.72509		0.476181	NR6A1	-0.906705		0.330159	Mean	-0.800837		0.916663	PAX2	0.87105		0.894511	PPARA	-0.723872		0.542739	Mean	1.23016
0.927001	CUX1	-0.41857		0.342938	Mean	1.64953		0.762966	Mean	-1.52111		0.928429	Mean	0.758009		0.632898	Mean	0.0465307		0.149803	Mean	0.630357
0.918557	PPARA	0.90467		0.429566	Mean	0.702917		0.453304	TFEC	-1.05442		0.394714	Mean	0.168277		0.277038	MLXIPL	0.670218		0.686935	SOX6	1.33546
0.877962	Mean	-0.591242		0.770187	Mean	-1.07261		0.496783	Mean	1.25047		0.136318	THRB	-0.235355		0.435592	Mean	0.625057		0.925403	Mean	-0.277119
0.293912	GLIS1	-0.898122		0.411321	TFCP2L1	-0.647649		0.459681	Mean	0.864333		0.911554	PBX1	-1.71543		0.522199	CUX1	-1.89091		0.360294	Mean	1.00389
0.884736	PPARA	-1.03325		0.290811	Mean	-0.906705		0.93904	Mean	0.65769		0.154511	Mean	-1.66322		0.269395	PPARA	1.53322		0.0841699	Mean	0.991565
0.878653	TFEC	1.40406		0.919965	NR6A1	0.493193		0.574395	NFIB	-0.940228		0.79665	PBX1	1.42097		0.911082	HNF4A	-1.75284		0.322431	Mean	1.10399
0.461255	Mean	0.935061		0.945427	Mean	0.776009		0.348061	HNF1A	0.862098		0.787538	Mean	-0.119728		0.137055	HNF4A	1.16105		0.274903	Mean	1.66265
0.859312	MLXIPL	-0.647274		0.585026	THRB	-0.749706		0.89088	Mean	-0.936396		0.722241	Mean	-0.185327		0.860589	PPARA	-0.719219		0.175032	Mean	-0.206276
0.147191	Mean	-1.03325		0.908024	Mean	-0.765436		0.446259	HNF4G	-0.25879		0.475211	PBX1	0.641853		0.0555969	MLXIPL	1.09717		0.391717	Mean	0.274927
0.868922	Mean	1.11286		0.546717	Mean	1.04964		0.330116	HNF4G	1.69498		0.0548889	PAX2	-0.998074		0.834368	Mean	-1.10478		0.0528119	Mean	0.287573
0.405709	Mean	0.087865		0.930482	ESRRG	-0.300647		0.18329	Mean	0.645704		0.477502	Mean	2.23997		0.936431	Mean	0.215964		0.867462	Mean	0.614469
0.0322387	MLXIPL	-0.647274		0.246845	SOX6	-0.00676992		0.967315	Mean	-0.552059		0.897474	TEAD1	-0.518532		0.211869	TFEC	0.176291		0.888609	Mean	1.53711
0.670968	CUX1	1.49954		0.456499	Mean	1.77459		0.540878	Mean	0.790814		0.191123	Mean	-0.204583		0.232777	Mean	0.190352		0.454823	PAX8	-0.309316
0.148214	NFIB	0.562605		0.851129	Mean	-1.44886		0.211849	CUX1	-0.139563		0.333812	ESRRG	0.780213		0.429107	HNF4G	1.48145		0.254719	Mean	-0.0486513
0.420735	HNF4A	0.812123		0.244412	Mean	-0.00676992		0.9285	Mean	-0.0893601		0.473743	Mean	0.333602		0.484891	Mean	1.05973		0.883082	TFCP2L1	-0.247281
0.0391647	Mean	2.13479		0.764851	SOX6	-1.21999		0.307469	MAF	-1.63853		0.580937	TEAD1	1.22031		0.896094	Mean	-0.59463		0.233637	THRB	-0.0705295
0.570711	HNF4A	-0.774383		0.387771	NR6A1	0.493193		0.322431	MAF	-0.471053		0.923822	Mean	0.533069		0.919334	GLIS1	-1.17073		0.938578	TEAD1	0.596014
0.360608	Mean	-0.591242		0.94448	SOX6	-0.00676992		0.298678	HNF4A	-1.55407		0.19024	ESRRG	0.34912		0.935728	Mean	-0.950823		0.357179	Mean	0.360548
0.342253	CUX1	2.00181		0.666881	Mean	1.75566		0.534928	PPARA	1.06881		0.723236	PAX2	1.63083		0.371669	GLIS1	1.02228		0.822101	Mean	-1.29093
0.0307365	PPARA	0.18944		0.89889	Mean	0.852396		0.137248	NFIB	-0.645699		0.411258	Mean	-0.556579		0.0920553	Mean	0.965613		0.792664	Mean	0.972002
0.228627	Mean	-0.591242		0.923085	Mean	-1.19197		0.899752	PPARA	-1.29106		0.411734	Mean	1.54368		0.712263	Mean	-1.50977		0.509023	SOX6	1.5192
0.70768	Mean	-1.03325		0.65091	THRB	-0.749706		0.149155	MLXIPL	0.950948		0.405877	PAX2	1.02315		0.57306	Mean	0.558572		0.0528119	NR6A1	-0.106338
0.890167	Mean	-0.591242		0.896675	Mean	0.16901		0.837888	MLXIPL	-0.643596		0.413085	NR6A1	1.65872		0.526503	PPARA	1.82217		0.490314	Mean	1.28741
0.760728	TFEC	-0.591242		0.68043	Mean	0.831004		0.905211	Mean	-0.676191		0.910733	PBX1	-0.3512		0.108683	Mean	0.0882963		0.924382	PBX1	0.369213
0.0553281	MLXIPL	-0.647274		0.400553	Mean	-0.906705		0.328438	Mean	0.418302		0.265641	ESRRG	1.34152		0.851791	Mean	0.250805		0.245098	PAX2	-0.293507
0.399744	HNF4G	-0.724663		0.274812	Mean	0.847571		0.56034	TFEC	1.119		0.912664	Mean	-1.02419		0.831247	Mean	-1.07321		0.34517	Mean	0.5246
0.625302	CUX1	0.791623		0.340929	Mean	0.6295		0.888917	Mean	-0.609543		0.106112	Mean	-0.328161		0.220198	TFEC	0.436147		0.785873	Mean	0.711647
0.868193	NFIB	0.562605		0.42833	Mean	-0.749706		0.748354	PPARA	1.83791		0.199644	Mean	1.5389		0.235886	HNF1A	0.90004		0.942039	Mean	-0.0614643
0.436837	Mean	2.09872		0.774257	PAX8	0.986684		0.380433	HNF4G	-0.272444		0.409773	PBX1	-1.33043		0.387771	Mean	-0.564696		0.152422	Mean	0.420292
0.0964537	GLIS1	0.591949		0.912008	TEAD1	2.03643		0.861091	GLIS1	-1.23762		0.910385	Mean	-1.12759		0.909866	GLIS1	-2.09409		0.365325	Mean	0.427245
0.14365	Mean	-0.429374		0.671047	TFCP2L1	0.801707		0.446297	HNF4G	-0.940122		0.907371	PAX8	0.533257		0.367411	NFIB	1.2146		0.302399	SOX6	0.238988
0.282516	HNF4G	0.935061		0.870316	PAX8	1.27852		0.913575	GLIS1	-0.66944		0.289324	SOX6	0.955713		0.396182	MLXIPL	0.293247		0.778068	TEAD1	1.34358
0.194781	GLIS1	-0.898122		0.31074	TEAD1	0.266378		0.94821	CUX1	-1.34031		0.880493	TEAD1	-0.82344		0.170991	Mean	0.750933		0.881864	TFCP2L1	0.113336
0.227564	HNF4A	0.812123		0.315424	PAX8	-0.480014		0.948211	PPARA	0.0421828		0.0686702	ESRRG	-0.244097		0.408723	Mean	0.796498		0.912257	Mean	-1.13397
0.235737	Mean	-0.591242		0.489392	PAX8	-0.480014		0.429566	Mean	0.518005		0.911586	Mean	0.312838		0.178147	Mean	0.730927		0.449041	THRB	-0.50683
0.412513	Mean	1.11286		0.359986	Mean	0.776009		0.843589	Mean	-0.483242		0.102765	NR6A1	0.625103		0.338907	NFIB	-1.70726		0.890979	SOX6	-0.399263
0.654439	GLIS1	-0.898122		0.546717	NR6A1	-0.906705		0.872882	HNF4A	0.486423		0.42672	ESRRG	0.810093		0.171314	Mean	1.11062		0.527507	NR6A1	-2.89808
0.52764	GLIS1	-0.898122		0.435594	TEAD1	0.266378		0.195268	PPARA	1.46201		0.355731	SOX6	0.0234988		0.346171	HNF4G	0.802511		0.462188	SOX6	1.20636
0.911234	TFEC	-0.591242		0.423455	Mean	-1.21999		0.600063	CUX1	0.189647		0.625264	Mean	-1.55102		0.281329	HNF1A	-0.559852		0.430221	Mean	1.10534
0.252722	GLIS1	-0.898122		0.914256	ESRRG	0.371018		0.914869	Mean	0.851756		0.900237	NR6A1	1.69397		0.147176	PPARA	1.06503		0.789077	Mean	-0.550538
0.93018	MLXIPL	-0.647274		0.428819	PAX2	0.852396		0.125051	NFIB	1.16527		0.04407	Mean	-0.102954		0.570441	MLXIPL	-0.554998		0.419807	Mean	-0.145248
0.0126212	Mean	0.18944		0.702127	THRB	-0.749706		0.926365	Mean	-0.541061		0.894856	ESRRG	0.730509		0.0219546	GLIS1	-1.01928		0.456598	THRB	-1.34417
0.902504	Mean	-0.724663		0.0393975	PBX1	0.776009		0.624229	MAF	0.832866		0.15547	TFCP2L1	1.64273		0.874937	HNF4A	-0.482882		0.879619	Mean	-0.038879
0.0689551	Mean	1.74017		0.270474	Mean	0.266378		0.781065	MAF	-0.0716727		0.0453853	TEAD1	0.431169		0.921412	HNF1A	-1.81954		0.149155	Mean	-0.585678
0.838734	GLIS1	-0.898122		0.181809	PAX8	-0.480014		0.170142	Mean	-0.447488		0.43183	NR6A1	-0.533389		0.0342176	Mean	0.596787		0.356946	Mean	0.921739
0.771624	NFIB	0.562605		0.399911	Mean	-0.749706		0.853678	MAF	-1.07799		0.245098	Mean	0.247904		0.23707	Mean	1.46132		0.116879	Mean	0.42465
0.269956	HNF4A	-0.774383		0.553994	Mean	1.79877		0.375155	PPARA	-1.45723		0.259297	PBX1	-0.421832		0.638024	HNF4A	0.679525		0.947035	Mean	0.502234
0.107849	Mean	-0.591242		0.892006	Mean	0.801707		0.199083	HNF4A	-1.58018		0.921613	PAX2	0.455694		0.160116	CUX1	0.260505		0.909965	NR6A1	1.16165
0.911	Mean	1.40406		0.805228	Mean	-0.906705		0.423836	Mean	0.0506437		0.908539	TFCP2L1	0.43666		0.805795	MLXIPL	-0.448078		0.681924	ESRRG	-1.9624
0.936379	HNF4A	-0.774383		0.881864	Mean	-1.07261		0.694398	Mean	2.05081		0.822865	PAX8	2.58518		0.0393975	HNF4A	0.606655		0.470725	PAX2	0.429067
0.846812	Mean	-0.774383		0.392944	TFCP2L1	0.801707		0.784213	Mean	-0.810934		0.390617	NR6A1	0.573388		0.437582	Mean	1.52443		0.0402281	Mean	0.235349
0.901739	Mean	-0.898122		0.343153	ESRRG	1.77459		0.900073	Mean	1.2395		0.74994	NR6A1	-1.7893		0.375209	MLXIPL	0.789548		0.442876	Mean	-2.22163
0.218418	GLIS1	1.46358		0.656622	Mean	1.31208		0.793112	Mean	-1.08093		0.381053	PAX8	-0.82968		0.101188	Mean	1.03076		0.260321	Mean	0.5338
0.390617	Mean	-0.581244		0.288293	TEAD1	0.266378		0.872513	Mean	-0.347366		0.812282	PAX8	1.01398		0.907246	NFIB	-0.194442		0.864043	Mean	-0.177873
0.681924	Mean	0.289348		1	Mean	-1.44886		0.0688947	MAF	1.62154		0.874118	Mean	-1.37688		0.286482	PPARA	0.158418		0.273121	SOX6	-0.0415507
0.464413	Mean	2.09872		0.908321	SOX6	1.20645		0.764368	MLXIPL	-0.581615		0.820179	TEAD1	1.03006		0.912682	HNF4A	-1.54342		0.905283	TEAD1	1.12782
0.0511325	HNF4G	-0.724663		0.53237	Mean	-0.647649		0.88429	HNF4G	-1.37726		0.705824	TEAD1	-1.70886		0.100613	Mean	0.110759		0.703347	PBX1	0.499984
0.344288	Mean	-0.581244		0.223818	PBX1	-1.19197		0.868404	HNF4G	-0.143177		0.471057	Mean	0.394084		0.60237	MAF	0.566282		0.125526	PAX2	0.554537
0.884895	Mean	-1.03325		0.914524	TEAD1	0.266378		0.722241	CUX1	0.0375252		0.69746	Mean	1.55241		0.445881	HNF4G	0.294804		0.779113	PAX8	0.749869
0.136377	CUX1	-0.41857		0.476483	PAX2	-0.765436		0.920868	Mean	0.491497		0.478932	Mean	0.253461		0.525163	HNF1A	0.396179		0.791642	Mean	-2.72047
0.686935	Mean	-0.647274		0.914524	Mean	1.59702		0.340671	MLXIPL	-0.511571		0.39291	Mean	-0.507198		0.65091	Mean	0.0217391		0.956582	SOX6	0.153683
0.525527	MAF	-0.634136		0.615116	Mean	0.831004		0.784533	Mean	0.428254		0.12441	PAX8	0.519247		0.902239	PPARA	-0.983893		0.461255	TEAD1	0.43658
0.444595	Mean	-0.581244		0.905932	SOX6	1.91613		0.747664	TFEC	-1.36064		0.204298	Mean	0.927376		0.269289	Mean	0.518511		0.626457	Mean	-1.72212
0.916638	Mean	-0.774383		0.893066	Mean	-0.906705		0.348822	Mean	0.257848		0.632898	Mean	0.987133		0.0996345	PPARA	0.406847		0.757968	NR6A1	0.21007
0.304424	Mean	0.930842		0.912226	Mean	-1.19197		0.15276	Mean	1.37173		0.0295904	Mean	0.965333		0.874001	MLXIPL	-1.27945		0.927273	Mean	0.510761
0.768269	CUX1	-1.62876		0.402228	PBX1	-1.19197		0.262252	Mean	0.989943		0.141073	THRB	1.15205		0.374692	CUX1	1.13482		0.903774	TFCP2L1	-1.59619
0.64445	Mean	0.90467		0.892603	THRB	-0.749706		0.847971	Mean	1.26646		0.418577	Mean	-1.01052		0.150449	MLXIPL	1.00246		0.228121	Mean	-0.393686
0.102504	Mean	0.289348		0	Mean	-0.765436		0.442619	PPARA	-0.498937		0.695056	Mean	0.464775		0.881702	Mean	-0.631773		0.8922	Mean	0.443851
0.925841	MAF	-0.634136		0.0947175	Mean	-1.19197		0.11393	Mean	-0.594712		0.299349	Mean	-1.1426		0.802546	HNF4G	-0.262371		0.894283	Mean	0.0302263
0.26018	Mean	-0.647274		0.57009	Mean	-0.906705		0.0202607	HNF4A	1.47948		0.112363	ESRRG	0.822655		0.899989	HNF1A	-0.977601		0.330707	NR6A1	-0.00549568
0.0664582	MLXIPL	2.12032		0.116157	THRB	0.831004		0.881417	Mean	-1.72911		0.92023	PAX2	-0.920428		0.246505	MAF	1.16243		0.676007	Mean	-0.285282
0.475679	Mean	-0.634136		0.857922	PAX8	0.16901		0.29784	TFEC	1.24076		0.871375	THRB	0.959185		0.377577	Mean	-0.441469		0.899865	TEAD1	-0.438131
0.434458	Mean	1.40406		0.907546	PAX8	1.52527		0.349779	Mean	0.613532		0.971648	Mean	-0.862535		0.261098	Mean	1.02948		0.951651	TEAD1	-2.51899
0.87315	Mean	0.930842		0.251508	Mean	0.266378		0.0811528	GLIS1	0.807777		0.433647	Mean	-1.59411		0.438804	TFEC	1.02271		0.287109	Mean	-0.0203629
0.0653866	Mean	-1.62876		0.919862	Mean	-0.749706		0.454597	HNF4G	1.46119		0.475725	Mean	-0.362722		0.494695	MLXIPL	-1.12376		0.645543	SOX6	0.583693
0.0518882	CUX1	-0.41857		0.275243	Mean	0.049687		0.405494	Mean	-1.83148		0.826166	PAX2	1.62246		0.356322	HNF4A	0.412999		0.131644	NR6A1	0.945399
0.124534	MAF	2.13479		0.460037	Mean	0.702917		0.848524	Mean	0.0379318		0.451161	Mean	-1.31976		0.0218396	NFIB	-0.119939		0.461332	Mean	0.759436
0.440625	Mean	2.57124		0.102504	PAX2	-0.765436		0.826905	Mean	-0.111425		0.0400305	NR6A1	0.104814		0.12441	GLIS1	1.16937		0.0792672	PAX2	-2.64103
0.488646	Mean	-1.03325		0.61294	Mean	0.16901		0.888109	CUX1	0.279828		0.0440388	Mean	-1.71		0.881749	HNF1A	-1.29516		0.904498	Mean	-0.0300037
0.938996	MAF	-0.634136		0.494005	PBX1	0.776009		0.789077	Mean	1.59313		0.464315	Mean	-1.72584		0.908855	Mean	-1.98742		0.418882	PAX2	0.0356407
0.296868	MLXIPL	-0.647274		0.315495	Mean	-0.647649		0.315418	Mean	-0.729416		0.125846	THRB	0.695202		0.187256	HNF4G	-1.50731		0.679574	SOX6	-2.20508
0.91029	Mean	-0.429374		0.905748	ESRRG	-1.44886		0.472363	CUX1	-1.44821		0.342281	Mean	0.535892		0.346811	Mean	1.06664		0.856181	Mean	0.758267
0.896148	Mean	-0.634136		0.260245	THRB	-0.749706		0.799378	HNF4G	-1.26322		0.140409	ESRRG	0.284222		0.325029	Mean	0.412995		0.286787	TFCP2L1	-0.248085
0.394032	Mean	0.289348		0.903843	TEAD1	0.266378		0.245999	Mean	0.419042		0.340871	TFCP2L1	1.23283		0.531623	HNF4A	-0.0495564		0.186383	Mean	-0.0300259
0.422792	Mean	-0.898122		0.855343	Mean	0.371018		0.114007	TFEC	0.773856		0.421993	NR6A1	-0.051332		0.14997	NFIB	0.098193		0.194037	Mean	0.479368
0.205114	HNF4G	0.935061		0.301871	THRB	-0.749706		0.218117	CUX1	1.40659		0.23986	Mean	0.118825		0.610032	HNF4A	-1.2114		0.681924	Mean	-1.97067
0.150666	CUX1	0.289348		0.453687	Mean	-0.300647		0.932625	Mean	0.672717		0.579777	Mean	-1.66232		0.451093	MLXIPL	0.939774		0.111412	PBX1	0.0796899
0.219873	Mean	-0.774383		0.890926	Mean	-1.19197		0.280149	Mean	0.772816		0.839102	Mean	-0.732524		0.887949	MLXIPL	-0.662677		0.485219	Mean	1.20874
0.0863616	PPARA	-1.03325		0.591576	Mean	-0.765436		0.79501	Mean	-0.976589		0.90369	Mean	0.506397		0.194149	HNF1A	0.541203		0.322394	Mean	-0.185431
0.89555	Mean	-1.03325		0.834368	Mean	-0.00676992		0.329923	CUX1	-0.34766		0.388506	Mean	-0.317165		0.775643	Mean	0.376966		0.864486	PAX2	0.328234
0.214943	MLXIPL	-0.647274		0.296231	PBX1	0.776009		0.394759	Mean	0.25076		0.879712	Mean	1.06694		0.230693	Mean	0.361712		0.263904	TEAD1	0.59555
0.910488	Mean	-0.774383		0.368255	THRB	-0.749706		0.925155	Mean	0.219158		0.0943671	SOX6	-0.215823		0.135271	Mean	0.991831		0.966617	Mean	1.59931
0.422912	TFEC	-0.591242		0.888086	Mean	1.73901		0.397961	Mean	0.60359		0.329392	Mean	-0.652462		0.130756	TFEC	0.483269		0.424826	TFCP2L1	-0.104382
0.235737	CUX1	-0.41857		0.912547	PAX2	-0.765436		0.804849	HNF4G	1.33923		0.235442	SOX6	0.0136767		0.818165	NFIB	-0.67567		0.854265	Mean	0.216602
0.897509	MLXIPL	-0.647274		0.527553	PBX1	1.29134		0.695056	CUX1	0.371128		0.373274	Mean	-0.658339		0.68043	CUX1	-0.427673		0.503489	Mean	0.397906
0.86162	TFEC	-0.591242		0.52744	TEAD1	-1.07261		0.233749	Mean	-1.48173		0.625302	SOX6	1.21859		0.87679	Mean	-1.62278		0.186254	Mean	0.437865
0.847292	Mean	1.23171		0.764368	Mean	-0.647649		0.89088	Mean	-0.90303		0.228668	Mean	0.782155		0.43922	Mean	1.77988		0.797955	SOX6	0.741628
0.88565	Mean	-0.724663		0.845377	NR6A1	0.493193		0.922817	MAF	-1.16183		0.251554	Mean	1.13532		0.543222	MAF	0.798647		0.273121	PAX2	0.0964197
0.610844	Mean	0.791623		0.124428	PAX8	0.986684		0.9171	CUX1	0.47782		0.31162	Mean	1.35236		0.625264	Mean	0.670356		0.631492	Mean	-2.13694
0.0653866	GLIS1	0.591949		0.211849	TEAD1	0.266378		0.834368	MAF	-1.45277		0.832043	TFCP2L1	0.400949		0.197848	Mean	0.929896		0.527553	Mean	1.92258
0.942277	Mean	-0.724663		0.92956	THRB	-0.749706		0.150195	PPARA	0.36778		0.923504	PAX8	-1.68161		0.287535	Mean	1.1942		0.277038	ESRRG	-0.526143
0.234887	MAF	-0.634136		0.951888	PBX1	0.049687		0.34223	Mean	0.66175		0.543434	Mean	0.514446		0.521024	HNF4A	0.864756		0.336217	TFCP2L1	1.48738
0.882089	MAF	-0.634136		0.717916	Mean	-0.906705		0.246595	HNF1A	0.149798		0.0453853	NR6A1	0.364996		0.0518882	GLIS1	1.23878		0.288138	Mean	0.917682
0.248521	Mean	1.09888		0.967315	Mean	0.986684		0.349471	Mean	0.53303		0.454823	ESRRG	1.08865		0.852679	HNF4G	0.282298		0.0855943	THRB	0.681654
0.773473	GLIS1	-0.898122		0.317923	Mean	0.266378		0.112954	HNF4G	1.23213		0.345692	Mean	0.0169063		0.115444	PPARA	0.0970987		0.919444	Mean	-0.694018
0.501413	HNF4G	1.90594		0.245332	SOX6	-1.21999		0.0989965	HNF1A	-1.1605		0.897563	Mean	-0.856021		0.446382	Mean	0.395877		0.582698	Mean	-2.52608
0.315866	Mean	0.562605		0.230015	Mean	-1.07261		0.105015	Mean	0.44219		0.46208	Mean	-0.585935		0.372701	Mean	0.453822		0.346171	Mean	1.53183
0.481188	HNF4A	-0.774383		0.928913	Mean	-0.749706		0.211653	HNF4A	-0.986964		0.856103	Mean	0.125655		0.357498	MAF	0.797101		0.474764	Mean	0.386421
0.191123	Mean	0.812123		0.153078	Mean	-0.00676992		0.260075	Mean	1.50684		0.31847	SOX6	0.50742		0.455359	Mean	1.56099		0.441538	SOX6	-1.90353
0.331417	Mean	-0.591242		0.34386	PAX2	-0.765436		0.462883	TFEC	0.480464		0.60237	PBX1	1.61428		0.848506	MAF	-0.83091		0.827531	Mean	0.305616
0.93589	CUX1	-1.62876		0.186948	Mean	-1.07261		0.523442	Mean	0.0732093		0.293912	NR6A1	0.404907		0.230432	Mean	0.920452		0.152422	Mean	0.626641
0.901608	TFEC	-0.591242		0.821468	Mean	-1.58953		0.451952	GLIS1	1.63137		0.121907	Mean	-0.171949		0.929219	HNF4A	-1.3372		0.177662	Mean	0.28409
0.118945	HNF4A	0.812123		0.787297	PAX2	-0.765436		0.10289	MAF	1.30989		0.888807	Mean	0.210428		0.542922	Mean	1.4693		0.56679	TFCP2L1	-0.92992
0.282685	PPARA	-1.03325		0.424255	Mean	0.986684		0.717916	Mean	-1.20465		0.821168	SOX6	-0.553064		0.193831	Mean	-0.503267		0.169268	PAX8	-0.58719
0.371685	Mean	-0.898122		0.239335	Mean	-0.749706		0.159499	Mean	-0.18661		0.325083	Mean	0.969533		0.462944	Mean	0.373091		0.850846	NR6A1	0.575793
0.363598	Mean	2.20746		0.431398	PAX2	-0.765436		0.203931	Mean	-0.344496		0.46208	SOX6	-0.625399		0.779303	MLXIPL	-0.149326		0.887488	Mean	-0.784342
0.819873	Mean	-0.581244		0.16305	Mean	-0.00676992		0.937972	Mean	-1.05007		0.687231	Mean	-0.947581		0.509011	CUX1	1.02315		0.439169	Mean	1.04914
0.321402	GLIS1	-0.898122		0.745338	NR6A1	-0.906705		0.768206	Mean	-1.73086		0.774617	Mean	-1.12339		0.85018	Mean	-0.194624		0.402183	Mean	-0.0491812
0.140409	MAF	-0.634136		0.822795	Mean	2.41967		0.402063	Mean	-1.48576		0.114782	SOX6	-1.52216		0.91354	Mean	-1.48861		0.933611	PAX2	-0.703101
0.229266	CUX1	0.791623		0.784533	PAX8	-0.480014		0.179033	TFEC	0.807822		0.18979	TEAD1	-0.316739		0.687367	Mean	-0.434034		0.306497	TFCP2L1	0.129482
0.168721	Mean	2.09872		0.897058	SOX6	0.702917		0.862922	Mean	0.105643		0.923197	THRB	-0.406079		0.870803	Mean	-1.03931		0.239769	Mean	1.23005
0.74438	Mean	-0.898122		0.884893	PAX2	1.79877		0.220301	Mean	-0.905968		0.254328	SOX6	0.518761		0.899524	CUX1	-1.07856		0.967593	Mean	-0.120966
0.193558	TFEC	2.57124		0.468323	Mean	0.847571		0.475233	CUX1	0.735078		0.80668	ESRRG	-0.0803096		0.844778	CUX1	0.714367		0.902294	PAX2	-2.56105
0.914798	HNF4A	-0.774383		0.471532	ESRRG	-0.300647		0.436568	Mean	0.258216		0.633671	Mean	-1.31355		0.810395	HNF1A	-0.32434		0.195083	ESRRG	0.0584748
0.19394	Mean	0.90467		0.258036	ESRRG	0.371018		0.882947	Mean	-1.29514		0.765743	THRB	0.0338443		0.579777	PPARA	-1.47803		0.69458	Mean	-0.0025253
0.348968	HNF4A	0.812123		0.266975	Mean	-0.749706		0.878091	Mean	0.570644		0.908773	Mean	0.385085		0.508259	Mean	0.5505		0.278063	Mean	0.420691
0.372781	HNF1A	-0.429374		0.669289	NR6A1	1.31208		0.359663	Mean	-1.53969		0.300712	Mean	-0.875553		0.512527	NFIB	-0.280971		0.25503	Mean	-0.0198309
0.490613	Mean	-0.429374		0.915153	Mean	0.493193		0.881864	Mean	0.10955		0.796185	NR6A1	-0.559547		0.0805407	HNF1A	0.478765		0.838734	ESRRG	-2.95124
0.242868	HNF4G	-0.724663		0.902294	Mean	-0.765436		0.546322	TFEC	-0.349594		0.529078	PBX1	1.12085		0.348968	Mean	0.680095		0.338874	NR6A1	-0.946828
0.154254	Mean	1.11286		0.394032	Mean	-1.21999		0.422179	Mean	-0.579576		0.348702	Mean	0.0936911		0.887047	GLIS1	-0.734787		0.874161	PAX8	1.42665
0.879195	NFIB	0.562605		0.956582	TFCP2L1	-0.647649		0.926585	Mean	-0.224074		0.882199	Mean	-0.434139		0.437538	HNF4G	1.24331		0.931555	Mean	0.751701
0.208664	Mean	1.46358		0.79088	SOX6	0.702917		0.263361	Mean	-0.10262		0.197852	ESRRG	0.145117		0.401163	MLXIPL	0.76545		0.757968	PBX1	0.742596
0.414804	Mean	1.49954		0.684316	Mean	1.04964		0.105547	Mean	0.331623		0.289753	PAX8	-0.144239		0.569032	CUX1	-2.12393		0.335723	Mean	-0.142427
0.432113	Mean	-0.647274		0.286486	Mean	0.776009		0.541004	GLIS1	-1.3711		0.147175	NR6A1	-0.378268		0.122493	PPARA	0.858787		0.405199	ESRRG	0.315749
0.247141	Mean	-0.647274		0.859575	Mean	-0.906705		0.967886	Mean	-0.846588		0.044384	ESRRG	0.494201		0.15681	HNF1A	0.134972		0.421796	Mean	0.643973
0.476249	MAF	-0.634136		0.133315	PAX2	0.852396		0.378145	CUX1	-0.610436		0.522199	Mean	-1.65015		0.20961	Mean	0.0763391		0.148454	PAX2	0.971893
0.440902	CUX1	1.49954		0.247567	Mean	0.852396		0.947488	NFIB	-0.326262		0.447039	Mean	-1.37292		0.901053	Mean	-0.477924		0.04497	PBX1	0.435804
0.183707	Mean	-0.429374		0.0989965	SOX6	-0.00676992		0.904847	Mean	-1.15999		0.25714	Mean	-0.0350604		0.51249	GLIS1	-1.34326		0.472363	Mean	-2.10708
0.192184	CUX1	1.76868		0.925682	Mean	-1.19197		0.882028	Mean	-0.136205		0.437785	Mean	0.794769		0.884895	Mean	-1.72425		0.517775	Mean	-2.76153
0.363503	MAF	-0.634136		0.0683278	Mean	0.852396		0.0747587	Mean	0.138294		0.443123	TFCP2L1	-0.56904		0.246921	Mean	0.875109		0.269864	PAX2	-0.0591853
0.0377276	MAF	2.13479		0.946776	Mean	-1.19197		0.261127	Mean	0.0478098		0.909165	PAX2	1.33528		0.831605	Mean	-0.62875		0.938578	Mean	0.604158
0.890682	Mean	-0.591242		0.274922	Mean	-0.765436		0.0747812	TFEC	0.370886		0.965671	Mean	-1.36398		0.0935629	TFEC	0.399369		0.880327	Mean	-1.01859
0.260177	HNF4G	-0.724663		0.373016	THRB	-0.749706		0.260075	HNF1A	1.4947		0.519157	PBX1	0.753451		0.193995	HNF4A	0.320509		0.108701	Mean	-0.12897
0.217108	HNF1A	2.09872		0.915235	ESRRG	-0.300647		0.858027	PPARA	0.400335		0.926058	Mean	-1.6881		0.402228	Mean	-0.981453		0.844484	Mean	1.19503
0.369376	PPARA	0.18944		0.9292	ESRRG	-0.300647		0.25501	GLIS1	0.783142		0.893291	NR6A1	-0.649025		0.921998	Mean	-0.366751		0.924093	TFCP2L1	1.22993
0.921002	HNF4G	-0.724663		0.0126212	Mean	-1.21999		0.9292	Mean	0.686342		0.541435	PAX2	-0.622405		0.684561	HNF1A	-0.507041		0.919337	PAX2	0.0632023
0.249359	Mean	2.13479		0.90804	Mean	-0.749706		0.858688	TFEC	-0.0491355		0.0903099	Mean	1.50249		0.290707	MLXIPL	0.570853		0.0600225	Mean	-0.159324
0.855032	TFEC	-0.591242		0.295578	Mean	0.776009		0.842657	NFIB	-1.308		0.510232	Mean	1.10593		0.0551212	CUX1	0.128626		0.355897	Mean	0.9876
0.408723	MLXIPL	1.09888		0.36642	Mean	0.266378		0.935935	HNF4A	-0.649256		0.358712	Mean	1.31972		0.357482	Mean	0.762705		0.269854	Mean	1.34761
0.0126212	Mean	-0.429374		0.574395	Mean	-0.765436		0.915153	CUX1	1.91883		0.88401	Mean	-1.12569		0.487131	NFIB	0.403662		0.229021	Mean	-1.35144
0.13427	Mean	0.562605		0.329362	Mean	1.75566		0.0736814	HNF4G	-0.256209		0.0769932	Mean	1.09012		0.133828	Mean	0.867483		0.893697	THRB	-2.86545
0.147057	Mean	0.935061		0.277402	Mean	1.73901		0.905176	Mean	1.51581		0.70872	PAX8	-0.114646		0.244859	Mean	1.65735		0.923504	SOX6	0.832468
0.849717	HNF4A	0.812123		0.141731	PBX1	0.776009		0.872627	MLXIPL	0.460656		0.554035	PAX2	0.752188		0.919564	Mean	-0.477653		0.147158	Mean	0.226662
0.451255	HNF1A	-0.429374		0.29174	THRB	0.831004		0.567112	Mean	0.538867		0.716619	PAX2	0.208774		0.892603	Mean	-1.64233		0.145347	PAX2	0.890156
0.347188	Mean	1.40406		0.886298	Mean	-0.906705		0.293481	NFIB	0.63886		0.417224	Mean	-1.78587		0.0693557	HNF1A	0.793799		0.522271	Mean	-0.772102
0.877934	Mean	0.591949		0.221855	SOX6	-0.00676992		0.418882	Mean	1.05011		0.0719688	Mean	0.250624		0.827158	Mean	-0.69443		0.915089	Mean	0.40598
0.928833	CUX1	-1.62876		0.447422	Mean	-0.906705		0.306497	HNF1A	0.469861		0.925682	TEAD1	1.02178		0.39776	HNF4A	-0.263138		0.954813	Mean	0.818186
0.416224	NFIB	-0.581244		0.746308	Mean	-0.765436		0.925682	TFEC	0.426384		0.434796	TEAD1	-0.0187658		0.362309	Mean	0.697467		0.156381	PAX2	-0.355698
0.822865	PPARA	-1.03325		0.914819	SOX6	1.20645		0.105527	NFIB	-0.482191		0.329362	Mean	0.143562		0.499593	HNF4G	-0.965209		0.946396	PBX1	0.358685
0.926994	NFIB	0.087865		0.933887	TEAD1	0.266378		0.94285	Mean	-0.308155		0.908098	TFCP2L1	1.64082		0.332238	TFEC	0.7822		0.0973057	Mean	-0.652105
0.249013	PPARA	1.41213		0.381001	NR6A1	-0.906705		0.919325	Mean	-1.38234		0.178849	Mean	-1.04591		0.549397	Mean	-0.178051		0.743628	Mean	0.358231
0.259153	Mean	0.087865		0.912226	ESRRG	-1.44886		0.494986	Mean	1.79251		0.240626	Mean	0.170252		0.141073	HNF4A	1.12516		0.954515	Mean	0.824275
0.427948	Mean	-0.429374		0.876473	Mean	-0.906705		0.188362	HNF4A	1.55897		0.493647	PAX8	0.0351281		0.469622	HNF4G	1.28256		0.880379	Mean	-0.82219
0.149839	HNF1A	-0.429374		0.411734	PBX1	0.049687		0.175032	Mean	-0.472588		0.117724	Mean	-0.392199		0.902336	Mean	-1.76312		0.67594	TEAD1	-2.83786
0.0196817	Mean	1.11286		0.499828	NR6A1	-0.906705		0.457966	CUX1	0.536572		0.893507	SOX6	-0.379667		0.477022	CUX1	0.88591		0.873322	PAX8	0.0721433
0.400403	Mean	-0.634136		0.15276	THRB	0.831004		0.699734	Mean	1.24916		0.410378	Mean	0.205782		0.100904	CUX1	0.0308658		0.923156	Mean	0.710347
0.413085	Mean	-0.591242		0.912264	Mean	-0.647649		0.464526	Mean	0.460716		0.46493	TFCP2L1	-1.68809		0.34619	HNF4A	1.42045		0.659735	TFCP2L1	1.45608
0.294966	Mean	1.11286		0.289831	PBX1	-1.19197		0.910347	MAF	-1.65643		0.101716	Mean	0.287138		0.324963	Mean	0.417104		0.370202	Mean	0.814546
0.768138	Mean	1.40406		0.0882027	Mean	0.852396		0.331024	MAF	0.40078		0.725719	NR6A1	-0.45699		0.17816	Mean	0.794027		0.129779	PAX8	0.208368
0.483881	Mean	-0.591242		0.886034	TEAD1	-1.07261		0.300843	TFEC	0.566153		0.344207	Mean	1.05969		0.331179	GLIS1	0.438055		0.463354	ESRRG	-0.00128782
0.469447	Mean	-0.429374		0.89823	Mean	1.89309		0.340705	MAF	-1.67758		0.145465	Mean	0.995338		0.757576	NFIB	-0.156398		0.453071	Mean	-1.01047
0.214729	MLXIPL	-0.647274		0.881092	PAX8	0.6295		0.20844	Mean	0.342194		0.830059	Mean	1.78817		0.451559	NFIB	0.071526		0.665882	Mean	1.72019
0.14423	NFIB	-0.581244		0.501655	Mean	-0.00676992		0.76399	Mean	1.25444		0.0352278	ESRRG	0.893408		0.557323	GLIS1	-0.425793		0.917903	ESRRG	0.510267
0.270486	Mean	-0.898122		0.908098	Mean	1.60537		0.245306	Mean	-0.351419		0.472034	Mean	1.59939		0.438807	Mean	-0.630474		0.64482	NR6A1	-0.487511
0.884829	Mean	-0.647274		0.926314	Mean	1.04964		0.911135	NFIB	-1.57462		0.883999	Mean	1.74269		0.91933	Mean	-1.67985		0.857178	Mean	-0.38231
0.908321	GLIS1	-0.898122		0.503796	Mean	0.847571		0.673611	HNF4A	-1.56028		0.463354	NR6A1	-0.807293		0.197313	TFEC	1.12579		0.202001	Mean	0.440912
0.143186	CUX1	0.289348		0.939042	TFCP2L1	-0.647649		0.108683	Mean	1.39146		0.451942	THRB	0.139335		0.49873	Mean	1.52358		0.243056	SOX6	1.51035
0.125526	Mean	-0.429374		0.246921	Mean	-0.480014		0.910444	CUX1	-0.738612		0.248655	Mean	1.08872		0.385147	Mean	-0.64649		0.0664583	TFCP2L1	1.34157
0.221596	Mean	-0.774383		0.886692	Mean	-1.19197		0.486854	MAF	-0.324917		0.0580934	Mean	-1.5343		0.210232	Mean	0.396938		0.164894	ESRRG	-1.61979
0.457422	HNF1A	2.09872		0.434359	PAX2	0.852396		0.158292	Mean	1.62997		0.869171	Mean	-0.678041		0.925841	GLIS1	-0.346803		0.793501	NR6A1	-0.14501
0.101622	MAF	1.11286		0.231398	SOX6	-0.00676992		0.943949	HNF4G	0.541499		0.92432	NR6A1	-1.73494		0.119843	HNF4A	1.02126		0.106445	Mean	-0.186196
0.894283	Mean	-0.647274		0.181765	Mean	-0.480014		0.128219	Mean	-1.68646		0.16563	NR6A1	1.55067		0.598503	MAF	-0.540466		0.88022	NR6A1	-1.35279
0.272264	HNF1A	-0.429374		0.497966	ESRRG	0.847571		0.895988	Mean	-0.3419		0.279214	Mean	1.17591		0.765081	HNF4A	-0.671013		0.290437	Mean	0.174356
0.886019	Mean	-0.634136		0.927448	Mean	-0.765436		0.821468	HNF4A	0.20621		0.440625	Mean	-1.27347		0.93595	MAF	-1.20982		0.478893	Mean	-2.59967
0.328996	Mean	-0.591242		0.29021	PBX1	0.049687		0.195449	TFEC	0.33929		0.908773	Mean	0.381696		0.902802	Mean	-1.33866		0.063582	Mean	-0.805723
0.909001	HNF4A	-0.774383		0.135312	PAX2	-0.765436		0.415076	Mean	0.446908		0.463966	THRB	-1.79361		0.92003	Mean	-2.21236		0.132449	SOX6	0.212262
0.371669	Mean	-0.429374		0.0935629	Mean	1.60537		0.836734	NFIB	-1.1078		0.503131	THRB	0.0865527		0.502741	HNF4A	1.16021		0.0938515	TEAD1	0.560886
0.875091	Mean	-1.72509		0.89608	Mean	-0.749706		0.207319	Mean	-1.60881		0.349666	PAX8	0.713048		0.854182	Mean	-0.272742		0.0631504	Mean	1.11599
0.172009	Mean	0.791623		0.387427	Mean	1.29134		0.914296	Mean	0.101926		0.936431	PAX2	1.30549		0.513344	HNF4A	0.0761613		0.0302599	Mean	-0.249495
0.92308	PPARA	-1.03325		0.373258	Mean	-0.749706		0.833901	Mean	1.21088		0.518802	Mean	0.652482		0.897856	Mean	-1.7358		0.8922	Mean	0.772716
0.368257	MAF	1.11286		0.0841699	Mean	-1.21999		0.859312	MLXIPL	0.179086		0.735072	ESRRG	1.42314		0.678754	Mean	0.241644		0.651344	Mean	1.60174
0.234887	Mean	-0.724663		0.37414	Mean	0.049687		0.454579	Mean	-0.332272		0.87655	Mean	-0.842459		0.909733	PPARA	-2.18321		0.118464	PAX2	-0.43259
0.299976	HNF4G	-0.724663		0.0981376	Mean	1.20645		0.840367	MAF	0.971561		0.71105	TEAD1	-0.706307		0.464272	Mean	1.93557		0.533198	THRB	-2.00279
0.342374	PPARA	0.18944		0.463766	Mean	0.852396		0.914282	MLXIPL	-1.70627		0.634262	PAX2	-1.57356		0.745069	Mean	0.251232		0.415025	Mean	-0.151682
0.74438	Mean	-1.03325		0.915235	PAX8	0.16901		0.694315	NFIB	0.38126		0.921099	ESRRG	0.964224		0.461527	Mean	1.67474		0.840134	Mean	0.155755
0.90548	GLIS1	1.46358		0.474843	Mean	0.986684		0.29021	Mean	-0.0707724		0.778068	TFCP2L1	0.757095		0.85435	HNF4A	-0.235281		0.252662	Mean	-0.120038
0.322107	PPARA	0.18944		0.745069	PAX2	-0.765436		0.470179	Mean	0.226039		0.0854373	Mean	-0.0669412		0.26813	MLXIPL	1.02537		0.919853	Mean	0.464278
0.375962	NFIB	-0.581244		0.884899	Mean	0.852396		0.22451	Mean	0.820727		0.738049	Mean	1.00165		0.310376	TFEC	1.12233		0.215016	PBX1	0.625401
0.873474	MLXIPL	-0.647274		0.283353	TFCP2L1	0.801707		0.147291	HNF1A	-0.727403		0.347785	PAX2	0.604839		0.270352	GLIS1	0.316507		0.890648	Mean	0.623335
0.710394	Mean	0.289348		0.320398	SOX6	-1.21999		0.89101	Mean	-0.793748		0.706295	THRB	-1.56722		0.912682	Mean	-1.59373		0.1675	Mean	0.273216
0.161865	MLXIPL	-0.647274		0.230316	Mean	-0.906705		0.613237	Mean	-1.6021		0.251203	PAX2	0.906889		0.390798	Mean	1.36186		0.521481	PBX1	0.465126
0.928614	Mean	-1.62876		0.0608804	Mean	0.16901		0.217428	MLXIPL	0.902434		0.388958	TFCP2L1	0.27832		0.526677	MLXIPL	0.728392		0.275331	ESRRG	-0.343143
0.270002	HNF1A	-0.429374		0.080464	Mean	-0.749706		0.265626	HNF4G	0.739539		0.306708	Mean	0.382323		0.919853	Mean	-0.839724		0.888445	TEAD1	0.915148
0.892502	Mean	-1.03325		0.260406	Mean	-0.906705		0.0125642	GLIS1	1.34523		0.461332	PBX1	-0.111344		0.417224	Mean	0.512476		0.904313	PBX1	0.555815
0.267777	HNF4A	-0.774383		0.238189	Mean	2.25106		0.900161	Mean	0.720167		0.493258	TFCP2L1	-0.375159		0.214948	Mean	1.19291		0.147057	THRB	1.29617
0.283353	HNF1A	2.09872		0.251419	Mean	0.266378		0.513579	HNF4A	-1.64567		0.0498226	SOX6	0.105298		0.489068	Mean	-0.0851384		0.470495	Mean	0.457916
0.413834	MAF	-0.634136		0.423455	TFCP2L1	-0.647649		0.122493	Mean	0.00454473		0.446297	PAX2	-1.04925		0.922092	Mean	-1.75432		0.479931	PAX2	0.100392
0.841286	CUX1	0.289348		0.634267	Mean	0.493193		0.418577	Mean	-0.811826		0.308784	PAX8	1.19265		0.58814	Mean	-2.41961		0.119852	ESRRG	1.09319
0.230362	Mean	-0.429374		0.930371	Mean	-0.647649		0.480149	Mean	0.729484		0.726605	TFCP2L1	-0.670685		0.91162	Mean	-0.785919		0.646826	Mean	1.18602
0.255507	HNF4A	0.812123		0.405891	PBX1	0.049687		0.927382	HNF4G	-0.762682		0.282263	Mean	1.28383		0.926314	NFIB	-0.752146		0.151915	THRB	-0.0386793
0.239987	HNF4A	-0.774383		0.889944	PAX8	0.16901		0.519007	MAF	0.805108		0.129779	THRB	0.931001		0.911203	Mean	0.0656612		0.754516	Mean	0.801269
0.329392	Mean	-0.898122		0.895532	SOX6	1.20645		0.0402281	PPARA	1.02695		0.493262	Mean	-1.11191		0.508081	Mean	0.279666		0.398773	THRB	-2.81582
0.912508	Mean	-0.591242		0.266101	NR6A1	1.31208		0.672033	PPARA	0.303882		0.468989	Mean	0.367316		0.425141	Mean	0.976368		0.342374	PAX8	0.986948
0.90121	Mean	0.087865		0.379722	TEAD1	0.266378		0.833477	HNF4G	-0.867896		0.402945	Mean	-0.0911313		0.862632	MAF	-2.06829		0.608407	Mean	-0.698848
0.171995	Mean	1.09888		0.91323	Mean	0.831004		0.889442	HNF4A	-0.382438		0.323825	ESRRG	0.680974		0.874411	HNF1A	-0.525654		0.45398	PAX2	-0.216993
0.920048	Mean	1.70645		0.36642	PBX1	1.29134		0.794658	Mean	-0.8156		0.900815	ESRRG	0.723192		0.785405	NFIB	-0.892706		0.617654	Mean	0.890292
0.496031	Mean	-1.72509		0.425227	TFCP2L1	-0.647649		0.24542	Mean	0.607034		0.932551	Mean	0.403669		0.544921	Mean	1.07361		0.241481	PAX2	-1.17407
0.0754349	HNF4A	-0.774383		0.304906	Mean	0.371018		0.269094	Mean	0.116027		0.36828	Mean	0.576337		0.908726	Mean	-1.08105		0.275367	PAX8	0.188028
0.796857	HNF4A	0.812123		0.0394008	THRB	-0.749706		0.134815	MLXIPL	1.37617		0.89608	Mean	0.529466		0.19024	Mean	1.08074		0.905375	PAX2	0.838942
0.320303	CUX1	0.289348		0.803817	TFCP2L1	-0.647649		0.158687	TFEC	-1.39201		0.925009	Mean	1.06848		0.032127	GLIS1	0.745385		0.360266	Mean	-0.111617
0.0394008	Mean	2.39863		0.461867	Mean	-0.749706		0.111603	Mean	-1.71286		0.320441	ESRRG	-0.727678		0.228668	TFEC	0.662627		0.345743	Mean	0.3781
0.937742	Mean	-1.62876		0.281744	Mean	0.986684		0.157921	HNF4A	0.338032		0.476483	THRB	-1.31895		0.466541	Mean	0.675968		0.665729	Mean	-0.232026
0.852598	TFEC	-0.591242		0.378074	Mean	-1.07261		0.0418228	MLXIPL	0.514444		0.12393	ESRRG	-1.47669		0.272195	Mean	1.20151		0.265601	Mean	1.09882
0.42324	NFIB	0.087865		0.884517	Mean	0.776009		0.110514	CUX1	0.432527		0.153602	TFCP2L1	0.649139		0.247931	TFEC	0.624192		0.765922	Mean	-2.58055
0.725719	Mean	0.087865		0.39027	Mean	0.266378		0.224355	PPARA	-0.399884		0.0940087	TFCP2L1	0.436099		0.351331	Mean	0.575342		0.570897	Mean	-1.78937
0.161379	Mean	0.087865		0.255123	Mean	-0.765436		0.735206	Mean	-1.73506		0.840134	Mean	0.670136		0.349575	Mean	0.714715		0.892129	Mean	-2.57829
0.923485	Mean	-0.591242		0.179746	TFCP2L1	0.801707		0.160483	Mean	-0.634886		0.868307	THRB	0.114175		0.942736	Mean	-1.64588		0.90267	Mean	0.303067
0.339845	Mean	0.935061		0.895388	Mean	1.79877		0.353993	PPARA	-1.76833		0.218399	Mean	-0.0400355		0.253746	GLIS1	0.399165		0.886734	NR6A1	-2.3117
0.0730324	HNF4A	0.812123		0.749411	NR6A1	0.493193		0.735935	TFEC	-0.764815		0.0400305	PAX8	-0.0815025		0.42672	Mean	-1.08385		0.236518	Mean	0.388093
0.363255	Mean	1.18122		0.922817	Mean	-0.749706		0.712443	Mean	-1.05808		0.942736	Mean	0.0110954		0.89651	MAF	-1.91716		0.464315	SOX6	0.811883
0.30059	GLIS1	0.591949		0.553386	Mean	0.493193		0.102135	Mean	0.62074		0.112682	Mean	0.71825		0.891494	Mean	-0.747416		0.283991	PAX8	-0.097864
0.438127	Mean	0.791623		0.209342	Mean	-0.647649		0.282596	HNF4G	-1.69769		0.383289	THRB	1.16127		0.293	NFIB	1.23677		0.760728	Mean	0.585013
0.687245	Mean	0.812123		0.0587194	PBX1	0.049687		0.185257	Mean	1.85656		0.445796	PBX1	0.230817		0.939071	MAF	-0.675955		0.83799	Mean	1.092
0.272516	MAF	-0.634136		0.281588	SOX6	-1.21999		0.227484	CUX1	-1.74699		0.566439	PAX8	0.733275		0.892213	HNF1A	-1.48542		0.208664	TEAD1	1.45492
0.887057	CUX1	-1.62876		0.962318	THRB	-0.749706		0.18233	Mean	-1.73086		0.0721991	Mean	-0.166031		0.490613	HNF1A	1.4742		0.895894	Mean	-0.776318
0.475211	Mean	-0.724663		0.138796	Mean	0.847571		0.529297	Mean	0.989693		0.0750346	TFCP2L1	-0.546424		0.8765	CUX1	0.511621		0.386277	SOX6	0.126229
0.306376	Mean	-0.634136		0.402883	SOX6	-0.00676992		0.629835	HNF4G	1.24826		0.236228	TFCP2L1	0.635678		0.512204	Mean	-1.00666		0.477529	Mean	-0.131931
0.246921	CUX1	0.289348		0.923758	THRB	0.831004		0.125526	NFIB	-0.197292		0.880453	PAX8	1.50242		0.872997	Mean	-1.32222		0.282688	Mean	0.0892204
0.918916	HNF4A	-0.774383		0.311024	Mean	0.16901		0.910965	MAF	0.547274		0.130516	Mean	1.23542		0.890999	Mean	-0.418613		0.887342	Mean	0.160761
0.813617	GLIS1	-0.898122		0.840123	Mean	-0.480014		0.483135	Mean	-1.03474		0.188893	PBX1	0.220586		0.34223	TFEC	1.38467		0.199355	SOX6	-0.0332388
0.893768	HNF1A	-0.429374		0.405394	Mean	0.776009		0.236737	TFEC	-1.61282		0.211837	PAX2	-0.371372		0.219959	MLXIPL	0.396299		0.87008	Mean	-0.666386
0.912895	PPARA	-1.03325		0.251419	Mean	-0.906705		0.0871754	Mean	-1.67977		0.0640019	PBX1	-0.77173		0.106021	Mean	1.37296		0.422626	Mean	-0.751533
0.203162	TFEC	-0.591242		0.427221	ESRRG	0.847571		0.912659	Mean	-1.56141		0.897249	Mean	-1.12597		0.428378	MLXIPL	-1.03421		0.935599	Mean	0.00327639
0.527553	HNF1A	-0.429374		0.793792	Mean	-0.647649		0.920049	TFEC	0.245743		0.103834	Mean	0.528912		0.501655	GLIS1	1.43177		0.173109	Mean	-0.0573063
0.889379	Mean	-0.647274		0.793792	PAX8	0.6295		0.274926	Mean	-1.14435		0.0551212	Mean	0.646908		0.276551	Mean	1.05256		0.776827	PBX1	-1.76096
0.788779	Mean	1.40406		0.157977	SOX6	-1.21999		0.776951	PPARA	-1.41207		0.841322	NR6A1	-0.376823		0.856103	MAF	-1.08916		0.40943	PBX1	0.976183
0.277867	PPARA	0.90467		0.89817	PAX2	0.852396		0.428378	Mean	-0.856149		0.792209	NR6A1	1.42771		0.421267	MAF	1.14606		0.242428	Mean	0.21747
0.885057	HNF4A	-0.774383		0.927001	Mean	0.702917		0.342253	MLXIPL	-0.677002		0.914524	SOX6	-1.77352		0.2527	PPARA	0.316093		0.794922	Mean	-0.190768
0.270002	Mean	0.791623		0.173109	Mean	0.049687		0.476249	HNF4A	1.73875		0.889944	Mean	0.176574		0.397365	HNF1A	0.585671		0.0854373	Mean	1.8048
0.132902	NFIB	-0.581244		0.152509	Mean	0.6295		0.081463	MLXIPL	0.0566429		0.586419	Mean	1.28537		0.368507	CUX1	0.977118		0.509059	ESRRG	1.25506
0.471002	Mean	-0.581244		0.541004	Mean	1.51924		0.436937	HNF1A	-0.905678		0.441488	Mean	-1.53713		0.91397	TFEC	-1.81543		0.293703	Mean	0.406135
0.355199	MAF	-0.634136		0.867462	PBX1	-1.19197		0.281908	HNF4G	-0.0428557		0.931555	Mean	-0.724485		0.963985	HNF1A	-1.44533		0.567112	THRB	-2.26866
0.719525	Mean	1.74017		0.421249	TFCP2L1	0.801707		0.192566	Mean	-0.154032		0.901435	Mean	-0.876182		0.110514	TFEC	0.588748		0.868378	Mean	0.305672
0.858745	Mean	-1.62876		0.272819	Mean	-0.300647		0.763407	NFIB	0.737747		0.34911	SOX6	-0.730917		0.920816	Mean	0.464197		0.188659	SOX6	0.067506
0.296868	Mean	0.087865		0.0860266	THRB	-0.749706		0.419275	Mean	1.36357		0.38885	Mean	-0.143672		0.761923	Mean	0.446224		0.158296	PAX2	-0.269451
0.921002	Mean	-0.647274		0.877151	Mean	-0.749706		0.823359	HNF4G	1.09667		0.877944	ESRRG	-1.08541		0.487131	GLIS1	0.684304		0.231606	PAX8	0.217349
0.681603	Mean	-0.581244		0.859449	SOX6	-0.00676992		0.289205	MAF	0.657751		0.56211	Mean	-0.491447		0.87448	CUX1	0.890146		0.563671	THRB	-0.928864
0.872545	Mean	2.09872		0.496905	Mean	0.831004		0.483631	GLIS1	-1.1272		0.299124	SOX6	-0.117406		0.403809	Mean	-0.208658		0.475957	Mean	-0.122546
0.872772	HNF4A	-0.774383		0.693184	Mean	1.69107		0.229263	Mean	1.47503		0.871391	SOX6	1.14084		0.217832	NFIB	0.352497		0	Mean	0.951419
0.7872	Mean	-0.634136		0.586902	Mean	-0.906705		0.0370834	NFIB	-1.36235		0.453641	THRB	1.12749		0.656622	NFIB	0.846197		0.1624	PBX1	1.20984
0.225575	Mean	1.40406		0.428378	NR6A1	-0.906705		0.884179	Mean	0.867377		0.308753	PAX8	1.32082		0.935307	Mean	-1.25411		0.394315	PAX8	-0.120546
0.881175	CUX1	-0.41857		0.118464	NR6A1	1.31208		0.890167	Mean	-0.131955		0.522562	Mean	0.0791282		0.118897	Mean	0.921496		0.250552	Mean	1.13779
0.3459	Mean	-0.591242		0.88468	Mean	-1.58953		0.67594	CUX1	0.623727		0.107718	ESRRG	-1.75051		0.824985	PPARA	-0.567666		0.751791	Mean	-0.293855
0.807103	HNF1A	-0.429374		0.279923	Mean	-0.480014		0.115293	CUX1	0.604899		0.517578	SOX6	1.20906		0.303414	Mean	1.24618		0.714105	TFCP2L1	-1.50999
0.918588	Mean	1.90594		0.260443	PBX1	-1.19197		0.475492	Mean	-0.66211		0.0865832	PBX1	0.480097		0.259802	Mean	0.63624		0.854884	Mean	0.2023
0.641652	Mean	-0.774383		0.71706	PAX8	-1.58953		0.440659	MLXIPL	-0.109455		0.29174	PAX2	0.310736		0.785532	TFEC	-0.532133		0.892006	Mean	-1.18123
0.486406	MLXIPL	1.09888		0.879642	PBX1	-1.19197		0.455087	CUX1	0.95949		0.892275	TFCP2L1	-0.192867		0.4805	MLXIPL	1.08989		0.953412	PAX8	1.1481
0.911101	Mean	-0.647274		0.371807	Mean	-0.00676992		0.621205	Mean	0.140649		0.226631	Mean	0.368198		0.890308	HNF4A	-1.90642		0.157182	Mean	1.24161
0.87388	NFIB	0.562605		0.0388492	Mean	0.371018		0.253885	Mean	-0.343948		0.522419	Mean	-0.660358		0.732384	Mean	-0.564213		0.653126	Mean	0.922628
0.461867	Mean	-0.774383		0.901608	ESRRG	-0.300647		0.89595	HNF4G	0.965455		0.45415	PBX1	1.446		0.266561	Mean	0.790825		0.13661	Mean	0.41713
0.370847	TFEC	-0.591242		0.277547	TEAD1	0.266378		0.225222	PPARA	-0.226835		0.323825	THRB	0.612125		0.912664	TFEC	-2.49509		0.941231	SOX6	0.804279
0.373789	Mean	0.935061		0.900792	SOX6	1.59702		0.844484	Mean	-1.43942		0.290437	SOX6	-0.336579		0.924572	HNF4G	-1.13418		0.284879	Mean	0.569681
0.920091	Mean	-0.429374		0.453526	TFCP2L1	0.801707		0.229858	Mean	-1.23684		0.839536	PAX2	-0.9103		0.43593	Mean	0.606882		0.887488	Mean	-0.942804
0.253646	GLIS1	-0.898122		0.286328	TFCP2L1	-0.647649		0.975847	HNF4G	-0.545701		0.686484	PAX2	1.97913		0.458371	PPARA	1.49801		0.900804	ESRRG	-0.493611
0.887342	Mean	-0.591242		0.0845833	SOX6	0.702917		0.704072	HNF1A	-0.219084		0.543434	THRB	0.396966		0.473176	Mean	1.27362		0.221243	THRB	0.707716
0.470774	PPARA	0.18944		0.295327	Mean	0.049687		0.472347	PPARA	0.991182		0.24164	Mean	0.150113		0.091289	HNF4G	0.464221		0.89088	Mean	1.49164
0.906981	TFEC	1.40406		0.852425	TEAD1	-1.07261		0.761094	Mean	-0.00416432		0.804411	ESRRG	0.101071		0.833383	Mean	-0.352831		0.579992	Mean	-0.914952
0.435592	GLIS1	0.591949		0.0800748	TFCP2L1	2.71765		0.280829	MLXIPL	0.704268		0.181389	Mean	0.551876		0.364722	Mean	1.36411		0.493262	Mean	0.337443
0.584539	TFEC	-0.591242		0.934635	PAX8	-1.58953		0.248655	Mean	0.914441		0.162729	SOX6	1.04842		0.411258	Mean	-0.783652		0.109319	Mean	0.937508
0.194781	HNF4G	-0.724663		0.89608	ESRRG	-1.44886		0.922092	GLIS1	-1.08836		0.233518	SOX6	1.05344		0.934551	HNF4G	-0.246492		0.887284	Mean	-0.687882
0.909602	HNF4A	-0.774383		0.170569	Mean	1.04964		0.573212	Mean	1.10377		0.38401	PAX2	0.297083		0.344862	HNF4A	-0.44781		0.11315	Mean	-0.0127991
0.534807	MAF	-0.634136		0.132287	SOX6	-0.00676992		0.875496	Mean	0.300403		0.393697	PBX1	-0.299481		0.910481	Mean	-1.46404		0.899779	PAX2	-0.996676
0.929397	Mean	-0.591242		0.923165	Mean	-1.58953		0.23707	GLIS1	1.19337		0.09024	Mean	1.52753		0.0283156	HNF1A	0.885363		0.553686	THRB	-1.62811
0.845399	Mean	-0.429374		0.926224	THRB	0.831004		0.193819	Mean	0.706955		0.272516	Mean	-0.298229		0.916931	Mean	-1.32488		0.850049	SOX6	-0.191354
0.253746	Mean	-0.634136		0.180358	Mean	-0.480014		0.887502	TFEC	-1.48817		0.860295	Mean	0.453364		0.32964	MAF	1.46486		0.501797	PAX2	-2.95013
0.0940345	MAF	1.11286		0.55729	TFCP2L1	-0.647649		0.236717	Mean	-1.559		0.155966	Mean	0.609942		0.0664285	Mean	1.12341		0.324335	Mean	-0.492192
0.85851	PPARA	-1.03325		0.93021	Mean	0.493193		0.106445	Mean	1.38299		0.874773	PBX1	-1.14561		0.472206	HNF1A	1.13951		0.58295	Mean	0.675841
0.0632133	Mean	-0.591242		0.392126	Mean	-0.00676992		0.0757602	MAF	0.674073		0.896769	Mean	-0.140218		0.402063	Mean	0.816905		0.886433	Mean	-1.21406
0.349064	Mean	0.90467		0.90169	Mean	-0.300647		0.415714	MAF	-0.0723572		0.322107	PBX1	-0.579253		0.495049	MLXIPL	0.0102373		0.912659	PBX1	-0.438483
0.89088	Mean	-1.72509		0.308723	Mean	0.049687		0.910733	TFEC	-0.47095		0.148213	THRB	0.0630856		0.135586	Mean	1.02773		0.889867	THRB	0.697348
0.288138	GLIS1	0.591949		0.879766	Mean	-0.300647		0.915155	HNF1A	-0.845735		0.716652	Mean	1.18593		0.368314	Mean	-0.194391		0.752737	Mean	0.91119
0.421626	Mean	0.591949		0.725173	TFCP2L1	-0.647649		0.250261	Mean	-1.48961		0.475957	TEAD1	0.153589		0.635782	HNF4G	1.0412		0.925381	Mean	0.719735
0.473755	Mean	1.09888		0.0462489	SOX6	0.702917		0.887288	GLIS1	-0.459562		0.456499	Mean	0.582573		0.899911	Mean	-1.42597		0.39305	NR6A1	-1.97197
0.136377	Mean	-0.429374		0.252485	PAX2	0.852396		0.732384	Mean	1.69063		0.217419	PBX1	1.50226		0.894511	Mean	-0.886757		0.520038	Mean	1.00277
0.428308	NFIB	1.23171		0.202001	Mean	0.801707		0.112431	PPARA	-0.0939947		0.895422	SOX6	-1.28686		0.473743	Mean	-0.419639		0.0938515	Mean	0.885548
0.436937	PPARA	0.18944		0.380156	Mean	0.049687		0.454597	Mean	1.4823		0.0725377	Mean	-0.124854		0.268745	Mean	-1.21329		0.911168	ESRRG	0.249644
0.775643	Mean	2.39863		0.158787	TFCP2L1	0.801707		0.796857	Mean	-0.475835		0.172372	THRB	-0.618294		0.249188	Mean	0.965188		0.857252	PAX2	0.859722
0.87384	Mean	-0.898122		0.89531	SOX6	-0.00676992		0.380615	Mean	1.11521		0.275367	Mean	-1.41785		0.453463	Mean	1.01469		0.886145	SOX6	0.418692
0.0972801	Mean	-0.724663		0.884496	TFCP2L1	-0.647649		0.903793	Mean	-1.47501		0.453526	TFCP2L1	1.58082		0.485219	Mean	1.8482		0.416812	Mean	-1.54121
0.172372	Mean	-0.429374		0.248655	PAX8	-0.480014		0.904023	HNF1A	-0.877965		0.937563	ESRRG	-1.6704		0.7885	Mean	-2.21825		0.828127	Mean	0.273246
0.427221	CUX1	0.289348		0.39084	PBX1	1.29134		0.378268	Mean	-1.6752		0.174782	TFCP2L1	0.328522		0.922378	MLXIPL	-1.71083		0.914819	Mean	1.75346
0.210576	Mean	2.59479		0.377509	NR6A1	-0.906705		0.353036	Mean	0.573927		0.911855	Mean	0.927906		0.789719	Mean	-1.7603		0.939042	THRB	-0.124663
0.197364	CUX1	0.791623		0.0848005	Mean	-0.765436		0.13427	Mean	0.122206		0.208943	Mean	-1.76405		0.22366	MAF	0.0212468		0.307077	Mean	0.619667
0.0612736	Mean	-0.898122		0.238616	Mean	0.831004		0.0725775	NFIB	0.537505		0.821168	Mean	-0.50418		0.848338	Mean	-2.49561		0.4805	SOX6	0.226866
0.182391	Mean	-0.647274		0.914697	TEAD1	0.266378		0.0612596	PPARA	1.05388		0.266885	Mean	0.190518		0.5891	Mean	-1.64983		0.268745	PAX8	-1.85862
0.497412	Mean	0.812123		0.93781	Mean	-0.749706		0.5891	CUX1	0.446109		0.371817	TFCP2L1	0.176119		0.272819	TFEC	0.560335		0.0979855	THRB	0.904703
0.439238	Mean	0.289348		0.706295	Mean	-0.749706		0.923197	Mean	-0.572523		0.0949456	TFCP2L1	0.633378		0.71105	Mean	0.338086		0.407523	THRB	0.754533
0.833901	Mean	-0.647274		0.560801	Mean	1.04964		0.978913	MLXIPL	-1.83681		0.921621	Mean	1.02797		0.842622	Mean	0.421317		0.342177	Mean	0.121577
0.725931	Mean	-0.591242		0.490487	PAX8	0.16901		0.905574	TFEC	-1.53919		0.255507	Mean	0.893738		0.509011	Mean	1.32149		0.203647	Mean	0.942952
0.469806	Mean	2.09872		0.951529	PBX1	0.776009		0.908341	Mean	1.26597		0.93904	Mean	1.43131		0.259541	Mean	0.63787		0.420787	PBX1	0.13218
0.221307	NFIB	1.23171		0.312645	TFCP2L1	3.70042		0.893329	Mean	-1.77254		0.443959	TEAD1	0.252267		0.907371	MAF	-1.07008		0.462614	Mean	0.404506
0.0989965	HNF4A	-0.774383		0.570441	Mean	0.776009		0.860248	Mean	-0.304098		0.742755	THRB	0.533529		0.913651	CUX1	-0.391558		0.922092	PBX1	-0.558466
0.76818	Mean	-1.03325		0.848638	Mean	-0.765436		0.133828	Mean	0.209741		0.924676	ESRRG	-1.19569		0.895388	CUX1	0.348944		0.196848	Mean	0.676874
0.926098	Mean	-0.634136		0.502968	Mean	0.847571		0.889425	Mean	-1.18279		0.476918	Mean	0.227209		0.743924	GLIS1	0.331189		0.64445	TFCP2L1	0.143408
0.181449	Mean	-0.429374		0.247754	SOX6	-1.21999		0.520038	HNF1A	1.54562		0.32896	Mean	0.359004		0.763407	GLIS1	0.552947		0.272195	Mean	0.824728
0.0747812	CUX1	0.289348		0.362223	NR6A1	1.31208		0.954404	PPARA	-0.145815		0.900884	PAX2	-1.13252		0.182992	Mean	1.32881		0.355531	TFCP2L1	1.22109
0.90121	Mean	-0.898122		0.926062	Mean	0.831004		0.168047	Mean	1.32198		0.340369	Mean	0.856764		0.178147	HNF4G	0.452513		0.274812	Mean	0.0554952
0.772546	Mean	-0.774383		0.112914	Mean	-0.765436		0.910278	Mean	-0.981204		0.381001	Mean	-1.02135		0.857323	Mean	-1.73673		0.0653866	ESRRG	0.602953
0.969354	HNF1A	-0.429374		0.522562	Mean	0.493193		0.148131	HNF1A	1.64384		0.438606	PBX1	1.06113		0.901359	PPARA	-0.366733		0.323403	NR6A1	-0.0576923
0.233749	Mean	0.087865		0.524711	PAX2	-0.765436		0.628057	Mean	-0.624368		0.107849	ESRRG	0.541599		0.269673	GLIS1	0.730074		0.91174	Mean	-2.38604
0.084748	HNF4G	0.935061		0.1617	Mean	0.266378		0.13449	Mean	-0.0274165		0.904265	Mean	-1.72564		0.819001	Mean	-0.503943		0.185257	TFCP2L1	0.454805
0.109319	Mean	2.13479		0.0783859	Mean	-0.765436		0.922173	PPARA	-1.09944		0.379354	SOX6	0.149494		0.894988	Mean	-0.906929		0.302668	TEAD1	0.0149265
0.895172	CUX1	1.18122		0.147148	PBX1	2.2938		0.177662	Mean	-0.91656		0.897177	Mean	0.479142		0.447422	Mean	0.967581		0.893222	SOX6	-1.70738
0.91422	Mean	-1.03325		0.72878	THRB	-0.749706		0.87883	HNF4G	-0.204926		0.746308	Mean	-0.345604		0.0207872	CUX1	0.452073		0.969354	Mean	-0.0938
0.174315	MAF	-0.634136		0.599139	PBX1	0.049687		0.746308	Mean	-0.153154		0.677072	ESRRG	-1.1443		0.895264	Mean	-0.338023		0.260245	Mean	0.835546
0.51288	PPARA	0.90467		0.453687	THRB	-0.749706		0.303148	TFEC	0.0180463		0.905211	PBX1	-0.463743		0.882876	Mean	-0.661968		0.773074	NR6A1	0.618159
0.921763	Mean	-0.429374		0.365983	SOX6	0.702917		0.352297	Mean	1.26726		0.866243	TEAD1	-0.0785125		0.438581	Mean	1.03139		0.900066	PBX1	0.207759
0.906229	PPARA	-1.03325		0.183794	Mean	0.831004		0.910347	HNF4A	-1.66314		0.861455	PAX2	0.806629		0.455595	TFEC	1.39221		0.794922	Mean	0.408477
0.118158	Mean	-0.41857		0.0971915	Mean	0.702917		0.875094	Mean	-0.4131		0.0489729	Mean	0.450286		0.570404	HNF4G	-0.837221		0.464526	PBX1	-1.59439
0.153362	GLIS1	0.591949		0.863892	Mean	-1.44886		0.253646	Mean	1.32748		0.21719	NR6A1	-7.35615e-05		0.87388	Mean	-1.06868		0.460809	Mean	1.60823
0.857694	GLIS1	-0.898122		0.152509	PBX1	-1.19197		0.24867	Mean	-1.03871		0.543434	Mean	0.526555		0.877224	PPARA	-1.05168		0.921119	ESRRG	0.304448
0.498271	Mean	0.935061		0.750874	Mean	0.702917		0.238853	GLIS1	-0.186473		0.877934	ESRRG	-0.71783		0.89194	CUX1	-0.65465		0.158292	TFCP2L1	-0.291166
0.745338	MAF	2.85987		0.164238	Mean	0.049687		0.0396036	Mean	0.840198		0.885057	Mean	1.12309		0.859503	Mean	-0.290048		0.511523	Mean	0.665687
0.911277	MLXIPL	-0.647274		0.321102	Mean	-1.07261		0.217541	HNF1A	0.474929		0.490917	Mean	-0.328288		0.9249	GLIS1	-0.853178		0.200642	ESRRG	0.688065
0.451942	Mean	2.12032		0.808246	PAX8	-0.480014		0.331963	Mean	0.163859		0.87948	NR6A1	0.208203		0.295724	NFIB	0.524562		0.93755	Mean	-0.174971
0.740534	CUX1	0.791623		0.304906	Mean	2.47023		0.185718	MLXIPL	0.288931		0.135351	Mean	-1.077		0.360153	HNF4A	0.886761		0.322178	Mean	-0.421698
0.868404	NFIB	0.087865		0.5891	PAX8	-1.58953		0.560803	Mean	-0.113563		0.478133	NR6A1	1.68614		0.177399	Mean	1.3121		0.927513	SOX6	0.572855
0.882402	Mean	-0.634136		0.884517	NR6A1	-0.906705		0.8922	PPARA	1.59634		0.540052	Mean	0.448642		0.908345	Mean	0.208194		0.892696	PAX2	-3.23704
0.871832	Mean	-0.429374		0.434464	PAX8	-0.480014		0.432715	TFEC	0.857855		0.300219	Mean	0.303858		0.827158	CUX1	-0.597022		0.333806	Mean	0.880273
0.894856	HNF4G	0.935061		0.376193	PBX1	0.776009		0.252368	Mean	-1.36079		0.41953	PAX2	0.291646		0.389634	PPARA	1.02934		0.306608	ESRRG	-0.160605
0.255359	NFIB	1.4861		0.289324	PAX2	-0.765436		0.885343	MLXIPL	-1.77107		0.36673	Mean	0.875049		0.358341	Mean	1.00183		0.247982	Mean	0.233443
0.118945	Mean	-0.429374		0.478893	Mean	-1.07261		0.112453	HNF4G	1.87135		0.117652	PAX8	0.15855		0.306173	Mean	1.28418		0.913339	Mean	0.0937034
0.387427	Mean	-1.62876		0.731158	Mean	0.371018		0.31953	Mean	-1.65995		0.108634	Mean	1.65037		0.204699	Mean	1.26082		0.13745	PAX2	0.210319
0.876754	NFIB	-1.72509		0.912328	Mean	1.59702		0.582141	MAF	-0.439649		0.14423	SOX6	0.156901		0.271274	GLIS1	0.896165		0.509011	TFCP2L1	0.991417
0.914161	Mean	-0.898122		0.294671	Mean	-0.765436		0.927405	TFEC	-1.56901		0.893697	ESRRG	-1.45385		0.109603	Mean	1.0546		0.840702	ESRRG	1.90616
0.25714	GLIS1	-0.898122		0.219201	Mean	1.31208		0.187826	Mean	0.846891		0.30059	PBX1	-1.74598		0.337276	Mean	1.14323		0.464459	Mean	0.63422
0.123191	Mean	-0.774383		0.270592	SOX6	-0.00676992		0.919337	Mean	0.742064		0.22451	Mean	0.470774		0.25503	Mean	-0.168416		0.869297	Mean	0.808183
0.306387	Mean	0.812123		0.946395	Mean	-1.21999		0.0657623	Mean	0.857261		0.0636796	PAX2	1.19586		0.386061	HNF4G	-0.146924		0.956695	Mean	0.452463
0.283389	MAF	1.11286		0.0948524	NR6A1	0.493193		0.43968	Mean	-1.28091		0.408949	NR6A1	-0.932843		0.0956805	Mean	0.696092		0.464413	PAX8	0.927181
0.924528	Mean	-0.429374		0.590196	Mean	1.51924		0.184814	NFIB	-1.73554		0.544689	Mean	-1.8048		0.441488	Mean	1.13329		0.688832	TFCP2L1	0.415094
0.255242	CUX1	1.18122		0.882282	Mean	-0.749706		0.90369	Mean	0.367491		0.109663	Mean	0.206707		0.305767	Mean	0.270145		0.121469	PAX2	-0.140022
0.234405	CUX1	-0.41857		0.912547	Mean	-1.44886		0.439458	Mean	0.622961		0.893683	Mean	0.224495		0.895552	Mean	-2.94207		0.0820414	Mean	1.20456
0.249013	Mean	-0.724663		0.802056	Mean	-0.300647		0.328475	Mean	-1.56588		0.191123	TFCP2L1	-0.204583		0.102	CUX1	-0.18234		0.193558	Mean	-0.044284
0.105114	PPARA	0.90467		0.918776	ESRRG	-1.44886		0.346581	HNF4G	1.26739		0.924093	TEAD1	0.803851		0.475934	Mean	-0.270838		0.456054	Mean	1.78871
0.447039	TFEC	1.40406		0.125278	THRB	-0.749706		0.183794	CUX1	0.264455		0.452191	Mean	1.54661		0.320441	Mean	1.59247		0.269673	Mean	1.04891
0.0791287	Mean	-0.634136		0.873322	Mean	1.59702		0.25503	NFIB	0.115137		0.0658469	Mean	-1.12942		0.679534	MLXIPL	0.704364		0.19215	Mean	-0.0659023
0.421267	Mean	-0.429374		0.903788	Mean	1.77459		0.181594	HNF1A	0.709523		0.380433	TFCP2L1	-0.475973		0.879685	MAF	-1.04108		0.289205	Mean	0.0952372
0.310497	Mean	0.18944		0.801717	Mean	1.89309		0.498211	CUX1	-0.176013		0.302399	PAX2	0.52707		0.294966	HNF4A	1.53329		0.519934	Mean	0.412484
0.37361	Mean	-0.41857		0.808476	Mean	-0.300647		0.913826	Mean	-0.177754		0.0153448	PBX1	-1.40574		0.354363	Mean	0.708841		0.90228	THRB	-2.95467
[truncated: 24,438 more rows]

## Sheet: Figure 6g
Target	CRE LFC	Linked CREs
PBX1	-0.251349	13
GLIS1	-0.39491	20
TEAD1	-0.221735	13
HNF1A	-0.350638	19
MAF	-0.315804	16
HNF4A	-1.0165	25
PPARA	-1.08007	23
CUX1	0.00126582	61
TFEC	-0.381002	7
MLXIPL	0.0548432	23
HNF4G	-0.871628	16
NFIB	-0.238948	22
PAX2	0	0
PAX8	0	0
TFCP2L1	0	0
THRB	0	0
NR6A1	0	0
ESRRG	0	0
SOX6	0	0

## Sheet: Figure 6i
Timepoint	Group	Value
Baseline	PT Healthy	0.128929
Baseline	PT Healthy	0.137566
Baseline	PT Healthy	0.138353
Baseline	PT Healthy	0.130005
Baseline	PT Healthy	0.141892
Baseline	PT Healthy	0.140817
Baseline	PT Healthy	0.143951
Baseline	PT Healthy	0.12446
Baseline	PT Inflammatory	0.0757943
Baseline	PT Healthy	0.134469
Baseline	PT Healthy	0.136027
Baseline	PT Healthy	0.134776
Baseline	PT Healthy	0.131866
Baseline	PT Healthy	0.140371
Baseline	PT Healthy	0.141102
Baseline	PT Healthy	0.143832
Baseline	PT Healthy	0.13443
Baseline	PT Healthy	0.16258
Baseline	PT Healthy	0.134745
Baseline	PT Healthy	0.157386
Baseline	PT Healthy	0.146349
Baseline	PT Healthy	0.143709
Baseline	PT Healthy	0.164732
Baseline	PT Healthy	0.12009
Baseline	PT Healthy	0.133676
Baseline	PT Healthy	0.100305
Baseline	PT Healthy	0.163409
Baseline	PT Healthy	0.130707
Baseline	PT Healthy	0.147328
Baseline	PT Healthy	0.151268
Baseline	PT Healthy	0.1514
Baseline	PT Healthy	0.112532
Baseline	PT Healthy	0.12164
Baseline	PT Healthy	0.156801
Baseline	PT Healthy	0.150237
Baseline	PT Healthy	0.153213
Baseline	PT Healthy	0.165649
Baseline	PT Healthy	0.150397
Baseline	PT Healthy	0.125113
Baseline	PT Healthy	0.134108
Baseline	PT Healthy	0.12899
Baseline	PT Healthy	0.154343
Baseline	PT Healthy	0.164074
Baseline	PT Healthy	0.127563
Baseline	PT Healthy	0.152584
Baseline	PT Healthy	0.1409
Baseline	PT Healthy	0.156078
Baseline	PT Healthy	0.149094
Baseline	PT Healthy	0.154927
Baseline	PT Healthy	0.123961
Baseline	PT Healthy	0.116405
Baseline	PT Healthy	0.120631
Baseline	PT Healthy	0.15829
Baseline	PT Healthy	0.130242
Baseline	PT Healthy	0.141708
Baseline	PT Healthy	0.144035
Baseline	PT Healthy	0.10609
Baseline	PT Healthy	0.143485
Baseline	PT Healthy	0.131433
Baseline	PT Healthy	0.126555
Baseline	PT Healthy	0.148954
Baseline	PT Healthy	0.134777
Baseline	PT Healthy	0.137023
Baseline	PT Healthy	0.155299
Baseline	PT Healthy	0.155327
Baseline	PT Healthy	0.152666
Baseline	PT Healthy	0.133484
Baseline	PT Healthy	0.135358
Baseline	PT Healthy	0.151074
Baseline	PT Healthy	0.163447
Baseline	PT Healthy	0.143212
Baseline	PT Healthy	0.115257
Baseline	PT Healthy	0.147619
Baseline	PT Healthy	0.141192
Baseline	PT Healthy	0.134214
Baseline	PT Healthy	0.141836
Baseline	PT Inflammatory	0.105196
Baseline	PT Healthy	0.148049
Baseline	PT Healthy	0.14636
Baseline	PT Healthy	0.144444
Baseline	PT Healthy	0.150035
Baseline	PT Healthy	0.131919
Baseline	PT Healthy	0.146856
Baseline	PT Healthy	0.139613
Baseline	PT Healthy	0.146799
Baseline	PT Healthy	0.137005
Baseline	PT Healthy	0.133756
Baseline	PT Healthy	0.128552
Baseline	PT Healthy	0.144835
Baseline	PT Healthy	0.135797
Baseline	PT Healthy	0.143912
Baseline	PT Healthy	0.145483
Baseline	PT Healthy	0.131946
Baseline	PT Healthy	0.138872
Baseline	PT Healthy	0.161526
Baseline	PT Healthy	0.144955
Baseline	PT Healthy	0.135524
Baseline	PT Healthy	0.135267
Baseline	PT Healthy	0.125113
Baseline	PT Healthy	0.129126
Baseline	PT Healthy	0.127503
Baseline	PT Healthy	0.126389
Baseline	PT Healthy	0.140305
Baseline	PT Healthy	0.136833
Baseline	PT Healthy	0.132021
Baseline	PT Healthy	0.152473
Baseline	PT Healthy	0.165465
Baseline	PT Healthy	0.145685
Baseline	PT Healthy	0.144335
Baseline	PT Healthy	0.166428
Baseline	PT Healthy	0.125555
Baseline	PT Healthy	0.146336
Baseline	PT Healthy	0.160239
Baseline	PT Healthy	0.125991
Baseline	PT Healthy	0.144064
Baseline	PT Healthy	0.140664
Baseline	PT Healthy	0.142874
Baseline	PT Healthy	0.13396
Baseline	PT Healthy	0.120614
Baseline	PT Healthy	0.135206
Baseline	PT Healthy	0.132516
Baseline	PT Healthy	0.124907
Baseline	PT Healthy	0.139578
Baseline	PT Healthy	0.129666
Baseline	PT Healthy	0.143942
Baseline	PT Healthy	0.128679
Baseline	PT Healthy	0.134716
Baseline	PT Healthy	0.127736
Baseline	PT Healthy	0.127702
Baseline	PT Healthy	0.139493
Baseline	PT Healthy	0.153555
Baseline	PT Healthy	0.136454
Baseline	PT Healthy	0.169042
Baseline	PT Healthy	0.13975
Baseline	PT Healthy	0.15011
Baseline	PT Healthy	0.134403
Baseline	PT Healthy	0.14787
Baseline	PT Healthy	0.127788
Baseline	PT Healthy	0.132554
Baseline	PT Healthy	0.110496
Baseline	PT Healthy	0.120931
Baseline	PT Healthy	0.137998
Baseline	PT Healthy	0.142103
Baseline	PT Healthy	0.162199
Baseline	PT Healthy	0.157081
Baseline	PT Healthy	0.133628
Baseline	PT Healthy	0.137458
Baseline	PT Healthy	0.159682
Baseline	PT Healthy	0.1438
Baseline	PT Healthy	0.133083
Baseline	PT Healthy	0.123125
Baseline	PT Healthy	0.137353
Baseline	PT Healthy	0.125354
Baseline	PT Healthy	0.130905
Baseline	PT Healthy	0.142257
Baseline	PT Healthy	0.111232
Baseline	PT Healthy	0.125026
Baseline	PT Healthy	0.115727
Baseline	PT Healthy	0.145647
Baseline	PT Healthy	0.13719
Baseline	PT Healthy	0.145591
Baseline	PT Healthy	0.131259
Baseline	PT Healthy	0.130781
Baseline	PT Healthy	0.14486
Baseline	PT Healthy	0.152262
Baseline	PT Healthy	0.13204
Baseline	PT Healthy	0.161024
Baseline	PT Healthy	0.143829
Baseline	PT Healthy	0.160144
Baseline	PT Healthy	0.142224
Baseline	PT Healthy	0.158283
Baseline	PT Healthy	0.136593
Baseline	PT Healthy	0.165297
Baseline	PT Healthy	0.146031
Baseline	PT Healthy	0.156364
Baseline	PT Healthy	0.14347
Baseline	PT Healthy	0.117379
Baseline	PT Healthy	0.157247
Baseline	PT Healthy	0.152573
Baseline	PT Healthy	0.148679
Baseline	PT Healthy	0.14145
Baseline	PT Healthy	0.141528
Baseline	PT Healthy	0.136559
Baseline	PT Healthy	0.142382
Baseline	PT Healthy	0.139753
Baseline	PT Healthy	0.111065
Baseline	PT Healthy	0.141284
Baseline	PT Healthy	0.140198
Baseline	PT Healthy	0.140507
Baseline	PT Healthy	0.136922
Baseline	PT Healthy	0.145078
Baseline	PT Healthy	0.133618
Baseline	PT Healthy	0.148575
Baseline	PT Healthy	0.128633
Baseline	PT Healthy	0.127521
Baseline	PT Healthy	0.132761
Baseline	PT Healthy	0.145309
Baseline	PT Healthy	0.117329
Baseline	PT Healthy	0.138332
Baseline	PT Healthy	0.140349
Baseline	PT Healthy	0.139345
Baseline	PT Healthy	0.130563
Baseline	PT Healthy	0.155787
Baseline	PT Healthy	0.12836
Baseline	PT Healthy	0.138369
Baseline	PT Healthy	0.138002
Baseline	PT Healthy	0.154215
Baseline	PT Healthy	0.143045
Baseline	PT Healthy	0.127475
Baseline	PT Healthy	0.137151
Baseline	PT Healthy	0.156185
Baseline	PT Healthy	0.127369
Baseline	PT Healthy	0.116886
Baseline	PT Healthy	0.10118
Baseline	PT Healthy	0.145027
Baseline	PT Healthy	0.147255
Baseline	PT Healthy	0.13788
Baseline	PT Healthy	0.149025
Baseline	PT Healthy	0.147842
Baseline	PT Healthy	0.157133
Baseline	PT Healthy	0.129564
Baseline	PT Healthy	0.14172
Baseline	PT Healthy	0.121113
Baseline	PT Healthy	0.140626
Baseline	PT Healthy	0.143888
Baseline	PT Healthy	0.135194
Baseline	PT Healthy	0.150203
Baseline	PT Healthy	0.148634
Baseline	PT Healthy	0.147857
Baseline	PT Healthy	0.141185
Baseline	PT Healthy	0.140289
Baseline	PT Healthy	0.133191
Baseline	PT Healthy	0.152614
Baseline	PT Healthy	0.128753
Baseline	PT Healthy	0.168615
Baseline	PT Healthy	0.115002
Baseline	PT Healthy	0.12317
Baseline	PT Healthy	0.129339
Baseline	PT Healthy	0.11859
Baseline	PT Healthy	0.133709
Baseline	PT Healthy	0.119348
Baseline	PT Healthy	0.168447
Baseline	PT Healthy	0.153368
Baseline	PT Healthy	0.130052
Baseline	PT Healthy	0.161585
Baseline	PT Healthy	0.125127
Baseline	PT Healthy	0.14128
Baseline	PT Healthy	0.148603
Baseline	PT Healthy	0.147764
Baseline	PT Healthy	0.145782
Baseline	PT Healthy	0.142009
Baseline	PT Healthy	0.138616
Baseline	PT Healthy	0.144051
Baseline	PT Healthy	0.130757
Baseline	PT Healthy	0.133904
Baseline	PT Healthy	0.142788
Baseline	PT Healthy	0.148799
Baseline	PT Healthy	0.129319
Baseline	PT Healthy	0.142906
Baseline	PT Healthy	0.150613
Baseline	PT Healthy	0.138478
Baseline	PT Healthy	0.168195
Baseline	PT Healthy	0.124848
Baseline	PT Healthy	0.170721
Baseline	PT Healthy	0.144873
Baseline	PT Healthy	0.148096
Baseline	PT Healthy	0.158613
Baseline	PT Healthy	0.10616
Baseline	PT Healthy	0.137279
Baseline	PT Healthy	0.136834
Baseline	PT Healthy	0.109768
Baseline	PT Healthy	0.156629
Baseline	PT Healthy	0.132886
Baseline	PT Healthy	0.12039
Baseline	PT Healthy	0.138493
Baseline	PT Healthy	0.119081
Baseline	PT Healthy	0.134975
Baseline	PT Healthy	0.145449
Baseline	PT Healthy	0.145142
Baseline	PT Healthy	0.156695
Baseline	PT Healthy	0.132587
Baseline	PT Healthy	0.156621
Baseline	PT Healthy	0.105173
Baseline	PT Healthy	0.123213
Baseline	PT Healthy	0.148704
Baseline	PT Healthy	0.131408
Baseline	PT Healthy	0.146119
Baseline	PT Healthy	0.113849
Baseline	PT Healthy	0.142171
Baseline	PT Healthy	0.148365
Baseline	PT Healthy	0.152898
Baseline	PT Healthy	0.146302
Baseline	PT Healthy	0.154462
Baseline	PT Healthy	0.145408
Baseline	PT Healthy	0.132058
Baseline	PT Healthy	0.142252
Baseline	PT Healthy	0.145847
Baseline	PT Healthy	0.140009
Baseline	PT Healthy	0.1423
Baseline	PT Healthy	0.160888
Baseline	PT Healthy	0.150513
Baseline	PT Healthy	0.1478
Baseline	PT Healthy	0.138198
Baseline	PT Healthy	0.125464
Baseline	PT Healthy	0.128212
Baseline	PT Healthy	0.15404
Baseline	PT Healthy	0.1464
Baseline	PT Healthy	0.12403
Baseline	PT Healthy	0.129989
Baseline	PT Healthy	0.155378
Baseline	PT Healthy	0.123792
Baseline	PT Healthy	0.175935
Baseline	PT Healthy	0.118415
Baseline	PT Healthy	0.159808
Baseline	PT Healthy	0.146645
Baseline	PT Healthy	0.141089
Baseline	PT Healthy	0.144146
Baseline	PT Healthy	0.131403
Baseline	PT Healthy	0.157472
Baseline	PT Healthy	0.152534
Baseline	PT Healthy	0.128579
Baseline	PT Healthy	0.137755
Baseline	PT Healthy	0.144667
Baseline	PT Healthy	0.131482
Baseline	PT Healthy	0.143078
Baseline	PT Healthy	0.141
Baseline	PT Healthy	0.15277
Baseline	PT Healthy	0.136351
Baseline	PT Healthy	0.14884
Baseline	PT Healthy	0.147942
Baseline	PT Healthy	0.133523
Baseline	PT Healthy	0.136123
Baseline	PT Healthy	0.142207
Baseline	PT Healthy	0.122857
Baseline	PT Healthy	0.107164
Baseline	PT Healthy	0.151521
Baseline	PT Healthy	0.144845
Baseline	PT Healthy	0.131083
Baseline	PT Healthy	0.145913
Baseline	PT Healthy	0.127333
Baseline	PT Healthy	0.169445
Baseline	PT Healthy	0.171841
Baseline	PT Healthy	0.15144
Baseline	PT Healthy	0.168371
Baseline	PT Healthy	0.132469
Baseline	PT Healthy	0.144007
Baseline	PT Healthy	0.157365
Baseline	PT Healthy	0.122821
Baseline	PT Healthy	0.139984
Baseline	PT Healthy	0.102078
Baseline	PT Healthy	0.114937
Baseline	PT Healthy	0.140267
Baseline	PT Healthy	0.14389
Baseline	PT Healthy	0.140048
Baseline	PT Healthy	0.144494
Baseline	PT Healthy	0.136999
Baseline	PT Healthy	0.140876
Baseline	PT Healthy	0.140497
Baseline	PT Healthy	0.120061
Baseline	PT Healthy	0.141375
Baseline	PT Healthy	0.156694
Baseline	PT Healthy	0.131347
Baseline	PT Healthy	0.13675
Baseline	PT Healthy	0.149065
Baseline	PT Healthy	0.12564
Baseline	PT Healthy	0.116057
Baseline	PT Healthy	0.146583
Baseline	PT Healthy	0.12299
Baseline	PT Healthy	0.12265
Baseline	PT Healthy	0.148
Baseline	PT Healthy	0.130866
Baseline	PT Healthy	0.146224
Baseline	PT Healthy	0.145977
Baseline	PT Healthy	0.140818
Baseline	PT Healthy	0.149065
Baseline	PT Healthy	0.131672
Baseline	PT Healthy	0.132588
Baseline	PT Healthy	0.120724
Baseline	PT Healthy	0.162624
Baseline	PT Healthy	0.137665
Baseline	PT Healthy	0.134066
Baseline	PT Healthy	0.128739
Baseline	PT Healthy	0.146656
Baseline	PT Healthy	0.145468
Baseline	PT Healthy	0.139852
Baseline	PT Healthy	0.128917
Baseline	PT Healthy	0.144773
Baseline	PT Healthy	0.132643
Baseline	PT Healthy	0.143952
Baseline	PT Healthy	0.126786
Baseline	PT Healthy	0.141508
Baseline	PT Healthy	0.137861
Baseline	PT Healthy	0.156944
Baseline	PT Healthy	0.142621
Baseline	PT Healthy	0.142766
Baseline	PT Healthy	0.15191
Baseline	PT Healthy	0.137053
Baseline	PT Healthy	0.143482
Baseline	PT Healthy	0.15655
Baseline	PT Healthy	0.13287
Baseline	PT Healthy	0.130575
Baseline	PT Healthy	0.137331
Baseline	PT Healthy	0.163751
Baseline	PT Healthy	0.130243
Baseline	PT Healthy	0.137378
Baseline	PT Healthy	0.118828
Baseline	PT Healthy	0.133991
Baseline	PT Healthy	0.137552
Baseline	PT Healthy	0.130988
Baseline	PT Healthy	0.131996
Baseline	PT Healthy	0.148335
Baseline	PT Healthy	0.13407
Baseline	PT Healthy	0.145836
Baseline	PT Healthy	0.1428
Baseline	PT Healthy	0.143958
Baseline	PT Healthy	0.124894
Baseline	PT Healthy	0.152961
Baseline	PT Healthy	0.119564
Baseline	PT Healthy	0.132902
Baseline	PT Healthy	0.150398
Baseline	PT Healthy	0.132392
Baseline	PT Healthy	0.157885
Baseline	PT Healthy	0.151053
Baseline	PT Healthy	0.137955
Baseline	PT Healthy	0.146518
Baseline	PT Healthy	0.142899
Baseline	PT Healthy	0.136226
Baseline	PT Healthy	0.160294
Baseline	PT Healthy	0.16742
Baseline	PT Healthy	0.160777
Baseline	PT Healthy	0.155795
Baseline	PT Healthy	0.130693
Baseline	PT Healthy	0.14799
Baseline	PT Healthy	0.147714
Baseline	PT Healthy	0.156408
Baseline	PT Healthy	0.142109
Baseline	PT Healthy	0.152669
Baseline	PT Healthy	0.150805
Baseline	PT Healthy	0.154728
Baseline	PT Healthy	0.157184
Baseline	PT Healthy	0.135235
Baseline	PT Healthy	0.128188
Baseline	PT Healthy	0.142595
Baseline	PT Healthy	0.157336
Baseline	PT Healthy	0.124292
Baseline	PT Healthy	0.144414
Baseline	PT Healthy	0.15567
Baseline	PT Healthy	0.135746
Baseline	PT Healthy	0.127201
Baseline	PT Healthy	0.106883
Baseline	PT Healthy	0.132185
Baseline	PT Healthy	0.139191
Baseline	PT Healthy	0.139309
Baseline	PT Healthy	0.139652
Baseline	PT Healthy	0.136863
Baseline	PT Healthy	0.1445
Baseline	PT Healthy	0.158989
Baseline	PT Healthy	0.0967619
Baseline	PT Healthy	0.130412
Baseline	PT Healthy	0.12662
Baseline	PT Healthy	0.1532
Baseline	PT Healthy	0.135564
Baseline	PT Healthy	0.125567
Baseline	PT Healthy	0.123395
Baseline	PT Healthy	0.129099
Baseline	PT Healthy	0.14195
Baseline	PT Healthy	0.114338
Baseline	PT Healthy	0.142527
Baseline	PT Healthy	0.159491
Baseline	PT Healthy	0.137617
Baseline	PT Healthy	0.138089
Baseline	PT Healthy	0.163134
Baseline	PT Healthy	0.141327
Baseline	PT Healthy	0.160964
Baseline	PT Healthy	0.134108
Baseline	PT Healthy	0.133145
Baseline	PT Healthy	0.140144
Baseline	PT Healthy	0.141225
Baseline	PT Healthy	0.131035
Baseline	PT Healthy	0.160329
Baseline	PT Healthy	0.16356
Baseline	PT Healthy	0.125166
Baseline	PT Healthy	0.150398
Baseline	PT Healthy	0.166861
Baseline	PT Healthy	0.142257
Baseline	PT Healthy	0.129478
Baseline	PT Healthy	0.153051
Baseline	PT Healthy	0.120475
Baseline	PT Healthy	0.102154
Baseline	PT Healthy	0.120977
Baseline	PT Healthy	0.154405
Baseline	PT Healthy	0.148945
Baseline	PT Healthy	0.170607
Baseline	PT Healthy	0.143486
Baseline	PT Healthy	0.130001
Baseline	PT Healthy	0.136062
Baseline	PT Healthy	0.150764
Baseline	PT Healthy	0.159992
Baseline	PT Healthy	0.130714
Baseline	PT Healthy	0.150753
Baseline	PT Healthy	0.155837
Baseline	PT Healthy	0.124151
Baseline	PT Healthy	0.135319
Baseline	PT Healthy	0.142627
Baseline	PT Healthy	0.117344
Baseline	PT Healthy	0.150121
Baseline	PT Healthy	0.154059
Baseline	PT Healthy	0.129894
Baseline	PT Healthy	0.152436
Baseline	PT Healthy	0.144378
Baseline	PT Healthy	0.13641
Baseline	PT Healthy	0.156062
Baseline	PT Healthy	0.115532
Baseline	PT Healthy	0.123612
Baseline	PT Healthy	0.169542
Baseline	PT Healthy	0.155668
Baseline	PT Healthy	0.1374
Baseline	PT Healthy	0.148918
Baseline	PT Healthy	0.139059
Baseline	PT Healthy	0.126406
Baseline	PT Healthy	0.143462
Baseline	PT Healthy	0.134329
Baseline	PT Healthy	0.133363
Baseline	PT Healthy	0.137544
Baseline	PT Healthy	0.126292
Baseline	PT Healthy	0.139536
Baseline	PT Healthy	0.150378
Baseline	PT Healthy	0.14492
Baseline	PT Healthy	0.136711
Baseline	PT Healthy	0.131881
Baseline	PT Healthy	0.104201
Baseline	PT Healthy	0.127362
Baseline	PT Healthy	0.160339
Baseline	PT Healthy	0.161908
Baseline	PT Healthy	0.138616
Baseline	PT Healthy	0.140751
Baseline	PT Healthy	0.120641
Baseline	PT Healthy	0.123419
Baseline	PT Healthy	0.144175
Baseline	PT Healthy	0.117141
Baseline	PT Healthy	0.118743
Baseline	PT Healthy	0.123528
Baseline	PT Healthy	0.0671466
Baseline	PT Healthy	0.089515
Baseline	PT Healthy	0.176369
Baseline	PT Healthy	0.144021
Baseline	PT Healthy	0.143565
Baseline	PT Healthy	0.138023
Baseline	PT Healthy	0.131631
Baseline	PT Healthy	0.130622
Baseline	PT Healthy	0.148415
Baseline	PT Healthy	0.154817
Baseline	PT Healthy	0.146296
Baseline	PT Healthy	0.141459
Baseline	PT Healthy	0.132961
Baseline	PT Healthy	0.137725
Baseline	PT Healthy	0.136081
Baseline	PT Healthy	0.140565
Baseline	PT Healthy	0.134303
Baseline	PT Healthy	0.159699
Baseline	PT Healthy	0.138732
Baseline	PT Healthy	0.12448
Baseline	PT Healthy	0.151452
Baseline	PT Healthy	0.155752
Baseline	PT Healthy	0.14425
Baseline	PT Healthy	0.136869
Baseline	PT Healthy	0.132211
Baseline	PT Healthy	0.133861
Baseline	PT Healthy	0.140024
Baseline	PT Healthy	0.14775
Baseline	PT Healthy	0.142002
Baseline	PT Healthy	0.135019
Baseline	PT Healthy	0.125868
[truncated: 48,991 more rows]
