# Supplementary material for: Multiomic analysis of human kidney disease identifies a tractable inflammatory and pro-fibrotic tubular cell phenotype
Source: Nat Commun. 2025 May 22;16:4745. doi: 10.1038/s41467-025-59997-4 (PMC12095627; doi:10.1038/s41467-025-59997-4)
Supplement: Supplementary file 6 — Source Data [file 41467_2025_59997_MOESM6_ESM.zip › Source Data/FigureS18.xlsx]

## Sheet: Figure S18
Group	TF	RNA Expression %cells	Average TF score
CNT	AHR	3.58515	-0.622313
CNT	ATF3	6.97823	0.795086
CNT	BACH1	23.7516	0.169093
CNT	BARX2	30.7939	2.61727
CNT	BCL6	2.8169	-0.402888
CNT	BHLHE40	40.9091	1.6674
CNT	CREB3L2	12.0999	-0.0440166
CNT	CREB5	1.34443	-0.277219
CNT	CUX1	43.726	0.16346
CNT	E2F3	7.74648	-0.16472
CNT	EGR1	8.89885	0.75085
CNT	EGR2	0.128041	0.595278
CNT	EHF	6.97823	0.585481
CNT	ELF3	7.87452	0.565987
CNT	ELF5	7.74648	1.69427
CNT	ELK4	6.14597	-0.0218232
CNT	EMX1	38.2202	1.99631
CNT	ESRRB	12.612	0.464602
CNT	ESRRG	97.7593	0.672359
CNT	ETV1	0.576184	0.29703
CNT	ETV6	27.2727	-0.590177
CNT	FOS	6.59411	0.17419
CNT	FOSB	0	0.328785
CNT	FOSL2	10.8835	0.528011
CNT	FOXO1	25.7362	0.161518
CNT	GATA2	18.1178	2.08892
CNT	GATA3	42.6376	2.32566
CNT	GATAD2A	19.2702	-0.293896
CNT	GLI2	0.128041	0.0248915
CNT	GLIS1	0.384123	-0.168954
CNT	GTF2IRD1	33.7388	0.968945
CNT	HDX	7.29834	-0.107735
CNT	HES1	47.3752	2.40341
CNT	HIF1A	27.1447	0.367185
CNT	HIVEP1	13.3163	0.0200309
CNT	HIVEP2	25.8643	-0.261238
CNT	HNF1A	0.896287	-0.236899
CNT	HNF4A	0.640205	-0.127207
CNT	HNF4G	1.40845	-0.128787
CNT	HOMEZ	1.53649	-0.100141
CNT	HOXA10	4.22535	0.31045
CNT	HOXB7	1.21639	1.04441
CNT	HOXD3	42.3816	1.0452
CNT	HOXD8	9.02689	1.19395
CNT	IKZF2	14.5327	-0.621238
CNT	IRX2	0.192061	-0.0636348
CNT	JUN	7.04225	-0.150878
CNT	JUNB	8.32266	0.542971
CNT	KLF10	3.00896	0.944588
CNT	KLF11	9.92318	1.83823
CNT	KLF12	44.6863	-0.057892
CNT	KLF13	10.1793	0.0198545
CNT	KLF15	0.960307	0.0431192
CNT	KLF5	2.88092	0.416582
CNT	KLF6	13.9565	0.061682
CNT	KLF9	5.69782	0.228426
CNT	LHX1	53.6492	1.59196
CNT	LTF	0.384123	-0.115309
CNT	MAF	1.21639	-0.264172
CNT	MAFF	1.47247	0.634935
CNT	MLXIPL	3.58515	-0.164229
CNT	MXD1	8.19462	1.30598
CNT	NCOA3	22.7273	-0.228362
CNT	NFATC2	0.896287	-0.798547
CNT	NFATC3	18.1178	-0.556525
CNT	NFIC	21.6389	0.229827
CNT	NFKB1	16.3252	-0.418785
CNT	NFYC	32.7785	0.583251
CNT	NR1D1	8.1306	1.47089
CNT	NR1H2	4.28937	-0.163578
CNT	NR1H4	8.4507	-0.0288864
CNT	NR2F6	3.00896	-0.0460282
CNT	NR4A1	11.1396	1.05166
CNT	PHF21A	35.2113	0.337744
CNT	PKNOX2	0.192061	-0.00694148
CNT	POU3F3	12.42	0.460867
CNT	POU5F1	1.79257	-0.278387
CNT	PPARA	28.3611	0.0463005
CNT	PRDM16	43.4699	1.02299
CNT	PROX1	0.128041	-0.0775268
CNT	RELB	2.36876	-0.738499
CNT	RORC	3.07298	-0.075315
CNT	RREB1	23.2394	-0.143544
CNT	SMAD3	23.6876	0.317935
CNT	SOX4	3.07298	0.170924
CNT	SOX5	78.105	2.05086
CNT	SREBF1	6.65813	1.28295
CNT	SREBF2	45.7746	1.05605
CNT	STAT1	11.6517	0.0704123
CNT	STAT3	28.041	0.340524
CNT	STAT6	7.10627	-0.770786
CNT	TBX2	31.8822	2.72031
CNT	TCF7L1	8.57875	0.906104
CNT	TEAD4	1.85659	0.238212
CNT	TFAP2A	19.6543	2.02957
CNT	TFAP2B	2.11268	0.164527
CNT	TFEB	16.0051	0.725698
CNT	TFEC	0.384123	-0.219226
CNT	VDR	3.00896	0.236756
CNT	ZBTB16	6.65813	-0.0168074
CNT	ZBTB7B	0.640205	-0.0563335
CNT	ZHX3	42.5096	0.329672
CNT	ZKSCAN1	17.7337	-0.24237
CNT	ZNF267	2.11268	-0.607172
CNT	ZNF3	3.52113	0.314481
CNT	ZNF385D	12.9321	0.688798
CNT	ZNF44	32.9706	0.685697
CNT	ZNF486	8.00256	0.633017
CNT	ZNF518A	37.388	0.464255
CNT	ZNF521	0.512164	-0.282558
CNT	ZNF563	1.66453	0.318696
CNT	ZNF654	17.9898	0.634475
CNT	ZNF655	15.1088	0.58472
CNT	ZNF676	24.4558	0.820505
CNT	ZNF69	10.4994	0.0513695
CNT	ZNF697	3.52113	-0.0614541
CNT	ZNF808	14.0205	0.376348
CNT	ZNF98	35.7234	1.12031
CNT Injured	AHR	12.0833	0.103396
CNT Injured	ATF3	3.33333	1.29009
CNT Injured	BACH1	38.75	1.4175
CNT Injured	BARX2	35	2.46124
CNT Injured	BCL6	8.75	1.66833
CNT Injured	BHLHE40	27.9167	1.94248
CNT Injured	CREB3L2	10.8333	0.274107
CNT Injured	CREB5	13.3333	0.780488
CNT Injured	CUX1	52.5	0.559261
CNT Injured	E2F3	12.5	0.167775
CNT Injured	EGR1	4.58333	1.06099
CNT Injured	EGR2	0.416667	0.780524
CNT Injured	EHF	30	1.50746
CNT Injured	ELF3	28.3333	2.03536
CNT Injured	ELF5	1.25	1.56904
CNT Injured	ELK4	8.33333	0.814488
CNT Injured	EMX1	19.1667	1.76161
CNT Injured	ESRRB	5.41667	0.577748
CNT Injured	ESRRG	96.25	0.920506
CNT Injured	ETV1	1.66667	1.07466
CNT Injured	ETV6	52.0833	0.29709
CNT Injured	FOS	3.33333	0.604401
CNT Injured	FOSB	0	0.883556
CNT Injured	FOSL2	19.5833	1.52657
CNT Injured	FOXO1	29.5833	0.452328
CNT Injured	GATA2	5	1.84308
CNT Injured	GATA3	39.1667	2.26
CNT Injured	GATAD2A	17.0833	0.0495898
CNT Injured	GLI2	0.416667	0.717573
CNT Injured	GLIS1	0.416667	0.130977
CNT Injured	GTF2IRD1	41.25	1.12586
CNT Injured	HDX	12.5	1.17057
CNT Injured	HES1	21.6667	1.98712
CNT Injured	HIF1A	52.0833	1.61224
CNT Injured	HIVEP1	21.25	1.09576
CNT Injured	HIVEP2	27.9167	0.89778
CNT Injured	HNF1A	0.416667	-0.0611267
CNT Injured	HNF4A	0.833333	0.0911595
CNT Injured	HNF4G	4.16667	0.266357
CNT Injured	HOMEZ	1.66667	0.285313
CNT Injured	HOXA10	7.08333	1.07271
CNT Injured	HOXB7	5.83333	1.8218
CNT Injured	HOXD3	39.1667	1.21904
CNT Injured	HOXD8	6.66667	1.20247
CNT Injured	IKZF2	19.1667	-0.458639
CNT Injured	IRX2	0	0.300845
CNT Injured	JUN	5.41667	0.414749
CNT Injured	JUNB	5.41667	0.921192
CNT Injured	KLF10	3.75	1.25236
CNT Injured	KLF11	2.91667	1.19854
CNT Injured	KLF12	35	0.373348
CNT Injured	KLF13	4.58333	0.287097
CNT Injured	KLF15	0.833333	0.247815
CNT Injured	KLF5	9.58333	1.37658
CNT Injured	KLF6	15.4167	1.095
CNT Injured	KLF9	4.58333	0.498827
CNT Injured	LHX1	62.0833	1.63796
CNT Injured	LTF	29.5833	1.69297
CNT Injured	MAF	1.25	0.0233244
CNT Injured	MAFF	0.833333	1.21225
CNT Injured	MLXIPL	4.58333	0.0778994
CNT Injured	MXD1	5	1.12586
CNT Injured	NCOA3	23.3333	0.730623
CNT Injured	NFATC2	1.66667	-0.632866
CNT Injured	NFATC3	16.25	-0.271526
CNT Injured	NFIC	22.0833	0.53087
CNT Injured	NFKB1	25	1.03555
CNT Injured	NFYC	26.25	0.799066
CNT Injured	NR1D1	1.66667	1.09802
CNT Injured	NR1H2	6.66667	0.0631103
CNT Injured	NR1H4	17.9167	0.475464
CNT Injured	NR2F6	4.16667	0.159107
CNT Injured	NR4A1	3.33333	1.0964
CNT Injured	PHF21A	39.5833	0.918283
CNT Injured	PKNOX2	2.08333	0.48618
CNT Injured	POU3F3	13.75	0.631246
CNT Injured	POU5F1	3.33333	-0.00933382
CNT Injured	PPARA	24.5833	0.264336
CNT Injured	PRDM16	41.25	1.06867
CNT Injured	PROX1	0	0.119638
CNT Injured	RELB	10.8333	0.907143
CNT Injured	RORC	3.33333	0.174934
CNT Injured	RREB1	33.3333	0.300262
CNT Injured	SMAD3	30.4167	1.2274
CNT Injured	SOX4	11.25	1.23518
CNT Injured	SOX5	52.9167	1.95634
CNT Injured	SREBF1	6.25	1.14965
CNT Injured	SREBF2	25	1.09973
CNT Injured	STAT1	42.5	1.62284
CNT Injured	STAT3	50.8333	1.54217
CNT Injured	STAT6	13.3333	0.242967
CNT Injured	TBX2	24.5833	2.18067
CNT Injured	TCF7L1	10.8333	1.5936
CNT Injured	TEAD4	11.25	1.51504
CNT Injured	TFAP2A	16.6667	1.74625
CNT Injured	TFAP2B	0.416667	0.525168
CNT Injured	TFEB	9.58333	0.952866
CNT Injured	TFEC	0	0.144737
CNT Injured	VDR	5	0.46049
CNT Injured	ZBTB16	3.33333	0.319179
CNT Injured	ZBTB7B	2.91667	0.184109
CNT Injured	ZHX3	24.1667	0.504028
CNT Injured	ZKSCAN1	17.9167	-0.0693207
CNT Injured	ZNF267	3.33333	0.349539
CNT Injured	ZNF3	6.66667	1.3649
CNT Injured	ZNF385D	23.75	0.902099
CNT Injured	ZNF44	29.1667	0.920822
CNT Injured	ZNF486	20.8333	1.42944
CNT Injured	ZNF518A	36.25	0.782031
CNT Injured	ZNF521	0.416667	0.04125
CNT Injured	ZNF563	2.5	0.630789
CNT Injured	ZNF654	19.5833	0.876427
CNT Injured	ZNF655	15	0.634798
CNT Injured	ZNF676	15.8333	0.919749
CNT Injured	ZNF69	15	0.368899
CNT Injured	ZNF697	4.58333	0.148279
CNT Injured	ZNF808	15	0.777442
CNT Injured	ZNF98	25.4167	1.12326
DCT Injured	AHR	10.7735	-0.0154217
DCT Injured	ATF3	2.34807	0.794359
DCT Injured	BACH1	31.2155	1.28602
DCT Injured	BARX2	12.2928	1.75051
DCT Injured	BCL6	8.9779	1.33731
DCT Injured	BHLHE40	20.3039	1.14821
DCT Injured	CREB3L2	12.0166	0.616255
DCT Injured	CREB5	17.4033	0.624201
DCT Injured	CUX1	49.4475	0.596646
DCT Injured	E2F3	12.7072	0.172291
DCT Injured	EGR1	2.62431	0.84922
DCT Injured	EGR2	0	0.73054
DCT Injured	EHF	8.56354	1.10872
DCT Injured	ELF3	18.5083	1.29021
DCT Injured	ELF5	0.138122	0.571737
DCT Injured	ELK4	12.0166	0.895129
DCT Injured	EMX1	24.7238	1.70149
DCT Injured	ESRRB	22.0994	0.96345
DCT Injured	ESRRG	97.0994	1.13749
DCT Injured	ETV1	1.24309	1.39512
DCT Injured	ETV6	42.5414	0.104396
DCT Injured	FOS	2.48619	0.379088
DCT Injured	FOSB	0.276243	0.982242
DCT Injured	FOSL2	17.1271	1.4076
DCT Injured	FOXO1	40.4696	0.479656
DCT Injured	GATA2	0.690608	0.840081
DCT Injured	GATA3	31.6298	1.48768
DCT Injured	GATAD2A	21.547	0.0395799
DCT Injured	GLI2	0.690608	0.557898
DCT Injured	GLIS1	0.276243	0.111708
DCT Injured	GTF2IRD1	41.2983	1.17243
DCT Injured	HDX	12.9834	1.02481
DCT Injured	HES1	8.01105	0.96251
DCT Injured	HIF1A	50.6906	1.60467
DCT Injured	HIVEP1	20.0276	0.845476
DCT Injured	HIVEP2	25.5525	0.707579
DCT Injured	HNF1A	0.690608	-0.0802441
DCT Injured	HNF4A	0.414365	0.0851841
DCT Injured	HNF4G	4.28177	0.194959
DCT Injured	HOMEZ	2.20994	0.229836
DCT Injured	HOXA10	0.828729	0.769202
DCT Injured	HOXB7	4.55801	1.62777
DCT Injured	HOXD3	50.1381	1.39313
DCT Injured	HOXD8	15.4696	1.72246
DCT Injured	IKZF2	13.1215	-0.551206
DCT Injured	IRX2	0.138122	0.550108
DCT Injured	JUN	4.28177	0.113879
DCT Injured	JUNB	3.1768	0.343084
DCT Injured	KLF10	1.65746	0.729608
DCT Injured	KLF11	4.69613	1.05896
DCT Injured	KLF12	40.7459	0.694229
DCT Injured	KLF13	7.45856	0.307319
DCT Injured	KLF15	1.24309	0.27918
DCT Injured	KLF5	8.70166	1.4074
DCT Injured	KLF6	14.5028	0.917665
DCT Injured	KLF9	5.1105	0.545246
DCT Injured	LHX1	66.7127	1.61887
DCT Injured	LTF	16.2983	1.50142
DCT Injured	MAF	2.07182	0.0067577
DCT Injured	MAFF	0.552486	1.02112
DCT Injured	MLXIPL	3.1768	0.0683985
DCT Injured	MXD1	4.55801	0.821295
DCT Injured	NCOA3	27.7624	0.818775
DCT Injured	NFATC2	4.00552	-0.684702
DCT Injured	NFATC3	15.3315	-0.364977
DCT Injured	NFIC	25.2762	0.563715
DCT Injured	NFKB1	19.1989	0.638487
DCT Injured	NFYC	23.895	0.988239
DCT Injured	NR1D1	0.690608	0.71861
DCT Injured	NR1H2	3.59116	0.0643631
DCT Injured	NR1H4	20.0276	0.51645
DCT Injured	NR2F6	4.55801	0.156199
DCT Injured	NR4A1	1.65746	0.75835
DCT Injured	PHF21A	35.4972	1.10476
DCT Injured	PKNOX2	0.414365	0.476503
DCT Injured	POU3F3	17.5414	1.04199
DCT Injured	POU5F1	2.20994	-0.0228345
DCT Injured	PPARA	22.0994	0.3225
DCT Injured	PRDM16	29.558	1.12589
DCT Injured	PROX1	5.93923	0.517605
DCT Injured	RELB	8.14917	0.440543
DCT Injured	RORC	4.00552	0.154541
DCT Injured	RREB1	32.3204	0.271436
DCT Injured	SMAD3	22.3757	1.06032
DCT Injured	SOX4	12.1547	1.1346
DCT Injured	SOX5	10.4972	1.08745
DCT Injured	SREBF1	4.28177	0.796699
DCT Injured	SREBF2	29.0055	1.0247
DCT Injured	STAT1	18.9227	0.742613
DCT Injured	STAT3	47.3757	1.58589
DCT Injured	STAT6	12.9834	-0.00607342
DCT Injured	TBX2	6.21547	0.965026
DCT Injured	TCF7L1	8.83978	0.643701
DCT Injured	TEAD4	9.11602	1.3537
DCT Injured	TFAP2A	15.884	1.78393
DCT Injured	TFAP2B	22.5138	1.00846
DCT Injured	TFEB	12.5691	1.00587
DCT Injured	TFEC	0.414365	0.124412
DCT Injured	VDR	7.73481	1.01029
DCT Injured	ZBTB16	2.76243	0.354389
DCT Injured	ZBTB7B	2.48619	0.203327
DCT Injured	ZHX3	29.4199	0.664708
DCT Injured	ZKSCAN1	20.3039	-0.0130458
DCT Injured	ZNF267	2.90055	0.15804
DCT Injured	ZNF3	6.90608	1.22256
DCT Injured	ZNF385D	50.1381	1.38586
DCT Injured	ZNF44	33.9779	1.1165
DCT Injured	ZNF486	13.1215	1.29473
DCT Injured	ZNF518A	39.6409	1.06321
DCT Injured	ZNF521	0.276243	0.0290235
DCT Injured	ZNF563	2.76243	0.732583
DCT Injured	ZNF654	14.3646	0.994175
DCT Injured	ZNF655	16.1602	1.09125
DCT Injured	ZNF676	9.66851	0.898996
DCT Injured	ZNF69	18.9227	0.387405
DCT Injured	ZNF697	4.00552	0.161965
DCT Injured	ZNF808	17.2652	0.990526
DCT Injured	ZNF98	14.9171	1.11768
DCT1	AHR	2.63158	-0.609025
DCT1	ATF3	0.827068	-0.0943111
DCT1	BACH1	22.7068	0.128927
DCT1	BARX2	13.7594	1.70011
DCT1	BCL6	2.70677	-0.278688
DCT1	BHLHE40	4.66165	0.269629
DCT1	CREB3L2	12.4812	0.745274
DCT1	CREB5	1.12782	-0.365003
DCT1	CUX1	47.0677	0.280542
DCT1	E2F3	7.06767	-0.160825
DCT1	EGR1	0.526316	0.298091
DCT1	EGR2	0	0.533786
DCT1	EHF	0.37594	0.287614
DCT1	ELF3	1.05263	-0.169617
DCT1	ELF5	0.075188	-0.0644958
DCT1	ELK4	8.49624	0.28782
DCT1	EMX1	43.6842	2.30884
DCT1	ESRRB	57.218	1.38286
DCT1	ESRRG	99.6992	1.17159
DCT1	ETV1	0.526316	0.65568
DCT1	ETV6	20	-0.774026
DCT1	FOS	1.05263	-0.114353
DCT1	FOSB	0.075188	0.567576
DCT1	FOSL2	7.29323	0.422204
DCT1	FOXO1	30.8271	0.303376
DCT1	GATA2	0.225564	0.280522
DCT1	GATA3	32.6316	1.24484
DCT1	GATAD2A	16.4662	-0.303191
DCT1	GLI2	0.526316	0.130836
DCT1	GLIS1	0.676692	-0.13033
DCT1	GTF2IRD1	33.6842	1.11832
DCT1	HDX	10.9774	0.145411
DCT1	HES1	3.23308	0.502631
DCT1	HIF1A	47.218	0.5657
DCT1	HIVEP1	16.6917	0.152906
DCT1	HIVEP2	28.3459	0.0194504
DCT1	HNF1A	0.902256	-0.213906
DCT1	HNF4A	0.827068	-0.0773243
DCT1	HNF4G	0.451128	-0.173986
DCT1	HOMEZ	2.63158	-0.0484505
DCT1	HOXA10	0.300752	0.205136
DCT1	HOXB7	1.65414	1.00018
DCT1	HOXD3	49.5489	1.46485
DCT1	HOXD8	24.8872	2.55971
DCT1	IKZF2	7.89474	-0.690379
DCT1	IRX2	0.075188	0.396356
DCT1	JUN	1.05263	-0.632153
DCT1	JUNB	0.37594	-0.402512
DCT1	KLF10	0.75188	0.090932
DCT1	KLF11	6.69173	0.702436
DCT1	KLF12	45.4887	0.73771
DCT1	KLF13	5.56391	0.130839
DCT1	KLF15	3.15789	0.26944
DCT1	KLF5	4.3609	0.557852
DCT1	KLF6	6.09023	-0.056503
DCT1	KLF9	7.21805	0.469062
DCT1	LHX1	61.1278	1.8495
DCT1	LTF	0.300752	0.0465907
DCT1	MAF	0.75188	-0.190065
DCT1	MAFF	0.451128	0.125513
DCT1	MLXIPL	5.18797	-0.0985513
DCT1	MXD1	7.21805	0.368351
DCT1	NCOA3	25.4135	-0.00610433
DCT1	NFATC2	3.30827	-0.789173
DCT1	NFATC3	20.7519	-0.414106
DCT1	NFIC	23.0075	0.388743
DCT1	NFKB1	20.8271	-0.437681
DCT1	NFYC	30.7519	1.04605
DCT1	NR1D1	0.676692	0.266767
DCT1	NR1H2	2.63158	-0.0802476
DCT1	NR1H4	0.526316	0.0647528
DCT1	NR2F6	2.85714	-0.0324327
DCT1	NR4A1	3.98496	0.214081
DCT1	PHF21A	34.4361	0.498875
DCT1	PKNOX2	0.526316	0.222812
DCT1	POU3F3	15.1128	1.10825
DCT1	POU5F1	1.42857	-0.209458
DCT1	PPARA	33.609	0.255788
DCT1	PRDM16	32.5564	1.21866
DCT1	PROX1	18.5714	0.947065
DCT1	RELB	2.78195	-0.704962
DCT1	RORC	7.66917	0.0122881
DCT1	RREB1	17.2932	-0.155283
DCT1	SMAD3	22.0301	0.18454
DCT1	SOX4	3.30827	0.12884
DCT1	SOX5	7.89474	0.614461
DCT1	SREBF1	7.06767	0.404583
DCT1	SREBF2	33.7594	1.03068
DCT1	STAT1	9.02256	-0.560627
DCT1	STAT3	33.7594	0.554794
DCT1	STAT6	4.43609	-0.867659
DCT1	TBX2	6.01504	0.596391
DCT1	TCF7L1	0.225564	-0.304058
DCT1	TEAD4	2.18045	0.275129
DCT1	TFAP2A	21.4286	2.6052
DCT1	TFAP2B	16.0902	1.01321
DCT1	TFEB	13.985	1.04941
DCT1	TFEC	0.601504	-0.15543
DCT1	VDR	41.5789	2.15695
DCT1	ZBTB16	2.03008	0.114777
DCT1	ZBTB7B	3.30827	0.0109525
DCT1	ZHX3	37.5188	0.678828
DCT1	ZKSCAN1	16.5414	-0.0900397
DCT1	ZNF267	2.40602	-0.695298
DCT1	ZNF3	5.93985	0.347216
DCT1	ZNF385D	73.9098	1.93848
DCT1	ZNF44	38.8722	1.09819
DCT1	ZNF486	0.902256	0.613044
DCT1	ZNF518A	50.3008	1.09835
DCT1	ZNF521	0.601504	-0.19836
DCT1	ZNF563	2.25564	0.597965
DCT1	ZNF654	21.2782	1.07075
DCT1	ZNF655	23.9098	1.46547
DCT1	ZNF676	16.015	0.979306
DCT1	ZNF69	14.5865	0.148702
DCT1	ZNF697	8.79699	0.0805761
DCT1	ZNF808	16.9173	1.11007
DCT1	ZNF98	23.1579	1.23501
DCT2	AHR	3.75536	-0.618856
DCT2	ATF3	0.751073	-0.0141027
DCT2	BACH1	16.6309	0.16555
DCT2	BARX2	14.6996	2.13276
DCT2	BCL6	2.6824	-0.382108
DCT2	BHLHE40	4.18455	0.458624
DCT2	CREB3L2	16.309	0.561967
DCT2	CREB5	1.39485	-0.356712
DCT2	CUX1	48.4979	0.274885
DCT2	E2F3	5.6867	-0.11676
DCT2	EGR1	0.643777	0.307962
DCT2	EGR2	0.107296	0.612633
DCT2	EHF	0.751073	0.319858
DCT2	ELF3	1.60944	-0.0762379
DCT2	ELF5	0.214592	0.157929
DCT2	ELK4	9.12017	0.280253
DCT2	EMX1	42.1674	2.36907
DCT2	ESRRB	53.2189	1.21392
DCT2	ESRRG	99.6781	1.14357
DCT2	ETV1	0.429185	0.58853
DCT2	ETV6	18.9914	-0.742449
DCT2	FOS	0.321888	-0.0958704
DCT2	FOSB	0	0.518725
DCT2	FOSL2	7.72532	0.430271
DCT2	FOXO1	26.2876	0.305247
DCT2	GATA2	0.536481	0.512688
DCT2	GATA3	35.3004	1.52107
DCT2	GATAD2A	17.0601	-0.323013
DCT2	GLI2	0.429185	0.0775987
DCT2	GLIS1	0.429185	-0.136875
DCT2	GTF2IRD1	31.4378	1.14714
DCT2	HDX	11.1588	0.000357728
DCT2	HES1	8.2618	0.859793
DCT2	HIF1A	37.3391	0.526535
DCT2	HIVEP1	14.1631	0.0983825
DCT2	HIVEP2	23.6052	-0.115551
DCT2	HNF1A	0.751073	-0.209944
DCT2	HNF4A	0.107296	-0.084609
DCT2	HNF4G	0.643777	-0.162196
DCT2	HOMEZ	2.46781	-0.0801651
DCT2	HOXA10	0.536481	0.0549626
DCT2	HOXB7	1.60944	1.01772
DCT2	HOXD3	54.1845	1.47238
DCT2	HOXD8	26.9313	2.4874
DCT2	IKZF2	9.54936	-0.704523
DCT2	IRX2	0.214592	0.219583
DCT2	JUN	1.07296	-0.592942
DCT2	JUNB	0.536481	-0.379224
DCT2	KLF10	0.751073	0.113376
DCT2	KLF11	6.11588	0.917072
DCT2	KLF12	42.2747	0.623248
DCT2	KLF13	6.54506	0.150124
DCT2	KLF15	1.18026	0.248031
DCT2	KLF5	4.50644	0.54067
DCT2	KLF6	5.4721	-0.0639851
DCT2	KLF9	5.79399	0.446088
DCT2	LHX1	68.133	1.90955
DCT2	LTF	0.536481	-0.0180949
DCT2	MAF	1.07296	-0.198515
DCT2	MAFF	0.643777	0.138331
DCT2	MLXIPL	4.50644	-0.118528
DCT2	MXD1	9.54936	0.479117
DCT2	NCOA3	22.6395	-0.0546922
DCT2	NFATC2	2.03863	-0.799224
DCT2	NFATC3	19.0987	-0.4026
DCT2	NFIC	22.3176	0.34781
DCT2	NFKB1	21.5665	-0.4284
DCT2	NFYC	37.0172	1.01327
DCT2	NR1D1	0.536481	0.302656
DCT2	NR1H2	2.25322	-0.132244
DCT2	NR1H4	1.18026	0.0548874
DCT2	NR2F6	3.21888	-0.0205703
DCT2	NR4A1	2.14592	0.289435
DCT2	PHF21A	36.3734	0.569925
DCT2	PKNOX2	0.107296	0.0899321
DCT2	POU3F3	12.9828	1.08393
DCT2	POU5F1	1.28755	-0.237341
DCT2	PPARA	29.5064	0.224907
DCT2	PRDM16	42.5966	1.24553
DCT2	PROX1	7.40343	0.643636
DCT2	RELB	2.6824	-0.748636
DCT2	RORC	5.36481	0.0401438
DCT2	RREB1	21.2446	-0.128239
DCT2	SMAD3	23.8197	0.207557
DCT2	SOX4	3.11159	0.143843
DCT2	SOX5	14.2704	0.900332
DCT2	SREBF1	6.00858	0.491441
DCT2	SREBF2	34.6567	1.0336
DCT2	STAT1	9.76395	-0.467082
DCT2	STAT3	29.8283	0.517949
DCT2	STAT6	6.75966	-0.832897
DCT2	TBX2	16.4163	1.08486
DCT2	TCF7L1	0.643777	-0.118186
DCT2	TEAD4	2.36052	0.283335
DCT2	TFAP2A	34.8712	2.99391
DCT2	TFAP2B	16.0944	0.883807
DCT2	TFEB	15.3433	1.03903
DCT2	TFEC	0.321888	-0.16592
DCT2	VDR	19.4206	1.63392
DCT2	ZBTB16	1.39485	0.0898229
DCT2	ZBTB7B	1.93133	0.00705935
DCT2	ZHX3	33.691	0.62197
DCT2	ZKSCAN1	21.4592	-0.104988
DCT2	ZNF267	2.897	-0.664997
DCT2	ZNF3	7.18884	0.345855
DCT2	ZNF385D	40.7725	1.63475
DCT2	ZNF44	32.618	1.08645
DCT2	ZNF486	1.18026	0.62533
DCT2	ZNF518A	53.0043	1.03344
DCT2	ZNF521	0.858369	-0.199399
DCT2	ZNF563	2.6824	0.556055
DCT2	ZNF654	20.9227	1.02188
DCT2	ZNF655	19.9571	1.30378
DCT2	ZNF676	12.7682	0.960934
DCT2	ZNF69	14.1631	0.132683
DCT2	ZNF697	8.47639	0.0890405
DCT2	ZNF808	17.9185	1.00332
DCT2	ZNF98	23.2833	1.27723
Macula Densa	AHR	4.5045	-0.319899
Macula Densa	ATF3	0	0.344789
Macula Densa	BACH1	20.7207	0.41857
Macula Densa	BARX2	2.7027	-0.0235855
Macula Densa	BCL6	3.6036	0.283117
Macula Densa	BHLHE40	12.6126	0.598423
Macula Densa	CREB3L2	30.6306	1.78571
Macula Densa	CREB5	1.8018	0.00704241
Macula Densa	CUX1	61.2613	0.347912
Macula Densa	E2F3	3.6036	-0.145071
Macula Densa	EGR1	9.90991	0.752008
Macula Densa	EGR2	0	0.646985
Macula Densa	EHF	21.6216	0.9963
Macula Densa	ELF3	6.30631	0.27628
Macula Densa	ELF5	0	-0.0249752
Macula Densa	ELK4	6.30631	0.579979
Macula Densa	EMX1	1.8018	0.43173
Macula Densa	ESRRB	41.4414	1.13208
Macula Densa	ESRRG	98.1982	0.964326
Macula Densa	ETV1	23.4234	2.29647
Macula Densa	ETV6	20.7207	-0.475004
Macula Densa	FOS	4.5045	-0.00700409
Macula Densa	FOSB	0.900901	0.862742
Macula Densa	FOSL2	9.90991	0.703654
Macula Densa	FOXO1	36.036	0.346447
Macula Densa	GATA2	1.8018	0.236929
Macula Densa	GATA3	0.900901	0.369592
Macula Densa	GATAD2A	18.9189	-0.128211
Macula Densa	GLI2	0	0.391317
Macula Densa	GLIS1	0	-0.062556
Macula Densa	GTF2IRD1	35.1351	0.891279
Macula Densa	HDX	10.8108	0.596795
Macula Densa	HES1	1.8018	0.352106
Macula Densa	HIF1A	42.3423	0.841919
Macula Densa	HIVEP1	28.8288	0.458952
Macula Densa	HIVEP2	39.6396	0.297246
Macula Densa	HNF1A	1.8018	-0.158413
Macula Densa	HNF4A	0	-0.0280275
Macula Densa	HNF4G	0	-0.0873297
Macula Densa	HOMEZ	1.8018	0.0900539
Macula Densa	HOXA10	0	0.436927
Macula Densa	HOXB7	4.5045	0.641143
Macula Densa	HOXD3	43.2432	1.13577
Macula Densa	HOXD8	4.5045	0.810546
Macula Densa	IKZF2	7.20721	-0.684364
Macula Densa	IRX2	32.4324	2.1477
Macula Densa	JUN	1.8018	-0.406556
Macula Densa	JUNB	1.8018	-0.0784938
Macula Densa	KLF10	1.8018	0.422562
Macula Densa	KLF11	4.5045	0.532408
Macula Densa	KLF12	51.3514	0.692707
Macula Densa	KLF13	5.40541	0.247742
Macula Densa	KLF15	3.6036	0.269495
Macula Densa	KLF5	2.7027	1.1917
Macula Densa	KLF6	9.90991	0.384958
Macula Densa	KLF9	17.1171	0.718274
Macula Densa	LHX1	3.6036	0.779036
Macula Densa	LTF	0.900901	0.213151
Macula Densa	MAF	0.900901	-0.146575
Macula Densa	MAFF	0.900901	0.553044
Macula Densa	MLXIPL	3.6036	-0.0353439
Macula Densa	MXD1	3.6036	0.34691
Macula Densa	NCOA3	33.3333	0.303464
Macula Densa	NFATC2	7.20721	-0.723592
Macula Densa	NFATC3	23.4234	-0.461125
Macula Densa	NFIC	33.3333	0.521497
Macula Densa	NFKB1	20.7207	-0.148934
Macula Densa	NFYC	27.9279	0.890288
Macula Densa	NR1D1	0	0.367477
Macula Densa	NR1H2	2.7027	0.047477
Macula Densa	NR1H4	38.7387	0.432983
Macula Densa	NR2F6	5.40541	-0.0223731
Macula Densa	NR4A1	12.6126	0.735738
Macula Densa	PHF21A	30.6306	0.510321
Macula Densa	PKNOX2	5.40541	1.24353
Macula Densa	POU3F3	13.5135	1.23361
Macula Densa	POU5F1	5.40541	0.0126217
Macula Densa	PPARA	19.8198	0.228075
Macula Densa	PRDM16	38.7387	1.03516
Macula Densa	PROX1	0	0.722959
Macula Densa	RELB	7.20721	-0.235465
Macula Densa	RORC	5.40541	0.0766258
Macula Densa	RREB1	21.6216	0.0193663
Macula Densa	SMAD3	18.018	0.550704
Macula Densa	SOX4	0.900901	0.35687
Macula Densa	SOX5	14.4144	0.316447
Macula Densa	SREBF1	1.8018	0.537911
Macula Densa	SREBF2	29.7297	0.865002
Macula Densa	STAT1	8.10811	-0.132367
Macula Densa	STAT3	45.9459	1.12613
Macula Densa	STAT6	9.00901	-0.555226
Macula Densa	TBX2	0.900901	0.102238
Macula Densa	TCF7L1	3.6036	0.115698
Macula Densa	TEAD4	0.900901	0.38061
Macula Densa	TFAP2A	7.20721	0.19425
Macula Densa	TFAP2B	36.9369	1.88446
Macula Densa	TFEB	15.3153	1.33475
Macula Densa	TFEC	0.900901	-0.111461
Macula Densa	VDR	37.8378	0.826917
Macula Densa	ZBTB16	57.6577	0.567037
Macula Densa	ZBTB7B	1.8018	0.243764
Macula Densa	ZHX3	33.3333	0.697773
Macula Densa	ZKSCAN1	22.5225	-0.135628
Macula Densa	ZNF267	2.7027	-0.410984
Macula Densa	ZNF3	9.00901	0.607803
Macula Densa	ZNF385D	1.8018	0.880864
Macula Densa	ZNF44	41.4414	1.01704
Macula Densa	ZNF486	7.20721	0.849548
Macula Densa	ZNF518A	45.9459	0.933202
Macula Densa	ZNF521	0	-0.135646
Macula Densa	ZNF563	5.40541	0.345371
Macula Densa	ZNF654	17.1171	0.640888
Macula Densa	ZNF655	17.1171	1.07539
Macula Densa	ZNF676	4.5045	0.792473
Macula Densa	ZNF69	8.10811	0.212199
Macula Densa	ZNF697	0.900901	0.0552325
Macula Densa	ZNF808	19.8198	1.07616
Macula Densa	ZNF98	18.018	1.05214
PC Injured	AHR	10.6825	0.274235
PC Injured	ATF3	1.18694	1.72727
PC Injured	BACH1	35.3116	1.20204
PC Injured	BARX2	6.23145	1.79501
PC Injured	BCL6	13.6499	1.3955
PC Injured	BHLHE40	34.7181	2.47672
PC Injured	CREB3L2	8.30861	0.0981871
PC Injured	CREB5	5.63798	0.709359
PC Injured	CUX1	49.2582	0.451841
PC Injured	E2F3	8.30861	0.0553713
PC Injured	EGR1	3.56083	1.28391
PC Injured	EGR2	0.593472	0.677037
PC Injured	EHF	40.0593	1.80697
PC Injured	ELF3	43.9169	2.49292
PC Injured	ELF5	9.19881	2.85337
PC Injured	ELK4	8.90208	0.734105
PC Injured	EMX1	24.0356	1.59777
PC Injured	ESRRB	1.18694	0.311158
PC Injured	ESRRG	83.0861	0.692882
PC Injured	ETV1	0.296736	0.758508
PC Injured	ETV6	49.8516	0.24116
PC Injured	FOS	4.45104	0.802957
PC Injured	FOSB	0	0.753215
PC Injured	FOSL2	21.9585	1.4903
PC Injured	FOXO1	26.7062	0.29863
PC Injured	GATA2	17.2107	2.76162
PC Injured	GATA3	62.908	2.69202
PC Injured	GATAD2A	21.6617	0.0606533
PC Injured	GLI2	0	0.804258
PC Injured	GLIS1	0.296736	0.128165
PC Injured	GTF2IRD1	33.5312	0.969346
PC Injured	HDX	8.90208	0.851126
PC Injured	HES1	23.4421	2.50969
PC Injured	HIF1A	51.632	1.4363
PC Injured	HIVEP1	21.0682	0.861385
PC Injured	HIVEP2	30.8605	0.596576
PC Injured	HNF1A	0.890208	-0.0524925
PC Injured	HNF4A	0.593472	0.075159
PC Injured	HNF4G	18.6944	0.268501
PC Injured	HOMEZ	2.67062	0.205558
PC Injured	HOXA10	5.34125	0.955664
PC Injured	HOXB7	8.60534	1.84038
PC Injured	HOXD3	38.5757	1.05213
PC Injured	HOXD8	8.90208	0.892158
PC Injured	IKZF2	27.003	-0.383219
PC Injured	IRX2	0.890208	0.257092
PC Injured	JUN	5.63798	0.578528
PC Injured	JUNB	13.6499	1.58041
PC Injured	KLF10	3.26409	1.69263
PC Injured	KLF11	4.1543	1.20946
PC Injured	KLF12	25.2226	0.120975
PC Injured	KLF13	10.089	0.23765
PC Injured	KLF15	1.18694	0.208166
PC Injured	KLF5	6.82493	1.27293
PC Injured	KLF6	14.8368	1.08962
PC Injured	KLF9	2.96736	0.43461
PC Injured	LHX1	60.2374	1.46144
PC Injured	LTF	12.4629	1.18871
PC Injured	MAF	2.96736	0.00858305
PC Injured	MAFF	0.593472	1.17988
PC Injured	MLXIPL	3.85757	0.0562095
PC Injured	MXD1	2.07715	1.41489
PC Injured	NCOA3	19.5846	0.504633
PC Injured	NFATC2	1.18694	-0.639568
PC Injured	NFATC3	15.4303	-0.426971
PC Injured	NFIC	18.6944	0.50969
PC Injured	NFKB1	21.6617	0.828772
PC Injured	NFYC	18.9911	0.578846
PC Injured	NR1D1	1.48368	1.26924
PC Injured	NR1H2	7.71513	0.107915
PC Injured	NR1H4	12.7596	0.385824
PC Injured	NR2F6	5.34125	0.203104
PC Injured	NR4A1	7.12166	1.58041
PC Injured	PHF21A	40.0593	0.929636
PC Injured	PKNOX2	2.37389	0.543213
PC Injured	POU3F3	17.2107	0.494296
PC Injured	POU5F1	4.74777	-0.00912628
PC Injured	PPARA	16.9139	0.177128
PC Injured	PRDM16	37.6855	0.946543
PC Injured	PROX1	0.890208	-0.0226935
PC Injured	RELB	6.23145	0.561235
PC Injured	RORC	3.85757	0.176196
PC Injured	RREB1	33.5312	0.238691
PC Injured	SMAD3	32.6409	1.18698
PC Injured	SOX4	12.7596	1.12516
PC Injured	SOX5	50.1484	2.31613
PC Injured	SREBF1	6.52819	1.46534
PC Injured	SREBF2	23.1454	1.08744
PC Injured	STAT1	46.8843	2.08158
PC Injured	STAT3	49.8516	1.28626
PC Injured	STAT6	13.6499	0.110489
PC Injured	TBX2	25.816	2.53445
PC Injured	TCF7L1	34.4214	2.63537
PC Injured	TEAD4	6.52819	1.31015
PC Injured	TFAP2A	12.1662	1.21902
PC Injured	TFAP2B	8.01187	0.308255
PC Injured	TFEB	5.34125	0.766794
PC Injured	TFEC	0	0.118349
PC Injured	VDR	2.37389	0.0528885
PC Injured	ZBTB16	6.82493	0.249785
PC Injured	ZBTB7B	1.78042	0.148602
PC Injured	ZHX3	23.7389	0.382372
PC Injured	ZKSCAN1	18.3976	-0.129666
PC Injured	ZNF267	3.26409	0.464683
PC Injured	ZNF3	6.82493	1.20254
PC Injured	ZNF385D	5.93472	0.619779
PC Injured	ZNF44	29.6736	0.742279
PC Injured	ZNF486	17.5074	1.44699
PC Injured	ZNF518A	28.1899	0.564449
PC Injured	ZNF521	0.296736	0.10375
PC Injured	ZNF563	3.26409	0.52044
PC Injured	ZNF654	17.5074	0.768504
PC Injured	ZNF655	14.2433	0.312945
PC Injured	ZNF676	27.5964	0.884083
PC Injured	ZNF69	14.2433	0.338774
PC Injured	ZNF697	1.78042	0.138329
PC Injured	ZNF808	10.089	0.546778
PC Injured	ZNF98	23.7389	1.04454
PT Inflammatory	AHR	21.044	0.569242
PT Inflammatory	ATF3	9.78793	1.45777
PT Inflammatory	BACH1	33.279	1.92832
PT Inflammatory	BARX2	2.61011	0.315773
PT Inflammatory	BCL6	9.1354	1.40765
PT Inflammatory	BHLHE40	15.6607	0.877252
PT Inflammatory	CREB3L2	11.7455	0.205928
PT Inflammatory	CREB5	75.0408	3.13194
PT Inflammatory	CUX1	74.5514	1.27924
PT Inflammatory	E2F3	17.292	1.22918
PT Inflammatory	EGR1	4.0783	0.90546
PT Inflammatory	EGR2	0.326264	0.56398
PT Inflammatory	EHF	1.95759	0.562385
PT Inflammatory	ELF3	31.3214	2.20498
PT Inflammatory	ELF5	0.489396	0.443835
PT Inflammatory	ELK4	12.398	1.53983
PT Inflammatory	EMX1	4.73083	0.277362
PT Inflammatory	ESRRB	0.652529	0.0406679
PT Inflammatory	ESRRG	43.3931	0.557225
PT Inflammatory	ETV1	2.77325	0.556444
PT Inflammatory	ETV6	45.3507	0.640699
PT Inflammatory	FOS	1.95759	0.690474
PT Inflammatory	FOSB	0.163132	1.04157
PT Inflammatory	FOSL2	29.5269	2.1528
PT Inflammatory	FOXO1	31.8108	0.690685
PT Inflammatory	GATA2	0.489396	0.324638
PT Inflammatory	GATA3	0.326264	0.272607
PT Inflammatory	GATAD2A	24.7961	1.26426
PT Inflammatory	GLI2	0.489396	1.07837
PT Inflammatory	GLIS1	27.5693	1.2414
PT Inflammatory	GTF2IRD1	25.7749	0.678924
PT Inflammatory	HDX	14.0294	1.96809
PT Inflammatory	HES1	2.61011	0.272021
PT Inflammatory	HIF1A	46.6558	1.32573
PT Inflammatory	HIVEP1	27.7325	2.29195
PT Inflammatory	HIVEP2	34.2577	1.84454
PT Inflammatory	HNF1A	4.89396	0.868567
PT Inflammatory	HNF4A	7.01468	0.987388
PT Inflammatory	HNF4G	35.5628	1.56066
PT Inflammatory	HOMEZ	2.12072	1.27167
PT Inflammatory	HOXA10	2.28385	1.47811
PT Inflammatory	HOXB7	0.163132	0.442997
PT Inflammatory	HOXD3	2.93638	0.326039
PT Inflammatory	HOXD8	0.163132	-0.00629778
PT Inflammatory	IKZF2	7.01468	-0.585778
PT Inflammatory	IRX2	0	-0.0139044
PT Inflammatory	JUN	13.2137	1.88965
PT Inflammatory	JUNB	3.58891	0.733295
PT Inflammatory	KLF10	5.22023	1.18856
PT Inflammatory	KLF11	3.42577	0.372066
PT Inflammatory	KLF12	32.6264	0.110857
PT Inflammatory	KLF13	7.34095	0.781123
PT Inflammatory	KLF15	0.652529	0.713289
PT Inflammatory	KLF5	6.03589	1.47573
PT Inflammatory	KLF6	63.7847	2.74129
PT Inflammatory	KLF9	3.58891	0.621117
PT Inflammatory	LHX1	6.03589	0.340901
PT Inflammatory	LTF	13.0506	1.92539
PT Inflammatory	MAF	5.87276	0.885317
PT Inflammatory	MAFF	1.95759	1.36599
PT Inflammatory	MLXIPL	10.6036	1.0406
PT Inflammatory	MXD1	7.17781	0.616375
PT Inflammatory	NCOA3	18.9233	1.13277
PT Inflammatory	NFATC2	1.63132	-0.648578
PT Inflammatory	NFATC3	15.6607	0.325918
PT Inflammatory	NFIC	13.7031	0.907466
PT Inflammatory	NFKB1	41.4356	3.06375
PT Inflammatory	NFYC	14.0294	0.555185
PT Inflammatory	NR1D1	1.14192	0.361632
PT Inflammatory	NR1H2	2.61011	0.981192
PT Inflammatory	NR1H4	32.137	1.40125
PT Inflammatory	NR2F6	2.44698	0.880527
PT Inflammatory	NR4A1	1.63132	0.676463
PT Inflammatory	PHF21A	29.69	0.61578
PT Inflammatory	PKNOX2	4.40457	0.585881
PT Inflammatory	POU3F3	7.66721	0.128489
PT Inflammatory	POU5F1	11.2561	0.865182
PT Inflammatory	PPARA	26.2643	0.865149
PT Inflammatory	PRDM16	0.326264	0.124973
PT Inflammatory	PROX1	0.163132	-0.0600126
PT Inflammatory	RELB	14.3556	2.56298
PT Inflammatory	RORC	1.30506	0.789528
PT Inflammatory	RREB1	33.9315	1.03945
PT Inflammatory	SMAD3	40.2936	2.08018
PT Inflammatory	SOX4	29.3638	2.67766
PT Inflammatory	SOX5	17.1289	0.678501
PT Inflammatory	SREBF1	6.19902	0.546285
PT Inflammatory	SREBF2	18.7602	0.251651
PT Inflammatory	STAT1	26.9168	1.78045
PT Inflammatory	STAT3	30.9951	1.19506
PT Inflammatory	STAT6	19.4127	1.16637
PT Inflammatory	TBX2	4.89396	0.445366
PT Inflammatory	TCF7L1	2.44698	0.683915
PT Inflammatory	TEAD4	8.31974	1.98611
PT Inflammatory	TFAP2A	0.163132	0.00916682
PT Inflammatory	TFAP2B	0	-0.0740846
PT Inflammatory	TFEB	2.28385	0.436559
PT Inflammatory	TFEC	12.7243	1.13777
PT Inflammatory	VDR	5.22023	0.54242
PT Inflammatory	ZBTB16	26.5905	1.01491
PT Inflammatory	ZBTB7B	1.30506	0.841918
PT Inflammatory	ZHX3	23.6542	0.673682
PT Inflammatory	ZKSCAN1	23.491	0.813873
PT Inflammatory	ZNF267	13.7031	2.00341
PT Inflammatory	ZNF3	7.66721	1.97991
PT Inflammatory	ZNF385D	8.646	0.387054
PT Inflammatory	ZNF44	16.8026	0.456547
PT Inflammatory	ZNF486	5.38336	0.979577
PT Inflammatory	ZNF518A	32.9527	0.608502
PT Inflammatory	ZNF521	14.6819	1.07018
PT Inflammatory	ZNF563	2.61011	0.881078
PT Inflammatory	ZNF654	16.8026	0.628816
PT Inflammatory	ZNF655	17.4551	0.121234
PT Inflammatory	ZNF676	3.26264	0.524322
PT Inflammatory	ZNF69	23.6542	1.16662
PT Inflammatory	ZNF697	4.89396	0.812822
PT Inflammatory	ZNF808	8.646	0.468295
PT Inflammatory	ZNF98	0.652529	0.185968
PT Injured	AHR	13.1253	-0.0378393
PT Injured	ATF3	4.85389	0.555126
PT Injured	BACH1	23.8732	1.04023
PT Injured	BARX2	2.57553	0.159076
PT Injured	BCL6	7.7266	0.406603
PT Injured	BHLHE40	8.17236	0.345768
PT Injured	CREB3L2	10.4012	-0.076265
PT Injured	CREB5	53.5414	2.16722
PT Injured	CUX1	76.2754	1.39611
PT Injured	E2F3	13.4225	1.40016
PT Injured	EGR1	4.16048	0.441809
PT Injured	EGR2	0.0495295	0.274649
PT Injured	EHF	0.594354	0.034677
PT Injured	ELF3	18.524	1.09227
PT Injured	ELF5	0.0990589	0.16749
PT Injured	ELK4	10.4507	0.935011
PT Injured	EMX1	4.30906	0.15218
PT Injured	ESRRB	2.22883	0.00434007
PT Injured	ESRRG	72.6102	0.479607
PT Injured	ETV1	4.30906	0.189915
PT Injured	ETV6	32.739	-0.00137524
PT Injured	FOS	2.12977	0.300221
PT Injured	FOSB	0.148588	0.476078
PT Injured	FOSL2	8.96483	0.962493
PT Injured	FOXO1	33.4819	0.724605
PT Injured	GATA2	0.0495295	0.0916681
PT Injured	GATA3	0.346706	0.0404162
PT Injured	GATAD2A	23.2789	1.29028
PT Injured	GLI2	0.544824	0.741814
PT Injured	GLIS1	49.3809	1.58738
PT Injured	GTF2IRD1	21.1986	0.668578
PT Injured	HDX	10.5002	1.15279
PT Injured	HES1	2.37741	0.094583
PT Injured	HIF1A	28.6776	0.608446
PT Injured	HIVEP1	23.1798	1.3978
PT Injured	HIVEP2	24.418	0.492325
PT Injured	HNF1A	11.5404	1.39073
PT Injured	HNF4A	25.3096	1.42098
PT Injured	HNF4G	38.4844	1.74515
PT Injured	HOMEZ	3.51659	1.56563
PT Injured	HOXA10	2.82318	1.07994
PT Injured	HOXB7	0.594354	0.212395
PT Injured	HOXD3	5.99307	0.227538
PT Injured	HOXD8	0.89153	-0.0589548
PT Injured	IKZF2	9.21248	-0.758975
PT Injured	IRX2	0.148588	-0.166318
PT Injured	JUN	13.1253	1.09126
PT Injured	JUNB	3.56612	0.215569
PT Injured	KLF10	4.95295	0.719185
PT Injured	KLF11	3.41753	0.200753
PT Injured	KLF12	33.9277	-0.166436
PT Injured	KLF13	7.62754	1.00276
PT Injured	KLF15	3.66518	1.05231
PT Injured	KLF5	2.97177	0.734095
PT Injured	KLF6	37.048	1.55175
PT Injured	KLF9	10.2526	0.687064
PT Injured	LHX1	5.64636	0.23389
PT Injured	LTF	9.46013	1.01081
PT Injured	MAF	24.9629	1.33026
PT Injured	MAFF	1.28777	0.592651
PT Injured	MLXIPL	20.951	1.45903
PT Injured	MXD1	4.90342	0.196788
PT Injured	NCOA3	18.1773	0.207124
PT Injured	NFATC2	1.3373	-0.741697
PT Injured	NFATC3	21.2977	0.54394
PT Injured	NFIC	15.6513	1.02508
PT Injured	NFKB1	25.0124	1.52675
PT Injured	NFYC	18.6231	0.581685
PT Injured	NR1D1	0.693413	0.132853
PT Injured	NR1H2	4.25953	1.30839
PT Injured	NR1H4	29.371	1.55901
PT Injured	NR2F6	4.11095	1.27537
PT Injured	NR4A1	1.28777	0.311276
PT Injured	PHF21A	31.4512	0.256109
PT Injured	PKNOX2	4.60624	0.331688
PT Injured	POU3F3	6.78554	0.0905795
PT Injured	POU5F1	10.6984	1.17445
PT Injured	PPARA	37.89	1.22089
PT Injured	PRDM16	0.247647	0.0129854
PT Injured	PROX1	0.148588	-0.0748541
PT Injured	RELB	7.87519	1.08998
PT Injured	RORC	3.71471	1.06467
PT Injured	RREB1	37.0976	1.13339
PT Injured	SMAD3	29.2719	1.31771
PT Injured	SOX4	14.5617	1.44994
PT Injured	SOX5	20.1585	0.574414
PT Injured	SREBF1	4.06142	0.367223
PT Injured	SREBF2	14.215	0.0379114
PT Injured	STAT1	15.4037	0.623451
PT Injured	STAT3	24.5666	0.54466
PT Injured	STAT6	14.9579	0.528684
PT Injured	TBX2	8.37048	0.426383
PT Injured	TCF7L1	2.67459	0.140758
PT Injured	TEAD4	6.3893	1.31608
PT Injured	TFAP2A	0.198118	-0.110823
PT Injured	TFAP2B	0.148588	-0.201043
PT Injured	TFEB	2.62506	0.26412
PT Injured	TFEC	23.7246	1.43268
PT Injured	VDR	8.96483	0.695705
PT Injured	ZBTB16	41.4066	1.09984
PT Injured	ZBTB7B	3.0213	1.17462
PT Injured	ZHX3	34.5716	0.891689
PT Injured	ZKSCAN1	23.2789	1.32298
PT Injured	ZNF267	8.12283	0.921085
PT Injured	ZNF3	7.18177	1.32428
PT Injured	ZNF385D	8.86578	0.298244
PT Injured	ZNF44	17.7811	0.368605
PT Injured	ZNF486	5.20059	0.51542
PT Injured	ZNF518A	33.7296	0.54232
PT Injured	ZNF521	18.8707	1.37654
PT Injured	ZNF563	2.97177	0.972783
PT Injured	ZNF654	15.9485	0.475073
PT Injured	ZNF655	15.1065	0.0681498
PT Injured	ZNF676	2.77365	0.35391
PT Injured	ZNF69	24.2199	1.40493
PT Injured	ZNF697	10.3517	1.24512
PT Injured	ZNF808	10.1535	0.399115
PT Injured	ZNF98	0.94106	0.0953102
PT S1	AHR	6.83196	-0.581476
PT S1	ATF3	0.440771	-0.187863
PT S1	BACH1	23.7466	0.448008
PT S1	BARX2	0.0550964	0.00389123
PT S1	BCL6	2.31405	-0.553945
PT S1	BHLHE40	2.36915	-0.126784
PT S1	CREB3L2	11.2397	-0.352174
PT S1	CREB5	22.0386	1.2191
PT S1	CUX1	83.416	2.06596
PT S1	E2F3	20.8815	2.38999
PT S1	EGR1	0.385675	0.194483
PT S1	EGR2	0.110193	0.0422697
PT S1	EHF	0.110193	-0.61234
PT S1	ELF3	1.76309	-0.124921
PT S1	ELF5	0.0550964	-0.0808815
PT S1	ELK4	9.58678	0.712348
PT S1	EMX1	5.01377	0.149642
PT S1	ESRRB	1.5978	-0.028645
PT S1	ESRRG	81.9284	0.517208
PT S1	ETV1	3.85675	-0.177402
PT S1	ETV6	21.157	-0.546576
PT S1	FOS	0.606061	0.154528
PT S1	FOSB	0.220386	0.358207
PT S1	FOSL2	1.81818	0.097431
PT S1	FOXO1	59.1736	1.66309
PT S1	GATA2	0.0550964	-0.0704626
PT S1	GATA3	0.220386	-0.144236
PT S1	GATAD2A	21.3774	2.00251
PT S1	GLI2	0.220386	0.345222
PT S1	GLIS1	56.5289	2.71227
PT S1	GTF2IRD1	16.4187	0.658381
PT S1	HDX	7.54821	0.508236
PT S1	HES1	0.936639	-0.019213
PT S1	HIF1A	15.0964	-0.172001
PT S1	HIVEP1	22.259	0.785582
PT S1	HIVEP2	16.9697	-0.312255
PT S1	HNF1A	21.157	2.91808
PT S1	HNF4A	55.6474	2.80423
PT S1	HNF4G	37.9614	2.60658
PT S1	HOMEZ	5.28926	2.52131
PT S1	HOXA10	1.81818	0.654209
PT S1	HOXB7	0.716253	-0.0939906
PT S1	HOXD3	10.3581	0.142942
PT S1	HOXD8	1.21212	-0.0172224
PT S1	IKZF2	6.94215	-0.916789
PT S1	IRX2	0.220386	-0.398131
PT S1	JUN	1.32231	0.0140879
PT S1	JUNB	1.26722	-0.291528
PT S1	KLF10	2.86501	0.287881
PT S1	KLF11	3.19559	0.0765147
PT S1	KLF12	29.5868	-0.350004
PT S1	KLF13	15.8127	2.06135
PT S1	KLF15	14.3251	2.45288
PT S1	KLF5	0.881543	0.191001
PT S1	KLF6	16.584	0.65276
PT S1	KLF9	25.73	1.3757
PT S1	LHX1	5.95041	0.227044
PT S1	LTF	0.991736	0.241622
PT S1	MAF	48.0441	2.84742
PT S1	MAFF	0.275482	0.117614
PT S1	MLXIPL	31.8457	2.62327
PT S1	MXD1	2.36915	-0.0371909
PT S1	NCOA3	12.562	-0.399481
PT S1	NFATC2	0.330579	-0.839125
PT S1	NFATC3	45.1791	1.85882
PT S1	NFIC	20.7163	1.62907
PT S1	NFKB1	12.8375	0.172355
PT S1	NFYC	17.1901	0.776268
PT S1	NR1D1	0.330579	0.034385
PT S1	NR1H2	9.97245	2.70555
PT S1	NR1H4	41.6529	2.30642
PT S1	NR2F6	6.88705	2.58155
PT S1	NR4A1	0.606061	0.202433
PT S1	PHF21A	20.2204	-0.229614
PT S1	PKNOX2	0.275482	0.00784966
PT S1	POU3F3	1.4876	-0.0449903
PT S1	POU5F1	19.6694	2.79805
PT S1	PPARA	75.8127	2.40753
PT S1	PRDM16	0.220386	-0.0939652
PT S1	PROX1	0.110193	-0.148875
PT S1	RELB	1.5978	-0.0253071
PT S1	RORC	11.6253	2.14917
PT S1	RREB1	57.5207	2.17918
PT S1	SMAD3	31.6253	1.0243
PT S1	SOX4	2.20386	0.299727
PT S1	SOX5	33.168	0.765247
PT S1	SREBF1	9.47658	0.644977
PT S1	SREBF2	9.91736	-0.148863
PT S1	STAT1	6.06061	-0.615386
PT S1	STAT3	17.9614	-0.00570147
PT S1	STAT6	9.53168	0.0553867
PT S1	TBX2	13.5537	0.706354
PT S1	TCF7L1	0.330579	-0.484382
PT S1	TEAD4	1.37741	0.410363
PT S1	TFAP2A	0.110193	-0.127181
PT S1	TFAP2B	0.0550964	-0.39974
PT S1	TFEB	2.53444	0.160588
PT S1	TFEC	36.4187	2.54535
PT S1	VDR	21.2672	1.66652
PT S1	ZBTB16	64.8485	1.94638
PT S1	ZBTB7B	5.95041	2.49586
PT S1	ZHX3	58.6777	1.57239
PT S1	ZKSCAN1	35.7025	2.79549
PT S1	ZNF267	3.47107	-0.0798439
PT S1	ZNF3	7.7135	1.09269
PT S1	ZNF385D	6.66667	0.232375
PT S1	ZNF44	21.5427	0.36079
PT S1	ZNF486	1.4876	-0.0282495
PT S1	ZNF518A	34.4904	0.688564
PT S1	ZNF521	24.7383	2.33305
PT S1	ZNF563	6.00551	1.69248
PT S1	ZNF654	14.9311	0.58695
PT S1	ZNF655	17.135	0.102744
PT S1	ZNF676	1.37741	0.175679
PT S1	ZNF69	26.2259	2.19951
PT S1	ZNF697	20.1102	2.63361
PT S1	ZNF808	11.6804	0.343638
PT S1	ZNF98	1.32231	-0.00780352
PT S2	AHR	5.86207	-0.68479
PT S2	ATF3	0.172414	-0.317079
PT S2	BACH1	22.5862	0.269473
PT S2	BARX2	0.775862	-0.158971
PT S2	BCL6	3.87931	-0.483507
PT S2	BHLHE40	2.58621	-0.248275
PT S2	CREB3L2	10.9483	-0.390134
PT S2	CREB5	16.8103	1.02178
PT S2	CUX1	85	1.91824
PT S2	E2F3	18.7069	2.22958
PT S2	EGR1	0.431034	0.0299177
PT S2	EGR2	0.172414	-0.0301727
PT S2	EHF	0.172414	-0.660979
PT S2	ELF3	2.32759	-0.176089
PT S2	ELF5	0	-0.242801
PT S2	ELK4	7.93103	0.537714
PT S2	EMX1	5.43103	0.00227111
PT S2	ESRRB	1.63793	-0.108494
PT S2	ESRRG	84.1379	0.388282
PT S2	ETV1	1.98276	-0.274434
PT S2	ETV6	24.6552	-0.634714
PT S2	FOS	0.689655	-0.0271647
PT S2	FOSB	0.0862069	0.15637
PT S2	FOSL2	2.67241	0.0131004
PT S2	FOXO1	48.7931	1.24181
PT S2	GATA2	0.0862069	-0.223503
PT S2	GATA3	0	-0.317154
PT S2	GATAD2A	23.5345	2.08777
PT S2	GLI2	0.862069	0.164113
PT S2	GLIS1	50.6034	2.4454
PT S2	GTF2IRD1	16.6379	0.600054
PT S2	HDX	5.51724	0.337268
PT S2	HES1	1.72414	-0.170347
PT S2	HIF1A	12.5	-0.28164
PT S2	HIVEP1	21.7241	0.58345
PT S2	HIVEP2	15.8621	-0.605565
PT S2	HNF1A	19.569	2.69965
PT S2	HNF4A	52.6724	2.52554
PT S2	HNF4G	37.5862	2.31187
PT S2	HOMEZ	2.93103	2.14271
PT S2	HOXA10	0.517241	0.437531
PT S2	HOXB7	0.431034	-0.193443
PT S2	HOXD3	7.06897	0.0176491
PT S2	HOXD8	0.689655	-0.137841
PT S2	IKZF2	4.82759	-0.96336
PT S2	IRX2	0.0862069	-0.450839
PT S2	JUN	1.81034	-0.175469
PT S2	JUNB	0.603448	-0.454131
PT S2	KLF10	3.53448	0.112492
PT S2	KLF11	3.87931	-0.0303673
PT S2	KLF12	29.4828	-0.611352
PT S2	KLF13	19.3966	1.9836
PT S2	KLF15	11.5517	2.27763
PT S2	KLF5	1.55172	0.111686
PT S2	KLF6	13.6207	0.474301
PT S2	KLF9	19.569	1.09925
PT S2	LHX1	6.12069	0.0884547
PT S2	LTF	1.2931	0.112104
PT S2	MAF	35.6897	2.34677
PT S2	MAFF	0.258621	-0.0438781
PT S2	MLXIPL	43.3621	2.52066
PT S2	MXD1	1.81034	-0.203938
PT S2	NCOA3	17.1552	-0.459936
PT S2	NFATC2	0.344828	-0.841263
PT S2	NFATC3	42.069	1.60252
PT S2	NFIC	29.2241	1.68142
PT S2	NFKB1	9.74138	0.000780898
PT S2	NFYC	15.431	0.586524
PT S2	NR1D1	0.689655	-0.138233
PT S2	NR1H2	9.31034	2.29599
PT S2	NR1H4	33.5345	1.99152
PT S2	NR2F6	6.55172	2.47998
PT S2	NR4A1	0.431034	0.024966
PT S2	PHF21A	16.2069	-0.567497
PT S2	PKNOX2	0.258621	-0.0970359
PT S2	POU3F3	6.12069	0.00961413
PT S2	POU5F1	18.3621	2.52773
PT S2	PPARA	70.2586	2.21468
PT S2	PRDM16	0.344828	-0.157774
PT S2	PROX1	0.258621	-0.232652
PT S2	RELB	2.41379	-0.191526
PT S2	RORC	10	2.02649
PT S2	RREB1	47.931	1.80723
PT S2	SMAD3	35.8621	0.963564
PT S2	SOX4	2.67241	0.216878
PT S2	SOX5	45.8621	0.436193
PT S2	SREBF1	11.0345	0.455862
PT S2	SREBF2	10.431	-0.229704
PT S2	STAT1	5.08621	-0.743817
PT S2	STAT3	22.2414	-0.0480927
PT S2	STAT6	7.84483	-0.161573
PT S2	TBX2	4.91379	0.331537
PT S2	TCF7L1	0.603448	-0.652969
PT S2	TEAD4	4.39655	0.469319
PT S2	TFAP2A	0	-0.251044
PT S2	TFAP2B	0.172414	-0.420108
PT S2	TFEB	3.27586	0.0399323
PT S2	TFEC	26.8103	2.19543
PT S2	VDR	20.2586	1.51252
PT S2	ZBTB16	63.9655	1.71542
PT S2	ZBTB7B	5.08621	2.31406
PT S2	ZHX3	66.8103	1.43767
PT S2	ZKSCAN1	37.931	2.70819
PT S2	ZNF267	4.74138	-0.203906
PT S2	ZNF3	9.65517	0.904582
PT S2	ZNF385D	6.37931	0.0969213
PT S2	ZNF44	19.3103	0.247507
PT S2	ZNF486	0.517241	-0.14557
PT S2	ZNF518A	30.2586	0.457111
PT S2	ZNF521	25.0862	2.17485
PT S2	ZNF563	3.44828	1.56651
PT S2	ZNF654	13.2759	0.278541
PT S2	ZNF655	16.3793	-0.00663772
PT S2	ZNF676	1.37931	0.0702413
PT S2	ZNF69	36.9828	2.17218
PT S2	ZNF697	15.1724	2.27192
PT S2	ZNF808	15	0.209132
PT S2	ZNF98	1.55172	-0.0971333
PT S3	AHR	6.88623	-0.49026
PT S3	ATF3	3.19361	-0.164597
PT S3	BACH1	21.7565	0.306378
PT S3	BARX2	6.08782	-0.215555
PT S3	BCL6	12.1756	-0.0672906
PT S3	BHLHE40	4.49102	-0.182643
PT S3	CREB3L2	13.3733	-0.327504
PT S3	CREB5	10.479	1.02819
PT S3	CUX1	89.1218	1.88728
PT S3	E2F3	23.9521	2.32719
PT S3	EGR1	5.18962	0.128283
PT S3	EGR2	0.399202	0.0584526
PT S3	EHF	0.798403	-0.524638
PT S3	ELF3	6.48703	-0.00682397
PT S3	ELF5	0.199601	-0.220552
PT S3	ELK4	8.68263	0.551127
PT S3	EMX1	5.18962	-0.115911
PT S3	ESRRB	3.39321	-0.0807567
PT S3	ESRRG	87.525	0.385051
PT S3	ETV1	1.49701	-0.23248
PT S3	ETV6	30.6387	-0.556137
PT S3	FOS	3.29341	-0.00609777
PT S3	FOSB	1.49701	0.25357
PT S3	FOSL2	2.69461	0.11389
PT S3	FOXO1	39.022	0.922231
PT S3	GATA2	0	-0.230158
PT S3	GATA3	0.199601	-0.371609
PT S3	GATAD2A	31.7365	2.25969
PT S3	GLI2	0.698603	0.12373
PT S3	GLIS1	43.7126	2.19797
PT S3	GTF2IRD1	25.9481	0.647183
PT S3	HDX	4.99002	0.312898
PT S3	HES1	0.998004	-0.193113
PT S3	HIF1A	13.4731	-0.149977
PT S3	HIVEP1	16.3673	0.589596
PT S3	HIVEP2	14.1717	-0.702441
PT S3	HNF1A	18.5629	2.45183
PT S3	HNF4A	50	2.28157
PT S3	HNF4G	32.8343	2.09316
PT S3	HOMEZ	2.89421	1.87896
PT S3	HOXA10	1.1976	0.435515
PT S3	HOXB7	0.499002	-0.13995
PT S3	HOXD3	1.39721	-0.0162379
PT S3	HOXD8	0.598802	-0.219413
PT S3	IKZF2	4.29142	-0.944468
PT S3	IRX2	0.0998004	-0.391166
PT S3	JUN	7.48503	-0.0462994
PT S3	JUNB	1.59681	-0.29245
PT S3	KLF10	3.09381	0.171934
PT S3	KLF11	1.89621	0.0182256
PT S3	KLF12	25.3493	-0.644023
PT S3	KLF13	14.9701	1.90914
PT S3	KLF15	10.8782	2.05143
PT S3	KLF5	1.1976	0.205069
PT S3	KLF6	13.1737	0.546851
PT S3	KLF9	17.1657	0.962228
PT S3	LHX1	5.98802	0.0221486
PT S3	LTF	0.698603	0.19004
PT S3	MAF	21.7565	1.89523
PT S3	MAFF	1.1976	0.0098516
PT S3	MLXIPL	52.7944	2.47951
PT S3	MXD1	3.19361	-0.149067
PT S3	NCOA3	15.6687	-0.341519
PT S3	NFATC2	6.18762	-0.802063
PT S3	NFATC3	35.9281	1.35894
PT S3	NFIC	31.9361	1.91526
PT S3	NFKB1	12.3752	0.095995
PT S3	NFYC	14.7705	0.537367
PT S3	NR1D1	0.898204	-0.132543
PT S3	NR1H2	6.88623	1.90815
PT S3	NR1H4	24.4511	1.7729
PT S3	NR2F6	6.78643	2.42941
PT S3	NR4A1	3.29341	0.144086
PT S3	PHF21A	15.3693	-0.670999
PT S3	PKNOX2	1.99601	-0.0237057
PT S3	POU3F3	12.1756	0.158921
PT S3	POU5F1	13.3733	2.08308
PT S3	PPARA	71.6567	2.07816
PT S3	PRDM16	0.499002	-0.101676
PT S3	PROX1	0.299401	-0.184754
PT S3	RELB	3.69261	-0.16368
PT S3	RORC	15.1697	2.38868
PT S3	RREB1	42.8144	1.56572
PT S3	SMAD3	38.9222	1.10221
PT S3	SOX4	3.49301	0.341673
PT S3	SOX5	6.38723	0.178498
PT S3	SREBF1	7.08583	0.403805
PT S3	SREBF2	10.5788	-0.121471
PT S3	STAT1	7.18563	-0.618901
PT S3	STAT3	28.0439	0.0586002
PT S3	STAT6	10.2794	-0.151109
PT S3	TBX2	0.499002	0.127958
PT S3	TCF7L1	0.898204	-0.55589
PT S3	TEAD4	8.58283	0.753738
PT S3	TFAP2A	0.0998004	-0.338336
PT S3	TFAP2B	0.598802	-0.364228
PT S3	TFEB	4.39122	0.121601
PT S3	TFEC	25.9481	1.96604
PT S3	VDR	19.1617	1.40939
PT S3	ZBTB16	55.2894	1.49354
PT S3	ZBTB7B	6.88623	2.06047
PT S3	ZHX3	55.1896	1.29364
PT S3	ZKSCAN1	40.519	2.58432
PT S3	ZNF267	4.09182	-0.144413
PT S3	ZNF3	10.479	0.872044
PT S3	ZNF385D	5.88822	0.0853661
PT S3	ZNF44	18.8623	0.291215
PT S3	ZNF486	0.598802	-0.0443064
PT S3	ZNF518A	27.9441	0.419894
PT S3	ZNF521	25.3493	2.03049
PT S3	ZNF563	2.59481	1.49362
PT S3	ZNF654	11.6766	0.243502
PT S3	ZNF655	14.6707	0.0206165
PT S3	ZNF676	1.69661	0.197364
PT S3	ZNF69	33.5329	2.17329
PT S3	ZNF697	13.8723	2.06862
PT S3	ZNF808	13.4731	0.25138
PT S3	ZNF98	0.199601	-0.0975886
TAL Inflammatory	AHR	13.4012	0.157047
TAL Inflammatory	ATF3	3.64716	1.00843
TAL Inflammatory	BACH1	27.2265	1.30132
TAL Inflammatory	BARX2	1.4419	0.11155
TAL Inflammatory	BCL6	17.6421	2.33321
TAL Inflammatory	BHLHE40	31.0433	1.03127
TAL Inflammatory	CREB3L2	21.6285	1.00459
TAL Inflammatory	CREB5	29.3469	1.0187
TAL Inflammatory	CUX1	51.8236	0.499093
TAL Inflammatory	E2F3	6.27651	0.0466892
TAL Inflammatory	EGR1	5.93723	0.89774
TAL Inflammatory	EGR2	0.0848176	0.697026
TAL Inflammatory	EHF	25.6149	1.57328
TAL Inflammatory	ELF3	29.0925	1.64084
TAL Inflammatory	ELF5	0	0.176183
TAL Inflammatory	ELK4	12.2986	0.916171
TAL Inflammatory	EMX1	0.339271	0.273374
TAL Inflammatory	ESRRB	19.4232	0.732863
TAL Inflammatory	ESRRG	93.8931	0.810845
TAL Inflammatory	ETV1	8.14249	1.67437
TAL Inflammatory	ETV6	50.8906	0.281337
TAL Inflammatory	FOS	3.90161	0.310202
TAL Inflammatory	FOSB	0.678541	1.08186
TAL Inflammatory	FOSL2	18.2358	1.69196
TAL Inflammatory	FOXO1	31.4673	0.253067
TAL Inflammatory	GATA2	0.0848176	0.33819
TAL Inflammatory	GATA3	0.424088	0.353387
TAL Inflammatory	GATAD2A	19.5929	0.199538
TAL Inflammatory	GLI2	0.508906	0.689963
TAL Inflammatory	GLIS1	0.169635	0.0798416
TAL Inflammatory	GTF2IRD1	29.0076	0.845954
TAL Inflammatory	HDX	11.62	1.21304
TAL Inflammatory	HES1	4.07125	0.295044
TAL Inflammatory	HIF1A	68.363	1.79363
TAL Inflammatory	HIVEP1	27.2265	1.11663
TAL Inflammatory	HIVEP2	34.8601	0.904659
TAL Inflammatory	HNF1A	0.424088	-0.122524
TAL Inflammatory	HNF4A	0.339271	0.0180979
TAL Inflammatory	HNF4G	5.59796	0.19844
TAL Inflammatory	HOMEZ	1.4419	0.032439
TAL Inflammatory	HOXA10	1.18745	0.735388
TAL Inflammatory	HOXB7	2.96862	1.10248
TAL Inflammatory	HOXD3	26.7176	0.834427
TAL Inflammatory	HOXD8	2.37489	0.384903
TAL Inflammatory	IKZF2	15.6913	-0.52959
TAL Inflammatory	IRX2	12.1289	1.17583
TAL Inflammatory	JUN	6.36132	0.374277
TAL Inflammatory	JUNB	4.58015	0.395589
TAL Inflammatory	KLF10	2.79898	0.783561
TAL Inflammatory	KLF11	2.20526	0.589663
TAL Inflammatory	KLF12	41.8999	0.496002
TAL Inflammatory	KLF13	3.81679	0.23251
TAL Inflammatory	KLF15	0.593723	0.158467
TAL Inflammatory	KLF5	10.4326	1.70759
TAL Inflammatory	KLF6	34.7752	1.37842
TAL Inflammatory	KLF9	6.61578	0.505855
TAL Inflammatory	LHX1	1.35708	0.57565
TAL Inflammatory	LTF	23.6641	1.90747
TAL Inflammatory	MAF	1.69635	-0.0793895
TAL Inflammatory	MAFF	1.86599	1.37025
TAL Inflammatory	MLXIPL	3.64716	0.0425327
TAL Inflammatory	MXD1	3.22307	0.518228
TAL Inflammatory	NCOA3	26.4631	0.979567
TAL Inflammatory	NFATC2	6.02205	-0.632987
TAL Inflammatory	NFATC3	16.7091	-0.475883
TAL Inflammatory	NFIC	21.2892	0.481993
TAL Inflammatory	NFKB1	25.7846	1.11045
TAL Inflammatory	NFYC	19.9321	0.547297
TAL Inflammatory	NR1D1	0.0848176	0.459638
TAL Inflammatory	NR1H2	4.83461	0.025461
TAL Inflammatory	NR1H4	26.2935	0.626108
TAL Inflammatory	NR2F6	3.98643	0.0850395
TAL Inflammatory	NR4A1	3.05344	0.663164
TAL Inflammatory	PHF21A	37.2349	0.993648
TAL Inflammatory	PKNOX2	6.78541	0.965319
TAL Inflammatory	POU3F3	13.8253	0.762852
TAL Inflammatory	POU5F1	7.2095	0.0508264
TAL Inflammatory	PPARA	18.151	0.199295
TAL Inflammatory	PRDM16	20.95	0.781156
TAL Inflammatory	PROX1	6.78541	0.721068
TAL Inflammatory	RELB	8.48176	1.00826
TAL Inflammatory	RORC	2.96862	-0.0165744
TAL Inflammatory	RREB1	31.637	0.186472
TAL Inflammatory	SMAD3	27.0568	1.24858
TAL Inflammatory	SOX4	14.419	1.53144
TAL Inflammatory	SOX5	5.08906	0.362233
TAL Inflammatory	SREBF1	3.47752	0.501798
TAL Inflammatory	SREBF2	23.8338	0.71357
TAL Inflammatory	STAT1	16.8787	0.956526
TAL Inflammatory	STAT3	56.9975	1.74191
TAL Inflammatory	STAT6	14.5886	0.257019
TAL Inflammatory	TBX2	0.508906	-0.0378621
TAL Inflammatory	TCF7L1	9.92366	0.589615
TAL Inflammatory	TEAD4	11.7048	1.71763
TAL Inflammatory	TFAP2A	2.62935	0.0340977
TAL Inflammatory	TFAP2B	22.6463	1.18469
TAL Inflammatory	TFEB	9.75403	0.756961
TAL Inflammatory	TFEC	0.424088	0.0554656
TAL Inflammatory	VDR	4.66497	0.275192
TAL Inflammatory	ZBTB16	30.704	0.488212
TAL Inflammatory	ZBTB7B	1.27226	0.166009
TAL Inflammatory	ZHX3	33.5878	0.527579
TAL Inflammatory	ZKSCAN1	18.4054	-0.119819
TAL Inflammatory	ZNF267	3.56234	0.449875
TAL Inflammatory	ZNF3	6.95505	1.29385
TAL Inflammatory	ZNF385D	8.6514	0.697259
TAL Inflammatory	ZNF44	28.6684	0.71255
TAL Inflammatory	ZNF486	10.3478	1.322
TAL Inflammatory	ZNF518A	34.6904	0.680021
TAL Inflammatory	ZNF521	0.254453	-0.0225648
TAL Inflammatory	ZNF563	1.86599	0.462954
TAL Inflammatory	ZNF654	18.0662	0.549998
TAL Inflammatory	ZNF655	16.8787	0.674762
TAL Inflammatory	ZNF676	7.88804	0.666904
TAL Inflammatory	ZNF69	18.9143	0.366773
TAL Inflammatory	ZNF697	1.69635	0.0870428
TAL Inflammatory	ZNF808	12.2137	0.721439
TAL Inflammatory	ZNF98	12.553	0.752889
TAL Injured	AHR	12.2525	-0.184418
TAL Injured	ATF3	0.963082	0.485794
TAL Injured	BACH1	22.2044	0.750179
TAL Injured	BARX2	1.76565	-0.00595603
TAL Injured	BCL6	9.25629	1.02139
TAL Injured	BHLHE40	23.2745	0.711765
TAL Injured	CREB3L2	22.9535	1.07584
TAL Injured	CREB5	21.8834	0.435938
TAL Injured	CUX1	47.512	0.324597
TAL Injured	E2F3	6.31354	-0.127966
TAL Injured	EGR1	4.97592	0.621632
TAL Injured	EGR2	0.160514	0.671264
TAL Injured	EHF	23.1675	1.3382
TAL Injured	ELF3	17.3355	0.917268
TAL Injured	ELF5	0.214018	0.0150144
TAL Injured	ELK4	14.5532	0.613885
TAL Injured	EMX1	0.374532	0.247617
TAL Injured	ESRRB	27.0733	0.866218
TAL Injured	ESRRG	96.1477	0.80774
TAL Injured	ETV1	13.5367	1.68694
TAL Injured	ETV6	36.4901	-0.180561
TAL Injured	FOS	3.5848	0.0558455
TAL Injured	FOSB	0.214018	0.811143
TAL Injured	FOSL2	10.7544	1.06554
TAL Injured	FOXO1	31.8352	0.0978956
TAL Injured	GATA2	0.0535045	0.177661
TAL Injured	GATA3	0.267523	0.248272
TAL Injured	GATAD2A	18.8871	-0.0683309
TAL Injured	GLI2	0.374532	0.411016
TAL Injured	GLIS1	0.535045	-0.0479193
TAL Injured	GTF2IRD1	20.7598	0.798695
TAL Injured	HDX	10.1659	0.74717
TAL Injured	HES1	3.85233	0.20671
TAL Injured	HIF1A	48.9567	1.21414
TAL Injured	HIVEP1	25.3077	0.608189
TAL Injured	HIVEP2	23.9165	0.238891
TAL Injured	HNF1A	0.909577	-0.185033
TAL Injured	HNF4A	0.321027	-0.0652292
TAL Injured	HNF4G	4.60139	0.0136687
TAL Injured	HOMEZ	1.87266	-0.0143059
TAL Injured	HOXA10	0.749064	0.532899
TAL Injured	HOXB7	4.28036	0.946262
TAL Injured	HOXD3	34.0289	0.890752
TAL Injured	HOXD8	6.36704	0.459284
TAL Injured	IKZF2	13.1086	-0.613096
TAL Injured	IRX2	20.1177	1.41219
TAL Injured	JUN	7.70465	-0.0364294
TAL Injured	JUNB	3.42429	0.0490428
TAL Injured	KLF10	1.92616	0.395389
TAL Injured	KLF11	4.44088	0.498011
TAL Injured	KLF12	39.1118	0.516809
TAL Injured	KLF13	6.58106	0.170949
TAL Injured	KLF15	0.695559	0.113139
TAL Injured	KLF5	9.84484	1.33514
TAL Injured	KLF6	24.9866	0.792932
TAL Injured	KLF9	11.5035	0.522682
TAL Injured	LHX1	0.160514	0.574211
TAL Injured	LTF	10.0589	0.933823
TAL Injured	MAF	0.909577	-0.172335
TAL Injured	MAFF	1.07009	0.892364
TAL Injured	MLXIPL	3.31728	-0.0534916
TAL Injured	MXD1	2.46121	0.306856
TAL Injured	NCOA3	27.8759	0.484784
TAL Injured	NFATC2	7.22311	-0.694576
TAL Injured	NFATC3	16.5864	-0.576258
TAL Injured	NFIC	21.4018	0.394076
TAL Injured	NFKB1	18.0845	0.365045
TAL Injured	NFYC	19.7967	0.619566
TAL Injured	NR1D1	0.428036	0.279509
TAL Injured	NR1H2	3.69181	-0.0491618
TAL Injured	NR1H4	27.9294	0.469823
TAL Injured	NR2F6	3.79882	-0.0281431
TAL Injured	NR4A1	2.08668	0.47031
TAL Injured	PHF21A	34.8315	0.785615
TAL Injured	PKNOX2	6.15302	0.852484
TAL Injured	POU3F3	22.8464	0.941955
TAL Injured	POU5F1	7.49064	-0.0405247
TAL Injured	PPARA	17.0144	0.149944
TAL Injured	PRDM16	28.1969	0.834703
TAL Injured	PROX1	7.0091	0.839778
TAL Injured	RELB	4.54789	0.101611
TAL Injured	RORC	3.26378	-0.0595818
TAL Injured	RREB1	29.374	-0.0146832
TAL Injured	SMAD3	19.9037	0.715956
TAL Injured	SOX4	9.4168	0.911282
TAL Injured	SOX5	2.94275	0.2529
TAL Injured	SREBF1	2.94275	0.33307
TAL Injured	SREBF2	22.6324	0.662286
TAL Injured	STAT1	12.2525	0.294038
TAL Injured	STAT3	44.8368	1.24364
TAL Injured	STAT6	11.3965	-0.236475
TAL Injured	TBX2	0.107009	-0.0476671
TAL Injured	TCF7L1	9.3633	0.249715
TAL Injured	TEAD4	5.24345	0.964148
TAL Injured	TFAP2A	2.51471	0.0356751
TAL Injured	TFAP2B	34.1894	1.40288
TAL Injured	TFEB	13.6437	0.772605
TAL Injured	TFEC	1.01659	-0.0953499
TAL Injured	VDR	6.15302	0.256785
TAL Injured	ZBTB16	33.7079	0.391193
TAL Injured	ZBTB7B	2.88925	0.067753
TAL Injured	ZHX3	41.3055	0.555543
TAL Injured	ZKSCAN1	17.8705	-0.172345
TAL Injured	ZNF267	3.31728	-0.0395077
TAL Injured	ZNF3	6.36704	0.857688
TAL Injured	ZNF385D	11.236	0.702784
TAL Injured	ZNF44	33.9219	0.722655
TAL Injured	ZNF486	9.04227	1.09158
TAL Injured	ZNF518A	39.8074	0.748937
TAL Injured	ZNF521	0.267523	-0.157132
TAL Injured	ZNF563	2.88925	0.355674
TAL Injured	ZNF654	18.031	0.500897
TAL Injured	ZNF655	15.3558	0.775885
TAL Injured	ZNF676	9.4703	0.658475
TAL Injured	ZNF69	18.1915	0.22057
TAL Injured	ZNF697	1.81915	0.025137
TAL Injured	ZNF808	14.0717	0.751976
TAL Injured	ZNF98	15.2488	0.834794
cPC	AHR	4.47205	-0.441977
cPC	ATF3	32.1739	2.50373
cPC	BACH1	23.1056	0.16336
cPC	BARX2	5.34161	1.25819
cPC	BCL6	3.60248	-0.158183
cPC	BHLHE40	70.1863	2.67035
cPC	CREB3L2	7.82609	-0.166889
cPC	CREB5	0.496894	-0.120257
cPC	CUX1	52.1739	0.120384
cPC	E2F3	8.4472	-0.187765
cPC	EGR1	38.0124	1.90099
cPC	EGR2	0.372671	0.97742
cPC	EHF	16.3975	0.916021
cPC	ELF3	33.5404	1.45532
cPC	ELF5	15.2795	3.14795
cPC	ELK4	4.84472	-0.148526
cPC	EMX1	32.1739	1.3655
cPC	ESRRB	1.24224	0.0500936
cPC	ESRRG	82.236	0.341747
cPC	ETV1	0.745342	0.143401
cPC	ETV6	28.5714	-0.428769
cPC	FOS	34.7826	0.794536
cPC	FOSB	0.993789	0.564167
cPC	FOSL2	19.5031	0.891319
cPC	FOXO1	28.8199	0.0202412
cPC	GATA2	34.2857	3.33015
cPC	GATA3	58.0124	2.52125
cPC	GATAD2A	19.0062	-0.160589
cPC	GLI2	0.621118	-0.0274821
cPC	GLIS1	0.124224	-0.184184
cPC	GTF2IRD1	34.0373	0.791695
cPC	HDX	6.70807	-0.174416
cPC	HES1	64.0994	3.11005
cPC	HIF1A	31.3043	0.402842
cPC	HIVEP1	12.0497	-0.0105123
cPC	HIVEP2	24.2236	-0.1881
cPC	HNF1A	0.621118	-0.239923
cPC	HNF4A	0.372671	-0.144923
cPC	HNF4G	6.70807	-0.106355
cPC	HOMEZ	1.11801	-0.143954
cPC	HOXA10	0.496894	0.0883006
cPC	HOXB7	2.6087	1.0367
cPC	HOXD3	35.528	0.695954
cPC	HOXD8	3.85093	0.523466
cPC	IKZF2	18.7578	-0.535997
cPC	IRX2	0	-0.158193
cPC	JUN	10.559	0.448019
cPC	JUNB	28.6957	2.35527
cPC	KLF10	20.4969	2.67425
cPC	KLF11	14.9068	2.72328
cPC	KLF12	26.8323	-0.43999
cPC	KLF13	11.3043	-0.0296487
cPC	KLF15	0.869565	-0.0491925
cPC	KLF5	2.73292	0.433581
cPC	KLF6	35.1553	0.501442
cPC	KLF9	6.21118	0.126906
cPC	LHX1	39.6273	1.10358
cPC	LTF	0.621118	-0.168664
cPC	MAF	0.869565	-0.310256
cPC	MAFF	8.9441	1.66565
cPC	MLXIPL	4.2236	-0.175099
cPC	MXD1	21.6149	3.13099
cPC	NCOA3	19.3789	-0.348562
cPC	NFATC2	0.993789	-0.762874
cPC	NFATC3	15.9006	-0.632413
cPC	NFIC	26.7081	0.229258
cPC	NFKB1	12.795	-0.289754
cPC	NFYC	19.1304	0.174324
cPC	NR1D1	20.8696	3.3559
cPC	NR1H2	5.83851	-0.124168
cPC	NR1H4	10.6832	-0.0797041
cPC	NR2F6	2.6087	-0.0195397
cPC	NR4A1	51.8012	2.70397
cPC	PHF21A	31.4286	0.320668
cPC	PKNOX2	0.124224	0.00306502
cPC	POU3F3	8.69565	0.100207
cPC	POU5F1	8.07453	-0.205829
cPC	PPARA	15.7764	-0.0637366
cPC	PRDM16	45.4658	0.734821
cPC	PROX1	0.124224	-0.368177
cPC	RELB	1.73913	-0.643862
cPC	RORC	2.1118	-0.122454
cPC	RREB1	30.1863	-0.129019
cPC	SMAD3	25.2174	0.511474
cPC	SOX4	2.1118	0.258435
cPC	SOX5	61.8634	2.13361
cPC	SREBF1	32.2981	2.59179
cPC	SREBF2	55.7764	1.12771
cPC	STAT1	15.0311	0.562384
cPC	STAT3	32.0497	0.401553
cPC	STAT6	8.57143	-0.707983
cPC	TBX2	23.9752	2.39636
cPC	TCF7L1	40.1242	1.94344
cPC	TEAD4	1.86335	0.274085
cPC	TFAP2A	6.45963	0.791893
cPC	TFAP2B	7.95031	-0.124455
cPC	TFEB	11.9255	0.423727
cPC	TFEC	0.248447	-0.265409
cPC	VDR	0.496894	-0.20842
cPC	ZBTB16	3.60248	-0.0689867
cPC	ZBTB7B	1.36646	-0.0470751
cPC	ZHX3	27.5776	0.108756
cPC	ZKSCAN1	14.2857	-0.305856
cPC	ZNF267	1.24224	-0.418381
cPC	ZNF3	3.35404	0.382314
cPC	ZNF385D	1.98758	0.25184
cPC	ZNF44	29.0683	0.433755
cPC	ZNF486	8.57143	0.672559
cPC	ZNF518A	23.2298	0.0831851
cPC	ZNF521	0.124224	-0.270926
cPC	ZNF563	1.49068	0.203131
cPC	ZNF654	22.236	0.37637
cPC	ZNF655	14.6584	0.123703
cPC	ZNF676	26.5839	0.624008
cPC	ZNF69	10.9317	0.0461432
cPC	ZNF697	0.496894	-0.139818
cPC	ZNF808	8.81988	0.123974
cPC	ZNF98	30.4348	0.805823
cTAL1	AHR	5.75314	-0.539639
cTAL1	ATF3	1.25523	-0.129807
cTAL1	BACH1	18.5669	-0.0925703
cTAL1	BARX2	1.56904	0.150066
cTAL1	BCL6	5.28243	-0.218842
cTAL1	BHLHE40	4.49791	0.0930462
cTAL1	CREB3L2	35.7218	1.63324
cTAL1	CREB5	4.49791	-0.270581
cTAL1	CUX1	45.5544	0.244292
cTAL1	E2F3	3.71339	-0.261557
cTAL1	EGR1	2.77197	0.353465
cTAL1	EGR2	0.784519	0.815825
cTAL1	EHF	12.9707	0.866118
cTAL1	ELF3	1.83054	-0.187877
cTAL1	ELF5	0.104603	-0.312777
cTAL1	ELK4	12.3954	0.281094
cTAL1	EMX1	0.313808	0.42151
cTAL1	ESRRB	71.3389	1.54133
cTAL1	ESRRG	99.477	1.05659
cTAL1	ETV1	5.12552	0.913047
cTAL1	ETV6	19.2992	-0.788347
cTAL1	FOS	1.98745	-0.202046
cTAL1	FOSB	0.679916	0.65515
cTAL1	FOSL2	7.68828	0.285541
cTAL1	FOXO1	40.4812	0.216644
cTAL1	GATA2	0.104603	-0.127319
cTAL1	GATA3	0.156904	0.156604
cTAL1	GATAD2A	16.6318	-0.172496
cTAL1	GLI2	0.313808	0.168158
cTAL1	GLIS1	0.732218	-0.109228
cTAL1	GTF2IRD1	31.59	0.977651
cTAL1	HDX	9.15272	-0.035649
cTAL1	HES1	2.92887	0.0435673
cTAL1	HIF1A	27.9812	0.42596
cTAL1	HIVEP1	22.3326	0.0946372
cTAL1	HIVEP2	24.8954	-0.45314
cTAL1	HNF1A	0.993724	-0.188871
cTAL1	HNF4A	0.313808	-0.0613878
cTAL1	HNF4G	1.25523	-0.179381
cTAL1	HOMEZ	2.40586	-0.0112121
cTAL1	HOXA10	0.732218	0.290425
cTAL1	HOXB7	3.19038	0.700231
cTAL1	HOXD3	35.9833	1.08238
cTAL1	HOXD8	5.70084	0.862748
cTAL1	IKZF2	8.2113	-0.767177
cTAL1	IRX2	5.33473	1.53226
cTAL1	JUN	4.0272	-0.629836
cTAL1	JUNB	2.40586	-0.430421
cTAL1	KLF10	2.56276	-0.0671927
cTAL1	KLF11	5.07322	0.42516
cTAL1	KLF12	52.5628	0.883621
cTAL1	KLF13	10.0418	0.336986
cTAL1	KLF15	7.79289	0.30834
cTAL1	KLF5	5.59623	0.589079
cTAL1	KLF6	9.88494	-0.0183266
cTAL1	KLF9	18.4623	0.920796
cTAL1	LHX1	0.366109	0.767006
cTAL1	LTF	0.732218	-0.0550679
cTAL1	MAF	0.732218	-0.192896
cTAL1	MAFF	0.627615	0.243839
cTAL1	MLXIPL	5.38703	-0.0388733
cTAL1	MXD1	3.71339	0.0854691
cTAL1	NCOA3	31.4854	0.10435
cTAL1	NFATC2	7.84519	-0.785989
cTAL1	NFATC3	22.6987	-0.492386
cTAL1	NFIC	29.9163	0.521889
cTAL1	NFKB1	16.4226	-0.444772
cTAL1	NFYC	34.4665	1.0039
cTAL1	NR1D1	0.523013	0.0359008
cTAL1	NR1H2	2.87657	0.00585975
cTAL1	NR1H4	15.5335	0.264083
cTAL1	NR2F6	3.13808	-0.0411499
cTAL1	NR4A1	3.19038	0.216238
cTAL1	PHF21A	31.0669	0.315149
cTAL1	PKNOX2	3.9749	1.01604
cTAL1	POU3F3	21.5481	1.25914
cTAL1	POU5F1	7.32218	0.0130753
cTAL1	PPARA	42.7824	0.325373
cTAL1	PRDM16	43.7238	1.21073
cTAL1	PROX1	18.6715	1.77842
cTAL1	RELB	1.41213	-0.727435
cTAL1	RORC	5.28243	-0.0595858
cTAL1	RREB1	31.0669	-0.0822862
cTAL1	SMAD3	18.8285	0.0377427
cTAL1	SOX4	5.80544	0.176342
cTAL1	SOX5	1.77824	0.0905544
cTAL1	SREBF1	6.32845	0.332767
cTAL1	SREBF2	36.8201	0.928591
cTAL1	STAT1	6.85146	-0.646348
cTAL1	STAT3	36.977	0.551232
cTAL1	STAT6	6.38075	-0.924852
cTAL1	TBX2	0.366109	-0.111001
cTAL1	TCF7L1	1.30753	-0.435981
cTAL1	TEAD4	2.14435	0.280891
cTAL1	TFAP2A	2.45816	0.301192
cTAL1	TFAP2B	31.5377	1.63215
cTAL1	TFEB	17.1548	1.01442
cTAL1	TFEC	0.366109	-0.174642
cTAL1	VDR	4.39331	0.533447
cTAL1	ZBTB16	44.1423	0.566895
cTAL1	ZBTB7B	2.51046	0.13879
cTAL1	ZHX3	58.1067	0.94254
cTAL1	ZKSCAN1	16.4749	-0.141245
cTAL1	ZNF267	3.24268	-0.73552
cTAL1	ZNF3	6.90377	0.347814
cTAL1	ZNF385D	44.4038	1.17292
cTAL1	ZNF44	36.5063	0.963599
cTAL1	ZNF486	7.26987	0.856782
cTAL1	ZNF518A	51.6736	0.939601
cTAL1	ZNF521	0.41841	-0.246121
cTAL1	ZNF563	3.29498	0.487493
cTAL1	ZNF654	18.3577	0.655836
cTAL1	ZNF655	25.7845	1.21752
cTAL1	ZNF676	20.8159	1.05005
cTAL1	ZNF69	19.2469	0.212479
cTAL1	ZNF697	7.16527	0.186414
cTAL1	ZNF808	20.0314	0.947742
cTAL1	ZNF98	32.636	1.22002
cTAL2	AHR	3.7777	-0.603188
cTAL2	ATF3	0.944424	-0.174298
cTAL2	BACH1	18.271	-0.109062
cTAL2	BARX2	0.762804	-0.0841863
cTAL2	BCL6	5.41228	-0.297378
cTAL2	BHLHE40	3.23284	0.093965
cTAL2	CREB3L2	46.2405	1.96433
cTAL2	CREB5	2.61533	-0.275458
cTAL2	CUX1	45.2234	0.197261
cTAL2	E2F3	3.74137	-0.305726
cTAL2	EGR1	2.10679	0.314476
cTAL2	EGR2	0.254268	0.728662
cTAL2	EHF	17.6171	0.910186
cTAL2	ELF3	2.03414	-0.180753
cTAL2	ELF5	0.108972	-0.261089
cTAL2	ELK4	10.2434	0.259301
cTAL2	EMX1	0.435888	0.213925
cTAL2	ESRRB	71.1224	1.47793
cTAL2	ESRRG	99.3462	1.00903
cTAL2	ETV1	7.08318	1.22394
cTAL2	ETV6	21.3222	-0.805963
cTAL2	FOS	1.56193	-0.336904
cTAL2	FOSB	0.290592	0.563229
cTAL2	FOSL2	5.23066	0.354051
cTAL2	FOXO1	38.2129	0.15871
cTAL2	GATA2	0.145296	-0.154634
cTAL2	GATA3	0.435888	0.0563708
cTAL2	GATAD2A	17.5082	-0.194691
cTAL2	GLI2	0.435888	0.158803
cTAL2	GLIS1	0.835452	-0.149998
cTAL2	GTF2IRD1	32.51	0.928033
cTAL2	HDX	8.68144	0.128351
cTAL2	HES1	9.62586	0.0934553
cTAL2	HIF1A	26.4076	0.404125
cTAL2	HIVEP1	20.5231	0.154531
cTAL2	HIVEP2	20.0509	-0.505426
cTAL2	HNF1A	1.12604	-0.215111
cTAL2	HNF4A	0.508536	-0.108856
cTAL2	HNF4G	0.72648	-0.209043
cTAL2	HOMEZ	2.32474	0.00555076
cTAL2	HOXA10	0.980748	0.338043
cTAL2	HOXB7	1.77988	0.471485
cTAL2	HOXD3	39.6658	1.04831
cTAL2	HOXD8	4.21359	0.620362
cTAL2	IKZF2	8.82673	-0.784753
cTAL2	IRX2	23.9012	2.04781
cTAL2	JUN	5.01271	-0.657376
cTAL2	JUNB	1.12604	-0.527653
cTAL2	KLF10	2.28841	-0.150706
cTAL2	KLF11	4.6858	0.432194
cTAL2	KLF12	53.8322	0.779615
cTAL2	KLF13	7.99128	0.290351
cTAL2	KLF15	6.82891	0.242654
cTAL2	KLF5	4.57683	0.629072
cTAL2	KLF6	7.01053	-0.0229198
cTAL2	KLF9	16.2732	0.83589
cTAL2	LHX1	0.18162	0.640865
cTAL2	LTF	0.54486	-0.226685
cTAL2	MAF	0.799128	-0.246611
cTAL2	MAFF	0.326916	0.230122
cTAL2	MLXIPL	6.21141	-0.0785181
cTAL2	MXD1	3.16019	-0.0176253
cTAL2	NCOA3	26.6618	0.0250476
cTAL2	NFATC2	6.75627	-0.780187
cTAL2	NFATC3	21.5038	-0.528046
cTAL2	NFIC	25.2815	0.457502
cTAL2	NFKB1	17.6898	-0.454028
cTAL2	NFYC	34.5441	1.01301
cTAL2	NR1D1	0.290592	-0.0221604
cTAL2	NR1H2	2.94224	-0.0628784
cTAL2	NR1H4	18.8885	0.239055
cTAL2	NR2F6	3.34181	-0.0553165
cTAL2	NR4A1	2.07047	0.228597
cTAL2	PHF21A	30.8028	0.257526
cTAL2	PKNOX2	21.1406	1.54004
cTAL2	POU3F3	18.8158	1.31255
cTAL2	POU5F1	5.70287	-0.0319793
cTAL2	PPARA	37.4501	0.255589
cTAL2	PRDM16	46.2041	1.17619
cTAL2	PROX1	6.3567	1.42939
cTAL2	RELB	1.56193	-0.699477
cTAL2	RORC	5.66655	-0.0986935
cTAL2	RREB1	27.0977	-0.167687
cTAL2	SMAD3	11.878	0.020081
cTAL2	SOX4	5.95714	0.223652
cTAL2	SOX5	2.17944	0.0668789
cTAL2	SREBF1	4.39521	0.249725
cTAL2	SREBF2	38.3218	0.873798
cTAL2	STAT1	6.502	-0.603759
cTAL2	STAT3	32.1831	0.573032
cTAL2	STAT6	6.32038	-0.909892
cTAL2	TBX2	0.145296	-0.138498
cTAL2	TCF7L1	0.762804	-0.378964
cTAL2	TEAD4	2.36106	0.294507
cTAL2	TFAP2A	2.8696	0.0735534
cTAL2	TFAP2B	34.8347	1.75336
cTAL2	TFEB	14.9655	1.0443
cTAL2	TFEC	0.399564	-0.232853
cTAL2	VDR	5.08536	0.390836
cTAL2	ZBTB16	48.2383	0.547658
cTAL2	ZBTB7B	2.14312	0.124828
cTAL2	ZHX3	45.3324	0.826744
cTAL2	ZKSCAN1	17.7988	-0.176976
cTAL2	ZNF267	2.76062	-0.785566
cTAL2	ZNF3	6.46567	0.34296
cTAL2	ZNF385D	7.30113	0.903506
cTAL2	ZNF44	37.668	0.942193
cTAL2	ZNF486	8.64511	0.704826
cTAL2	ZNF518A	48.9284	0.877911
cTAL2	ZNF521	0.54486	-0.291346
cTAL2	ZNF563	3.52343	0.418518
[truncated: 243 more rows]
