# Supplementary material for: Multiomic analysis of human kidney disease identifies a tractable inflammatory and pro-fibrotic tubular cell phenotype
Source: Nat Commun. 2025 May 22;16:4745. doi: 10.1038/s41467-025-59997-4 (PMC12095627; doi:10.1038/s41467-025-59997-4)
Supplement: Supplementary file 6 — Source Data [file 41467_2025_59997_MOESM6_ESM.zip › Source Data/FigureS19.xlsx]

## Sheet: Figure S19
Group	TF	RNA Expression %cells	Average TF score
ATL	AHR	9.07618	0.000619566
ATL	ALX1	0	0.350888
ATL	AR	2.43112	-0.0488688
ATL	ARID5B	26.7423	0.383713
ATL	BACH2	7.29335	-0.442045
ATL	BARX2	0.162075	-0.253322
ATL	BCL11A	5.02431	-0.374961
ATL	BCL11B	2.26904	-0.671236
ATL	BCL6	11.9935	0.499705
ATL	BHLHE40	9.72447	0.506657
ATL	BHLHE41	0.324149	0.0945606
ATL	BNC2	34.684	0.235805
ATL	CEBPB	1.13452	-0.412374
ATL	CEBPD	11.0211	-0.0378271
ATL	CREB3L2	8.10373	0.0228671
ATL	CREB5	7.6175	0.431328
ATL	CREM	10.5348	0.0363268
ATL	CUX2	0.162075	0.179032
ATL	DDIT3	2.26904	0.26862
ATL	DMRT2	0	-0.0150226
ATL	E2F3	4.86224	-0.228107
ATL	EBF1	1.62075	-0.306582
ATL	EBF2	0.162075	-0.124994
ATL	EBF4	4.21394	0.282101
ATL	EHF	23.825	0.956718
ATL	ELF3	10.0486	0.881228
ATL	ELF5	1.78282	0.351152
ATL	ELK3	1.2966	-0.245931
ATL	EMX1	0.162075	-0.0696671
ATL	EPAS1	1.45867	0.322201
ATL	ERG	1.78282	0.16675
ATL	ESRRB	0.972447	0.0796592
ATL	ETS1	6.64506	-0.633264
ATL	ETV1	5.51053	0.449953
ATL	ETV5	1.2966	-0.249457
ATL	ETV6	24.1491	-0.360186
ATL	FOS	5.34846	-0.0617844
ATL	FOSL2	7.77958	0.612233
ATL	FOXC1	7.6175	0.452349
ATL	FOXI1	0.162075	-0.0373338
ATL	FOXN3	10.859	-0.645558
ATL	FOXO1	15.7212	-0.19108
ATL	FOXP1	54.6191	-0.0200148
ATL	FOXP3	0.162075	-0.262685
ATL	GATA2	0.324149	0.196906
ATL	GATA3	0.162075	0.0352391
ATL	GATA5	0	-0.0546228
ATL	GATA6	0.486224	-0.137132
ATL	GATAD2A	14.2626	-0.109931
ATL	GLI2	0.486224	0.497103
ATL	GLIS1	3.72771	-0.0550871
ATL	HES1	17.6661	0.262653
ATL	HIC1	0	-0.0154938
ATL	HIF1A	39.3841	0.761265
ATL	HLX	0.162075	0.0735928
ATL	HMGA2	5.02431	0.906436
ATL	HNF1A	0.324149	-0.192227
ATL	HNF4A	0.162075	-0.114638
ATL	HNF4G	1.62075	0.00201278
ATL	HOXA5	5.51053	0.607049
ATL	HOXB3	30.1459	0.482737
ATL	HOXB7	1.94489	0.343724
ATL	HOXB9	3.24149	0.767328
ATL	HOXC4	4.05186	0.306991
ATL	HOXD8	1.2966	-0.097121
ATL	IKZF1	0.810373	-0.681403
ATL	IKZF2	12.3177	-0.632924
ATL	IKZF3	0.162075	-0.682486
ATL	IRF2	10.5348	-0.475252
ATL	IRF4	0.162075	-0.263434
ATL	IRF5	0.324149	-0.353985
ATL	IRF8	0.162075	-0.389556
ATL	IRX2	3.72771	0.283623
ATL	IRX3	11.6694	2.51227
ATL	JUN	11.1831	0.234219
ATL	JUNB	8.42788	0.304423
ATL	KLF10	2.43112	0.53783
ATL	KLF11	0.972447	0.213485
ATL	KLF2	0.324149	-0.492273
ATL	KLF4	0	-0.229791
ATL	KLF5	4.70016	0.649732
ATL	KLF6	7.94165	0.581428
ATL	KLF8	3.56564	0.722154
ATL	LEF1	0.324149	-0.590711
ATL	LHX1	0.324149	0.00943864
ATL	LMX1B	0	0.282458
ATL	LTF	1.2966	0.728769
ATL	MAF	0.972447	-0.300716
ATL	MAFB	0.648298	-0.215187
ATL	MBNL2	31.9287	0.238434
ATL	MEF2C	1.78282	-0.396003
ATL	MEIS1	3.07942	0.329689
ATL	MLXIPL	4.86224	-0.0719897
ATL	MSC	0	-0.020472
ATL	MXD1	1.94489	0.0450591
ATL	MYB	0	-0.221488
ATL	MYBL1	0.324149	-0.561041
ATL	MYCN	0	-0.0564839
ATL	NCOA3	20.4214	-0.0792181
ATL	NFATC1	0.972447	-0.615068
ATL	NFATC2	1.2966	-0.709366
ATL	NFATC4	0.972447	0.239144
ATL	NFE2L2	18.6386	0.192975
ATL	NFIX	1.13452	0.166916
ATL	NFKB1	15.0729	0.373091
ATL	NFKB2	1.78282	-0.278649
ATL	NR1D1	0.486224	0.0508719
ATL	NR1H2	6.80713	-0.0478883
ATL	NR2F1	0	0.158584
ATL	NR2F2	7.94165	0.495044
ATL	NR2F6	1.45867	-0.0953032
ATL	NR4A1	7.29335	0.278068
ATL	OVOL2	0.972447	0.363662
ATL	PAX5	0.810373	-0.418911
ATL	PBX3	18.1524	-0.186079
ATL	PBX4	3.07942	-0.211729
ATL	PGR	0	0.122317
ATL	PKNOX2	3.72771	0.438266
ATL	PLAG1	5.99676	0.146761
ATL	PLAGL1	17.8282	-0.0972979
ATL	POU2AF1	0.162075	-0.372663
ATL	POU2F2	0.972447	-0.522888
ATL	POU3F3	20.7455	0.399927
ATL	POU3F4	0	0.65163
ATL	POU5F1	6.64506	-0.109525
ATL	POU6F2	3.24149	1.17952
ATL	PRDM1	0.648298	-0.684649
ATL	PROX1	2.10697	0.141011
ATL	PRRX1	0.162075	0.0640167
ATL	REL	7.6175	-0.570184
ATL	RELB	1.94489	-0.104388
ATL	RORC	2.75527	-0.252122
ATL	RUNX1	7.77958	-0.704369
ATL	RUNX2	3.72771	-0.701757
ATL	RUNX3	0	-0.671183
ATL	RXRA	2.75527	-0.185636
ATL	SALL3	0.162075	-0.289846
ATL	SMAD9	21.3938	0.660122
ATL	SOX18	0	0.0292771
ATL	SOX4	7.6175	0.82124
ATL	SOX5	1.62075	0.139375
ATL	SOX9	0.162075	0.419648
ATL	SP140	0.810373	-0.656836
ATL	SPI1	0.486224	-0.391363
ATL	SPIB	0	-0.395837
ATL	STAT2	8.9141	-0.567661
ATL	STAT3	24.7974	0.508106
ATL	STAT4	0.486224	-0.669655
ATL	STAT5B	10.2107	-0.626512
ATL	TAL1	0	-0.0962792
ATL	TBX2	0	-0.135351
ATL	TBX21	0	-0.603263
ATL	TCF21	0	0.324733
ATL	TCF4	5.83468	-0.21854
ATL	TCF7	1.45867	-0.557161
ATL	TCF7L1	20.7455	0.585107
ATL	TEAD4	4.37601	0.896443
ATL	TFAP2A	0.810373	-0.256545
ATL	TFAP2B	4.53809	0.192014
ATL	VDR	1.13452	-0.2327
ATL	WT1	0	0.703924
ATL	XPA	5.99676	-0.179071
ATL	ZFP90	4.70016	0.3247
ATL	ZKSCAN1	14.9109	-0.214379
ATL	ZNF124	11.6694	0.0546681
ATL	ZNF362	4.21394	-0.0830331
ATL	ZNF366	0.324149	-0.000431784
ATL	ZNF385D	2.43112	0.149231
ATL	ZNF423	0.648298	0.278145
ATL	ZNF462	30.6321	0.822116
ATL	ZNF552	4.86224	-0.0495508
ATL	ZNF697	1.94489	-0.0394452
ATL	ZNF860	1.2966	-0.268656
Ascending Vasa Recta	AHR	29.9435	0.706417
Ascending Vasa Recta	ALX1	0	0.260395
Ascending Vasa Recta	AR	11.5819	-0.10144
Ascending Vasa Recta	ARID5B	13.2768	-0.535027
Ascending Vasa Recta	BACH2	4.80226	-0.558604
Ascending Vasa Recta	BARX2	0	-0.208052
Ascending Vasa Recta	BCL11A	0.564972	-0.395496
Ascending Vasa Recta	BCL11B	1.12994	-0.507594
Ascending Vasa Recta	BCL6	2.54237	0.451649
Ascending Vasa Recta	BHLHE40	12.9944	-0.202166
Ascending Vasa Recta	BHLHE41	0.282486	-0.321696
Ascending Vasa Recta	BNC2	35.8757	-0.198462
Ascending Vasa Recta	CEBPB	1.12994	0.00933507
Ascending Vasa Recta	CEBPD	11.5819	0.278118
Ascending Vasa Recta	CREB3L2	10.1695	-0.408032
Ascending Vasa Recta	CREB5	6.21469	0.301974
Ascending Vasa Recta	CREM	8.19209	0.348243
Ascending Vasa Recta	CUX2	0.564972	-0.207414
Ascending Vasa Recta	DDIT3	1.9774	-0.50335
Ascending Vasa Recta	DMRT2	0	-0.332262
Ascending Vasa Recta	E2F3	4.51977	-0.209369
Ascending Vasa Recta	EBF1	68.3616	2.02316
Ascending Vasa Recta	EBF2	1.12994	-0.0209254
Ascending Vasa Recta	EBF4	6.49718	1.56998
Ascending Vasa Recta	EHF	0.282486	-0.137449
Ascending Vasa Recta	ELF3	0.282486	0.202839
Ascending Vasa Recta	ELF5	0	0.234996
Ascending Vasa Recta	ELK3	33.6158	4.80023
Ascending Vasa Recta	EMX1	0.564972	-0.323352
Ascending Vasa Recta	EPAS1	46.6102	2.85977
Ascending Vasa Recta	ERG	60.1695	4.19191
Ascending Vasa Recta	ESRRB	1.12994	-0.612111
Ascending Vasa Recta	ETS1	38.9831	-0.118358
Ascending Vasa Recta	ETV1	0.564972	-0.175216
Ascending Vasa Recta	ETV5	1.12994	0.13724
Ascending Vasa Recta	ETV6	57.0621	0.477293
Ascending Vasa Recta	FOS	5.9322	0.166063
Ascending Vasa Recta	FOSL2	8.19209	0.0968826
Ascending Vasa Recta	FOXC1	1.69492	-0.207057
Ascending Vasa Recta	FOXI1	0.564972	-0.272
Ascending Vasa Recta	FOXN3	31.0734	-0.172205
Ascending Vasa Recta	FOXO1	37.0056	-0.436541
Ascending Vasa Recta	FOXP1	64.1243	-0.393273
Ascending Vasa Recta	FOXP3	0	-0.361342
Ascending Vasa Recta	GATA2	5.64972	-0.225219
Ascending Vasa Recta	GATA3	0.564972	-0.306176
Ascending Vasa Recta	GATA5	0	3.94176
Ascending Vasa Recta	GATA6	5.36723	2.55633
Ascending Vasa Recta	GATAD2A	18.6441	-0.0794263
Ascending Vasa Recta	GLI2	0.282486	0.101731
Ascending Vasa Recta	GLIS1	0.564972	-0.300216
Ascending Vasa Recta	HES1	16.3842	-0.289473
Ascending Vasa Recta	HIC1	1.69492	1.09064
Ascending Vasa Recta	HIF1A	37.5706	0.00219828
Ascending Vasa Recta	HLX	4.51977	3.27921
Ascending Vasa Recta	HMGA2	0.564972	0.413956
Ascending Vasa Recta	HNF1A	0	-0.317791
Ascending Vasa Recta	HNF4A	0.564972	-0.342144
Ascending Vasa Recta	HNF4G	0.564972	-0.294159
Ascending Vasa Recta	HOXA5	1.12994	-0.152513
Ascending Vasa Recta	HOXB3	13.8418	-0.474854
Ascending Vasa Recta	HOXB7	1.41243	-0.259306
Ascending Vasa Recta	HOXB9	0.282486	-0.53776
Ascending Vasa Recta	HOXC4	0	-0.694065
Ascending Vasa Recta	HOXD8	1.12994	-0.406197
Ascending Vasa Recta	IKZF1	0.564972	-0.401787
Ascending Vasa Recta	IKZF2	3.67232	-0.378559
Ascending Vasa Recta	IKZF3	0.847458	-0.461932
Ascending Vasa Recta	IRF2	14.6893	-0.106752
Ascending Vasa Recta	IRF4	0	-0.0392135
Ascending Vasa Recta	IRF5	0	-0.136595
Ascending Vasa Recta	IRF8	0.847458	-0.328072
Ascending Vasa Recta	IRX2	0.282486	-0.350887
Ascending Vasa Recta	IRX3	8.75706	0.65844
Ascending Vasa Recta	JUN	13.8418	0.628905
Ascending Vasa Recta	JUNB	5.9322	0.177254
Ascending Vasa Recta	KLF10	1.9774	-0.0979622
Ascending Vasa Recta	KLF11	1.9774	-0.315861
Ascending Vasa Recta	KLF2	14.4068	1.84797
Ascending Vasa Recta	KLF4	7.34463	3.31336
Ascending Vasa Recta	KLF5	0.282486	-0.280124
Ascending Vasa Recta	KLF6	12.9944	0.0218955
Ascending Vasa Recta	KLF8	4.23729	-0.119138
Ascending Vasa Recta	LEF1	3.9548	-0.564826
Ascending Vasa Recta	LHX1	0	-0.525495
Ascending Vasa Recta	LMX1B	0	0.408047
Ascending Vasa Recta	LTF	3.67232	0.0108348
Ascending Vasa Recta	MAF	9.03955	-0.240818
Ascending Vasa Recta	MAFB	1.69492	0.0711536
Ascending Vasa Recta	MBNL2	38.1356	-0.35267
Ascending Vasa Recta	MEF2C	71.1864	0.521453
Ascending Vasa Recta	MEIS1	9.60452	0.545905
Ascending Vasa Recta	MLXIPL	0.564972	-0.384621
Ascending Vasa Recta	MSC	0.282486	0.126825
Ascending Vasa Recta	MXD1	1.41243	-0.269309
Ascending Vasa Recta	MYB	0	-0.377927
Ascending Vasa Recta	MYBL1	0.282486	-0.388248
Ascending Vasa Recta	MYCN	0.564972	-0.338196
Ascending Vasa Recta	NCOA3	35.5932	0.307871
Ascending Vasa Recta	NFATC1	5.9322	-0.30895
Ascending Vasa Recta	NFATC2	6.49718	-0.284629
Ascending Vasa Recta	NFATC4	0.564972	0.37061
Ascending Vasa Recta	NFE2L2	22.8814	-0.369813
Ascending Vasa Recta	NFIX	3.67232	0.0489356
Ascending Vasa Recta	NFKB1	27.4011	0.0899688
Ascending Vasa Recta	NFKB2	2.54237	0.448843
Ascending Vasa Recta	NR1D1	0.847458	-0.329343
Ascending Vasa Recta	NR1H2	1.69492	-0.342752
Ascending Vasa Recta	NR2F1	9.03955	0.342674
Ascending Vasa Recta	NR2F2	21.1864	0.468099
Ascending Vasa Recta	NR2F6	3.10734	-0.482108
Ascending Vasa Recta	NR4A1	5.36723	-0.234098
Ascending Vasa Recta	OVOL2	0	-0.485569
Ascending Vasa Recta	PAX5	0	-0.413383
Ascending Vasa Recta	PBX3	22.8814	-0.444253
Ascending Vasa Recta	PBX4	0	-0.703253
Ascending Vasa Recta	PGR	0.847458	0.226756
Ascending Vasa Recta	PKNOX2	2.25989	-0.0706257
Ascending Vasa Recta	PLAG1	3.67232	-0.295355
Ascending Vasa Recta	PLAGL1	2.25989	0.220559
Ascending Vasa Recta	POU2AF1	0	-0.315389
Ascending Vasa Recta	POU2F2	1.12994	-0.262573
Ascending Vasa Recta	POU3F3	0.847458	-0.420141
Ascending Vasa Recta	POU3F4	0	-0.29085
Ascending Vasa Recta	POU5F1	1.12994	-0.338892
Ascending Vasa Recta	POU6F2	0	-0.0557874
Ascending Vasa Recta	PRDM1	2.25989	0.289456
Ascending Vasa Recta	PROX1	1.12994	-0.557503
Ascending Vasa Recta	PRRX1	0	0.874746
Ascending Vasa Recta	REL	9.03955	0.00780707
Ascending Vasa Recta	RELB	4.51977	-0.0647364
Ascending Vasa Recta	RORC	0.282486	-0.304611
Ascending Vasa Recta	RUNX1	2.25989	-0.464482
Ascending Vasa Recta	RUNX2	2.54237	-0.433497
Ascending Vasa Recta	RUNX3	0.564972	-0.399563
Ascending Vasa Recta	RXRA	7.06215	-0.0527752
Ascending Vasa Recta	SALL3	0	-0.386658
Ascending Vasa Recta	SMAD9	16.6667	4.05303
Ascending Vasa Recta	SOX18	6.21469	4.42937
Ascending Vasa Recta	SOX4	10.7345	0.0736374
Ascending Vasa Recta	SOX5	4.80226	-0.0866096
Ascending Vasa Recta	SOX9	0	0.0984628
Ascending Vasa Recta	SP140	1.41243	-0.517969
Ascending Vasa Recta	SPI1	0.564972	0.0681562
Ascending Vasa Recta	SPIB	0	0.310255
Ascending Vasa Recta	STAT2	8.47458	-0.00299284
Ascending Vasa Recta	STAT3	29.9435	0.367449
Ascending Vasa Recta	STAT4	0.847458	-0.390345
Ascending Vasa Recta	STAT5B	18.3616	-0.420527
Ascending Vasa Recta	TAL1	9.03955	4.35403
Ascending Vasa Recta	TBX2	0	-0.289999
Ascending Vasa Recta	TBX21	0	-0.162707
Ascending Vasa Recta	TCF21	0.282486	0.28503
Ascending Vasa Recta	TCF4	73.4463	0.908241
Ascending Vasa Recta	TCF7	0.847458	-0.567228
Ascending Vasa Recta	TCF7L1	43.5028	1.94087
Ascending Vasa Recta	TEAD4	12.1469	0.293904
Ascending Vasa Recta	TFAP2A	0.282486	-0.251045
Ascending Vasa Recta	TFAP2B	0	-0.500578
Ascending Vasa Recta	VDR	0.564972	-0.372174
Ascending Vasa Recta	WT1	0	0.251879
Ascending Vasa Recta	XPA	8.75706	-0.640567
Ascending Vasa Recta	ZFP90	3.10734	-0.338757
Ascending Vasa Recta	ZKSCAN1	15.5367	-0.385569
Ascending Vasa Recta	ZNF124	6.21469	1.21068
Ascending Vasa Recta	ZNF362	1.9774	-0.231979
Ascending Vasa Recta	ZNF366	23.7288	4.1038
Ascending Vasa Recta	ZNF385D	28.5311	-0.494342
Ascending Vasa Recta	ZNF423	16.9492	3.78596
Ascending Vasa Recta	ZNF462	19.4915	0.00975923
Ascending Vasa Recta	ZNF552	1.9774	-0.187533
Ascending Vasa Recta	ZNF697	0.282486	-0.375081
Ascending Vasa Recta	ZNF860	0.564972	-0.275396
CD14 Monocyte	AHR	32.3113	2.33517
CD14 Monocyte	ALX1	0	-0.399809
CD14 Monocyte	AR	0.943396	-0.294113
CD14 Monocyte	ARID5B	15.566	-0.836528
CD14 Monocyte	BACH2	5.66038	0.0814392
CD14 Monocyte	BARX2	0	-0.373771
CD14 Monocyte	BCL11A	11.3208	0.888271
CD14 Monocyte	BCL11B	0.235849	0.107518
CD14 Monocyte	BCL6	18.3962	0.495723
CD14 Monocyte	BHLHE40	8.96226	-0.255407
CD14 Monocyte	BHLHE41	1.17925	0.179613
CD14 Monocyte	BNC2	6.60377	-0.347867
CD14 Monocyte	CEBPB	12.9717	3.63268
CD14 Monocyte	CEBPD	28.7736	2.21036
CD14 Monocyte	CREB3L2	8.49057	-0.710208
CD14 Monocyte	CREB5	35.8491	0.185393
CD14 Monocyte	CREM	11.5566	1.66812
CD14 Monocyte	CUX2	2.35849	0.508118
CD14 Monocyte	DDIT3	1.65094	0.0530584
CD14 Monocyte	DMRT2	0	-0.335361
CD14 Monocyte	E2F3	20.7547	-0.0176485
CD14 Monocyte	EBF1	0.943396	0.171014
CD14 Monocyte	EBF2	0	-0.212854
CD14 Monocyte	EBF4	0.471698	-0.426994
CD14 Monocyte	EHF	0.471698	-0.393186
CD14 Monocyte	ELF3	0	-0.0981567
CD14 Monocyte	ELF5	0	-0.0339135
CD14 Monocyte	ELK3	10.1415	0.41422
CD14 Monocyte	EMX1	0	-0.660958
CD14 Monocyte	EPAS1	0.943396	-0.473782
CD14 Monocyte	ERG	1.41509	-0.179451
CD14 Monocyte	ESRRB	2.12264	-0.802228
CD14 Monocyte	ETS1	1.17925	0.220328
CD14 Monocyte	ETV1	0	-0.4468
CD14 Monocyte	ETV5	5.66038	1.79486
CD14 Monocyte	ETV6	78.066	2.76084
CD14 Monocyte	FOS	31.1321	2.99859
CD14 Monocyte	FOSL2	18.3962	-0.38868
CD14 Monocyte	FOXC1	0.235849	-0.691581
CD14 Monocyte	FOXI1	0	-0.263331
CD14 Monocyte	FOXN3	74.2925	1.52875
CD14 Monocyte	FOXO1	16.9811	-0.4231
CD14 Monocyte	FOXP1	81.3679	-0.0910963
CD14 Monocyte	FOXP3	0.235849	0.176982
CD14 Monocyte	GATA2	0	-0.249851
CD14 Monocyte	GATA3	0.235849	-0.52518
CD14 Monocyte	GATA5	0	0.27408
CD14 Monocyte	GATA6	0	0.615712
CD14 Monocyte	GATAD2A	18.6321	0.481924
CD14 Monocyte	GLI2	0.707547	-0.0657949
CD14 Monocyte	GLIS1	0.471698	-0.380113
CD14 Monocyte	HES1	0.235849	-0.340511
CD14 Monocyte	HIC1	0.235849	0.392803
CD14 Monocyte	HIF1A	60.8491	-0.152418
CD14 Monocyte	HLX	1.65094	0.268123
CD14 Monocyte	HMGA2	0.235849	-0.332935
CD14 Monocyte	HNF1A	0	-0.352808
CD14 Monocyte	HNF4A	0.707547	-0.388369
CD14 Monocyte	HNF4G	0.235849	-0.40269
CD14 Monocyte	HOXA5	0	-0.660237
CD14 Monocyte	HOXB3	0.471698	-0.778603
CD14 Monocyte	HOXB7	0.471698	-0.731535
CD14 Monocyte	HOXB9	0	-0.597959
CD14 Monocyte	HOXC4	0.235849	-0.734139
CD14 Monocyte	HOXD8	0.943396	-0.715119
CD14 Monocyte	IKZF1	42.217	0.844372
CD14 Monocyte	IKZF2	1.41509	0.632996
CD14 Monocyte	IKZF3	1.41509	0.335926
CD14 Monocyte	IRF2	19.8113	1.98543
CD14 Monocyte	IRF4	5.89623	0.563237
CD14 Monocyte	IRF5	5.42453	2.55981
CD14 Monocyte	IRF8	10.1415	1.39384
CD14 Monocyte	IRX2	0	-0.593637
CD14 Monocyte	IRX3	0	-0.517626
CD14 Monocyte	JUN	5.18868	0.719293
CD14 Monocyte	JUNB	20.9906	1.81521
CD14 Monocyte	KLF10	3.30189	0.0711934
CD14 Monocyte	KLF11	2.35849	-0.500746
CD14 Monocyte	KLF2	2.83019	0.681138
CD14 Monocyte	KLF4	3.30189	1.82797
CD14 Monocyte	KLF5	0.235849	-0.587717
CD14 Monocyte	KLF6	15.3302	-0.190248
CD14 Monocyte	KLF8	0.471698	-0.578224
CD14 Monocyte	LEF1	0.707547	-0.146598
CD14 Monocyte	LHX1	0	-0.798648
CD14 Monocyte	LMX1B	0	-0.424438
CD14 Monocyte	LTF	1.17925	0.496406
CD14 Monocyte	MAF	6.36792	0.200141
CD14 Monocyte	MAFB	8.25472	2.39646
CD14 Monocyte	MBNL2	25.2358	-0.461901
CD14 Monocyte	MEF2C	64.1509	2.44881
CD14 Monocyte	MEIS1	0.471698	-0.625837
CD14 Monocyte	MLXIPL	0.235849	-0.440193
CD14 Monocyte	MSC	0	-0.117665
CD14 Monocyte	MXD1	14.8585	0.69564
CD14 Monocyte	MYB	0.235849	-0.0302912
CD14 Monocyte	MYBL1	0	0.235622
CD14 Monocyte	MYCN	0	-0.440799
CD14 Monocyte	NCOA3	41.2736	0.389276
CD14 Monocyte	NFATC1	5.89623	1.32307
CD14 Monocyte	NFATC2	6.36792	0.89222
CD14 Monocyte	NFATC4	0.235849	-0.404386
CD14 Monocyte	NFE2L2	40.3302	-0.443662
CD14 Monocyte	NFIX	1.88679	-0.509116
CD14 Monocyte	NFKB1	30.4245	0.508172
CD14 Monocyte	NFKB2	6.60377	0.678856
CD14 Monocyte	NR1D1	0.235849	-0.0920509
CD14 Monocyte	NR1H2	4.48113	-0.39292
CD14 Monocyte	NR2F1	0.707547	-0.50212
CD14 Monocyte	NR2F2	0.471698	-0.823987
CD14 Monocyte	NR2F6	0.471698	-0.376992
CD14 Monocyte	NR4A1	6.60377	-0.144662
CD14 Monocyte	OVOL2	0	-0.713226
CD14 Monocyte	PAX5	0.235849	0.441372
CD14 Monocyte	PBX3	30.6604	0.303076
CD14 Monocyte	PBX4	0	-0.569732
CD14 Monocyte	PGR	0.235849	-0.202002
CD14 Monocyte	PKNOX2	0.235849	-0.566087
CD14 Monocyte	PLAG1	1.17925	-0.572462
CD14 Monocyte	PLAGL1	23.5849	2.52069
CD14 Monocyte	POU2AF1	0	-0.0171856
CD14 Monocyte	POU2F2	38.9151	2.61704
CD14 Monocyte	POU3F3	0.471698	-0.819623
CD14 Monocyte	POU3F4	0	-0.616651
CD14 Monocyte	POU5F1	0.235849	-0.403359
CD14 Monocyte	POU6F2	0.707547	-0.341423
CD14 Monocyte	PRDM1	4.48113	1.92214
CD14 Monocyte	PROX1	0	-0.66524
CD14 Monocyte	PRRX1	0.235849	-0.120682
CD14 Monocyte	REL	40.8019	2.21033
CD14 Monocyte	RELB	10.8491	0.963736
CD14 Monocyte	RORC	0	-0.429589
CD14 Monocyte	RUNX1	58.9623	1.33666
CD14 Monocyte	RUNX2	20.5189	1.03573
CD14 Monocyte	RUNX3	5.42453	0.454519
CD14 Monocyte	RXRA	11.5566	2.01517
CD14 Monocyte	SALL3	0.235849	-0.530411
CD14 Monocyte	SMAD9	0	-0.280252
CD14 Monocyte	SOX18	0	0.0254063
CD14 Monocyte	SOX4	2.12264	-0.406269
CD14 Monocyte	SOX5	2.35849	-0.631017
CD14 Monocyte	SOX9	0	-0.167339
CD14 Monocyte	SP140	7.78302	0.372295
CD14 Monocyte	SPI1	21.4623	3.77347
CD14 Monocyte	SPIB	1.41509	1.16977
CD14 Monocyte	STAT2	16.2736	2.82773
CD14 Monocyte	STAT3	26.6509	-0.265185
CD14 Monocyte	STAT4	2.83019	0.189472
CD14 Monocyte	STAT5B	16.7453	-0.205557
CD14 Monocyte	TAL1	0	0.269986
CD14 Monocyte	TBX2	0	-0.464781
CD14 Monocyte	TBX21	0.235849	0.46226
CD14 Monocyte	TCF21	0	-0.137095
CD14 Monocyte	TCF4	37.0283	1.75718
CD14 Monocyte	TCF7	1.88679	-0.179022
CD14 Monocyte	TCF7L1	1.17925	-0.0226074
CD14 Monocyte	TEAD4	0	-0.604308
CD14 Monocyte	TFAP2A	0	-0.452708
CD14 Monocyte	TFAP2B	0.471698	-0.720421
CD14 Monocyte	VDR	5.18868	-0.57136
CD14 Monocyte	WT1	0	-0.593103
CD14 Monocyte	XPA	2.59434	-0.52753
CD14 Monocyte	ZFP90	4.71698	-0.726328
CD14 Monocyte	ZKSCAN1	12.5	-0.377415
CD14 Monocyte	ZNF124	8.96226	1.87366
CD14 Monocyte	ZNF362	5.42453	-0.314337
CD14 Monocyte	ZNF366	2.12264	0.110512
CD14 Monocyte	ZNF385D	1.88679	-0.85847
CD14 Monocyte	ZNF423	0.235849	-0.306621
CD14 Monocyte	ZNF462	0.471698	-0.812781
CD14 Monocyte	ZNF552	2.12264	-0.419447
CD14 Monocyte	ZNF697	0.943396	-0.510111
CD14 Monocyte	ZNF860	0	-0.248
CD16 Monocyte	AHR	17.1429	1.79259
CD16 Monocyte	ALX1	0	-0.455858
CD16 Monocyte	AR	0.47619	-0.390968
CD16 Monocyte	ARID5B	26.6667	-0.786956
CD16 Monocyte	BACH2	1.90476	0.285111
CD16 Monocyte	BARX2	0.47619	-0.512546
CD16 Monocyte	BCL11A	17.1429	0.883044
CD16 Monocyte	BCL11B	2.38095	0.298013
CD16 Monocyte	BCL6	26.6667	-0.0172706
CD16 Monocyte	BHLHE40	0.952381	-0.290679
CD16 Monocyte	BHLHE41	0	-0.103607
CD16 Monocyte	BNC2	2.38095	-0.436239
CD16 Monocyte	CEBPB	56.6667	5.30704
CD16 Monocyte	CEBPD	19.5238	1.62584
CD16 Monocyte	CREB3L2	4.7619	-0.776908
CD16 Monocyte	CREB5	9.04762	-0.027217
CD16 Monocyte	CREM	7.61905	0.954366
CD16 Monocyte	CUX2	0.47619	0.326049
CD16 Monocyte	DDIT3	1.42857	0.0286982
CD16 Monocyte	DMRT2	0	-0.30968
CD16 Monocyte	E2F3	27.1429	0.0107738
CD16 Monocyte	EBF1	2.38095	0.283531
CD16 Monocyte	EBF2	0	-0.274497
CD16 Monocyte	EBF4	0.47619	-0.586847
CD16 Monocyte	EHF	0	-0.511767
CD16 Monocyte	ELF3	0	-0.193348
CD16 Monocyte	ELF5	0	-0.136231
CD16 Monocyte	ELK3	9.04762	0.530291
CD16 Monocyte	EMX1	0	-0.720535
CD16 Monocyte	EPAS1	0	-0.580376
CD16 Monocyte	ERG	0	-0.294489
CD16 Monocyte	ESRRB	1.42857	-0.856273
CD16 Monocyte	ETS1	2.85714	0.489866
CD16 Monocyte	ETV1	0	-0.53609
CD16 Monocyte	ETV5	1.90476	1.04283
CD16 Monocyte	ETV6	66.6667	2.63218
CD16 Monocyte	FOS	5.71429	2.28926
CD16 Monocyte	FOSL2	7.14286	-0.37146
CD16 Monocyte	FOXC1	0	-0.699138
CD16 Monocyte	FOXI1	0	-0.284291
CD16 Monocyte	FOXN3	73.8095	1.48356
CD16 Monocyte	FOXO1	28.5714	-0.333473
CD16 Monocyte	FOXP1	87.619	0.044552
CD16 Monocyte	FOXP3	0.47619	0.148024
CD16 Monocyte	GATA2	0.47619	-0.294374
CD16 Monocyte	GATA3	0.47619	-0.57834
CD16 Monocyte	GATA5	0	0.183185
CD16 Monocyte	GATA6	0.952381	0.492618
CD16 Monocyte	GATAD2A	22.381	0.347916
CD16 Monocyte	GLI2	0	-0.322055
CD16 Monocyte	GLIS1	0	-0.442988
CD16 Monocyte	HES1	4.28571	-0.375805
CD16 Monocyte	HIC1	2.38095	0.281056
CD16 Monocyte	HIF1A	20.9524	-0.172164
CD16 Monocyte	HLX	0.952381	0.139893
CD16 Monocyte	HMGA2	0	-0.645508
CD16 Monocyte	HNF1A	0	-0.407465
CD16 Monocyte	HNF4A	0	-0.444118
CD16 Monocyte	HNF4G	0.47619	-0.442355
CD16 Monocyte	HOXA5	0	-0.69849
CD16 Monocyte	HOXB3	0.47619	-0.824475
CD16 Monocyte	HOXB7	0	-0.766169
CD16 Monocyte	HOXB9	0	-0.718204
CD16 Monocyte	HOXC4	0	-0.815704
CD16 Monocyte	HOXD8	0	-0.781111
CD16 Monocyte	IKZF1	66.1905	1.22304
CD16 Monocyte	IKZF2	0.47619	0.785173
CD16 Monocyte	IKZF3	0.47619	0.61879
CD16 Monocyte	IRF2	28.0952	2.25322
CD16 Monocyte	IRF4	3.80952	0.454016
CD16 Monocyte	IRF5	12.381	2.50821
CD16 Monocyte	IRF8	7.14286	1.2054
CD16 Monocyte	IRX2	0.47619	-0.628696
CD16 Monocyte	IRX3	0	-0.652951
CD16 Monocyte	JUN	1.42857	0.778701
CD16 Monocyte	JUNB	23.8095	1.60403
CD16 Monocyte	KLF10	1.42857	-0.024026
CD16 Monocyte	KLF11	4.28571	-0.454013
CD16 Monocyte	KLF2	32.381	1.51745
CD16 Monocyte	KLF4	16.1905	2.6562
CD16 Monocyte	KLF5	0	-0.581256
CD16 Monocyte	KLF6	25.2381	-0.116529
CD16 Monocyte	KLF8	0	-0.654447
CD16 Monocyte	LEF1	0.47619	-0.0194592
CD16 Monocyte	LHX1	0.952381	-0.896225
CD16 Monocyte	LMX1B	0.47619	-0.492039
CD16 Monocyte	LTF	0.47619	0.0873808
CD16 Monocyte	MAF	6.19048	0.00164818
CD16 Monocyte	MAFB	36.1905	2.3538
CD16 Monocyte	MBNL2	16.1905	-0.515201
CD16 Monocyte	MEF2C	55.7143	2.11901
CD16 Monocyte	MEIS1	0	-0.730463
CD16 Monocyte	MLXIPL	0	-0.511577
CD16 Monocyte	MSC	0	-0.312566
CD16 Monocyte	MXD1	10.9524	0.506222
CD16 Monocyte	MYB	0.47619	-0.242387
CD16 Monocyte	MYBL1	1.42857	0.584633
CD16 Monocyte	MYCN	0	-0.608165
CD16 Monocyte	NCOA3	60.4762	0.517842
CD16 Monocyte	NFATC1	11.4286	1.44204
CD16 Monocyte	NFATC2	1.90476	1.03424
CD16 Monocyte	NFATC4	0	-0.553169
CD16 Monocyte	NFE2L2	29.5238	-0.535156
CD16 Monocyte	NFIX	1.42857	-0.532888
CD16 Monocyte	NFKB1	36.6667	0.500339
CD16 Monocyte	NFKB2	3.80952	0.66983
CD16 Monocyte	NR1D1	0	0.0284803
CD16 Monocyte	NR1H2	5.71429	-0.425961
CD16 Monocyte	NR2F1	0	-0.585539
CD16 Monocyte	NR2F2	0.47619	-0.923902
CD16 Monocyte	NR2F6	0.47619	-0.361327
CD16 Monocyte	NR4A1	19.0476	-0.192438
CD16 Monocyte	OVOL2	0	-0.789615
CD16 Monocyte	PAX5	0.47619	0.544504
CD16 Monocyte	PBX3	38.0952	0.406482
CD16 Monocyte	PBX4	0	-0.535893
CD16 Monocyte	PGR	0	-0.245806
CD16 Monocyte	PKNOX2	0.47619	-0.672603
CD16 Monocyte	PLAG1	0	-0.527891
CD16 Monocyte	PLAGL1	16.1905	1.79036
CD16 Monocyte	POU2AF1	0.47619	0.105123
CD16 Monocyte	POU2F2	80	3.34476
CD16 Monocyte	POU3F3	0.952381	-0.832251
CD16 Monocyte	POU3F4	0	-0.698756
CD16 Monocyte	POU5F1	0	-0.434671
CD16 Monocyte	POU6F2	0	-0.532666
CD16 Monocyte	PRDM1	1.42857	1.56566
CD16 Monocyte	PROX1	0	-0.745876
CD16 Monocyte	PRRX1	0.47619	-0.193237
CD16 Monocyte	REL	45.7143	2.08004
CD16 Monocyte	RELB	4.7619	0.710777
CD16 Monocyte	RORC	0	-0.549644
CD16 Monocyte	RUNX1	40.9524	1.35711
CD16 Monocyte	RUNX2	9.04762	0.832428
CD16 Monocyte	RUNX3	19.5238	0.816673
CD16 Monocyte	RXRA	30.4762	2.73099
CD16 Monocyte	SALL3	0	-0.692278
CD16 Monocyte	SMAD9	0	-0.280972
CD16 Monocyte	SOX18	0	0.121385
CD16 Monocyte	SOX4	10.4762	-0.492374
CD16 Monocyte	SOX5	0.47619	-0.716606
CD16 Monocyte	SOX9	0	-0.463733
CD16 Monocyte	SP140	5.71429	0.570727
CD16 Monocyte	SPI1	43.3333	4.16437
CD16 Monocyte	SPIB	0	0.915852
CD16 Monocyte	STAT2	24.7619	2.82767
CD16 Monocyte	STAT3	26.1905	-0.330972
CD16 Monocyte	STAT4	0.952381	0.385018
CD16 Monocyte	STAT5B	23.8095	-0.0913992
CD16 Monocyte	TAL1	0	0.553834
CD16 Monocyte	TBX2	0	-0.628549
CD16 Monocyte	TBX21	0.47619	0.76078
CD16 Monocyte	TCF21	0	-0.113782
CD16 Monocyte	TCF4	24.2857	1.34901
CD16 Monocyte	TCF7	2.38095	-0.0651115
CD16 Monocyte	TCF7L1	0.47619	-0.0665153
CD16 Monocyte	TEAD4	0	-0.651329
CD16 Monocyte	TFAP2A	0	-0.520393
CD16 Monocyte	TFAP2B	0	-0.774819
CD16 Monocyte	VDR	9.52381	-0.702164
CD16 Monocyte	WT1	0	-0.605322
CD16 Monocyte	XPA	4.7619	-0.368573
CD16 Monocyte	ZFP90	2.85714	-0.762228
CD16 Monocyte	ZKSCAN1	10.4762	-0.408808
CD16 Monocyte	ZNF124	9.52381	1.43092
CD16 Monocyte	ZNF362	5.2381	-0.459547
CD16 Monocyte	ZNF366	0.47619	0.0350902
CD16 Monocyte	ZNF385D	2.85714	-0.997959
CD16 Monocyte	ZNF423	0	-0.280701
CD16 Monocyte	ZNF462	0	-0.910401
CD16 Monocyte	ZNF552	5.2381	-0.481028
CD16 Monocyte	ZNF697	0	-0.533464
CD16 Monocyte	ZNF860	0	-0.432699
CNT	AHR	3.58515	-0.622313
CNT	ALX1	0.192061	0.15048
CNT	AR	1.02433	-0.325718
CNT	ARID5B	24.904	0.285528
CNT	BACH2	23.4955	-0.446156
CNT	BARX2	30.7939	2.61727
CNT	BCL11A	0.0640205	-0.442139
CNT	BCL11B	0.448143	-0.707918
CNT	BCL6	2.8169	-0.402888
CNT	BHLHE40	40.9091	1.6674
CNT	BHLHE41	0.128041	-0.0136903
CNT	BNC2	6.53009	-0.102379
CNT	CEBPB	0.128041	-0.589691
CNT	CEBPD	4.28937	-0.0538185
CNT	CREB3L2	12.0999	-0.0440166
CNT	CREB5	1.34443	-0.277219
CNT	CREM	13.8284	-0.0654954
CNT	CUX2	0.576184	-0.131416
CNT	DDIT3	9.85915	0.680339
CNT	DMRT2	0.128041	0.382819
CNT	E2F3	7.74648	-0.16472
CNT	EBF1	0.960307	-0.476874
CNT	EBF2	0	0.14228
CNT	EBF4	3.32907	0.216935
CNT	EHF	6.97823	0.585481
CNT	ELF3	7.87452	0.565987
CNT	ELF5	7.74648	1.69427
CNT	ELK3	1.85659	-0.537156
CNT	EMX1	38.2202	1.99631
CNT	EPAS1	2.94494	0.136908
CNT	ERG	0.576184	-0.0642399
CNT	ESRRB	12.612	0.464602
CNT	ETS1	5.05762	-0.738001
CNT	ETV1	0.576184	0.29703
CNT	ETV5	0.576184	-0.158069
CNT	ETV6	27.2727	-0.590177
CNT	FOS	6.59411	0.17419
CNT	FOSL2	10.8835	0.528011
CNT	FOXC1	0.192061	0.118806
CNT	FOXI1	0.192061	0.364414
CNT	FOXN3	35.0832	-0.478381
CNT	FOXO1	25.7362	0.161518
CNT	FOXP1	59.1549	0.316064
CNT	FOXP3	0	-0.334154
CNT	GATA2	18.1178	2.08892
CNT	GATA3	42.6376	2.32566
CNT	GATA5	0.0640205	-0.305788
CNT	GATA6	0	-0.414898
CNT	GATAD2A	19.2702	-0.293896
CNT	GLI2	0.128041	0.0248915
CNT	GLIS1	0.384123	-0.168954
CNT	HES1	47.3752	2.40341
CNT	HIC1	0.0640205	-0.240813
CNT	HIF1A	27.1447	0.367185
CNT	HLX	0	-0.173836
CNT	HMGA2	3.58515	0.172929
CNT	HNF1A	0.896287	-0.236899
CNT	HNF4A	0.640205	-0.127207
CNT	HNF4G	1.40845	-0.128787
CNT	HOXA5	6.59411	0.622969
CNT	HOXB3	30.0256	0.890684
CNT	HOXB7	1.21639	1.04441
CNT	HOXB9	3.137	0.52227
CNT	HOXC4	1.85659	0.483855
CNT	HOXD8	9.02689	1.19395
CNT	IKZF1	0.768246	-0.769546
CNT	IKZF2	14.5327	-0.621238
CNT	IKZF3	0.768246	-0.775025
CNT	IRF2	9.15493	-0.578096
CNT	IRF4	0.0640205	-0.565122
CNT	IRF5	0.896287	-0.513574
CNT	IRF8	0.192061	-0.43712
CNT	IRX2	0.192061	-0.0636348
CNT	IRX3	0.0640205	-0.0531163
CNT	JUN	7.04225	-0.150878
CNT	JUNB	8.32266	0.542971
CNT	KLF10	3.00896	0.944588
CNT	KLF11	9.92318	1.83823
CNT	KLF2	0.320102	-0.749398
CNT	KLF4	0	-0.386024
CNT	KLF5	2.88092	0.416582
CNT	KLF6	13.9565	0.061682
CNT	KLF8	3.64917	0.0566052
CNT	LEF1	0.192061	-0.443257
CNT	LHX1	53.6492	1.59196
CNT	LMX1B	0.0640205	0.0337433
CNT	LTF	0.384123	-0.115309
CNT	MAF	1.21639	-0.264172
CNT	MAFB	0.192061	-0.21301
CNT	MBNL2	30.5378	0.0250301
CNT	MEF2C	4.28937	-0.39681
CNT	MEIS1	0.320102	0.19079
CNT	MLXIPL	3.58515	-0.164229
CNT	MSC	0	-0.432464
CNT	MXD1	8.19462	1.30598
CNT	MYB	0.0640205	-0.243443
CNT	MYBL1	0.256082	-0.680888
CNT	MYCN	0	0.160703
CNT	NCOA3	22.7273	-0.228362
CNT	NFATC1	5.05762	-0.703137
CNT	NFATC2	0.896287	-0.798547
CNT	NFATC4	0.320102	0.016734
CNT	NFE2L2	45.7106	1.20406
CNT	NFIX	2.88092	-0.00645071
CNT	NFKB1	16.3252	-0.418785
CNT	NFKB2	1.34443	-0.704868
CNT	NR1D1	8.1306	1.47089
CNT	NR1H2	4.28937	-0.163578
CNT	NR2F1	0.0640205	0.0502078
CNT	NR2F2	7.87452	0.366317
CNT	NR2F6	3.00896	-0.0460282
CNT	NR4A1	11.1396	1.05166
CNT	OVOL2	0.896287	0.461365
CNT	PAX5	0.320102	-0.449298
CNT	PBX3	19.9744	0.205825
CNT	PBX4	2.4968	-0.15772
CNT	PGR	0.0640205	-0.0538742
CNT	PKNOX2	0.192061	-0.00694148
CNT	PLAG1	7.68246	0.245961
CNT	PLAGL1	9.66709	-0.208948
CNT	POU2AF1	0.128041	-0.321533
CNT	POU2F2	1.34443	-0.638617
CNT	POU3F3	12.42	0.460867
CNT	POU3F4	0.0640205	1.32759
CNT	POU5F1	1.79257	-0.278387
CNT	POU6F2	0.960307	-0.100888
CNT	PRDM1	0	-0.800032
CNT	PROX1	0.128041	-0.0775268
CNT	PRRX1	0.256082	-0.104992
CNT	REL	9.41101	-0.780787
CNT	RELB	2.36876	-0.738499
CNT	RORC	3.07298	-0.075315
CNT	RUNX1	14.0205	-0.747913
CNT	RUNX2	5.6338	-0.821828
CNT	RUNX3	0.0640205	-0.737835
CNT	RXRA	4.6735	-0.309012
CNT	SALL3	7.42638	0.501547
CNT	SMAD9	0.384123	-0.0964687
CNT	SOX18	0	-0.245138
CNT	SOX4	3.07298	0.170924
CNT	SOX5	78.105	2.05086
CNT	SOX9	0.256082	-0.128498
CNT	SP140	0.832266	-0.73628
CNT	SPI1	1.53649	-0.470589
CNT	SPIB	0.0640205	-0.75225
CNT	STAT2	8.00256	-0.72591
CNT	STAT3	28.041	0.340524
CNT	STAT4	1.28041	-0.684514
CNT	STAT5B	15.493	-0.491952
CNT	TAL1	0	-0.269142
CNT	TBX2	31.8822	2.72031
CNT	TBX21	0	-0.708962
CNT	TCF21	0	0.183373
CNT	TCF4	12.7401	-0.29579
CNT	TCF7	2.1767	-0.581572
CNT	TCF7L1	8.57875	0.906104
CNT	TEAD4	1.85659	0.238212
CNT	TFAP2A	19.6543	2.02957
CNT	TFAP2B	2.11268	0.164527
CNT	VDR	3.00896	0.236756
CNT	WT1	0.128041	0.070862
CNT	XPA	9.92318	0.145282
CNT	ZFP90	8.38668	0.290962
CNT	ZKSCAN1	17.7337	-0.24237
CNT	ZNF124	12.356	-0.231953
CNT	ZNF362	4.22535	-0.284074
CNT	ZNF366	0	-0.167442
CNT	ZNF385D	12.9321	0.688798
CNT	ZNF423	0.384123	-0.0876668
CNT	ZNF462	9.02689	-0.0240378
CNT	ZNF552	9.34699	0.415775
CNT	ZNF697	3.52113	-0.0614541
CNT	ZNF860	0.192061	-0.368441
CNT Injured	AHR	12.0833	0.103396
CNT Injured	ALX1	0.416667	0.685111
CNT Injured	AR	2.91667	0.0472749
CNT Injured	ARID5B	37.5	1.03125
CNT Injured	BACH2	25.8333	-0.0935878
CNT Injured	BARX2	35	2.46124
CNT Injured	BCL11A	0.416667	-0.150551
CNT Injured	BCL11B	0.833333	-0.489077
CNT Injured	BCL6	8.75	1.66833
CNT Injured	BHLHE40	27.9167	1.94248
CNT Injured	BHLHE41	0.416667	0.649338
CNT Injured	BNC2	18.75	0.564569
CNT Injured	CEBPB	3.75	-0.166303
CNT Injured	CEBPD	7.5	0.393278
CNT Injured	CREB3L2	10.8333	0.274107
CNT Injured	CREB5	13.3333	0.780488
CNT Injured	CREM	14.5833	0.525989
CNT Injured	CUX2	1.25	0.521094
CNT Injured	DDIT3	4.58333	0.587936
CNT Injured	DMRT2	0	0.804178
CNT Injured	E2F3	12.5	0.167775
CNT Injured	EBF1	1.25	0.0617341
CNT Injured	EBF2	0.416667	0.564443
CNT Injured	EBF4	6.66667	0.890073
CNT Injured	EHF	30	1.50746
CNT Injured	ELF3	28.3333	2.03536
CNT Injured	ELF5	1.25	1.56904
CNT Injured	ELK3	3.75	-0.0701004
CNT Injured	EMX1	19.1667	1.76161
CNT Injured	EPAS1	8.33333	0.709323
CNT Injured	ERG	0.833333	0.468482
CNT Injured	ESRRB	5.41667	0.577748
CNT Injured	ETS1	10.4167	-0.481048
CNT Injured	ETV1	1.66667	1.07466
CNT Injured	ETV5	2.08333	0.266605
CNT Injured	ETV6	52.0833	0.29709
CNT Injured	FOS	3.33333	0.604401
CNT Injured	FOSL2	19.5833	1.52657
CNT Injured	FOXC1	1.25	0.664762
CNT Injured	FOXI1	0	0.685016
CNT Injured	FOXN3	22.9167	0.0334831
CNT Injured	FOXO1	29.5833	0.452328
CNT Injured	FOXP1	57.9167	0.785691
CNT Injured	FOXP3	0	-0.0233385
CNT Injured	GATA2	5	1.84308
CNT Injured	GATA3	39.1667	2.26
CNT Injured	GATA5	0	0.00523754
CNT Injured	GATA6	0.416667	0.260105
CNT Injured	GATAD2A	17.0833	0.0495898
CNT Injured	GLI2	0.416667	0.717573
CNT Injured	GLIS1	0.416667	0.130977
CNT Injured	HES1	21.6667	1.98712
CNT Injured	HIC1	0.416667	0.557072
CNT Injured	HIF1A	52.0833	1.61224
CNT Injured	HLX	0	0.447463
CNT Injured	HMGA2	2.5	1.55184
CNT Injured	HNF1A	0.416667	-0.0611267
CNT Injured	HNF4A	0.833333	0.0911595
CNT Injured	HNF4G	4.16667	0.266357
CNT Injured	HOXA5	11.25	0.831806
CNT Injured	HOXB3	36.25	1.41605
CNT Injured	HOXB7	5.83333	1.8218
CNT Injured	HOXB9	2.08333	1.38206
CNT Injured	HOXC4	3.33333	0.871367
CNT Injured	HOXD8	6.66667	1.20247
CNT Injured	IKZF1	0.416667	-0.564503
CNT Injured	IKZF2	19.1667	-0.458639
CNT Injured	IKZF3	0	-0.583868
CNT Injured	IRF2	9.16667	0.00594955
CNT Injured	IRF4	0	-0.29262
CNT Injured	IRF5	1.66667	-0.30436
CNT Injured	IRF8	2.5	-0.124988
CNT Injured	IRX2	0	0.300845
CNT Injured	IRX3	0	0.613876
CNT Injured	JUN	5.41667	0.414749
CNT Injured	JUNB	5.41667	0.921192
CNT Injured	KLF10	3.75	1.25236
CNT Injured	KLF11	2.91667	1.19854
CNT Injured	KLF2	1.25	-0.33575
CNT Injured	KLF4	1.25	0.156311
CNT Injured	KLF5	9.58333	1.37658
CNT Injured	KLF6	15.4167	1.095
CNT Injured	KLF8	3.33333	0.66904
CNT Injured	LEF1	1.25	0.0140132
CNT Injured	LHX1	62.0833	1.63796
CNT Injured	LMX1B	0	0.624005
CNT Injured	LTF	29.5833	1.69297
CNT Injured	MAF	1.25	0.0233244
CNT Injured	MAFB	0.833333	0.227525
CNT Injured	MBNL2	27.9167	0.513026
CNT Injured	MEF2C	4.58333	0.107999
CNT Injured	MEIS1	0.833333	0.74861
CNT Injured	MLXIPL	4.58333	0.0778994
CNT Injured	MSC	0.833333	0.447058
CNT Injured	MXD1	5	1.12586
CNT Injured	MYB	0	0.213216
CNT Injured	MYBL1	1.25	-0.396014
CNT Injured	MYCN	0	0.346943
CNT Injured	NCOA3	23.3333	0.730623
CNT Injured	NFATC1	2.08333	-0.501773
CNT Injured	NFATC2	1.66667	-0.632866
CNT Injured	NFATC4	3.75	0.598208
CNT Injured	NFE2L2	44.1667	1.70693
CNT Injured	NFIX	4.16667	0.602375
CNT Injured	NFKB1	25	1.03555
CNT Injured	NFKB2	5.41667	0.453143
CNT Injured	NR1D1	1.66667	1.09802
CNT Injured	NR1H2	6.66667	0.0631103
CNT Injured	NR2F1	0	0.600187
CNT Injured	NR2F2	7.91667	0.914337
CNT Injured	NR2F6	4.16667	0.159107
CNT Injured	NR4A1	3.33333	1.0964
CNT Injured	OVOL2	1.66667	0.792895
CNT Injured	PAX5	0.416667	-0.155801
CNT Injured	PBX3	23.3333	0.713428
CNT Injured	PBX4	5	-0.0278843
CNT Injured	PGR	0	0.334177
CNT Injured	PKNOX2	2.08333	0.48618
CNT Injured	PLAG1	11.6667	0.904218
CNT Injured	PLAGL1	10	0.399006
CNT Injured	POU2AF1	0.416667	-0.146212
CNT Injured	POU2F2	2.08333	-0.343588
CNT Injured	POU3F3	13.75	0.631246
CNT Injured	POU3F4	0	1.44847
CNT Injured	POU5F1	3.33333	-0.00933382
CNT Injured	POU6F2	2.91667	0.616782
CNT Injured	PRDM1	0	-0.595606
CNT Injured	PROX1	0	0.119638
CNT Injured	PRRX1	0	0.403385
CNT Injured	REL	10	-0.326458
CNT Injured	RELB	10.8333	0.907143
CNT Injured	RORC	3.33333	0.174934
CNT Injured	RUNX1	25	-0.501901
CNT Injured	RUNX2	6.25	-0.63064
CNT Injured	RUNX3	0.833333	-0.55633
CNT Injured	RXRA	1.25	0.0986596
CNT Injured	SALL3	7.91667	0.774092
CNT Injured	SMAD9	2.5	0.448695
CNT Injured	SOX18	0	0.0321248
CNT Injured	SOX4	11.25	1.23518
CNT Injured	SOX5	52.9167	1.95634
CNT Injured	SOX9	6.25	1.59628
CNT Injured	SP140	1.25	-0.668596
CNT Injured	SPI1	1.66667	-0.107911
CNT Injured	SPIB	0.833333	-0.0204539
CNT Injured	STAT2	7.91667	-0.304617
CNT Injured	STAT3	50.8333	1.54217
CNT Injured	STAT4	4.16667	-0.46952
CNT Injured	STAT5B	17.5	-0.314945
CNT Injured	TAL1	0	0.132227
CNT Injured	TBX2	24.5833	2.18067
CNT Injured	TBX21	0	-0.413352
CNT Injured	TCF21	0	0.712338
CNT Injured	TCF4	20.8333	0.233962
CNT Injured	TCF7	1.66667	-0.357496
CNT Injured	TCF7L1	10.8333	1.5936
CNT Injured	TEAD4	11.25	1.51504
CNT Injured	TFAP2A	16.6667	1.74625
CNT Injured	TFAP2B	0.416667	0.525168
CNT Injured	VDR	5	0.46049
CNT Injured	WT1	0	0.729255
CNT Injured	XPA	9.16667	0.239396
CNT Injured	ZFP90	10.8333	0.604975
CNT Injured	ZKSCAN1	17.9167	-0.0693207
CNT Injured	ZNF124	15.4167	0.184438
CNT Injured	ZNF362	4.16667	-0.0729116
CNT Injured	ZNF366	0	0.364123
CNT Injured	ZNF385D	23.75	0.902099
CNT Injured	ZNF423	3.33333	0.527275
CNT Injured	ZNF462	14.1667	0.679968
CNT Injured	ZNF552	7.08333	0.675966
CNT Injured	ZNF697	4.58333	0.148279
CNT Injured	ZNF860	0.416667	-0.271437
DCT Injured	AHR	10.7735	-0.0154217
DCT Injured	ALX1	0	0.621847
DCT Injured	AR	2.20994	-0.0248418
DCT Injured	ARID5B	51.5193	1.33013
DCT Injured	BACH2	26.2431	-0.0255381
DCT Injured	BARX2	12.2928	1.75051
DCT Injured	BCL11A	0.690608	-0.145867
DCT Injured	BCL11B	0.414365	-0.537479
DCT Injured	BCL6	8.9779	1.33731
DCT Injured	BHLHE40	20.3039	1.14821
DCT Injured	BHLHE41	0.414365	0.446368
DCT Injured	BNC2	20.442	0.476087
DCT Injured	CEBPB	1.9337	-0.298678
DCT Injured	CEBPD	7.0442	0.39777
DCT Injured	CREB3L2	12.0166	0.616255
DCT Injured	CREB5	17.4033	0.624201
DCT Injured	CREM	18.9227	0.449108
DCT Injured	CUX2	1.51934	0.36514
DCT Injured	DDIT3	3.59116	0.326686
DCT Injured	DMRT2	0.138122	0.647628
DCT Injured	E2F3	12.7072	0.172291
DCT Injured	EBF1	1.38122	-0.0359969
DCT Injured	EBF2	0.138122	0.559561
DCT Injured	EBF4	3.8674	0.842122
DCT Injured	EHF	8.56354	1.10872
DCT Injured	ELF3	18.5083	1.29021
DCT Injured	ELF5	0.138122	0.571737
DCT Injured	ELK3	5.24862	-0.218108
DCT Injured	EMX1	24.7238	1.70149
DCT Injured	EPAS1	8.9779	0.644322
DCT Injured	ERG	0.552486	0.369305
DCT Injured	ESRRB	22.0994	0.96345
DCT Injured	ETS1	6.76796	-0.536437
DCT Injured	ETV1	1.24309	1.39512
DCT Injured	ETV5	3.8674	0.3364
DCT Injured	ETV6	42.5414	0.104396
DCT Injured	FOS	2.48619	0.379088
DCT Injured	FOSL2	17.1271	1.4076
DCT Injured	FOXC1	0.138122	0.750686
DCT Injured	FOXI1	0	0.554828
DCT Injured	FOXN3	21.1326	-0.0629804
DCT Injured	FOXO1	40.4696	0.479656
DCT Injured	FOXP1	67.1271	0.743698
DCT Injured	FOXP3	0	-0.0852241
DCT Injured	GATA2	0.690608	0.840081
DCT Injured	GATA3	31.6298	1.48768
DCT Injured	GATA5	0	-0.0257994
DCT Injured	GATA6	0	0.194177
DCT Injured	GATAD2A	21.547	0.0395799
DCT Injured	GLI2	0.690608	0.557898
DCT Injured	GLIS1	0.276243	0.111708
DCT Injured	HES1	8.01105	0.96251
DCT Injured	HIC1	0	0.34211
DCT Injured	HIF1A	50.6906	1.60467
DCT Injured	HLX	0.138122	0.338013
DCT Injured	HMGA2	2.48619	1.30617
DCT Injured	HNF1A	0.690608	-0.0802441
DCT Injured	HNF4A	0.414365	0.0851841
DCT Injured	HNF4G	4.28177	0.194959
DCT Injured	HOXA5	1.24309	0.755591
DCT Injured	HOXB3	45.9945	1.51041
DCT Injured	HOXB7	4.55801	1.62777
DCT Injured	HOXB9	4.83425	1.14375
DCT Injured	HOXC4	2.62431	1.09018
DCT Injured	HOXD8	15.4696	1.72246
DCT Injured	IKZF1	0.690608	-0.619637
DCT Injured	IKZF2	13.1215	-0.551206
DCT Injured	IKZF3	0.966851	-0.620375
DCT Injured	IRF2	12.7072	-0.141459
DCT Injured	IRF4	0	-0.335566
DCT Injured	IRF5	1.65746	-0.374134
DCT Injured	IRF8	0.414365	-0.163318
DCT Injured	IRX2	0.138122	0.550108
DCT Injured	IRX3	0.276243	0.434789
DCT Injured	JUN	4.28177	0.113879
DCT Injured	JUNB	3.1768	0.343084
DCT Injured	KLF10	1.65746	0.729608
DCT Injured	KLF11	4.69613	1.05896
DCT Injured	KLF2	0.552486	-0.486477
DCT Injured	KLF4	0.276243	-0.0025872
DCT Injured	KLF5	8.70166	1.4074
DCT Injured	KLF6	14.5028	0.917665
DCT Injured	KLF8	5.52486	0.484523
DCT Injured	LEF1	0.552486	-0.0972965
DCT Injured	LHX1	66.7127	1.61887
DCT Injured	LMX1B	0	0.650932
DCT Injured	LTF	16.2983	1.50142
DCT Injured	MAF	2.07182	0.0067577
DCT Injured	MAFB	0.690608	0.227841
DCT Injured	MBNL2	31.4917	0.736715
DCT Injured	MEF2C	10.221	0.111744
DCT Injured	MEIS1	0.828729	0.64059
DCT Injured	MLXIPL	3.1768	0.0683985
DCT Injured	MSC	0.138122	0.20697
DCT Injured	MXD1	4.55801	0.821295
DCT Injured	MYB	0	0.0584626
DCT Injured	MYBL1	0.828729	-0.463218
DCT Injured	MYCN	0	0.105867
DCT Injured	NCOA3	27.7624	0.818775
DCT Injured	NFATC1	5.8011	-0.542204
DCT Injured	NFATC2	4.00552	-0.684702
DCT Injured	NFATC4	1.65746	0.526481
DCT Injured	NFE2L2	35.221	1.69491
DCT Injured	NFIX	5.93923	0.612594
DCT Injured	NFKB1	19.1989	0.638487
DCT Injured	NFKB2	3.72928	-0.036524
DCT Injured	NR1D1	0.690608	0.71861
DCT Injured	NR1H2	3.59116	0.0643631
DCT Injured	NR2F1	0.690608	0.569865
DCT Injured	NR2F2	15.884	0.865644
DCT Injured	NR2F6	4.55801	0.156199
DCT Injured	NR4A1	1.65746	0.75835
DCT Injured	OVOL2	3.1768	0.971837
DCT Injured	PAX5	0.552486	-0.207742
DCT Injured	PBX3	14.9171	0.718835
DCT Injured	PBX4	4.00552	0.213407
DCT Injured	PGR	0	0.247681
DCT Injured	PKNOX2	0.414365	0.476503
DCT Injured	PLAG1	16.0221	0.778739
DCT Injured	PLAGL1	13.2597	0.290971
DCT Injured	POU2AF1	0	-0.171819
DCT Injured	POU2F2	1.65746	-0.421223
DCT Injured	POU3F3	17.5414	1.04199
DCT Injured	POU3F4	0.138122	0.886338
DCT Injured	POU5F1	2.20994	-0.0228345
DCT Injured	POU6F2	3.72928	0.677285
DCT Injured	PRDM1	0	-0.62003
DCT Injured	PROX1	5.93923	0.517605
DCT Injured	PRRX1	0	0.261157
DCT Injured	REL	8.9779	-0.481178
DCT Injured	RELB	8.14917	0.440543
DCT Injured	RORC	4.00552	0.154541
DCT Injured	RUNX1	9.39227	-0.585737
DCT Injured	RUNX2	6.21547	-0.686306
DCT Injured	RUNX3	0.276243	-0.623307
DCT Injured	RXRA	5.24862	0.0552249
DCT Injured	SALL3	25.1381	1.58903
DCT Injured	SMAD9	0.414365	0.331041
DCT Injured	SOX18	0	-0.0614345
DCT Injured	SOX4	12.1547	1.1346
DCT Injured	SOX5	10.4972	1.08745
DCT Injured	SOX9	7.87293	1.29732
DCT Injured	SP140	0.552486	-0.703042
DCT Injured	SPI1	2.07182	-0.200889
DCT Injured	SPIB	0	-0.253748
DCT Injured	STAT2	8.83978	-0.321306
DCT Injured	STAT3	47.3757	1.58589
DCT Injured	STAT4	2.62431	-0.523345
DCT Injured	STAT5B	16.5746	-0.422608
DCT Injured	TAL1	0	-0.0503982
DCT Injured	TBX2	6.21547	0.965026
DCT Injured	TBX21	0	-0.488486
DCT Injured	TCF21	0	0.649666
DCT Injured	TCF4	5.66298	0.175445
DCT Injured	TCF7	4.97238	-0.440761
DCT Injured	TCF7L1	8.83978	0.643701
DCT Injured	TEAD4	9.11602	1.3537
DCT Injured	TFAP2A	15.884	1.78393
DCT Injured	TFAP2B	22.5138	1.00846
DCT Injured	VDR	7.73481	1.01029
DCT Injured	WT1	0.138122	0.722803
DCT Injured	XPA	9.25414	0.612035
DCT Injured	ZFP90	10.6354	0.991825
DCT Injured	ZKSCAN1	20.3039	-0.0130458
DCT Injured	ZNF124	15.6077	0.100165
DCT Injured	ZNF362	5.24862	-0.0534916
DCT Injured	ZNF366	0	0.286705
DCT Injured	ZNF385D	50.1381	1.38586
DCT Injured	ZNF423	1.24309	0.310298
DCT Injured	ZNF462	19.0608	0.670383
DCT Injured	ZNF552	8.83978	1.23784
DCT Injured	ZNF697	4.00552	0.161965
DCT Injured	ZNF860	0.690608	-0.111623
DCT1	AHR	2.63158	-0.609025
DCT1	ALX1	0	0.281681
DCT1	AR	2.33083	-0.315481
DCT1	ARID5B	33.985	0.764943
DCT1	BACH2	37.7444	-0.279655
DCT1	BARX2	13.7594	1.70011
DCT1	BCL11A	0.150376	-0.362774
DCT1	BCL11B	0.225564	-0.685905
DCT1	BCL6	2.70677	-0.278688
DCT1	BHLHE40	4.66165	0.269629
DCT1	BHLHE41	0.075188	-0.0589853
DCT1	BNC2	0.977444	-0.145923
DCT1	CEBPB	1.05263	-0.61831
DCT1	CEBPD	3.38346	0.0463992
DCT1	CREB3L2	12.4812	0.745274
DCT1	CREB5	1.12782	-0.365003
DCT1	CREM	16.391	0.0184313
DCT1	CUX2	0.827068	-0.09362
DCT1	DDIT3	4.88722	-0.0437523
DCT1	DMRT2	0	0.358034
DCT1	E2F3	7.06767	-0.160825
DCT1	EBF1	0.37594	-0.434676
DCT1	EBF2	0.075188	0.323794
DCT1	EBF4	1.8797	0.316169
DCT1	EHF	0.37594	0.287614
DCT1	ELF3	1.05263	-0.169617
DCT1	ELF5	0.075188	-0.0644958
DCT1	ELK3	2.18045	-0.549551
DCT1	EMX1	43.6842	2.30884
DCT1	EPAS1	4.06015	0.243289
DCT1	ERG	0.601504	-0.0443682
DCT1	ESRRB	57.218	1.38286
DCT1	ETS1	6.16541	-0.733469
DCT1	ETV1	0.526316	0.65568
DCT1	ETV5	2.78195	0.120597
DCT1	ETV6	20	-0.774026
DCT1	FOS	1.05263	-0.114353
DCT1	FOSL2	7.29323	0.422204
DCT1	FOXC1	0	0.434207
DCT1	FOXI1	0	0.337404
DCT1	FOXN3	33.6842	-0.480951
DCT1	FOXO1	30.8271	0.303376
DCT1	FOXP1	56.8421	0.344187
DCT1	FOXP3	0.075188	-0.395834
DCT1	GATA2	0.225564	0.280522
DCT1	GATA3	32.6316	1.24484
DCT1	GATA5	0	-0.29402
DCT1	GATA6	0.075188	-0.223577
DCT1	GATAD2A	16.4662	-0.303191
DCT1	GLI2	0.526316	0.130836
DCT1	GLIS1	0.676692	-0.13033
DCT1	HES1	3.23308	0.502631
DCT1	HIC1	0.150376	-0.0915028
DCT1	HIF1A	47.218	0.5657
DCT1	HLX	0	-0.20006
DCT1	HMGA2	1.50376	0.0233381
DCT1	HNF1A	0.902256	-0.213906
DCT1	HNF4A	0.827068	-0.0773243
DCT1	HNF4G	0.451128	-0.173986
DCT1	HOXA5	2.10526	0.981817
DCT1	HOXB3	25.0376	1.02371
DCT1	HOXB7	1.65414	1.00018
DCT1	HOXB9	1.95489	0.513949
DCT1	HOXC4	1.80451	1.01375
DCT1	HOXD8	24.8872	2.55971
DCT1	IKZF1	0.075188	-0.79131
DCT1	IKZF2	7.89474	-0.690379
DCT1	IKZF3	0.451128	-0.747128
DCT1	IRF2	8.49624	-0.586784
DCT1	IRF4	0.075188	-0.461797
DCT1	IRF5	0.150376	-0.488322
DCT1	IRF8	0.225564	-0.378734
DCT1	IRX2	0.075188	0.396356
DCT1	IRX3	0.075188	-0.0231212
DCT1	JUN	1.05263	-0.632153
DCT1	JUNB	0.37594	-0.402512
DCT1	KLF10	0.75188	0.090932
DCT1	KLF11	6.69173	0.702436
DCT1	KLF2	0.300752	-0.775627
DCT1	KLF4	0.150376	-0.431187
DCT1	KLF5	4.3609	0.557852
DCT1	KLF6	6.09023	-0.056503
DCT1	KLF8	2.25564	0.0249662
DCT1	LEF1	0.225564	-0.370363
DCT1	LHX1	61.1278	1.8495
DCT1	LMX1B	0.225564	0.284082
DCT1	LTF	0.300752	0.0465907
DCT1	MAF	0.75188	-0.190065
DCT1	MAFB	0.300752	-0.0250439
DCT1	MBNL2	37.1429	0.489543
DCT1	MEF2C	18.3459	-0.216272
DCT1	MEIS1	0.225564	0.224851
DCT1	MLXIPL	5.18797	-0.0985513
DCT1	MSC	0.150376	-0.306593
DCT1	MXD1	7.21805	0.368351
DCT1	MYB	0.075188	0.0946691
DCT1	MYBL1	0.225564	-0.650013
DCT1	MYCN	0	-0.132178
DCT1	NCOA3	25.4135	-0.00610433
DCT1	NFATC1	8.49624	-0.641936
DCT1	NFATC2	3.30827	-0.789173
DCT1	NFATC4	0.37594	0.0907878
DCT1	NFE2L2	38.2707	1.24239
DCT1	NFIX	2.70677	0.325248
DCT1	NFKB1	20.8271	-0.437681
DCT1	NFKB2	1.57895	-0.706322
DCT1	NR1D1	0.676692	0.266767
DCT1	NR1H2	2.63158	-0.0802476
DCT1	NR2F1	1.8797	0.224912
DCT1	NR2F2	13.7594	0.45209
DCT1	NR2F6	2.85714	-0.0324327
DCT1	NR4A1	3.98496	0.214081
DCT1	OVOL2	4.51128	0.964026
DCT1	PAX5	0.225564	-0.442898
DCT1	PBX3	7.74436	0.044296
DCT1	PBX4	1.57895	0.37324
DCT1	PGR	0.150376	0.0274315
DCT1	PKNOX2	0.526316	0.222812
DCT1	PLAG1	9.54887	0.337622
DCT1	PLAGL1	11.1278	-0.119422
DCT1	POU2AF1	0.37594	-0.295187
DCT1	POU2F2	1.50376	-0.650078
DCT1	POU3F3	15.1128	1.10825
DCT1	POU3F4	0	0.712266
DCT1	POU5F1	1.42857	-0.209458
DCT1	POU6F2	0.827068	0.236951
DCT1	PRDM1	0.225564	-0.715783
DCT1	PROX1	18.5714	0.947065
DCT1	PRRX1	0.075188	-0.199946
DCT1	REL	8.57143	-0.860873
DCT1	RELB	2.78195	-0.704962
DCT1	RORC	7.66917	0.0122881
DCT1	RUNX1	3.08271	-0.778155
DCT1	RUNX2	4.06015	-0.853771
DCT1	RUNX3	0	-0.751235
DCT1	RXRA	5.26316	-0.188327
DCT1	SALL3	38.1203	3.02318
DCT1	SMAD9	0.451128	-0.127936
DCT1	SOX18	0	-0.228543
DCT1	SOX4	3.30827	0.12884
DCT1	SOX5	7.89474	0.614461
DCT1	SOX9	0.300752	-0.0268808
DCT1	SP140	0.451128	-0.768284
DCT1	SPI1	1.42857	-0.43674
DCT1	SPIB	0.150376	-0.712638
DCT1	STAT2	8.27068	-0.616522
DCT1	STAT3	33.7594	0.554794
DCT1	STAT4	0.827068	-0.677913
DCT1	STAT5B	18.1955	-0.543738
DCT1	TAL1	0.075188	-0.413468
DCT1	TBX2	6.01504	0.596391
DCT1	TBX21	0	-0.686949
DCT1	TCF21	0.225564	0.275133
DCT1	TCF4	3.83459	-0.270432
DCT1	TCF7	1.80451	-0.558015
DCT1	TCF7L1	0.225564	-0.304058
DCT1	TEAD4	2.18045	0.275129
DCT1	TFAP2A	21.4286	2.6052
DCT1	TFAP2B	16.0902	1.01321
DCT1	VDR	41.5789	2.15695
DCT1	WT1	0.075188	0.399299
DCT1	XPA	17.594	1.06924
DCT1	ZFP90	8.87218	0.961502
DCT1	ZKSCAN1	16.5414	-0.0900397
DCT1	ZNF124	11.203	-0.110281
DCT1	ZNF362	5.6391	-0.217448
DCT1	ZNF366	0.37594	-0.135948
DCT1	ZNF385D	73.9098	1.93848
DCT1	ZNF423	0.451128	-0.118647
DCT1	ZNF462	13.3835	0.206862
DCT1	ZNF552	17.6692	1.56203
DCT1	ZNF697	8.79699	0.0805761
DCT1	ZNF860	0.601504	-0.194778
DCT2	AHR	3.75536	-0.618856
DCT2	ALX1	0	0.246152
DCT2	AR	1.28755	-0.339377
DCT2	ARID5B	27.5751	0.686592
DCT2	BACH2	30.6867	-0.325782
DCT2	BARX2	14.6996	2.13276
DCT2	BCL11A	0.214592	-0.361204
DCT2	BCL11B	0.858369	-0.705132
DCT2	BCL6	2.6824	-0.382108
DCT2	BHLHE40	4.18455	0.458624
DCT2	BHLHE41	0	-0.081832
DCT2	BNC2	2.14592	-0.133086
DCT2	CEBPB	0.858369	-0.603401
DCT2	CEBPD	3.75536	0.0405414
DCT2	CREB3L2	16.309	0.561967
DCT2	CREB5	1.39485	-0.356712
DCT2	CREM	14.6996	-0.0334629
DCT2	CUX2	0.536481	-0.0922523
DCT2	DDIT3	4.29185	-0.0211045
DCT2	DMRT2	0.107296	0.435482
DCT2	E2F3	5.6867	-0.11676
DCT2	EBF1	0.965665	-0.451862
DCT2	EBF2	0.321888	0.344694
DCT2	EBF4	2.57511	0.357719
DCT2	EHF	0.751073	0.319858
DCT2	ELF3	1.60944	-0.0762379
DCT2	ELF5	0.214592	0.157929
DCT2	ELK3	3.96996	-0.528245
DCT2	EMX1	42.1674	2.36907
DCT2	EPAS1	5.04292	0.226932
DCT2	ERG	0.429185	-0.037081
DCT2	ESRRB	53.2189	1.21392
DCT2	ETS1	4.93562	-0.752041
DCT2	ETV1	0.429185	0.58853
DCT2	ETV5	2.897	0.0507825
DCT2	ETV6	18.9914	-0.742449
DCT2	FOS	0.321888	-0.0958704
DCT2	FOSL2	7.72532	0.430271
DCT2	FOXC1	0	0.392513
DCT2	FOXI1	0.107296	0.39428
DCT2	FOXN3	32.8326	-0.472969
DCT2	FOXO1	26.2876	0.305247
DCT2	FOXP1	58.691	0.374798
DCT2	FOXP3	0.107296	-0.344341
DCT2	GATA2	0.536481	0.512688
DCT2	GATA3	35.3004	1.52107
DCT2	GATA5	0.107296	-0.286988
DCT2	GATA6	0.107296	-0.333924
DCT2	GATAD2A	17.0601	-0.323013
DCT2	GLI2	0.429185	0.0775987
DCT2	GLIS1	0.429185	-0.136875
DCT2	HES1	8.2618	0.859793
DCT2	HIC1	0.321888	-0.107556
DCT2	HIF1A	37.3391	0.526535
DCT2	HLX	0	-0.102002
DCT2	HMGA2	1.93133	0.0863141
DCT2	HNF1A	0.751073	-0.209944
DCT2	HNF4A	0.107296	-0.084609
DCT2	HNF4G	0.643777	-0.162196
DCT2	HOXA5	1.71674	0.906267
DCT2	HOXB3	26.2876	1.06037
DCT2	HOXB7	1.60944	1.01772
DCT2	HOXB9	3.11159	0.477788
DCT2	HOXC4	1.28755	0.926253
DCT2	HOXD8	26.9313	2.4874
DCT2	IKZF1	0.429185	-0.796478
DCT2	IKZF2	9.54936	-0.704523
DCT2	IKZF3	0.321888	-0.76345
DCT2	IRF2	9.65665	-0.581445
DCT2	IRF4	0	-0.47538
DCT2	IRF5	0.107296	-0.532347
DCT2	IRF8	0	-0.406315
DCT2	IRX2	0.214592	0.219583
DCT2	IRX3	0.214592	-0.00821886
DCT2	JUN	1.07296	-0.592942
DCT2	JUNB	0.536481	-0.379224
DCT2	KLF10	0.751073	0.113376
DCT2	KLF11	6.11588	0.917072
DCT2	KLF2	0.858369	-0.76168
DCT2	KLF4	0.321888	-0.432186
DCT2	KLF5	4.50644	0.54067
DCT2	KLF6	5.4721	-0.0639851
DCT2	KLF8	4.18455	0.0325208
DCT2	LEF1	0.214592	-0.358642
DCT2	LHX1	68.133	1.90955
DCT2	LMX1B	0.107296	0.159723
DCT2	LTF	0.536481	-0.0180949
DCT2	MAF	1.07296	-0.198515
DCT2	MAFB	0.536481	-0.0905624
DCT2	MBNL2	39.3777	0.498508
DCT2	MEF2C	10.3004	-0.262416
DCT2	MEIS1	0.536481	0.195642
DCT2	MLXIPL	4.50644	-0.118528
DCT2	MSC	0	-0.325053
DCT2	MXD1	9.54936	0.479117
DCT2	MYB	0	-0.0359383
DCT2	MYBL1	0.214592	-0.66567
DCT2	MYCN	0	0.038421
DCT2	NCOA3	22.6395	-0.0546922
DCT2	NFATC1	8.04721	-0.659024
DCT2	NFATC2	2.03863	-0.799224
DCT2	NFATC4	0	0.0177634
DCT2	NFE2L2	50.5365	1.41261
DCT2	NFIX	1.93133	0.261736
DCT2	NFKB1	21.5665	-0.4284
DCT2	NFKB2	1.18026	-0.678879
DCT2	NR1D1	0.536481	0.302656
DCT2	NR1H2	2.25322	-0.132244
DCT2	NR2F1	1.50215	0.177732
DCT2	NR2F2	13.7339	0.437826
DCT2	NR2F6	3.21888	-0.0205703
DCT2	NR4A1	2.14592	0.289435
DCT2	OVOL2	4.18455	0.878245
DCT2	PAX5	0.214592	-0.453547
DCT2	PBX3	10.515	0.163382
DCT2	PBX4	1.07296	0.307497
DCT2	PGR	0.429185	-0.00457659
DCT2	PKNOX2	0.107296	0.0899321
DCT2	PLAG1	11.8026	0.382228
DCT2	PLAGL1	10.4077	-0.13218
DCT2	POU2AF1	0.214592	-0.278194
DCT2	POU2F2	0.751073	-0.670165
DCT2	POU3F3	12.9828	1.08393
DCT2	POU3F4	0	0.913581
DCT2	POU5F1	1.28755	-0.237341
DCT2	POU6F2	0.536481	0.0832711
DCT2	PRDM1	0	-0.74201
DCT2	PROX1	7.40343	0.643636
DCT2	PRRX1	0.107296	-0.185535
DCT2	REL	7.83262	-0.867934
DCT2	RELB	2.6824	-0.748636
DCT2	RORC	5.36481	0.0401438
DCT2	RUNX1	3.75536	-0.781774
DCT2	RUNX2	6.33047	-0.853217
DCT2	RUNX3	0.107296	-0.756325
DCT2	RXRA	5.36481	-0.180098
DCT2	SALL3	30.9013	2.5187
DCT2	SMAD9	0.321888	-0.127925
DCT2	SOX18	0	-0.255967
DCT2	SOX4	3.11159	0.143843
DCT2	SOX5	14.2704	0.900332
DCT2	SOX9	0.429185	-0.0165589
DCT2	SP140	0.643777	-0.765082
DCT2	SPI1	1.82403	-0.463217
DCT2	SPIB	0	-0.744553
DCT2	STAT2	8.15451	-0.667695
DCT2	STAT3	29.8283	0.517949
DCT2	STAT4	1.39485	-0.682444
DCT2	STAT5B	16.0944	-0.553585
DCT2	TAL1	0	-0.404681
DCT2	TBX2	16.4163	1.08486
DCT2	TBX21	0.107296	-0.683609
DCT2	TCF21	0	0.244421
DCT2	TCF4	4.93562	-0.275997
DCT2	TCF7	3.43348	-0.555297
DCT2	TCF7L1	0.643777	-0.118186
DCT2	TEAD4	2.36052	0.283335
DCT2	TFAP2A	34.8712	2.99391
DCT2	TFAP2B	16.0944	0.883807
DCT2	VDR	19.4206	1.63392
DCT2	WT1	0	0.31499
DCT2	XPA	16.6309	0.934581
DCT2	ZFP90	11.588	0.865657
DCT2	ZKSCAN1	21.4592	-0.104988
DCT2	ZNF124	11.0515	-0.201242
DCT2	ZNF362	5.4721	-0.203243
DCT2	ZNF366	0.107296	-0.0933423
DCT2	ZNF385D	40.7725	1.63475
DCT2	ZNF423	1.07296	-0.0403367
DCT2	ZNF462	14.3777	0.189859
DCT2	ZNF552	15.5579	1.43309
DCT2	ZNF697	8.47639	0.0890405
DCT2	ZNF860	0.429185	-0.22663
DTL	AHR	13.7546	0.331296
DTL	ALX1	0.743494	0.741772
DTL	AR	5.57621	0.699096
DTL	ARID5B	27.5093	0.64603
DTL	BACH2	10.0372	-0.265537
DTL	BARX2	1.85874	0.0582125
DTL	BCL11A	4.83271	-0.194134
DTL	BCL11B	1.85874	-0.597783
DTL	BCL6	7.80669	0.832752
DTL	BHLHE40	18.2156	0.756663
DTL	BHLHE41	1.48699	0.491565
DTL	BNC2	33.4572	0.929149
DTL	CEBPB	0	-0.192955
DTL	CEBPD	17.8439	0.289947
DTL	CREB3L2	8.92193	0.0560439
DTL	CREB5	29.368	1.33763
DTL	CREM	12.2677	0.324974
DTL	CUX2	0	0.469035
DTL	DDIT3	2.23048	0.345887
DTL	DMRT2	0.371747	0.201807
DTL	E2F3	6.3197	0.302412
DTL	EBF1	0.371747	0.0217414
DTL	EBF2	0	0.0611967
DTL	EBF4	4.46097	0.501641
DTL	EHF	20.0743	0.925982
DTL	ELF3	16.7286	1.43364
DTL	ELF5	3.34572	0.526377
DTL	ELK3	2.23048	-0.163837
DTL	EMX1	3.71747	0.147403
DTL	EPAS1	1.85874	0.690382
DTL	ERG	0.371747	0.495931
DTL	ESRRB	0.371747	0.146269
DTL	ETS1	12.6394	-0.546498
DTL	ETV1	4.08922	0.479168
DTL	ETV5	1.11524	0.033273
DTL	ETV6	36.4312	-0.000816218
DTL	FOS	5.20446	0.249508
DTL	FOSL2	9.29368	1.02724
DTL	FOXC1	8.92193	1.12483
DTL	FOXI1	0	0.12863
DTL	FOXN3	11.8959	-0.468009
DTL	FOXO1	20.8178	0.193071
DTL	FOXP1	51.6729	0.18768
DTL	FOXP3	0	-0.112339
DTL	GATA2	0	0.425445
DTL	GATA3	0	0.227076
DTL	GATA5	0	0.125323
DTL	GATA6	0	0.208117
DTL	GATAD2A	13.7546	0.346248
DTL	GLI2	0.743494	0.77916
DTL	GLIS1	21.9331	0.51384
DTL	HES1	23.7918	0.442338
DTL	HIC1	0	0.339225
DTL	HIF1A	51.6729	1.09939
DTL	HLX	0	0.229362
DTL	HMGA2	4.46097	1.30051
DTL	HNF1A	2.23048	0.278206
DTL	HNF4A	4.46097	0.361536
DTL	HNF4G	13.3829	0.636531
DTL	HOXA5	4.08922	0.552272
DTL	HOXB3	15.6134	0.470285
DTL	HOXB7	0.371747	0.576278
DTL	HOXB9	0.743494	0.674416
DTL	HOXC4	2.97398	0.28857
DTL	HOXD8	1.11524	-0.0612084
DTL	IKZF1	0.743494	-0.631306
DTL	IKZF2	12.2677	-0.627059
DTL	IKZF3	0.743494	-0.629546
DTL	IRF2	8.17844	-0.213721
DTL	IRF4	0	-0.227201
DTL	IRF5	0.371747	-0.217704
DTL	IRF8	0	-0.239084
DTL	IRX2	0	0.135153
DTL	IRX3	29.7398	3.83625
DTL	JUN	10.7807	0.893246
DTL	JUNB	7.43494	0.65157
DTL	KLF10	4.83271	0.929373
DTL	KLF11	3.34572	0.410104
DTL	KLF2	0	-0.357871
DTL	KLF4	0	0.0410959
DTL	KLF5	2.60223	0.907218
DTL	KLF6	18.2156	1.26953
DTL	KLF8	9.29368	1.62945
DTL	LEF1	0.743494	-0.415279
DTL	LHX1	0.371747	0.224055
DTL	LMX1B	0	0.655417
DTL	LTF	1.85874	1.23163
DTL	MAF	4.46097	0.145257
DTL	MAFB	0	0.0760026
DTL	MBNL2	33.4572	0.499364
DTL	MEF2C	1.85874	-0.137322
DTL	MEIS1	2.23048	0.768789
DTL	MLXIPL	8.55019	0.452569
DTL	MSC	0.371747	0.750649
DTL	MXD1	1.85874	0.281982
DTL	MYB	0	-0.0393069
DTL	MYBL1	0.743494	-0.461252
DTL	MYCN	0.371747	0.311574
DTL	NCOA3	24.9071	0.348085
DTL	NFATC1	0.743494	-0.530006
DTL	NFATC2	3.71747	-0.667768
DTL	NFATC4	0.743494	0.619478
DTL	NFE2L2	19.3309	0.536598
DTL	NFIX	2.23048	0.882837
DTL	NFKB1	28.9963	1.25266
DTL	NFKB2	2.97398	0.575379
DTL	NR1D1	0.743494	0.328118
DTL	NR1H2	4.83271	0.351004
DTL	NR2F1	0	0.611853
DTL	NR2F2	11.8959	0.885481
DTL	NR2F6	1.48699	0.292421
DTL	NR4A1	5.94796	0.473936
DTL	OVOL2	1.85874	0.733583
DTL	PAX5	0.743494	-0.244352
DTL	PBX3	13.3829	-0.176687
DTL	PBX4	4.83271	-0.294381
DTL	PGR	0.371747	0.384058
DTL	PKNOX2	2.60223	0.528748
DTL	PLAG1	4.46097	0.372861
DTL	PLAGL1	22.3048	0.301946
DTL	POU2AF1	0.371747	-0.287127
DTL	POU2F2	0	-0.406307
DTL	POU3F3	17.4721	0.416496
DTL	POU3F4	0	0.968967
DTL	POU5F1	4.83271	0.272121
DTL	POU6F2	6.69145	1.64527
DTL	PRDM1	0	-0.613648
DTL	PROX1	0	0.101347
DTL	PRRX1	0.371747	0.332972
DTL	REL	7.43494	-0.33544
DTL	RELB	2.60223	0.602669
DTL	RORC	2.23048	0.109005
DTL	RUNX1	4.83271	-0.621851
DTL	RUNX2	3.71747	-0.620876
DTL	RUNX3	0.743494	-0.613179
DTL	RXRA	2.97398	0.172979
DTL	SALL3	0	-0.144103
DTL	SMAD9	5.20446	0.830822
DTL	SOX18	0	0.0888354
DTL	SOX4	11.8959	1.39452
DTL	SOX5	1.85874	0.503588
DTL	SOX9	1.48699	0.983435
DTL	SP140	0	-0.627417
DTL	SPI1	1.11524	-0.200061
DTL	SPIB	0	-0.139438
DTL	STAT2	8.92193	-0.368861
DTL	STAT3	32.342	0.700254
DTL	STAT4	0.371747	-0.555967
DTL	STAT5B	15.9851	-0.569918
DTL	TAL1	0	0.00592779
DTL	TBX2	0.371747	0.278721
DTL	TBX21	0	-0.468894
DTL	TCF21	0	0.760133
DTL	TCF4	5.94796	0.0986004
DTL	TCF7	2.60223	-0.429207
DTL	TCF7L1	11.8959	0.803698
DTL	TEAD4	4.46097	1.53615
DTL	TFAP2A	0.371747	-0.14215
DTL	TFAP2B	0	0.0682492
DTL	VDR	1.11524	0.107769
DTL	WT1	0	1.34042
DTL	XPA	6.69145	-0.0570759
DTL	ZFP90	7.80669	0.216937
DTL	ZKSCAN1	17.4721	0.174078
DTL	ZNF124	20.0743	0.35767
DTL	ZNF362	7.80669	0.479629
DTL	ZNF366	0	0.303006
DTL	ZNF385D	8.17844	0.371892
DTL	ZNF423	1.11524	0.551447
DTL	ZNF462	39.777	1.44794
DTL	ZNF552	3.71747	0.0639398
DTL	ZNF697	5.20446	0.335108
DTL	ZNF860	1.48699	-0.233189
Descending Vasa Recta	AHR	29.0909	0.303206
Descending Vasa Recta	ALX1	0	0.0917842
Descending Vasa Recta	AR	14.5455	-0.237816
Descending Vasa Recta	ARID5B	40	-0.571829
Descending Vasa Recta	BACH2	30.9091	-0.519527
Descending Vasa Recta	BARX2	0	-0.122385
Descending Vasa Recta	BCL11A	1.81818	-0.371641
Descending Vasa Recta	BCL11B	0	-0.565248
Descending Vasa Recta	BCL6	1.81818	-0.00457606
Descending Vasa Recta	BHLHE40	7.27273	-0.282452
Descending Vasa Recta	BHLHE41	0	-0.633886
Descending Vasa Recta	BNC2	9.09091	-0.298747
Descending Vasa Recta	CEBPB	3.63636	-0.0507667
Descending Vasa Recta	CEBPD	7.27273	0.0416608
Descending Vasa Recta	CREB3L2	5.45455	-0.464933
Descending Vasa Recta	CREB5	23.6364	0.0329366
Descending Vasa Recta	CREM	1.81818	-0.0191332
Descending Vasa Recta	CUX2	0	-0.58844
Descending Vasa Recta	DDIT3	1.81818	-0.594478
Descending Vasa Recta	DMRT2	0	-0.408187
Descending Vasa Recta	E2F3	1.81818	-0.427187
Descending Vasa Recta	EBF1	67.2727	1.64063
Descending Vasa Recta	EBF2	0	-0.089773
Descending Vasa Recta	EBF4	7.27273	0.517547
Descending Vasa Recta	EHF	0	-0.275221
Descending Vasa Recta	ELF3	0	-0.14204
Descending Vasa Recta	ELF5	0	0.0369907
Descending Vasa Recta	ELK3	27.2727	3.51063
Descending Vasa Recta	EMX1	1.81818	-0.332363
Descending Vasa Recta	EPAS1	72.7273	2.42457
Descending Vasa Recta	ERG	45.4545	3.29206
Descending Vasa Recta	ESRRB	0	-0.655399
Descending Vasa Recta	ETS1	52.7273	-0.157159
Descending Vasa Recta	ETV1	0	-0.307903
Descending Vasa Recta	ETV5	0	-0.115033
Descending Vasa Recta	ETV6	41.8182	0.211461
Descending Vasa Recta	FOS	5.45455	-0.0644736
Descending Vasa Recta	FOSL2	21.8182	-0.00569616
Descending Vasa Recta	FOXC1	0	-0.416485
Descending Vasa Recta	FOXI1	0	-0.356002
Descending Vasa Recta	FOXN3	40	-0.211008
Descending Vasa Recta	FOXO1	34.5455	-0.465799
Descending Vasa Recta	FOXP1	72.7273	-0.418347
Descending Vasa Recta	FOXP3	0	-0.545915
Descending Vasa Recta	GATA2	1.81818	-0.239798
Descending Vasa Recta	GATA3	0	-0.262596
Descending Vasa Recta	GATA5	0	3.62626
Descending Vasa Recta	GATA6	0	1.71559
Descending Vasa Recta	GATAD2A	29.0909	-0.198474
Descending Vasa Recta	GLI2	0	-0.188708
Descending Vasa Recta	GLIS1	0	-0.403771
Descending Vasa Recta	HES1	7.27273	-0.286078
Descending Vasa Recta	HIC1	1.81818	0.241511
Descending Vasa Recta	HIF1A	18.1818	-0.298986
Descending Vasa Recta	HLX	14.5455	3.04501
Descending Vasa Recta	HMGA2	0	0.384536
Descending Vasa Recta	HNF1A	0	-0.408905
Descending Vasa Recta	HNF4A	1.81818	-0.44426
Descending Vasa Recta	HNF4G	1.81818	-0.377834
Descending Vasa Recta	HOXA5	0	-0.260163
Descending Vasa Recta	HOXB3	12.7273	-0.479614
Descending Vasa Recta	HOXB7	3.63636	-0.244988
Descending Vasa Recta	HOXB9	0	-0.502361
Descending Vasa Recta	HOXC4	0	-0.592238
Descending Vasa Recta	HOXD8	0	-0.419896
Descending Vasa Recta	IKZF1	1.81818	-0.396494
Descending Vasa Recta	IKZF2	5.45455	-0.407757
Descending Vasa Recta	IKZF3	3.63636	-0.469607
Descending Vasa Recta	IRF2	20	-0.113354
Descending Vasa Recta	IRF4	0	0.019868
Descending Vasa Recta	IRF5	0	-0.238299
Descending Vasa Recta	IRF8	1.81818	-0.42262
Descending Vasa Recta	IRX2	1.81818	-0.347681
Descending Vasa Recta	IRX3	1.81818	-0.084739
Descending Vasa Recta	JUN	7.27273	0.319134
Descending Vasa Recta	JUNB	5.45455	-0.0693176
Descending Vasa Recta	KLF10	5.45455	-0.238603
Descending Vasa Recta	KLF11	0	-0.403072
Descending Vasa Recta	KLF2	34.5455	1.62109
Descending Vasa Recta	KLF4	18.1818	3.01961
Descending Vasa Recta	KLF5	1.81818	-0.311447
Descending Vasa Recta	KLF6	20	-0.11058
Descending Vasa Recta	KLF8	5.45455	-0.147709
Descending Vasa Recta	LEF1	10.9091	-0.625248
Descending Vasa Recta	LHX1	0	-0.565501
Descending Vasa Recta	LMX1B	0	0.243247
Descending Vasa Recta	LTF	0	-0.146293
Descending Vasa Recta	MAF	10.9091	-0.36726
Descending Vasa Recta	MAFB	0	-0.108105
Descending Vasa Recta	MBNL2	16.3636	-0.275571
Descending Vasa Recta	MEF2C	54.5455	0.293527
Descending Vasa Recta	MEIS1	21.8182	0.313745
Descending Vasa Recta	MLXIPL	0	-0.490745
Descending Vasa Recta	MSC	0	-0.253919
Descending Vasa Recta	MXD1	1.81818	-0.470387
Descending Vasa Recta	MYB	0	-0.572423
Descending Vasa Recta	MYBL1	0	-0.49243
Descending Vasa Recta	MYCN	0	-0.607667
Descending Vasa Recta	NCOA3	50.9091	0.260612
Descending Vasa Recta	NFATC1	14.5455	-0.187297
Descending Vasa Recta	NFATC2	10.9091	-0.363703
Descending Vasa Recta	NFATC4	0	0.192672
Descending Vasa Recta	NFE2L2	29.0909	-0.438873
Descending Vasa Recta	NFIX	9.09091	-0.0571547
Descending Vasa Recta	NFKB1	14.5455	-0.0751505
Descending Vasa Recta	NFKB2	3.63636	-0.00216911
Descending Vasa Recta	NR1D1	0	-0.444991
Descending Vasa Recta	NR1H2	0	-0.478229
Descending Vasa Recta	NR2F1	0	0.0351307
Descending Vasa Recta	NR2F2	10.9091	0.143133
Descending Vasa Recta	NR2F6	0	-0.514952
Descending Vasa Recta	NR4A1	20	-0.323893
Descending Vasa Recta	OVOL2	0	-0.575498
Descending Vasa Recta	PAX5	0	-0.363576
Descending Vasa Recta	PBX3	20	-0.481277
Descending Vasa Recta	PBX4	1.81818	-0.758052
Descending Vasa Recta	PGR	5.45455	0.0521958
Descending Vasa Recta	PKNOX2	1.81818	-0.245403
Descending Vasa Recta	PLAG1	5.45455	-0.368561
Descending Vasa Recta	PLAGL1	0	-0.018667
Descending Vasa Recta	POU2AF1	0	-0.381997
Descending Vasa Recta	POU2F2	0	-0.268275
Descending Vasa Recta	POU3F3	0	-0.592738
Descending Vasa Recta	POU3F4	0	-0.267432
Descending Vasa Recta	POU5F1	0	-0.37266
Descending Vasa Recta	POU6F2	0	-0.0044345
Descending Vasa Recta	PRDM1	0	0.096612
Descending Vasa Recta	PROX1	0	-0.598241
Descending Vasa Recta	PRRX1	0	0.422733
Descending Vasa Recta	REL	12.7273	-0.088442
Descending Vasa Recta	RELB	3.63636	-0.312336
Descending Vasa Recta	RORC	0	-0.347289
Descending Vasa Recta	RUNX1	3.63636	-0.486955
Descending Vasa Recta	RUNX2	0	-0.452406
Descending Vasa Recta	RUNX3	0	-0.451619
Descending Vasa Recta	RXRA	3.63636	-0.480329
Descending Vasa Recta	SALL3	0	-0.485808
Descending Vasa Recta	SMAD9	16.3636	3.06373
Descending Vasa Recta	SOX18	7.27273	3.85697
Descending Vasa Recta	SOX4	5.45455	0.00764775
Descending Vasa Recta	SOX5	58.1818	-0.0719101
Descending Vasa Recta	SOX9	0	-0.0125254
Descending Vasa Recta	SP140	0	-0.491561
Descending Vasa Recta	SPI1	0	-0.0175463
Descending Vasa Recta	SPIB	0	0.0231783
Descending Vasa Recta	STAT2	9.09091	-0.152276
Descending Vasa Recta	STAT3	30.9091	0.0319099
Descending Vasa Recta	STAT4	0	-0.473971
Descending Vasa Recta	STAT5B	20	-0.352778
Descending Vasa Recta	TAL1	7.27273	3.84298
Descending Vasa Recta	TBX2	0	-0.301738
Descending Vasa Recta	TBX21	1.81818	-0.452106
Descending Vasa Recta	TCF21	0	0.134953
Descending Vasa Recta	TCF4	65.4545	0.686987
Descending Vasa Recta	TCF7	0	-0.610087
Descending Vasa Recta	TCF7L1	38.1818	1.49101
Descending Vasa Recta	TEAD4	7.27273	0.0682677
Descending Vasa Recta	TFAP2A	0	-0.171653
Descending Vasa Recta	TFAP2B	0	-0.611953
Descending Vasa Recta	VDR	0	-0.482972
Descending Vasa Recta	WT1	0	-0.0291673
Descending Vasa Recta	XPA	10.9091	-0.598445
Descending Vasa Recta	ZFP90	1.81818	-0.556145
Descending Vasa Recta	ZKSCAN1	7.27273	-0.43535
Descending Vasa Recta	ZNF124	1.81818	0.865184
Descending Vasa Recta	ZNF362	5.45455	-0.359979
Descending Vasa Recta	ZNF366	34.5455	3.56997
Descending Vasa Recta	ZNF385D	1.81818	-0.528433
Descending Vasa Recta	ZNF423	23.6364	2.94163
Descending Vasa Recta	ZNF462	21.8182	-0.143212
Descending Vasa Recta	ZNF552	3.63636	-0.31228
Descending Vasa Recta	ZNF697	1.81818	-0.52171
Descending Vasa Recta	ZNF860	0	-0.255439
Effector Tc Cell	AHR	4.94234	-0.381855
Effector Tc Cell	ALX1	0.0549149	-0.907315
Effector Tc Cell	AR	0.21966	-0.668626
Effector Tc Cell	ARID5B	30.8072	-1.02339
Effector Tc Cell	BACH2	5.98572	-0.342365
Effector Tc Cell	BARX2	0	-0.840538
Effector Tc Cell	BCL11A	0.164745	-0.509855
Effector Tc Cell	BCL11B	53.3224	1.25998
Effector Tc Cell	BCL6	3.23998	-0.614951
Effector Tc Cell	BHLHE40	0.933553	-0.983766
Effector Tc Cell	BHLHE41	0	-0.785402
Effector Tc Cell	BNC2	2.08677	-0.912902
Effector Tc Cell	CEBPB	0.878638	-0.149637
Effector Tc Cell	CEBPD	0.933553	-1.09827
Effector Tc Cell	CREB3L2	4.44811	-0.848426
Effector Tc Cell	CREB5	0.494234	-0.934721
Effector Tc Cell	CREM	6.2603	-0.723973
Effector Tc Cell	CUX2	0.164745	-0.743841
Effector Tc Cell	DDIT3	0.494234	-0.538616
Effector Tc Cell	DMRT2	0.0549149	-0.823768
Effector Tc Cell	E2F3	17.0236	-0.731828
Effector Tc Cell	EBF1	0.439319	-0.760885
Effector Tc Cell	EBF2	0.10983	-0.710171
Effector Tc Cell	EBF4	0.164745	-0.716412
Effector Tc Cell	EHF	0	-1.02756
Effector Tc Cell	ELF3	0.164745	-0.987611
Effector Tc Cell	ELF5	0	-0.686867
Effector Tc Cell	ELK3	3.62438	-0.0781908
Effector Tc Cell	EMX1	0.0549149	-0.920244
Effector Tc Cell	EPAS1	0.494234	-1.09012
Effector Tc Cell	ERG	0.274574	-0.820512
Effector Tc Cell	ESRRB	0.604064	-0.98989
Effector Tc Cell	ETS1	50.6864	1.20762
Effector Tc Cell	ETV1	2.36134	-1.07065
Effector Tc Cell	ETV5	0.164745	-0.947856
Effector Tc Cell	ETV6	17.5178	-0.183918
Effector Tc Cell	FOS	0.549149	-0.897445
Effector Tc Cell	FOSL2	1.42779	-1.05176
Effector Tc Cell	FOXC1	0.10983	-1.07857
Effector Tc Cell	FOXI1	0	-0.729233
Effector Tc Cell	FOXN3	65.0192	0.395285
Effector Tc Cell	FOXO1	31.0818	-0.953447
Effector Tc Cell	FOXP1	81.3839	-0.664363
Effector Tc Cell	FOXP3	0.21966	-0.310876
Effector Tc Cell	GATA2	0.10983	-0.816163
Effector Tc Cell	GATA3	4.66776	-0.856419
Effector Tc Cell	GATA5	0	-0.45115
Effector Tc Cell	GATA6	0.10983	-0.402933
Effector Tc Cell	GATAD2A	17.2982	-0.76464
Effector Tc Cell	GLI2	0.0549149	-0.874268
Effector Tc Cell	GLIS1	0.439319	-0.761786
Effector Tc Cell	HES1	0.164745	-0.862511
Effector Tc Cell	HIC1	0.384404	-0.575037
Effector Tc Cell	HIF1A	17.9023	-1.06798
Effector Tc Cell	HLX	0.0549149	-0.590938
Effector Tc Cell	HMGA2	0.0549149	-0.78091
Effector Tc Cell	HNF1A	0.329489	-0.633227
Effector Tc Cell	HNF4A	0.10983	-0.772214
Effector Tc Cell	HNF4G	0.384404	-0.797533
Effector Tc Cell	HOXA5	0	-0.937721
Effector Tc Cell	HOXB3	1.26304	-1.04338
Effector Tc Cell	HOXB7	0.0549149	-0.985478
Effector Tc Cell	HOXB9	0.0549149	-1.0198
Effector Tc Cell	HOXC4	0.21966	-0.986402
Effector Tc Cell	HOXD8	0.0549149	-0.864312
Effector Tc Cell	IKZF1	59.6925	1.05441
Effector Tc Cell	IKZF2	7.41351	1.34363
Effector Tc Cell	IKZF3	36.6831	1.10965
Effector Tc Cell	IRF2	11.1477	-0.15933
Effector Tc Cell	IRF4	3.13015	-0.0133756
Effector Tc Cell	IRF5	0.164745	-0.368083
Effector Tc Cell	IRF8	0.21966	-0.476134
Effector Tc Cell	IRX2	0.0549149	-0.832467
Effector Tc Cell	IRX3	0	-0.841775
Effector Tc Cell	JUN	4.0637	-0.353069
Effector Tc Cell	JUNB	3.23998	-0.581328
Effector Tc Cell	KLF10	0.164745	-0.85722
Effector Tc Cell	KLF11	0.164745	-0.947261
Effector Tc Cell	KLF2	1.59253	0.471988
Effector Tc Cell	KLF4	0	-0.653721
Effector Tc Cell	KLF5	0.10983	-1.0875
Effector Tc Cell	KLF6	9.77485	-1.00924
Effector Tc Cell	KLF8	0.274574	-0.984027
Effector Tc Cell	LEF1	4.83251	0.249866
Effector Tc Cell	LHX1	0.164745	-1.00924
Effector Tc Cell	LMX1B	0	-0.683082
Effector Tc Cell	LTF	0.823723	-0.940403
Effector Tc Cell	MAF	11.8616	-0.77673
Effector Tc Cell	MAFB	0.21966	-0.779922
Effector Tc Cell	MBNL2	18.5612	-1.0327
Effector Tc Cell	MEF2C	0.933553	-0.828586
Effector Tc Cell	MEIS1	0.384404	-1.05507
Effector Tc Cell	MLXIPL	0.21966	-0.714662
Effector Tc Cell	MSC	0.439319	-0.263577
Effector Tc Cell	MXD1	2.03185	-0.878506
Effector Tc Cell	MYB	0.604064	-0.194115
[truncated: 8,208 more rows]
