# Supplementary material for: Multiomic analysis of human kidney disease identifies a tractable inflammatory and pro-fibrotic tubular cell phenotype
Source: Nat Commun. 2025 May 22;16:4745. doi: 10.1038/s41467-025-59997-4 (PMC12095627; doi:10.1038/s41467-025-59997-4)
Supplement: Supplementary file 6 — Source Data [file 41467_2025_59997_MOESM6_ESM.zip › Source Data/FigureS4.xlsx]

## Sheet: Figure S4
Gene	Group	Percentage expression	Average expression	Average expression scaled
HNF4A	PT	24.3077	7.16743	2.5
MME	PT	15.4369	4.07599	1.27726
ASS1	PT	30	12.271	2.5
KNG1	PT	4.64576	1.27091	-0.347414
CASR	PT	5.17419	1.43372	-0.295723
SLC12A3	PT	2.16753	0.537282	-0.241077
SLC8A1	PT	3.89471	1.14133	-0.634848
AQP3	PT	5.41149	1.28447	0.206925
SPINK1	PT	4.97603	1.41636	-0.513266
VCAM1	PT	4.21519	0.990413	0.130983
ITGB6	PT	2.75467	0.753631	-0.441408
ITGB8	PT	10.2652	2.69361	-0.0996918
VIM	PT	5.49222	1.35093	-1.24832
TPM1	PT	8.45973	2.09603	-0.745907
CCL2	PT	2.53205	0.605396	-0.851306
CXCL1	PT	2.08435	0.5084	-0.98499
CLDN1	PT	5.86163	1.56235	-0.756714
MMP7	PT	2.10637	0.477873	-0.613014
FCN1	PT	4.98092	1.35182	-0.215515
LYZ	PT	4.11244	1.0365	-0.88147
FCGR3A	PT	2.00851	0.518891	-0.359931
CD14	PT	5.50445	1.52379	-0.613811
C1QA	PT	4.44026	1.30929	-0.614638
SELENOP	PT	8.5845	1.98849	0.163497
HLA-DRA	PT	4.6482	1.12878	-1.05381
IRF8	PT	6.15031	1.61321	-0.527588
CLEC4C	PT	2.38526	0.585194	0.0231059
CPA3	PT	1.75409	0.45237	0.0689161
IL7R	PT	5.89099	1.76518	-0.252405
CCL5	PT	2.96017	0.756338	-0.498949
FOXP3	PT	5.45552	1.71909	0.381531
GNLY	PT	3.98278	1.07754	-0.15317
NKG7	PT	1.9498	0.472065	-0.220403
CD19	PT	4.85126	1.30654	-0.529189
JCHAIN	PT	2.59076	0.710997	-0.300045
LUM	PT	5.41883	1.50472	-0.948301
DCN	PT	3.40053	1.00032	-1.02496
COL1A1	PT	4.20051	1.06976	-1.29968
COL3A1	PT	2.05989	0.542922	-1.12682
CCN2	PT	3.4519	1.099	-0.660474
PODXL	PT	1.82014	0.426862	-0.273297
WT1	PT	2.69596	0.681137	-0.308426
REN	PT	3.99012	0.955256	-0.354145
RAMP3	PT	3.02623	0.729705	-0.333313
FLT1	PT	3.52285	0.904943	-0.0810018
PDGFRB	PT	2.97974	0.789879	-0.419978
RGS5	PT	2.9724	0.754833	-0.699197
MYH11	PT	4.4427	1.03967	-0.768842
HNF4A	LOH	9.42096	2.16598	-0.345309
MME	LOH	4.48212	1.03806	-0.421638
ASS1	LOH	9.07261	1.95077	-0.125711
KNG1	LOH	30	15.3442	2.5
CASR	LOH	14.5766	3.18127	2.5
SLC12A3	LOH	3.91702	1.15828	0.481565
SLC8A1	LOH	5.11689	1.17467	-0.59977
AQP3	LOH	4.46664	0.996422	-0.243911
SPINK1	LOH	7.207	1.88486	-0.213931
VCAM1	LOH	2.69392	0.548287	-0.776651
ITGB6	LOH	7.42375	1.56514	0.522772
ITGB8	LOH	10.4273	2.43415	-0.262559
VIM	LOH	4.04861	0.88273	-1.65866
TPM1	LOH	10.0248	2.28435	-0.619984
CCL2	LOH	2.46942	0.50867	-1.11158
CXCL1	LOH	2.71714	0.591902	-0.55881
CLDN1	LOH	6.55674	1.45504	-0.945222
MMP7	LOH	3.25902	0.710389	-0.373972
FCN1	LOH	5.83682	1.30596	-0.250803
LYZ	LOH	5.18656	1.2183	-0.782939
FCGR3A	LOH	2.4462	0.496084	-0.425177
CD14	LOH	6.84316	1.58772	-0.56488
C1QA	LOH	5.27171	1.18564	-0.718488
SELENOP	LOH	5.24849	1.15716	-0.623134
HLA-DRA	LOH	4.48212	1.12818	-1.05414
IRF8	LOH	8.14368	1.70331	-0.46949
CLEC4C	LOH	2.53909	0.54213	-0.0611811
CPA3	LOH	1.90432	0.398775	-0.0476825
IL7R	LOH	6.06131	1.42569	-0.612379
CCL5	LOH	3.2358	0.637081	-0.754945
FOXP3	LOH	5.69748	1.33464	-0.297763
GNLY	LOH	4.78402	1.15107	-0.0476006
NKG7	LOH	2.19848	0.421398	-0.395726
CD19	LOH	5.52717	1.18018	-1.07968
JCHAIN	LOH	2.89519	0.671686	-0.333912
LUM	LOH	7.88822	2.00971	-0.646651
DCN	LOH	5.76715	1.55479	-0.609139
COL1A1	LOH	6.07679	1.53513	-0.957389
COL3A1	LOH	3.25128	0.824807	-0.810624
CCN2	LOH	5.01626	1.20065	-0.572613
PODXL	LOH	2.29912	0.449944	-0.24444
WT1	LOH	3.17387	0.751025	-0.180686
REN	LOH	5.62781	1.24603	-0.180186
RAMP3	LOH	3.708	0.811852	-0.195764
FLT1	LOH	3.96346	0.854952	-0.179556
PDGFRB	LOH	4.2344	0.852698	-0.327926
RGS5	LOH	3.67704	0.887081	-0.530363
MYH11	LOH	5.78263	1.12743	-0.633895
HNF4A	DCT/CNT	9.85573	2.03337	-0.517647
MME	DCT/CNT	5.55809	1.1858	-0.291348
ASS1	DCT/CNT	9.94685	1.99523	-0.0808919
KNG1	DCT/CNT	28.9749	9.44776	2.5
CASR	DCT/CNT	9.26348	1.91303	0.675764
SLC12A3	DCT/CNT	30	17.2373	2.5
SLC8A1	DCT/CNT	20.5619	6.16047	2.10545
AQP3	DCT/CNT	5.83144	1.08829	-0.0934314
SPINK1	DCT/CNT	17.0387	7.5904	1.62915
VCAM1	DCT/CNT	3.08276	0.575504	-0.713685
ITGB6	DCT/CNT	6.16553	1.2359	0.174519
ITGB8	DCT/CNT	7.74487	1.62974	-0.859335
VIM	DCT/CNT	3.38648	0.763107	-1.77995
TPM1	DCT/CNT	10.4024	2.06384	-0.768192
CCL2	DCT/CNT	2.59681	0.45075	-1.27555
CXCL1	DCT/CNT	2.88535	0.523698	-0.905174
CLDN1	DCT/CNT	7.3956	1.51773	-0.834115
MMP7	DCT/CNT	4.58618	0.878309	-0.220762
FCN1	DCT/CNT	6.36295	1.31326	-0.245137
LYZ	DCT/CNT	6.24146	1.19551	-0.79484
FCGR3A	DCT/CNT	3.06758	0.55679	-0.253648
CD14	DCT/CNT	6.98557	1.42007	-0.695887
C1QA	DCT/CNT	5.31511	1.09739	-0.796268
SELENOP	DCT/CNT	5.72513	1.00756	-0.796572
HLA-DRA	DCT/CNT	4.37358	0.845521	-1.21873
IRF8	DCT/CNT	7.63857	1.51225	-0.59511
CLEC4C	DCT/CNT	2.97646	0.562428	-0.0211635
CPA3	DCT/CNT	2.15642	0.408353	-0.0265207
IL7R	DCT/CNT	7.04632	1.58192	-0.440844
CCL5	DCT/CNT	3.65983	0.833154	-0.343103
FOXP3	DCT/CNT	6.4085	1.60219	0.185701
GNLY	DCT/CNT	5.36067	1.02042	-0.237788
NKG7	DCT/CNT	2.26272	0.443412	-0.318795
CD19	DCT/CNT	6.51481	1.2724	-0.674883
JCHAIN	DCT/CNT	2.96128	0.631528	-0.369342
LUM	DCT/CNT	7.89674	1.79203	-0.769955
DCN	DCT/CNT	4.87472	1.02802	-1.00159
COL1A1	DCT/CNT	6.97039	1.67524	-0.866603
COL3A1	DCT/CNT	3.28018	0.760166	-0.878587
CCN2	DCT/CNT	4.93546	0.972215	-0.776224
PODXL	DCT/CNT	2.26272	0.412001	-0.292124
WT1	DCT/CNT	3.72058	0.753914	-0.175515
REN	DCT/CNT	6.24146	1.221	-0.19425
RAMP3	DCT/CNT	4.32802	0.828773	-0.168208
FLT1	DCT/CNT	4.55581	0.935601	-0.0218346
PDGFRB	DCT/CNT	4.58618	0.907022	-0.250806
RGS5	DCT/CNT	3.65983	0.756848	-0.69653
MYH11	DCT/CNT	6.15034	1.11439	-0.653595
HNF4A	PC	10.8667	2.26964	-0.215553
MME	PC	4.96575	1.07857	-0.385001
ASS1	PC	10.4189	1.94878	-0.127734
KNG1	PC	8.04795	1.75842	0.0696691
CASR	PC	6.98103	1.48448	-0.184179
SLC12A3	PC	4.20179	0.8966	0.206287
SLC8A1	PC	16.2671	4.35692	1.44671
AQP3	PC	25.0132	6.66387	2.5
SPINK1	PC	11.3145	3.56628	0.561736
VCAM1	PC	2.71338	0.499272	-0.892888
ITGB6	PC	5.7824	1.12188	0.0418265
ITGB8	PC	12.2102	2.692	-0.100668
VIM	PC	3.9647	0.780412	-1.7619
TPM1	PC	12.0653	2.73233	-0.347301
CCL2	PC	3.27977	0.658424	-0.715196
CXCL1	PC	3.63541	0.66403	-0.208304
CLDN1	PC	8.3509	1.83339	-0.31369
MMP7	PC	8.19283	1.86234	0.468416
FCN1	PC	6.30927	1.21547	-0.322532
LYZ	PC	5.47945	1.11463	-0.83809
FCGR3A	PC	2.91096	0.531831	-0.323347
CD14	PC	7.74499	1.61445	-0.544784
C1QA	PC	6.09852	1.32128	-0.604868
SELENOP	PC	4.68915	0.865631	-0.973507
HLA-DRA	PC	6.54636	1.30766	-0.96063
IRF8	PC	7.81085	1.52988	-0.583128
CLEC4C	PC	2.80558	0.486853	-0.17289
CPA3	PC	2.35774	0.442095	0.0468989
IL7R	PC	6.73077	1.3865	-0.657135
CCL5	PC	4.18862	0.735533	-0.542331
FOXP3	PC	5.99315	1.28258	-0.398261
GNLY	PC	5.54531	1.06252	-0.175189
NKG7	PC	2.95047	0.524511	-0.0451664
CD19	PC	6.59905	1.27377	-0.668979
JCHAIN	PC	3.451	0.66992	-0.335452
LUM	PC	7.53425	1.49739	-0.953115
DCN	PC	3.97787	0.764724	-1.23794
COL1A1	PC	7.20495	1.43492	-1.02546
COL3A1	PC	3.04268	0.61922	-1.03587
CCN2	PC	4.67597	0.992479	-0.757233
PODXL	PC	2.29189	0.392384	-0.317282
WT1	PC	3.74078	0.687803	-0.296015
REN	PC	6.15121	1.24212	-0.182374
RAMP3	PC	3.97787	0.748938	-0.300532
FLT1	PC	4.53109	0.851511	-0.186437
PDGFRB	PC	4.42571	0.828835	-0.362521
RGS5	PC	3.55638	0.756202	-0.697384
MYH11	PC	6.46733	1.17527	-0.562666
HNF4A	IC	10.3991	2.32726	-0.1452
MME	IC	5.31545	1.1518	-0.320537
ASS1	IC	9.75327	2.11493	0.036544
KNG1	IC	7.76619	1.74517	0.0593475
CASR	IC	6.83888	1.39976	-0.371668
SLC12A3	IC	3.92449	0.869104	0.175183
SLC8A1	IC	10.101	2.5082	0.485831
AQP3	IC	11.492	2.65227	1.77644
SPINK1	IC	23.3814	11.8845	2.31387
VCAM1	IC	3.09654	0.606472	-0.643351
ITGB6	IC	4.60341	1.00852	-0.0973572
ITGB8	IC	7.71651	1.86111	-0.670781
VIM	IC	3.69266	0.862355	-1.67876
TPM1	IC	8.84252	1.89969	-0.885624
CCL2	IC	2.48385	0.478044	-1.19748
CXCL1	IC	3.32837	0.591691	-0.55986
CLDN1	IC	7.41845	1.81905	-0.33604
MMP7	IC	5.36513	1.27822	0.0950118
FCN1	IC	6.80576	1.45151	-0.141117
LYZ	IC	5.82878	1.35937	-0.7119
FCGR3A	IC	2.84815	0.588628	-0.166342
CD14	IC	7.38533	1.6735	-0.501099
C1QA	IC	5.53072	1.25031	-0.663459
SELENOP	IC	4.66965	1.0153	-0.787292
HLA-DRA	IC	4.27223	1.01641	-1.11645
IRF8	IC	8.19672	1.72985	-0.452751
CLEC4C	IC	3.21245	0.679742	0.200401
CPA3	IC	1.78838	0.331654	-0.200177
IL7R	IC	7.08727	1.76163	-0.255942
CCL5	IC	3.99073	0.918736	-0.176984
FOXP3	IC	6.77264	1.52387	0.0495367
GNLY	IC	5.01739	1.08504	-0.142236
NKG7	IC	2.11956	0.442592	-0.32164
CD19	IC	6.5077	1.36757	-0.274002
JCHAIN	IC	3.22901	0.669072	-0.336193
LUM	IC	7.31909	1.84171	-0.740987
DCN	IC	4.50406	1.07101	-0.965937
COL1A1	IC	6.04405	1.66535	-0.872855
COL3A1	IC	3.0303	0.918552	-0.716223
CCN2	IC	4.83524	1.08217	-0.675428
PODXL	IC	2.43418	0.506807	-0.175266
WT1	IC	3.56019	0.761718	-0.161592
REN	IC	5.14986	1.11864	-0.253448
RAMP3	IC	4.30535	0.833784	-0.160095
FLT1	IC	4.66965	1.08301	0.250165
PDGFRB	IC	4.25567	0.88975	-0.275085
RGS5	IC	3.92449	1.01103	-0.382543
MYH11	IC	6.1434	1.15958	-0.585864
HNF4A	PT Injured	20.2948	5.63837	2.5
MME	PT Injured	7.79261	1.94052	0.260859
ASS1	PT Injured	19.3029	5.09088	2.04624
KNG1	PT Injured	4.23444	1.04526	-0.571865
CASR	PT Injured	5.67539	1.55278	-0.0376238
SLC12A3	PT Injured	1.9837	0.478139	-0.324634
SLC8A1	PT Injured	3.43159	0.989552	-0.801733
AQP3	PT Injured	5.38235	1.23162	0.128623
SPINK1	PT Injured	5.38755	1.44451	-0.493699
VCAM1	PT Injured	9.37056	2.14511	1.78409
ITGB6	PT Injured	4.06797	0.948644	-0.174087
ITGB8	PT Injured	23.9951	7.43452	1.74672
VIM	PT Injured	16.4418	4.67608	0.380281
TPM1	PT Injured	24.2292	7.94179	1.51593
CCL2	PT Injured	3.46627	0.798672	-0.37518
CXCL1	PT Injured	3.20097	0.692801	-0.0727122
CLDN1	PT Injured	9.12259	2.36742	0.447135
MMP7	PT Injured	7.76487	1.9796	0.5341
FCN1	PT Injured	4.80839	1.29751	-0.257381
LYZ	PT Injured	4.73383	1.07146	-0.861859
FCGR3A	PT Injured	2.02532	0.517199	-0.364738
CD14	PT Injured	5.176	1.38532	-0.724175
C1QA	PT Injured	4.38356	1.11723	-0.778502
SELENOP	PT Injured	5.71528	1.48714	-0.27964
HLA-DRA	PT Injured	8.61973	2.26562	-0.559612
IRF8	PT Injured	7.01405	1.55463	-0.566441
CLEC4C	PT Injured	2.31316	0.618275	0.0863149
CPA3	PT Injured	1.69586	0.428413	0.0173377
IL7R	PT Injured	5.41529	1.64389	-0.375668
CCL5	PT Injured	2.76747	0.771641	-0.467364
FOXP3	PT Injured	4.63499	1.32527	-0.315687
GNLY	PT Injured	3.90671	1.0104	-0.252879
NKG7	PT Injured	2.00624	0.49329	-0.148743
CD19	PT Injured	4.87775	1.26688	-0.698646
JCHAIN	PT Injured	2.38772	0.530332	-0.462641
LUM	PT Injured	7.06433	2.16431	-0.564386
DCN	PT Injured	4.3905	1.47596	-0.662407
COL1A1	PT Injured	6.74007	1.8455	-0.762471
COL3A1	PT Injured	3.72464	1.04022	-0.600361
CCN2	PT Injured	4.16508	1.14861	-0.617071
PODXL	PT Injured	1.80857	0.423188	-0.277932
WT1	PT Injured	2.82296	0.70353	-0.266927
REN	PT Injured	3.32235	0.620111	-0.590065
RAMP3	PT Injured	2.7692	0.647755	-0.477202
FLT1	PT Injured	3.39518	0.846506	-0.196469
PDGFRB	PT Injured	3.25473	0.861159	-0.315767
RGS5	PT Injured	2.76053	0.71863	-0.747637
MYH11	PT Injured	5.05636	1.24321	-0.464156
HNF4A	LOH Injured	9.45899	1.98076	-0.588117
MME	LOH Injured	4.92764	0.998859	-0.4578
ASS1	LOH Injured	8.96795	1.76686	-0.318573
KNG1	LOH Injured	15.9717	4.42681	1.52095
CASR	LOH Injured	15.5669	3.48664	2.5
SLC12A3	LOH Injured	3.82495	0.84867	0.15177
SLC8A1	LOH Injured	5.95279	1.43582	-0.342332
AQP3	LOH Injured	4.8501	0.928859	-0.359073
SPINK1	LOH Injured	7.42591	2.03531	-0.128066
VCAM1	LOH Injured	3.05824	0.587312	-0.686705
ITGB6	LOH Injured	20.2791	4.71011	2.5
ITGB8	LOH Injured	14.5848	3.37342	0.278074
VIM	LOH Injured	6.25431	1.44044	-1.17928
TPM1	LOH Injured	18.0996	4.05822	0.300959
CCL2	LOH Injured	3.03239	0.552324	-0.992108
CXCL1	LOH Injured	3.37698	0.626656	-0.387983
CLDN1	LOH Injured	8.2357	1.74784	-0.448769
MMP7	LOH Injured	8.74397	2.06864	0.582268
FCN1	LOH Injured	5.70296	1.10846	-0.411246
LYZ	LOH Injured	7.65851	1.79461	-0.516828
FCGR3A	LOH Injured	2.36906	0.504317	-0.401508
CD14	LOH Injured	7.20193	1.56643	-0.581037
C1QA	LOH Injured	5.55651	1.20815	-0.699152
SELENOP	LOH Injured	4.48828	1.00982	-0.793855
HLA-DRA	LOH Injured	8.01172	2.21978	-0.575941
IRF8	LOH Injured	8.4683	1.74527	-0.443098
CLEC4C	LOH Injured	2.53274	0.502855	-0.14013
CPA3	LOH Injured	2.05892	0.428794	0.0181637
IL7R	LOH Injured	6.26292	1.43036	-0.607095
CCL5	LOH Injured	3.63542	0.686538	-0.646586
FOXP3	LOH Injured	5.51344	1.26773	-0.427343
GNLY	LOH Injured	4.94487	1.06197	-0.175998
NKG7	LOH Injured	2.58442	0.473917	-0.214109
CD19	LOH Injured	5.82357	1.23812	-0.823405
JCHAIN	LOH Injured	3.33391	0.767374	-0.25281
LUM	LOH Injured	10.4841	2.79614	-0.265393
DCN	LOH Injured	6.75396	1.5656	-0.601964
COL1A1	LOH Injured	9.59683	2.49134	-0.417259
COL3A1	LOH Injured	5.47037	1.32158	-0.356915
CCN2	LOH Injured	5.21192	1.13252	-0.631037
PODXL	LOH Injured	2.09338	0.373683	-0.341598
WT1	LOH Injured	3.4459	0.627182	-0.410733
REN	LOH Injured	5.40145	1.62103	0.0135431
RAMP3	LOH Injured	3.76465	0.731248	-0.330671
FLT1	LOH Injured	4.48828	0.84161	-0.206309
PDGFRB	LOH Injured	4.23846	0.896961	-0.264922
RGS5	LOH Injured	4.09201	0.944308	-0.460943
MYH11	LOH Injured	6.15093	1.16117	-0.583506
HNF4A	DCT/CNT Injured	9.88458	2.14583	-0.371028
MME	DCT/CNT Injured	4.84516	1.04788	-0.412694
ASS1	DCT/CNT Injured	9.98743	1.82586	-0.255345
KNG1	DCT/CNT Injured	10.9245	2.46036	0.555899
CASR	DCT/CNT Injured	10.4331	2.13402	1.07091
SLC12A3	DCT/CNT Injured	11.4958	2.84905	1.7137
SLC8A1	DCT/CNT Injured	21.5747	6.59793	2.24006
AQP3	DCT/CNT Injured	5.74791	1.04873	-0.157391
SPINK1	DCT/CNT Injured	18.9693	8.59523	1.816
VCAM1	DCT/CNT Injured	2.68541	0.491055	-0.912746
ITGB6	DCT/CNT Injured	20.2034	4.56036	2.48409
ITGB8	DCT/CNT Injured	13.0614	2.86045	-0.000902851
VIM	DCT/CNT Injured	5.95361	1.24519	-1.33335
TPM1	DCT/CNT Injured	20.3405	4.78298	0.58652
CCL2	DCT/CNT Injured	4.85659	0.891906	-0.163516
CXCL1	DCT/CNT Injured	3.83956	0.752946	0.203446
CLDN1	DCT/CNT Injured	8.81042	1.80553	-0.35722
MMP7	DCT/CNT Injured	13.3128	2.96743	1.00252
FCN1	DCT/CNT Injured	6.39927	1.26562	-0.282426
LYZ	DCT/CNT Injured	9.13039	2.02233	-0.426567
FCGR3A	DCT/CNT Injured	2.7654	0.508646	-0.389118
CD14	DCT/CNT Injured	6.65067	1.38078	-0.727895
C1QA	DCT/CNT Injured	5.24511	1.07752	-0.814237
SELENOP	DCT/CNT Injured	4.92515	1.00192	-0.803356
HLA-DRA	DCT/CNT Injured	9.70175	2.22951	-0.572456
IRF8	DCT/CNT Injured	8.41047	1.69049	-0.477641
CLEC4C	DCT/CNT Injured	2.62827	0.604532	0.0602136
CPA3	DCT/CNT Injured	2.05691	0.345684	-0.167675
IL7R	DCT/CNT Injured	6.31928	1.42511	-0.613039
CCL5	DCT/CNT Injured	3.30248	0.599305	-0.839936
FOXP3	DCT/CNT Injured	5.39367	1.04957	-0.878078
GNLY	DCT/CNT Injured	5.23369	1.12797	-0.0803696
NKG7	DCT/CNT Injured	2.44543	0.441205	-0.326456
CD19	DCT/CNT Injured	5.98789	1.22607	-0.876152
JCHAIN	DCT/CNT Injured	2.6397	0.507819	-0.484236
LUM	DCT/CNT Injured	8.8447	2.00347	-0.650065
DCN	DCT/CNT Injured	5.55365	1.31892	-0.773771
COL1A1	DCT/CNT Injured	10.9016	3.33904	-0.0504075
COL3A1	DCT/CNT Injured	5.97646	1.70642	-0.0678845
CCN2	DCT/CNT Injured	5.58793	1.13036	-0.632918
PODXL	DCT/CNT Injured	1.95406	0.318214	-0.415716
WT1	DCT/CNT Injured	3.65672	0.687941	-0.29576
REN	DCT/CNT Injured	5.30225	1.10614	-0.260876
RAMP3	DCT/CNT Injured	3.70243	0.673248	-0.431687
FLT1	DCT/CNT Injured	4.22809	0.738207	-0.420462
PDGFRB	DCT/CNT Injured	4.51377	0.871663	-0.30075
RGS5	DCT/CNT Injured	3.75957	0.81356	-0.622706
MYH11	DCT/CNT Injured	6.4107	1.2176	-0.500933
HNF4A	PC Injured	10.746	1.97954	-0.589765
MME	PC Injured	5.45949	0.956561	-0.49762
ASS1	PC Injured	10.8119	1.85391	-0.225734
KNG1	PC Injured	6.76877	1.20305	-0.41248
CASR	PC Injured	7.37813	1.39904	-0.373287
SLC12A3	PC Injured	5.87121	1.06325	0.385658
SLC8A1	PC Injured	26.9763	7.9933	2.5
AQP3	PC Injured	14.1551	2.92481	2.01717
SPINK1	PC Injured	17.0949	5.8985	1.25866
VCAM1	PC Injured	3.46673	0.584497	-0.693118
ITGB6	PC Injured	16.9219	3.33529	1.85316
ITGB8	PC Injured	17.136	3.39318	0.288157
VIM	PC Injured	11.1825	2.09484	-0.740358
TPM1	PC Injured	29.7596	7.33999	1.36734
CCL2	PC Injured	6.75231	1.22795	0.521266
CXCL1	PC Injured	4.93248	0.863934	0.68904
CLDN1	PC Injured	12.6235	2.4907	0.605565
MMP7	PC Injured	30	13.6256	2.5
FCN1	PC Injured	5.97003	1.05295	-0.459057
LYZ	PC Injured	9.14032	2.06972	-0.40864
FCGR3A	PC Injured	2.78327	0.43554	-0.603323
CD14	PC Injured	6.82642	1.25487	-0.834168
C1QA	PC Injured	6.19236	1.15143	-0.748261
SELENOP	PC Injured	5.41008	0.940182	-0.878955
HLA-DRA	PC Injured	15.9832	3.51787	-0.184727
IRF8	PC Injured	8.8027	1.54044	-0.575987
CLEC4C	PC Injured	2.63505	0.420731	-0.312105
CPA3	PC Injured	2.22332	0.375031	-0.100774
IL7R	PC Injured	6.86759	1.27068	-0.793849
CCL5	PC Injured	3.87846	0.688822	-0.641661
FOXP3	PC Injured	5.83004	1.07853	-0.815566
GNLY	PC Injured	5.45949	0.995265	-0.275811
NKG7	PC Injured	2.48682	0.378633	-0.54864
CD19	PC Injured	6.34058	1.1759	-1.09889
JCHAIN	PC Injured	3.19499	0.624035	-0.376049
LUM	PC Injured	9.20619	1.75443	-0.792224
DCN	PC Injured	5.3442	0.940779	-1.07632
COL1A1	PC Injured	11.3225	2.41486	-0.45464
COL3A1	PC Injured	5.05599	1.03871	-0.601755
CCN2	PC Injured	5.52536	0.972038	-0.776392
PODXL	PC Injured	2.42095	0.383678	-0.32856
WT1	PC Injured	3.47497	0.538415	-0.586664
REN	PC Injured	5.66535	1.00305	-0.323842
RAMP3	PC Injured	3.80435	0.65179	-0.469952
FLT1	PC Injured	4.8913	0.751422	-0.392393
PDGFRB	PC Injured	4.05138	0.688916	-0.574914
RGS5	PC Injured	3.33498	0.59838	-0.91619
MYH11	PC Injured	6.81818	1.10447	-0.668655
HNF4A	IC Injured	9.94116	1.97925	-0.590156
MME	IC Injured	4.75607	1.04963	-0.411099
ASS1	IC Injured	8.35989	1.76254	-0.32326
KNG1	IC Injured	5.90831	1.1505	-0.464252
CASR	IC Injured	6.39863	1.39604	-0.380055
SLC12A3	IC Injured	4.27801	0.849297	0.152493
SLC8A1	IC Injured	16.4624	4.16901	1.36565
AQP3	IC Injured	10.0147	2.10144	1.22959
SPINK1	IC Injured	30	27.3141	2.5
VCAM1	IC Injured	2.74577	0.543409	-0.788051
ITGB6	IC Injured	8.85021	1.76339	0.711504
ITGB8	IC Injured	11.8534	2.6135	-0.148727
VIM	IC Injured	8.18828	1.96959	-0.816688
TPM1	IC Injured	20.483	5.13838	0.71371
CCL2	IC Injured	4.31478	0.873238	-0.205048
CXCL1	IC Injured	3.29738	0.656253	-0.245356
CLDN1	IC Injured	9.72052	2.21224	0.239264
MMP7	IC Injured	21.6107	6.40307	2.023
FCN1	IC Injured	5.63864	1.3015	-0.254272
LYZ	IC Injured	8.33538	2.4734	-0.266283
FCGR3A	IC Injured	2.63545	0.514708	-0.371824
CD14	IC Injured	6.76636	1.59742	-0.557562
C1QA	IC Injured	6.01863	1.36772	-0.567484
SELENOP	IC Injured	5.9696	1.26327	-0.507263
HLA-DRA	IC Injured	13.7779	3.77112	-0.121735
IRF8	IC Injured	9.08311	1.96542	-0.310894
CLEC4C	IC Injured	2.52513	0.517744	-0.109961
CPA3	IC Injured	2.10836	0.419499	-0.00207482
IL7R	IC Injured	6.53346	1.42812	-0.609627
CCL5	IC Injured	3.41996	0.709086	-0.598236
FOXP3	IC Injured	5.38122	1.16128	-0.641595
GNLY	IC Injured	5.44251	1.17026	-0.020645
NKG7	IC Injured	2.30449	0.439517	-0.332323
CD19	IC Injured	5.40574	1.13798	-1.27068
JCHAIN	IC Injured	2.73351	0.547381	-0.446498
LUM	IC Injured	10.027	2.72997	-0.294272
DCN	IC Injured	6.21476	1.58111	-0.591718
COL1A1	IC Injured	11.9024	4.16631	0.244104
COL3A1	IC Injured	6.60701	2.18561	0.239304
CCN2	IC Injured	5.63864	1.38836	-0.420531
PODXL	IC Injured	2.07159	0.397538	-0.310637
WT1	IC Injured	3.60382	0.741743	-0.197353
REN	IC Injured	4.78058	0.909957	-0.383556
RAMP3	IC Injured	3.50576	0.705409	-0.375249
FLT1	IC Injured	4.52317	0.927245	-0.0378676
PDGFRB	IC Injured	4.02059	0.867801	-0.306261
RGS5	IC Injured	3.33415	0.737667	-0.72204
MYH11	IC Injured	6.72959	1.28466	-0.40552
HNF4A	PT Inflammatory	23.1379	5.31902	2.43817
MME	PT Inflammatory	7.96933	1.4992	-0.0418897
ASS1	PT Inflammatory	20.4912	4.16915	1.55449
KNG1	PT Inflammatory	4.9602	0.910669	-0.717854
CASR	PT Inflammatory	6.8951	1.3123	-0.572306
SLC12A3	PT Inflammatory	2.39112	0.411944	-0.422214
SLC8A1	PT Inflammatory	4.43927	0.945693	-0.852337
AQP3	PT Inflammatory	6.40329	1.12953	-0.0280162
SPINK1	PT Inflammatory	6.65243	1.35042	-0.56
VCAM1	PT Inflammatory	18.6404	3.97458	2.5
ITGB6	PT Inflammatory	7.28014	1.27339	0.216682
ITGB8	PT Inflammatory	30	11.6595	2.5
VIM	PT Inflammatory	30	8.91285	1.41047
TPM1	PT Inflammatory	30	14.9853	2.5
CCL2	PT Inflammatory	10.2472	2.33798	2.21456
CXCL1	PT Inflammatory	9.25063	1.88873	2.5
CLDN1	PT Inflammatory	22.5231	5.50089	2.5
MMP7	PT Inflammatory	25.7749	7.28083	2.2063
FCN1	PT Inflammatory	6.09914	1.15964	-0.368267
LYZ	PT Inflammatory	7.41604	1.48164	-0.653683
FCGR3A	PT Inflammatory	2.64674	0.463108	-0.521291
CD14	PT Inflammatory	7.10542	1.47854	-0.649191
C1QA	PT Inflammatory	6.03119	1.28484	-0.634722
SELENOP	PT Inflammatory	8.09552	1.5952	-0.177011
HLA-DRA	PT Inflammatory	16.8026	4.28198	-0.00425248
IRF8	PT Inflammatory	10.3249	1.9059	-0.345644
CLEC4C	PT Inflammatory	2.70498	0.493951	-0.158317
CPA3	PT Inflammatory	2.24552	0.403671	-0.0368471
IL7R	PT Inflammatory	6.50359	1.29952	-0.759162
CCL5	PT Inflammatory	3.37798	0.637793	-0.75336
FOXP3	PT Inflammatory	5.12198	0.999237	-0.988886
GNLY	PT Inflammatory	4.94079	0.890667	-0.439244
NKG7	PT Inflammatory	2.58526	0.469086	-0.230543
CD19	PT Inflammatory	5.57497	1.07734	-1.5518
JCHAIN	PT Inflammatory	3.00912	0.529733	-0.463211
LUM	PT Inflammatory	8.3576	1.82695	-0.749539
DCN	PT Inflammatory	5.23523	1.12797	-0.919821
COL1A1	PT Inflammatory	9.10179	1.89091	-0.735751
COL3A1	PT Inflammatory	4.40044	0.884368	-0.750101
CCN2	PT Inflammatory	6.6136	1.43345	-0.385786
PODXL	PT Inflammatory	2.28435	0.407955	-0.297284
WT1	PT Inflammatory	3.73714	0.675349	-0.319243
REN	PT Inflammatory	4.93108	0.772186	-0.477493
RAMP3	PT Inflammatory	3.48476	0.590621	-0.581817
FLT1	PT Inflammatory	4.30337	0.767306	-0.358936
PDGFRB	PT Inflammatory	3.87627	0.690831	-0.571891
RGS5	PT Inflammatory	3.3974	0.625407	-0.877228
MYH11	PT Inflammatory	6.79156	1.19844	-0.528736
HNF4A	LOH Inflammatory	10.3479	1.90915	-0.68605
MME	LOH Inflammatory	4.85469	0.901928	-0.550345
ASS1	LOH Inflammatory	10.0286	1.761	-0.324934
KNG1	LOH Inflammatory	12.9568	2.99014	0.861414
CASR	LOH Inflammatory	16.3254	3.27702	2.5
SLC12A3	LOH Inflammatory	4.19419	0.743098	0.0265325
SLC8A1	LOH Inflammatory	6.34082	1.34297	-0.430559
AQP3	LOH Inflammatory	6.27477	1.12705	-0.0319034
SPINK1	LOH Inflammatory	8.88375	2.3056	0.0160196
VCAM1	LOH Inflammatory	3.32453	0.578539	-0.70673
ITGB6	LOH Inflammatory	25.8146	5.63066	2.5
ITGB8	LOH Inflammatory	19.2096	3.91076	0.5372
VIM	LOH Inflammatory	10.4139	2.15112	-0.70706
TPM1	LOH Inflammatory	23.9322	5.25824	0.754949
CCL2	LOH Inflammatory	5.94452	1.27185	0.603006
CXCL1	LOH Inflammatory	5.22897	0.929115	0.96092
CLDN1	LOH Inflammatory	13.4632	2.77683	0.952689
MMP7	LOH Inflammatory	20.6187	5.30349	1.75995
FCN1	LOH Inflammatory	6.1867	1.15191	-0.374694
LYZ	LOH Inflammatory	9.97358	2.2357	-0.347964
FCGR3A	LOH Inflammatory	2.85117	0.48434	-0.459161
CD14	LOH Inflammatory	8.69661	1.75166	-0.444739
C1QA	LOH Inflammatory	6.86922	1.2966	-0.625037
SELENOP	LOH Inflammatory	5.76838	1.16316	-0.616435
HLA-DRA	LOH Inflammatory	11.0634	2.85167	-0.36898
IRF8	LOH Inflammatory	9.70938	1.83232	-0.389595
CLEC4C	LOH Inflammatory	3.09335	0.563652	-0.0187667
CPA3	LOH Inflammatory	2.27873	0.394343	-0.0575245
IL7R	LOH Inflammatory	7.00132	1.3759	-0.669374
CCL5	LOH Inflammatory	3.952	0.72501	-0.564473
FOXP3	LOH Inflammatory	5.43813	1.06412	-0.846557
GNLY	LOH Inflammatory	5.93351	1.10202	-0.117619
NKG7	LOH Inflammatory	2.46587	0.432024	-0.358444
CD19	LOH Inflammatory	5.86746	1.25983	-0.729071
JCHAIN	LOH Inflammatory	4.04007	0.91773	-0.133843
LUM	LOH Inflammatory	13.8926	3.56338	0.0369365
DCN	LOH Inflammatory	9.00484	1.99163	-0.340867
COL1A1	LOH Inflammatory	13.8265	4.02271	0.196529
COL3A1	LOH Inflammatory	8.93879	2.25982	0.282698
CCN2	LOH Inflammatory	6.23074	1.32321	-0.471914
PODXL	LOH Inflammatory	2.39982	0.377917	-0.336063
WT1	LOH Inflammatory	3.6878	0.628862	-0.407496
REN	LOH Inflammatory	5.51519	0.966558	-0.346913
RAMP3	LOH Inflammatory	4.17217	0.80062	-0.214199
FLT1	LOH Inflammatory	4.3373	0.787412	-0.317011
PDGFRB	LOH Inflammatory	4.7336	0.880576	-0.288071
RGS5	LOH Inflammatory	4.3373	1.00155	-0.393522
MYH11	LOH Inflammatory	6.59401	1.13588	-0.621198
HNF4A	CD16 Monocyte	6.28328	2.41484	-0.0405543
MME	CD16 Monocyte	2.16542	1.0483	-0.41231
ASS1	CD16 Monocyte	5.18282	1.65286	-0.444673
KNG1	CD16 Monocyte	3.47888	1.45214	-0.182749
CASR	CD16 Monocyte	3.58537	1.36812	-0.443401
SLC12A3	CD16 Monocyte	1.10046	0.434295	-0.388764
SLC8A1	CD16 Monocyte	4.72133	2.13616	0.231346
AQP3	CD16 Monocyte	2.16542	0.765503	-0.655081
SPINK1	CD16 Monocyte	4.18885	1.52866	-0.436537
VCAM1	CD16 Monocyte	1.88143	0.729975	-0.375728
ITGB6	CD16 Monocyte	1.73944	0.754168	-0.44063
ITGB8	CD16 Monocyte	5.32481	2.55248	-0.186808
VIM	CD16 Monocyte	10.1526	3.76182	0.0557789
TPM1	CD16 Monocyte	5.18282	2.02017	-0.798807
CCL2	CD16 Monocyte	2.02343	0.735482	-0.524971
CXCL1	CD16 Monocyte	2.23642	0.944604	1.02417
CLDN1	CD16 Monocyte	4.75683	2.55418	0.684973
MMP7	CD16 Monocyte	1.52645	0.45125	-0.642753
FCN1	CD16 Monocyte	26.9791	14.5418	2.5
LYZ	CD16 Monocyte	24.9201	19.2861	1.76721
FCGR3A	CD16 Monocyte	8.94569	4.16942	2.5
CD14	CD16 Monocyte	8.91019	3.96589	0.709959
C1QA	CD16 Monocyte	5.7863	2.29526	0.0563261
SELENOP	CD16 Monocyte	3.76287	1.43895	-0.326863
HLA-DRA	CD16 Monocyte	17.2524	7.7808	0.58277
IRF8	CD16 Monocyte	7.09975	2.45295	-0.0500378
CLEC4C	CD16 Monocyte	1.20696	0.331536	-0.510531
CPA3	CD16 Monocyte	1	0.124808	-0.72366
IL7R	CD16 Monocyte	4.79233	1.64366	-0.375914
CCL5	CD16 Monocyte	2.69791	0.929147	-0.157283
FOXP3	CD16 Monocyte	3.65637	2.10488	0.972774
GNLY	CD16 Monocyte	3.83387	1.41713	0.306334
NKG7	CD16 Monocyte	1.88143	0.59018	0.165939
CD19	CD16 Monocyte	3.86936	1.49802	0.250019
JCHAIN	CD16 Monocyte	2.09443	0.79553	-0.22978
LUM	CD16 Monocyte	9.44267	3.92162	0.161056
DCN	CD16 Monocyte	5.7508	2.35774	-0.144652
COL1A1	CD16 Monocyte	9.37167	4.62792	0.38854
COL3A1	CD16 Monocyte	4.47284	2.11838	0.199109
CCN2	CD16 Monocyte	4.33085	1.60239	-0.261083
PODXL	CD16 Monocyte	1.17146	0.381135	-0.331868
WT1	CD16 Monocyte	2.02343	0.878918	0.0404021
REN	CD16 Monocyte	2.9819	1.15686	-0.231015
RAMP3	CD16 Monocyte	2.44941	0.66208	-0.451541
FLT1	CD16 Monocyte	2.7334	0.79147	-0.308608
PDGFRB	CD16 Monocyte	1.95243	0.693247	-0.56808
RGS5	CD16 Monocyte	3.40788	1.44347	0.0700503
MYH11	CD16 Monocyte	4.43734	1.73112	0.166217
HNF4A	CD14 Monocyte	6.24034	2.3394	-0.130528
MME	CD14 Monocyte	2.60819	1.09188	-0.373118
ASS1	CD14 Monocyte	5.10046	1.69927	-0.392689
KNG1	CD14 Monocyte	3.16847	1.23489	-0.381708
CASR	CD14 Monocyte	3.80603	1.61779	0.0982659
SLC12A3	CD14 Monocyte	1.79675	0.562903	-0.205872
SLC8A1	CD14 Monocyte	6.06646	2.342	0.375653
AQP3	CD14 Monocyte	2.22179	0.877056	-0.450137
SPINK1	CD14 Monocyte	3.41963	1.32984	-0.574852
VCAM1	CD14 Monocyte	2.08655	0.697714	-0.443746
ITGB6	CD14 Monocyte	1.98995	0.78617	-0.394798
ITGB8	CD14 Monocyte	4.69474	1.99096	-0.571529
VIM	CD14 Monocyte	11.1283	4.53381	0.333379
TPM1	CD14 Monocyte	5.2357	2.11161	-0.735198
CCL2	CD14 Monocyte	3.05255	1.12412	0.321381
CXCL1	CD14 Monocyte	2.39567	0.912036	0.890579
CLDN1	CD14 Monocyte	4.36631	1.59931	-0.693618
MMP7	CD14 Monocyte	2.02859	0.60104	-0.482056
FCN1	CD14 Monocyte	30	26.7297	2.5
LYZ	CD14 Monocyte	30	47.7781	2.5
FCGR3A	CD14 Monocyte	2.37635	0.785164	0.336663
CD14	CD14 Monocyte	13.6978	6.09474	1.40772
C1QA	CD14 Monocyte	8.28825	3.58865	0.681163
SELENOP	CD14 Monocyte	5.31298	2.05188	0.214145
HLA-DRA	CD14 Monocyte	30	18.4322	1.50022
IRF8	CD14 Monocyte	10.2782	4.03684	0.597002
CLEC4C	CD14 Monocyte	1.27512	0.389253	-0.380673
CPA3	CD14 Monocyte	1.04328	0.307708	-0.256447
IL7R	CD14 Monocyte	5.21638	2.09202	0.0546002
CCL5	CD14 Monocyte	3.26507	1.06626	0.0926889
FOXP3	CD14 Monocyte	3.09119	1.12886	-0.708945
GNLY	CD14 Monocyte	3.57419	1.20264	0.0243026
NKG7	CD14 Monocyte	1.33308	0.425124	-0.382621
CD19	CD14 Monocyte	4.05719	1.78602	1.31617
JCHAIN	CD14 Monocyte	1.64219	0.705228	-0.304966
LUM	CD14 Monocyte	9.19629	3.86528	0.142147
DCN	CD14 Monocyte	7.4575	2.87791	0.100132
COL1A1	CD14 Monocyte	10.7612	4.75995	0.427675
COL3A1	CD14 Monocyte	5.83462	2.36152	0.340588
CCN2	CD14 Monocyte	4.25039	1.46955	-0.358423
PODXL	CD14 Monocyte	1.23648	0.396147	-0.312429
WT1	CD14 Monocyte	2.08655	0.85025	-0.00781859
REN	CD14 Monocyte	2.66615	1.02327	-0.31124
RAMP3	CD14 Monocyte	1.91267	0.590646	-0.58177
FLT1	CD14 Monocyte	2.76275	0.9394	-0.014568
PDGFRB	CD14 Monocyte	2.20247	0.712623	-0.537718
RGS5	CD14 Monocyte	3.16847	1.37523	0.0042314
MYH11	CD14 Monocyte	3.72875	1.27101	-0.424705
HNF4A	Monocyte Transitioning	6.47785	2.08233	-0.45316
MME	Monocyte Transitioning	3.0286	0.980178	-0.475281
ASS1	Monocyte Transitioning	5.21593	1.54976	-0.563459
KNG1	Monocyte Transitioning	3.16882	1.14779	-0.466959
CASR	Monocyte Transitioning	4.09422	1.27431	-0.661828
SLC12A3	Monocyte Transitioning	1.65451	0.513989	-0.273594
SLC8A1	Monocyte Transitioning	8.80538	2.70008	0.606709
AQP3	Monocyte Transitioning	3.14077	0.853939	-0.491588
SPINK1	Monocyte Transitioning	4.51486	1.44894	-0.49064
VCAM1	Monocyte Transitioning	3.4212	1.14465	0.400666
ITGB6	Monocyte Transitioning	2.35558	0.688347	-0.537587
ITGB8	Monocyte Transitioning	6.05721	1.98377	-0.576911
VIM	Monocyte Transitioning	20.7515	7.43812	1.11287
TPM1	Monocyte Transitioning	8.18845	2.63441	-0.403998
CCL2	Monocyte Transitioning	4.0101	1.32034	0.691455
CXCL1	Monocyte Transitioning	2.63601	0.795278	0.392192
CLDN1	Monocyte Transitioning	7.96411	3.04617	1.25621
MMP7	Monocyte Transitioning	3.14077	0.953061	-0.156918
FCN1	Monocyte Transitioning	8.83343	2.95035	0.71381
LYZ	Monocyte Transitioning	30	34.8661	2.42382
FCGR3A	Monocyte Transitioning	4.51486	1.3333	1.49143
CD14	Monocyte Transitioning	28.6315	13.3668	2.5
C1QA	Monocyte Transitioning	29.9776	13.6613	2.5
SELENOP	Monocyte Transitioning	15.3954	5.43921	2.01593
HLA-DRA	Monocyte Transitioning	30	58.5409	2.5
IRF8	Monocyte Transitioning	12.507	3.85175	0.53284
CLEC4C	Monocyte Transitioning	1.40213	0.315198	-0.548313
CPA3	Monocyte Transitioning	1.14975	0.286125	-0.308055
IL7R	Monocyte Transitioning	5.04767	1.61354	-0.407404
CCL5	Monocyte Transitioning	3.98205	1.20048	0.321814
FOXP3	Monocyte Transitioning	3.72967	1.24352	-0.475172
GNLY	Monocyte Transitioning	3.89792	1.1333	-0.07278
NKG7	Monocyte Transitioning	1.96298	0.610356	0.229051
CD19	Monocyte Transitioning	4.54291	1.39985	-0.141723
JCHAIN	Monocyte Transitioning	2.1032	0.667854	-0.337256
LUM	Monocyte Transitioning	20.1066	8.8601	1.30227
DCN	Monocyte Transitioning	13.0398	4.49694	0.693105
COL1A1	Monocyte Transitioning	14.1054	5.71583	0.686802
COL3A1	Monocyte Transitioning	9.45036	3.09298	0.71159
CCN2	Monocyte Transitioning	5.41223	1.58017	-0.277014
PODXL	Monocyte Transitioning	1.03758	0.287428	-0.458211
WT1	Monocyte Transitioning	2.15928	0.597467	-0.468533
REN	Monocyte Transitioning	2.74818	0.810861	-0.450405
RAMP3	Monocyte Transitioning	2.32754	0.620682	-0.526314
FLT1	Monocyte Transitioning	2.27145	0.645503	-0.623579
PDGFRB	Monocyte Transitioning	2.83231	0.806886	-0.394741
RGS5	Monocyte Transitioning	3.50533	1.29992	-0.0706349
MYH11	Monocyte Transitioning	4.85137	1.48153	-0.140756
HNF4A	Macrophage	5.4454	2.23832	-0.254315
MME	Macrophage	2.11819	0.896177	-0.555983
ASS1	Macrophage	4.4395	1.62241	-0.479262
KNG1	Macrophage	2.93065	1.30279	-0.317519
CASR	Macrophage	3.54967	1.54373	-0.0568087
SLC12A3	Macrophage	1.21869	0.412504	-0.42137
SLC8A1	Macrophage	4.6136	1.66836	-0.135344
AQP3	Macrophage	1.75065	0.640628	-0.900458
SPINK1	Macrophage	4.07196	1.82804	-0.247537
VCAM1	Macrophage	2.98868	1.00208	0.152101
ITGB6	Macrophage	1.73131	0.630248	-0.626363
ITGB8	Macrophage	4.05262	1.79116	-0.72613
VIM	Macrophage	9.76884	3.78495	0.0647325
TPM1	Macrophage	5.98704	2.05682	-0.773087
CCL2	Macrophage	6.13212	2.87676	2.5
CXCL1	Macrophage	1.9441	0.610219	-0.468319
CLDN1	Macrophage	4.45885	1.77351	-0.407804
MMP7	Macrophage	1.16065	0.423029	-0.67488
FCN1	Macrophage	2.71786	0.81812	-0.676732
LYZ	Macrophage	11.8097	5.49079	0.454161
FCGR3A	Macrophage	2.44705	0.778209	0.319828
CD14	Macrophage	30	24.1466	2.5
C1QA	Macrophage	30	22.738	2.5
SELENOP	Macrophage	29.5193	14.7575	2.5
HLA-DRA	Macrophage	30	22.7566	1.73229
IRF8	Macrophage	11.3841	4.04371	0.599339
CLEC4C	Macrophage	1.23803	0.381169	-0.398531
CPA3	Macrophage	1	0.240608	-0.419793
IL7R	Macrophage	4.32344	1.67544	-0.343074
CCL5	Macrophage	2.71786	0.979622	-0.063254
FOXP3	Macrophage	3.6754	1.8498	0.590752
GNLY	Macrophage	2.87262	1.09131	-0.133125
NKG7	Macrophage	1.44115	0.425251	-0.382176
CD19	Macrophage	3.50131	1.47536	0.161009
JCHAIN	Macrophage	1.98278	0.71207	-0.299132
LUM	Macrophage	14.0149	6.22372	0.791288
DCN	Macrophage	10.9198	3.92438	0.506163
COL1A1	Macrophage	10.591	4.86827	0.459121
COL3A1	Macrophage	5.4454	1.86201	0.0374468
CCN2	Macrophage	4.84573	1.85156	-0.0912065
PODXL	Macrophage	1	0.34954	-0.373483
WT1	Macrophage	1.75065	0.727089	-0.223851
REN	Macrophage	2.82426	1.09959	-0.264781
RAMP3	Macrophage	2.02147	0.658746	-0.457494
FLT1	Macrophage	2.22459	0.732914	-0.431766
PDGFRB	Macrophage	2.2536	0.740923	-0.493982
RGS5	Macrophage	2.74688	1.3408	-0.0296912
MYH11	Macrophage	3.35622	1.15878	-0.587037
HNF4A	cDC	6.41213	2.02692	-0.526214
MME	cDC	2.83358	0.921021	-0.531748
ASS1	cDC	5.70041	1.77111	-0.31397
KNG1	cDC	3.10629	1.04333	-0.573889
CASR	cDC	3.74485	1.24502	-0.731876
SLC12A3	cDC	1.97552	0.602619	-0.152426
SLC8A1	cDC	7.43648	2.62156	0.558021
AQP3	cDC	2.9134	0.879464	-0.445848
SPINK1	cDC	4.23041	1.37192	-0.544619
VCAM1	cDC	2.97991	0.896907	-0.042879
ITGB6	cDC	2.501	0.777638	-0.406936
ITGB8	cDC	5.61394	1.95273	-0.600296
VIM	cDC	17.8994	6.65785	0.933595
TPM1	cDC	6.63163	2.2146	-0.665762
CCL2	cDC	3.23267	1.11951	0.312277
CXCL1	cDC	2.61407	0.803022	0.426235
CLDN1	cDC	5.8667	2.15529	0.160442
MMP7	cDC	2.46774	0.757536	-0.329487
FCN1	cDC	7.46308	2.59593	0.545367
LYZ	cDC	30	37.7389	2.5
FCGR3A	cDC	2.31475	0.731536	0.205127
CD14	cDC	9.96408	3.57483	0.549534
C1QA	cDC	10.3565	3.91755	0.811804
SELENOP	cDC	6.62498	2.25895	0.372566
HLA-DRA	cDC	30	48.7951	2.5
IRF8	cDC	19.4226	9.10349	1.78997
CLEC4C	cDC	1.97552	0.563155	-0.019739
CPA3	cDC	1.10416	0.300406	-0.273812
IL7R	cDC	6.17933	2.08518	0.0485145
CCL5	cDC	4.15724	1.29129	0.469049
FOXP3	cDC	3.63842	1.21879	-0.524562
GNLY	cDC	3.56525	1.09769	-0.123875
NKG7	cDC	1.96222	0.544736	0.0208025
CD19	cDC	4.86231	1.58103	0.569426
JCHAIN	cDC	1.79593	0.542292	-0.451298
LUM	cDC	15.1922	6.12594	0.768904
DCN	cDC	10.749	3.67397	0.417465
COL1A1	cDC	13.1701	5.50799	0.633746
COL3A1	cDC	7.66928	2.61886	0.479593
CCN2	cDC	5.49421	1.85389	-0.0896893
PODXL	cDC	1.2505	0.370365	-0.345946
WT1	cDC	2.57417	0.834262	-0.0350361
REN	cDC	3.23267	0.962693	-0.349381
RAMP3	cDC	2.36797	0.727463	-0.337158
FLT1	cDC	2.92005	0.825155	-0.23957
PDGFRB	cDC	2.93335	0.867176	-0.307154
RGS5	cDC	2.61407	0.974269	-0.425409
MYH11	cDC	4.81575	1.50638	-0.108842
HNF4A	pDC	5.43224	1.7902	-0.854191
MME	pDC	2.80374	1.29338	-0.201899
ASS1	pDC	5.57827	2.14177	0.0622522
KNG1	pDC	3.00818	1.33104	-0.291364
CASR	pDC	3.15421	1.16697	-0.923077
SLC12A3	pDC	2.21963	0.652447	-0.0872151
SLC8A1	pDC	2.6285	1.24044	-0.532139
AQP3	pDC	2.04439	0.799745	-0.590824
SPINK1	pDC	3.79673	1.5373	-0.43077
VCAM1	pDC	2.13201	0.900915	-0.0352532
ITGB6	pDC	1.81075	0.561526	-0.735548
ITGB8	pDC	4.78972	2.5957	-0.159766
VIM	pDC	10.8353	3.99921	0.145664
TPM1	pDC	5.51986	2.47435	-0.500051
CCL2	pDC	2.57009	0.970001	0.00590206
CXCL1	pDC	2.13201	0.773441	0.29539
CLDN1	pDC	4.93575	2.23879	0.275531
MMP7	pDC	1.63551	0.64498	-0.437762
FCN1	pDC	3.6215	1.045	-0.466009
LYZ	pDC	9.69626	5.96288	0.535059
FCGR3A	pDC	1.78154	0.665887	0.0384433
CD14	pDC	6.01636	2.26749	-0.108697
C1QA	pDC	5.60748	2.4621	0.149535
SELENOP	pDC	4.58528	1.64316	-0.132824
HLA-DRA	pDC	20.7944	9.25001	0.761455
IRF8	pDC	30	56.4569	2.5
CLEC4C	pDC	16.9393	8.28957	2.5
CPA3	pDC	1	0.18368	-0.565457
IL7R	pDC	3.67991	1.46978	-0.56288
CCL5	pDC	3.44626	1.09786	0.147944
FOXP3	pDC	4.26402	1.94193	0.732542
GNLY	pDC	2.42407	0.937643	-0.364754
NKG7	pDC	1.81075	0.667087	0.402358
CD19	pDC	4.32243	1.80813	1.39338
JCHAIN	pDC	9.22897	3.28823	1.0387
LUM	pDC	11.6822	4.58132	0.367646
DCN	pDC	7.76869	2.87238	0.097707
COL1A1	pDC	9.11215	4.75407	0.42595
COL3A1	pDC	4.38084	1.556	-0.175643
CCN2	pDC	5.14019	2.01624	0.0131014
PODXL	pDC	1	0.333604	-0.394843
WT1	pDC	1.60631	0.593713	-0.475913
REN	pDC	2.6285	1.12197	-0.251481
RAMP3	pDC	2.1028	0.644381	-0.483277
FLT1	pDC	2.48248	0.781256	-0.329798
PDGFRB	pDC	2.21963	0.625398	-0.67721
RGS5	pDC	3.30023	1.43209	0.0592016
MYH11	pDC	4.6729	1.62999	0.0453632
HNF4A	Mast Cell	6.0166	3.1504	0.745123
MME	Mast Cell	2.43776	1.18213	-0.294475
ASS1	Mast Cell	4.95332	1.88362	-0.194697
KNG1	Mast Cell	3.60477	1.75647	0.0681528
CASR	Mast Cell	3.3195	1.817	0.494616
SLC12A3	Mast Cell	1.01141	0.673659	-0.0600488
SLC8A1	Mast Cell	2.54149	1.42211	-0.355148
AQP3	Mast Cell	2.30809	0.971208	-0.286427
SPINK1	Mast Cell	3.2417	1.64696	-0.359302
VCAM1	Mast Cell	2.07469	0.940468	0.0391589
ITGB6	Mast Cell	2.10062	0.999341	-0.108975
ITGB8	Mast Cell	4.95332	2.5912	-0.162569
VIM	Mast Cell	6.12033	2.74161	-0.389712
TPM1	Mast Cell	4.64212	2.41691	-0.5356
CCL2	Mast Cell	1.76349	0.839701	-0.280714
CXCL1	Mast Cell	1.89315	0.831241	0.549076
CLDN1	Mast Cell	3.89004	1.885	-0.234142
MMP7	Mast Cell	1.76349	0.585994	-0.497502
FCN1	Mast Cell	3.44917	1.54016	-0.0774687
LYZ	Mast Cell	6.639	4.14537	0.186509
FCGR3A	Mast Cell	1.63382	0.651854	0.00196266
CD14	Mast Cell	4.64212	2.27192	-0.106046
C1QA	Mast Cell	4.07158	2.40837	0.12002
SELENOP	Mast Cell	3.34544	1.47227	-0.294117
HLA-DRA	Mast Cell	7.49481	3.86571	-0.0990619
IRF8	Mast Cell	5.65353	2.33642	-0.108874
CLEC4C	Mast Cell	1.42635	0.599259	0.0501402
CPA3	Mast Cell	15.4305	7.25109	2.5
IL7R	Mast Cell	3.70851	1.8448	-0.174399
CCL5	Mast Cell	2.38589	0.956084	-0.106801
FOXP3	Mast Cell	3.68257	2.34209	1.30084
GNLY	Mast Cell	1.91909	0.827137	-0.542982
NKG7	Mast Cell	1.01141	0.441699	-0.324741
CD19	Mast Cell	3.0083	1.36875	-0.269148
JCHAIN	Mast Cell	1.84129	0.751338	-0.26609
LUM	Mast Cell	5.57573	2.61704	-0.344763
DCN	Mast Cell	4.01971	1.68928	-0.521946
COL1A1	Mast Cell	8.16909	5.01321	0.500298
COL3A1	Mast Cell	4.46058	1.77255	-0.0223936
CCN2	Mast Cell	3.57884	1.48259	-0.348644
PODXL	Mast Cell	1.01141	0.480824	-0.206545
WT1	Mast Cell	1.97095	1.0597	0.328507
REN	Mast Cell	3.06017	1.57805	-0.00719951
RAMP3	Mast Cell	2.15249	0.843938	-0.143726
FLT1	Mast Cell	1.97095	0.755364	-0.384062
PDGFRB	Mast Cell	1.65975	0.627799	-0.673272
RGS5	Mast Cell	3.4751	2.06457	0.596343
MYH11	Mast Cell	3.06017	1.2447	-0.462037
HNF4A	T Cell	5.87725	2.32807	-0.144213
MME	T Cell	2.72401	1.1704	-0.304514
ASS1	T Cell	4.75463	1.63361	-0.466492
KNG1	T Cell	3.15737	1.24082	-0.37602
CASR	T Cell	3.73107	1.45951	-0.238755
SLC12A3	T Cell	1.36613	0.476221	-0.327398
SLC8A1	T Cell	2.8891	1.10424	-0.674509
AQP3	T Cell	3.30183	1.12745	-0.0312754
SPINK1	T Cell	3.90028	1.6191	-0.377179
VCAM1	T Cell	2.70337	0.933675	0.0264877
ITGB6	T Cell	1.77886	0.645419	-0.602879
ITGB8	T Cell	4.65558	1.96391	-0.59185
VIM	T Cell	14.5198	5.94756	0.753744
TPM1	T Cell	5.59247	2.11734	-0.731281
CCL2	T Cell	2.81481	1.03644	0.144818
CXCL1	T Cell	1.81601	0.60397	-0.499074
CLDN1	T Cell	4.63494	1.71742	-0.497823
MMP7	T Cell	1.70457	0.571368	-0.51266
FCN1	T Cell	3.3431	1.11156	-0.408614
LYZ	T Cell	9.33179	4.69029	0.302499
FCGR3A	T Cell	1.62615	0.507686	-0.391862
CD14	T Cell	5.97631	2.37828	-0.0434791
C1QA	T Cell	6.79351	2.79386	0.322226
SELENOP	T Cell	5.52644	2.16021	0.298324
HLA-DRA	T Cell	13.1124	5.5231	0.239499
IRF8	T Cell	7.22688	2.65952	0.0495363
CLEC4C	T Cell	1.30835	0.409767	-0.335814
CPA3	T Cell	1	0.201191	-0.519918
IL7R	T Cell	21.5073	11.574	2.5
CCL5	T Cell	9.74865	3.9528	2.5
FOXP3	T Cell	3.30183	1.4457	-0.090676
GNLY	T Cell	1.87791	0.553968	-1.03448
NKG7	T Cell	2.33604	0.749885	0.644994
CD19	T Cell	4.17269	1.68075	0.939819
JCHAIN	T Cell	2.19984	0.944377	-0.113737
LUM	T Cell	12.4231	5.42223	0.598137
DCN	T Cell	8.85715	3.38014	0.307112
COL1A1	T Cell	10.5452	5.33753	0.588954
COL3A1	T Cell	5.10132	2.0806	0.176142
CCN2	T Cell	4.45334	1.69103	-0.19886
PODXL	T Cell	1.05659	0.355948	-0.364965
WT1	T Cell	1.93982	0.678042	-0.314205
REN	T Cell	3.25643	1.29089	-0.155373
RAMP3	T Cell	2.31541	0.745148	-0.306963
FLT1	T Cell	2.19159	0.689009	-0.526868
PDGFRB	T Cell	2.12968	0.670218	-0.604622
RGS5	T Cell	3.09959	1.62012	0.232253
MYH11	T Cell	4.24698	1.53013	-0.0786293
HNF4A	Treg	5.64304	2.56329	0.130832
MME	Treg	2.3622	1.11367	-0.353817
ASS1	Treg	4.14698	1.38644	-0.761854
KNG1	Treg	3.38583	1.57163	-0.080703
CASR	Treg	3.25459	1.70069	0.266752
SLC12A3	Treg	1.25984	0.405264	-0.432315
SLC8A1	Treg	2.62467	1.20209	-0.571325
AQP3	Treg	3.33333	1.16165	0.0220602
SPINK1	Treg	3.51706	1.27407	-0.615776
VCAM1	Treg	2.46719	0.767868	-0.297438
ITGB6	Treg	1.67979	0.54179	-0.767794
ITGB8	Treg	4.51444	2.17197	-0.440141
VIM	Treg	12.0472	4.38166	0.281867
TPM1	Treg	4.46194	1.74379	-1.00348
CCL2	Treg	2.30971	0.712877	-0.579883
CXCL1	Treg	1.67979	0.598056	-0.52829
CLDN1	Treg	4.46194	1.95531	-0.128055
MMP7	Treg	1.65354	0.573654	-0.510281
FCN1	Treg	2.8084	1.04875	-0.462727
LYZ	Treg	7.90026	3.83872	0.115707
FCGR3A	Treg	1.5748	0.582866	-0.182011
CD14	Treg	4.80315	1.92576	-0.324749
C1QA	Treg	5.82677	2.39176	0.110801
SELENOP	Treg	4.33071	1.56261	-0.20751
HLA-DRA	Treg	12.5459	5.13963	0.169526
IRF8	Treg	6.95538	2.53063	-0.0119145
CLEC4C	Treg	1.12861	0.299733	-0.584512
CPA3	Treg	1	0.30682	-0.258554
IL7R	Treg	14.6457	6.95114	2.5
CCL5	Treg	6.29921	2.39697	1.90262
FOXP3	Treg	11.0499	5.24965	2.5
GNLY	Treg	2.49344	0.874573	-0.46519
NKG7	Treg	2.09974	0.554102	0.0510607
CD19	Treg	3.96325	1.72374	1.09526
JCHAIN	Treg	2.3622	0.950453	-0.109191
LUM	Treg	10.2362	4.19474	0.24976
DCN	Treg	8.05774	3.07692	0.18519
COL1A1	Treg	8.08399	3.79828	0.119381
COL3A1	Treg	4.3832	1.78228	-0.0157923
CCN2	Treg	3.77953	1.42135	-0.395048
PODXL	Treg	1	0.254775	-0.504408
WT1	Treg	1.91601	0.759846	-0.164926
REN	Treg	2.93963	1.3277	-0.135372
RAMP3	Treg	2.20472	0.777519	-0.252479
FLT1	Treg	2.3622	0.724866	-0.449017
PDGFRB	Treg	1.70604	0.597877	-0.72278
RGS5	Treg	2.57218	1.30616	-0.0643352
MYH11	Treg	4.69816	1.71156	0.143196
HNF4A	NK Cell	6.5432	2.53636	0.100282
MME	NK Cell	2.86735	1.21798	-0.264141
ASS1	NK Cell	6.11075	2.01347	-0.0626989
KNG1	NK Cell	3.61944	1.4272	-0.204674
CASR	NK Cell	3.86387	1.44739	-0.26546
SLC12A3	NK Cell	1.36317	0.435442	-0.38706
SLC8A1	NK Cell	3.01777	1.03409	-0.751482
AQP3	NK Cell	2.99897	0.988589	-0.257061
SPINK1	NK Cell	4.31513	1.69442	-0.329286
VCAM1	NK Cell	2.76394	0.898262	-0.0402999
ITGB6	NK Cell	2.18107	0.715049	-0.497806
ITGB8	NK Cell	5.30225	2.16224	-0.447014
VIM	NK Cell	11.3472	4.35098	0.271305
TPM1	NK Cell	5.79111	2.17177	-0.69436
CCL2	NK Cell	2.74513	1.00756	0.0850103
CXCL1	NK Cell	1.96484	0.670634	-0.176972
CLDN1	NK Cell	5.18943	1.96762	-0.109742
MMP7	NK Cell	1.78622	0.53497	-0.550999
FCN1	NK Cell	3.42202	1.10869	-0.411052
LYZ	NK Cell	7.91577	3.91282	0.133219
FCGR3A	NK Cell	3.35621	1.13362	1.10562
CD14	NK Cell	5.90392	2.29254	-0.0937588
C1QA	NK Cell	6.13895	2.34645	0.0854163
SELENOP	NK Cell	4.56896	1.58104	-0.190211
HLA-DRA	NK Cell	10.1532	3.76825	-0.12243
IRF8	NK Cell	7.61493	2.71128	0.0736063
CLEC4C	NK Cell	1.664	0.533397	-0.0785607
CPA3	NK Cell	1.10934	0.328143	-0.208364
IL7R	NK Cell	11.3284	5.34532	2.03017
CCL5	NK Cell	9.60797	3.90657	2.5
FOXP3	NK Cell	4.0895	1.72594	0.39274
GNLY	NK Cell	18.304	11.6978	2.5
NKG7	NK Cell	8.39522	3.40811	2.5
CD19	NK Cell	4.04249	1.52264	0.345844
JCHAIN	NK Cell	2.35029	1.01658	-0.0606083
LUM	NK Cell	11.3942	4.62122	0.379344
DCN	NK Cell	7.76535	2.87209	0.0975819
COL1A1	NK Cell	10.4447	4.82276	0.44598
COL3A1	NK Cell	5.07662	1.88355	0.0515791
CCN2	NK Cell	4.43734	1.5677	-0.286018
PODXL	NK Cell	1.27856	0.474555	-0.214174
WT1	NK Cell	2.12466	0.721524	-0.233974
REN	NK Cell	3.72285	1.50642	-0.0425544
RAMP3	NK Cell	2.54771	0.739552	-0.316485
FLT1	NK Cell	2.58532	0.791009	-0.309561
PDGFRB	NK Cell	2.70753	0.83534	-0.353045
RGS5	NK Cell	3.74166	1.666	0.272589
MYH11	NK Cell	4.97321	1.72604	0.160247
HNF4A	B Cell	5.27336	2.47845	0.0337853
MME	B Cell	2.44648	1.17289	-0.302378
ASS1	B Cell	4.39696	1.80523	-0.277297
KNG1	B Cell	2.81569	1.32975	-0.292554
CASR	B Cell	3.22966	1.48737	-0.177887
SLC12A3	B Cell	1.17103	0.455398	-0.357655
SLC8A1	B Cell	2.56955	1.08097	-0.69975
AQP3	B Cell	2.29731	0.905851	-0.399213
SPINK1	B Cell	3.51682	1.56191	-0.414466
VCAM1	B Cell	2.06236	0.764661	-0.303998
ITGB6	B Cell	1.74909	0.757621	-0.435645
ITGB8	B Cell	4.23286	2.13128	-0.469013
VIM	B Cell	9.44283	4.27978	0.246556
TPM1	B Cell	5.54934	2.6048	-0.421445
CCL2	B Cell	2.25628	0.927883	-0.0846154
CXCL1	B Cell	1.48803	0.586892	-0.583743
CLDN1	B Cell	3.72194	1.55577	-0.768051
MMP7	B Cell	1.20459	0.474785	-0.616435
FCN1	B Cell	3.22966	1.38746	-0.188556
LYZ	B Cell	7.86902	4.43549	0.249713
FCGR3A	B Cell	1.55889	0.643751	-0.0192447
CD14	B Cell	5.44865	2.54043	0.0482146
C1QA	B Cell	5.91109	2.75918	0.304895
SELENOP	B Cell	4.6058	2.00091	0.173509
HLA-DRA	B Cell	15.5516	8.43907	0.666262
IRF8	B Cell	9.71507	4.25404	0.669355
CLEC4C	B Cell	1.45446	0.595324	0.0426007
CPA3	B Cell	1	0.348256	-0.161753
IL7R	B Cell	4.82211	2.22064	0.1666
CCL5	B Cell	2.81569	1.16071	0.255418
FOXP3	B Cell	3.36018	1.72294	0.387837
GNLY	B Cell	2.68889	1.14345	-0.0583754
NKG7	B Cell	1.38733	0.516107	-0.0728373
CD19	B Cell	5.4934	2.36431	2.5
JCHAIN	B Cell	7.04856	5.12776	1.55881
LUM	B Cell	9.02887	4.23125	0.261261
DCN	B Cell	6.92922	3.07032	0.182436
COL1A1	B Cell	8.84613	5.03153	0.50543
COL3A1	B Cell	4.08742	1.83615	0.0203409
CCN2	B Cell	4.04639	1.77217	-0.143665
PODXL	B Cell	1.00321	0.413549	-0.290154
WT1	B Cell	1.74536	0.698691	-0.275849
REN	B Cell	2.73365	1.36785	-0.113916
RAMP3	B Cell	1.96166	0.810669	-0.1977
FLT1	B Cell	1.99523	0.796449	-0.298321
PDGFRB	B Cell	1.77146	0.638025	-0.65656
RGS5	B Cell	3.22966	2.03644	0.574918
MYH11	B Cell	3.74804	1.66654	0.0895672
HNF4A	Plasma Cell	6.67192	1.7556	-0.90445
MME	Plasma Cell	3.28343	0.871464	-0.580407
ASS1	Plasma Cell	5.14841	1.28001	-0.898578
KNG1	Plasma Cell	3.86131	0.859671	-0.775876
CASR	Plasma Cell	4.33412	1.17742	-0.897094
SLC12A3	Plasma Cell	1.3659	0.296436	-0.603991
SLC8A1	Plasma Cell	3.04702	0.854347	-0.961493
AQP3	Plasma Cell	4.01891	0.862869	-0.475515
SPINK1	Plasma Cell	4.36039	0.889107	-0.929048
VCAM1	Plasma Cell	2.4166	0.530643	-0.818062
ITGB6	Plasma Cell	1.68111	0.424516	-0.968355
ITGB8	Plasma Cell	4.72813	1.14188	-1.31819
VIM	Plasma Cell	15.1563	3.64797	0.0110667
TPM1	Plasma Cell	6.33044	1.42946	-1.26295
CCL2	Plasma Cell	4.70186	0.992238	0.052915
CXCL1	Plasma Cell	2.15393	0.493297	-1.06459
CLDN1	Plasma Cell	7.30234	1.83432	-0.312242
MMP7	Plasma Cell	1.47097	0.345102	-0.767013
FCN1	Plasma Cell	4.28159	1.11776	-0.40336
LYZ	Plasma Cell	6.56685	2.20949	-0.357335
FCGR3A	Plasma Cell	1.65485	0.334926	-0.916689
CD14	Plasma Cell	9.32493	2.96112	0.267813
C1QA	Plasma Cell	13.7116	3.52395	0.654368
SELENOP	Plasma Cell	9.77147	2.6643	0.655465
HLA-DRA	Plasma Cell	11.5577	3.25701	-0.253414
IRF8	Plasma Cell	7.35487	1.76057	-0.43357
CLEC4C	Plasma Cell	1.60231	0.335681	-0.501019
CPA3	Plasma Cell	1.2083	0.322435	-0.221719
IL7R	Plasma Cell	5.25348	1.49154	-0.538772
CCL5	Plasma Cell	3.41476	0.762974	-0.485219
FOXP3	Plasma Cell	3.67744	1.07627	-0.82042
GNLY	Plasma Cell	3.12582	0.822895	-0.550035
NKG7	Plasma Cell	1.68111	0.385282	-0.524558
CD19	Plasma Cell	7.19727	1.60265	0.650931
JCHAIN	Plasma Cell	30	63.3663	2.5
LUM	Plasma Cell	20.3572	5.75308	0.68064
DCN	Plasma Cell	14.7885	3.86709	0.486274
COL1A1	Plasma Cell	11.1111	3.26599	-0.0790631
COL3A1	Plasma Cell	5.25348	1.29092	-0.38196
CCN2	Plasma Cell	4.80693	1.24792	-0.533127
PODXL	Plasma Cell	1.07696	0.193234	-0.59484
WT1	Plasma Cell	1.81245	0.440987	-0.79185
REN	Plasma Cell	3.15209	0.98236	-0.336871
RAMP3	Plasma Cell	2.28526	0.455919	-0.844136
FLT1	Plasma Cell	2.31153	0.454508	-1.08082
PDGFRB	Plasma Cell	2.52167	0.524608	-0.848037
RGS5	Plasma Cell	3.23089	1.09698	-0.28529
MYH11	Plasma Cell	4.28159	1.31648	-0.361208
HNF4A	Fibroblast	6.83906	2.11528	-0.410336
MME	Fibroblast	3.13768	0.957297	-0.496919
ASS1	Fibroblast	6.49606	1.87	-0.208893
KNG1	Fibroblast	3.82963	1.17175	-0.443164
CASR	Fibroblast	4.33369	1.31047	-0.57657
SLC12A3	Fibroblast	1.64639	0.455772	-0.357108
SLC8A1	Fibroblast	4.60511	1.35013	-0.42363
AQP3	Fibroblast	3.40014	0.954354	-0.315148
SPINK1	Fibroblast	4.71844	1.45239	-0.488267
VCAM1	Fibroblast	4.36352	1.25125	0.575928
ITGB6	Fibroblast	2.46958	0.704739	-0.513091
ITGB8	Fibroblast	6.08745	1.97539	-0.583203
VIM	Fibroblast	18.3339	6.52914	0.902275
TPM1	Fibroblast	16.1059	5.79514	0.930475
CCL2	Fibroblast	5.92341	2.18607	2.01948
CXCL1	Fibroblast	3.33751	0.916641	0.909607
CLDN1	Fibroblast	5.9592	1.90097	-0.209833
MMP7	Fibroblast	1.84622	0.523044	-0.56376
FCN1	Fibroblast	4.70353	1.3563	-0.212098
LYZ	Fibroblast	9.33548	3.84902	0.118158
FCGR3A	Fibroblast	1.94464	0.550938	-0.269887
CD14	Fibroblast	9.66058	3.37876	0.46386
C1QA	Fibroblast	9.29969	3.15251	0.492692
SELENOP	Fibroblast	11.8856	4.05887	1.43372
HLA-DRA	Fibroblast	14.6952	5.83138	0.29283
IRF8	Fibroblast	9.1088	2.76156	0.0966694
CLEC4C	Fibroblast	1.94763	0.550151	-0.0453049
CPA3	Fibroblast	1.35111	0.33599	-0.190094
IL7R	Fibroblast	5.98008	1.90881	-0.113251
CCL5	Fibroblast	4.21141	1.21285	0.342228
FOXP3	Fibroblast	4.14579	1.35493	-0.259214
GNLY	Fibroblast	3.69244	1.03952	-0.209223
NKG7	Fibroblast	2.03412	0.552216	0.0449846
CD19	Fibroblast	4.65581	1.3962	-0.156594
JCHAIN	Fibroblast	4.32773	2.26697	0.642364
LUM	Fibroblast	30	24.0381	2.5
DCN	Fibroblast	30	15.7448	2.5
COL1A1	Fibroblast	14.1494	4.29138	0.284474
COL3A1	Fibroblast	9.00441	2.38368	0.352967
CCN2	Fibroblast	17.3318	6.93124	1.8093
PODXL	Fibroblast	1.72393	0.481062	-0.206255
WT1	Fibroblast	2.93188	0.876632	0.0365837
REN	Fibroblast	4.58125	1.66809	0.0358729
RAMP3	Fibroblast	3.02434	0.779356	-0.249417
FLT1	Fibroblast	2.84538	0.767366	-0.35881
PDGFRB	Fibroblast	7.89489	2.38803	1.28281
RGS5	Fibroblast	4.25018	1.42646	0.0538204
MYH11	Fibroblast	6.52291	1.93267	0.394275
HNF4A	Myofibroblast	6.69833	1.91847	-0.673164
MME	Myofibroblast	3.03412	0.941808	-0.511711
ASS1	Myofibroblast	6.26454	1.67609	-0.418543
KNG1	Myofibroblast	3.51154	0.992588	-0.627821
CASR	Myofibroblast	4.23129	1.25263	-0.713587
SLC12A3	Myofibroblast	1.76183	0.458357	-0.353329
SLC8A1	Myofibroblast	4.74506	1.38374	-0.391399
AQP3	Myofibroblast	3.26435	0.867751	-0.46676
SPINK1	Myofibroblast	4.73536	1.43559	-0.499876
VCAM1	Myofibroblast	5.23943	1.43755	0.863227
ITGB6	Myofibroblast	2.96627	0.814139	-0.355409
ITGB8	Myofibroblast	6.27908	1.90418	-0.637367
VIM	Myofibroblast	22.9013	8.03385	1.23891
TPM1	Myofibroblast	21.6605	7.51795	1.41237
CCL2	Myofibroblast	6.05613	1.95547	1.70481
CXCL1	Myofibroblast	3.04382	0.802059	0.422013
CLDN1	Myofibroblast	5.84287	1.79293	-0.377057
MMP7	Myofibroblast	2.71181	0.78941	-0.300083
FCN1	Myofibroblast	5.06252	1.48048	-0.120069
LYZ	Myofibroblast	10.5249	4.17368	0.192831
FCGR3A	Myofibroblast	2.1108	0.554205	-0.260813
CD14	Myofibroblast	8.86002	2.84091	0.207538
C1QA	Myofibroblast	8.8261	2.73337	0.291892
SELENOP	Myofibroblast	10.5467	3.29037	1.03611
HLA-DRA	Myofibroblast	15.064	5.69432	0.269422
IRF8	Myofibroblast	9.95783	3.04132	0.219614
CLEC4C	Myofibroblast	2.13019	0.581972	0.0168812
CPA3	Myofibroblast	1.56311	0.41307	-0.0161517
IL7R	Myofibroblast	5.48662	1.6409	-0.378785
CCL5	Myofibroblast	4.08104	1.13599	0.21352
FOXP3	Myofibroblast	4.05438	1.19863	-0.565237
GNLY	Myofibroblast	3.58424	0.973696	-0.3088
NKG7	Myofibroblast	2.12534	0.558384	0.0648349
CD19	Myofibroblast	4.47606	1.31655	-0.486863
JCHAIN	Myofibroblast	3.63271	1.63991	0.331838
LUM	Myofibroblast	30	28.7316	2.5
DCN	Myofibroblast	30	15.5437	2.5
COL1A1	Myofibroblast	30	49.8607	2.5
COL3A1	Myofibroblast	30	30.1416	2.5
CCN2	Myofibroblast	22.058	8.81897	2.20597
PODXL	Myofibroblast	1.74244	0.463057	-0.22825
WT1	Myofibroblast	2.39434	0.647302	-0.372191
REN	Myofibroblast	4.11497	1.22416	-0.192465
RAMP3	Myofibroblast	3.1456	0.831254	-0.164189
FLT1	Myofibroblast	2.91295	0.74667	-0.402463
PDGFRB	Myofibroblast	11.2641	3.33477	1.94039
RGS5	Myofibroblast	4.49544	1.48364	0.107943
MYH11	Myofibroblast	6.91402	2.03562	0.50479
HNF4A	PEC	7.69988	2.53825	0.102438
MME	PEC	6.10477	2.13144	0.377976
ASS1	PEC	10.6538	3.36329	1.04656
KNG1	PEC	3.72194	1.46393	-0.172459
CASR	PEC	4.17487	1.46573	-0.225117
SLC12A3	PEC	1.26034	0.388347	-0.45811
SLC8A1	PEC	3.2887	1.24419	-0.528336
AQP3	PEC	4.03702	1.18076	0.0515007
SPINK1	PEC	4.86412	1.65033	-0.357153
VCAM1	PEC	8.52698	2.6686	2.3404
ITGB6	PEC	2.40252	0.778758	-0.40534
ITGB8	PEC	12.5246	4.4209	0.758204
VIM	PEC	15.0453	5.4404	0.613692
TPM1	PEC	22.7452	10.0412	1.96568
CCL2	PEC	3.11146	1.06845	0.210148
CXCL1	PEC	2.63883	0.79918	0.409362
CLDN1	PEC	13.9228	5.09561	2.5
MMP7	PEC	6.71524	2.38138	0.74104
FCN1	PEC	4.11579	1.44462	-0.146164
LYZ	PEC	4.11579	1.52979	-0.631543
FCGR3A	PEC	2.14651	0.7038	0.135488
CD14	PEC	5.7503	2.11061	-0.20493
C1QA	PEC	4.66719	1.53933	-0.435433
SELENOP	PEC	3.8204	1.32204	-0.4454
HLA-DRA	PEC	4.88381	2.1326	-0.607644
IRF8	PEC	6.34108	2.21966	-0.169923
CLEC4C	PEC	1.96928	0.643281	0.133242
CPA3	PEC	1.20126	0.435651	0.0330118
IL7R	PEC	5.88814	2.27423	0.211956
CCL5	PEC	3.20993	1.08547	0.126385
FOXP3	PEC	4.23395	1.6054	0.191206
GNLY	PEC	3.58409	1.21201	0.0371877
NKG7	PEC	1.85112	0.529024	-0.03037
CD19	PEC	4.05672	1.40221	-0.132104
JCHAIN	PEC	1.71327	0.523361	-0.469293
LUM	PEC	7.20756	3.10365	-0.137464
DCN	PEC	7.79835	3.25439	0.257605
COL1A1	PEC	10.3387	4.16969	0.245209
COL3A1	PEC	7.62111	2.76164	0.552508
CCN2	PEC	20.9925	9.12696	2.26335
PODXL	PEC	4.11579	1.42727	0.682083
WT1	PEC	5.71091	1.70187	1.17963
REN	PEC	4.27334	1.77381	0.0846312
RAMP3	PEC	3.32808	1.18072	0.353578
FLT1	PEC	3.269	0.994125	0.0885584
PDGFRB	PEC	5.23828	1.62206	0.5989
RGS5	PEC	4.17487	1.78987	0.37812
MYH11	PEC	5.76999	1.70853	0.139607
HNF4A	Podocyte	6.97674	1.7358	-0.933489
MME	Podocyte	30	27.886	2.5
ASS1	Podocyte	7.55238	1.7965	-0.286644
KNG1	Podocyte	4.28275	1.22086	-0.39521
CASR	Podocyte	4.62814	1.15758	-0.946549
SLC12A3	Podocyte	1.81902	0.423731	-0.404509
SLC8A1	Podocyte	2.99332	0.706563	-1.15002
AQP3	Podocyte	3.70711	0.890438	-0.426373
SPINK1	Podocyte	5.82547	1.42098	-0.510038
VCAM1	Podocyte	1.95717	0.386545	-1.17532
ITGB6	Podocyte	3.17753	0.756063	-0.437893
ITGB8	Podocyte	30	14.9939	2.5
VIM	Podocyte	30	12.0598	1.91987
TPM1	Podocyte	9.25627	2.35295	-0.575896
CCL2	Podocyte	1.95717	0.503311	-1.12648
CXCL1	Podocyte	2.60189	0.62719	-0.385385
CLDN1	Podocyte	7.16095	1.97035	-0.105682
MMP7	Podocyte	1.70389	0.390122	-0.713155
FCN1	Podocyte	4.65116	1.10958	-0.410296
LYZ	Podocyte	3.61501	0.846932	-0.994051
FCGR3A	Podocyte	2.23348	0.488957	-0.44577
CD14	Podocyte	5.84849	1.42188	-0.694424
C1QA	Podocyte	4.53603	1.2069	-0.700221
SELENOP	Podocyte	6.72346	1.81124	0.0159537
HLA-DRA	Podocyte	2.87819	0.72609	-1.296
IRF8	Podocyte	5.2268	1.39108	-0.67983
CLEC4C	Podocyte	1.91112	0.40337	-0.349732
CPA3	Podocyte	1.49666	0.329645	-0.204857
IL7R	Podocyte	6.53926	1.8563	-0.163311
CCL5	Podocyte	2.64794	0.652029	-0.721852
FOXP3	Podocyte	4.42091	1.15965	-0.644959
GNLY	Podocyte	3.75317	0.963869	-0.323949
NKG7	Podocyte	1.79599	0.403641	-0.458656
CD19	Podocyte	4.55906	1.17494	-1.1032
JCHAIN	Podocyte	1.79599	0.518585	-0.473869
LUM	Podocyte	4.48998	1.01915	-1.30224
DCN	Podocyte	30	17.6102	2.5
COL1A1	Podocyte	4.78932	1.04257	-1.32199
COL3A1	Podocyte	3.84527	0.930671	-0.704358
CCN2	Podocyte	30	18.6399	2.5
PODXL	Podocyte	30	22.8151	2.5
WT1	Podocyte	27.2623	8.66557	2.5
REN	Podocyte	4.19065	1.24397	-0.181338
RAMP3	Podocyte	15.1738	4.17744	2.5
FLT1	Podocyte	5.24983	1.25467	0.543649
PDGFRB	Podocyte	12.1805	2.72378	1.53496
RGS5	Podocyte	2.74004	0.676137	-0.805812
MYH11	Podocyte	7.18397	1.70608	0.136707
HNF4A	Endothelia Glomerular	4.84618	1.97343	-0.59803
MME	Endothelia Glomerular	11.5117	5.6428	1.7781
ASS1	Endothelia Glomerular	3.53953	1.30202	-0.869783
KNG1	Endothelia Glomerular	3.07641	1.13594	-0.478821
CASR	Endothelia Glomerular	3.19219	1.2864	-0.633157
SLC12A3	Endothelia Glomerular	1.10817	0.41167	-0.422627
SLC8A1	Endothelia Glomerular	2.21634	0.835113	-0.985161
AQP3	Endothelia Glomerular	2.18326	0.828606	-0.537609
SPINK1	Endothelia Glomerular	3.29143	1.40778	-0.519275
VCAM1	Endothelia Glomerular	1.32319	0.469401	-0.965605
ITGB6	Endothelia Glomerular	1.67053	0.603175	-0.668816
ITGB8	Endothelia Glomerular	11.3298	5.19066	1.05511
VIM	Endothelia Glomerular	9.60966	4.33872	0.267066
TPM1	Endothelia Glomerular	5.67317	2.40072	-0.54573
CCL2	Endothelia Glomerular	1.83592	0.827383	-0.308851
CXCL1	Endothelia Glomerular	1.57129	0.564795	-0.694661
CLDN1	Endothelia Glomerular	3.45683	1.3276	-1.18008
MMP7	Endothelia Glomerular	1	0.249779	-0.887262
FCN1	Endothelia Glomerular	3.88687	1.55897	-0.0642427
LYZ	Endothelia Glomerular	2.46444	1.01918	-0.891311
FCGR3A	Endothelia Glomerular	1.47205	0.650008	-0.00285869
CD14	Endothelia Glomerular	4.8958	1.83739	-0.384737
C1QA	Endothelia Glomerular	3.24181	1.35183	-0.580191
SELENOP	Endothelia Glomerular	3.27489	1.32224	-0.445184
HLA-DRA	Endothelia Glomerular	12.4049	5.2025	0.181291
IRF8	Endothelia Glomerular	3.77109	1.58366	-0.547074
CLEC4C	Endothelia Glomerular	1.20741	0.43802	-0.27509
CPA3	Endothelia Glomerular	1	0.339313	-0.182391
IL7R	Endothelia Glomerular	4.16804	1.99333	-0.0345402
CCL5	Endothelia Glomerular	1.7863	0.55872	-0.933518
FOXP3	Endothelia Glomerular	3.17565	1.47282	-0.0415375
GNLY	Endothelia Glomerular	3.01025	1.16492	-0.0281309
NKG7	Endothelia Glomerular	1.27357	0.488515	-0.164777
CD19	Endothelia Glomerular	3.37413	1.43864	0.0149735
JCHAIN	Endothelia Glomerular	1.62091	0.64636	-0.356156
LUM	Endothelia Glomerular	2.76216	1.02136	-1.30044
DCN	Endothelia Glomerular	5.59047	2.13526	-0.261169
COL1A1	Endothelia Glomerular	2.39828	1.06175	-1.30622
COL3A1	Endothelia Glomerular	1.32319	0.480373	-1.2048
CCN2	Endothelia Glomerular	4.99504	1.92071	-0.0466937
PODXL	Endothelia Glomerular	10.4532	4.53336	2.16388
WT1	Endothelia Glomerular	3.65531	1.30208	0.677418
REN	Endothelia Glomerular	2.48098	0.905404	-0.38655
RAMP3	Endothelia Glomerular	10.5194	4.47894	2.5
FLT1	Endothelia Glomerular	12.7522	5.67407	2.5
PDGFRB	Endothelia Glomerular	2.33212	0.776052	-0.440672
RGS5	Endothelia Glomerular	1.73669	0.685451	-0.792936
MYH11	Endothelia Glomerular	4.06881	1.36748	-0.29145
HNF4A	Mesangial Cell	4.46794	2.80661	0.396879
MME	Mesangial Cell	8.10522	4.93375	1.56795
ASS1	Mesangial Cell	3.05833	1.29033	-0.885041
KNG1	Mesangial Cell	2.59896	1.59226	-0.0635686
CASR	Mesangial Cell	2.41017	1.45265	-0.253853
SLC12A3	Mesangial Cell	1	0.448156	-0.36828
SLC8A1	Mesangial Cell	1.92562	1.09731	-0.682
AQP3	Mesangial Cell	1.63615	0.952478	-0.318362
SPINK1	Mesangial Cell	2.85067	1.58905	-0.396669
VCAM1	Mesangial Cell	1.68649	0.849158	-0.134998
ITGB6	Mesangial Cell	1.20823	0.661769	-0.577813
ITGB8	Mesangial Cell	8.3821	5.54687	1.18021
VIM	Mesangial Cell	6.94104	3.77982	0.0627495
TPM1	Mesangial Cell	4.78258	2.6665	-0.385255
CCL2	Mesangial Cell	1.44736	0.78285	-0.412185
CXCL1	Mesangial Cell	1.17677	0.579348	-0.621434
CLDN1	Mesangial Cell	3.64357	1.9507	-0.134928
MMP7	Mesangial Cell	1	0.488261	-0.601555
FCN1	Mesangial Cell	2.58637	1.58614	-0.0453159
LYZ	Mesangial Cell	2.32207	1.33471	-0.72401
FCGR3A	Mesangial Cell	1.06979	0.514977	-0.371056
CD14	Mesangial Cell	2.97653	1.68959	-0.489363
C1QA	Mesangial Cell	2.92618	1.81237	-0.242703
SELENOP	Mesangial Cell	2.2906	1.18028	-0.597413
HLA-DRA	Mesangial Cell	2.46681	1.29396	-0.967508
IRF8	Mesangial Cell	3.0898	1.70664	-0.467386
CLEC4C	Mesangial Cell	1	0.482116	-0.182656
CPA3	Mesangial Cell	1	0.392281	-0.0621133
IL7R	Mesangial Cell	3.8827	2.4687	0.370511
CCL5	Mesangial Cell	1.56692	0.774862	-0.460752
FOXP3	Mesangial Cell	3.3541	2.11516	0.987503
GNLY	Mesangial Cell	3.07721	1.78859	0.740221
NKG7	Mesangial Cell	1.08867	0.609352	0.225928
CD19	Mesangial Cell	2.66188	1.49625	0.243082
JCHAIN	Mesangial Cell	1.53546	0.916778	-0.134567
LUM	Mesangial Cell	2.75628	1.46646	-0.973581
DCN	Mesangial Cell	5.88383	3.17322	0.224869
COL1A1	Mesangial Cell	2.61154	1.24147	-1.16517
COL3A1	Mesangial Cell	2.06406	1.18452	-0.471581
CCN2	Mesangial Cell	6.84664	3.7296	0.848835
PODXL	Mesangial Cell	3.43591	1.42441	0.679968
WT1	Mesangial Cell	2.40388	1.1229	0.423292
REN	Mesangial Cell	2.58637	1.98588	0.177069
RAMP3	Mesangial Cell	2.83179	1.42828	0.672342
FLT1	Mesangial Cell	2.2088	1.06974	0.226485
PDGFRB	Mesangial Cell	5.07835	2.78085	1.57555
RGS5	Mesangial Cell	1.88157	1.12644	-0.252868
MYH11	Mesangial Cell	3.59952	1.78229	0.225676
HNF4A	JG Cell	5.65276	2.12348	-0.399748
MME	JG Cell	2.96097	1.47417	-0.060629
ASS1	JG Cell	4.71063	1.92815	-0.148774
KNG1	JG Cell	1.88425	0.80339	-0.841784
CASR	JG Cell	2.5572	1.33629	-0.516511
SLC12A3	JG Cell	1	0.289696	-0.615093
SLC8A1	JG Cell	7.80619	3.71268	1.15584
AQP3	JG Cell	2.01884	0.622876	-0.936848
SPINK1	JG Cell	5.38358	1.95465	-0.173555
VCAM1	JG Cell	2.82638	1.36762	0.758045
ITGB6	JG Cell	2.01884	0.874578	-0.272325
ITGB8	JG Cell	3.49933	1.2095	-1.24869
VIM	JG Cell	14.5357	7.13909	1.0462
TPM1	JG Cell	14.8048	6.74976	1.21081
CCL2	JG Cell	1.3459	0.452821	-1.26957
CXCL1	JG Cell	1.3459	0.359318	-1.80814
CLDN1	JG Cell	3.23015	1.28687	-1.25787
MMP7	JG Cell	1	0.176746	-0.985769
FCN1	JG Cell	2.69179	0.725245	-0.77069
LYZ	JG Cell	4.57604	2.57272	-0.233796
FCGR3A	JG Cell	1	0.391106	-0.738918
CD14	JG Cell	3.49933	1.69646	-0.484375
C1QA	JG Cell	3.76851	1.246	-0.667082
SELENOP	JG Cell	3.09556	1.40489	-0.360796
HLA-DRA	JG Cell	5.24899	2.46284	-0.491887
IRF8	JG Cell	4.17227	1.67591	-0.486955
CLEC4C	JG Cell	1.07672	0.295285	-0.595003
CPA3	JG Cell	1.21131	0.543869	0.258373
IL7R	JG Cell	4.57604	1.97131	-0.0548304
CCL5	JG Cell	1.88425	0.699143	-0.619479
FOXP3	JG Cell	2.15343	0.69656	-1.72043
GNLY	JG Cell	2.69179	1.13586	-0.0691413
NKG7	JG Cell	1	0.213797	-1.18605
CD19	JG Cell	3.49933	1.91663	1.76381
JCHAIN	JG Cell	1.3459	0.572687	-0.422862
LUM	JG Cell	6.86406	2.62615	-0.340634
DCN	JG Cell	3.49933	1.56374	-0.603196
COL1A1	JG Cell	6.72948	3.08015	-0.154236
COL3A1	JG Cell	4.71063	3.40839	0.851477
CCN2	JG Cell	4.30686	2.09541	0.0612428
PODXL	JG Cell	1.61507	0.519494	-0.160188
WT1	JG Cell	1.61507	0.640323	-0.385506
REN	JG Cell	30	180.989	2.5
RAMP3	JG Cell	2.15343	0.783871	-0.241904
FLT1	JG Cell	2.69179	0.984233	0.0701283
PDGFRB	JG Cell	8.61373	3.82567	2.22667
RGS5	JG Cell	14.2665	7.18526	2.5
MYH11	JG Cell	16.4199	7.85159	2.5
HNF4A	Endothelia	6.76174	2.59521	0.166755
MME	Endothelia	3.48857	1.5196	-0.0267581
ASS1	Endothelia	6.83107	2.30196	0.21129
KNG1	Endothelia	3.69408	1.40979	-0.220106
CASR	Endothelia	3.82035	1.41135	-0.34563
SLC12A3	Endothelia	1.46079	0.468832	-0.338086
SLC8A1	Endothelia	3.48857	1.2949	-0.477612
AQP3	Endothelia	2.81265	0.968006	-0.291864
SPINK1	Endothelia	4.3081	1.7051	-0.322604
VCAM1	Endothelia	4.37248	1.49296	0.944444
ITGB6	Endothelia	2.16643	0.74353	-0.456051
ITGB8	Endothelia	5.38513	2.2756	-0.368253
VIM	Endothelia	12.3796	4.9571	0.469564
TPM1	Endothelia	6.25665	2.30638	-0.605728
CCL2	Endothelia	2.60467	0.978743	0.0244475
CXCL1	Endothelia	2.19367	0.711835	0.0157325
CLDN1	Endothelia	4.83548	1.8163	-0.340336
MMP7	Endothelia	1.74552	0.589024	-0.49438
FCN1	Endothelia	4.46161	1.62157	-0.0209368
LYZ	Endothelia	6.21952	2.84165	-0.150173
FCGR3A	Endothelia	1.748	0.562923	-0.23669
CD14	Endothelia	6.42006	2.55377	0.0555706
C1QA	Endothelia	5.47426	2.34974	0.0872719
SELENOP	Endothelia	4.57798	1.65134	-0.125363
HLA-DRA	Endothelia	12.9936	5.76229	0.28109
IRF8	Endothelia	5.67729	1.95511	-0.316867
CLEC4C	Endothelia	1.68363	0.547222	-0.0510928
CPA3	Endothelia	1.00275	0.300823	-0.272817
IL7R	Endothelia	5.43217	2.26209	0.201743
CCL5	Endothelia	3.04291	1.07247	0.103619
FOXP3	Endothelia	4.18926	1.81072	0.529225
GNLY	Endothelia	3.38211	1.14823	-0.051614
NKG7	Endothelia	1.60687	0.51671	-0.0708489
CD19	Endothelia	4.16202	1.60386	0.65547
JCHAIN	Endothelia	2.08225	0.823443	-0.207303
LUM	Endothelia	7.72488	3.23733	-0.0848141
DCN	Endothelia	5.62529	2.02657	-0.321134
COL1A1	Endothelia	9.89131	5.3215	0.584678
COL3A1	Endothelia	4.73644	1.82647	0.0139003
CCN2	Endothelia	5.24153	1.99298	-0.00128235
PODXL	Endothelia	3.75845	1.32523	0.604858
WT1	Endothelia	2.16891	0.748263	-0.185635
REN	Endothelia	5.19944	2.1497	0.244086
RAMP3	Endothelia	11.1392	4.34936	2.5
FLT1	Endothelia	7.28664	2.94873	2.5
PDGFRB	Endothelia	2.04511	0.576574	-0.758597
RGS5	Endothelia	7.22474	3.75016	1.61475
MYH11	Endothelia	5.22419	1.77334	0.215354
HNF4A	SMC/Pericyte	6.53638	2.57905	0.148615
MME	SMC/Pericyte	3.00367	1.24615	-0.240645
ASS1	SMC/Pericyte	6.32651	2.20071	0.117951
KNG1	SMC/Pericyte	3.19168	1.38103	-0.245862
CASR	SMC/Pericyte	3.62015	1.48907	-0.174215
SLC12A3	SMC/Pericyte	1.43844	0.483202	-0.317351
SLC8A1	SMC/Pericyte	4.3809	1.57845	-0.213155
AQP3	SMC/Pericyte	2.5752	0.850484	-0.497827
SPINK1	SMC/Pericyte	4.24537	1.72088	-0.312783
VCAM1	SMC/Pericyte	2.83316	0.914758	-0.00903555
ITGB6	SMC/Pericyte	2.03743	0.671175	-0.563503
ITGB8	SMC/Pericyte	4.95803	2.16429	-0.445563
VIM	SMC/Pericyte	14.6161	6.01811	0.772411
TPM1	SMC/Pericyte	11.783	4.53251	0.492093
CCL2	SMC/Pericyte	2.27352	0.840661	-0.278527
CXCL1	SMC/Pericyte	1.8057	0.585934	-0.58852
CLDN1	SMC/Pericyte	4.97552	1.85509	-0.280063
MMP7	SMC/Pericyte	1.44281	0.474235	-0.617046
FCN1	SMC/Pericyte	3.84313	1.41713	-0.166425
LYZ	SMC/Pericyte	5.1198	2.38397	-0.296336
FCGR3A	SMC/Pericyte	1.8538	0.620286	-0.0812492
CD14	SMC/Pericyte	6.06418	2.44245	-0.00667525
C1QA	SMC/Pericyte	5.51766	2.31277	0.0663301
SELENOP	SMC/Pericyte	4.16229	1.57912	-0.192009
HLA-DRA	SMC/Pericyte	6.532	2.6607	-0.427711
IRF8	SMC/Pericyte	5.14603	1.83671	-0.386944
CLEC4C	SMC/Pericyte	1.44281	0.475609	-0.196121
CPA3	SMC/Pericyte	1	0.243189	-0.413347
IL7R	SMC/Pericyte	5.25096	2.20108	0.149862
CCL5	SMC/Pericyte	2.69762	0.951232	-0.115843
FOXP3	SMC/Pericyte	4.18853	1.90002	0.668602
GNLY	SMC/Pericyte	3.06488	1.1893	0.00586072
NKG7	SMC/Pericyte	1.59147	0.519693	-0.0610116
CD19	SMC/Pericyte	3.75131	1.4366	0.00679882
JCHAIN	SMC/Pericyte	2.40906	1.06385	-0.0268527
LUM	SMC/Pericyte	9.66684	3.95343	0.171637
DCN	SMC/Pericyte	7.81305	3.07689	0.185176
COL1A1	SMC/Pericyte	13.0159	5.48803	0.628563
COL3A1	SMC/Pericyte	9.16842	3.96856	1.07689
CCN2	SMC/Pericyte	4.29346	1.56583	-0.287369
PODXL	SMC/Pericyte	1.29853	0.388365	-0.32248
WT1	SMC/Pericyte	1.95873	0.67427	-0.321263
REN	SMC/Pericyte	7.24467	5.07302	1.06787
RAMP3	SMC/Pericyte	2.28664	0.664156	-0.447839
FLT1	SMC/Pericyte	2.64953	0.840368	-0.208809
PDGFRB	SMC/Pericyte	13.5143	5.78516	2.5
RGS5	SMC/Pericyte	18.3193	10.3063	2.5
MYH11	SMC/Pericyte	14.2314	6.2167	2.5
