# Supplementary material for: Multiomic analysis of human kidney disease identifies a tractable inflammatory and pro-fibrotic tubular cell phenotype
Source: Nat Commun. 2025 May 22;16:4745. doi: 10.1038/s41467-025-59997-4 (PMC12095627; doi:10.1038/s41467-025-59997-4)
Supplement: Supplementary file 6 — Source Data [file 41467_2025_59997_MOESM6_ESM.zip › Source Data/Figure7.xlsx]

## Sheet: Figure 7a
TF	LFC Gene Expression	LFC TF score
ADNP	-0.110153	-0.206209
AHDC1	-0.0409865	-0.264669
AHR	-0.149078	-0.69218
ALX1	-0.000740572	-0.390647
AR	-0.200762	0.54674
ARID5B	-0.106212	-0.507591
ARNT	-0.0424587	-0.182335
ARNT2	-0.270488	-0.409025
ARNTL	0.0522321	0.0484782
ARNTL2	-0.0894928	-1.50269
ATF1	0.018128	-0.152528
ATF3	-0.134029	-0.985046
ATF5	0.00113197	-0.720728
ATF6	-0.0307989	-0.464799
ATF7	0.00989344	-0.217373
BACH1	-0.066491	-0.886821
BACH2	-0.256938	-0.419965
BARX2	-0.0142885	-0.294472
BATF	0.000539836	-0.368544
BBX	-0.150397	-0.373453
BCL11A	-0.0556051	-0.21817
BCL11B	-0.00676272	-0.119576
BCL6	-0.053955	-1.05054
BHLHE40	-0.131247	-0.645846
BHLHE41	-0.0287353	-0.478599
BNC2	-0.398082	-0.0424911
BPTF	-0.0771654	-0.333234
CARF	0.0139601	-0.198034
CEBPB	0.00363758	-0.176994
CEBPD	0.0151339	-0.117263
CEBPZ	-0.015394	0.0597332
CLOCK	-0.0150432	0.0945504
CREB3L2	0.0231949	-0.346489
CREB5	-0.952448	-1.27846
CREM	0.00565723	-0.596121
CUX1	0.251197	0.608963
CUX2	0.00748889	-0.292857
DDIT3	-0.0142289	-0.0472327
DEAF1	-0.00978687	0.033702
DMRT2	-0.00219088	-0.134582
E2F1	-0.00165021	0.0373497
E2F2	-0.000733142	0.0129227
E2F3	0.0981782	0.967041
E2F4	-0.00240673	-0.151002
E2F7	-0.00310652	-0.175903
EBF1	-0.0069446	-0.351789
EBF2	-0.00129478	-0.206959
EBF3	-3.18792e-05	-0.309953
EBF4	-0.0345533	-0.487606
EGR1	-0.0508746	-0.419991
EGR2	0.00197957	-0.316818
EGR3	0.000539836	-0.301375
EHF	-0.00784623	-0.762012
ELF1	-0.000390802	-0.596925
ELF2	0.0190008	-0.231411
ELF3	-0.38575	-1.46151
ELF5	-0.00165021	-0.395151
ELK3	-0.0317606	-0.255755
ELK4	-0.0326301	-0.455083
EMX1	0.0121779	-0.141584
EMX2	-0.0096293	0.0209199
EPAS1	0.012284	-0.34284
ERF	0.0511001	0.510513
ERG	-0.00168376	-0.394882
ESRRA	0.0207689	0.551249
ESRRB	0.00423112	-0.0778655
ESRRG	0.285365	-0.0513776
ETS1	-0.153205	-0.281751
ETS2	-0.00619496	-0.308864
ETV1	-0.0209244	-0.494861
ETV5	0.0918719	0.216328
ETV6	-0.209028	-0.722859
FLI1	-0.000961695	-0.210264
FOS	-0.018575	-0.330049
FOSB	0.00829098	-0.33481
FOSL1	-0.00583735	-1.04667
FOSL2	-0.194105	-1.16274
FOXC1	0.00263962	-0.127052
FOXD1	0.00108787	-0.210179
FOXI1	-7.9879e-06	-0.158196
FOXJ3	0.0596544	-0.115188
FOXK2	0.0404539	-0.0777737
FOXN3	-0.0696972	-0.376584
FOXO1	0.297987	0.636851
FOXO3	0.357326	0.482753
FOXP1	-0.411806	-0.541275
FOXP2	-0.440931	-0.312469
FOXP3	-0.000548032	0.113411
GABPA	-0.0105586	-0.435978
GATA2	-0.00146554	-0.301263
GATA3	-0.00274989	-0.346453
GATA5	0.000362714	-0.0697747
GATA6	0.00233163	-0.494763
GATAD2A	0.0145177	0.807955
GFI1B	-0.000208818	-0.705499
GLI2	-5.56626e-05	-0.583606
GLIS1	0.104764	0.998056
GLIS2	0.00871004	0.364392
GLIS3	-0.811417	-0.2798
GRHL2	-0.00803543	-0.303595
GTF2B	0.0089548	-0.0489924
GTF2I	-0.271524	-0.319998
GTF2IRD1	-0.0473559	-0.0324405
HDX	-0.0872236	-0.933524
HES1	-0.0338298	-0.243018
HES2	0.00918359	0.781089
HES4	-0.0251614	-0.17995
HESX1	0.00122734	-0.186952
HIC1	-0.00110301	-0.0729419
HIF1A	-0.419368	-0.973934
HIVEP1	-0.0774114	-0.928806
HIVEP2	-0.206522	-1.30337
HLF	-0.0637348	-0.558143
HLX	0.00180331	-0.182267
HMG20A	-0.00682039	0.22066
HMG20B	-0.0138597	-0.344619
HMGA2	-0.026004	-1.22638
HMX2	-0.000733142	-0.474974
HNF1A	0.143621	1.46778
HNF1B	-0.185478	-0.227311
HNF4A	0.472884	1.27127
HNF4G	-0.0308846	0.689087
HOMEZ	0.011398	0.751878
HOXA10	-0.0203698	-0.636768
HOXA3	-0.0454594	-0.273304
HOXA5	-0.00860141	-0.215138
HOXA6	-0.00463374	-0.0512849
HOXA9	-0.063156	-0.488316
HOXB3	-0.0399481	-0.442641
HOXB5	-0.00784419	-0.230799
HOXB6	-0.00404036	-0.287421
HOXB7	0.0012112	-0.400681
HOXB8	0.00171976	-0.193651
HOXB9	-0.00110301	-0.485792
HOXC10	0.00159202	-0.164538
HOXC4	0.0139122	-0.12769
HOXC6	0.00190281	-0.295427
HOXC8	0.000805357	-0.0892878
HOXC9	0.0155685	0.0920286
HOXD10	-0.00456663	-0.298552
HOXD3	0.0259673	-0.184187
HOXD4	0.0144199	-0.230838
HOXD8	0.00315742	-0.0566549
HOXD9	-0.00274989	-0.122647
HSF1	-0.00987902	-0.00130955
HSF5	0.0079308	0.0238877
IKZF1	-0.00421386	-0.18845
IKZF2	-0.0488214	-0.218709
IKZF3	-0.00584802	-0.155554
IRF1	-0.0383859	-0.288541
IRF2	-0.00531598	-0.293948
IRF3	-0.0343941	-0.638512
IRF4	-7.9879e-06	-0.148601
IRF5	-0.00806533	-0.177081
IRF8	-0.0183155	-0.1908
IRF9	-0.0438882	-0.440815
IRX2	0.000346204	-0.28093
IRX3	-0.0179538	-0.583445
IRX5	-0.00496288	-0.592272
JUN	-0.159956	-1.33362
JUNB	-0.0399915	-0.675336
KLF10	-0.0365004	-0.620992
KLF11	-0.00791772	-0.209998
KLF12	-0.11132	-0.398457
KLF13	0.13911	1.04919
KLF15	0.140274	1.32727
KLF2	-0.0130918	-0.314996
KLF3	-0.0867781	0.121694
KLF4	-0.0109205	-0.227681
KLF5	-0.0373762	-0.735413
KLF6	-0.654023	-1.25478
KLF7	-0.115384	-0.537414
KLF8	-0.0904581	-0.60451
KLF9	0.189734	0.519185
LCOR	-0.0898454	0.16785
LCORL	-0.0332654	0.0471038
LEF1	-0.00184136	-0.315296
LHX1	0.00381716	-0.123815
LMX1B	0.000708281	-0.405131
LTF	-0.29505	-1.03297
MAF	0.22365	1.23486
MAFB	-0.000200997	-0.0627814
MAFF	-0.0118194	-0.729404
MAX	-0.0533201	-0.580192
MBD1	-0.0117704	-0.161255
MBD2	-0.102172	-0.357482
MBNL2	-0.00803417	0.0475159
MECOM	-0.0324002	-0.276769
MEF2A	-0.333508	-0.445251
MEF2C	-0.0221868	-0.270225
MEIS1	-0.00834706	-0.428021
MEIS2	-0.035507	-0.426487
MGA	-0.0121988	-0.144807
MITF	-0.519075	-0.236187
MLXIPL	0.347048	1.19554
MSC	-0.0036531	-0.133908
MTF1	0.0107075	-0.180173
MTF2	-0.102859	-0.512213
MXD1	-0.0534399	-0.408526
MXI1	-0.0412118	-0.162502
MYB	0.00198905	-0.190199
MYBL1	-0.0109199	-0.0921521
MYBL2	0.000346204	0.333106
MYCN	0.0502349	1.42447
MYRF	-0.113165	-1.20384
NCOA3	-0.0577644	-0.82522
NFAT5	-0.374117	-0.630554
NFATC1	-0.0182692	-0.159816
NFATC2	0.00785412	-0.110401
NFATC3	0.335202	1.16496
NFATC4	-0.00820226	-0.478145
NFE2L2	-0.172876	-0.59846
NFIA	-0.128501	0.105633
NFIB	-0.103776	0.308255
NFIC	0.18881	0.718756
NFIL3	-0.000253564	0.137268
NFIX	-0.100478	-0.16636
NFKB1	-0.313826	-1.78165
NFKB2	-0.0799247	-1.35104
NFX1	0.0321039	0.147781
NFYA	-0.041742	-0.407205
NFYB	0.00502882	0.032125
NFYC	-0.0179428	0.0852205
NPAS2	-0.0978789	-0.186849
NR1D1	-0.00441559	-0.244157
NR1H2	0.0752186	1.153
NR1H3	0.0230428	1.00704
NR1H4	0.067857	0.557885
NR2E3	-0.000216628	-0.235803
NR2F1	0.0298683	-0.335283
NR2F2	-0.122341	-0.417709
NR2F6	0.0433415	1.33018
NR3C1	-0.0714912	-0.281275
NR3C2	-0.0229423	-0.318686
NR4A1	-0.00106182	-0.260359
NR4A2	-0.0183039	-0.149603
NR4A3	0.00431283	-0.0001182
NR5A2	0.000708281	0.0648807
NR6A1	0.0352905	0.167103
NRF1	-0.0115617	-0.291383
OVOL2	-0.00191965	-0.232444
OVOL3	-0.00256578	-0.0650134
PATZ1	-0.00985258	-0.437073
PAX2	0.117407	0.132462
PAX5	-0.000578251	-0.188069
PAX8	-0.294674	-0.120781
PBX1	0.21844	0.17126
PBX3	-0.0681491	-0.618035
PBX4	-0.0332815	-0.00899599
PGR	-0.00147928	-0.379884
PHF20	0.017079	-0.0219696
PHF21A	-0.210882	-0.779251
PKNOX2	-0.060403	-0.421584
PLAG1	-0.0330804	-0.347728
PLAGL1	-0.0588861	-0.287889
PLAGL2	0.0364505	-0.141263
POU2AF1	-0.00219721	-0.0597954
POU2F2	-0.00408424	-0.235447
POU3F3	-0.0177082	-0.0770969
POU3F4	0.000362714	-0.316523
POU5F1	0.115163	1.43665
POU6F2	-0.0182635	-0.608606
PPARA	0.766397	1.13026
PPARG	-0.103668	0.28232
PRDM1	-0.000385913	-0.148621
PRDM10	0.00152268	-0.168849
PRDM16	0.000329744	-0.153587
PRDM4	0.000822376	0.0961202
PROX1	0.000523066	-0.110953
PRRX1	-0.00201275	-0.265163
PRRX2	0.000169186	-0.140571
PURA	-0.030116	-0.21602
RARB	-0.0348855	-0.30871
RBPJ	0.0174558	-0.567698
REL	-0.0401109	-0.430333
RELB	-0.110165	-1.5417
REST	0.016506	-0.0152798
RFX3	-0.13933	-0.634213
RFX7	0.0505896	0.398381
RORA	0.176519	0.170447
RORC	0.127572	1.17314
RREB1	0.249066	0.804613
RUNX1	0.156455	-0.186316
RUNX2	-0.0674414	-0.179481
RUNX3	0.0005147	-0.107435
RXRA	0.123414	0.856188
SALL3	0.000539836	-0.213057
SATB2	-0.273808	-0.167695
SCMH1	-0.24862	-0.377363
SETBP1	0.424869	0.00520199
SIX3	0.00932602	-0.0864183
SMAD3	0.0109447	-0.469075
SMAD4	-0.0781649	-0.299023
SMAD5	-0.0167731	-0.00820444
SMAD9	-0.0260526	-0.289691
SNAI2	0.000725337	-0.304018
SOX13	0.0895189	0.263525
SOX18	0.000725337	-0.170052
SOX4	-0.290501	-1.44975
SOX5	0.410811	-0.0772173
SOX6	-0.402333	-0.103857
SOX9	-0.0892737	-1.75404
SP1	-0.0268131	0.83175
SP100	-0.126232	-0.23251
SP140	0.00482501	-0.100715
SP3	-0.0465804	-0.315893
SP4	-0.0115931	-0.198276
SPI1	-0.00276755	-0.145547
SPIB	-0.00255974	-0.34484
SREBF1	0.0686269	0.120126
SREBF2	-0.082151	-0.253233
STAT1	-0.225776	-1.54665
STAT2	-0.0227247	-0.184094
STAT3	-0.0637975	-0.698005
STAT4	-0.00657772	-0.172091
STAT5B	0.0249797	0.0486235
STAT6	-0.0977691	-0.737125
TAL1	-0.000733142	-0.248819
TBX1	0.000362714	-0.212543
TBX15	-0.00238155	0.0348809
TBX2	0.00189158	0.0204983
TBX21	0.000362714	-0.120926
TCF12	-0.217818	-0.377351
TCF21	0.000362714	-0.356258
TCF3	-0.0419284	-0.49928
TCF4	-0.110164	-0.317099
TCF7	-0.0127199	-0.148901
TCF7L1	-0.032216	-0.818832
TCF7L2	0.071665	-0.15053
TCFL5	-0.00468636	-0.262698
TEAD1	0.00938243	-0.0290045
TEAD3	-0.00383994	-0.0636506
TEAD4	-0.0392707	-0.958062
TFAP2A	-0.00219721	-0.133632
TFAP2B	0.00234137	-0.225259
TFCP2	-0.0611019	-0.100919
TFCP2L1	0.247664	-0.0741399
TFDP1	-0.0275589	-0.418054
TFDP2	0.322538	0.303641
TFEB	0.0106423	-0.188709
TFEC	0.12969	0.933334
TGIF2	0.00192653	-0.0769026
THRB	0.0910867	0.045093
TRPS1	0.320858	-0.0925844
VAX2	-0.000733142	-0.0443991
VDR	0.217123	0.896812
VEZF1	-0.0527751	-0.424251
WT1	0.00926641	-0.524257
XBP1	0.0122283	-0.247925
XPA	-0.0153516	0.0489075
YY2	0.00336315	0.0351774
ZBTB10	0.0392715	0.473446
ZBTB11	0.0347831	-0.101664
ZBTB16	0.543209	0.68486
ZBTB18	-0.0398771	-0.207521
ZBTB20	-0.419814	-0.156895
ZBTB40	0.0205951	0.0168721
ZBTB43	0.0183623	-0.0427128
ZBTB44	-0.0710238	0.00139985
ZBTB46	-0.0113611	-0.285216
ZBTB5	0.0440802	0.115334
ZBTB7A	-0.015404	-0.115279
ZBTB7B	0.0452586	1.236
ZBTB7C	-0.0387044	-0.56634
ZEB1	-0.158173	-0.63798
ZEB2	-0.210356	-0.188907
ZFHX2	-0.00286791	-0.0670862
ZFHX3	-0.196495	-0.0697312
ZFP3	0.0134735	0.0439513
ZFP64	-0.00538298	-0.0124856
ZFP90	-0.0225846	-0.228517
ZFX	-0.0137962	-0.0921726
ZHX3	0.50354	0.621949
ZKSCAN1	0.198094	1.51242
ZKSCAN8	0.00152582	-0.2868
ZNF10	-0.0133372	-0.366041
ZNF100	-0.043393	-0.181343
ZNF121	-0.0325849	0.194165
ZNF124	-0.0814068	-0.469718
ZNF131	0.0134969	-0.288337
ZNF140	-0.00237885	-0.583725
ZNF142	-0.0126479	-0.403877
ZNF148	-0.076939	-0.436223
ZNF189	0.00340515	0.532149
ZNF19	-0.0213219	0.383317
ZNF207	0.0931441	-0.0480239
ZNF208	-0.0236733	-0.161857
ZNF235	0.0224071	0.119733
ZNF248	0.0370916	-0.412687
ZNF254	-0.069777	-0.151169
ZNF263	0.00664719	-0.50966
ZNF267	-0.0874051	-1.30546
ZNF280D	-0.0532029	-0.18512
ZNF3	0.0260183	-0.494752
ZNF300	-0.011092	-0.043223
ZNF311	-0.00219721	0.331273
ZNF317	0.00849468	-0.392068
ZNF320	-0.0206159	-0.445867
ZNF331	0.023855	-0.265558
ZNF337	-0.0448674	-1.16367
ZNF33A	0.0258095	0.37248
ZNF33B	0.0070422	0.271195
ZNF354A	-0.011585	-0.399267
ZNF354C	-0.00720203	-0.254187
ZNF362	0.0188579	1.03549
ZNF366	0.00788908	-0.251038
ZNF37A	0.0462096	-0.318333
ZNF382	-0.0036366	-0.250858
ZNF384	0.0161588	-0.12978
ZNF385A	-0.00274399	-0.0376162
ZNF385D	-0.135583	-0.163101
ZNF407	-0.050386	-0.243373
ZNF41	0.00434866	-0.143985
ZNF423	-0.0199127	-0.507658
ZNF429	0.00915068	-0.0293523
ZNF431	-0.0663947	-0.423255
ZNF439	-0.017874	-0.238903
ZNF44	0.0373958	-0.0788684
ZNF441	0.0174161	0.312109
ZNF449	-0.0209548	-0.836009
ZNF454	-0.00369976	0.124742
ZNF462	-0.236934	-0.574818
ZNF483	-0.0272001	-0.454143
ZNF486	-0.070815	-0.690039
ZNF503	0.0189282	-0.0546665
ZNF506	-0.0460573	-0.0219665
ZNF516	-0.0395389	-0.285751
ZNF518A	-0.0432929	-0.00437106
ZNF521	0.105435	0.905491
ZNF528	-0.0149514	-0.271591
ZNF540	0.034117	-0.153237
ZNF549	-0.00525259	-0.305837
ZNF552	0.0370185	-0.0286741
ZNF555	0.00254244	-0.378357
ZNF561	0.00917478	0.178007
ZNF563	0.0183752	0.654207
ZNF564	0.0170781	0.158409
ZNF567	-0.0155712	-0.299189
ZNF571	-0.000318649	-0.168664
ZNF586	0.0222703	0.191494
ZNF595	-0.00113308	-0.1044
ZNF626	-0.0302668	-0.0447629
ZNF644	-0.0512835	0.46662
ZNF654	-0.0544356	-0.100417
ZNF655	0.00915471	-0.0303655
ZNF66	-0.0372187	-0.169403
ZNF676	-0.0229972	-0.243211
ZNF684	0.0173362	0.124284
ZNF69	0.129949	0.835507
ZNF692	-0.000727563	-0.356036
ZNF697	0.105955	1.24133
ZNF704	-0.00833572	-0.180332
ZNF721	-0.0109288	-0.0124051
ZNF736	-0.0471332	-0.269739
ZNF740	0.0129403	0.157977
ZNF75D	0.142828	0.767002
ZNF76	-0.00955496	0.0423378
ZNF770	0.0107444	0.00381572
ZNF780B	0.0182272	-0.334988
ZNF782	0.0438252	-0.0959436
ZNF783	-0.0314054	-0.425588
ZNF793	-0.0147072	-0.269698
ZNF808	0.0454032	-0.134066
ZNF823	-0.000246198	-0.453038
ZNF846	-0.0400734	-0.167161
ZNF860	0.00044223	-0.165041
ZNF90	-0.0428119	-0.41381
ZNF91	0.182087	0.201988
ZNF98	0.00511424	-0.172905
ZSCAN18	-0.0327028	-0.266145
ZSCAN30	-0.0125891	0.07228
ZSCAN31	-0.00790412	-0.118775
ZSCAN5A	0.0206801	-0.0113305
ZXDC	0.110351	0.439248

## Sheet: Figure 7c
TF	Value
AP-1	3.97256
BACH1	1.52555
CREB5	0.982902
ELF3	0.737176
ETV6	2.83608
HIF1A	0.399304
KLF6	2.20129
NFAT5	4.39234
NFE2L2	0.399304
NFKB1	0.808846
NFKB2	0.102386
NR2F2	2.1501
SOX4	0.174055
STAT1	0.184294
STAT3	0.604075
STAT6	0.440258
ZNF462	1.32077
AP-1	19.2689
BACH1	5.24228
CREB5	4.40635
ELF3	9.1669
ETV6	10.0028
HIF1A	3.00368
KLF6	10.9096
NFAT5	18.3338
NFE2L2	2.49362
NFKB1	6.94248
NFKB2	1.17597
NR2F2	5.36979
SOX4	1.61519
STAT1	2.57863
STAT3	3.34372
STAT6	1.54435
ZNF462	1.99773
AP-1	16.4288
BACH1	3.63135
CREB5	3.30579
ELF3	6.6867
ETV6	7.66341
HIF1A	3.13048
KLF6	9.21613
NFAT5	18.3321
NFE2L2	1.72802
NFKB1	5.83521
NFKB2	0.876534
NR2F2	5.45955
SOX4	1.30228
STAT1	1.6028
STAT3	2.72978
STAT6	1.52767
ZNF462	2.40421
AP-1	20.3047
BACH1	6.00645
CREB5	4.48286
ELF3	7.79373
ETV6	11.2804
HIF1A	2.43188
KLF6	9.75681
NFAT5	17.1696
NFE2L2	2.57838
NFKB1	8.99502
NFKB2	2.19748
NR2F2	4.21916
SOX4	1.55289
STAT1	2.81277
STAT3	2.63698
STAT6	2.10958
ZNF462	1.67008

## Sheet: Figure 7d
AP score:				NFKB1 score:
UMAP1	UMAP2	AP1		UMAP1	UMAP2	NFKB1
-6.09584	-9.2718	0		-6.09584	-9.2718	0
-6.75498	-8.9268	0		-6.75498	-8.9268	0
-5.54224	-8.65619	0		-5.54224	-8.65619	0
-4.77886	-6.51325	0		-4.77886	-6.51325	0
-6.76211	-8.21917	0		-5.81912	-8.73274	0
-5.81912	-8.73274	0		-7.81547	-8.04823	0
-7.81547	-8.04823	0		-6.48664	-10.0864	0
-6.48664	-10.0864	0		-4.71061	-7.23169	0
-4.71061	-7.23169	0		-5.74806	-8.76644	0
-5.74806	-8.76644	0		-6.57324	-9.23008	0
-6.57324	-9.23008	0		-5.7346	-8.61868	0
-5.7346	-8.61868	0		-6.63417	-8.36434	0
-6.63417	-8.36434	0		-5.57222	-9.37596	0
-5.57222	-9.37596	0		-7.01003	-7.93451	0
-6.86991	-8.13922	0		-8.47248	-7.5987	0
-8.47248	-7.5987	0		-5.65776	-8.44119	0
-5.65776	-8.44119	0		-4.73351	-6.15192	0
-4.73351	-6.15192	0		-6.97923	-7.84579	0
-6.97923	-7.84579	0		-7.85014	-8.17222	0
-7.85014	-8.17222	0		-5.92945	-8.66318	0
-5.92945	-8.66318	0		-4.94451	-7.38419	0
-4.94451	-7.38419	0		-5.07295	-7.99999	0
-5.07295	-7.99999	0		-6.62969	-9.586	0
-6.62969	-9.586	0		-6.34272	-9.7484	0
-6.34272	-9.7484	0		-8.26012	-7.20107	0
-8.26012	-7.20107	0		-5.22568	-8.1727	0
-6.52071	-7.6827	0		-6.80995	-8.36221	0
-6.80995	-8.36221	0		-6.68929	-8.20578	0
-5.85586	-9.46798	0		-6.9349	-7.96511	0
-6.68929	-8.20578	0		-5.75217	-9.22825	0
-6.9349	-7.96511	0		-6.09168	-9.51766	0
-5.3797	-8.38099	0		-7.20062	-8.33747	0
-5.75217	-9.22825	0		-7.03794	-7.67306	0
-7.20062	-8.33747	0		-7.92704	-6.42285	0
-7.03794	-7.67306	0		-5.89081	-9.49677	0
-7.92704	-6.42285	0		-6.43483	-9.62001	0
-5.89081	-9.49677	0		-6.47518	-9.17848	0
-6.43483	-9.62001	0		-7.64497	-7.92463	0
-7.64497	-7.92463	0		-7.49919	-7.07924	0
-7.49919	-7.07924	0		-6.57014	-9.51922	0
-6.57014	-9.51922	0		-7.37089	-8.39643	0
-7.53535	-7.55293	0		-5.17769	-7.87159	0
-7.37089	-8.39643	0		-7.18381	-7.20381	0
-5.17769	-7.87159	0		-5.877	-8.83429	0
-7.18381	-7.20381	0		-4.82607	-7.53935	0
-7.74465	-7.73198	0		-6.47704	-9.77362	0
-5.877	-8.83429	0		-5.47364	-8.7172	0
-4.82607	-7.53935	0		-7.61819	-6.84717	0
-6.47704	-9.77362	0		-6.48257	-9.95634	0
-5.47364	-8.7172	0		-6.011	-10.6273	0
-7.61819	-6.84717	0		-6.62192	-8.67031	0
-7.54164	-8.19483	0		-6.15584	-9.94109	0
-6.48257	-9.95634	0		-7.88786	-7.89039	0
-6.011	-10.6273	0		-6.44992	-9.91129	0
-6.62192	-8.67031	0		-6.24729	-9.53961	0
-6.15584	-9.94109	0		-5.51654	-8.89934	0
-6.96884	-7.64223	0		-6.40465	-9.91676	0
-5.69437	-8.55136	0		-6.11418	-8.64614	0
-6.44992	-9.91129	0		-5.80969	-8.75059	0
-6.24729	-9.53961	0		-5.52424	-8.53192	0
-5.51654	-8.89934	0		-5.39806	-8.34759	0
-6.40465	-9.91676	0		-6.58125	-9.94705	0
-6.11418	-8.64614	0		-6.68772	-8.35239	0
-5.52424	-8.53192	0		-7.412	-8.43906	0
-6.72824	-7.54558	0		-6.47872	-9.14108	0
-5.39806	-8.34759	0		-6.95239	-8.68355	0
-5.76455	-8.66852	0		-6.59959	-9.88643	0
-6.58125	-9.94705	0		-6.74375	-8.49675	0
-6.68772	-8.35239	0		-5.40592	-8.90104	0
-7.15703	-8.48996	0		-5.66062	-8.4466	0
-6.47872	-9.14108	0		-4.92507	-7.30223	0
-6.59959	-9.88643	0		-5.65124	-8.74659	0
-6.74375	-8.49675	0		-7.66987	-7.59287	0
-5.40592	-8.90104	0		-4.81244	-7.35761	0
-5.66062	-8.4466	0		-7.38297	-8.63494	0
-4.92507	-7.30223	0		-6.85333	-8.44445	0
-5.65124	-8.74659	0		-5.0849	-7.75893	0
-4.81244	-7.35761	0		-6.09025	-9.25071	0
-7.38297	-8.63494	0		-8.46776	-6.36008	0
-6.85333	-8.44445	0		-6.2792	-8.74945	0
-5.0849	-7.75893	0		-7.28745	-7.58225	0
-6.09025	-9.25071	0		-5.6404	-8.52221	0
-7.11837	-8.49206	0		-7.92032	-8.06749	0
-6.2792	-8.74945	0		-6.44592	-9.99461	0
-8.04229	-6.2635	0		-6.7985	-9.07315	0
-5.78644	-9.04022	0		-6.66163	-8.11692	0
-6.89758	-7.95273	0		-6.43061	-10.0395	0
-7.28745	-7.58225	0		-6.3841	-10.0766	0
-5.6404	-8.52221	0		-5.16282	-8.03075	0
-6.44592	-9.99461	0		-6.39361	-8.08376	0
-7.80583	-8.16023	0		-5.0497	-7.81006	0
-6.7985	-9.07315	0		-4.94007	-7.48926	0
-6.66163	-8.11692	0		-4.9204	-7.38992	0
-7.66946	-8.26351	0		-4.66321	-6.47704	0
-6.43061	-10.0395	0		-5.92362	-7.91856	0
-6.3841	-10.0766	0		-7.64916	-8.27694	0
-5.16282	-8.03075	0		-6.1069	-7.30581	0
-6.39361	-8.08376	0		-5.79165	-9.02393	0
-5.0497	-7.81006	0		-5.8783	-9.74177	0
-4.94007	-7.48926	0		-7.61243	-7.4351	0
-4.9204	-7.38992	0		-6.4382	-8.16096	0
-4.66321	-6.47704	0		-5.96633	-8.84342	0
-5.92362	-7.91856	0		-6.05673	-7.52012	0
-5.79165	-9.02393	0		-6.88462	-7.31696	0
-5.8783	-9.74177	0		-6.22521	-9.827	0
-6.4382	-8.16096	0		-7.60691	-7.68471	0
-5.96633	-8.84342	0		-5.6364	-8.73811	0
-7.71294	-8.26036	0		-4.48197	-6.47017	0
-6.05673	-7.52012	0		-4.4444	-8.47333	0
-7.69449	-7.04506	0		-9.01041	-7.21449	0
-8.27392	-7.79678	0		-4.82935	-10.3387	0
-6.22521	-9.827	0		-5.79646	-10.7362	0
-7.60691	-7.68471	0		-5.14002	-9.62669	0
-5.6364	-8.73811	0		-4.65166	-6.42382	0
-4.48197	-6.47017	0		-7.56788	-6.46219	0
-4.4444	-8.47333	0		-4.75944	-6.90201	0
-8.9415	-7.54603	0		-4.76113	-9.60763	0
-5.61297	-10.2465	0		-4.85933	-6.15262	0
-4.82935	-10.3387	0		-6.2741	-10.5598	0
-5.79646	-10.7362	0		-5.32862	-9.95947	0
-5.14002	-9.62669	0		-5.0881	-6.00102	0
-4.65166	-6.42382	0		-5.54349	-9.24247	0
-4.76113	-9.60763	0		-4.81135	-8.42433	0
-4.85933	-6.15262	0		-5.73989	-10.6869	0
-5.32862	-9.95947	0		-5.69419	-10.4719	0
-5.0881	-6.00102	0		-5.5679	-6.12145	0
-5.54349	-9.24247	0		-5.03344	-10.3425	0
-4.81135	-8.42433	0		-5.29598	-9.97922	0
-5.73989	-10.6869	0		-5.14235	-6.00051	0
-5.69419	-10.4719	0		-4.38008	-8.19387	0
-5.03344	-10.3425	0		-5.15109	-10.1865	0
-5.29598	-9.97922	0		-6.09896	-10.5438	0
-5.14235	-6.00051	0		-4.66051	-7.4746	0
-4.38008	-8.19387	0		-5.53652	-9.83972	0
-5.15109	-10.1865	0		-5.83686	-6.26514	0
-6.09896	-10.5438	0		-4.90848	-9.98431	0
-4.66051	-7.4746	0		-5.04234	-6.24913	0
-4.90848	-9.98431	0		-5.20449	-10.2649	0
-5.04234	-6.24913	0		-5.70579	-10.3164	0
-5.20449	-10.2649	0		-4.7154	-6.31295	0
-5.70579	-10.3164	0		-4.55835	-6.73839	0
-4.7154	-6.31295	0		-5.79125	-9.88711	0
-4.55835	-6.73839	0		-4.76307	-8.59131	0
-5.79125	-9.88711	0		-4.36147	-7.89246	0
-4.76307	-8.59131	0		-5.32463	-10.1454	0
-4.36147	-7.89246	0		-4.86145	-7.69341	0
-5.32463	-10.1454	0		-4.51653	-8.74682	0
-4.86145	-7.69341	0		-4.7636	-6.72169	0
-4.51653	-8.74682	0		-4.95536	-8.44379	0
-4.7636	-6.72169	0		-5.15049	-5.99151	0
-4.95536	-8.44379	0		-5.02384	-8.55605	0
-5.15049	-5.99151	0		-5.20398	-5.98816	0
-5.02384	-8.55605	0		-4.61461	-9.01192	0
-5.20398	-5.98816	0		-4.67105	-6.31008	0
-4.61461	-9.01192	0		-6.148	-10.5745	0
-4.67105	-6.31008	0		-5.30502	-6.23838	0
-6.148	-10.5745	0		-4.5774	-9.38087	0
-5.30502	-6.23838	0		-5.18996	-9.25719	0
-5.18996	-9.25719	0		-5.33423	-6.00114	0
-5.33423	-6.00114	0		-8.38695	-7.74204	0
-4.76862	-7.42275	0		-4.76862	-7.42275	0
-4.24418	-8.07817	0		-4.24418	-8.07817	0
-8.25106	-7.52878	0		-8.25106	-7.52878	0
-5.12815	-9.95759	0		-5.12815	-9.95759	0
-4.95769	-10.1675	0		-4.95769	-10.1675	0
-4.67315	-6.49954	0		-4.67315	-6.49954	0
-4.97267	-8.51163	0		-4.97267	-8.51163	0
-4.52456	-6.94631	0		-4.52456	-6.94631	0
-4.7656	-9.06096	0		-4.7656	-9.06096	0
-5.41136	-6.05148	0		-5.82625	-10.299	0
-5.82625	-10.299	0		-4.40897	-8.33266	0
-4.40897	-8.33266	0		-5.67858	-10.4557	0
-5.67858	-10.4557	0		-6.01208	-10.6627	0
-6.01208	-10.6627	0		-4.93427	-8.80123	0
-5.17159	-9.94074	0		-5.49514	-9.91851	0
-4.55454	-6.9667	0		-5.17159	-9.94074	0
-4.96227	-6.14387	0		-4.55454	-6.9667	0
-5.17764	-8.27655	0		-4.96227	-6.14387	0
-8.42368	-7.85295	0		-5.17764	-8.27655	0
-4.92626	-8.44094	0		-8.42368	-7.85295	0
-5.82228	-10.9612	0		-4.92626	-8.44094	0
-6.70807	-8.31766	0		-5.82228	-10.9612	0
-4.72424	-7.31127	0		-6.70807	-8.31766	0
-4.48131	-7.22026	0		-4.72424	-7.31127	0
-5.26378	-6.13204	0		-4.48131	-7.22026	0
-4.47814	-7.78375	0		-5.26378	-6.13204	0
-6.02994	-10.471	0		-4.47814	-7.78375	0
-4.9311	-8.52695	0		-6.02994	-10.471	0
-5.46857	-10.0422	0		-4.9311	-8.52695	0
-4.59793	-6.5587	0		-5.46857	-10.0422	0
-5.24399	-5.99842	0		-4.59793	-6.5587	0
-5.47157	-10.2843	0		-5.24399	-5.99842	0
-4.78789	-6.14896	0		-5.47157	-10.2843	0
-4.80959	-8.17928	0		-4.78789	-6.14896	0
-4.71022	-6.72559	0		-4.80959	-8.17928	0
-4.70771	-6.44245	0		-4.71022	-6.72559	0
-4.814	-6.3249	0		-4.70771	-6.44245	0
-5.09318	-8.39471	0		-4.814	-6.3249	0
-4.60889	-6.52715	0		-5.09318	-8.39471	0
-5.7214	-10.596	0		-4.60889	-6.52715	0
-5.29065	-9.77573	0		-5.7214	-10.596	0
-4.97952	-10.0168	0		-5.29065	-9.77573	0
-5.06325	-9.93333	0		-4.97952	-10.0168	0
-4.54951	-6.78235	0		-5.06325	-9.93333	0
-4.43119	-7.95277	0		-4.54951	-6.78235	0
-5.35282	-6.03053	0		-4.43119	-7.95277	0
-4.3641	-8.54817	0		-5.35282	-6.03053	0
-6.01233	-10.554	0		-4.3641	-8.54817	0
-4.76982	-6.54289	0		-6.01233	-10.554	0
-4.91059	-6.42822	0		-4.76982	-6.54289	0
-4.82425	-6.05195	0		-4.91059	-6.42822	0
-5.03697	-6.04508	0		-5.03697	-6.04508	0
-5.30409	-9.80232	0		-5.30409	-9.80232	0
-5.06251	-9.85678	0		-5.06251	-9.85678	0
-4.62235	-6.79772	0		-4.62235	-6.79772	0
-5.98549	-10.7532	0		-5.98549	-10.7532	0
-5.73919	-10.6565	0		-5.73919	-10.6565	0
-4.86111	-7.23208	0		-4.70002	-6.61743	0
-4.6266	-6.4465	0		-4.86111	-7.23208	0
-5.4845	-9.70159	0		-4.6266	-6.4465	0
-5.40311	-9.09394	0		-5.4845	-9.70159	0
-6.57667	-10.4821	0		-5.40311	-9.09394	0
-5.70068	-10.7609	0		-6.57667	-10.4821	0
-4.76059	-7.55462	0		-5.70068	-10.7609	0
-9.06908	-7.03401	0		-6.06383	-10.8994	0
-4.72327	-6.68418	0		-4.76059	-7.55462	0
-4.61139	-6.58162	0		-9.06908	-7.03401	0
-4.67865	-6.55979	0		-4.72327	-6.68418	0
-4.84401	-7.40422	0		-4.61139	-6.58162	0
-4.96145	-6.42542	0		-4.67865	-6.55979	0
-5.4096	-6.29208	0		-4.84401	-7.40422	0
-5.95615	-10.8526	0		-4.96145	-6.42542	0
-5.87276	-10.8447	0		-5.4096	-6.29208	0
-4.55179	-6.58777	0		-5.95615	-10.8526	0
-4.63576	-6.60177	0		-5.87276	-10.8447	0
-5.19633	-8.68459	0		-4.55179	-6.58777	0
-5.89999	-10.6101	0		-4.63576	-6.60177	0
-5.77956	-9.37529	0		-5.19633	-8.68459	0
-4.71595	-6.56695	0		-5.89999	-10.6101	0
-6.47448	-9.95567	0		-5.77956	-9.37529	0
-5.39546	-10.0741	0		-4.71595	-6.56695	0
-5.38832	-8.62224	0		-6.47448	-9.95567	0
-5.29066	-9.50019	0		-5.28859	-10.4365	0
-4.81895	-6.24592	0		-5.39546	-10.0741	0
-5.34327	-10.1966	0		-5.38832	-8.62224	0
-5.71264	-10.6628	0		-5.29066	-9.50019	0
-5.28951	-8.31532	0		-4.81895	-6.24592	0
-4.74784	-7.07132	0		-5.34327	-10.1966	0
-4.72069	-6.73872	0		-5.71264	-10.6628	0
-5.36363	-8.34215	0		-5.28951	-8.31532	0
-4.5996	-6.50208	0		-5.30874	-9.34983	0
-5.45456	-8.69883	0		-4.74784	-7.07132	0
-5.72492	-9.41719	0		-5.64866	-8.67464	0
-5.4126	-9.10275	0		-4.72069	-6.73872	0
-5.69526	-10.2161	0		-5.36363	-8.34215	0
-5.79068	-10.0683	0		-4.5996	-6.50208	0
-4.86132	-6.37002	0		-5.45456	-8.69883	0
-4.90947	-6.24391	0		-5.72492	-9.41719	0
-4.89685	-7.54397	0		-5.4126	-9.10275	0
-5.04441	-10.2314	0		-5.69526	-10.2161	0
-4.561	-6.83114	0		-6.14023	-9.84431	0
-4.72572	-6.37067	0		-5.79068	-10.0683	0
-4.24305	-8.03881	0		-4.86132	-6.37002	0
-8.2717	-6.61238	0		-5.04441	-10.2314	0
-4.88364	-6.28252	0		-4.561	-6.83114	0
-4.77845	-6.26228	0		-4.72572	-6.37067	0
-5.94025	-10.7943	0		-4.24305	-8.03881	0
-5.59227	-10.1202	0		-8.2717	-6.61238	0
-5.69208	-9.09606	0		-4.88364	-6.28252	0
-4.9579	-6.25854	0		-4.77845	-6.26228	0
-5.80343	-9.36478	0		-5.94025	-10.7943	0
-5.06556	-8.64268	0		-5.69208	-9.09606	0
-4.68477	-6.39683	0		-4.9579	-6.25854	0
-5.82543	-10.2433	0		-5.01453	-5.95981	0
-5.75735	-10.411	0		-5.80343	-9.36478	0
-5.08758	-9.74293	0		-5.06556	-8.64268	0
-5.30197	-8.49277	0		-4.68477	-6.39683	0
-5.04291	-8.79759	0		-5.82543	-10.2433	0
-5.19034	-8.56908	0		-5.75735	-10.411	0
-5.22655	-8.76401	0		-5.08758	-9.74293	0
-5.45865	-9.86585	0		-5.30197	-8.49277	0
-4.77973	-6.71049	0		-5.31972	-8.25053	0
-5.59134	-6.45315	0		-5.04291	-8.79759	0
-4.81876	-6.37475	0		-5.19034	-8.56908	0
-5.15911	-5.94491	0		-5.22655	-8.76401	0
-4.70332	-7.1427	0		-5.45865	-9.86585	0
-5.43771	-10.5272	0		-4.75123	-6.38263	0
-5.12774	-10.6148	0		-4.77973	-6.71049	0
-5.1139	-6.17955	0		-5.59134	-6.45315	0
-5.6545	-10.5169	0		-4.81876	-6.37475	0
-4.6724	-6.53628	0		-5.15911	-5.94491	0
-4.94181	-6.28145	0		-4.70332	-7.1427	0
-5.43751	-9.71214	0		-5.43771	-10.5272	0
-5.43755	-10.3555	0		-5.12774	-10.6148	0
-5.44569	-10.1256	0		-5.1139	-6.17955	0
-5.1311	-8.28037	0		-5.6545	-10.5169	0
-4.88555	-6.17436	0		-5.43539	-9.17447	0
-5.29595	-6.04268	0		-4.6724	-6.53628	0
-5.3283	-5.99961	0		-4.94181	-6.28145	0
-5.09043	-6.16976	0		-5.43751	-9.71214	0
-4.83055	-6.34755	0		-5.43755	-10.3555	0
-5.28085	-8.42944	0		-5.44569	-10.1256	0
-5.58255	-8.96097	0		-7.6752	-6.30603	0
-4.74764	-7.15937	0		-5.1311	-8.28037	0
-5.16232	-8.49427	0		-4.88555	-6.17436	0
-4.65348	-6.81028	0		-5.29595	-6.04268	0
-5.19611	-8.20547	0		-5.3283	-5.99961	0
-5.0405	-6.16215	0		-5.09043	-6.16976	0
-5.50002	-8.23177	0		-4.83055	-6.34755	0
-4.95988	-7.7636	0		-5.18123	-9.43194	0
-5.32114	-7.02987	0		-5.28085	-8.42944	0
-5.07417	-6.06966	0		-5.58255	-8.96097	0
-4.94013	-9.26543	0		-4.74764	-7.15937	0
-4.65644	-6.42147	0		-4.65348	-6.81028	0
-5.71071	-10.2571	0		-5.50818	-10.7233	0
-5.49785	-9.75614	0		-5.19611	-8.20547	0
-4.61505	-7.00467	0		-5.0405	-6.16215	0
-5.02658	-8.83409	0		-4.95988	-7.7636	0
-5.11059	-9.93613	0		-5.32114	-7.02987	0
-4.61584	-7.00186	0		-5.07417	-6.06966	0
-5.17568	-8.4311	0		-4.94013	-9.26543	0
-5.27196	-6.23353	0		-5.75347	-10.308	0
-5.92014	-9.66094	0		-4.65644	-6.42147	0
-5.31365	-8.82717	0		-6.30431	-6.51842	0
-4.78748	-6.45202	0		-4.90648	-6.50049	0
-5.71562	-9.88899	0		-5.49785	-9.75614	0
-4.49888	-6.89572	0		-4.61505	-7.00467	0
-5.22759	-10.2169	0		-5.02658	-8.83409	0
-4.56768	-6.61379	0		-5.11059	-9.93613	0
-4.85684	-7.59616	0		-4.61584	-7.00186	0
-5.6341	-9.84817	0		-5.17568	-8.4311	0
-4.62631	-6.63172	0		-5.27196	-6.23353	0
-4.49133	-9.15349	0		-6.05881	-10.1279	0
-4.98254	-7.94219	0		-5.92014	-9.66094	0
-4.59425	-6.70627	0		-5.31365	-8.82717	0
-5.48994	-9.64764	0		-4.78748	-6.45202	0
-4.95478	-9.60238	0		-5.71562	-9.88899	0
-5.0118	-9.60056	0		-4.49888	-6.89572	0
-5.10952	-10.3551	0		-5.99355	-10.416	0
-4.61972	-7.26946	0		-4.56768	-6.61379	0
-5.90811	-9.68567	0		-4.85684	-7.59616	0
-5.52844	-9.00845	0		-5.6341	-9.84817	0
-6.6688	-10.3314	0		-4.62631	-6.63172	0
-5.62752	-8.0196	0		-4.49133	-9.15349	0
-4.79963	-7.64055	0		-4.98254	-7.94219	0
-4.59919	-7.05698	0		-4.59425	-6.70627	0
-5.04968	-8.09581	0		-5.48994	-9.64764	0
-5.12963	-8.36669	0		-4.95478	-9.60238	0
-4.73478	-6.37067	0		-5.0118	-9.60056	0
-4.88978	-6.11713	0		-5.10952	-10.3551	0
-4.93863	-7.87785	0		-4.61972	-7.26946	0
-4.58066	-7.79617	0		-5.90811	-9.68567	0
-7.06546	-8.76648	0		-5.52844	-9.00845	0
-4.99449	-8.09048	0		-6.6688	-10.3314	0
-5.24523	-10.2997	0		-5.62752	-8.0196	0
-5.39821	-10.2787	0		-4.79963	-7.64055	0
-5.94632	-9.16876	0		-5.03544	-8.2765	0
-5.49577	-8.97928	0		-4.59919	-7.05698	0
-5.13633	-8.06672	0		-5.04968	-8.09581	0
-5.04393	-9.58241	0		-5.12963	-8.36669	0
-4.87221	-6.15418	0		-4.73478	-6.37067	0
-4.72941	-7.38548	0		-4.93863	-7.87785	0
-4.98901	-6.03206	0		-4.58066	-7.79617	0
-4.64978	-6.40289	0		-4.99449	-8.09048	0
-5.17087	-6.09838	0		-5.24523	-10.2997	0
-5.03211	-8.31694	0		-5.64797	-9.35357	0
-5.5076	-9.93364	0		-5.39821	-10.2787	0
-4.67675	-6.82143	0		-5.94632	-9.16876	0
-5.24288	-10.4559	0		-5.13633	-8.06672	0
-5.68635	-8.39346	0		-5.04393	-9.58241	0
-5.01191	-6.14364	0		-4.87221	-6.15418	0
-4.92336	-7.64829	0		-4.72941	-7.38548	0
-5.5567	-10.405	0		-4.98901	-6.03206	0
-5.33835	-9.14742	0		-4.64978	-6.40289	0
-4.88581	-6.75419	0		-5.7266	-9.61392	0
-5.60254	-9.363	0		-5.17087	-6.09838	0
-4.68827	-6.99437	0		-5.03211	-8.31694	0
-4.64358	-7.60938	0		-5.5076	-9.93364	0
-4.56478	-9.57253	0		-4.67675	-6.82143	0
-5.89495	-10.3331	0		-5.24288	-10.4559	0
-8.9581	-7.06654	0		-5.68635	-8.39346	0
-6.03406	-10.6323	0		-5.01191	-6.14364	0
-4.90005	-6.39341	0		-4.92336	-7.64829	0
-4.5942	-6.92021	0		-5.5567	-10.405	0
-5.71125	-10.4807	0		-5.33835	-9.14742	0
-5.15415	-10.5054	0		-4.88581	-6.75419	0
-6.20357	-10.4264	0		-5.60254	-9.363	0
-4.86316	-6.9845	0		-4.68827	-6.99437	0
-5.36464	-8.74657	0		-4.64358	-7.60938	0
-4.72705	-6.28506	0		-4.56478	-9.57253	0
-4.66906	-6.89334	0		-5.89495	-10.3331	0
-5.41824	-10.5162	0		-8.9581	-7.06654	0
-4.9896	-7.67847	0		-6.03406	-10.6323	0
-4.88505	-6.45575	0		-4.90005	-6.39341	0
-4.75316	-6.53306	0		-4.5942	-6.92021	0
-5.01007	-6.15492	0		-5.71125	-10.4807	0
-5.47883	-10.4967	0		-4.65957	-6.58461	0
-5.29142	-8.6257	0		-4.53186	-6.47404	0
-4.9572	-7.82392	0		-5.15415	-10.5054	0
-5.62655	-10.2417	0		-6.20357	-10.4264	0
-4.58976	-6.5635	0		-5.36464	-8.74657	0
-5.26829	-10.2383	0		-4.72705	-6.28506	0
-4.98784	-8.09924	0		-4.66906	-6.89334	0
-5.29135	-10.154	0		-5.41824	-10.5162	0
-5.0437	-6.03212	0		-5.56566	-9.21056	0
-5.2415	-8.56641	0		-4.9896	-7.67847	0
-4.58702	-6.66692	0		-4.88505	-6.45575	0
-4.68649	-7.12918	0		-5.86923	-9.8509	0
-4.66185	-6.88286	0		-4.75316	-6.53306	0
-5.54497	-10.142	0		-5.01007	-6.15492	0
-6.23544	-10.0231	0		-5.47883	-10.4967	0
-5.08181	-6.02301	0		-5.29142	-8.6257	0
-5.76171	-10.6214	0		-4.9572	-7.82392	0
-5.91507	-10.1239	0		-5.62655	-10.2417	0
-4.94537	-8.54753	0		-4.58976	-6.5635	0
-4.73585	-6.79909	0		-5.26829	-10.2383	0
-4.71352	-6.93036	0		-4.7194	-6.85746	0
-5.75459	-10.322	0		-4.98784	-8.09924	0
-4.72552	-8.96041	0		-5.29135	-10.154	0
-5.68194	-9.76326	0		-5.0437	-6.03212	0
-5.11658	-8.20128	0		-5.2415	-8.56641	0
-5.04494	-8.404	0		-5.85781	-10.4308	0
-4.8142	-6.34064	0		-4.58702	-6.66692	0
-5.57866	-9.17854	0		-4.68649	-7.12918	0
-5.27075	-10.5879	0		-4.66185	-6.88286	0
-5.20611	-9.07871	0		-5.54497	-10.142	0
-4.36979	-8.42323	0		-6.23544	-10.0231	0
-4.69523	-7.35196	0		-5.08181	-6.02301	0
-4.53125	-6.59541	0		-5.76171	-10.6214	0
-4.66884	-7.48557	0		-4.94537	-8.54753	0
-5.43443	-9.24875	0		-4.73585	-6.79909	0
-5.59683	-10.5438	0		-4.71352	-6.93036	0
-5.0097	-8.56859	0		-5.75459	-10.322	0
-5.40103	-9.96187	0		-4.72552	-8.96041	0
-5.37781	-9.50034	0		-5.68194	-9.76326	0
-4.58498	-6.67417	0		-5.11658	-8.20128	0
-5.03534	-6.17295	0		-5.04494	-8.404	0
-5.53459	-8.99957	0		-4.8142	-6.34064	0
-5.08672	-10.2118	0		-5.57866	-9.17854	0
-4.87416	-6.17454	0		-5.27075	-10.5879	0
-5.4573	-10.8492	0		-5.20611	-9.07871	0
-5.52004	-9.63541	0		-4.36979	-8.42323	0
-5.46554	-8.97582	0		-4.69523	-7.35196	0
-5.94273	-10.4269	0		-4.53125	-6.59541	0
-5.4689	-9.99009	0		-4.66884	-7.48557	0
-5.12468	-9.09506	0		-5.43443	-9.24875	0
-4.70039	-7.19987	0		-5.59683	-10.5438	0
-4.70002	-6.81687	0		-5.0097	-8.56859	0
-6.79526	-8.74053	0		-5.40103	-9.96187	0
-5.53619	-8.39967	0		-5.37781	-9.50034	0
-6.79846	-10.2278	0		-4.74382	-6.92611	0
-6.03693	-8.49092	0		-4.58498	-6.67417	0
-5.27927	-9.14221	0		-5.03534	-6.17295	0
-7.14005	-8.06268	0		-5.53459	-8.99957	0
-5.81835	-8.45663	0		-5.08672	-10.2118	0
-5.36035	-8.2532	0		-4.87416	-6.17454	0
-6.88267	-7.63524	0		-5.4573	-10.8492	0
-6.6956	-8.37799	0		-5.52004	-9.63541	0
-8.20753	-7.27025	0		-5.46554	-8.97582	0
-6.40065	-9.91696	0		-5.94273	-10.4269	0
-6.03132	-9.62605	0		-5.12468	-9.09506	0
-7.03756	-7.43761	0		-4.70039	-7.19987	0
-4.84482	-7.00657	0		-4.70002	-6.81687	0
-5.66738	-8.37978	0		-5.53619	-8.39967	0
-7.7859	-8.00531	0		-6.86822	-8.25545	0
-7.49567	-8.0064	0		-6.79846	-10.2278	0
-4.74653	-7.04282	0		-6.03693	-8.49092	0
-8.09477	-6.41219	0		-7.61381	-8.45753	0
-7.33357	-8.45346	0		-6.09457	-8.7144	0
-6.96493	-8.15732	0		-5.27927	-9.14221	0
-6.89506	-9.36938	0		-7.14005	-8.06268	0
-6.45924	-10.1093	0		-7.06749	-8.98556	0
-8.20818	-7.51658	0		-6.88267	-7.63524	0
-6.13255	-10.4242	0		-6.6956	-8.37799	0
-6.18421	-10.0198	0		-6.13247	-8.61214	0
-7.47383	-6.87116	0		-8.20753	-7.27025	0
-6.83716	-9.57766	0		-7.60216	-6.87219	0
-6.64858	-6.86602	0		-6.40065	-9.91696	0
-5.43828	-8.29411	0		-6.03132	-9.62605	0
-6.96435	-8.40467	0		-7.03756	-7.43761	0
-6.50769	-10.154	0		-4.84482	-7.00657	0
-7.74854	-8.18334	0		-5.66738	-8.37978	0
-7.39629	-7.48966	0		-7.49567	-8.0064	0
-5.80502	-9.49691	0		-7.14937	-8.65489	0
-6.06318	-8.57971	0		-5.52549	-8.71687	0
-7.59081	-8.12236	0		-4.74653	-7.04282	0
-7.54256	-8.40302	0		-8.09477	-6.41219	0
-7.00053	-7.35589	0		-7.33357	-8.45346	0
-8.14364	-7.79991	0		-6.96493	-8.15732	0
-5.81623	-8.76824	0		-6.89506	-9.36938	0
-6.64816	-8.90447	0		-7.17408	-6.49649	0
-7.17591	-8.93292	0		-8.20818	-7.51658	0
-5.8239	-8.72813	0		-6.13255	-10.4242	0
-7.44472	-8.36609	0		-6.18421	-10.0198	0
-7.18074	-8.63393	0		-6.83716	-9.57766	0
-8.42446	-6.97453	0		-6.64858	-6.86602	0
-7.84472	-8.01369	0		-5.43828	-8.29411	0
-7.57266	-8.42525	0		-6.96435	-8.40467	0
-5.12849	-6.31346	0		-5.95746	-8.17424	0
-6.45095	-9.79825	0		-5.81669	-8.88296	0
-6.27573	-8.05412	0		-7.74854	-8.18334	0
-7.02281	-8.24915	0		-6.3512	-8.30731	0
-5.33455	-8.8475	0		-5.80502	-9.49691	0
-5.50317	-7.79522	0		-6.06318	-8.57971	0
-6.56059	-9.81916	0		-7.54256	-8.40302	0
-7.50502	-8.50606	0		-5.81623	-8.76824	0
-4.92435	-7.24955	0		-6.64816	-8.90447	0
-4.66495	-6.43668	0		-7.17591	-8.93292	0
-5.65746	-8.66277	0		-5.8239	-8.72813	0
-6.34148	-8.96507	0		-7.18074	-8.63393	0
-7.45716	-7.07529	0		-8.42446	-6.97453	0
-7.14926	-8.64204	0		-7.89962	-6.08131	0
-6.74157	-7.83847	0		-7.84472	-8.01369	0
-6.83485	-8.1382	0		-7.57266	-8.42525	0
-7.2767	-8.43988	0		-5.12849	-6.31346	0
-6.63702	-9.96254	0		-5.36014	-9.76332	0
-5.88576	-9.74366	0		-6.45095	-9.79825	0
-6.69325	-7.60567	0		-6.27573	-8.05412	0
-7.45515	-7.73024	0		-7.02281	-8.24915	0
-6.21759	-9.43826	0		-5.50317	-7.79522	0
-5.11195	-8.31355	0		-7.04952	-9.17555	0
-7.74484	-8.18746	0		-6.56059	-9.81916	0
-7.83689	-8.09755	0		-7.50502	-8.50606	0
-6.55818	-10.1016	0		-4.92435	-7.24955	0
-6.6939	-7.64618	0		-4.66495	-6.43668	0
-6.44079	-8.44181	0		-7.88453	-7.4958	0
-5.63828	-8.19317	0		-5.03218	-6.60091	0
-5.86497	-9.04881	0		-5.65746	-8.66277	0
-4.73106	-7.18619	0		-6.34148	-8.96507	0
-6.25361	-9.19765	0		-7.45716	-7.07529	0
-8.00437	-7.32757	0		-6.74157	-7.83847	0
-6.92	-9.1796	0		-4.73397	-7.2603	0
-6.58047	-9.59649	0		-6.83485	-8.1382	0
-6.52959	-8.14244	0		-6.63702	-9.96254	0
-4.87127	-7.53249	0		-5.88576	-9.74366	0
-6.43354	-8.77179	0		-6.21759	-9.43826	0
-6.556	-10.0457	0		-7.20149	-8.62158	0
-6.41763	-10.3479	0		-5.79005	-9.16025	0
-7.93775	-7.8385	0		-6.77187	-9.63057	0
-7.65475	-6.67304	0		-5.11195	-8.31355	0
-6.25639	-8.66788	0		-7.83689	-8.09755	0
-6.98185	-8.31709	0		-6.55818	-10.1016	0
-6.65478	-9.82781	0		-6.6939	-7.64618	0
-6.56354	-9.74707	0		-6.44079	-8.44181	0
-8.22339	-7.47758	0		-5.63828	-8.19317	0
-8.15366	-7.37365	0		-5.86497	-9.04881	0
-5.61884	-9.92528	0		-4.73106	-7.18619	0
-7.26263	-8.62144	0		-7.29152	-6.87412	0
-6.81108	-8.40288	0		-6.63396	-9.11527	0
-6.26259	-9.0239	0		-6.92	-9.1796	0
-4.70116	-7.7324	0		-6.58047	-9.59649	0
-6.0038	-8.46524	0		-4.87127	-7.53249	0
-7.11695	-8.83633	0		-6.556	-10.0457	0
-6.1043	-10.5225	0		-7.51608	-8.21187	0
-6.63186	-9.79263	0		-7.17161	-8.91468	0
-6.08945	-8.24274	0		-7.93775	-7.8385	0
-7.70812	-7.58051	0		-7.65475	-6.67304	0
-7.80501	-7.36519	0		-6.98185	-8.31709	0
-5.18138	-6.78519	0		-7.48005	-6.89613	0
-5.46485	-9.62171	0		-6.01325	-8.49952	0
-6.7767	-9.10251	0		-6.65478	-9.82781	0
-5.04057	-9.98354	0		-6.56354	-9.74707	0
-7.0307	-8.36029	0		-7.19605	-7.82227	0
-6.64541	-9.12081	0		-8.22339	-7.47758	0
-5.26799	-7.37186	0		-8.15366	-7.37365	0
-7.07471	-8.92142	0		-5.61884	-9.92528	0
-7.40187	-8.26019	0		-7.26263	-8.62144	0
-6.16531	-9.74839	0		-6.84943	-8.49974	0
-7.37009	-7.74828	0		-6.61662	-8.61383	0
-6.43254	-8.46668	0		-4.70116	-7.7324	0
-7.25643	-8.78011	0		-6.0038	-8.46524	0
-6.05708	-10.0879	0		-7.11695	-8.83633	0
-7.30716	-7.57089	0		-6.1043	-10.5225	0
-5.86946	-9.09035	0		-6.63186	-9.79263	0
-6.68563	-9.52724	0		-6.08945	-8.24274	0
-7.11138	-8.02725	0		-7.80501	-7.36519	0
-6.04346	-9.03437	0		-5.18138	-6.78519	0
-8.01966	-6.08477	0		-5.46485	-9.62171	0
-5.42195	-6.76299	0		-6.7767	-9.10251	0
-7.20088	-8.27157	0		-7.0307	-8.36029	0
-6.43438	-8.79553	0		-5.26799	-7.37186	0
-6.74014	-9.48326	0		-7.07471	-8.92142	0
-5.9638	-8.56762	0		-7.40187	-8.26019	0
-7.62352	-8.12441	0		-6.16531	-9.74839	0
-6.31497	-8.6269	0		-6.43254	-8.46668	0
-6.70325	-9.32684	0		-7.25643	-8.78011	0
-6.33069	-8.37988	0		-6.05708	-10.0879	0
-6.54753	-9.61821	0		-7.30716	-7.57089	0
-5.89375	-8.18556	0		-6.31426	-8.7873	0
-4.92176	-6.95595	0		-6.68563	-9.52724	0
-7.02212	-8.48586	0		-7.11138	-8.02725	0
-7.39898	-7.40624	0		-6.81871	-9.31421	0
-8.05497	-7.47134	0		-6.04346	-9.03437	0
-6.76086	-9.51818	0		-5.42195	-6.76299	0
-6.34065	-10.1885	0		-7.20088	-8.27157	0
-5.62831	-9.29458	0		-5.50821	-8.69266	0
-6.73344	-9.56569	0		-6.43438	-8.79553	0
-6.33033	-8.6054	0		-6.74014	-9.48326	0
-6.87906	-8.14466	0		-6.65863	-9.69124	0
-7.36089	-6.96251	0		-6.31497	-8.6269	0
-7.80668	-7.55299	0		-6.70325	-9.32684	0
-6.14561	-9.51466	0		-6.33069	-8.37988	0
-6.60386	-9.29121	0		-6.54753	-9.61821	0
-6.73864	-7.10636	0		-5.89375	-8.18556	0
-6.02754	-8.29412	0		-4.92176	-6.95595	0
-6.37988	-8.76043	0		-7.02212	-8.48586	0
-6.6685	-9.66553	0		-6.76086	-9.51818	0
-6.46559	-8.45278	0		-6.34065	-10.1885	0
-6.05761	-8.73985	0		-5.62831	-9.29458	0
-7.66872	-8.07166	0		-6.73344	-9.56569	0
-5.00128	-7.51787	0		-6.33033	-8.6054	0
-6.57327	-9.85829	0		-6.87906	-8.14466	0
-7.25002	-6.1084	0		-7.36089	-6.96251	0
-7.4493	-8.1887	0		-7.80668	-7.55299	0
-6.64891	-9.30931	0		-6.14561	-9.51466	0
-6.24869	-10.0369	0		-6.60386	-9.29121	0
-7.56038	-8.24891	0		-6.02754	-8.29412	0
-6.74129	-8.28303	0		-6.37988	-8.76043	0
-6.72032	-8.00247	0		-6.6685	-9.66553	0
-8.29232	-7.55935	0		-6.46559	-8.45278	0
-6.91819	-8.56655	0		-7.42563	-6.9426	0
-5.85143	-9.43558	0		-7.66872	-8.07166	0
-7.24609	-7.76187	0		-5.00128	-7.51787	0
-6.35445	-10.1345	0		-6.57327	-9.85829	0
-6.58697	-8.9118	0		-7.25002	-6.1084	0
-6.44762	-9.07505	0		-6.64891	-9.30931	0
-8.04994	-6.10301	0		-6.24869	-10.0369	0
-7.2961	-8.5951	0		-7.56038	-8.24891	0
-7.89536	-7.71947	0		-6.74129	-8.28303	0
-7.17312	-8.61193	0		-6.72032	-8.00247	0
-7.58804	-7.81805	0		-8.29232	-7.55935	0
-4.71766	-7.45482	0		-4.55501	-8.42766	0
-6.67883	-9.56799	0		-7.24609	-7.76187	0
-7.10029	-6.92167	0		-6.35445	-10.1345	0
-6.34367	-8.70588	0		-4.95596	-7.35292	0
-6.61881	-9.72142	0		-6.58697	-8.9118	0
-5.47832	-8.49672	0		-6.44762	-9.07505	0
-7.23551	-8.63976	0		-8.04994	-6.10301	0
-5.87957	-9.26953	0		-7.2961	-8.5951	0
-6.31086	-7.84872	0		-7.89536	-7.71947	0
-6.68924	-9.67305	0		-6.72454	-8.14978	0
-5.50167	-6.22836	0		-7.17312	-8.61193	0
-6.91061	-7.59361	0		-7.58804	-7.81805	0
-7.27627	-7.59703	0		-4.71766	-7.45482	0
-6.47736	-9.54686	0		-6.67883	-9.56799	0
-7.26056	-6.57668	0		-6.34367	-8.70588	0
-7.41405	-7.87726	0		-6.35485	-8.20907	0
-8.05924	-8.04849	0		-6.83759	-6.60739	0
-8.22488	-6.79234	0		-6.61881	-9.72142	0
-6.33035	-7.9367	0		-5.47832	-8.49672	0
-6.43991	-9.76145	0		-5.87957	-9.26953	0
-5.91015	-10.712	0		-6.31086	-7.84872	0
-5.70381	-9.10863	0		-6.68924	-9.67305	0
-5.37561	-9.85932	0		-5.50167	-6.22836	0
-6.58884	-8.45599	0		-6.56242	-8.43224	0
-6.63051	-9.65588	0		-6.91061	-7.59361	0
-4.75922	-7.2773	0		-5.75427	-8.30525	0
-6.87552	-9.22296	0		-5.99109	-8.1539	0
-8.03199	-6.04482	0		-6.47736	-9.54686	0
-6.58859	-9.67544	0		-5.49925	-9.84104	0
-5.35479	-7.44545	0		-7.41405	-7.87726	0
-6.2108	-8.12733	0		-8.05924	-8.04849	0
-7.40039	-8.28935	0		-7.1841	-8.82145	0
-4.94371	-7.4536	0		-6.65341	-9.45529	0
-4.51449	-7.64087	0		-6.5933	-8.79228	0
-6.65378	-9.6282	0		-6.33035	-7.9367	0
-6.28084	-8.33388	0		-5.21752	-7.63414	0
-6.65417	-9.2324	0		-6.43991	-9.76145	0
-6.47117	-9.68635	0		-5.91015	-10.712	0
-6.08267	-9.48229	0		-5.70381	-9.10863	0
-4.24795	-8.17839	0		-6.61607	-9.69559	0
-4.89686	-7.68825	0		-5.37561	-9.85932	0
-5.84384	-8.09169	0		-6.58884	-8.45599	0
-6.77427	-9.42422	0		-4.75922	-7.2773	0
-6.79387	-8.92878	0		-6.75249	-9.63594	0
-7.6999	-7.84789	0		-6.58859	-9.67544	0
-6.42336	-10.187	0		-8.11197	-6.40257	0
-8.23261	-7.11719	0		-5.35479	-7.44545	0
-7.13208	-8.83057	0		-6.81668	-9.27818	0
-6.63381	-9.74137	0		-7.40039	-8.28935	0
-6.52654	-10.0824	0		-4.94371	-7.4536	0
-6.57909	-9.99749	0		-4.51449	-7.64087	0
-6.54887	-8.22179	0		-6.28084	-8.33388	0
-7.89347	-7.45855	0		-5.23004	-7.58269	0
-7.53888	-8.22039	0		-6.47117	-9.68635	0
-7.5238	-7.92913	0		-6.08267	-9.48229	0
-6.36653	-9.85258	0		-4.24795	-8.17839	0
-7.09038	-8.78025	0		-4.89686	-7.68825	0
-7.65674	-6.0575	0		-5.84384	-8.09169	0
-6.4643	-8.41597	0		-7.53319	-7.32481	0
-5.60652	-9.17708	0		-6.79387	-8.92878	0
-6.91226	-9.69591	0		-7.6999	-7.84789	0
-6.57941	-9.4455	0		-6.42336	-10.187	0
-7.64168	-6.65505	0		-8.23261	-7.11719	0
-5.08121	-6.7112	0		-7.13208	-8.83057	0
-5.48936	-6.8322	0		-6.63381	-9.74137	0
-8.40999	-7.20376	0		-6.52654	-10.0824	0
-6.59371	-8.66736	0		-6.57909	-9.99749	0
-6.13997	-8.61045	0		-6.54887	-8.22179	0
-6.41535	-8.32316	0		-7.89347	-7.45855	0
-7.5259	-8.16332	0		-7.5238	-7.92913	0
-6.88386	-8.54786	0		-6.36653	-9.85258	0
-4.92008	-7.24912	0		-7.09038	-8.78025	0
-6.74999	-9.43848	0		-6.4643	-8.41597	0
-5.86965	-8.99866	0		-5.60652	-9.17708	0
-6.363	-8.82584	0		-5.22677	-7.12517	0
-8.41628	-6.44648	0		-6.91226	-9.69591	0
-6.45834	-8.23618	0		-6.57941	-9.4455	0
-6.69921	-8.4979	0		-7.64168	-6.65505	0
-7.5662	-6.85147	0		-5.08121	-6.7112	0
-6.58936	-9.90575	0		-5.48936	-6.8322	0
-6.82262	-6.53374	0		-7.38582	-8.63464	0
-8.17222	-6.99362	0		-8.40999	-7.20376	0
-6.74489	-9.58338	0		-6.59371	-8.66736	0
-6.80516	-8.8826	0		-6.41535	-8.32316	0
-7.63114	-7.44688	0		-7.5259	-8.16332	0
-7.17611	-6.91947	0		-6.88386	-8.54786	0
-7.08726	-8.95395	0		-4.92008	-7.24912	0
-6.77141	-9.36538	0		-6.74999	-9.43848	0
-7.59015	-8.3544	0		-5.86965	-8.99866	0
-7.94196	-6.40351	0		-6.67564	-9.56775	0
-5.24846	-6.38704	0		-6.363	-8.82584	0
-6.58831	-8.49056	0		-6.69921	-8.4979	0
-5.39903	-8.80743	0		-6.07607	-8.05067	0
-7.71133	-7.70542	0		-6.85807	-9.22415	0
-6.48182	-9.9482	0		-7.5662	-6.85147	0
-6.93273	-8.20921	0		-6.58936	-9.90575	0
-7.87324	-7.06113	0		-6.82262	-6.53374	0
-5.50915	-7.83139	0		-8.17222	-6.99362	0
-5.77268	-8.41267	0		-6.74489	-9.58338	0
-5.60615	-9.65425	0		-6.9564	-8.05637	0
-5.1453	-8.7259	0		-7.17611	-6.91947	0
-5.62735	-10.7625	0		-7.59015	-8.3544	0
-4.73925	-10.0591	0		-5.46213	-6.55609	0
-4.5281	-9.21866	0		-7.94196	-6.40351	0
-5.08466	-10.2702	0		-7.51419	-8.0984	0
-4.65753	-6.76665	0		-5.24846	-6.38704	0
-4.67062	-9.98111	0		-6.58831	-8.49056	0
-4.65533	-7.93011	0		-5.39903	-8.80743	0
-4.66626	-6.47489	0		-7.71133	-7.70542	0
-4.75402	-6.38895	0		-6.48182	-9.9482	0
-6.66004	-10.5526	0		-6.93273	-8.20921	0
-4.51623	-9.86948	0		-7.87324	-7.06113	0
-5.05341	-9.5692	0		-5.50915	-7.83139	0
-5.18519	-9.96609	0		-5.77268	-8.41267	0
-5.10898	-6.07366	0		-7.93469	-7.47599	0
-4.74083	-9.87904	0		-5.60615	-9.65425	0
-6.03224	-10.9085	0		-5.1453	-8.7259	0
-5.26348	-10.3973	0		-5.62735	-10.7625	0
-4.982	-6.54693	0		-4.73925	-10.0591	0
-5.31374	-9.12831	0		-4.5281	-9.21866	0
-7.67571	-6.55569	0		-5.38293	-8.87154	0
-8.07497	-8.12815	0		-4.65753	-6.76665	0
-5.29771	-8.39327	0		-4.67062	-9.98111	0
-4.9924	-9.83473	0		-4.65533	-7.93011	0
-5.43377	-6.15011	0		-4.66626	-6.47489	0
-4.46168	-7.53172	0		-4.75402	-6.38895	0
-4.69464	-6.40712	0		-6.66004	-10.5526	0
-4.96472	-6.0238	0		-4.51623	-9.86948	0
-7.27665	-6.14109	0		-4.55452	-8.29027	0
-6.60978	-10.7854	0		-5.05341	-9.5692	0
-4.77228	-9.99913	0		-5.18519	-9.96609	0
-4.81141	-8.70891	0		-5.10898	-6.07366	0
-4.70783	-9.80404	0		-4.74083	-9.87904	0
-5.20513	-9.2385	0		-4.3765	-8.0063	0
-8.48903	-7.363	0		-6.03224	-10.9085	0
-5.60292	-10.6774	0		-5.26348	-10.3973	0
-5.17075	-9.55373	0		-4.982	-6.54693	0
-4.98578	-6.2524	0		-5.31374	-9.12831	0
-4.46883	-7.68033	0		-4.72646	-6.26928	0
-4.57206	-7.56198	0		-5.29771	-8.39327	0
-4.40873	-8.59231	0		-5.36786	-6.04596	0
-5.26027	-9.30071	0		-4.9924	-9.83473	0
-4.73163	-9.96988	0		-4.46168	-7.53172	0
-5.0207	-10.0482	0		-4.69464	-6.40712	0
-4.76078	-9.18146	0		-4.96472	-6.0238	0
-5.20232	-9.15094	0		-4.92844	-8.57808	0
-5.45674	-10.1973	0		-7.27665	-6.14109	0
-4.59812	-7.13193	0		-6.60978	-10.7854	0
-4.7671	-8.60638	0		-4.77228	-9.99913	0
-5.1144	-6.25081	0		-4.81141	-8.70891	0
-5.26975	-10.1207	0		-4.91598	-6.29303	0
-5.00794	-8.11759	0		-4.70783	-9.80404	0
-8.62208	-7.82186	0		-5.31275	-9.70683	0
-5.72837	-10.4689	0		-5.20513	-9.2385	0
-5.5653	-10.1773	0		-5.17075	-9.55373	0
-4.90482	-9.8747	0		-4.54312	-7.83044	0
-4.32841	-8.34695	0		-4.98578	-6.2524	0
-4.84711	-8.78401	0		-4.46883	-7.68033	0
-5.29704	-10.0838	0		-4.57206	-7.56198	0
-5.09955	-9.43538	0		-5.32653	-6.18762	0
-4.65891	-9.89331	0		-5.26027	-9.30071	0
-5.66372	-9.75706	0		-4.73163	-9.96988	0
-6.41075	-10.379	0		-5.0207	-10.0482	0
-8.37698	-7.34147	0		-4.76078	-9.18146	0
-5.21216	-9.96354	0		-5.20232	-9.15094	0
-4.90147	-9.5367	0		-5.45674	-10.1973	0
-5.01005	-9.74946	0		-4.59812	-7.13193	0
-5.14874	-9.13085	0		-4.7671	-8.60638	0
-4.69923	-9.38803	0		-5.28547	-10.4723	0
-5.12931	-10.3567	0		-5.1144	-6.25081	0
-5.14462	-10.4674	0		-4.68164	-9.68753	0
-5.39831	-10.2958	0		-5.26975	-10.1207	0
-4.85039	-10.1087	0		-5.00794	-8.11759	0
-5.2765	-9.47412	0		-8.62208	-7.82186	0
-4.72778	-9.96709	0		-5.72837	-10.4689	0
-5.19632	-6.11074	0		-5.5653	-10.1773	0
-4.63053	-6.78836	0		-4.90482	-9.8747	0
-6.73817	-6.32264	0		-4.32841	-8.34695	0
-4.605	-6.94639	0		-5.29704	-10.0838	0
-5.62202	-10.0022	0		-5.09955	-9.43538	0
-4.70967	-6.69054	0		-4.65891	-9.89331	0
-4.76345	-6.24035	0		-4.90156	-10.0075	0
-4.42353	-8.73598	0		-5.02454	-8.59523	0
-4.71292	-9.89239	0		-5.66372	-9.75706	0
-4.82224	-6.178	0		-6.1034	-10.6565	0
-4.69703	-7.1506	0		-8.37698	-7.34147	0
-4.55437	-9.4335	0		-5.21216	-9.96354	0
-6.77281	-10.6095	0		-5.01005	-9.74946	0
-5.3444	-9.86976	0		-5.14874	-9.13085	0
-4.32521	-8.01875	0		-5.04782	-8.99541	0
-4.98676	-10.3379	0		-4.69923	-9.38803	0
-6.31622	-10.5064	0		-5.12931	-10.3567	0
-5.33289	-9.87187	0		-5.14462	-10.4674	0
-4.73864	-6.95678	0		-5.39831	-10.2958	0
-5.23395	-9.10252	0		-5.2765	-9.47412	0
-5.16054	-9.45465	0		-4.72778	-9.96709	0
-4.8977	-6.45306	0		-5.19632	-6.11074	0
-5.11427	-10.603	0		-4.63053	-6.78836	0
-4.77194	-6.25239	0		-6.73817	-6.32264	0
-6.15057	-9.58904	0		-4.605	-6.94639	0
-4.78513	-9.7496	0		-5.62202	-10.0022	0
-5.05596	-8.06133	0		-4.70967	-6.69054	0
-4.71	-9.80552	0		-4.42353	-8.73598	0
-5.89967	-10.8897	0		-5.82347	-10.2184	0
-4.68497	-7.5667	0		-4.82224	-6.178	0
-5.46449	-6.12928	0		-4.60361	-9.18884	0
-5.40452	-10.0939	0		-4.62154	-9.80967	0
-5.19274	-9.98338	0		-4.69703	-7.1506	0
-5.01323	-10.3452	0		-4.55437	-9.4335	0
-4.87604	-8.47388	0		-5.3444	-9.86976	0
-4.62666	-7.01338	0		-4.32521	-8.01875	0
-4.60451	-9.49449	0		-4.98676	-10.3379	0
-4.87812	-8.596	0		-4.54157	-8.48356	0
-4.73528	-6.17727	0		-6.31622	-10.5064	0
-4.71466	-6.36357	0		-5.33289	-9.87187	0
-5.11903	-9.95636	0		-4.73864	-6.95678	0
-4.57721	-8.10986	0		-5.23395	-9.10252	0
-4.66551	-9.81707	0		-5.16054	-9.45465	0
-8.16512	-7.69884	0		-4.27101	-8.50348	0
-4.90379	-8.98532	0		-4.8977	-6.45306	0
-6.69747	-10.6802	0		-5.27577	-6.24984	0
-5.8828	-10.9262	0		-5.11427	-10.603	0
-5.15092	-10.0273	0		-4.77194	-6.25239	0
-5.03889	-6.21019	0		-4.97169	-6.47472	0
-4.61711	-9.76528	0		-4.78513	-9.7496	0
-5.27168	-10.6102	0		-5.05596	-8.06133	0
-4.57574	-8.9513	0		-4.81569	-8.55232	0
-4.36209	-8.93477	0		-4.71	-9.80552	0
-7.17204	-6.14305	0		-5.89967	-10.8897	0
-5.65186	-10.3332	0		-5.46449	-6.12928	0
-5.39567	-6.10368	0		-5.40452	-10.0939	0
-4.84951	-8.59415	0		-6.71632	-10.7266	0
-8.27892	-6.36723	0		-5.19543	-8.79076	0
-5.80983	-9.97877	0		-5.19274	-9.98338	0
-5.49034	-8.68686	0		-5.01323	-10.3452	0
-8.68395	-7.65397	0		-4.45881	-8.95481	0
-7.22652	-6.29667	0		-4.87604	-8.47388	0
-5.95922	-9.97355	0		-4.62666	-7.01338	0
-4.76594	-8.43524	0		-4.60451	-9.49449	0
-6.78677	-10.5774	0		-4.87812	-8.596	0
-8.08405	-7.5963	0		-4.73528	-6.17727	0
-6.1368	-10.6922	0		-4.71466	-6.36357	0
-5.22309	-8.38548	0		-5.11903	-9.95636	0
-6.29162	-10.4132	0		-4.57721	-8.10986	0
-4.64512	-8.95471	0		-5.18429	-8.92812	0
-4.24312	-8.04486	0		-4.66551	-9.81707	0
-6.03698	-9.70214	0		-8.16512	-7.69884	0
-6.28796	-10.3904	0		-4.90379	-8.98532	0
-4.4778	-7.84462	0		-6.69747	-10.6802	0
-4.85288	-9.10495	0		-5.15092	-10.0273	0
-4.27646	-8.3037	0		-5.03889	-6.21019	0
-4.72553	-8.13482	0		-4.61711	-9.76528	0
-4.93286	-9.14232	0		-5.27168	-10.6102	0
-4.25246	-8.20194	0		-4.57574	-8.9513	0
-4.83709	-8.92951	0		-5.13781	-10.5134	0
-4.66013	-8.81315	0		-4.36209	-8.93477	0
-6.62889	-10.0104	0		-7.17204	-6.14305	0
-6.35442	-10.5839	0		-5.65186	-10.3332	0
-4.51941	-7.56155	0		-5.39567	-6.10368	0
-5.65374	-9.50941	0		-4.84951	-8.59415	0
-6.05017	-10.2347	0		-8.27892	-6.36723	0
-4.61758	-6.69935	0		-5.80983	-9.97877	0
-4.74396	-8.47965	0		-5.49034	-8.68686	0
-6.21757	-10.5339	0		-7.22652	-6.29667	0
-4.71797	-6.53642	0		-5.95922	-9.97355	0
-5.99468	-6.34877	0		-5.35589	-6.2322	0
-6.18584	-10.1091	0		-4.76594	-8.43524	0
-7.52945	-6.47149	0		-6.78677	-10.5774	0
-4.73289	-6.7603	0		-8.08405	-7.5963	0
-4.81295	-7.83514	0		-6.1368	-10.6922	0
-5.92996	-9.72277	0		-5.22309	-8.38548	0
-5.94817	-9.71327	0		-6.29162	-10.4132	0
-8.71766	-7.71373	0		-4.24312	-8.04486	0
-4.9834	-8.34463	0		-6.03698	-9.70214	0
-4.82921	-6.26467	0		-6.28796	-10.3904	0
-5.37472	-10.0764	0		-4.8602	-6.61077	0
-6.2223	-10.1531	0		-4.27646	-8.3037	0
-5.37582	-8.13172	0		-4.72553	-8.13482	0
-5.67004	-6.4081	0		-4.93286	-9.14232	0
-4.39227	-8.41618	0		-4.25246	-8.20194	0
-4.71424	-7.34793	0		-6.68944	-8.45562	0
-6.05319	-10.3138	0		-5.45182	-10.2645	0
-5.45851	-8.84048	0		-4.83709	-8.92951	0
-8.22069	-7.85658	0		-4.66013	-8.81315	0
-4.40388	-8.02558	0		-6.62889	-10.0104	0
-8.29488	-7.85706	0		-6.35442	-10.5839	0
-4.52181	-9.11233	0		-4.51941	-7.56155	0
-4.26699	-8.15007	0		-5.65374	-9.50941	0
-5.66393	-9.90393	0		-7.90156	-7.49494	0
-5.56743	-9.0221	0		-6.05017	-10.2347	0
-8.92996	-7.17624	0		-4.87792	-6.20825	0
-4.69261	-8.92568	0		-4.61758	-6.69935	0
-5.8551	-9.90799	0		-6.38187	-9.38956	0
-4.3022	-7.9719	0		-4.74396	-8.47965	0
-5.06364	-8.89861	0		-6.21757	-10.5339	0
-4.36323	-7.75596	0		-5.99468	-6.34877	0
-5.53238	-9.59347	0		-7.52945	-6.47149	0
-5.34767	-8.15696	0		-4.73289	-6.7603	0
-5.35527	-8.7831	0		-4.81295	-7.83514	0
-6.81301	-10.4734	0		-5.92996	-9.72277	0
-5.6476	-9.75605	0		-5.94817	-9.71327	0
-8.5362	-7.69487	0		-8.71766	-7.71373	0
-5.79963	-9.86919	0		-4.9834	-8.34463	0
-5.06987	-8.90807	0		-4.82921	-6.26467	0
-6.12148	-10.3918	0		-5.37472	-10.0764	0
-6.19374	-8.51031	0		-6.2223	-10.1531	0
-5.13628	-8.29457	0		-5.37582	-8.13172	0
-4.65673	-8.66924	0		-5.67004	-6.4081	0
-4.89043	-7.38977	0		-4.39227	-8.41618	0
-6.45536	-10.6496	0		-4.71424	-7.34793	0
-4.42681	-8.70817	0		-6.05319	-10.3138	0
-5.6284	-9.82489	0		-5.45851	-8.84048	0
-5.69165	-9.25	0		-8.22069	-7.85658	0
-8.86212	-7.66246	0		-6.04896	-10.1383	0
-5.97838	-9.53548	0		-4.40388	-8.02558	0
-4.46985	-8.01296	0		-8.29488	-7.85706	0
-4.46285	-8.82365	0		-5.66393	-9.90393	0
-5.36372	-9.7405	0		-5.56743	-9.0221	0
-5.19767	-8.39752	0		-6.94544	-6.56009	0
-4.91937	-6.13159	0		-4.69261	-8.92568	0
-4.78402	-9.10079	0		-5.8551	-9.90799	0
-5.91586	-10.1682	0		-5.06364	-8.89861	0
-6.46355	-8.40186	0		-4.36323	-7.75596	0
-6.36083	-10.0823	0		-5.53238	-9.59347	0
-4.47141	-7.54449	0		-5.34767	-8.15696	0
-4.92326	-6.12766	0		-5.35527	-8.7831	0
-5.04002	-8.41115	0		-6.81301	-10.4734	0
-5.60752	-9.43551	0		-5.6476	-9.75605	0
-5.95336	-10.0482	0		-5.79963	-9.86919	0
-5.7312	-9.75761	0		-5.06987	-8.90807	0
-5.20398	-8.75268	0		-6.12148	-10.3918	0
-8.88759	-7.42666	0		-6.19374	-8.51031	0
-4.70693	-7.18723	0		-5.13628	-8.29457	0
-5.85955	-9.99777	0		-4.65673	-8.66924	0
-4.75567	-6.76781	0		-4.89043	-7.38977	0
-5.32829	-8.23113	0		-6.45536	-10.6496	0
-5.46746	-9.52385	0		-4.42681	-8.70817	0
-6.72376	-10.5164	0		-5.6284	-9.82489	0
-8.84442	-7.58482	0		-5.69165	-9.25	0
-5.65731	-9.26564	0		-8.86212	-7.66246	0
-5.03807	-7.73473	0		-5.97838	-9.53548	0
-4.90323	-9.69881	0		-4.46985	-8.01296	0
-5.39407	-6.16237	0		-4.46285	-8.82365	0
-4.9034	-8.54641	0		-5.36372	-9.7405	0
-6.06284	-7.74436	0		-5.19767	-8.39752	0
-5.53199	-9.29991	0		-4.91937	-6.13159	0
-5.79634	-10.382	0		-4.78402	-9.10079	0
-5.27944	-9.85464	0		-5.91586	-10.1682	0
-6.56874	-9.23032	0		-6.36083	-10.0823	0
-7.53399	-6.23966	0		-4.47141	-7.54449	0
-4.51161	-8.37641	0		-4.92326	-6.12766	0
-4.50952	-7.95933	0		-5.04002	-8.41115	0
-6.04699	-10.5523	0		-5.60752	-9.43551	0
-5.79202	-10.0582	0		-5.95336	-10.0482	0
-6.04778	-10.3117	0		-5.7312	-9.75761	0
-4.79133	-9.03506	0		-5.20398	-8.75268	0
-5.03498	-8.67111	0		-4.70693	-7.18723	0
-5.86073	-10.1968	0		-4.75567	-6.76781	0
-4.28813	-8.17702	0		-5.32829	-8.23113	0
-6.32564	-9.54218	0		-6.72376	-10.5164	0
-5.64936	-9.75646	0		-8.84442	-7.58482	0
-5.24288	-8.58195	0		-5.65731	-9.26564	0
-4.75997	-6.9297	0		-5.03807	-7.73473	0
-5.33109	-9.64389	0		-4.90323	-9.69881	0
-5.10167	-6.361	0		-5.39407	-6.16237	0
-5.57833	-9.87396	0		-4.9034	-8.54641	0
-5.20536	-5.99745	0		-6.06284	-7.74436	0
-6.42918	-10.1913	0		-5.53199	-9.29991	0
-5.42958	-6.15798	0		-5.79634	-10.382	0
-8.6313	-7.8139	0		-5.27944	-9.85464	0
-5.91568	-10.2737	0		-6.56874	-9.23032	0
-5.86365	-9.23247	0		-7.53399	-6.23966	0
-5.71442	-9.35689	0		-4.50952	-7.95933	0
-4.52735	-9.30505	0		-6.04699	-10.5523	0
-6.11386	-10.0183	0		-6.03233	-10.0899	0
-4.88833	-6.1299	0		-5.52792	-9.34688	0
-5.98166	-10.1467	0		-5.79202	-10.0582	0
-7.15873	-6.41307	0		-4.65781	-6.32042	0
-5.08055	-8.15655	0		-6.04778	-10.3117	0
-5.4644	-9.64492	0		-5.03498	-8.67111	0
-5.42451	-9.36534	0		-5.86073	-10.1968	0
-4.75616	-8.81669	0		-6.32564	-9.54218	0
-4.31571	-8.11343	0		-5.64936	-9.75646	0
-6.22701	-10.408	0		-5.24288	-8.58195	0
-6.1352	-10.3719	0		-4.75997	-6.9297	0
-6.3407	-10.2542	0		-5.33109	-9.64389	0
-6.81954	-10.4843	0		-5.57833	-9.87396	0
-4.91885	-6.40836	0		-5.20536	-5.99745	0
-4.55138	-9.20126	0		-6.42918	-10.1913	0
-6.71702	-8.25426	0		-5.42958	-6.15798	0
-6.14757	-10.1295	0		-5.91568	-10.2737	0
-5.40303	-9.10789	0		-4.81458	-8.59582	0
-6.28502	-10.4913	0		-5.86365	-9.23247	0
-6.31077	-8.73716	0		-5.95814	-10.1596	0
-5.27081	-8.96886	0		-4.52735	-9.30505	0
-5.04435	-9.56861	0		-6.11386	-10.0183	0
-6.23184	-10.369	0		-4.88833	-6.1299	0
-8.01817	-8.03708	0		-5.98166	-10.1467	0
-6.14942	-10.2245	0		-5.08055	-8.15655	0
-5.14638	-9.58813	0		-5.4644	-9.64492	0
-5.71247	-9.42961	0		-5.42451	-9.36534	0
-4.68538	-6.9599	0		-4.75616	-8.81669	0
-5.29613	-8.16784	0		-4.31571	-8.11343	0
-4.99174	-9.74342	0		-6.1352	-10.3719	0
-4.46834	-8.76884	0		-5.01634	-8.57033	0
-6.00749	-6.40582	0		-6.3407	-10.2542	0
-7.03768	-8.51372	0		-4.91885	-6.40836	0
-4.42014	-8.09622	0		-4.55138	-9.20126	0
-4.95724	-8.86861	0		-6.71702	-8.25426	0
-6.13973	-10.3797	0		-8.69357	-7.82846	0
-4.66062	-6.76286	0		-5.86407	-9.90842	0
-9.09191	-7.33263	0		-5.40303	-9.10789	0
-4.39697	-8.03277	0		-6.28502	-10.4913	0
-5.22432	-8.25026	0		-6.31077	-8.73716	0
-5.12296	-8.59824	0		-5.27081	-8.96886	0
-4.59052	-9.05417	0		-5.04435	-9.56861	0
-6.14543	-10.447	0		-6.23184	-10.369	0
-5.71723	-9.23221	0		-6.14942	-10.2245	0
-6.04062	-10.7592	0		-5.14638	-9.58813	0
-5.12621	-7.92252	0		-5.71247	-9.42961	0
-6.93057	-8.07615	0		-4.68538	-6.9599	0
-5.9302	-9.76472	0		-5.29613	-8.16784	0
-6.0984	-10.391	0		-4.99174	-9.74342	0
-4.19183	-8.27815	0		-4.75517	-6.24885	0
-5.26471	-8.66366	0		-4.46834	-8.76884	0
-5.99076	-10.6186	0		-6.00749	-6.40582	0
-6.05673	-10.1663	0		-7.03768	-8.51372	0
-4.61608	-8.62736	0		-4.42014	-8.09622	0
-6.22251	-10.3952	0		-4.95724	-8.86861	0
-5.60667	-9.79219	0		-6.13973	-10.3797	0
-6.06446	-10.2683	0		-4.66062	-6.76286	0
-6.53607	-10.3897	0		-9.09191	-7.33263	0
-8.86645	-7.44844	0		-4.39697	-8.03277	0
-4.64534	-8.98882	0		-5.22432	-8.25026	0
-4.94603	-9.4556	0		-5.12296	-8.59824	0
-5.91385	-8.78836	0		-5.22353	-6.10574	0
-5.17135	-6.1218	0		-4.59052	-9.05417	0
-5.12664	-6.15767	0		-6.14543	-10.447	0
-5.06025	-6.76337	0		-4.99357	-6.42163	0
-5.94826	-10.0309	0		-5.71723	-9.23221	0
-5.03066	-9.40605	0		-6.04062	-10.7592	0
-4.45013	-8.0236	0		-5.63247	-8.98384	0
-5.77042	-9.42464	0		-5.12621	-7.92252	0
-5.24673	-6.15721	0		-6.93057	-8.07615	0
-5.89162	-6.18137	0		-5.9302	-9.76472	0
-5.26896	-6.10049	0		-6.0984	-10.391	0
-4.53409	-6.96858	0		-4.19183	-8.27815	0
-5.26304	-6.1361	0		-5.26471	-8.66366	0
-4.29398	-8.2041	0		-5.99076	-10.6186	0
-5.56568	-8.69817	0		-6.05673	-10.1663	0
-8.08928	-7.84902	0		-4.61608	-8.62736	0
-5.71436	-8.5376	0		-6.22251	-10.3952	0
-5.61118	-9.89224	0		-5.60667	-9.79219	0
-6.25601	-10.5086	0		-6.06446	-10.2683	0
-6.21035	-10.0875	0		-6.53607	-10.3897	0
-4.74544	-6.98517	0		-4.64534	-8.98882	0
-5.51766	-8.24735	0		-4.94603	-9.4556	0
-4.79288	-8.82931	0		-5.91385	-8.78836	0
-4.87863	-7.89151	0		-5.17135	-6.1218	0
-4.63192	-8.4802	0		-5.12664	-6.15767	0
-4.61388	-7.29436	0		-5.06025	-6.76337	0
-5.19582	-8.26933	0		-5.94826	-10.0309	0
-4.22804	-8.226	0		-5.03066	-9.40605	0
-5.06074	-8.53982	0		-4.45013	-8.0236	0
-5.85581	-10.131	0		-5.77042	-9.42464	0
-7.02758	-9.00789	0		-5.24673	-6.15721	0
-5.52434	-6.38053	0		-5.26896	-6.10049	0
-8.61479	-7.64097	0		-4.53409	-6.96858	0
-6.34197	-10.5416	0		-5.26304	-6.1361	0
-5.22644	-8.54134	0		-4.29398	-8.2041	0
-4.87975	-6.9979	0		-5.56568	-8.69817	0
-4.84418	-6.80874	0		-5.71436	-8.5376	0
-5.01746	-8.4621	0		-5.61118	-9.89224	0
-4.93048	-7.54277	0		-6.25601	-10.5086	0
-7.5845	-7.22361	0		-6.21035	-10.0875	0
-5.67759	-9.9416	0		-4.74544	-6.98517	0
-5.65682	-8.05773	0		-5.51766	-8.24735	0
-4.82502	-6.41627	0		-5.32192	-8.19755	0
-5.0935	-8.29823	0		-4.79288	-8.82931	0
-4.37874	-7.88408	0		-4.87863	-7.89151	0
-4.68938	-6.96978	0		-4.63192	-8.4802	0
-5.80719	-9.39957	0		-4.61388	-7.29436	0
-4.71472	-8.69207	0		-5.19582	-8.26933	0
-5.27201	-8.74062	0		-4.22804	-8.226	0
-8.5791	-7.07443	0		-8.65274	-7.04217	0
-4.81475	-9.34408	0		-5.06074	-8.53982	0
-8.56124	-7.59148	0		-7.02758	-9.00789	0
-5.13438	-8.76119	0		-5.26253	-10.3012	0
-5.22088	-8.82264	0		-5.52434	-6.38053	0
-5.18974	-6.60483	0		-8.61479	-7.64097	0
-5.51806	-6.14967	0		-6.34197	-10.5416	0
-4.78227	-7.20562	0		-5.22644	-8.54134	0
-6.91798	-6.3718	0		-4.87975	-6.9979	0
-4.67067	-7.27099	0		-4.84418	-6.80874	0
-6.12759	-10.2879	0		-5.01746	-8.4621	0
-5.65539	-8.99785	0		-4.93048	-7.54277	0
-5.00274	-9.25217	0		-5.67759	-9.9416	0
-5.11591	-6.27008	0		-5.65682	-8.05773	0
-5.06894	-9.12049	0		-4.82502	-6.41627	0
-6.28778	-10.3443	0		-6.27004	-10.4492	0
-4.76815	-9.22226	0		-5.0935	-8.29823	0
-4.54544	-8.24919	0		-4.37874	-7.88408	0
-5.94074	-8.82955	0		-4.68938	-6.96978	0
-5.98503	-10.6047	0		-5.80719	-9.39957	0
-5.82047	-9.85691	0		-4.71472	-8.69207	0
-4.74137	-7.02453	0		-6.02903	-10.3474	0
-5.22673	-9.46403	0		-5.27201	-8.74062	0
-5.26233	-6.20877	0		-8.5791	-7.07443	0
-6.0224	-9.07408	0		-4.81475	-9.34408	0
-4.62172	-9.26262	0		-8.56124	-7.59148	0
-5.85821	-10.3648	0		-5.22088	-8.82264	0
-6.27286	-10.4583	0		-5.18974	-6.60483	0
-4.78482	-8.9908	0		-5.51806	-6.14967	0
-4.7259	-8.77835	0		-4.28191	-8.20115	0
-5.06973	-9.53567	0		-4.78227	-7.20562	0
-4.63651	-7.46709	0		-4.74095	-8.62976	0
-5.0684	-8.41083	0		-4.67067	-7.27099	0
-8.5575	-7.26312	0		-6.12759	-10.2879	0
-4.25552	-7.98309	0		-5.00274	-9.25217	0
-5.02911	-9.52539	0		-5.11591	-6.27008	0
-6.43405	-10.4093	0		-5.06894	-9.12049	0
-4.38894	-7.56824	0		-6.28778	-10.3443	0
-5.12928	-6.74021	0		-4.76815	-9.22226	0
-4.27524	-8.4063	0		-4.54544	-8.24919	0
-4.93839	-8.86356	0		-5.94074	-8.82955	0
-4.19421	-8.12202	0		-5.98503	-10.6047	0
-4.21439	-8.21791	0		-4.74137	-7.02453	0
-5.79301	-10.0384	0		-5.22673	-9.46403	0
-4.9073	-6.24401	0		-5.26233	-6.20877	0
-5.08929	-9.31036	0		-6.0224	-9.07408	0
-5.33552	-6.09212	0		-4.62172	-9.26262	0
-5.97361	-8.80091	0		-6.27286	-10.4583	0
-4.76819	-6.85355	0		-4.78482	-8.9908	0
-6.13891	-10.3925	0		-5.4452	-6.22669	0
-5.11656	-8.36622	0		-4.7259	-8.77835	0
-6.09223	-9.98562	0		-5.06973	-9.53567	0
-5.81591	-9.61935	0		-4.63651	-7.46709	0
-4.40541	-7.83606	0		-5.0684	-8.41083	0
-7.41943	-8.29568	0		-8.5575	-7.26312	0
-5.12228	-8.87553	0		-4.25552	-7.98309	0
-4.42286	-8.63068	0		-5.02911	-9.52539	0
-4.61444	-6.70518	0		-4.38894	-7.56824	0
-8.82578	-7.49529	0		-4.64746	-8.45762	0
-5.89936	-8.37016	0		-4.93839	-8.86356	0
-5.94564	-10.6337	0		-4.19421	-8.12202	0
-5.07697	-9.36468	0		-4.21439	-8.21791	0
-4.63248	-7.88211	0		-5.79301	-10.0384	0
-4.82395	-8.33225	0		-6.23013	-6.34904	0
-4.3269	-8.47507	0		-4.9073	-6.24401	0
-6.09072	-10.0386	0		-5.08929	-9.31036	0
-6.315	-10.3278	0		-5.33552	-6.09212	0
-4.74424	-8.79183	0		-5.97361	-8.80091	0
-4.46487	-8.44473	0		-4.76819	-6.85355	0
-6.39472	-10.3819	0		-5.07441	-9.77452	0
-6.15449	-10.2914	0		-5.11656	-8.36622	0
-5.5487	-9.08145	0		-6.09223	-9.98562	0
-6.00957	-10.3363	0		-5.81591	-9.61935	0
-4.86921	-9.45348	0		-4.40541	-7.83606	0
-5.69969	-9.21029	0		-7.41943	-8.29568	0
-5.42724	-6.09042	0		-5.12228	-8.87553	0
-5.47063	-9.65686	0		-4.42286	-8.63068	0
-4.97448	-6.65937	0		-4.61444	-6.70518	0
-4.81823	-9.43623	0		-8.82578	-7.49529	0
-8.44398	-7.84445	0		-5.89936	-8.37016	0
-6.1802	-10.0832	0		-5.94564	-10.6337	0
-5.28591	-6.16176	0		-5.07697	-9.36468	0
-7.13963	-6.2757	0		-4.63248	-7.88211	0
-6.06186	-10.1048	0		-4.82395	-8.33225	0
-4.72481	-7.65705	0		-4.3269	-8.47507	0
-4.73211	-8.74935	0		-6.09072	-10.0386	0
-5.853	-9.87856	0		-6.315	-10.3278	0
-8.56485	-7.78386	0		-4.74424	-8.79183	0
-4.58052	-8.05609	0		-4.46487	-8.44473	0
-5.93678	-9.22521	0		-6.39472	-10.3819	0
-5.08862	-6.11472	0		-6.15449	-10.2914	0
-6.22705	-9.77671	0		-5.5487	-9.08145	0
-5.47887	-9.63032	0		-6.00957	-10.3363	0
-4.69188	-6.4701	0		-4.86921	-9.45348	0
-5.1635	-9.1266	0		-5.69969	-9.21029	0
-6.125	-10.701	0		-5.42724	-6.09042	0
-4.79592	-8.37253	0		-5.47063	-9.65686	0
-4.64266	-7.25158	0		-4.97448	-6.65937	0
-6.56703	-10.5423	0		-5.28591	-6.16176	0
-6.97982	-8.16059	0		-7.13963	-6.2757	0
-4.20336	-8.10956	0		-6.06186	-10.1048	0
-4.39672	-8.03129	0		-4.72481	-7.65705	0
-5.00058	-10.1607	0		-4.73211	-8.74935	0
-4.8427	-6.97491	0		-8.56485	-7.78386	0
-4.75967	-6.68107	0		-4.9132	-8.91621	0
-8.49727	-7.85362	0		-4.58052	-8.05609	0
-5.15367	-8.53743	0		-5.93013	-8.86177	0
-6.49142	-10.0483	0		-5.93678	-9.22521	0
-4.80229	-7.10504	0		-5.08862	-6.11472	0
-4.81919	-6.62855	0		-6.22705	-9.77671	0
-5.71906	-10.4998	0		-5.47887	-9.63032	0
-4.78525	-6.41774	0		-4.69188	-6.4701	0
-5.86226	-10.7423	0		-5.1635	-9.1266	0
-5.04101	-6.8085	0		-6.125	-10.701	0
-8.73059	-7.54911	0		-4.79592	-8.37253	0
-4.47629	-7.46098	0		-4.89426	-6.37503	0
-6.01925	-10.4884	0		-4.64266	-7.25158	0
-4.43581	-7.66138	0		-4.43896	-7.39969	0
-4.63993	-7.01246	0		-6.97982	-8.16059	0
-6.13351	-9.88434	0		-4.20336	-8.10956	0
-8.29859	-7.78315	0		-4.39672	-8.03129	0
-4.80361	-8.69635	0		-5.00058	-10.1607	0
-4.8616	-7.09729	0		-4.8427	-6.97491	0
-5.02347	-6.23229	0		-4.75967	-6.68107	0
-6.81061	-8.66911	0		-8.49727	-7.85362	0
-4.74857	-6.64814	0		-4.70732	-8.08007	0
-4.70845	-6.98364	0		-5.15367	-8.53743	0
-6.48171	-10.7284	0		-4.89376	-7.6072	0
-4.74899	-7.35113	0		-6.49142	-10.0483	0
-4.42178	-7.73875	0		-4.80229	-7.10504	0
-4.87362	-7.33981	0		-4.81919	-6.62855	0
-4.65921	-6.85745	0		-5.71906	-10.4998	0
-4.308	-8.47049	0		-4.78525	-6.41774	0
-5.92805	-10.8358	0		-5.86226	-10.7423	0
-4.66366	-6.54834	0		-5.04101	-6.8085	0
-8.74717	-7.72054	0		-8.73059	-7.54911	0
-8.36638	-7.96375	0		-4.47629	-7.46098	0
-8.29097	-7.84798	0		-6.01925	-10.4884	0
-5.10766	-6.45553	0		-4.43581	-7.66138	0
-4.81276	-6.55161	0		-4.63993	-7.01246	0
-8.74836	-7.64966	0		-8.29859	-7.78315	0
-4.70389	-6.37824	0		-4.80361	-8.69635	0
-5.36134	-10.3769	0		-4.7642	-6.74738	0
-8.02862	-7.51948	0		-4.8616	-7.09729	0
-5.9001	-10.8768	0		-5.02347	-6.23229	0
-4.85604	-9.69313	0		-6.81061	-8.66911	0
-6.36432	-10.6782	0		-4.74857	-6.64814	0
-8.0041	-6.93902	0		-4.97835	-6.24088	0
-5.21386	-6.17815	0		-4.70845	-6.98364	0
-4.5959	-8.0755	0		-6.48171	-10.7284	0
-5.08629	-6.20301	0		-4.74899	-7.35113	0
-5.19208	-6.23861	0		-4.42178	-7.73875	0
-4.75215	-7.92982	0		-4.87362	-7.33981	0
-4.47316	-7.42005	0		-4.65921	-6.85745	0
-4.99036	-6.45961	0		-6.16526	-9.90811	0
-5.92311	-10.0127	0		-4.76616	-6.96918	0
-4.80735	-10.1032	0		-4.308	-8.47049	0
-4.49082	-8.27094	0		-5.92805	-10.8358	0
-6.05915	-10.86	0		-4.66366	-6.54834	0
-4.65914	-6.94324	0		-8.74717	-7.72054	0
-5.2098	-9.76375	0		-8.36638	-7.96375	0
-5.10027	-6.4742	0		-8.29097	-7.84798	0
-4.71966	-7.09041	0		-5.10766	-6.45553	0
-5.22529	-6.60609	0		-5.24719	-9.38557	0
-5.49694	-6.83544	0		-4.81276	-6.55161	0
-5.32252	-9.90818	0		-4.70389	-6.37824	0
-4.8205	-8.77316	0		-4.54115	-7.17635	0
-4.90305	-6.49031	0		-5.36134	-10.3769	0
-4.76314	-7.86821	0		-8.02862	-7.51948	0
-4.63319	-7.57273	0		-5.9001	-10.8768	0
-4.75248	-6.78621	0		-4.85604	-9.69313	0
-5.39017	-8.5275	0		-6.36432	-10.6782	0
-5.93607	-10.2079	0		-8.0041	-6.93902	0
-4.67534	-7.31706	0		-5.21386	-6.17815	0
-5.81548	-10.1094	0		-4.5959	-8.0755	0
-5.84038	-10.2305	0		-5.08629	-6.20301	0
-4.72554	-8.78188	0		-4.75215	-7.92982	0
-4.56663	-7.15581	0		-4.47316	-7.42005	0
-4.51696	-7.2459	0		-8.68385	-7.69172	0
-4.98406	-8.75707	0		-4.99036	-6.45961	0
-5.25726	-7.08371	0		-5.92311	-10.0127	0
-4.91281	-6.39008	0		-4.80735	-10.1032	0
-4.71646	-6.51461	0		-4.59988	-8.41552	0
-5.59753	-10.2366	0		-4.49082	-8.27094	0
-6.95278	-6.57489	0		-6.05915	-10.86	0
-6.30607	-8.88668	0		-4.65914	-6.94324	0
-4.91316	-6.30354	0		-5.2098	-9.76375	0
-4.94028	-7.07231	0		-5.10027	-6.4742	0
-6.29907	-10.7195	0		-4.71966	-7.09041	0
-4.6262	-6.64661	0		-5.22529	-6.60609	0
-4.90758	-6.31061	0		-5.49694	-6.83544	0
-6.54969	-10.062	0		-5.32252	-9.90818	0
-6.193	-10.5293	0		-6.04212	-10.6329	0
-4.86979	-6.51329	0		-4.8205	-8.77316	0
-4.48445	-7.3851	0		-4.90305	-6.49031	0
-5.55839	-10.0128	0		-4.76314	-7.86821	0
-4.64254	-7.08371	0		-4.63319	-7.57273	0
-8.68732	-7.7173	0		-4.75248	-6.78621	0
-4.5713	-7.71875	0		-4.55612	-7.67284	0
-6.34299	-10.5704	0		-5.39017	-8.5275	0
-5.86132	-10.4607	0		-5.93607	-10.2079	0
-5.71321	-10.0797	0		-4.67534	-7.31706	0
-8.71668	-7.3974	0		-5.81548	-10.1094	0
-4.96898	-6.26569	0		-5.84038	-10.2305	0
-6.10732	-10.7866	0		-4.72554	-8.78188	0
-5.58461	-10.5628	0		-5.78091	-10.9324	0
-4.66406	-7.83164	0		-4.56663	-7.15581	0
-4.97696	-10.2764	0		-4.74478	-6.5985	0
-4.74638	-6.7811	0		-4.51696	-7.2459	0
-4.79901	-6.8084	0		-4.53794	-7.71884	0
-5.60053	-10.0711	0		-4.98406	-8.75707	0
-7.00612	-6.84953	0		-5.25726	-7.08371	0
-4.80867	-6.58907	0		-4.91281	-6.39008	0
-6.95447	-6.40776	0		-6.32012	-10.7112	0
-8.5666	-7.76651	0		-4.71646	-6.51461	0
-4.79953	-6.50082	0		-5.59753	-10.2366	0
-4.5862	-7.12709	0		-6.95278	-6.57489	0
-8.94163	-7.61394	0		-6.30607	-8.88668	0
-6.14939	-10.8818	0		-4.91316	-6.30354	0
-4.80164	-7.23013	0		-4.94028	-7.07231	0
-7.88082	-6.76169	0		-6.29907	-10.7195	0
-7.57036	-6.58698	0		-4.6262	-6.64661	0
-5.10295	-6.4772	0		-4.90758	-6.31061	0
-5.21238	-8.61507	0		-6.54969	-10.062	0
-5.65842	-10.0794	0		-4.86979	-6.51329	0
-6.26689	-10.3252	0		-4.48445	-7.3851	0
-4.64634	-6.81927	0		-5.55839	-10.0128	0
-5.39035	-6.81936	0		-4.64254	-7.08371	0
-5.9105	-10.4425	0		-4.5713	-7.71875	0
-5.00232	-6.2812	0		-6.34299	-10.5704	0
-4.98536	-10.0131	0		-5.86132	-10.4607	0
-4.68302	-7.02483	0		-5.71321	-10.0797	0
-4.37677	-8.93291	0		-8.71668	-7.3974	0
-5.00378	-6.44852	0		-4.96898	-6.26569	0
-5.07643	-6.65276	0		-6.10732	-10.7866	0
-5.69518	-10.5775	0		-5.58461	-10.5628	0
-5.55975	-10.3129	0		-4.66406	-7.83164	0
-4.99427	-7.65053	0		-6.11371	-10.283	0
-7.61324	-6.45277	0		-4.97696	-10.2764	0
-4.60842	-7.27667	0		-4.74638	-6.7811	0
-5.55112	-6.45663	0		-4.7502	-6.59491	0
-5.19351	-6.26056	0		-4.79901	-6.8084	0
-4.61218	-9.76951	0		-5.60053	-10.0711	0
-5.01456	-7.75505	0		-4.80867	-6.58907	0
-5.0487	-6.6301	0		-4.72267	-6.491	0
-4.84393	-6.29036	0		-4.21178	-8.44237	0
-4.66849	-6.56871	0		-8.5666	-7.76651	0
-5.77583	-10.7326	0		-4.79953	-6.50082	0
-5.15714	-8.36234	0		-5.21138	-10.4916	0
-4.46769	-7.21315	0		-4.5862	-7.12709	0
-5.08846	-9.07054	0		-6.14939	-10.8818	0
-6.1021	-10.3372	0		-4.80164	-7.23013	0
-7.97109	-7.25067	0		-7.88082	-6.76169	0
-7.43894	-8.379	0		-7.57036	-6.58698	0
-7.10405	-7.0611	0		-5.10295	-6.4772	0
-6.09363	-8.78972	0		-5.21238	-8.61507	0
-5.99525	-8.91839	0		-5.65842	-10.0794	0
-6.23878	-9.96605	0		-6.26689	-10.3252	0
-8.40056	-6.75916	0		-4.64634	-6.81927	0
-8.18528	-7.35674	0		-5.39035	-6.81936	0
-7.49459	-8.33721	0		-5.9105	-10.4425	0
-4.89052	-8.74419	0		-5.00232	-6.2812	0
-5.0637	-9.26139	0		-4.98536	-10.0131	0
-6.98028	-8.69981	0		-4.68302	-7.02483	0
-7.58457	-8.26957	0		-4.37677	-8.93291	0
-7.04806	-7.26211	0		-5.00378	-6.44852	0
-8.39055	-6.88146	0		-5.69518	-10.5775	0
-7.26573	-8.27453	0		-5.55975	-10.3129	0
-6.14432	-7.9958	0		-4.99427	-7.65053	0
-6.93475	-9.22519	0		-7.61324	-6.45277	0
-6.63143	-8.3324	0		-4.60842	-7.27667	0
-6.52805	-8.68765	0		-5.55112	-6.45663	0
-5.45629	-6.55873	0		-5.19351	-6.26056	0
-6.82062	-9.32525	0		-4.61218	-9.76951	0
-6.72058	-9.59379	0		-5.01456	-7.75505	0
-5.41806	-6.85772	0		-5.0487	-6.6301	0
-7.41316	-7.40953	0		-4.84393	-6.29036	0
-7.52258	-6.96847	0		-4.66849	-6.56871	0
-7.5097	-6.93374	0		-5.77583	-10.7326	0
-8.00513	-7.98708	0		-5.15714	-8.36234	0
-6.14293	-9.96975	0		-4.46769	-7.21315	0
-5.53052	-10.2531	0		-5.08846	-9.07054	0
-5.01329	-6.66407	0		-6.1021	-10.3372	0
-7.32291	-8.50172	0		-6.68989	-9.56206	0
-4.94811	-6.55302	0		-7.97109	-7.25067	0
-7.51624	-6.48684	0		-7.10405	-7.0611	0
-8.09959	-7.09218	0		-6.09363	-8.78972	0
-8.01084	-6.71768	0		-5.99525	-8.91839	0
-5.55746	-10.1861	0		-6.23878	-9.96605	0
-7.6858	-6.62154	0		-5.98305	-8.81389	0
-7.57475	-7.21973	0		-8.30798	-7.53031	0
-5.41712	-8.15294	0		-8.73479	-6.45313	0
-7.45529	-8.20245	0		-8.18528	-7.35674	0
-5.73131	-9.38175	0		-4.89052	-8.74419	0
-8.01499	-7.35423	0		-5.83985	-8.43058	0
-6.825	-7.61907	0		-5.0637	-9.26139	0
-6.10376	-8.63776	0		-6.98028	-8.69981	0
-6.93064	-8.58688	0		-7.58457	-8.26957	0
-6.72425	-8.62185	0		-7.04806	-7.26211	0
-6.98959	-7.42988	0		-6.96412	-8.2054	0
-6.53944	-9.37975	0		-7.26573	-8.27453	0
-7.44522	-8.47241	0		-6.14432	-7.9958	0
-7.80197	-7.93868	0		-6.93475	-9.22519	0
-7.36551	-8.44953	0		-6.63143	-8.3324	0
-7.86718	-7.82032	0		-6.40059	-9.84048	0
-6.20243	-8.71587	0		-6.52805	-8.68765	0
-6.56431	-8.15872	0		-7.66078	-7.64746	0
-6.00424	-8.59425	0		-5.45629	-6.55873	0
-6.80748	-9.31808	0		-6.82062	-9.32525	0
-6.14497	-10.1347	0		-6.72058	-9.59379	0
-6.10212	-8.72545	0		-6.19297	-10.3734	0
-5.49165	-8.99103	0		-7.36031	-6.40754	0
-6.53723	-9.82548	0		-7.41316	-7.40953	0
-5.20672	-8.223	0		-8.53021	-7.31778	0
-6.02305	-10.3007	0		-8.00513	-7.98708	0
-6.2025	-8.91729	0		-6.14293	-9.96975	0
-4.57485	-6.85292	0		-5.53052	-10.2531	0
-8.97687	-7.35468	0		-5.01329	-6.66407	0
-5.12402	-9.17973	0		-7.75034	-8.11473	0
-5.32912	-10.5936	0		-4.94811	-6.55302	0
-5.07834	-8.27248	0		-7.30106	-7.47605	0
-4.94069	-6.82073	0		-8.18962	-7.30432	0
-5.451	-10.2718	0		-8.01084	-6.71768	0
-5.54769	-10.5676	0		-7.53535	-8.24906	0
-4.94033	-9.6616	0		-7.6858	-6.62154	0
-4.93831	-7.18791	0		-5.70432	-9.88603	0
-7.92527	-6.78055	0		-7.57475	-7.21973	0
-4.83889	-9.95177	0		-5.41712	-8.15294	0
-5.59217	-6.3155	0		-5.73131	-9.38175	0
-4.83394	-7.56839	0		-8.01499	-7.35423	0
-4.604	-6.68931	0		-6.825	-7.61907	0
-6.31939	-10.7974	0		-6.10376	-8.63776	0
-4.79174	-6.92804	0		-6.72425	-8.62185	0
-4.83023	-6.29984	0		-6.98959	-7.42988	0
-5.79616	-10.3166	0		-6.53944	-9.37975	0
-5.11627	-9.01937	0		-7.44522	-8.47241	0
-5.23763	-8.54779	0		-6.20243	-8.71587	0
-5.51233	-9.84819	0		-6.80748	-9.31808	0
-5.03702	-6.18688	0		-6.84302	-10.4822	0
-6.0309	-10.253	0		-5.77445	-10.3046	0
-5.53587	-10.2509	0		-6.14497	-10.1347	0
-4.93275	-7.38552	0		-6.10212	-8.72545	0
-5.38072	-10.3331	0		-6.40596	-9.95718	0
-8.85127	-7.61582	0		-5.49165	-8.99103	0
-4.84578	-6.4153	0		-6.53723	-9.82548	0
-5.14848	-8.00453	0		-5.20672	-8.223	0
-5.19317	-10.498	0		-6.02305	-10.3007	0
-4.68934	-6.88929	0		-6.2025	-8.91729	0
-4.62334	-10.1323	0		-4.57485	-6.85292	0
-4.85034	-6.40208	0		-5.12402	-9.17973	0
-6.02388	-10.902	0		-5.32912	-10.5936	0
-7.62101	-7.15809	0		-5.07834	-8.27248	0
-5.72894	-10.3444	0		-4.94069	-6.82073	0
-5.04965	-6.64334	0		-5.451	-10.2718	0
-4.80766	-7.51233	0		-5.54769	-10.5676	0
-4.71324	-6.41333	0		-4.94033	-9.6616	0
-5.65819	-10.7994	0		-4.93831	-7.18791	0
-5.17064	-9.48013	0		-4.83889	-9.95177	0
-4.69561	-6.66691	0		-4.83394	-7.56839	0
-5.65684	-9.87022	0		-4.604	-6.68931	0
-5.63447	-6.18243	0		-6.31939	-10.7974	0
-4.71079	-6.45014	0		-4.79174	-6.92804	0
-7.93106	-6.87821	0		-4.83023	-6.29984	0
-5.81595	-10.2261	0		-5.79616	-10.3166	0
-8.20225	-7.1469	0		-4.86327	-6.41206	0
-5.00264	-8.88613	0		-5.23763	-8.54779	0
-4.87389	-8.7445	0		-5.51233	-9.84819	0
-5.55032	-8.89569	0		-5.03702	-6.18688	0
-4.70309	-6.44996	0		-6.0309	-10.253	0
-5.03564	-7.15269	0		-5.53587	-10.2509	0
-5.71069	-10.3058	0		-4.93275	-7.38552	0
-5.11518	-9.9874	0		-5.38072	-10.3331	0
-4.89543	-6.48536	0		-5.06708	-10.4179	0
-5.94621	-10.2459	0		-4.84578	-6.4153	0
-4.81036	-6.5508	0		-5.13098	-6.28044	0
-5.26969	-8.53689	0		-5.31148	-10.2502	0
-5.06469	-6.34369	0		-4.75433	-6.58276	0
-4.98263	-7.80061	0		-5.14848	-8.00453	0
-4.68375	-6.70876	0		-5.1569	-6.27163	0
-4.72387	-7.01649	0		-5.25799	-6.28353	0
-6.22769	-10.5077	0		-5.2086	-6.26934	0
-4.47906	-7.53326	0		-4.93697	-6.34954	0
-5.20104	-10.0471	0		-5.19317	-10.498	0
-4.92507	-6.52571	0		-4.59648	-7.05991	0
-8.6001	-7.41518	0		-4.71647	-6.67342	0
-8.46603	-7.6914	0		-5.1641	-9.21252	0
-4.98864	-8.30903	0		-4.68934	-6.88929	0
-5.11173	-10.6457	0		-4.7796	-7.19644	0
-4.43173	-7.69264	0		-4.62334	-10.1323	0
-4.83253	-6.88576	0		-4.85034	-6.40208	0
-4.9102	-7.33514	0		-6.02388	-10.902	0
-5.05254	-9.48192	0		-7.62101	-7.15809	0
-4.73818	-7.09147	0		-5.72894	-10.3444	0
-5.24466	-9.72688	0		-5.04965	-6.64334	0
-5.10348	-10.1348	0		-4.80688	-6.57608	0
-4.76018	-6.57173	0		-4.80766	-7.51233	0
-4.81795	-8.37399	0		-4.71324	-6.41333	0
-4.64751	-10.1956	0		-5.17064	-9.48013	0
-5.87342	-10.3169	0		-4.69561	-6.66691	0
-4.86186	-7.56953	0		-5.65684	-9.87022	0
-4.71597	-10.0502	0		-4.71079	-6.45014	0
-6.05296	-10.6238	0		-5.81595	-10.2261	0
-4.63251	-7.08301	0		-8.20225	-7.1469	0
-5.0776	-10.4266	0		-5.00264	-8.88613	0
-4.6186	-6.74858	0		-5.55032	-8.89569	0
-4.82121	-7.55784	0		-4.70309	-6.44996	0
-5.70826	-10.6346	0		-5.03564	-7.15269	0
-4.53606	-7.12469	0		-5.71069	-10.3058	0
-5.13646	-8.17832	0		-5.11518	-9.9874	0
-4.48064	-8.36498	0		-4.89543	-6.48536	0
-5.36236	-6.15819	0		-5.94621	-10.2459	0
-4.97066	-6.44162	0		-4.81036	-6.5508	0
-5.44989	-10.6048	0		-5.26969	-8.53689	0
-8.54262	-7.38455	0		-8.30123	-7.70341	0
-5.4662	-10.3379	0		-4.59311	-7.02182	0
-5.0137	-8.09821	0		-5.06469	-6.34369	0
-4.64146	-8.11612	0		-4.98469	-6.36762	0
-5.0196	-6.08964	0		-4.98263	-7.80061	0
-6.01318	-10.8715	0		-4.82485	-6.96287	0
-4.67309	-6.4105	0		-4.6	-6.73526	0
-7.87744	-7.01328	0		-4.69581	-10.0457	0
-8.33604	-7.45379	0		-4.87618	-6.52392	0
-5.40991	-10.2694	0		-4.72387	-7.01649	0
-4.67742	-6.84465	0		-6.22769	-10.5077	0
-4.85432	-7.5587	0		-4.47906	-7.53326	0
-5.24611	-6.17717	0		-5.20104	-10.0471	0
-4.88099	-6.58968	0		-5.18495	-6.64485	0
-5.65644	-10.9045	0		-4.92507	-6.52571	0
-5.02691	-8.83033	0		-4.90525	-6.57418	0
-4.67503	-6.69886	0		-8.6001	-7.41518	0
-4.90739	-6.71613	0		-5.27562	-9.37516	0
-4.77341	-6.43626	0		-4.54381	-9.14171	0
-5.00964	-6.76412	0		-4.98864	-8.30903	0
-4.86283	-7.29863	0		-5.11173	-10.6457	0
-4.81825	-6.58118	0		-4.43173	-7.69264	0
-4.66935	-7.36267	0		-4.83253	-6.88576	0
-8.91144	-7.37507	0		-4.9102	-7.33514	0
-4.89458	-7.44552	0		-5.04743	-6.53172	0
-4.55852	-6.79614	0		-5.10586	-9.77719	0
-4.81958	-6.51464	0		-7.46576	-6.43759	0
-4.64312	-7.10025	0		-5.05254	-9.48192	0
-4.71732	-6.72197	0		-4.73818	-7.09147	0
-4.69965	-6.59968	0		-5.24466	-9.72688	0
-4.92318	-6.24973	0		-5.10348	-10.1348	0
-5.27454	-8.42998	0		-5.72414	-10.5778	0
-4.86785	-8.72486	0		-4.81795	-8.37399	0
-5.26562	-10.5688	0		-4.64751	-10.1956	0
-4.45432	-8.3612	0		-4.86186	-7.56953	0
-5.40163	-9.27296	0		-6.05296	-10.6238	0
-4.51319	-7.83061	0		-4.63251	-7.08301	0
-4.87038	-6.72272	0		-8.62101	-7.85139	0
-4.86171	-7.24686	0		-4.6186	-6.74858	0
-5.42735	-10.2173	0		-5.01093	-6.38264	0
-5.68871	-10.408	0		-4.82121	-7.55784	0
-4.80383	-7.84771	0		-5.70826	-10.6346	0
-4.74344	-6.66828	0		-4.76984	-6.70549	0
-4.96505	-8.11498	0		-4.53606	-7.12469	0
-5.2843	-6.73789	0		-5.13646	-8.17832	0
-4.81358	-6.60294	0		-5.04977	-8.637	0
-5.10569	-10.3591	0		-4.48064	-8.36498	0
-6.14048	-10.4925	0		-5.36236	-6.15819	0
-5.17524	-8.22503	0		-5.01439	-6.73616	0
-4.75157	-6.35488	0		-4.97066	-6.44162	0
-5.5075	-10.3943	0		-5.44989	-10.6048	0
-4.65862	-10.0116	0		-8.54262	-7.38455	0
-5.24457	-10.6513	0		-5.4662	-10.3379	0
-5.02753	-8.57167	0		-5.0137	-8.09821	0
-4.57252	-6.76397	0		-5.65163	-9.90001	0
-5.25588	-10.4055	0		-4.64146	-8.11612	0
-4.60309	-6.74068	0		-5.0196	-6.08964	0
-4.64826	-6.76313	0		-6.01318	-10.8715	0
-4.87941	-7.80594	0		-4.67309	-6.4105	0
-4.67887	-6.90717	0		-4.73406	-6.47591	0
-4.86996	-7.29439	0		-4.47819	-7.59084	0
-5.43566	-10.2274	0		-8.33604	-7.45379	0
-5.58792	-10.3519	0		-5.40991	-10.2694	0
-7.23219	-7.07108	0		-4.67742	-6.84465	0
-7.16563	-8.03157	0		-5.8252	-10.8588	0
-8.30577	-7.28154	0		-4.85432	-7.5587	0
-7.79729	-7.98028	0		-5.24611	-6.17717	0
-7.64682	-8.29762	0		-4.88099	-6.58968	0
-5.38821	-6.85038	0		-5.65644	-10.9045	0
-8.44108	-7.69931	0		-5.72416	-10.0792	0
-5.48261	-6.73851	0		-5.02691	-8.83033	0
-7.58862	-7.30652	0		-4.67503	-6.69886	0
-7.24684	-8.77498	0		-4.90739	-6.71613	0
-7.85824	-7.7895	0		-4.77341	-6.43626	0
-5.45221	-6.58742	0		-5.00964	-6.76412	0
-8.57926	-7.36651	0		-4.86283	-7.29863	0
-7.22918	-8.27497	0		-4.81825	-6.58118	0
-6.00949	-10.0437	0		-5.27396	-6.19135	0
-7.858	-6.07474	0		-5.48036	-9.26709	0
-8.35001	-7.31925	0		-4.66935	-7.36267	0
-7.19053	-8.26722	0		-5.51698	-6.47451	0
-7.81286	-7.00232	0		-4.89458	-7.44552	0
-4.56735	-8.94201	0		-4.911	-9.50281	0
-5.3114	-10.2304	0		-4.55852	-6.79614	0
-5.70652	-11.0312	0		-4.81958	-6.51464	0
-4.76497	-9.55605	0		-5.34678	-6.20314	0
-4.22477	-8.39546	0		-4.64312	-7.10025	0
-5.19203	-8.49332	0		-4.71732	-6.72197	0
-4.69446	-9.51578	0		-4.69965	-6.59968	0
-5.09676	-10.6753	0		-4.92318	-6.24973	0
-6.9468	-6.50339	0		-5.27454	-8.42998	0
-6.61234	-6.66483	0		-5.09412	-8.76501	0
-5.04492	-9.91681	0		-4.80517	-6.66283	0
-8.81138	-7.71936	0		-4.86785	-8.72486	0
-4.85079	-10.0034	0		-5.26562	-10.5688	0
-4.76698	-8.0415	0		-4.45432	-8.3612	0
-5.66664	-10.8896	0		-5.15184	-9.4325	0
-5.7986	-9.99302	0		-5.08546	-6.33867	0
-4.68258	-10.1106	0		-5.73467	-10.3926	0
-5.47412	-10.5307	0		-5.40163	-9.27296	0
-5.62722	-10.8317	0		-4.97406	-6.39679	0
-5.3294	-6.57701	0		-5.95281	-10.176	0
-4.56866	-9.83588	0		-4.82494	-6.44626	0
-5.31962	-9.03328	0		-4.91037	-6.47357	0
-5.90886	-6.37247	0		-4.51319	-7.83061	0
-6.98167	-9.39164	0		-4.87038	-6.72272	0
-5.13996	-10.3568	0		-5.14413	-6.48816	0
-4.77264	-8.58348	0		-4.86171	-7.24686	0
-5.26843	-6.21326	0		-5.42735	-10.2173	0
-4.92881	-6.147	0		-5.68871	-10.408	0
-4.80895	-6.36948	0		-4.80383	-7.84771	0
-4.53243	-7.62106	0		-4.74344	-6.66828	0
-5.2863	-6.26484	0		-4.96505	-8.11498	0
-4.86533	-8.61619	0		-5.2843	-6.73789	0
-4.61312	-6.62523	0		-5.37198	-10.37	0
-5.08018	-8.12929	0		-5.10569	-10.3591	0
-4.84807	-6.69137	0		-6.14048	-10.4925	0
-5.16029	-9.70332	0		-5.22263	-6.4508	0
-7.10429	-6.25715	0		-5.17524	-8.22503	0
-5.0569	-6.4398	0		-4.75157	-6.35488	0
-4.57687	-8.22472	0		-5.5075	-10.3943	0
-5.10681	-10.5506	0		-4.5382	-7.27849	0
-5.37201	-10.1954	0		-4.65862	-10.0116	0
-4.46058	-9.20459	0		-4.7635	-6.53101	0
-5.8291	-10.7808	0		-5.02753	-8.57167	0
-6.73597	-6.69523	0		-4.57252	-6.76397	0
-5.08656	-10.2163	0		-5.25588	-10.4055	0
-4.72115	-6.2239	0		-4.60309	-6.74068	0
-4.81105	-7.02871	0		-4.64826	-6.76313	0
-7.02278	-7.29307	0		-4.87941	-7.80594	0
-5.29925	-9.99155	0		-4.67887	-6.90717	0
-5.4175	-10.0225	0		-4.86996	-7.29439	0
-4.92891	-6.13024	0		-5.43566	-10.2274	0
-6.07573	-10.3345	0		-6.71986	-10.6119	0
-5.13851	-10.0625	0		-5.58792	-10.3519	0
-4.84858	-9.16301	0		-7.23219	-7.07108	0
-4.83035	-6.23469	0		-8.30577	-7.28154	0
-4.886	-6.30108	0		-7.64682	-8.29762	0
-4.53544	-7.72687	0		-6.72679	-9.54419	0
-4.43723	-8.96006	0		-8.44108	-7.69931	0
-4.47635	-9.26862	0		-6.81501	-6.80719	0
-5.31688	-10.4714	0		-5.42371	-6.68887	0
-5.19657	-9.74355	0		-7.24684	-8.77498	0
-4.31996	-8.28298	0		-5.45221	-6.58742	0
-4.40525	-8.24918	0		-7.88486	-5.97804	0
-5.48487	-10.4643	0		-8.57926	-7.36651	0
-4.5307	-9.22234	0		-7.22918	-8.27497	0
-5.05638	-6.6886	0		-8.065	-7.26218	0
-5.78763	-10.83	0		-7.858	-6.07474	0
-4.62323	-7.09872	0		-8.35001	-7.31925	0
-5.28677	-6.0437	0		-6.01255	-10.7334	0
-6.47532	-9.30913	0		-5.37161	-10.3783	0
-4.83705	-7.39375	0		-7.81286	-7.00232	0
-5.31979	-10.7233	0		-4.56735	-8.94201	0
-4.37599	-8.00292	0		-5.3114	-10.2304	0
-5.92388	-10.8252	0		-5.55965	-10.4596	0
-5.19328	-9.71089	0		-5.70652	-11.0312	0
-4.89494	-9.11644	0		-5.72271	-10.0533	0
-4.41506	-8.85109	0		-4.76497	-9.55605	0
-5.95857	-10.9751	0		-4.22477	-8.39546	0
-5.0915	-6.1183	0		-5.19203	-8.49332	0
-4.93657	-6.38319	0		-4.69446	-9.51578	0
-6.5795	-10.7408	0		-5.09676	-10.6753	0
-4.97112	-8.87663	0		-6.61234	-6.66483	0
-8.95645	-7.5536	0		-5.04492	-9.91681	0
-5.01201	-6.66911	0		-4.85079	-10.0034	0
-4.80145	-8.56832	0		-4.76698	-8.0415	0
-4.62439	-7.986	0		-5.7986	-9.99302	0
-5.35442	-8.27726	0		-6.73445	-9.29026	0
-4.50871	-8.15039	0		-4.68258	-10.1106	0
-5.06743	-6.58617	0		-4.55548	-9.46243	0
-4.88173	-6.88313	0		-5.47412	-10.5307	0
-4.94474	-6.55061	0		-5.62722	-10.8317	0
-4.97816	-9.06303	0		-5.3294	-6.57701	0
-4.9632	-10.1097	0		-4.56866	-9.83588	0
-4.2393	-8.41035	0		-5.31962	-9.03328	0
-5.37272	-10.3778	0		-5.90886	-6.37247	0
-4.81107	-9.65595	0		-6.98167	-9.39164	0
-5.03339	-7.85637	0		-5.13996	-10.3568	0
-5.08759	-6.33621	0		-4.77264	-8.58348	0
-4.71267	-9.85729	0		-5.26843	-6.21326	0
-4.88065	-9.40203	0		-4.92881	-6.147	0
-8.74521	-7.67799	0		-4.80895	-6.36948	0
-5.45521	-10.8192	0		-4.53243	-7.62106	0
-5.00058	-8.4739	0		-5.2863	-6.26484	0
-5.75204	-10.9095	0		-4.86533	-8.61619	0
-4.87775	-6.33288	0		-4.61312	-6.62523	0
-4.62164	-8.54368	0		-5.08018	-8.12929	0
-5.36929	-6.05693	0		-4.84807	-6.69137	0
-4.64766	-9.01631	0		-5.16029	-9.70332	0
-5.20138	-6.52755	0		-5.0569	-6.4398	0
-5.03521	-6.1995	0		-4.57687	-8.22472	0
-5.45757	-10.5081	0		-5.10681	-10.5506	0
-4.82099	-6.2625	0		-5.37201	-10.1954	0
-4.71434	-8.64938	0		-4.46058	-9.20459	0
-4.91088	-10.3272	0		-5.8291	-10.7808	0
-7.65588	-6.34302	0		-6.73597	-6.69523	0
-4.53119	-7.20045	0		-5.08656	-10.2163	0
-4.97117	-7.79626	0		-4.72115	-6.2239	0
-5.60558	-9.95771	0		-4.81105	-7.02871	0
-5.4922	-9.69223	0		-7.02278	-7.29307	0
-5.56318	-10.2086	0		-5.29925	-9.99155	0
-4.74434	-7.81361	0		-5.4175	-10.0225	0
-5.17909	-10.4215	0		-6.07573	-10.3345	0
-4.64526	-7.26126	0		-5.13851	-10.0625	0
-4.63625	-8.28493	0		-4.84858	-9.16301	0
-4.56999	-8.74337	0		-4.83035	-6.23469	0
-4.82165	-10.4454	0		-4.886	-6.30108	0
-5.06327	-9.60978	0		-4.53544	-7.72687	0
-5.56907	-9.88821	0		-5.20801	-10.2249	0
-4.87233	-6.57423	0		-5.32735	-10.066	0
-4.70093	-9.82223	0		-4.87206	-9.92323	0
-4.82682	-10.2379	0		-4.43723	-8.96006	0
-4.73084	-8.86889	0		-4.47635	-9.26862	0
-5.31211	-9.80899	0		-5.31688	-10.4714	0
-4.81208	-9.19831	0		-5.10922	-8.98438	0
-4.83153	-10.3009	0		-4.75299	-8.40574	0
-7.08968	-6.7843	0		-4.40525	-8.24918	0
-7.48705	-6.21207	0		-5.48487	-10.4643	0
-6.00809	-6.51007	0		-5.31085	-6.11337	0
-5.30013	-6.43521	0		-4.5307	-9.22234	0
-5.65051	-10.5402	0		-4.8303	-6.32901	0
-4.19686	-8.54172	0		-5.05638	-6.6886	0
-4.58606	-9.08041	0		-5.78763	-10.83	0
-4.32868	-8.49733	0		-4.62323	-7.09872	0
-5.05728	-6.53203	0		-5.28677	-6.0437	0
-4.60322	-8.79007	0		-4.60301	-8.71746	0
-4.54166	-8.42982	0		-4.83705	-7.39375	0
-4.67344	-9.32137	0		-5.31979	-10.7233	0
-5.2752	-6.22584	0		-4.37599	-8.00292	0
-4.50203	-8.95932	0		-4.27845	-8.65056	0
-5.31607	-10.4189	0		-5.92388	-10.8252	0
-4.89367	-7.8344	0		-5.19328	-9.71089	0
-4.97154	-6.2263	0		-4.89494	-9.11644	0
-4.83295	-8.00965	0		-5.95857	-10.9751	0
-4.73281	-9.96492	0		-5.0915	-6.1183	0
-5.28256	-8.97961	0		-4.93657	-6.38319	0
-4.30683	-8.66529	0		-4.97112	-8.87663	0
-5.49155	-6.31514	0		-6.76805	-8.02494	0
-4.81031	-8.77779	0		-5.01201	-6.66911	0
-5.11541	-6.12736	0		-4.80145	-8.56832	0
-4.46646	-8.98743	0		-4.62439	-7.986	0
-5.05923	-10.3956	0		-5.35442	-8.27726	0
-4.51571	-8.03715	0		-4.50871	-8.15039	0
-4.23253	-8.54688	0		-5.06743	-6.58617	0
-4.83838	-7.89748	0		-4.88173	-6.88313	0
-5.69519	-10.524	0		-4.94474	-6.55061	0
-4.82155	-9.23365	0		-4.9632	-10.1097	0
-5.06453	-10.3385	0		-4.2393	-8.41035	0
-4.61931	-9.11231	0		-4.81107	-9.65595	0
-4.90614	-10.1497	0		-5.03339	-7.85637	0
-4.84008	-9.3169	0		-5.08759	-6.33621	0
-5.19587	-6.37494	0		-4.88065	-9.40203	0
-4.87308	-6.57186	0		-5.45521	-10.8192	0
-4.94323	-10.6124	0		-5.00058	-8.4739	0
-5.82461	-10.0106	0		-4.63002	-9.7398	0
-4.60087	-7.92886	0		-5.73791	-10.9182	0
-4.55488	-7.74851	0		-5.75204	-10.9095	0
-5.17378	-8.21902	0		-4.87775	-6.33288	0
-4.53879	-8.19926	0		-4.73549	-6.31071	0
-4.61976	-9.47698	0		-5.06703	-9.7984	0
-7.11373	-6.14637	0		-4.62164	-8.54368	0
-4.94909	-9.14667	0		-5.36929	-6.05693	0
-4.60956	-9.71153	0		-4.64766	-9.01631	0
-4.55209	-9.0927	0		-5.47589	-10.6865	0
-4.75289	-9.11859	0		-5.20138	-6.52755	0
-4.71162	-9.28387	0		-5.03521	-6.1995	0
-5.22205	-10.5891	0		-5.45757	-10.5081	0
-5.35864	-6.07582	0		-4.82099	-6.2625	0
-4.56766	-9.54141	0		-4.71434	-8.64938	0
-8.67377	-7.34859	0		-4.91088	-10.3272	0
-4.53453	-8.85365	0		-7.65588	-6.34302	0
-5.21455	-9.89886	0		-4.53119	-7.20045	0
-6.30086	-10.3512	0		-4.97117	-7.79626	0
-5.05193	-10.4105	0		-5.60558	-9.95771	0
-4.85246	-6.54247	0		-5.4922	-9.69223	0
-4.65995	-7.97807	0		-6.69273	-7.07617	0
-7.42037	-8.59233	0		-4.9168	-7.15034	0
-5.26762	-10.0073	0		-5.56318	-10.2086	0
-5.49219	-6.15173	0		-4.90127	-6.64105	0
-5.87634	-9.94184	0		-4.74434	-7.81361	0
-4.87944	-6.61788	0		-5.17909	-10.4215	0
-4.7659	-9.10557	0		-4.64526	-7.26126	0
-4.71936	-8.8738	0		-4.63625	-8.28493	0
-7.18352	-6.11312	0		-5.01147	-9.97563	0
-4.94619	-6.36731	0		-4.82165	-10.4454	0
-4.98751	-8.81017	0		-5.56907	-9.88821	0
-4.88366	-10.3482	0		-4.87233	-6.57423	0
-4.64537	-7.29979	0		-4.70093	-9.82223	0
-5.27478	-6.10057	0		-4.82682	-10.2379	0
-4.60791	-9.88917	0		-4.73084	-8.86889	0
-7.60895	-8.01928	0		-5.31211	-9.80899	0
-4.90549	-7.11609	0		-4.81208	-9.19831	0
-4.72013	-7.3952	0		-4.9131	-10.192	0
-4.48297	-7.94868	0		-7.08968	-6.7843	0
-4.93242	-6.85211	0		-7.48705	-6.21207	0
-5.91831	-10.5213	0		-6.00809	-6.51007	0
-4.65395	-8.95947	0		-5.30013	-6.43521	0
-5.10164	-6.64611	0		-4.19686	-8.54172	0
-5.09082	-9.85587	0		-4.58606	-9.08041	0
-5.01331	-10.5224	0		-4.32868	-8.49733	0
-4.98148	-9.36941	0		-5.05728	-6.53203	0
-4.24372	-7.92721	0		-4.60322	-8.79007	0
-4.90254	-8.27535	0		-5.549	-9.81231	0
-4.84155	-8.26131	0		-5.8575	-10.8221	0
-4.82982	-9.12042	0		-4.54166	-8.42982	0
-4.59648	-7.62593	0		-4.61016	-9.76864	0
-4.88055	-6.42344	0		-4.67344	-9.32137	0
-5.58206	-6.26609	0		-5.2752	-6.22584	0
-4.48002	-8.51558	0		-4.50203	-8.95932	0
-5.67602	-10.0406	0		-5.31607	-10.4189	0
-5.38717	-9.82227	0		-4.89367	-7.8344	0
-7.67088	-6.57048	0		-4.97154	-6.2263	0
-5.00391	-10.4093	0		-4.83295	-8.00965	0
-8.44727	-7.72735	0		-4.73281	-9.96492	0
-4.54407	-9.11954	0		-5.28256	-8.97961	0
-5.2664	-6.07499	0		-4.30683	-8.66529	0
-4.46409	-8.99084	0		-4.86106	-6.78891	0
-5.75539	-10.5509	0		-5.49155	-6.31514	0
-5.06863	-10.2921	0		-4.81031	-8.77779	0
-4.81305	-8.57544	0		-5.11541	-6.12736	0
-4.98554	-6.17071	0		-5.05923	-10.3956	0
-4.24147	-8.42968	0		-4.51571	-8.03715	0
-4.20223	-8.42463	0		-9.02002	-7.02475	0
-5.14595	-10.7334	0		-4.83838	-7.89748	0
-4.91909	-8.89966	0		-5.69519	-10.524	0
-5.55263	-10.0206	0		-5.89268	-10.3406	0
-5.96389	-10.7168	0		-4.82155	-9.23365	0
-5.08096	-10.5291	0		-5.06453	-10.3385	0
-4.45974	-8.8214	0		-4.61931	-9.11231	0
-5.53252	-10.6168	0		-4.90614	-10.1497	0
-4.88833	-6.23098	0		-4.84008	-9.3169	0
-5.17973	-9.55219	0		-7.45557	-8.19185	0
-5.55143	-10.6758	0		-5.66466	-10.1399	0
-6.10438	-10.8344	0		-4.87308	-6.57186	0
-6.02797	-6.5156	0		-4.94323	-10.6124	0
-4.61987	-7.73798	0		-4.60087	-7.92886	0
-4.5594	-9.75715	0		-4.55488	-7.74851	0
-6.25391	-10.3713	0		-5.17378	-8.21902	0
-4.74642	-8.18984	0		-4.53879	-8.19926	0
-6.12623	-10.4825	0		-4.61976	-9.47698	0
-4.20543	-8.36779	0		-4.94909	-9.14667	0
-4.647	-9.8687	0		-4.58911	-7.96052	0
-5.30105	-10.8638	0		-4.60956	-9.71153	0
-4.57442	-8.65743	0		-4.55209	-9.0927	0
-5.0072	-10.015	0		-4.75289	-9.11859	0
-4.95034	-7.15763	0		-5.22205	-10.5891	0
-5.77833	-6.34403	0		-5.35864	-6.07582	0
-4.84514	-6.90158	0		-4.56766	-9.54141	0
-4.82501	-10.4516	0		-5.21455	-9.89886	0
-4.80865	-8.62177	0		-6.30086	-10.3512	0
-4.97576	-8.95851	0		-5.05193	-10.4105	0
-4.65826	-9.37319	0		-4.85246	-6.54247	0
-5.03474	-10.5058	0		-4.65995	-7.97807	0
-4.86895	-10.2369	0		-5.26762	-10.0073	0
-4.94563	-8.54529	0		-5.49219	-6.15173	0
-5.20724	-6.09721	0		-5.87634	-9.94184	0
-4.83317	-8.667	0		-4.87944	-6.61788	0
-4.44579	-8.46051	0		-4.48703	-7.76295	0
-4.53204	-9.49354	0		-4.7659	-9.10557	0
-5.98681	-10.3186	0		-4.71936	-8.8738	0
-5.33767	-9.76949	0		-4.94619	-6.36731	0
-5.57037	-10.44	0		-4.62718	-9.29621	0
-5.49091	-9.99464	0		-4.98751	-8.81017	0
-4.19984	-8.52086	0		-4.88366	-10.3482	0
-8.172	-7.01296	0		-4.64537	-7.29979	0
-4.85041	-8.06465	0		-4.60791	-9.88917	0
-6.21269	-10.6565	0		-4.7178	-6.31577	0
-5.03722	-6.22364	0		-7.60895	-8.01928	0
-6.11611	-10.6924	0		-4.90549	-7.11609	0
-8.52401	-6.91428	0		-4.72013	-7.3952	0
-4.27658	-8.29506	0		-4.48297	-7.94868	0
-7.26654	-6.69712	0		-4.93242	-6.85211	0
-4.3475	-8.21055	0		-4.82375	-7.78588	0
-4.63519	-6.38826	0		-4.65395	-8.95947	0
-5.133	-9.26002	0		-5.10164	-6.64611	0
-5.38885	-9.47423	0		-4.90471	-6.62345	0
-4.56121	-9.22357	0		-5.09082	-9.85587	0
-4.94842	-10.258	0		-5.01331	-10.5224	0
-4.80289	-10.2048	0		-4.98148	-9.36941	0
-5.24457	-10.5088	0		-4.24372	-7.92721	0
-5.39447	-10.7872	0		-4.90254	-8.27535	0
-5.28698	-10.5618	0		-5.56563	-6.45552	0
-4.39089	-8.73896	0		-4.82982	-9.12042	0
-4.85407	-9.21873	0		-4.59648	-7.62593	0
-5.44129	-10.8218	0		-4.88055	-6.42344	0
-4.86945	-10.213	0		-5.58206	-6.26609	0
-5.5765	-10.9316	0		-5.97819	-10.7727	0
-4.96446	-10.6045	0		-4.48002	-8.51558	0
-7.78402	-7.68477	0		-5.67602	-10.0406	0
-5.08537	-10.3025	0		-5.38717	-9.82227	0
-5.21543	-10.4064	0		-5.00391	-10.4093	0
-7.43665	-8.00813	0		-4.54407	-9.11954	0
-4.86827	-7.00172	0		-5.2664	-6.07499	0
-5.10076	-10.5955	0		-5.29297	-6.00092	0
-5.59595	-6.18223	0		-5.75539	-10.5509	0
-4.43248	-8.8548	0		-5.06863	-10.2921	0
-4.74095	-7.27545	0		-4.81305	-8.57544	0
-5.1043	-9.45685	0		-5.36535	-6.008	0
-4.52264	-8.97292	0		-4.98554	-6.17071	0
-5.56867	-10.4063	0		-4.24147	-8.42968	0
-4.64157	-6.76749	0		-4.67714	-9.01299	0
-7.562	-6.5704	0		-4.20223	-8.42463	0
-4.45173	-9.44701	0		-5.14595	-10.7334	0
-4.54137	-8.84522	0		-4.91909	-8.89966	0
-4.68306	-9.83425	0		-5.55263	-10.0206	0
-4.69166	-8.26148	0		-5.96389	-10.7168	0
-5.15477	-10.6109	0		-5.08096	-10.5291	0
-4.65126	-9.95358	0		-4.45974	-8.8214	0
-4.38872	-9.01748	0		-5.53252	-10.6168	0
-4.48838	-8.15839	0		-4.88833	-6.23098	0
-5.56283	-6.14253	0		-5.17973	-9.55219	0
-4.72127	-6.15871	0		-5.55143	-10.6758	0
-4.81253	-6.36731	0		-5.01059	-6.91582	0
-4.71719	-6.39553	0		-6.02797	-6.5156	0
-4.6901	-9.70814	0		-4.61987	-7.73798	0
-5.45618	-10.0145	0		-4.5594	-9.75715	0
-5.23324	-8.05366	0		-5.0459	-10.3563	0
-4.67542	-7.53956	0		-4.74642	-8.18984	0
-5.22155	-9.54317	0		-6.12623	-10.4825	0
-5.56775	-10.7034	0		-5.4051	-6.20555	0
-5.45647	-10.7372	0		-5.62122	-9.85477	0
-4.62151	-8.37935	0		-4.57442	-8.65743	0
-5.12674	-6.06453	0		-5.0072	-10.015	0
-4.7827	-6.31139	0		-4.95034	-7.15763	0
-4.64895	-6.54915	0		-5.04852	-9.76331	0
-4.57388	-9.68725	0		-5.77833	-6.34403	0
-4.74968	-9.32414	0		-8.62306	-7.13178	0
-4.88523	-9.01674	0		-4.84514	-6.90158	0
-5.8057	-10.0649	0		-4.82501	-10.4516	0
-4.95561	-8.05613	0		-4.80865	-8.62177	0
-4.59421	-8.9032	0		-4.97576	-8.95851	0
-5.56935	-6.14693	0		-4.65826	-9.37319	0
-6.18411	-10.5353	0		-5.03474	-10.5058	0
-4.41302	-8.24551	0		-4.86895	-10.2369	0
-5.16425	-6.07519	0		-4.68875	-6.44292	0
-7.50758	-6.3208	0		-4.94563	-8.54529	0
-6.5275	-9.83358	0		-5.20724	-6.09721	0
-6.02271	-10.1181	0		-4.83317	-8.667	0
-6.14448	-10.491	0		-4.44579	-8.46051	0
-5.00731	-6.07154	0		-4.53204	-9.49354	0
-4.92849	-7.5302	0		-5.57037	-10.44	0
-4.65928	-9.76629	0		-5.49091	-9.99464	0
-5.95508	-10.8646	0		-4.19984	-8.52086	0
-6.02085	-10.9702	0		-4.85041	-8.06465	0
-4.73014	-8.59683	0		-5.03722	-6.22364	0
-4.54592	-9.04351	0		-6.11611	-10.6924	0
-4.76121	-6.94688	0		-4.27658	-8.29506	0
-4.41626	-8.26404	0		-4.3475	-8.21055	0
-4.58827	-8.76303	0		-4.63519	-6.38826	0
-5.07186	-10.6074	0		-5.133	-9.26002	0
-4.57645	-8.10931	0		-5.38885	-9.47423	0
-4.80696	-8.90306	0		-4.56121	-9.22357	0
-4.29713	-8.29363	0		-5.21536	-9.72013	0
-4.76299	-7.26795	0		-4.94842	-10.258	0
-5.11097	-10.6536	0		-4.80289	-10.2048	0
-4.6021	-7.7229	0		-5.24457	-10.5088	0
-5.1024	-10.6132	0		-5.39447	-10.7872	0
-6.16958	-10.8586	0		-5.28698	-10.5618	0
-5.07264	-9.76082	0		-4.85407	-9.21873	0
-4.27144	-8.77633	0		-5.44129	-10.8218	0
-4.44067	-8.91027	0		-5.38029	-6.14953	0
-4.63361	-8.32027	0		-6.53133	-9.34343	0
-4.7161	-9.14562	0		-4.86945	-10.213	0
-7.06107	-6.19032	0		-5.5765	-10.9316	0
-5.08109	-9.23362	0		-4.96446	-10.6045	0
-4.53742	-8.74417	0		-5.08537	-10.3025	0
-8.75122	-7.19352	0		-5.21543	-10.4064	0
-8.67701	-7.74452	0		-7.43665	-8.00813	0
-4.80788	-7.01979	0		-8.78354	-7.02887	0
[truncated: 4,611 more rows]
