# Supplementary material for: Multiomic analysis of human kidney disease identifies a tractable inflammatory and pro-fibrotic tubular cell phenotype
Source: Nat Commun. 2025 May 22;16:4745. doi: 10.1038/s41467-025-59997-4 (PMC12095627; doi:10.1038/s41467-025-59997-4)
Supplement: Supplementary file 6 — Source Data [file 41467_2025_59997_MOESM6_ESM.zip › Source Data/FigureS15.xlsx]

## Sheet: Figure S15
Gene	Group	Percentage expressed	Average expression scaled	Average expression
GPX3	PT	56.611	2.5	3.12537
DDC	PT	18.5088	2.5	0.265452
IL17RB	PT	16.0727	1.88182	0.229271
EGF	PT	3.56739	-0.136598	0.0477275
CXCL12	PT	4.98306	-0.359723	0.0701211
CASR	PT	3.84585	-0.0524412	0.0482922
AQP3	PT	3.54987	-0.156958	0.0435604
KRT19	PT	4.42225	-0.363149	0.0553414
SPINK1	PT	3.19936	-0.132743	0.0398995
KIT	PT	NA	-0.231117	0.0344277
SPP1	PT	27.6843	0.227955	0.571698
ITGB8	PT	8.85228	-0.197479	0.115785
CRYAB	PT	16.729	0.434157	0.28286
PIGR	PT	7.28668	-0.105606	0.0982397
IL32	PT	13.2921	0.128543	0.176461
VCAM1	PT	3.97048	-0.227516	0.049188
VIM	PT	5.69771	-1.05042	0.0851346
TPM1	PT	5.12521	-0.672328	0.0686607
ITGB6	PT	3.36293	-0.241886	0.0416715
S100A2	PT	NA	-0.284333	0.0391985
SLPI	PT	NA	-0.278481	0.0306111
CLU	PT	8.45504	-0.136081	0.113409
CCL2	PT	NA	-0.746948	0.019979
CXCL1	PT	NA	-0.45661	0.0284301
ICAM1	PT	NA	-0.714154	0.0299295
MMP7	PT	3.87896	-0.372203	0.0487791
LYZ	PT	NA	-0.3511	0.0280017
S100A8	PT	NA	-0.204483	0.0156755
S100A9	PT	9.82202	0.163868	0.119738
FCGR3A	PT	3.21299	-0.329244	0.0381275
C1QC	PT	3.46808	-0.392319	0.0412821
MRC1	PT	NA	-0.260435	0.0189859
SELENOP	PT	13.2609	0.576042	0.196051
CD163	PT	NA	-0.267414	0.0306111
CLEC10A	PT	NA	-0.25605	0.0218873
HLA-DQA1	PT	3.78549	-0.480958	0.0464034
ITGAX	PT	NA	-0.385021	0.0283522
TPSB2	PT	NA	-0.203095	0.0202905
CPA3	PT	NA	-0.176627	0.0189859
IL7R	PT	NA	-0.192224	0.0262297
CD2	PT	NA	-0.290861	0.0262102
CD3D	PT	NA	-0.193162	0.025334
GNLY	PT	5.31409	-0.170698	0.0630915
NKG7	PT	NA	-0.198764	0.0241461
GZMB	PT	NA	-0.218102	0.0257234
CD19	PT	3.49729	0.2031	0.0414573
IGKC	PT	4.13794	-0.260978	0.0526152
IGHG1	PT	4.28983	-0.247891	0.0521478
DCN	PT	3.53429	-0.624862	0.0475523
LUM	PT	NA	-0.542508	0.0314289
COL1A1	PT	3.32009	-0.448156	0.0411263
COL3A1	PT	NA	-0.540203	0.0292674
VEGFA	PT	8.14737	-0.0751471	0.10525
PLA2R1	PT	NA	-0.226564	0.03102
IGFBP5	PT	5.37057	-0.691535	0.0772481
TGFBR2	PT	4.39109	-0.503466	0.0567629
FN1	PT	NA	-0.541844	0.0251782
CD34	PT	NA	-0.40246	0.0361413
RGS5	PT	NA	-0.226565	0.0280212
MYH11	PT	NA	-0.213676	0.0169023
GPX3	LOH-DCT	12.0302	-0.414239	0.15944
DDC	LOH-DCT	3.51399	-0.309821	0.0411817
IL17RB	LOH-DCT	4.34474	-0.21163	0.0526877
EGF	LOH-DCT	34.4203	2.5	0.650422
CXCL12	LOH-DCT	18.7206	2.5	0.259485
CASR	LOH-DCT	18.1164	2.5	0.226166
AQP3	LOH-DCT	NA	-0.372275	0.0216793
KRT19	LOH-DCT	5.12217	-0.331964	0.0592181
SPINK1	LOH-DCT	NA	-0.200833	0.0321635
KIT	LOH-DCT	NA	-0.289775	0.0296757
SPP1	LOH-DCT	39.6313	0.828121	1.102
ITGB8	LOH-DCT	8.61839	-0.255159	0.105198
CRYAB	LOH-DCT	8.42292	-0.304059	0.127232
PIGR	LOH-DCT	6.8414	-0.230533	0.0789427
IL32	LOH-DCT	3.99822	-0.746762	0.0485118
VCAM1	LOH-DCT	NA	-0.442887	0.0243003
VIM	LOH-DCT	4.55797	-1.17126	0.0584629
TPM1	LOH-DCT	7.52554	-0.491606	0.0927588
ITGB6	LOH-DCT	7.74767	0.21839	0.0908485
S100A2	LOH-DCT	8.73834	0.250116	0.11084
SLPI	LOH-DCT	NA	-0.261864	0.0317192
CLU	LOH-DCT	7.33008	-0.276059	0.0912928
CCL2	LOH-DCT	NA	-0.661683	0.0278987
CXCL1	LOH-DCT	NA	-0.374215	0.0326077
ICAM1	LOH-DCT	NA	-1.05727	0.0214571
MMP7	LOH-DCT	4.24256	-0.375954	0.0483341
LYZ	LOH-DCT	NA	-0.376957	0.022701
S100A8	LOH-DCT	NA	-0.223105	0.014438
S100A9	LOH-DCT	9.3825	0.00750555	0.105731
FCGR3A	LOH-DCT	NA	-0.39099	0.0323412
C1QC	LOH-DCT	3.40737	-0.435106	0.0375833
MRC1	LOH-DCT	NA	-0.429014	0.0157263
SELENOP	LOH-DCT	6.94802	-0.786303	0.0862728
CD163	LOH-DCT	NA	-0.36621	0.0253665
CLEC10A	LOH-DCT	NA	-0.338375	0.0189249
HLA-DQA1	LOH-DCT	NA	-0.591017	0.0322079
ITGAX	LOH-DCT	NA	-0.437848	0.0250555
TPSB2	LOH-DCT	NA	-0.188139	0.0230564
CPA3	LOH-DCT	NA	-0.188778	0.0175478
IL7R	LOH-DCT	NA	-0.190011	0.0263438
CD2	LOH-DCT	NA	-0.306755	0.0254109
CD3D	LOH-DCT	NA	-0.329863	0.0220791
GNLY	LOH-DCT	5.76633	-0.172515	0.0626833
NKG7	LOH-DCT	NA	-0.21746	0.0223012
GZMB	LOH-DCT	NA	-0.142778	0.0321635
CD19	LOH-DCT	3.89605	0.278766	0.04247
IGKC	LOH-DCT	3.8916	-0.283327	0.0431808
IGHG1	LOH-DCT	4.25144	-0.26131	0.0468681
DCN	LOH-DCT	5.01111	-0.505634	0.065171
LUM	LOH-DCT	3.3052	-0.439679	0.0408707
COL1A1	LOH-DCT	4.34474	-0.34986	0.0572634
COL3A1	LOH-DCT	3.42959	-0.423274	0.0478454
VEGFA	LOH-DCT	12.59	0.125075	0.147268
PLA2R1	LOH-DCT	NA	-0.254395	0.0263883
IGFBP5	LOH-DCT	10.3332	-0.44184	0.169924
TGFBR2	LOH-DCT	7.01022	-0.346497	0.0836961
FN1	LOH-DCT	NA	-0.450527	0.0311861
CD34	LOH-DCT	3.46068	-0.354933	0.040693
RGS5	LOH-DCT	3.01199	-0.176722	0.0364727
MYH11	LOH-DCT	NA	-0.201653	0.0178143
GPX3	PC	7.33398	-0.49376	0.12159
DDC	PC	3.43013	-0.334521	0.0394771
IL17RB	PC	3.46522	-0.333212	0.0432494
EGF	PC	4.15826	-0.130675	0.0484253
CXCL12	PC	NA	-1.11358	0.0251776
CASR	PC	NA	-0.345667	0.0312308
AQP3	PC	35.0382	2.5	0.563032
KRT19	PC	36.7225	2.5	0.533556
SPINK1	PC	5.79875	0.0705121	0.0633389
KIT	PC	4.10562	-0.11865	0.0436003
SPP1	PC	12.6678	-0.332971	0.197737
ITGB8	PC	11.3606	-0.11003	0.132029
CRYAB	PC	9.00079	-0.412735	0.105974
PIGR	PC	16.2295	0.46104	0.190192
IL32	PC	NA	-0.858885	0.0331608
VCAM1	PC	NA	-0.493741	0.0185104
VIM	PC	NA	-1.30029	0.0307044
TPM1	PC	7.79893	-0.500301	0.091587
ITGB6	PC	4.63199	-0.144061	0.0519344
S100A2	PC	6.94798	-0.0173295	0.0743925
SLPI	PC	4.96535	0.0317243	0.0514957
CLU	PC	31.6607	1.50654	0.408983
CCL2	PC	NA	-0.66264	0.0278095
CXCL1	PC	3.22835	-0.332291	0.0347399
ICAM1	PC	NA	-1.03085	0.0221072
MMP7	PC	6.7813	-0.165425	0.0736029
LYZ	PC	NA	-0.381579	0.0217563
S100A8	PC	NA	-0.213306	0.015089
S100A9	PC	8.55338	-0.115528	0.0948329
FCGR3A	PC	NA	-0.401939	0.0313185
C1QC	PC	3.52663	-0.442644	0.0369331
MRC1	PC	NA	-0.548507	0.0134222
SELENOP	PC	8.73761	-0.615259	0.0994824
CD163	PC	NA	-0.416231	0.0227213
CLEC10A	PC	NA	-0.303545	0.0201772
HLA-DQA1	PC	NA	-0.606192	0.0302658
ITGAX	PC	NA	-0.38388	0.0284235
TPSB2	PC	NA	-0.159701	0.0283358
CPA3	PC	NA	-0.190282	0.0173699
IL7R	PC	NA	-0.352688	0.017984
CD2	PC	NA	-0.300925	0.025704
CD3D	PC	NA	-0.243889	0.0241249
GNLY	PC	4.95658	-0.216665	0.0528117
NKG7	PC	NA	-0.239025	0.0201772
GZMB	PC	NA	-0.18749	0.0283358
CD19	PC	3.7284	0.0615007	0.0395649
IGKC	PC	3.44767	-0.298238	0.0369331
IGHG1	PC	3.93017	-0.273464	0.042109
DCN	PC	NA	-0.743806	0.0302658
LUM	PC	NA	-0.671139	0.0197386
COL1A1	PC	NA	-0.518437	0.0297395
COL3A1	PC	NA	-0.632565	0.0148259
VEGFA	PC	11.0799	0.0258039	0.126239
PLA2R1	PC	NA	-0.262748	0.0250022
IGFBP5	PC	10.2553	-0.512296	0.142995
TGFBR2	PC	4.63199	-0.528908	0.0524607
FN1	PC	NA	-0.653244	0.0178963
CD34	PC	NA	-0.496482	0.0271954
RGS5	PC	NA	-0.285246	0.0181595
MYH11	PC	NA	-0.221394	0.0163172
GPX3	IC	10.0023	-0.500948	0.11823
DDC	IC	3.43397	-0.362259	0.0375663
IL17RB	IC	3.08827	-0.442983	0.0348006
EGF	IC	4.77068	-0.117227	0.0500115
CXCL12	IC	NA	-1.15805	0.0225858
CASR	IC	NA	-0.407717	0.0276561
AQP3	IC	13.5054	0.919413	0.160175
KRT19	IC	15.28	0.659136	0.190136
SPINK1	IC	30.0991	2.5	0.75363
KIT	IC	32.4499	2.5	0.451026
SPP1	IC	13.5054	-0.317923	0.206499
ITGB8	IC	4.37889	-0.56507	0.0500115
CRYAB	IC	7.67458	-0.523015	0.0848122
PIGR	IC	8.11247	-0.157948	0.0901129
IL32	IC	3.27264	-0.826538	0.0375663
VCAM1	IC	NA	-0.528963	0.0145195
VIM	IC	NA	-1.30597	0.0294999
TPM1	IC	11.6847	-0.223433	0.129523
ITGB6	IC	3.5492	-0.281288	0.0375663
S100A2	IC	6.22263	-0.0376284	0.0716755
SLPI	IC	3.11132	-0.253679	0.0322655
CLU	IC	17.2851	0.438773	0.209034
CCL2	IC	NA	-0.6544	0.028578
CXCL1	IC	3.29569	-0.349213	0.0338788
ICAM1	IC	NA	-1.03013	0.0221249
MMP7	IC	5.92302	-0.240433	0.064531
LYZ	IC	NA	-0.386546	0.0207421
S100A8	IC	NA	-0.232293	0.0138281
S100A9	IC	7.78981	-0.216556	0.0859645
FCGR3A	IC	NA	-0.416492	0.0299608
C1QC	IC	3.18046	-0.467396	0.0348006
MRC1	IC	NA	-0.34833	0.0172851
SELENOP	IC	11.8	-0.202085	0.132058
CD163	IC	NA	-0.379556	0.0246601
CLEC10A	IC	NA	-0.281445	0.0209726
HLA-DQA1	IC	3.18046	-0.556459	0.0366444
ITGAX	IC	NA	-0.348266	0.0306522
TPSB2	IC	NA	-0.216891	0.017746
CPA3	IC	NA	-0.189051	0.0175156
IL7R	IC	NA	-0.312348	0.0200507
CD2	IC	NA	-0.413665	0.0200507
CD3D	IC	NA	-0.27949	0.0232773
GNLY	IC	5.55428	-0.186882	0.0594607
NKG7	IC	NA	-0.244997	0.0195898
GZMB	IC	NA	-0.203547	0.0269647
CD19	IC	3.31874	-0.226791	0.0357225
IGKC	IC	NA	-0.316097	0.0294999
IGHG1	IC	3.50311	-0.283932	0.0380272
DCN	IC	NA	-0.768352	0.0267343
LUM	IC	NA	-0.700879	0.0170546
COL1A1	IC	NA	-0.507061	0.0315741
COL3A1	IC	NA	-0.600475	0.0198202
VEGFA	IC	19.0827	0.457373	0.220558
PLA2R1	IC	NA	-0.301066	0.0186679
IGFBP5	IC	36.2526	0.496877	0.595529
TGFBR2	IC	3.89491	-0.575006	0.0447108
FN1	IC	NA	-0.666171	0.0170546
CD34	IC	NA	-0.457629	0.0308827
RGS5	IC	NA	-0.289097	0.0175156
MYH11	IC	NA	-0.290915	0.0110625
GPX3	PT Injured	58.2818	2.45292	2.83673
DDC	PT Injured	20.253	2.5	0.260914
IL17RB	PT Injured	21.6728	2.5	0.304665
EGF	PT Injured	NA	-0.268918	0.0322581
CXCL12	PT Injured	8.13695	0.100351	0.0985127
CASR	PT Injured	3.88256	-0.110186	0.0449102
AQP3	PT Injured	3.19683	-0.23486	0.0355901
KRT19	PT Injured	8.54742	0.142222	0.119954
SPINK1	PT Injured	NA	-0.241471	0.0275739
KIT	PT Injured	NA	-0.356582	0.0242901
SPP1	PT Injured	51.8157	1.21609	1.5366
ITGB8	PT Injured	22.1267	0.701266	0.294476
CRYAB	PT Injured	43.1186	2.274	0.770765
PIGR	PT Injured	35.7833	2.5	0.609088
IL32	PT Injured	31.1715	1.70218	0.447025
VCAM1	PT Injured	16.2836	0.969208	0.198909
VIM	PT Injured	29.8484	0.411409	0.466342
TPM1	PT Injured	20.8084	0.831239	0.286508
ITGB6	PT Injured	6.75101	0.201905	0.0890477
S100A2	PT Injured	4.31717	-0.127449	0.0597354
SLPI	PT Injured	3.15337	-0.169388	0.0379081
CLU	PT Injured	20.3738	0.888836	0.289598
CCL2	PT Injured	NA	-0.618124	0.0319683
CXCL1	PT Injured	NA	-0.475449	0.0274773
ICAM1	PT Injured	NA	-0.7449	0.0291675
MMP7	PT Injured	10.5466	0.309736	0.132895
LYZ	PT Injured	NA	-0.315248	0.0353969
S100A8	PT Injured	NA	-0.243466	0.0130867
S100A9	PT Injured	8.02105	-0.17363	0.0897238
FCGR3A	PT Injured	NA	-0.392914	0.0321615
C1QC	PT Injured	3.74251	-0.319973	0.0475662
MRC1	PT Injured	NA	-0.41566	0.0159842
SELENOP	PT Injured	15.2646	0.562996	0.194949
CD163	PT Injured	NA	-0.359179	0.0257388
CLEC10A	PT Injured	NA	-0.357059	0.0182538
HLA-DQA1	PT Injured	4.42824	-0.429775	0.0530713
ITGAX	PT Injured	NA	-0.430758	0.0254974
TPSB2	PT Injured	NA	-0.203926	0.0201371
CPA3	PT Injured	NA	-0.173838	0.0193162
IL7R	PT Injured	NA	-0.367237	0.0172397
CD2	PT Injured	NA	-0.371421	0.0221653
CD3D	PT Injured	NA	-0.368911	0.0211512
GNLY	PT Injured	4.5876	-0.222663	0.0514777
NKG7	PT Injured	NA	-0.252202	0.0188816
GZMB	PT Injured	NA	-0.271297	0.0211995
CD19	PT Injured	NA	-0.531364	0.0316786
IGKC	PT Injured	4.24474	-0.257172	0.0542302
IGHG1	PT Injured	3.71837	-0.258917	0.0478076
DCN	PT Injured	4.87251	-0.504196	0.0653854
LUM	PT Injured	3.2741	-0.427304	0.0420127
COL1A1	PT Injured	5.59204	-0.249311	0.0740294
COL3A1	PT Injured	4.63106	-0.319804	0.0645644
VEGFA	PT Injured	7.11802	-0.182305	0.0833977
PLA2R1	PT Injured	NA	-0.233621	0.0298435
IGFBP5	PT Injured	6.54819	-0.640518	0.0955669
TGFBR2	PT Injured	5.29264	-0.469201	0.0625845
FN1	PT Injured	NA	-0.512713	0.027091
CD34	PT Injured	NA	-0.483319	0.0284431
RGS5	PT Injured	NA	-0.252432	0.0236624
MYH11	PT Injured	NA	-0.262813	0.0131833
GPX3	LOH-DCT Injured	11.9579	-0.441857	0.146152
DDC	LOH-DCT Injured	NA	-0.453049	0.0313362
IL17RB	LOH-DCT Injured	NA	-0.488255	0.0313362
EGF	LOH-DCT Injured	24.0787	2.37767	0.389947
CXCL12	LOH-DCT Injured	9.31311	0.234293	0.106919
CASR	LOH-DCT Injured	21.2334	2.5	0.250689
AQP3	LOH-DCT Injured	NA	-0.291515	0.029832
KRT19	LOH-DCT Injured	8.04713	0.00114832	0.101529
SPINK1	LOH-DCT Injured	NA	-0.243679	0.0273251
KIT	LOH-DCT Injured	NA	-0.329775	0.0264477
SPP1	LOH-DCT Injured	75.5703	2.5	4.76159
ITGB8	LOH-DCT Injured	11.8576	-0.0921887	0.135372
CRYAB	LOH-DCT Injured	10.0526	-0.288883	0.130233
PIGR	LOH-DCT Injured	12.0582	0.122504	0.13437
IL32	LOH-DCT Injured	3.2715	-0.831778	0.0368513
VCAM1	LOH-DCT Injured	NA	-0.509959	0.0166708
VIM	LOH-DCT Injured	3.79794	-1.22469	0.0468789
TPM1	LOH-DCT Injured	10.9677	-0.219237	0.130108
ITGB6	LOH-DCT Injured	29.7819	2.5	0.446979
S100A2	LOH-DCT Injured	32.0381	2.5	0.720356
SLPI	LOH-DCT Injured	12.196	1.89314	0.186012
CLU	LOH-DCT Injured	15.3422	0.47004	0.214465
CCL2	LOH-DCT Injured	NA	-0.638285	0.0300827
CXCL1	LOH-DCT Injured	NA	-0.525631	0.0249436
ICAM1	LOH-DCT Injured	NA	-1.27286	0.0161695
MMP7	LOH-DCT Injured	5.72825	-0.239213	0.0646779
LYZ	LOH-DCT Injured	NA	-0.389299	0.0201805
S100A8	LOH-DCT Injured	NA	-0.21591	0.014916
S100A9	LOH-DCT Injured	6.73101	-0.386646	0.0711958
FCGR3A	LOH-DCT Injured	NA	-0.436714	0.0280772
C1QC	LOH-DCT Injured	NA	-0.554574	0.0273251
MRC1	LOH-DCT Injured	NA	-0.44502	0.0154174
SELENOP	LOH-DCT Injured	6.60567	-0.95266	0.0735773
CD163	LOH-DCT Injured	NA	-0.454886	0.0206819
CLEC10A	LOH-DCT Injured	NA	-0.436161	0.0154174
HLA-DQA1	LOH-DCT Injured	NA	-0.637093	0.0263224
ITGAX	LOH-DCT Injured	NA	-0.471868	0.0229381
TPSB2	LOH-DCT Injured	NA	-0.196907	0.0214339
CPA3	LOH-DCT Injured	NA	-0.219566	0.0139133
IL7R	LOH-DCT Injured	NA	-0.378364	0.0166708
CD2	LOH-DCT Injured	NA	-0.331027	0.0241915
CD3D	LOH-DCT Injured	NA	-0.241093	0.0241915
GNLY	LOH-DCT Injured	4.7255	-0.229259	0.0500125
NKG7	LOH-DCT Injured	NA	-0.228805	0.0211833
GZMB	LOH-DCT Injured	NA	-0.164135	0.0303334
CD19	LOH-DCT Injured	3.59739	-0.104346	0.0373527
IGKC	LOH-DCT Injured	3.44698	-0.296334	0.0377288
IGHG1	LOH-DCT Injured	3.635	-0.281479	0.0389822
DCN	LOH-DCT Injured	4.14891	-0.637166	0.0457508
LUM	LOH-DCT Injured	NA	-0.594382	0.0266984
COL1A1	LOH-DCT Injured	NA	-0.53968	0.0263224
COL3A1	LOH-DCT Injured	NA	-0.57892	0.0231888
VEGFA	LOH-DCT Injured	9.82702	-0.0597621	0.108423
PLA2R1	LOH-DCT Injured	NA	-0.298733	0.0190524
IGFBP5	LOH-DCT Injured	9.37578	-0.454072	0.165204
TGFBR2	LOH-DCT Injured	6.31737	-0.419589	0.0710704
FN1	LOH-DCT Injured	NA	-0.668216	0.0169215
CD34	LOH-DCT Injured	NA	-0.529563	0.0240662
RGS5	LOH-DCT Injured	NA	-0.272426	0.0203058
MYH11	LOH-DCT Injured	NA	-0.266424	0.0129105
GPX3	CD Injured	7.90129	-0.529358	0.105049
DDC	CD Injured	NA	-0.474283	0.0298845
IL17RB	CD Injured	3.01109	-0.456915	0.0337333
EGF	CD Injured	6.49762	0.102712	0.0762961
CXCL12	CD Injured	NA	-1.05241	0.0287525
CASR	CD Injured	3.66765	-0.200891	0.0396197
AQP3	CD Injured	24.9264	2.26134	0.323976
KRT19	CD Injured	38.4424	2.5	0.582975
SPINK1	CD Injured	10.0294	0.986374	0.175685
KIT	CD Injured	5.34299	0.0499686	0.0575051
SPP1	CD Injured	42.6081	1.46696	1.86439
ITGB8	CD Injured	10.3011	-0.188182	0.117501
CRYAB	CD Injured	21.7568	0.788224	0.364954
PIGR	CD Injured	24.9491	1.23461	0.328277
IL32	CD Injured	3.39597	-0.799928	0.0412044
VCAM1	CD Injured	NA	-0.455456	0.0228662
VIM	CD Injured	5.13923	-1.10445	0.0731266
TPM1	CD Injured	10.9124	-0.212236	0.131084
ITGB6	CD Injured	8.78424	0.32083	0.102106
S100A2	CD Injured	11.501	0.564787	0.155309
SLPI	CD Injured	15.7347	2.36803	0.223002
CLU	CD Injured	47.77	2.5	0.836541
CCL2	CD Injured	3.57709	-0.467292	0.0461852
CXCL1	CD Injured	NA	-0.427887	0.0298845
ICAM1	CD Injured	NA	-0.789084	0.0280734
MMP7	CD Injured	16.844	1.13709	0.244057
LYZ	CD Injured	NA	-0.387232	0.0206022
S100A8	CD Injured	NA	-0.184879	0.0169799
S100A9	CD Injured	6.18067	-0.46162	0.0647498
FCGR3A	CD Injured	NA	-0.485517	0.0235454
C1QC	CD Injured	NA	-0.527299	0.0296581
MRC1	CD Injured	NA	-0.469646	0.0149423
SELENOP	CD Injured	8.62576	-0.657321	0.0962192
CD163	CD Injured	NA	-0.516631	0.0174326
CLEC10A	CD Injured	NA	-0.222622	0.0230926
HLA-DQA1	CD Injured	NA	-0.607404	0.0301109
ITGAX	CD Injured	NA	-0.483953	0.022187
TPSB2	CD Injured	NA	-0.180613	0.024451
CPA3	CD Injured	NA	-0.178272	0.018791
IL7R	CD Injured	NA	-0.407775	0.0151687
CD2	CD Injured	NA	-0.303333	0.025583
CD3D	CD Injured	NA	-0.477955	0.0185646
GNLY	CD Injured	4.07516	-0.262943	0.0425628
NKG7	CD Injured	NA	-0.234706	0.0206022
GZMB	CD Injured	NA	-0.187912	0.0282998
CD19	CD Injured	3.44125	-0.17212	0.0364501
IGKC	CD Injured	3.46389	-0.298853	0.0366765
IGHG1	CD Injured	NA	-0.298496	0.0323749
DCN	CD Injured	3.01109	-0.721354	0.0335069
LUM	CD Injured	NA	-0.576795	0.0282998
COL1A1	CD Injured	NA	-0.502102	0.0323749
COL3A1	CD Injured	NA	-0.580982	0.0228662
VEGFA	CD Injured	9.62192	-0.0838251	0.103464
PLA2R1	CD Injured	NA	-0.294827	0.0196966
IGFBP5	CD Injured	11.9312	-0.48581	0.153045
TGFBR2	CD Injured	4.59588	-0.543306	0.050034
FN1	CD Injured	NA	-0.66732	0.0169799
CD34	CD Injured	NA	-0.561492	0.021055
RGS5	CD Injured	NA	-0.267957	0.021055
MYH11	CD Injured	NA	-0.23955	0.0149423
GPX3	PT Inflammatory	47.5973	1.29949	1.37075
DDC	PT Inflammatory	12.5453	1.18265	0.149538
IL17RB	PT Inflammatory	23.559	2.5	0.313808
EGF	PT Inflammatory	NA	-0.357929	0.0219806
CXCL12	PT Inflammatory	8.46487	0.0992684	0.098445
CASR	PT Inflammatory	3.43739	-0.216708	0.0386999
AQP3	PT Inflammatory	NA	-0.296307	0.0293464
KRT19	PT Inflammatory	7.48275	-0.0826535	0.0907284
SPINK1	PT Inflammatory	NA	-0.246493	0.0270081
KIT	PT Inflammatory	NA	-0.357678	0.024202
SPP1	PT Inflammatory	44.4289	0.71127	0.986321
ITGB8	PT Inflammatory	36.3381	1.76599	0.543552
CRYAB	PT Inflammatory	46.0774	2.4087	0.813048
PIGR	PT Inflammatory	35.4262	2.39173	0.565299
IL32	PT Inflammatory	45.5045	2.5	0.719046
VCAM1	PT Inflammatory	27.8265	2.43922	0.41237
VIM	PT Inflammatory	50.9061	1.76914	0.939436
TPM1	PT Inflammatory	39.1792	2.5	0.62481
ITGB6	PT Inflammatory	6.96832	0.107595	0.0788028
S100A2	PT Inflammatory	NA	-0.339782	0.0320355
SLPI	PT Inflammatory	NA	-0.265885	0.031451
CLU	PT Inflammatory	18.2392	0.632478	0.243073
CCL2	PT Inflammatory	24.6931	2.5	0.407576
CXCL1	PT Inflammatory	20.0398	2.5	0.265755
ICAM1	PT Inflammatory	8.19595	2.09801	0.102069
MMP7	PT Inflammatory	25.2426	2.05889	0.380802
LYZ	PT Inflammatory	NA	-0.359924	0.0261896
S100A8	PT Inflammatory	NA	-0.213405	0.0150824
S100A9	PT Inflammatory	8.61686	-0.120976	0.0943529
FCGR3A	PT Inflammatory	NA	-0.41305	0.0302818
C1QC	PT Inflammatory	3.03987	-0.481873	0.0335555
MRC1	PT Inflammatory	NA	-0.486628	0.0146148
SELENOP	PT Inflammatory	9.77435	-0.37633	0.118204
CD163	PT Inflammatory	NA	-0.392636	0.0239682
CLEC10A	PT Inflammatory	NA	-0.269686	0.021396
HLA-DQA1	PT Inflammatory	3.88168	-0.496177	0.0444289
ITGAX	PT Inflammatory	NA	-0.430906	0.0254881
TPSB2	PT Inflammatory	NA	-0.215483	0.0180054
CPA3	PT Inflammatory	NA	-0.181946	0.0183561
IL7R	PT Inflammatory	NA	-0.32944	0.0191746
CD2	PT Inflammatory	NA	-0.342464	0.0236174
CD3D	PT Inflammatory	NA	-0.393071	0.0205776
GNLY	PT Inflammatory	5.41331	-0.188223	0.0591605
NKG7	PT Inflammatory	NA	-0.261123	0.0180054
GZMB	PT Inflammatory	NA	-0.244211	0.0235005
CD19	PT Inflammatory	3.26201	-0.266654	0.0351923
IGKC	PT Inflammatory	4.36104	-0.272867	0.0475856
IGHG1	PT Inflammatory	3.34386	-0.289721	0.0357769
DCN	PT Inflammatory	3.48416	-0.644608	0.0446627
LUM	PT Inflammatory	NA	-0.547385	0.0309833
COL1A1	PT Inflammatory	5.81083	-0.234838	0.0764644
COL3A1	PT Inflammatory	4.10382	-0.396505	0.0521454
VEGFA	PT Inflammatory	5.61207	-0.290111	0.0618496
PLA2R1	PT Inflammatory	NA	-0.225382	0.0312171
IGFBP5	PT Inflammatory	4.53642	-0.7311	0.0632527
TGFBR2	PT Inflammatory	5.03917	-0.499666	0.0574068
FN1	PT Inflammatory	NA	-0.510416	0.0272419
CD34	PT Inflammatory	NA	-0.53927	0.0231498
RGS5	PT Inflammatory	NA	-0.281974	0.0187069
MYH11	PT Inflammatory	NA	-0.251608	0.0140302
GPX3	LOH-DCT Inflammatory	10.785	-0.45162	0.141491
DDC	LOH-DCT Inflammatory	3.82586	-0.323499	0.0402375
IL17RB	LOH-DCT Inflammatory	4.32058	-0.231731	0.0511214
EGF	LOH-DCT Inflammatory	9.53166	0.656646	0.145449
CXCL12	LOH-DCT Inflammatory	6.20053	-0.325139	0.0722296
CASR	LOH-DCT Inflammatory	14.5778	1.85264	0.166227
AQP3	LOH-DCT Inflammatory	NA	-0.355008	0.0234169
KRT19	LOH-DCT Inflammatory	15.0726	0.707333	0.1969
SPINK1	LOH-DCT Inflammatory	3.3971	-0.158738	0.0369393
KIT	LOH-DCT Inflammatory	NA	-0.400334	0.0207784
SPP1	LOH-DCT Inflammatory	66.2599	2.20942	3.10422
ITGB8	LOH-DCT Inflammatory	19.0963	0.362293	0.223945
CRYAB	LOH-DCT Inflammatory	27.0449	0.941267	0.402045
PIGR	LOH-DCT Inflammatory	14.0172	0.323667	0.167216
IL32	LOH-DCT Inflammatory	10.4551	-0.155972	0.133245
VCAM1	LOH-DCT Inflammatory	3.85884	-0.250495	0.046504
VIM	LOH-DCT Inflammatory	11.4116	-0.782186	0.146768
TPM1	LOH-DCT Inflammatory	32.7507	1.89535	0.467018
ITGB6	LOH-DCT Inflammatory	35.2573	2.5	0.501979
S100A2	LOH-DCT Inflammatory	23.4169	2.5	0.488127
SLPI	LOH-DCT Inflammatory	20.0198	2.5	0.306069
CLU	LOH-DCT Inflammatory	25.3958	1.20614	0.349604
CCL2	LOH-DCT Inflammatory	21.2401	2.04518	0.313984
CXCL1	LOH-DCT Inflammatory	11.3127	1.59271	0.137533
ICAM1	LOH-DCT Inflammatory	8.77309	2.00499	0.0996042
MMP7	LOH-DCT Inflammatory	33.8391	2.5	0.644129
LYZ	LOH-DCT Inflammatory	3.0343	-0.330124	0.0323219
S100A8	LOH-DCT Inflammatory	NA	-0.142745	0.0197889
S100A9	LOH-DCT Inflammatory	9.23483	-0.057786	0.099934
FCGR3A	LOH-DCT Inflammatory	NA	-0.423007	0.0293536
C1QC	LOH-DCT Inflammatory	NA	-0.569445	0.0260554
MRC1	LOH-DCT Inflammatory	NA	-0.474861	0.0148417
SELENOP	LOH-DCT Inflammatory	4.6504	-1.22075	0.0534301
CD163	LOH-DCT Inflammatory	NA	-0.440546	0.021438
CLEC10A	LOH-DCT Inflammatory	NA	-0.286839	0.0207784
HLA-DQA1	LOH-DCT Inflammatory	3.23219	-0.58498	0.0329815
ITGAX	LOH-DCT Inflammatory	NA	-0.480083	0.0224274
TPSB2	LOH-DCT Inflammatory	NA	-0.205812	0.0197889
CPA3	LOH-DCT Inflammatory	NA	-0.186561	0.01781
IL7R	LOH-DCT Inflammatory	NA	-0.253228	0.0230871
CD2	LOH-DCT Inflammatory	NA	-0.346461	0.0234169
CD3D	LOH-DCT Inflammatory	NA	-0.107675	0.0273747
GNLY	LOH-DCT Inflammatory	5.14512	-0.21685	0.0527704
NKG7	LOH-DCT Inflammatory	NA	-0.222871	0.0217678
GZMB	LOH-DCT Inflammatory	3.00132	-0.144777	0.0319921
CD19	LOH-DCT Inflammatory	3.59499	-0.0611262	0.0379288
IGKC	LOH-DCT Inflammatory	3.9248	-0.28013	0.0445251
IGHG1	LOH-DCT Inflammatory	3.26517	-0.287578	0.0366095
DCN	LOH-DCT Inflammatory	4.84828	-0.587104	0.0531003
LUM	LOH-DCT Inflammatory	3.29815	-0.475205	0.0375989
COL1A1	LOH-DCT Inflammatory	4.78232	-0.337159	0.0593668
COL3A1	LOH-DCT Inflammatory	3.62797	-0.429587	0.0468338
VEGFA	LOH-DCT Inflammatory	8.54222	-0.136535	0.0926781
PLA2R1	LOH-DCT Inflammatory	NA	-0.258387	0.0257256
IGFBP5	LOH-DCT Inflammatory	9.1029	-0.610392	0.10653
TGFBR2	LOH-DCT Inflammatory	7.05805	-0.393687	0.0755277
FN1	LOH-DCT Inflammatory	NA	-0.493353	0.0283641
CD34	LOH-DCT Inflammatory	NA	-0.53644	0.0234169
RGS5	LOH-DCT Inflammatory	NA	-0.20115	0.0323219
MYH11	LOH-DCT Inflammatory	NA	-0.188679	0.0187995
GPX3	Monocyte	11.0215	-0.405571	0.163642
DDC	Monocyte	NA	-0.469052	0.0302419
IL17RB	Monocyte	NA	-0.524619	0.0285618
EGF	Monocyte	NA	-0.406068	0.0164651
CXCL12	Monocyte	7.25806	0.0348022	0.094422
CASR	Monocyte	NA	-0.339513	0.031586
AQP3	Monocyte	NA	-0.330645	0.0258737
KRT19	Monocyte	3.1922	-0.51532	0.0366263
SPINK1	Monocyte	NA	-0.319511	0.0188172
KIT	Monocyte	NA	-0.345251	0.0252016
SPP1	Monocyte	4.7379	-0.577034	0.0641801
ITGB8	Monocyte	4.46909	-0.520382	0.0577957
CRYAB	Monocyte	3.72984	-0.71797	0.0483871
PIGR	Monocyte	NA	-0.507928	0.0372984
IL32	Monocyte	7.25806	-0.458413	0.0890457
VCAM1	Monocyte	3.25941	-0.306541	0.0399866
VIM	Monocyte	25.504	0.163946	0.393481
TPM1	Monocyte	4.77151	-0.729442	0.0611559
ITGB6	Monocyte	NA	-0.469825	0.0181452
S100A2	Monocyte	NA	-0.361574	0.0292339
SLPI	Monocyte	NA	-0.492187	0.0164651
CLU	Monocyte	NA	-0.732534	0.0221774
CCL2	Monocyte	6.01478	-0.189158	0.0729167
CXCL1	Monocyte	3.96505	-0.124694	0.0453629
ICAM1	Monocyte	4.30108	0.0769054	0.0497312
MMP7	Monocyte	3.36022	-0.466633	0.0376344
LYZ	Monocyte	55.2419	2.5	1.57023
S100A8	Monocyte	22.5806	2.5	0.407258
S100A9	Monocyte	28.4274	2.5	0.617944
FCGR3A	Monocyte	17.6411	2.14203	0.298387
C1QC	Monocyte	13.0712	1.23175	0.191868
MRC1	Monocyte	3.96505	1.08424	0.0453629
SELENOP	Monocyte	11.0215	0.142295	0.159946
CD163	Monocyte	10.2823	1.5334	0.131048
CLEC10A	Monocyte	6.65323	1.1879	0.0752688
HLA-DQA1	Monocyte	24.0591	1.55847	0.347782
ITGAX	Monocyte	16.3978	2.19508	0.202957
TPSB2	Monocyte	NA	-0.183814	0.0238575
CPA3	Monocyte	NA	-0.217872	0.0141129
IL7R	Monocyte	NA	-0.310192	0.0201613
CD2	Monocyte	3.59543	-0.0518251	0.0383065
CD3D	Monocyte	NA	-0.156456	0.0262097
GNLY	Monocyte	4.77151	-0.20636	0.0551075
NKG7	Monocyte	NA	-0.160931	0.0278898
GZMB	Monocyte	NA	-0.236065	0.0241935
CD19	Monocyte	3.125	-0.310446	0.0346102
IGKC	Monocyte	NA	-0.314308	0.0302419
IGHG1	Monocyte	3.49462	-0.287534	0.0366263
DCN	Monocyte	11.4583	0.0433708	0.150202
LUM	Monocyte	9.375	0.393513	0.120632
COL1A1	Monocyte	11.1895	0.196051	0.151546
COL3A1	Monocyte	12.0296	0.265647	0.164315
VEGFA	Monocyte	3.46102	-0.38617	0.0430108
PLA2R1	Monocyte	NA	-0.241319	0.0285618
IGFBP5	Monocyte	13.8777	-0.376249	0.195565
TGFBR2	Monocyte	9.10618	-0.184394	0.112231
FN1	Monocyte	4.60349	-0.0971164	0.0547715
CD34	Monocyte	4.20027	-0.268117	0.0490591
RGS5	Monocyte	NA	-0.199545	0.0325941
MYH11	Monocyte	NA	-0.228313	0.015793
GPX3	Macrophage	13.9867	-0.284696	0.223855
DDC	Macrophage	NA	-0.430639	0.0328705
IL17RB	Macrophage	3.40109	-0.351209	0.0418595
EGF	Macrophage	NA	-0.340234	0.0240156
CXCL12	Macrophage	11.5583	0.892783	0.149192
CASR	Macrophage	NA	-0.376565	0.0294493
AQP3	Macrophage	NA	-0.357057	0.0232106
KRT19	Macrophage	NA	-0.556691	0.0315959
SPINK1	Macrophage	NA	-0.258181	0.0256926
KIT	Macrophage	NA	-0.29922	0.0289126
SPP1	Macrophage	5.24586	-0.569077	0.0682901
ITGB8	Macrophage	NA	-0.651307	0.0351513
CRYAB	Macrophage	5.64164	-0.595943	0.0710405
PIGR	Macrophage	NA	-0.549528	0.0311934
IL32	Macrophage	9.14336	-0.248464	0.119541
VCAM1	Macrophage	3.7365	-0.275393	0.0436037
VIM	Macrophage	18.5685	-0.254861	0.278326
TPM1	Macrophage	5.91668	-0.636554	0.0733883
ITGB6	Macrophage	NA	-0.42685	0.0225397
S100A2	Macrophage	NA	-0.433369	0.0200577
SLPI	Macrophage	NA	-0.377753	0.0240156
CLU	Macrophage	NA	-0.657663	0.0332059
CCL2	Macrophage	8.43899	0.252658	0.116791
CXCL1	Macrophage	3.54196	-0.213873	0.0407862
ICAM1	Macrophage	4.71591	0.369615	0.0571544
MMP7	Macrophage	3.25351	-0.467785	0.0374992
LYZ	Macrophage	14.1544	0.539738	0.228416
S100A8	Macrophage	NA	-0.153795	0.0190515
S100A9	Macrophage	7.8822	-0.135846	0.0930435
FCGR3A	Macrophage	8.0432	0.259849	0.0949889
C1QC	Macrophage	27.2557	2.5	0.461193
MRC1	Macrophage	8.02978	2.5	0.0972697
SELENOP	Macrophage	27.799	2.5	0.495874
CD163	Macrophage	19.0112	2.5	0.282619
CLEC10A	Macrophage	3.85054	0.334802	0.0434024
HLA-DQA1	Macrophage	19.5344	1.16842	0.284095
ITGAX	Macrophage	6.8223	0.461442	0.0826457
TPSB2	Macrophage	NA	-0.165255	0.0273026
CPA3	Macrophage	NA	-0.21695	0.0142215
IL7R	Macrophage	4.52137	0.305959	0.0522573
CD2	Macrophage	3.334	-0.0729675	0.0372308
CD3D	Macrophage	NA	-0.0209437	0.0294493
GNLY	Macrophage	5.19219	-0.166671	0.0639968
NKG7	Macrophage	NA	-0.165501	0.0274368
GZMB	Macrophage	NA	-0.122819	0.0338767
CD19	Macrophage	3.15288	-0.143712	0.0368283
IGKC	Macrophage	7.66754	-0.0204317	0.159724
IGHG1	Macrophage	5.6014	-0.0926927	0.115181
DCN	Macrophage	13.2287	0.252466	0.184343
LUM	Macrophage	11.7529	0.6933	0.150802
COL1A1	Macrophage	8.47924	-0.0584191	0.106594
COL3A1	Macrophage	8.00295	-0.112431	0.0988797
VEGFA	Macrophage	5.07815	-0.282655	0.063326
PLA2R1	Macrophage	NA	-0.218692	0.0323338
IGFBP5	Macrophage	7.5535	-0.638965	0.0961293
TGFBR2	Macrophage	7.0638	-0.32209	0.0879453
FN1	Macrophage	NA	-0.411832	0.0337425
CD34	Macrophage	3.03884	-0.415636	0.0348829
RGS5	Macrophage	NA	-0.237185	0.0262293
MYH11	Macrophage	NA	-0.117555	0.0242168
GPX3	cDC	9.19003	-0.518041	0.11028
DDC	cDC	NA	-0.574613	0.023053
IL17RB	cDC	NA	-0.502899	0.0302181
EGF	cDC	NA	-0.435706	0.0130841
CXCL12	cDC	6.4486	-0.161817	0.082243
CASR	cDC	NA	-0.553356	0.0193146
AQP3	cDC	NA	-0.454993	0.0133956
KRT19	cDC	NA	-0.611889	0.0249221
SPINK1	cDC	NA	-0.276127	0.023676
KIT	cDC	NA	-0.279215	0.0305296
SPP1	cDC	4.11215	-0.606871	0.0489097
ITGB8	cDC	NA	-0.731654	0.0214953
CRYAB	cDC	3.08411	-0.774773	0.0380062
PIGR	cDC	NA	-0.554066	0.0305296
IL32	cDC	8.8162	-0.266948	0.116822
VCAM1	cDC	NA	-0.421096	0.0267913
VIM	cDC	26.0436	0.239262	0.415265
TPM1	cDC	4.17445	-0.789886	0.053271
ITGB6	cDC	NA	-0.488912	0.0161994
S100A2	cDC	NA	-0.429416	0.0205607
SLPI	cDC	NA	-0.619968	0.00809969
CLU	cDC	NA	-0.718068	0.0242991
CCL2	cDC	4.64174	-0.389619	0.0535826
CXCL1	cDC	NA	-0.489024	0.0267913
ICAM1	cDC	4.76636	0.24131	0.0538941
MMP7	cDC	NA	-0.538058	0.0292835
LYZ	cDC	34.7352	1.87421	0.60405
S100A8	cDC	NA	-0.229421	0.0140187
S100A9	cDC	6.57321	-0.356116	0.0738318
FCGR3A	cDC	9.00312	0.34465	0.103427
C1QC	cDC	20.2492	2.35349	0.308411
MRC1	cDC	6.57321	2.5	0.0750779
SELENOP	cDC	14.486	0.881141	0.222118
CD163	cDC	11.0903	1.73151	0.142679
CLEC10A	cDC	14.8287	2.5	0.209969
HLA-DQA1	cDC	43.676	2.5	0.816511
ITGAX	cDC	21.5265	2.5	0.313396
TPSB2	cDC	NA	-0.21176	0.0186916
CPA3	cDC	NA	-0.247797	0.0105919
IL7R	cDC	NA	-0.0730115	0.0323988
CD2	cDC	3.61371	-0.00880698	0.0404984
CD3D	cDC	NA	-0.380658	0.0208723
GNLY	cDC	4.26791	-0.235636	0.0485981
NKG7	cDC	NA	-0.238293	0.0202492
GZMB	cDC	NA	-0.245811	0.0233645
CD19	cDC	NA	-0.735883	0.028972
IGKC	cDC	3.30218	-0.302384	0.0352025
IGHG1	cDC	3.30218	-0.29361	0.0342679
DCN	cDC	8.8785	-0.193114	0.112773
LUM	cDC	7.44548	0.106858	0.0925234
COL1A1	cDC	6.47975	-0.231973	0.076947
COL3A1	cDC	6.69782	-0.234765	0.0785047
VEGFA	cDC	NA	-0.504572	0.0202492
PLA2R1	cDC	NA	-0.306596	0.017757
IGFBP5	cDC	7.97508	-0.6283	0.1
TGFBR2	cDC	8.84735	-0.150009	0.11838
FN1	cDC	NA	-0.598086	0.0214953
CD34	cDC	NA	-0.490884	0.0277259
RGS5	cDC	NA	-0.274623	0.0199377
MYH11	cDC	NA	-0.284762	0.0115265
GPX3	Mast Cell	13.3172	-0.284468	0.223971
DDC	Mast Cell	3.63196	-0.205295	0.0484262
IL17RB	Mast Cell	5.56901	0.0722716	0.0750605
EGF	Mast Cell	NA	-0.230523	0.0367232
CXCL12	Mast Cell	8.55529	0.413084	0.118241
CASR	Mast Cell	3.10734	-0.132888	0.0435835
AQP3	Mast Cell	NA	-0.355116	0.023406
KRT19	Mast Cell	5.4883	-0.263364	0.0677966
SPINK1	Mast Cell	NA	-0.321784	0.0185634
KIT	Mast Cell	14.0839	2.29709	0.261501
SPP1	Mast Cell	5.73043	-0.544444	0.0811138
ITGB8	Mast Cell	3.5109	-0.588201	0.0460048
CRYAB	Mast Cell	6.41646	-0.443234	0.100081
PIGR	Mast Cell	3.10734	-0.476266	0.0419693
IL32	Mast Cell	9.40274	-0.21626	0.124294
VCAM1	Mast Cell	3.10734	-0.327755	0.0375303
VIM	Mast Cell	19.0476	-0.17232	0.300242
TPM1	Mast Cell	7.78854	-0.32529	0.115416
ITGB6	Mast Cell	NA	-0.340019	0.031477
S100A2	Mast Cell	NA	-0.362962	0.0290557
SLPI	Mast Cell	NA	-0.344339	0.0262308
CLU	Mast Cell	4.72155	-0.478191	0.0601291
CCL2	Mast Cell	5.40759	-0.233561	0.0686037
CXCL1	Mast Cell	3.5109	-0.16718	0.04318
ICAM1	Mast Cell	3.63196	-0.279673	0.0407587
MMP7	Mast Cell	3.75303	-0.388797	0.0468119
LYZ	Mast Cell	5.16546	-0.1141	0.0778854
S100A8	Mast Cell	NA	-0.276535	0.0108959
S100A9	Mast Cell	7.14286	-0.138423	0.0928168
FCGR3A	Mast Cell	4.51977	-0.207443	0.0496368
C1QC	Mast Cell	6.82002	0.103849	0.0851493
MRC1	Mast Cell	NA	-0.282256	0.0185634
SELENOP	Mast Cell	10.8555	0.0566356	0.152946
CD163	Mast Cell	4.47942	0.220369	0.0569007
CLEC10A	Mast Cell	NA	-0.102337	0.0274415
HLA-DQA1	Mast Cell	7.70783	-0.0631063	0.102098
ITGAX	Mast Cell	5.28652	0.109402	0.0597256
TPSB2	Mast Cell	47.0541	2.5	1.523
CPA3	Mast Cell	37.1267	2.5	0.816788
IL7R	Mast Cell	NA	-0.176564	0.0270379
CD2	Mast Cell	NA	-0.170484	0.0322841
CD3D	Mast Cell	NA	-0.15557	0.0262308
GNLY	Mast Cell	5.08475	-0.180298	0.0609362
NKG7	Mast Cell	NA	-0.165454	0.0274415
GZMB	Mast Cell	NA	-0.183789	0.0286521
CD19	Mast Cell	3.22841	-0.0304828	0.0383374
IGKC	Mast Cell	3.67232	-0.27949	0.0447942
IGHG1	Mast Cell	4.43906	-0.259397	0.047619
DCN	Mast Cell	11.3398	0.17212	0.171106
LUM	Mast Cell	8.35351	0.349028	0.116223
COL1A1	Mast Cell	10.6134	0.277211	0.166263
COL3A1	Mast Cell	9.92736	0.192352	0.151332
VEGFA	Mast Cell	4.27764	-0.315179	0.0569007
PLA2R1	Mast Cell	NA	-0.209331	0.0338983
IGFBP5	Mast Cell	10.8555	-0.456563	0.164245
TGFBR2	Mast Cell	7.38499	-0.294225	0.0928168
FN1	Mast Cell	NA	-0.372922	0.0363196
CD34	Mast Cell	3.02663	-0.345844	0.0415658
RGS5	Mast Cell	NA	-0.206135	0.031477
MYH11	Mast Cell	NA	-0.197102	0.0181598
GPX3	T Cell	10.7874	-0.450986	0.141793
DDC	T Cell	NA	-0.428931	0.0329875
IL17RB	T Cell	3.08593	-0.418073	0.0367119
EGF	T Cell	NA	-0.403489	0.0167598
CXCL12	T Cell	7.46209	0.0158617	0.0932429
CASR	T Cell	NA	-0.349801	0.0309923
AQP3	T Cell	3.68449	-0.184824	0.0407023
KRT19	T Cell	3.27215	-0.492822	0.0393722
SPINK1	T Cell	NA	-0.230029	0.0288641
KIT	T Cell	NA	-0.296528	0.0291301
SPP1	T Cell	3.91061	-0.611248	0.0466879
ITGB8	T Cell	NA	-0.704614	0.0260708
CRYAB	T Cell	4.28305	-0.693237	0.0529396
PIGR	T Cell	NA	-0.580057	0.0267358
IL32	T Cell	25.6717	1.22137	0.35834
VCAM1	T Cell	NA	-0.372899	0.0323224
VIM	T Cell	24.714	0.0327906	0.356345
TPM1	T Cell	6.5975	-0.583234	0.0804735
ITGB6	T Cell	NA	-0.414467	0.0238095
S100A2	T Cell	NA	-0.393528	0.0251397
SLPI	T Cell	NA	-0.439233	0.0199521
CLU	T Cell	NA	-0.694263	0.0277999
CCL2	T Cell	6.6108	-0.141683	0.0775472
CXCL1	T Cell	3.12583	-0.327522	0.0349827
ICAM1	T Cell	4.04363	-0.101801	0.0452248
MMP7	T Cell	3.43176	-0.437149	0.0411014
LYZ	T Cell	5.20085	-0.201606	0.0591913
S100A8	T Cell	NA	-0.220192	0.0146316
S100A9	T Cell	7.27587	-0.215463	0.0860601
FCGR3A	T Cell	6.73051	0.0892831	0.0782123
C1QC	T Cell	6.54429	-0.0223136	0.0738228
MRC1	T Cell	NA	-0.244886	0.019287
SELENOP	T Cell	10.1889	-0.200111	0.132216
CD163	T Cell	NA	-0.302771	0.028731
CLEC10A	T Cell	NA	-0.232247	0.0227454
HLA-DQA1	T Cell	7.43549	-0.161516	0.0887204
ITGAX	T Cell	3.17904	-0.258153	0.0363128
TPSB2	T Cell	NA	-0.199167	0.0210162
CPA3	T Cell	NA	-0.219114	0.0139665
IL7R	T Cell	20.6172	2.5	0.308726
CD2	T Cell	18.4624	2.5	0.239691
CD3D	T Cell	8.75233	2.5	0.0993615
GNLY	T Cell	7.08965	-0.0782751	0.0840649
NKG7	T Cell	6.07874	0.242154	0.0686353
GZMB	T Cell	3.40516	-0.0821439	0.037377
CD19	T Cell	3.7909	0.395009	0.0440277
IGKC	T Cell	7.5419	-0.0768137	0.133679
IGHG1	T Cell	7.18276	-0.0856799	0.118117
DCN	T Cell	13.767	0.258974	0.185422
LUM	T Cell	11.3328	0.663618	0.147779
COL1A1	T Cell	9.77654	0.0848611	0.131684
COL3A1	T Cell	9.71003	0.0898229	0.133413
VEGFA	T Cell	NA	-0.456677	0.0293961
PLA2R1	T Cell	NA	-0.277177	0.0226124
IGFBP5	T Cell	7.99415	-0.637387	0.0967013
TGFBR2	T Cell	9.27108	-0.187941	0.111599
FN1	T Cell	3.00612	-0.429289	0.0325885
CD34	T Cell	3.93722	-0.314721	0.0445597
RGS5	T Cell	NA	-0.25393	0.0234105
MYH11	T Cell	NA	-0.150797	0.0216813
GPX3	NK	7.6412	-0.584882	0.0797342
DDC	NK	3.65449	-0.377106	0.0365449
IL17RB	NK	3.32226	-0.463586	0.0332226
EGF	NK	NA	-0.46312	0.00996678
CXCL12	NK	4.31894	-0.640496	0.0531561
CASR	NK	NA	-0.776865	0.00664452
AQP3	NK	NA	-0.489431	0.00996678
KRT19	NK	3.32226	-0.515988	0.0365449
SPINK1	NK	3.65449	-0.133027	0.0398671
KIT	NK	4.65116	-0.00253007	0.0531561
SPP1	NK	4.31894	-0.611596	0.0465116
ITGB8	NK	NA	-0.682075	0.0299003
CRYAB	NK	3.65449	-0.764549	0.0398671
PIGR	NK	NA	-0.603984	0.0232558
IL32	NK	30.2326	1.47983	0.405316
VCAM1	NK	4.31894	-0.193649	0.0531561
VIM	NK	17.608	-0.497772	0.215947
TPM1	NK	4.98339	-0.765245	0.0564784
ITGB6	NK	NA	-0.323147	0.0332226
S100A2	NK	3.65449	-0.30483	0.0365449
SLPI	NK	NA	-0.389229	0.0232558
CLU	NK	NA	-0.770629	0.0166113
CCL2	NK	4.31894	-0.428912	0.0498339
CXCL1	NK	NA	-0.493245	0.0265781
ICAM1	NK	6.97674	0.862291	0.0697674
MMP7	NK	4.98339	-0.33539	0.0531561
LYZ	NK	NA	-0.325762	0.0332226
S100A8	NK	NA	-0.240416	0.013289
S100A9	NK	5.64784	-0.519493	0.0598007
FCGR3A	NK	35.8804	2.5	0.54485
C1QC	NK	NA	-0.485747	0.0332226
MRC1	NK	NA	-0.211523	0.0199336
SELENOP	NK	7.6412	-0.698636	0.0930233
CD163	NK	3.32226	-0.218406	0.0332226
CLEC10A	NK	NA	-0.126177	0.0265781
HLA-DQA1	NK	8.30565	-0.154261	0.089701
ITGAX	NK	12.9568	1.54209	0.156146
TPSB2	NK	NA	-0.187062	0.0232558
CPA3	NK	NA	-0.1967	0.0166113
IL7R	NK	6.64452	0.757387	0.076412
CD2	NK	17.9402	2.5	0.20598
CD3D	NK	10.299	2.5	0.122924
GNLY	NK	78.4053	2.5	2.03654
NKG7	NK	50.4983	2.5	0.654485
GZMB	NK	39.5349	2.5	0.554817
CD19	NK	5.64784	1.31798	0.0564784
IGKC	NK	4.65116	-0.267545	0.0498339
IGHG1	NK	5.64784	-0.211888	0.0664452
DCN	NK	5.64784	-0.474854	0.0697674
LUM	NK	NA	-0.522901	0.0332226
COL1A1	NK	4.31894	-0.415184	0.0465116
COL3A1	NK	NA	-0.515133	0.0332226
VEGFA	NK	4.98339	-0.317324	0.0564784
PLA2R1	NK	NA	-0.293391	0.0199336
IGFBP5	NK	23.2558	-0.0487886	0.332226
TGFBR2	NK	12.6246	0.0571283	0.156146
FN1	NK	3.98671	-0.319517	0.0398671
CD34	NK	6.97674	0.0443847	0.0797342
RGS5	NK	5.64784	-0.0412245	0.0598007
MYH11	NK	NA	-0.261413	0.013289
GPX3	B Cell	10.28	-0.469653	0.132932
DDC	B Cell	4.07657	-0.177848	0.0503368
IL17RB	B Cell	4.89188	-0.0473093	0.0655796
EGF	B Cell	4.00567	-0.0904865	0.0531726
CXCL12	B Cell	6.52251	-0.064297	0.0882666
CASR	B Cell	3.89933	-0.0538457	0.0482099
AQP3	B Cell	NA	-0.306061	0.0283587
KRT19	B Cell	4.75009	-0.337813	0.0584899
SPINK1	B Cell	NA	-0.272307	0.0241049
KIT	B Cell	NA	-0.222915	0.0350939
SPP1	B Cell	5.67175	-0.561314	0.0723148
ITGB8	B Cell	4.18291	-0.514387	0.0588444
CRYAB	B Cell	5.49451	-0.587269	0.0726693
PIGR	B Cell	3.26125	-0.462842	0.043956
IL32	B Cell	8.25948	-0.343475	0.105636
VCAM1	B Cell	NA	-0.312053	0.0393477
VIM	B Cell	14.1085	-0.576524	0.196384
TPM1	B Cell	5.67175	-0.647343	0.0719603
ITGB6	B Cell	NA	-0.32904	0.0326125
S100A2	B Cell	NA	-0.3243	0.0340305
SLPI	B Cell	NA	-0.317641	0.0280043
CLU	B Cell	3.89933	-0.521775	0.0535271
CCL2	B Cell	3.97022	-0.449707	0.0478554
CXCL1	B Cell	3.01312	-0.318379	0.0354484
ICAM1	B Cell	3.40305	-0.293544	0.0404112
MMP7	B Cell	3.54484	-0.43398	0.0414747
LYZ	B Cell	3.68664	-0.274072	0.043956
S100A8	B Cell	NA	-0.189673	0.0166608
S100A9	B Cell	8.68486	0.0144067	0.106345
FCGR3A	B Cell	3.93477	-0.21127	0.0492733
C1QC	B Cell	5.49451	-0.0630845	0.0701879
MRC1	B Cell	NA	-0.0696697	0.022687
SELENOP	B Cell	6.69975	-0.769575	0.0875576
CD163	B Cell	NA	-0.416881	0.022687
CLEC10A	B Cell	NA	-0.0477216	0.0294222
HLA-DQA1	B Cell	10.8472	0.199466	0.138603
ITGAX	B Cell	NA	-0.277516	0.0350939
TPSB2	B Cell	NA	-0.180567	0.0244594
CPA3	B Cell	NA	-0.18429	0.0180787
IL7R	B Cell	3.2967	0.0672049	0.0397022
CD2	B Cell	3.11946	-0.0174686	0.0400567
CD3D	B Cell	NA	-0.0368818	0.0290677
GNLY	B Cell	5.45906	-0.158065	0.0659341
NKG7	B Cell	NA	-0.213547	0.022687
GZMB	B Cell	3.89933	-0.00197507	0.0443105
CD19	B Cell	7.94045	2.5	0.0953563
IGKC	B Cell	40.3403	1.63516	1.25948
IGHG1	B Cell	39.9149	1.37894	0.936193
DCN	B Cell	6.59341	-0.382631	0.0836583
LUM	B Cell	4.96278	-0.216299	0.0616803
COL1A1	B Cell	5.06912	-0.308298	0.0641616
COL3A1	B Cell	4.18291	-0.394528	0.0524637
VEGFA	B Cell	4.43105	-0.31431	0.057072
PLA2R1	B Cell	NA	-0.227642	0.0308401
IGFBP5	B Cell	5.60085	-0.712432	0.0698334
TGFBR2	B Cell	7.26693	-0.301991	0.0914569
FN1	B Cell	NA	-0.569035	0.023396
CD34	B Cell	3.54484	-0.350483	0.0411202
RGS5	B Cell	NA	-0.260346	0.0223325
MYH11	B Cell	NA	-0.142251	0.0223325
GPX3	Plasma Cell	9.88526	-0.454974	0.139894
DDC	Plasma Cell	NA	-0.43376	0.0326567
IL17RB	Plasma Cell	NA	-0.499858	0.0304501
EGF	Plasma Cell	NA	-0.414993	0.0154457
CXCL12	Plasma Cell	9.70874	0.46893	0.121801
CASR	Plasma Cell	NA	-0.512916	0.021624
AQP3	Plasma Cell	NA	-0.32029	0.0269197
KRT19	Plasma Cell	NA	-0.518924	0.0361871
SPINK1	Plasma Cell	NA	-0.329944	0.0176523
KIT	Plasma Cell	NA	-0.318446	0.027361
SPP1	Plasma Cell	3.26567	-0.622414	0.0410415
ITGB8	Plasma Cell	NA	-0.668491	0.0322154
CRYAB	Plasma Cell	4.06002	-0.702721	0.0511915
PIGR	Plasma Cell	NA	-0.639627	0.0180936
IL32	Plasma Cell	8.69373	-0.320364	0.109003
VCAM1	Plasma Cell	NA	-0.347021	0.0353045
VIM	Plasma Cell	19.5499	-0.274488	0.273169
TPM1	Plasma Cell	5.95763	-0.620902	0.0754634
ITGB6	Plasma Cell	NA	-0.384202	0.0269197
S100A2	Plasma Cell	NA	-0.441873	0.0189762
SLPI	Plasma Cell	NA	-0.534604	0.0136805
CLU	Plasma Cell	3.00088	-0.631621	0.0370697
CCL2	Plasma Cell	6.22242	-0.131403	0.0785525
CXCL1	Plasma Cell	NA	-0.38194	0.0322154
ICAM1	Plasma Cell	NA	-0.56882	0.0335393
MMP7	Plasma Cell	NA	-0.565982	0.0260371
LYZ	Plasma Cell	4.19241	-0.243727	0.0503089
S100A8	Plasma Cell	NA	-0.274469	0.0110327
S100A9	Plasma Cell	6.4872	-0.342355	0.0750221
FCGR3A	Plasma Cell	NA	-0.415977	0.0300088
C1QC	Plasma Cell	5.4722	-0.117977	0.0653133
MRC1	Plasma Cell	NA	-0.192618	0.0203001
SELENOP	Plasma Cell	10.0177	-0.258706	0.127538
CD163	Plasma Cell	NA	-0.253858	0.0313327
CLEC10A	Plasma Cell	NA	-0.300129	0.0203001
HLA-DQA1	Plasma Cell	7.72286	-0.155118	0.0895852
ITGAX	Plasma Cell	NA	-0.386759	0.0282436
TPSB2	Plasma Cell	NA	-0.193493	0.0220653
CPA3	Plasma Cell	NA	-0.199096	0.0163283
IL7R	Plasma Cell	NA	-0.195957	0.0260371
CD2	Plasma Cell	3.13327	-0.128284	0.0344219
CD3D	Plasma Cell	NA	-0.330442	0.0220653
GNLY	Plasma Cell	5.20741	-0.198202	0.0569285
NKG7	Plasma Cell	NA	-0.210902	0.0229479
GZMB	Plasma Cell	NA	-0.261099	0.0220653
CD19	Plasma Cell	3.13327	-0.457589	0.0326567
IGKC	Plasma Cell	51.6328	2.5	5.95719
IGHG1	Plasma Cell	41.4828	2.5	5.30097
DCN	Plasma Cell	13.3716	0.194374	0.174757
LUM	Plasma Cell	10.3707	0.668535	0.148279
COL1A1	Plasma Cell	13.1951	0.482448	0.204325
COL3A1	Plasma Cell	12.5331	0.37781	0.184466
VEGFA	Plasma Cell	3.35393	-0.405418	0.0392763
PLA2R1	Plasma Cell	NA	-0.251196	0.0269197
IGFBP5	Plasma Cell	17.7846	0.036369	0.370256
TGFBR2	Plasma Cell	10.9003	-0.0408342	0.138129
FN1	Plasma Cell	5.73698	0.206489	0.0754634
CD34	Plasma Cell	7.54634	0.173557	0.0926743
RGS5	Plasma Cell	4.41306	-0.0679209	0.0551633
MYH11	Plasma Cell	NA	-0.145757	0.0220653
GPX3	Fibroblast	14.6805	-0.305076	0.213488
DDC	Fibroblast	NA	-0.411239	0.0342006
IL17RB	Fibroblast	NA	-0.419199	0.0366254
EGF	Fibroblast	NA	-0.419308	0.0149533
CXCL12	Fibroblast	13.9429	1.75468	0.206971
CASR	Fibroblast	NA	-0.281192	0.0349583
AQP3	Fibroblast	NA	-0.365816	0.0223289
KRT19	Fibroblast	NA	-0.531091	0.0347057
SPINK1	Fibroblast	NA	-0.341008	0.0164183
KIT	Fibroblast	NA	-0.337008	0.0258651
SPP1	Fibroblast	3.62718	-0.605993	0.0493559
ITGB8	Fibroblast	NA	-0.637687	0.0374842
CRYAB	Fibroblast	7.18868	-0.439329	0.100834
PIGR	Fibroblast	NA	-0.628502	0.0197019
IL32	Fibroblast	7.21899	-0.418198	0.0948219
VCAM1	Fibroblast	3.47563	-0.282403	0.0427886
VIM	Fibroblast	26.5522	0.373585	0.454963
TPM1	Fibroblast	12.9679	0.115916	0.177823
ITGB6	Fibroblast	NA	-0.449638	0.0202071
S100A2	Fibroblast	NA	-0.444907	0.0185906
SLPI	Fibroblast	NA	-0.495973	0.0162162
CLU	Fibroblast	3.04117	-0.627814	0.0376358
CCL2	Fibroblast	5.26396	-0.202342	0.0716343
CXCL1	Fibroblast	3.49583	-0.182686	0.0423844
ICAM1	Fibroblast	3.34428	-0.360035	0.0387472
MMP7	Fibroblast	NA	-0.566592	0.0259662
LYZ	Fibroblast	NA	-0.336201	0.0310685
S100A8	Fibroblast	NA	-0.319866	0.00803233
S100A9	Fibroblast	6.84516	-0.257458	0.0823945
FCGR3A	Fibroblast	3.08159	-0.362481	0.0350088
C1QC	Fibroblast	5.09219	-0.138451	0.0635009
MRC1	Fibroblast	NA	-0.309564	0.0180349
SELENOP	Fibroblast	15.5948	0.894686	0.223289
CD163	Fibroblast	NA	-0.245543	0.0317757
CLEC10A	Fibroblast	NA	-0.384273	0.0172771
HLA-DQA1	Fibroblast	4.52134	-0.390654	0.0581965
ITGAX	Fibroblast	NA	-0.462982	0.0234908
TPSB2	Fibroblast	NA	-0.254116	0.0109118
CPA3	Fibroblast	NA	-0.251095	0.0102046
IL7R	Fibroblast	NA	-0.300436	0.0206618
CD2	Fibroblast	NA	-0.418619	0.019803
CD3D	Fibroblast	NA	-0.44915	0.0192473
GNLY	Fibroblast	3.87472	-0.243848	0.0467795
NKG7	Fibroblast	NA	-0.265454	0.0175802
GZMB	Fibroblast	NA	-0.309845	0.0179338
CD19	Fibroblast	NA	-0.669022	0.029856
IGKC	Fibroblast	5.03663	-0.145925	0.102551
IGHG1	Fibroblast	5.12251	-0.127845	0.100581
DCN	Fibroblast	27.8858	1.89665	0.490629
LUM	Fibroblast	18.9593	2.05951	0.298914
COL1A1	Fibroblast	17.1963	0.760829	0.257944
COL3A1	Fibroblast	16.0445	0.684546	0.241374
VEGFA	Fibroblast	3.63728	-0.373552	0.045466
PLA2R1	Fibroblast	3.15736	-0.197267	0.0359182
IGFBP5	Fibroblast	23.607	0.446698	0.569285
TGFBR2	Fibroblast	9.32054	-0.125079	0.122859
FN1	Fibroblast	5.16797	0.00791432	0.0618843
CD34	Fibroblast	4.4001	-0.229612	0.0527911
RGS5	Fibroblast	3.44531	-0.136495	0.0433443
MYH11	Fibroblast	NA	-0.199413	0.0179843
GPX3	Myofibroblast	15.9659	-0.305443	0.213302
DDC	Myofibroblast	NA	-0.536215	0.0256621
IL17RB	Myofibroblast	NA	-0.577509	0.0245399
EGF	Myofibroblast	NA	-0.434971	0.0131677
CXCL12	Myofibroblast	17.941	2.29796	0.244875
CASR	Myofibroblast	NA	-0.379966	0.0292533
AQP3	Myofibroblast	NA	-0.401159	0.018779
KRT19	Myofibroblast	NA	-0.580972	0.0286548
SPINK1	Myofibroblast	NA	-0.332586	0.0173575
KIT	Myofibroblast	NA	-0.322813	0.0270088
SPP1	Myofibroblast	4.59375	-0.598748	0.053045
ITGB8	Myofibroblast	3.1423	-0.635076	0.0379321
CRYAB	Myofibroblast	5.79081	-0.581419	0.0737693
PIGR	Myofibroblast	NA	-0.643688	0.0175071
IL32	Myofibroblast	9.62891	-0.25598	0.118435
VCAM1	Myofibroblast	5.87311	-0.042285	0.0710759
VIM	Myofibroblast	35.9794	0.730642	0.565988
TPM1	Myofibroblast	18.1879	0.475008	0.231184
ITGB6	Myofibroblast	NA	-0.475346	0.0175819
S100A2	Myofibroblast	NA	-0.424607	0.0211731
SLPI	Myofibroblast	NA	-0.484304	0.0169834
CLU	Myofibroblast	NA	-0.722544	0.0236421
CCL2	Myofibroblast	22.2131	2.45021	0.36316
CXCL1	Myofibroblast	5.27458	0.276697	0.0662128
ICAM1	Myofibroblast	4.92294	0.452067	0.0592548
MMP7	Myofibroblast	NA	-0.574372	0.0250636
LYZ	Myofibroblast	5.79829	-0.165401	0.0668861
S100A8	Myofibroblast	NA	-0.2524	0.0124944
S100A9	Myofibroblast	6.86069	-0.262856	0.0819243
FCGR3A	Myofibroblast	3.74083	-0.28127	0.0426455
C1QC	Myofibroblast	7.27966	0.121158	0.0867126
MRC1	Myofibroblast	NA	-0.0436332	0.0231932
SELENOP	Myofibroblast	18.966	1.35744	0.263953
CD163	Myofibroblast	3.62113	-0.080153	0.0406255
CLEC10A	Myofibroblast	NA	-0.0874378	0.0279814
HLA-DQA1	Myofibroblast	8.64881	0.0160123	0.112973
ITGAX	Myofibroblast	NA	-0.328808	0.0318719
TPSB2	Myofibroblast	NA	-0.232832	0.0148137
CPA3	Myofibroblast	NA	-0.201784	0.0160108
IL7R	Myofibroblast	NA	-0.351774	0.0180308
CD2	Myofibroblast	NA	-0.382267	0.021622
CD3D	Myofibroblast	NA	-0.475223	0.0186294
GNLY	Myofibroblast	4.4067	-0.236164	0.0484812
NKG7	Myofibroblast	NA	-0.253246	0.018779
GZMB	Myofibroblast	NA	-0.285724	0.0199761
CD19	Myofibroblast	NA	-1.11744	0.0239413
IGKC	Myofibroblast	3.62113	-0.250635	0.0570103
IGHG1	Myofibroblast	NA	-0.27688	0.0407751
DCN	Myofibroblast	36.9969	2.30838	0.579006
LUM	Myofibroblast	32.8595	2.5	0.491845
COL1A1	Myofibroblast	52.9777	2.5	1.24226
COL3A1	Myofibroblast	53.9279	2.5	1.2032
VEGFA	Myofibroblast	NA	-0.445342	0.0315726
PLA2R1	Myofibroblast	4.11492	-0.140423	0.0454886
IGFBP5	Myofibroblast	21.9363	0.00617959	0.356651
TGFBR2	Myofibroblast	10.6913	-0.0915643	0.128909
FN1	Myofibroblast	13.7663	2.13055	0.21637
CD34	Myofibroblast	4.17477	-0.287252	0.0472093
RGS5	Myofibroblast	3.09741	-0.194542	0.0334431
MYH11	Myofibroblast	NA	-0.0966873	0.0258118
GPX3	Podocyte	16.929	-0.164896	0.286605
DDC	Podocyte	NA	-0.572947	0.023166
IL17RB	Podocyte	NA	-0.666344	0.01782
EGF	Podocyte	NA	-0.383841	0.019008
CXCL12	Podocyte	NA	-1.22988	0.018414
CASR	Podocyte	NA	-0.626567	0.015147
AQP3	Podocyte	NA	-0.281101	0.030888
KRT19	Podocyte	NA	-0.611674	0.024948
SPINK1	Podocyte	NA	-0.328441	0.01782
KIT	Podocyte	NA	-0.385371	0.021978
SPP1	Podocyte	NA	-0.637301	0.033561
ITGB8	Podocyte	52.8661	2.5	1.04128
CRYAB	Podocyte	19.4832	0.263276	0.245025
PIGR	Podocyte	NA	-0.639465	0.018117
IL32	Podocyte	4.4253	-0.683158	0.0573211
VCAM1	Podocyte	NA	-0.41385	0.027621
VIM	Podocyte	59.6377	2.44284	1.2281
TPM1	Podocyte	4.8708	-0.713381	0.0632611
ITGB6	Podocyte	NA	-0.391819	0.026136
S100A2	Podocyte	NA	-0.450974	0.01782
SLPI	Podocyte	NA	-0.368161	0.024651
CLU	Podocyte	NA	-0.778644	0.015444
CCL2	Podocyte	NA	-0.709357	0.023463
CXCL1	Podocyte	NA	-0.501998	0.026136
ICAM1	Podocyte	NA	-0.579883	0.033264
MMP7	Podocyte	NA	-0.514109	0.032076
LYZ	Podocyte	NA	-0.384856	0.021087
S100A8	Podocyte	NA	-0.158899	0.018711
S100A9	Podocyte	5.76181	-0.41325	0.0689041
FCGR3A	Podocyte	NA	-0.46079	0.025839
C1QC	Podocyte	NA	-0.599862	0.023463
MRC1	Podocyte	NA	-0.551478	0.013365
SELENOP	Podocyte	10.5732	-0.13778	0.137214
CD163	Podocyte	NA	-0.481026	0.019305
CLEC10A	Podocyte	NA	-0.427125	0.015741
HLA-DQA1	Podocyte	NA	-0.559649	0.036234
ITGAX	Podocyte	NA	-0.449111	0.024354
TPSB2	Podocyte	NA	-0.216489	0.01782
CPA3	Podocyte	NA	-0.17644	0.019008
IL7R	Podocyte	NA	-0.396564	0.015741
CD2	Podocyte	NA	-0.345541	0.023463
CD3D	Podocyte	NA	-0.334114	0.021978
GNLY	Podocyte	3.2373	-0.290392	0.036531
NKG7	Podocyte	NA	-0.244873	0.019602
GZMB	Podocyte	NA	-0.251639	0.022869
CD19	Podocyte	NA	-0.635917	0.030294
IGKC	Podocyte	NA	-0.312037	0.031185
IGHG1	Podocyte	NA	-0.311579	0.027324
DCN	Podocyte	42.471	2.5	0.779626
LUM	Podocyte	NA	-0.751817	0.012474
COL1A1	Podocyte	NA	-0.587252	0.018711
COL3A1	Podocyte	3.861	-0.427157	0.047223
VEGFA	Podocyte	60.0238	2.5	1.68043
PLA2R1	Podocyte	52.8067	2.5	1.30621
IGFBP5	Podocyte	29.2842	0.647842	0.677161
TGFBR2	Podocyte	10.3356	-0.0295813	0.140184
FN1	Podocyte	NA	-0.60888	0.02079
CD34	Podocyte	4.3956	-0.225782	0.0531631
RGS5	Podocyte	NA	-0.330059	0.010692
MYH11	Podocyte	NA	-0.303714	0.010098
GPX3	PEC	58.4944	2.35634	2.68515
DDC	PEC	18.8199	2.28844	0.23703
IL17RB	PEC	13.2757	1.19579	0.168362
EGF	PEC	NA	-0.385483	0.0188199
CXCL12	PEC	4.37436	-0.755472	0.0462869
CASR	PEC	NA	-0.358009	0.0305188
AQP3	PEC	3.50966	-0.199837	0.0391658
KRT19	PEC	20.8545	1.10932	0.254832
SPINK1	PEC	NA	-0.246935	0.0269583
KIT	PEC	NA	-0.29193	0.0295015
SPP1	PEC	26.3988	0.179996	0.535605
ITGB8	PEC	32.4008	1.27482	0.423194
CRYAB	PEC	46.3377	2.39676	0.809257
PIGR	PEC	29.5524	2.12005	0.506104
IL32	PEC	31.587	1.67044	0.440997
VCAM1	PEC	39.2167	2.5	0.64293
VIM	PEC	45.3204	1.23254	0.736521
TPM1	PEC	38.0468	2.38557	0.558494
ITGB6	PEC	NA	-0.378886	0.0274669
S100A2	PEC	NA	-0.343662	0.0315361
SLPI	PEC	5.54425	0.171407	0.0610376
CLU	PEC	20.8037	0.810383	0.275178
CCL2	PEC	13.6826	1.14625	0.211089
CXCL1	PEC	11.1902	2.02975	0.162258
ICAM1	PEC	5.34079	0.700756	0.0656155
MMP7	PEC	17.5483	1.25977	0.261445
LYZ	PEC	NA	-0.37355	0.0233978
S100A8	PEC	NA	-0.187801	0.0167854
S100A9	PEC	7.98576	-0.216592	0.0859613
FCGR3A	PEC	NA	-0.421419	0.0295015
C1QC	PEC	3.50966	-0.428558	0.0381485
MRC1	PEC	NA	-0.53235	0.0137335
SELENOP	PEC	12.6144	0.0772742	0.154629
CD163	PEC	NA	-0.422686	0.0223805
CLEC10A	PEC	NA	-0.312996	0.0198372
HLA-DQA1	PEC	3.10275	-0.560583	0.0361139
ITGAX	PEC	NA	-0.439964	0.0249237
TPSB2	PEC	NA	-0.178064	0.0249237
CPA3	PEC	NA	-0.182325	0.0183113
IL7R	PEC	NA	-0.168258	0.0274669
CD2	PEC	NA	-0.417934	0.0198372
CD3D	PEC	NA	-0.0187606	0.0295015
GNLY	PEC	4.62869	-0.241478	0.0473042
NKG7	PEC	NA	-0.289129	0.0152594
GZMB	PEC	NA	-0.144162	0.0320448
CD19	PEC	4.42523	0.638958	0.0473042
IGKC	PEC	3.50966	-0.302638	0.0350966
IGHG1	PEC	3.05188	-0.296722	0.0330621
DCN	PEC	3.71312	-0.650899	0.0437436
LUM	PEC	NA	-0.66442	0.0203459
COL1A1	PEC	6.86673	-0.136933	0.0930824
COL3A1	PEC	11.0885	0.103624	0.135809
VEGFA	PEC	10.1221	0.00835964	0.122584
PLA2R1	PEC	6.20549	0.0332509	0.0752798
IGFBP5	PEC	7.98576	-0.59159	0.113428
TGFBR2	PEC	7.6297	-0.333474	0.0859613
FN1	PEC	4.27263	-0.208147	0.0473042
CD34	PEC	3.86572	-0.339059	0.0422177
RGS5	PEC	NA	-0.263089	0.0218718
MYH11	PEC	NA	-0.268997	0.0127162
GPX3	Endothelia Glomerular	10.0455	-0.487899	0.124337
DDC	Endothelia Glomerular	NA	-0.512258	0.0272934
IL17RB	Endothelia Glomerular	NA	-0.561217	0.0257771
EGF	Endothelia Glomerular	NA	-0.404193	0.0166793
CXCL12	Endothelia Glomerular	NA	-1.0191	0.0307051
CASR	Endothelia Glomerular	3.10842	-0.295728	0.0341168
AQP3	Endothelia Glomerular	NA	-0.264236	0.0326005
KRT19	Endothelia Glomerular	NA	-0.573427	0.0295679
SPINK1	Endothelia Glomerular	3.22214	-0.180251	0.0344958
KIT	Endothelia Glomerular	3.67703	-0.179031	0.0386657
SPP1	Endothelia Glomerular	NA	-0.665149	0.0197119
ITGB8	Endothelia Glomerular	25.9287	0.958256	0.350644
CRYAB	Endothelia Glomerular	7.92267	-0.512521	0.0868082
PIGR	Endothelia Glomerular	NA	-0.631054	0.0193328
IL32	Endothelia Glomerular	9.81804	-0.301026	0.111827
VCAM1	Endothelia Glomerular	NA	-0.363899	0.0333586
VIM	Endothelia Glomerular	28.279	0.0354531	0.357089
TPM1	Endothelia Glomerular	6.558	-0.675568	0.0682335
ITGB6	Endothelia Glomerular	NA	-0.443361	0.0208491
S100A2	Endothelia Glomerular	NA	-0.385583	0.0261562
SLPI	Endothelia Glomerular	NA	-0.368329	0.0246399
CLU	Endothelia Glomerular	NA	-0.772764	0.0163002
CCL2	Endothelia Glomerular	3.75284	-0.470634	0.0458681
CXCL1	Endothelia Glomerular	3.94238	-0.19607	0.0416983
ICAM1	Endothelia Glomerular	9.40106	2.33652	0.108415
MMP7	Endothelia Glomerular	6.36846	-0.219158	0.0670963
LYZ	Endothelia Glomerular	NA	-0.334286	0.0314632
S100A8	Endothelia Glomerular	NA	-0.0476682	0.0261562
S100A9	Endothelia Glomerular	9.24943	-0.0776055	0.0981804
FCGR3A	Endothelia Glomerular	4.39727	-0.235174	0.0470053
C1QC	Endothelia Glomerular	3.14632	-0.492989	0.0326005
MRC1	Endothelia Glomerular	NA	0.127949	0.0265353
SELENOP	Endothelia Glomerular	10.2729	-0.500751	0.108415
CD163	Endothelia Glomerular	NA	-0.372775	0.025019
CLEC10A	Endothelia Glomerular	NA	-0.305942	0.020091
HLA-DQA1	Endothelia Glomerular	18.423	0.707224	0.212661
ITGAX	Endothelia Glomerular	NA	-0.432352	0.025398
TPSB2	Endothelia Glomerular	NA	-0.17755	0.025019
CPA3	Endothelia Glomerular	NA	-0.173698	0.0193328
IL7R	Endothelia Glomerular	NA	-0.171617	0.0272934
CD2	Endothelia Glomerular	NA	-0.397705	0.0208491
CD3D	Endothelia Glomerular	NA	-0.317819	0.0223654
GNLY	Endothelia Glomerular	5.91357	-0.176496	0.0617892
NKG7	Endothelia Glomerular	NA	-0.144017	0.0295679
GZMB	Endothelia Glomerular	NA	-0.204137	0.0269143
CD19	Endothelia Glomerular	3.63912	-0.034291	0.0382866
IGKC	Endothelia Glomerular	3.98029	-0.290473	0.040182
IGHG1	Endothelia Glomerular	NA	-0.306741	0.0291888
DCN	Endothelia Glomerular	9.21152	-0.26776	0.101213
LUM	Endothelia Glomerular	NA	-0.642107	0.0223654
COL1A1	Endothelia Glomerular	NA	-0.564367	0.0223654
COL3A1	Endothelia Glomerular	NA	-0.540702	0.0291888
VEGFA	Endothelia Glomerular	12.3578	0.0921859	0.140258
PLA2R1	Endothelia Glomerular	10.1592	0.235638	0.111069
IGFBP5	Endothelia Glomerular	91.3571	2.5	3.28279
TGFBR2	Endothelia Glomerular	71.7589	2.5	1.31577
FN1	Endothelia Glomerular	5.30705	-0.00464763	0.0610311
CD34	Endothelia Glomerular	43.1008	2.5	0.546247
RGS5	Endothelia Glomerular	3.67703	-0.139464	0.0428355
MYH11	Endothelia Glomerular	NA	-0.0674368	0.0280516
GPX3	Mesangial Cell	9.65314	-0.462908	0.136126
DDC	Mesangial Cell	NA	-0.461486	0.0307592
IL17RB	Mesangial Cell	NA	-0.49581	0.0307592
EGF	Mesangial Cell	NA	-0.409841	0.016034
CXCL12	Mesangial Cell	3.86126	-0.730502	0.0477749
CASR	Mesangial Cell	NA	-0.370868	0.0297775
AQP3	Mesangial Cell	NA	-0.330872	0.0258508
KRT19	Mesangial Cell	NA	-0.544713	0.0330497
SPINK1	Mesangial Cell	NA	-0.248053	0.0268325
KIT	Mesangial Cell	NA	-0.435089	0.0179974
SPP1	Mesangial Cell	NA	-0.642905	0.0307592
ITGB8	Mesangial Cell	18.2264	0.566852	0.266034
CRYAB	Mesangial Cell	10.2749	-0.333667	0.121401
PIGR	Mesangial Cell	NA	-0.635764	0.0186518
IL32	Mesangial Cell	5.85733	-0.62497	0.065445
VCAM1	Mesangial Cell	4.77749	-0.175397	0.055301
VIM	Mesangial Cell	42.1793	1.02714	0.664594
TPM1	Mesangial Cell	17.0157	0.406878	0.220877
ITGB6	Mesangial Cell	NA	-0.458452	0.0193063
S100A2	Mesangial Cell	NA	-0.436703	0.0196335
SLPI	Mesangial Cell	NA	-0.414318	0.0215969
CLU	Mesangial Cell	NA	-0.718643	0.0242147
CCL2	Mesangial Cell	5.10471	-0.283136	0.0638089
CXCL1	Mesangial Cell	NA	-0.45585	0.0284686
ICAM1	Mesangial Cell	3.69764	-0.182598	0.0431937
MMP7	Mesangial Cell	3.3377	-0.444391	0.0402487
LYZ	Mesangial Cell	6.31545	0.0823918	0.121073
S100A8	Mesangial Cell	3.43586	0.19428	0.0425393
S100A9	Mesangial Cell	8.11518	-0.0186706	0.103403
FCGR3A	Mesangial Cell	6.02094	0.10263	0.0795157
C1QC	Mesangial Cell	3.89398	-0.317578	0.0477749
MRC1	Mesangial Cell	NA	-0.413078	0.016034
SELENOP	Mesangial Cell	12.0746	0.0188213	0.149869
CD163	Mesangial Cell	NA	-0.301552	0.0287958
CLEC10A	Mesangial Cell	NA	-0.327764	0.0193063
HLA-DQA1	Mesangial Cell	7.13351	-0.183656	0.085733
ITGAX	Mesangial Cell	3.99215	-0.118342	0.0451571
TPSB2	Mesangial Cell	NA	-0.215527	0.0179974
CPA3	Mesangial Cell	NA	-0.201588	0.016034
IL7R	Mesangial Cell	NA	-0.326869	0.0193063
CD2	Mesangial Cell	NA	-0.350127	0.023233
CD3D	Mesangial Cell	NA	-0.308858	0.0225785
GNLY	Mesangial Cell	6.15183	-0.0881418	0.0818063
NKG7	Mesangial Cell	3.20681	-0.079492	0.0359948
GZMB	Mesangial Cell	NA	-0.155343	0.0310864
CD19	Mesangial Cell	NA	-0.600777	0.0307592
IGKC	Mesangial Cell	NA	-0.298918	0.0366492
IGHG1	Mesangial Cell	3.04319	-0.292532	0.0346859
DCN	Mesangial Cell	7.29712	-0.313162	0.0942408
LUM	Mesangial Cell	NA	-0.546256	0.0310864
COL1A1	Mesangial Cell	NA	-0.485791	0.0350131
COL3A1	Mesangial Cell	14.267	0.340272	0.177683
VEGFA	Mesangial Cell	7.78796	-0.100058	0.100131
PLA2R1	Mesangial Cell	9.26047	0.214801	0.10733
IGFBP5	Mesangial Cell	61.2565	2.14828	1.75393
TGFBR2	Mesangial Cell	26.4725	1.17538	0.383181
FN1	Mesangial Cell	14.3325	2.22183	0.223495
CD34	Mesangial Cell	12.2709	0.680371	0.144961
RGS5	Mesangial Cell	NA	-0.168003	0.0379581
MYH11	Mesangial Cell	NA	-0.130444	0.023233
GPX3	Endothelia	12.6295	-0.383001	0.174656
DDC	Endothelia	NA	-0.392462	0.0354895
IL17RB	Endothelia	NA	-0.467972	0.032887
EGF	Endothelia	NA	-0.393221	0.017934
CXCL12	Endothelia	5.84867	-0.290612	0.0743387
CASR	Endothelia	NA	-0.478998	0.023565
AQP3	Endothelia	NA	-0.377993	0.0211044
KRT19	Endothelia	NA	-0.520378	0.03601
SPINK1	Endothelia	NA	-0.317252	0.0190697
KIT	Endothelia	NA	-0.287514	0.0298585
SPP1	Endothelia	3.44012	-0.61804	0.0432499
ITGB8	Endothelia	NA	-0.661785	0.0333601
CRYAB	Endothelia	5.15781	-0.610665	0.0682818
PIGR	Endothelia	NA	-0.584933	0.0260256
IL32	Endothelia	9.01434	-0.281717	0.114655
VCAM1	Endothelia	4.98273	-0.10794	0.063266
VIM	Endothelia	22.6423	0.0551613	0.362608
TPM1	Endothelia	5.90072	-0.627954	0.074528
ITGB6	Endothelia	NA	-0.410394	0.0242275
S100A2	Endothelia	NA	-0.380689	0.0267828
SLPI	Endothelia	NA	-0.479204	0.0173189
CLU	Endothelia	3.9559	-0.565844	0.0468935
CCL2	Endothelia	4.86443	-0.335962	0.0587233
CXCL1	Endothelia	NA	-0.411597	0.0307103
ICAM1	Endothelia	5.26664	0.610918	0.0633133
MMP7	Endothelia	3.75716	-0.415319	0.0436758
LYZ	Endothelia	NA	-0.346902	0.0288648
S100A8	Endothelia	NA	-0.247435	0.0128235
S100A9	Endothelia	8.07741	-0.112363	0.0951119
FCGR3A	Endothelia	3.53949	-0.294428	0.0414044
C1QC	Endothelia	4.04107	-0.291339	0.0500639
MRC1	Endothelia	NA	-0.253663	0.019117
SELENOP	Endothelia	8.29508	-0.505067	0.108077
CD163	Endothelia	NA	-0.370741	0.0251266
CLEC10A	Endothelia	NA	-0.233137	0.0227133
HLA-DQA1	Endothelia	10.3014	0.104778	0.125302
ITGAX	Endothelia	NA	-0.416975	0.0263569
TPSB2	Endothelia	NA	-0.208171	0.0193536
CPA3	Endothelia	NA	-0.20794	0.0152842
IL7R	Endothelia	NA	-0.300109	0.0206786
CD2	Endothelia	NA	-0.405842	0.020442
CD3D	Endothelia	NA	-0.370882	0.0211044
GNLY	Endothelia	5.38494	-0.179616	0.0610893
NKG7	Endothelia	NA	-0.209923	0.0230445
GZMB	Endothelia	NA	-0.230663	0.0246534
CD19	Endothelia	3.26977	-0.0808224	0.0376662
IGKC	Endothelia	NA	-0.325404	0.0256471
IGHG1	Endothelia	3.31709	-0.289364	0.0359154
DCN	Endothelia	6.79033	-0.355822	0.0877301
LUM	Endothelia	4.03161	-0.333841	0.050679
COL1A1	Endothelia	5.20513	-0.297488	0.0659632
COL3A1	Endothelia	7.08371	-0.146755	0.0931245
VEGFA	Endothelia	3.74769	-0.365745	0.0469881
PLA2R1	Endothelia	NA	-0.271135	0.0236124
IGFBP5	Endothelia	38.04	1.07952	0.934368
TGFBR2	Endothelia	21.7338	0.857663	0.314484
FN1	Endothelia	15.9182	2.5	0.266881
CD34	Endothelia	21.5682	2.03525	0.297355
RGS5	Endothelia	9.09951	0.259521	0.113472
MYH11	Endothelia	NA	-0.0568319	0.0288648
GPX3	SMC	13.1835	-0.34117	0.195345
DDC	SMC	NA	-0.437406	0.0324069
IL17RB	SMC	NA	-0.454583	0.0339119
EGF	SMC	NA	-0.415826	0.0153507
CXCL12	SMC	7.62516	0.086102	0.0976222
CASR	SMC	NA	-0.482278	0.0233771
AQP3	SMC	NA	-0.402331	0.0186616
KRT19	SMC	NA	-0.566553	0.0304003
SPINK1	SMC	NA	-0.32989	0.0176583
KIT	SMC	NA	-0.340495	0.0255844
SPP1	SMC	3.04003	-0.626409	0.0390288
ITGB8	SMC	NA	-0.682675	0.0297983
CRYAB	SMC	10.8458	-0.2204	0.143875
PIGR	SMC	NA	-0.607986	0.0226748
IL32	SMC	5.47808	-0.575229	0.072439
VCAM1	SMC	NA	-0.353005	0.0346142
VIM	SMC	38.5673	1.20133	0.725394
TPM1	SMC	18.0797	0.600696	0.250426
ITGB6	SMC	NA	-0.444149	0.0207685
S100A2	SMC	NA	-0.440401	0.0191632
SLPI	SMC	NA	-0.493877	0.016354
CLU	SMC	12.4009	0.494452	0.218722
CCL2	SMC	4.94632	-0.283118	0.0638106
CXCL1	SMC	NA	-0.45733	0.0283937
ICAM1	SMC	NA	-0.747784	0.029096
MMP7	SMC	NA	-0.606275	0.0213705
LYZ	SMC	NA	-0.350169	0.028193
S100A8	SMC	NA	-0.298685	0.00943112
S100A9	SMC	6.24059	-0.322367	0.0767533
FCGR3A	SMC	NA	-0.420388	0.0295977
C1QC	SMC	3.67212	-0.343134	0.0455503
MRC1	SMC	NA	-0.422489	0.0158523
SELENOP	SMC	8.15692	-0.427388	0.114177
CD163	SMC	NA	-0.394327	0.0238788
CLEC10A	SMC	NA	-0.418417	0.016053
HLA-DQA1	SMC	3.54169	-0.499136	0.0440453
ITGAX	SMC	NA	-0.524596	0.0196649
TPSB2	SMC	NA	-0.224453	0.016354
CPA3	SMC	NA	-0.237185	0.0118391
IL7R	SMC	NA	-0.220307	0.0247818
CD2	SMC	NA	-0.391297	0.0211699
CD3D	SMC	NA	-0.528949	0.0173573
GNLY	SMC	3.89285	-0.248045	0.0458513
NKG7	SMC	NA	-0.27591	0.0165546
GZMB	SMC	NA	-0.308358	0.0180596
CD19	SMC	NA	-0.848038	0.0274907
IGKC	SMC	NA	-0.311028	0.0316043
IGHG1	SMC	3.08016	-0.290131	0.0356175
DCN	SMC	10.8057	0.0856096	0.157018
LUM	SMC	6.51149	0.096303	0.091502
COL1A1	SMC	14.2771	0.516164	0.210695
COL3A1	SMC	12.9728	0.38524	0.185813
VEGFA	SMC	4.87609	-0.292878	0.0613023
PLA2R1	SMC	NA	-0.243536	0.028193
IGFBP5	SMC	27.9623	0.3118	0.500853
TGFBR2	SMC	9.43112	-0.139327	0.120297
FN1	SMC	12.5013	1.45009	0.164543
CD34	SMC	11.3775	0.757226	0.153105
RGS5	SMC	52.0317	2.5	1.3346
MYH11	SMC	25.2935	2.5	0.476573
