# Supplementary material for: Multiomic analysis of human kidney disease identifies a tractable inflammatory and pro-fibrotic tubular cell phenotype
Source: Nat Commun. 2025 May 22;16:4745. doi: 10.1038/s41467-025-59997-4 (PMC12095627; doi:10.1038/s41467-025-59997-4)
Supplement: Supplementary file 6 — Source Data [file 41467_2025_59997_MOESM6_ESM.zip › Source Data/Figure4.xlsx]

## Sheet: Figure 4b
UMAP plot:				Nephrectomy tissue:				Biopsy tissue:				Zoom 1:				Zoom 2:				Zoom 3:
UMAP1	UMAP2	Group		x	y	Group		x	y	Group		x	y	Group		x	y	Group		x	y	Group
-4.82044	-3.93271	Myeloid Cell		-52032.2	136421	LOH-DCT		-415609	-62669	CD		-461520	-63477.3	PT		-426527	-62877.3	PT		-492034	-72477.3	Fibroblast
-4.74746	-3.43058	Myeloid Cell		-45006	136422	PT		-415608	-62671	CD		-461518	-63479.3	PT		-426518	-62917.3	PT		-492026	-72485.3	Fibroblast
-3.14132	-1.86865	T Cell		-52361.2	140073	PT		-415607	-62674	CD		-461517	-63481.3	PT		-426518	-62919.3	PT		-492018	-72495.3	Fibroblast
-0.510341	2.14755	PT		-43846	140075	LOH-DCT		-415606	-62679	CD		-461511	-63495.3	PT		-426519	-62924.3	PT		-492014	-72501.3	Fibroblast
3.15034	-3.18961	Endothelia		-52047.2	143729	Podocyte		-415606	-62689	CD		-461511	-63576.3	PT		-426520	-62927.3	PT		-492013	-72503.3	Fibroblast
-8.24314	0.265283	B Cell		-45979	143722	LOH-DCT		-415607	-62694	CD		-461517	-63579.3	PT		-426526	-62943.3	PT		-492008	-72515.3	Fibroblast
1.62243	-3.9211	Endothelia		-49802.2	136415	PT		-415608	-62697	CD		-461526	-63582.3	PT		-426529	-62949.3	PT		-492008	-72522.3	Fibroblast
2.14951	2.35975	PT		-45833	136408	PT		-415611	-62703	CD		-461534	-63584.3	PT		-426533	-62955.3	PT		-492015	-72543.3	Fibroblast
5.51473	-2.92751	Myeloid Cell		-49698.2	140073	Fibroblast		-415626	-62718	CD		-461554	-63588.3	PT		-426542	-62964.3	PT		-492017	-72547.3	Fibroblast
2.27446	3.43381	PT		-46215	140062	PT		-415634	-62724	CD		-461566	-63590.3	PT		-426544	-62965.3	PT		-492037	-72578.3	Fibroblast
-0.367264	2.54482	PT		-48597.2	143727	LOH-DCT		-415660	-62737	CD		-461575	-63590.3	PT		-426554	-62969.3	PT		-492039	-72580.3	Fibroblast
-0.185848	2.83803	PT		-43171	143725	Endothelia		-415670	-62741	CD		-461623	-63579.3	PT		-426563	-62972.3	PT		-492041	-72581.3	Fibroblast
-0.194724	2.89551	CD		-51372.2	136229	PT		-415673	-62742	CD		-461624	-63576.3	PT		-426618	-62974.3	PT		-492044	-72582.3	Fibroblast
4.49646	-6.30292	Fibroblast		-42721	136265	T Cell		-415678	-62743	CD		-461625	-63571.3	PT		-426630	-62974.3	PT		-492059	-72585.3	Fibroblast
-3.36484	-5.10589	Myeloid Cell		-50508.2	139919	CD		-415697	-62743	CD		-461627	-63555.3	PT		-426639	-62965.3	PT		-492063	-72585.3	Fibroblast
5.49004	-2.90947	PT		-41788	139867	CD		-415701	-62741	CD		-461627	-63550.3	PT		-426642	-62959.3	PT		-492078	-72582.3	Fibroblast
-6.94298	-0.874094	B Cell		-47896.2	143555	LOH-DCT		-415704	-62739	CD		-461626	-63545.3	PT		-426643	-62956.3	PT		-492087	-72579.3	Fibroblast
-1.64093	-2.43064	PT		-45608	143523	Endothelia		-415748	-62698	CD		-461624	-63536.3	PT		-426644	-62951.3	PT		-492111	-72569.3	Fibroblast
1.24326	-5.48706	Fibroblast		-50133.2	134250	Myeloid Cell		-415756	-62690	CD		-461623	-63533.3	PT		-426644	-62928.3	PT		-492117	-72566.3	Fibroblast
1.54134	-4.0287	Endothelia		-44382	134371	T Cell		-415756	-62685	CD		-461615	-63510.3	PT		-426642	-62902.3	PT		-492153	-72534.3	Fibroblast
-4.60995	6.40674	PT		-49488.2	138266	Fibroblast		-415755	-62680	CD		-461610	-63500.3	PT		-426641	-62897.3	PT		-492158	-72529.3	Fibroblast
1.10889	-7.52316	Fibroblast		-42008	138069	Endothelia Glomerular		-415754	-62677	CD		-461600	-63484.3	PT		-426640	-62894.3	PT		-492162	-72523.3	Fibroblast
-3.31622	-2.30234	Myeloid Cell		-52332.2	141823	LOH-DCT		-415753	-62675	CD		-461593	-63477.3	PT		-426639	-62892.3	PT		-492163	-72521.3	Fibroblast
-4.49016	6.17613	PT		-44008	141723	Myeloid Cell		-415749	-62670	CD		-461520	-63477.3	PT		-426633	-62882.3	PT		-492167	-72511.3	Fibroblast
-2.44638	4.00336	LOH-DCT		-50417.2	134227	LOH-DCT		-415748	-62669	CD		-462315	-63489.3	PT		-426628	-62877.3	PT		-492169	-72505.3	Fibroblast
2.78315	-0.0691877	PT		-44272	134377	PT		-415609	-62669	CD		-462225	-63499.3	PT		-426527	-62877.3	PT		-492170	-72500.3	Fibroblast
2.08628	2.41929	PT		-52394.2	138256	PT		-419495	-62669	PT		-462223	-63500.3	PT		-423770	-62877.3	CD		-492170	-72499.3	Fibroblast
-4.70661	4.88275	PT		-42731	138058	PT		-419494	-62671	PT		-462217	-63504.3	PT		-423768	-62878.3	CD		-492169	-72494.3	Fibroblast
-3.31957	-1.66214	T Cell		-49471.2	141842	CD		-419493	-62674	PT		-462210	-63511.3	PT		-423747	-62899.3	CD		-492168	-72490.3	Fibroblast
5.08851	-4.5269	PT		-44939	141713	PT		-419492	-62679	PT		-462202	-63523.3	PT		-423741	-62909.3	CD		-492167	-72487.3	Fibroblast
2.25065	3.18865	PT		-50018.2	134243	Endothelia		-419492	-62693	PT		-462201	-63525.3	PT		-423740	-62911.3	CD		-492166	-72485.3	Fibroblast
0.227872	-5.03343	Fibroblast		-42879	134386	Fibroblast		-419493	-62698	PT		-462200	-63528.3	PT		-423739	-62914.3	CD		-492161	-72480.3	Fibroblast
1.49868	-4.07175	Endothelia		-51465.2	138234	PT		-419494	-62701	PT		-462198	-63536.3	PT		-423738	-62919.3	CD		-492157	-72477.3	Fibroblast
5.68647	-6.34705	PT		-43786	138034	PT		-419500	-62715	PT		-462195	-63551.3	PT		-423738	-62921.3	CD		-492034	-72477.3	Fibroblast
-3.27291	-1.83118	PT		-48503.2	141838	CD		-419501	-62717	PT		-462196	-63556.3	PT		-423739	-62926.3	CD		-493141	-72507.3	CD
-0.362721	0.521568	Endothelia		-46279	141705	LOH-DCT		-419509	-62731	PT		-462198	-63564.3	PT		-423740	-62929.3	CD		-493136	-72508.3	CD
5.21885	-4.49062	PT		-49620.2	134194	PT		-419520	-62742	PT		-462199	-63567.3	PT		-423744	-62939.3	CD		-493133	-72509.3	CD
-2.60646	9.29626	PT		-44209	134371	PT		-419522	-62743	PT		-462202	-63573.3	PT		-423752	-62943.3	CD		-493131	-72510.3	CD
4.54933	-6.35597	Myeloid Cell		-51004.2	138234	PT		-419525	-62744	PT		-462211	-63582.3	PT		-423763	-62948.3	CD		-493125	-72514.3	CD
-3.13943	-4.17542	Myeloid Cell		-46555	138063	LOH-DCT		-419530	-62745	PT		-462213	-63583.3	PT		-423771	-62951.3	CD		-493120	-72519.3	CD
-8.1338	0.415509	LOH-DCT		-52117.2	141827	PT		-419538	-62745	PT		-462222	-63586.3	PT		-423798	-62959.3	CD		-493103	-72537.3	CD
3.85415	4.16515	PT		-45109	141703	PT		-419543	-62744	PT		-462328	-63587.3	PT		-423815	-62964.3	CD		-493103	-72541.3	CD
1.90447	-3.11044	Endothelia		-50986.2	134229	LOH-DCT		-419546	-62743	PT		-462331	-63587.3	PT		-423820	-62965.3	CD		-493104	-72558.3	CD
3.04642	2.13602	PT		-42723	134357	LOH-DCT		-419548	-62742	PT		-462351	-63579.3	PT		-423825	-62964.3	CD		-493108	-72564.3	CD
-1.05738	-7.35972	Fibroblast		-50121.2	138272	PT		-419556	-62736	PT		-462353	-63578.3	PT		-423828	-62963.3	CD		-493134	-72600.3	CD
1.11195	-7.43631	T Cell		-44795	138048	PT		-419561	-62731	PT		-462360	-63574.3	PT		-423830	-62962.3	CD		-493138	-72604.3	CD
-3.57161	-5.89678	Myeloid Cell		-48447.2	141838	CD		-419583	-62705	PT		-462361	-63573.3	PT		-423835	-62957.3	CD		-493140	-72605.3	CD
-2.82622	9.72375	LOH-DCT		-44898	141694	PT		-419588	-62695	PT		-462387	-63546.3	PT		-423839	-62951.3	CD		-493147	-72605.3	CD
0.0161763	2.70542	PT		-48380.2	134238	PT		-419589	-62692	PT		-462387	-63535.3	PT		-423842	-62945.3	CD		-493157	-72604.3	CD
3.12713	2.24006	PT		-44599	134370	PT		-419590	-62687	PT		-462386	-63530.3	PT		-423843	-62942.3	CD		-493175	-72600.3	CD
1.54147	-4.13978	Endothelia		-49832.2	138268	PT		-419590	-62682	PT		-462385	-63527.3	PT		-423845	-62934.3	CD		-493183	-72598.3	CD
-3.22457	-4.17347	Myeloid Cell		-43555	138069	PT		-419589	-62677	PT		-462384	-63525.3	PT		-423849	-62916.3	CD		-493192	-72594.3	CD
1.60335	-8.82537	SMC		-49938.2	141833	PT		-419588	-62674	PT		-462378	-63518.3	PT		-423850	-62911.3	CD		-493233	-72540.3	CD
-1.31759	-5.87943	Fibroblast		-44135	141688	PT		-419586	-62670	PT		-462364	-63504.3	PT		-423850	-62890.3	CD		-493235	-72537.3	CD
9.55842	-1.19833	Myeloid Cell		-49036.2	134215	PT		-419585	-62669	PT		-462351	-63496.3	PT		-423849	-62885.3	CD		-493234	-72535.3	CD
0.459044	3.95667	PT		-42142	134356	LOH-DCT		-419495	-62669	PT		-462349	-63495.3	PT		-423847	-62878.3	CD		-493230	-72530.3	CD
0.741918	-0.624038	LOH-DCT		-51641.2	138251	PT		-426527	-62877.3	PT		-462344	-63493.3	PT		-423846	-62877.3	CD		-493220	-72520.3	CD
2.37329	2.91862	PT		-42626	138067	CD		-426518	-62917.3	PT		-462341	-63492.3	PT		-423770	-62877.3	CD		-493218	-72519.3	CD
0.53505	-9.63602	SMC		-50929.2	141832	LOH-DCT		-426518	-62919.3	PT		-462333	-63490.3	PT		-423124	-63211.3	SMC		-493209	-72516.3	CD
-4.25365	3.04494	PT		-44078	141685	PT		-426519	-62924.3	PT		-462328	-63489.3	PT		-423119	-63212.3	SMC		-493196	-72512.3	CD
2.18588	0.993959	PT		-48867.2	134225	PT		-426520	-62927.3	PT		-462315	-63489.3	PT		-423116	-63213.3	SMC		-493187	-72510.3	CD
0.0728545	2.817	PT		-42675	134342	LOH-DCT		-426526	-62943.3	PT		-463527	-63949.3	PT		-423102	-63220.3	SMC		-493182	-72509.3	CD
-1.85533	4.02029	PT		-50345.2	138263	PT		-426529	-62949.3	PT		-463522	-63950.3	PT		-423058	-63250.3	SMC		-493148	-72507.3	CD
0.192489	-10.0473	SMC		-44023	138055	PT		-426533	-62955.3	PT		-463513	-63953.3	PT		-423041	-63267.3	SMC		-493141	-72507.3	CD
1.06391	-7.58913	PT		-51631.2	141835	LOH-DCT		-426542	-62964.3	PT		-463511	-63954.3	PT		-423038	-63273.3	SMC		-493887	-72991.3	Myeloid Cell
-0.628709	-5.57044	Fibroblast		-42619	141697	PT		-426544	-62965.3	PT		-463490	-63975.3	PT		-423037	-63276.3	SMC		-493882	-72992.3	Myeloid Cell
-0.3364	0.467627	Endothelia		-48251.2	134216	CD		-426554	-62969.3	PT		-463484	-63985.3	PT		-423036	-63281.3	SMC		-493873	-72995.3	Myeloid Cell
-4.31562	6.28921	PT		-42207	134348	LOH-DCT		-426563	-62972.3	PT		-463483	-63987.3	PT		-423036	-63295.3	SMC		-493871	-72996.3	Myeloid Cell
-1.13424	-1.00442	Myeloid Cell		-50588.2	138229	CD		-426618	-62974.3	PT		-463482	-63990.3	PT		-423037	-63305.3	SMC		-493862	-73005.3	Myeloid Cell
2.60626	2.83663	PT		-45305	138058	PT		-426630	-62974.3	PT		-463481	-63995.3	PT		-423038	-63312.3	SMC		-493848	-73031.3	Myeloid Cell
0.181883	-9.52408	Endothelia		-48374.2	141806	CD		-426639	-62965.3	PT		-463481	-64003.3	PT		-423043	-63333.3	SMC		-493845	-73037.3	Myeloid Cell
-1.07326	-7.27052	Fibroblast		-46633	141708	CD		-426642	-62959.3	PT		-463482	-64008.3	PT		-423045	-63337.3	SMC		-493844	-73040.3	Myeloid Cell
-0.212672	-5.4558	Fibroblast		-47085.2	134229	PT		-426643	-62956.3	PT		-463483	-64011.3	PT		-423051	-63345.3	SMC		-493843	-73045.3	Myeloid Cell
-8.09425	0.454778	PT		-46233	134359	PT		-426644	-62951.3	PT		-463484	-64013.3	PT		-423062	-63356.3	SMC		-493843	-73059.3	Myeloid Cell
-1.37732	3.12179	LOH-DCT		-50725.2	138253	Fibroblast		-426644	-62928.3	PT		-463489	-64018.3	PT		-423068	-63360.3	SMC		-493844	-73064.3	Myeloid Cell
-3.9596	4.83986	LOH-DCT		-42787	138044	PT		-426642	-62902.3	PT		-463499	-64024.3	PT		-423070	-63361.3	SMC		-493845	-73067.3	Myeloid Cell
-7.23352	-0.702559	B Cell		-47477.2	141819	CD		-426641	-62897.3	PT		-463505	-64027.3	PT		-423073	-63362.3	SMC		-493848	-73073.3	Myeloid Cell
-3.15568	-6.04326	LOH-DCT		-46222	141694	LOH-DCT		-426640	-62894.3	PT		-463508	-64028.3	PT		-423088	-63365.3	SMC		-493863	-73088.3	Myeloid Cell
0.555561	2.95848	PT		-48281.2	136196	LOH-DCT		-426639	-62892.3	PT		-463513	-64029.3	PT		-423094	-63365.3	SMC		-493869	-73091.3	Myeloid Cell
1.27154	-5.54207	Fibroblast		-42677	136261	PT		-426633	-62882.3	PT		-463531	-64031.3	PT		-423099	-63364.3	SMC		-493872	-73092.3	Myeloid Cell
-4.84674	-3.20927	PT		-48379.2	139912	PT		-426628	-62877.3	PT		-463555	-64033.3	PT		-423108	-63361.3	SMC		-493877	-73093.3	Myeloid Cell
-2.95272	3.33417	LOH-DCT		-43708	139882	Myeloid Cell		-426527	-62877.3	PT		-463567	-64033.3	PT		-423114	-63358.3	SMC		-493887	-73093.3	Myeloid Cell
-2.64385	1.48708	PT		-51792.2	143539	Fibroblast		-431187	-62877.3	Myeloid Cell		-463572	-64032.3	PT		-423122	-63352.3	SMC		-493892	-73092.3	Myeloid Cell
-10.2882	-0.338079	PT		-42185	143521	LOH-DCT		-431186	-62879.3	Myeloid Cell		-463581	-64029.3	PT		-423127	-63347.3	SMC		-493907	-73087.3	Myeloid Cell
2.63779	-2.69974	Fibroblast		-50400.2	134197	LOH-DCT		-431186	-62889.3	Myeloid Cell		-463587	-64026.3	PT		-423134	-63333.3	SMC		-493909	-73086.3	Myeloid Cell
1.25927	3.37036	PT		-45174	134369	SMC		-431188	-62895.3	Myeloid Cell		-463590	-64023.3	PT		-423158	-63279.3	SMC		-493914	-73081.3	Myeloid Cell
2.22394	-2.86277	Endothelia		-49197.2	138263	Endothelia		-431193	-62905.3	Myeloid Cell		-463591	-64020.3	PT		-423159	-63276.3	SMC		-493924	-73069.3	Myeloid Cell
-3.31127	-4.04846	T Cell		-43307	138043	PT		-431197	-62911.3	Myeloid Cell		-463592	-64015.3	PT		-423164	-63251.3	SMC		-493925	-73067.3	Myeloid Cell
0.396574	2.1057	PT		-49150.2	141830	Podocyte		-431202	-62916.3	Myeloid Cell		-463595	-63972.3	PT		-423163	-63246.3	SMC		-493926	-73064.3	Myeloid Cell
-8.17813	0.377935	PT		-42961	141689	PT		-431208	-62919.3	Myeloid Cell		-463594	-63970.3	PT		-423159	-63233.3	SMC		-493928	-73056.3	Myeloid Cell
0.238582	2.43794	PT		-49220.2	134198	PT		-431211	-62920.3	Myeloid Cell		-463584	-63960.3	PT		-423156	-63224.3	SMC		-493929	-73051.3	Myeloid Cell
0.988349	-7.50267	SMC		-44308	134346	PT		-431219	-62922.3	Myeloid Cell		-463573	-63954.3	PT		-423155	-63222.3	SMC		-493929	-73036.3	Myeloid Cell
0.949575	-4.89737	Fibroblast		-47155.2	138242	CD		-431224	-62923.3	Myeloid Cell		-463571	-63953.3	PT		-423147	-63214.3	SMC		-493928	-73031.3	Myeloid Cell
-0.280535	-5.42445	Fibroblast		-43237	138049	PT		-431228	-62923.3	Myeloid Cell		-463568	-63952.3	PT		-423145	-63213.3	SMC		-493927	-73028.3	Myeloid Cell
0.560579	2.59553	PT		-51577.2	141813	LOH-DCT		-431233	-62922.3	Myeloid Cell		-463563	-63951.3	PT		-423142	-63212.3	SMC		-493921	-73012.3	Myeloid Cell
-3.96802	3.04849	PT		-42389	141695	PT		-431236	-62921.3	Myeloid Cell		-463552	-63949.3	PT		-423137	-63211.3	SMC		-493920	-73010.3	Myeloid Cell
1.13454	1.53352	Endothelia		-50241.2	134209	PT		-431238	-62920.3	Myeloid Cell		-463527	-63949.3	PT		-423124	-63211.3	SMC		-493916	-73004.3	Myeloid Cell
-6.94949	-0.813851	PT		-43392	134362	Myeloid Cell		-431251	-62907.3	Myeloid Cell		-461757	-65017.3	CD		-426092	-67050.3	LOH-DCT		-493910	-72998.3	Myeloid Cell
-3.45145	-5.93187	Myeloid Cell		-46992.2	138250	PT		-431252	-62905.3	Myeloid Cell		-461752	-65018.3	CD		-426031	-67067.3	LOH-DCT		-493908	-72997.3	Myeloid Cell
-0.424091	-5.24444	PT		-43177	138043	PT		-431253	-62902.3	Myeloid Cell		-461749	-65019.3	CD		-426029	-67071.3	LOH-DCT		-493898	-72993.3	Myeloid Cell
5.49102	-6.12923	PT		-50786.2	141804	PT		-431254	-62897.3	Myeloid Cell		-461739	-65024.3	CD		-426025	-67081.3	LOH-DCT		-493895	-72992.3	Myeloid Cell
5.77267	-6.26842	T Cell		-42160	141689	PT		-431254	-62892.3	Myeloid Cell		-461730	-65033.3	CD		-426015	-67114.3	LOH-DCT		-493890	-72991.3	Myeloid Cell
2.22788	-2.45493	Endothelia		-50055.2	134208	PT		-431253	-62887.3	Myeloid Cell		-461727	-65039.3	CD		-426015	-67122.3	LOH-DCT		-493887	-72991.3	Myeloid Cell
1.93204	0.843749	PT		-41900	134366	SMC		-431252	-62884.3	Myeloid Cell		-461726	-65042.3	CD		-426016	-67125.3	LOH-DCT		-493539	-74869.3	LOH-DCT
-0.315478	2.8856	PT		-47247.2	138259	Endothelia		-431249	-62877.3	Myeloid Cell		-461725	-65047.3	CD		-426017	-67127.3	LOH-DCT		-493534	-74870.3	LOH-DCT
-0.996791	-7.23268	Fibroblast		-45354	138051	PT		-431187	-62877.3	Myeloid Cell		-461726	-65048.3	CD		-426022	-67132.3	LOH-DCT		-493525	-74873.3	LOH-DCT
0.343742	-4.92757	PT		-50992.2	141820	LOH-DCT		-438122	-63019	PT		-461732	-65051.3	CD		-426098	-67132.3	LOH-DCT		-493523	-74874.3	LOH-DCT
2.16538	0.822522	Podocyte		-42901	141695	PT		-438121	-63022	PT		-461741	-65054.3	CD		-426153	-67071.3	LOH-DCT		-493520	-74877.3	LOH-DCT
-4.20507	6.28238	PT		-47191.2	134210	PT		-438120	-63027	PT		-461772	-65059.3	CD		-426153	-67066.3	LOH-DCT		-493520	-74882.3	LOH-DCT
4.59059	-6.29666	Podocyte		-46867	134370	LOH-DCT		-438120	-63039	PT		-461787	-65059.3	CD		-426152	-67063.3	LOH-DCT		-493521	-74904.3	LOH-DCT
5.63696	-6.24016	PT		-50665.2	138219	CD		-438121	-63044	PT		-461788	-65052.3	CD		-426151	-67061.3	LOH-DCT		-493525	-74919.3	LOH-DCT
3.3909	-2.02956	Endothelia		-44419	138043	PT		-438122	-63047	PT		-461789	-65038.3	CD		-426146	-67056.3	LOH-DCT		-493526	-74922.3	LOH-DCT
-0.155304	0.203678	Endothelia		-52378.2	141810	PT		-438123	-63049	PT		-461770	-65019.3	CD		-426142	-67054.3	LOH-DCT		-493529	-74929.3	LOH-DCT
-2.41915	3.46061	PT		-46384	141689	CD		-438136	-63062	PT		-461767	-65018.3	CD		-426139	-67053.3	LOH-DCT		-493535	-74941.3	LOH-DCT
4.57582	-6.32266	Fibroblast		-51076.2	134186	LOH-DCT		-438146	-63068	PT		-461762	-65017.3	CD		-426134	-67052.3	LOH-DCT		-493541	-74941.3	LOH-DCT
2.92687	4.72667	PT		-46827	134349	LOH-DCT		-438148	-63069	PT		-461757	-65017.3	CD		-426095	-67050.3	LOH-DCT		-493544	-74939.3	LOH-DCT
-2.95569	-1.65547	T Cell		-47020.2	138238	CD		-438157	-63072	PT		-460979	-65044.3	PT		-426092	-67050.3	LOH-DCT		-493551	-74933.3	LOH-DCT
-3.95978	4.9246	Podocyte		-42452	138013	CD		-438187	-63080	PT		-460974	-65049.3	PT		-425072	-67049.3	LOH-DCT		-493553	-74931.3	LOH-DCT
0.47145	-9.80216	SMC		-48107.2	141800	CD		-438192	-63081	PT		-460973	-65051.3	PT		-425067	-67050.3	LOH-DCT		-493561	-74922.3	LOH-DCT
0.906456	2.93142	PT		-42859	141681	PT		-438197	-63080	PT		-460972	-65054.3	PT		-425034	-67061.3	LOH-DCT		-493563	-74918.3	LOH-DCT
0.986097	1.47822	PT		-51028.2	134195	LOH-DCT		-438205	-63078	PT		-460972	-65074.3	PT		-425028	-67064.3	LOH-DCT		-493565	-74912.3	LOH-DCT
2.56891	-2.67536	Endothelia		-41619	134353	LOH-DCT		-438208	-63077	PT		-460973	-65077.3	PT		-425016	-67074.3	LOH-DCT		-493566	-74878.3	LOH-DCT
3.2034	-3.57788	LOH-DCT		-48377.2	138230	LOH-DCT		-438218	-63072	PT		-460983	-65101.3	PT		-425010	-67080.3	LOH-DCT		-493566	-74876.3	LOH-DCT
1.64865	3.78219	PT		-46822	138042	LOH-DCT		-438225	-63065	PT		-460986	-65107.3	PT		-425010	-67085.3	LOH-DCT		-493564	-74874.3	LOH-DCT
-1.32206	-5.9027	LOH-DCT		-51352.2	141807	LOH-DCT		-438226	-63063	PT		-461005	-65133.3	PT		-425013	-67091.3	LOH-DCT		-493558	-74871.3	LOH-DCT
-4.09034	3.08882	LOH-DCT		-45940	141674	SMC		-438227	-63060	PT		-461018	-65143.3	PT		-425038	-67131.3	LOH-DCT		-493555	-74870.3	LOH-DCT
0.360932	2.73666	PT		-50335.2	134188	LOH-DCT		-438228	-63055	PT		-461021	-65145.3	PT		-425141	-67131.3	LOH-DCT		-493550	-74869.3	LOH-DCT
5.47573	-0.434056	Fibroblast		-43811	134350	PT		-438228	-63036	PT		-461027	-65148.3	PT		-425142	-67129.3	LOH-DCT		-493539	-74869.3	LOH-DCT
-3.2862	-1.91773	T Cell		-49880.2	138233	PT		-438227	-63031	PT		-461036	-65148.3	PT		-425142	-67128.3	LOH-DCT		-492463	-74869.3	PT
-1.76845	-2.74034	Fibroblast		-43675	138021	PT		-438224	-63022	PT		-461039	-65147.3	PT		-425141	-67123.3	LOH-DCT		-492458	-74870.3	PT
-1.61822	6.55533	CD		-50221.2	141808	CD		-438223	-63020	PT		-461041	-65146.3	PT		-425140	-67120.3	LOH-DCT		-492455	-74871.3	PT
-1.66836	-2.8191	Fibroblast		-43567	141666	PT		-438222	-63019	PT		-461049	-65138.3	PT		-425130	-67098.3	LOH-DCT		-492443	-74877.3	PT
-2.41085	8.99334	CD		-48418.2	134201	PT		-438122	-63019	PT		-461060	-65073.3	PT		-425129	-67096.3	LOH-DCT		-492443	-74880.3	PT
-10.217	-0.343878	PT		-42278	134327	LOH-DCT		-442285	-63169	SMC		-461060	-65069.3	PT		-425123	-67088.3	LOH-DCT		-492446	-74893.3	PT
0.272876	2.73881	PT		-51712.2	138205	Endothelia		-442282	-63175	SMC		-461059	-65066.3	PT		-425101	-67066.3	LOH-DCT		-492467	-74933.3	PT
-10.2837	-0.356231	PT		-42066	138033	Mesangial Cell		-442276	-63189	SMC		-461058	-65064.3	PT		-425089	-67056.3	LOH-DCT		-492471	-74936.3	PT
0.353823	2.54261	PT		-49207.2	141809	Podocyte		-442275	-63192	SMC		-461050	-65056.3	PT		-425084	-67052.3	LOH-DCT		-492479	-74939.3	PT
2.77989	1.78635	PT		-42046	141662	LOH-DCT		-442275	-63210	SMC		-460990	-65045.3	PT		-425082	-67051.3	LOH-DCT		-492484	-74939.3	PT
-6.90058	-0.858957	B Cell		-49701.2	134195	Fibroblast		-442279	-63230	SMC		-460983	-65044.3	PT		-425079	-67050.3	LOH-DCT		-492488	-74935.3	PT
-1.56382	6.55599	PT		-43043	134339	LOH-DCT		-442280	-63233	SMC		-460979	-65044.3	PT		-425074	-67049.3	LOH-DCT		-492492	-74929.3	PT
0.209375	3.94826	CD		-47452.2	138225	Endothelia		-442283	-63239	SMC		-462754	-65066.3	PT		-425072	-67049.3	LOH-DCT		-492493	-74927.3	PT
-0.237236	4.18398	PT		-41866	138040	Podocyte		-442288	-63244	SMC		-462752	-65067.3	PT		-423609	-67075.3	LOH-DCT		-492500	-74906.3	PT
2.54958	-2.71247	Endothelia		-48519.2	141795	CD		-442298	-63252	SMC		-462740	-65079.3	PT		-423588	-67079.3	LOH-DCT		-492501	-74901.3	PT
0.485007	2.44728	PT		-46156	141668	LOH-DCT		-442316	-63262	SMC		-462738	-65083.3	PT		-423586	-67083.3	LOH-DCT		-492501	-74892.3	PT
-4.72255	-3.53137	Myeloid Cell		-50416.2	136212	LOH-DCT		-442318	-63263	SMC		-462738	-65087.3	PT		-423585	-67086.3	LOH-DCT		-492500	-74887.3	PT
-1.09649	-0.939638	Myeloid Cell		-41524	136259	CD		-442319	-63263	SMC		-462739	-65096.3	PT		-423585	-67106.3	LOH-DCT		-492499	-74884.3	PT
-2.38148	3.61725	LOH-DCT		-47746.2	139897	Endothelia Glomerular		-442395	-63191	SMC		-462742	-65101.3	PT		-423587	-67114.3	LOH-DCT		-492498	-74882.3	PT
-0.505359	2.37806	PT		-43320	139855	PT		-442394	-63189	SMC		-462745	-65105.3	PT		-423588	-67117.3	LOH-DCT		-492492	-74876.3	PT
5.16451	-4.55398	PT		-48799.2	143547	LOH-DCT		-442385	-63176	SMC		-462772	-65137.3	PT		-423589	-67119.3	LOH-DCT		-492486	-74872.3	PT
-1.73001	-2.57785	T Cell		-46751	143523	PT		-442379	-63170	SMC		-462774	-65139.3	PT		-423595	-67127.3	LOH-DCT		-492484	-74871.3	PT
0.260556	2.65566	PT		-48353.2	134202	Myeloid Cell		-442377	-63169	SMC		-462775	-65139.3	PT		-423599	-67131.3	LOH-DCT		-492481	-74870.3	PT
1.76473	-8.86507	SMC		-42794	134338	LOH-DCT		-442285	-63169	SMC		-462780	-65138.3	PT		-423708	-67131.3	LOH-DCT		-492476	-74869.3	PT
1.06798	-4.91572	Endothelia		-52222.2	138235	PT		-457906	-63241.3	LOH-DCT		-462783	-65137.3	PT		-423709	-67126.3	LOH-DCT		-492463	-74869.3	PT
-1.12982	-0.945547	Myeloid Cell		-41928	138016	Mesangial Cell		-457901	-63242.3	LOH-DCT		-462789	-65134.3	PT		-423709	-67125.3	LOH-DCT		-491269	-74869.3	PT
-1.13194	-0.738513	T Cell		-47283.2	141803	CD		-457875	-63248.3	LOH-DCT		-462817	-65116.3	PT		-423707	-67115.3	LOH-DCT		-491264	-74870.3	PT
-1.10125	-0.93986	Fibroblast		-45192	141679	PT		-457867	-63250.3	LOH-DCT		-462828	-65105.3	PT		-423706	-67112.3	LOH-DCT		-491255	-74873.3	PT
1.1109	2.90849	PT		-47563.2	134187	PT		-457858	-63253.3	LOH-DCT		-462835	-65091.3	PT		-423705	-67110.3	LOH-DCT		-491249	-74876.3	PT
0.446298	1.84827	PT		-42625	134337	LOH-DCT		-457852	-63256.3	LOH-DCT		-462836	-65088.3	PT		-423703	-67107.3	LOH-DCT		-491242	-74883.3	PT
-2.71636	1.3828	PT		-51383.2	138218	PT		-457845	-63263.3	LOH-DCT		-462836	-65083.3	PT		-423698	-67102.3	LOH-DCT		-491241	-74885.3	PT
-1.12468	1.93446	PT		-45604	138016	Endothelia		-457842	-63269.3	LOH-DCT		-462835	-65082.3	PT		-423693	-67098.3	LOH-DCT		-491240	-74888.3	PT
-1.69068	-2.54187	PT		-51960.2	141803	PT		-457839	-63278.3	LOH-DCT		-462823	-65074.3	PT		-423691	-67097.3	LOH-DCT		-491240	-74898.3	PT
-4.31381	4.51214	PT		-44454	141649	PT		-457838	-63283.3	LOH-DCT		-462821	-65073.3	PT		-423646	-67081.3	LOH-DCT		-491246	-74904.3	PT
-0.667096	1.40531	PT		-50935.2	134191	PT		-457838	-63285.3	LOH-DCT		-462815	-65071.3	PT		-423640	-67079.3	LOH-DCT		-491261	-74914.3	PT
5.36263	-0.00216867	Fibroblast		-46586	134331	LOH-DCT		-457839	-63290.3	LOH-DCT		-462772	-65064.3	PT		-423630	-67077.3	LOH-DCT		-491311	-74945.3	PT
-0.305108	2.60555	PT		-48763.2	138226	PT		-457843	-63308.3	LOH-DCT		-462761	-65063.3	PT		-423618	-67075.3	LOH-DCT		-491316	-74944.3	PT
9.54883	-1.18661	Myeloid Cell		-43996	138002	PT		-457844	-63311.3	LOH-DCT		-462754	-65066.3	PT		-423609	-67075.3	LOH-DCT		-491319	-74943.3	PT
-4.77895	-3.52555	PT		-48855.2	141799	Podocyte		-457845	-63313.3	LOH-DCT		-462003	-65053.3	SMC		-424852	-67063.3	Endothelia		-491321	-74942.3	PT
-0.295273	2.65685	PT		-43992	141641	PT		-457852	-63320.3	LOH-DCT		-461998	-65054.3	SMC		-424834	-67065.3	Endothelia		-491330	-74937.3	PT
2.31564	-2.61058	Endothelia		-47783.2	134180	PT		-457864	-63330.3	LOH-DCT		-461989	-65057.3	SMC		-424829	-67066.3	Endothelia		-491339	-74928.3	PT
3.13217	6.17666	PT		-45400	134325	PT		-457884	-63344.3	LOH-DCT		-461987	-65058.3	SMC		-424826	-67067.3	Endothelia		-491340	-74926.3	PT
2.73896	1.72938	PT		-47564.2	138227	Endothelia		-457886	-63345.3	LOH-DCT		-461972	-65073.3	SMC		-424808	-67076.3	Endothelia		-491341	-74923.3	PT
0.859893	5.54802	PT		-46279	138021	LOH-DCT		-457904	-63353.3	LOH-DCT		-461968	-65079.3	SMC		-424805	-67079.3	Endothelia		-491342	-74918.3	PT
-3.17112	-1.79902	T Cell		-48567.2	141795	PEC		-457908	-63353.3	LOH-DCT		-461965	-65085.3	SMC		-424802	-67087.3	Endothelia		-491342	-74913.3	PT
3.08421	-4.48983	Endothelia		-42279	141667	PT		-457924	-63345.3	LOH-DCT		-461965	-65095.3	SMC		-424801	-67090.3	Endothelia		-491340	-74903.3	PT
1.40683	-2.99508	PT		-47723.2	134154	PT		-457966	-63312.3	LOH-DCT		-461972	-65118.3	SMC		-424796	-67109.3	Endothelia		-491339	-74900.3	PT
1.48137	-2.92619	Endothelia		-43574	134338	PT		-457967	-63311.3	LOH-DCT		-461975	-65119.3	SMC		-424796	-67111.3	Endothelia		-491338	-74898.3	PT
2.5349	4.27143	PT		-51324.2	138223	Endothelia		-457968	-63309.3	LOH-DCT		-461987	-65122.3	SMC		-424798	-67117.3	Endothelia		-491330	-74890.3	PT
-3.25809	-1.56116	Myeloid Cell		-42010	138024	Podocyte		-457969	-63306.3	LOH-DCT		-461996	-65124.3	SMC		-424803	-67127.3	Endothelia		-491318	-74882.3	PT
1.01422	-0.670106	Endothelia		-48000.2	141797	CD		-457970	-63301.3	LOH-DCT		-462006	-65126.3	SMC		-424807	-67131.3	Endothelia		-491316	-74881.3	PT
0.67962	2.46747	PT		-42117	141657	PT		-457972	-63287.3	LOH-DCT		-462012	-65127.3	SMC		-424932	-67131.3	Endothelia		-491283	-74870.3	PT
-0.225158	0.264406	Endothelia		-51165.2	134193	PT		-457972	-63272.3	LOH-DCT		-462048	-65127.3	SMC		-424933	-67130.3	Endothelia		-491278	-74869.3	PT
2.1272	0.914521	PT		-43461	134344	PT		-457971	-63267.3	LOH-DCT		-462052	-65123.3	SMC		-424934	-67125.3	Endothelia		-491269	-74869.3	PT
-3.08145	-6.08175	Myeloid Cell		-51775.2	138204	PT		-457970	-63264.3	LOH-DCT		-462056	-65117.3	SMC		-424934	-67121.3	Endothelia		-493924	-74886.3	PT
-6.94597	-0.87809	B Cell		-45138	138009	PT		-457969	-63262.3	LOH-DCT		-462057	-65115.3	SMC		-424933	-67116.3	Endothelia		-493920	-74887.3	PT
2.28456	-2.95785	Endothelia		-47328.2	141787	CD		-457961	-63254.3	LOH-DCT		-462058	-65112.3	SMC		-424932	-67113.3	Endothelia		-493917	-74888.3	PT
0.0966758	2.74402	PT		-44045	141662	Myeloid Cell		-457959	-63253.3	LOH-DCT		-462059	-65107.3	SMC		-424931	-67111.3	Endothelia		-493910	-74891.3	PT
0.651491	2.70339	PT		-51111.2	134163	Myeloid Cell		-457938	-63245.3	LOH-DCT		-462059	-65096.3	SMC		-424915	-67084.3	Endothelia		-493908	-74892.3	PT
3.98741	4.09565	PT		-46398	134318	Endothelia		-457935	-63244.3	LOH-DCT		-462058	-65091.3	SMC		-424909	-67078.3	Endothelia		-493902	-74903.3	PT
0.84892	3.42473	PT		-47194.2	138218	CD		-457930	-63243.3	LOH-DCT		-462033	-65061.3	SMC		-424890	-67068.3	Endothelia		-493897	-74913.3	PT
-4.10751	4.55311	LOH-DCT		-42624	137997	CD		-457917	-63241.3	LOH-DCT		-462029	-65057.3	SMC		-424888	-67067.3	Endothelia		-493896	-74916.3	PT
0.280848	3.74844	PT		-48444.2	141788	CD		-457906	-63241.3	LOH-DCT		-462024	-65055.3	SMC		-424885	-67066.3	Endothelia		-493896	-74932.3	PT
-0.823662	1.98204	Myeloid Cell		-46743	141644	CD		-461520	-63477.3	PT		-462021	-65054.3	SMC		-424880	-67065.3	Endothelia		-493897	-74935.3	PT
-0.193864	2.72821	PT		-50624.2	134177	PT		-461518	-63479.3	PT		-462016	-65053.3	SMC		-424855	-67063.3	Endothelia		-493898	-74937.3	PT
-8.26786	0.222801	B Cell		-43869	134330	PT		-461517	-63481.3	PT		-462003	-65053.3	SMC		-424852	-67063.3	Endothelia		-493909	-74948.3	PT
2.00583	0.576165	PT		-49231.2	138236	Endothelia		-461511	-63495.3	PT		-459583	-65063.3	Myeloid Cell		-424405	-67081.3	PT		-493919	-74953.3	PT
1.53592	-3.41121	SMC		-46510	138007	LOH-DCT		-461511	-63576.3	PT		-459568	-65066.3	Myeloid Cell		-424389	-67082.3	PT		-493928	-74956.3	PT
1.96004	0.539931	SMC		-49289.2	141783	Endothelia Glomerular		-461517	-63579.3	PT		-459559	-65069.3	Myeloid Cell		-424388	-67083.3	PT		-493933	-74957.3	PT
0.683	2.4822	PT		-45187	141639	PT		-461526	-63582.3	PT		-459557	-65070.3	Myeloid Cell		-424382	-67115.3	PT		-493960	-74962.3	PT
-2.18022	4.51258	PT		-52190.2	134184	Myeloid Cell		-461534	-63584.3	PT		-459551	-65074.3	Myeloid Cell		-424382	-67125.3	PT		-493976	-74962.3	PT
0.553323	2.38319	PT		-42009	134326	LOH-DCT		-461554	-63588.3	PT		-459546	-65079.3	Myeloid Cell		-424383	-67130.3	PT		-493979	-74961.3	PT
-3.22143	-4.1493	Myeloid Cell		-51119.2	138222	PT		-461566	-63590.3	PT		-459545	-65081.3	Myeloid Cell		-424384	-67131.3	PT		-493981	-74960.3	PT
0.674621	-3.03111	Endothelia		-46193	138017	PT		-461575	-63590.3	PT		-459544	-65084.3	Myeloid Cell		-424503	-67131.3	PT		-493988	-74953.3	PT
9.59485	-1.22397	Myeloid Cell		-50005.2	141791	PT		-461623	-63579.3	PT		-459543	-65089.3	Myeloid Cell		-424504	-67129.3	PT		-493989	-74951.3	PT
2.00897	2.36955	PT		-46338	141635	CD		-461624	-63576.3	PT		-459543	-65097.3	Myeloid Cell		-424503	-67124.3	PT		-493990	-74948.3	PT
1.00263	3.31249	PT		-48790.2	134169	PT		-461625	-63571.3	PT		-459544	-65102.3	Myeloid Cell		-424502	-67121.3	PT		-493991	-74943.3	PT
-0.748737	2.82335	PT		-41842	134317	LOH-DCT		-461627	-63555.3	PT		-459545	-65105.3	Myeloid Cell		-424501	-67119.3	PT		-493992	-74924.3	PT
0.526698	5.02115	Fibroblast		-50130.2	138214	PT		-461627	-63550.3	PT		-459546	-65107.3	Myeloid Cell		-424493	-67106.3	PT		-493992	-74922.3	PT
-10.1662	-0.427001	B Cell		-45520	138020	Endothelia		-461626	-63545.3	PT		-459559	-65120.3	Myeloid Cell		-424491	-67104.3	PT		-493984	-74908.3	PT
-1.28366	4.67055	PT		-47545.2	141740	CD		-461624	-63536.3	PT		-459565	-65123.3	Myeloid Cell		-424414	-67081.3	PT		-493981	-74904.3	PT
2.33142	3.67851	PT		-42962	141613	PT		-461623	-63533.3	PT		-459568	-65124.3	Myeloid Cell		-424405	-67081.3	PT		-493971	-74894.3	PT
-0.310384	2.71891	PT		-51300.2	136221	PT		-461615	-63510.3	PT		-459573	-65125.3	Myeloid Cell		-426154	-67071.3	LOH-DCT		-493963	-74888.3	PT
1.97136	0.472265	PT		-43333	136260	CD		-461610	-63500.3	PT		-459591	-65125.3	Myeloid Cell		-426152	-67072.3	LOH-DCT		-493930	-74886.3	PT
1.40414	2.69719	PT		-49805.2	139916	PT		-461600	-63484.3	PT		-459596	-65124.3	Myeloid Cell		-426125	-67091.3	LOH-DCT		-493924	-74886.3	PT
0.105201	3.03307	PT		-44085	139878	LOH-DCT		-461593	-63477.3	PT		-459605	-65121.3	Myeloid Cell		-426121	-67095.3	LOH-DCT		-493581	-74873.3	LOH-DCT
-6.90833	-0.794399	LOH-DCT		-47363.2	143556	PT		-461520	-63477.3	PT		-459615	-65116.3	Myeloid Cell		-426105	-67115.3	LOH-DCT		-493576	-74874.3	LOH-DCT
0.384865	2.88314	PT		-41545	143516	LOH-DCT		-465858	-63910.7	Endothelia		-459628	-65103.3	Myeloid Cell		-426099	-67125.3	LOH-DCT		-493568	-74876.3	LOH-DCT
-0.970841	1.91144	PT		-47877.2	134186	CD		-465857	-63912.7	Endothelia		-459629	-65101.3	Myeloid Cell		-426099	-67131.3	LOH-DCT		-493567	-74877.3	LOH-DCT
1.39923	-2.92576	Endothelia		-43128	134324	LOH-DCT		-465855	-63918.7	Endothelia		-459630	-65098.3	Myeloid Cell		-426196	-67131.3	LOH-DCT		-493566	-74879.3	LOH-DCT
-0.400283	-5.27316	Fibroblast		-52346.2	138214	PT		-465854	-63923.7	Endothelia		-459631	-65093.3	Myeloid Cell		-426202	-67128.3	LOH-DCT		-493541	-74942.3	LOH-DCT
0.768438	-6.79046	Fibroblast		-46624	138001	LOH-DCT		-465857	-63940.7	Endothelia		-459631	-65086.3	Myeloid Cell		-426212	-67120.3	LOH-DCT		-493541	-74943.3	LOH-DCT
-4.28465	4.54042	LOH-DCT		-49409.2	141792	Endothelia Glomerular		-465858	-63945.7	Endothelia		-459630	-65081.3	Myeloid Cell		-426225	-67107.3	LOH-DCT		-493542	-74945.3	LOH-DCT
-10.2505	-0.491837	B Cell		-43198	141621	PT		-465859	-63948.7	Endothelia		-459629	-65078.3	Myeloid Cell		-426225	-67103.3	LOH-DCT		-493551	-74954.3	LOH-DCT
-4.78966	-3.49193	LOH-DCT		-51018.2	134156	PT		-465862	-63954.7	Endothelia		-459628	-65076.3	Myeloid Cell		-426224	-67100.3	LOH-DCT		-493557	-74957.3	LOH-DCT
-0.957033	6.65256	PT		-43748	134322	Endothelia		-465867	-63959.7	Endothelia		-459620	-65068.3	Myeloid Cell		-426223	-67098.3	LOH-DCT		-493560	-74958.3	LOH-DCT
-1.25072	-4.94189	PT		-52194.2	138209	PT		-465869	-63960.7	Endothelia		-459618	-65067.3	Myeloid Cell		-426215	-67090.3	LOH-DCT		-493578	-74962.3	LOH-DCT
-0.257728	2.86991	PT		-45667	138011	PT		-465872	-63961.7	Endothelia		-459615	-65066.3	Myeloid Cell		-426208	-67086.3	LOH-DCT		-493583	-74963.3	LOH-DCT
-0.0530225	2.85872	PT		-48047.2	141789	CD		-465877	-63962.7	Endothelia		-459610	-65065.3	Myeloid Cell		-426206	-67085.3	LOH-DCT		-493591	-74963.3	LOH-DCT
1.15256	3.63504	PT		-46908	141605	CD		-465886	-63962.7	Endothelia		-459596	-65063.3	Myeloid Cell		-426189	-67077.3	LOH-DCT		-493596	-74962.3	LOH-DCT
0.848719	-7.44182	Fibroblast		-48472.2	134173	PT		-465923	-63919.7	Endothelia		-459583	-65063.3	Myeloid Cell		-426186	-67076.3	LOH-DCT		-493597	-74961.3	LOH-DCT
0.515923	2.60989	PT		-43371	134319	Endothelia		-465925	-63915.7	Endothelia		-461061	-65073.3	SMC		-426171	-67073.3	LOH-DCT		-493599	-74957.3	LOH-DCT
1.14589	1.78654	PT		-49561.2	138198	LOH-DCT		-465926	-63910.7	Endothelia		-461059	-65075.3	SMC		-426159	-67071.3	LOH-DCT		-493623	-74908.3	LOH-DCT
-0.736766	2.14974	PT		-44413	137995	PT		-465858	-63910.7	Endothelia		-461054	-65081.3	SMC		-426154	-67071.3	LOH-DCT		-493623	-74902.3	LOH-DCT
-3.31585	-1.55141	Endothelia		-48767.2	141785	Endothelia Glomerular		-471248	-64902.3	PT		-461051	-65086.3	SMC		-426382	-67073.3	LOH-DCT		-493622	-74897.3	LOH-DCT
-3.4777	4.80441	LOH-DCT		-45491	141625	SMC		-471244	-64906.3	PT		-461050	-65088.3	SMC		-426377	-67074.3	LOH-DCT		-493621	-74894.3	LOH-DCT
1.95207	0.555686	PT		-47122.2	134167	PT		-471220	-64938.3	PT		-461047	-65097.3	SMC		-426374	-67075.3	LOH-DCT		-493618	-74888.3	LOH-DCT
2.16208	0.857103	PT		-42551	134313	PT		-471219	-64940.3	PT		-461046	-65101.3	SMC		-426372	-67076.3	LOH-DCT		-493610	-74880.3	LOH-DCT
0.164967	-6.55282	Fibroblast		-48710.2	138219	PT		-471218	-64943.3	PT		-461046	-65111.3	SMC		-426365	-67083.3	LOH-DCT		-493608	-74879.3	LOH-DCT
-0.540114	2.07457	T Cell		-44865	137984	PT		-471218	-64963.3	PT		-461050	-65139.3	SMC		-426364	-67085.3	LOH-DCT		-493599	-74876.3	LOH-DCT
1.61716	-3.98852	Endothelia		-52000.2	141783	PT		-471219	-64966.3	PT		-461053	-65142.3	SMC		-426359	-67100.3	LOH-DCT		-493584	-74873.3	LOH-DCT
2.13045	2.39059	PT		-46301	141621	CD		-471222	-64972.3	PT		-461061	-65148.3	SMC		-426358	-67105.3	LOH-DCT		-493581	-74873.3	LOH-DCT
-4.10824	4.62147	PT		-52070.2	134151	PT		-471226	-64976.3	PT		-461063	-65149.3	SMC		-426358	-67109.3	LOH-DCT		-493698	-74893.3	LOH-DCT
2.07057	2.32969	PT		-43976	134298	PT		-471228	-64977.3	PT		-461066	-65150.3	SMC		-426359	-67114.3	LOH-DCT		-493668	-74899.3	LOH-DCT
-4.23059	4.61743	LOH-DCT		-47061.2	138204	Endothelia		-471231	-64978.3	PT		-461071	-65151.3	SMC		-426361	-67122.3	LOH-DCT		-493656	-74910.3	LOH-DCT
2.18395	-2.69416	Endothelia		-46857	138002	LOH-DCT		-471292	-64995.3	PT		-461081	-65151.3	SMC		-426362	-67125.3	LOH-DCT		-493654	-74912.3	LOH-DCT
2.16817	0.787125	PT		-51411.2	141774	LOH-DCT		-471297	-64996.3	PT		-461084	-65150.3	SMC		-426363	-67127.3	LOH-DCT		-493654	-74914.3	LOH-DCT
0.192481	2.3346	PT		-42920	141613	Myeloid Cell		-471315	-64996.3	PT		-461086	-65149.3	SMC		-426367	-67131.3	LOH-DCT		-493668	-74938.3	LOH-DCT
0.33752	2.89548	PT		-51884.2	134154	PT		-471320	-64995.3	PT		-461087	-65147.3	SMC		-426468	-67131.3	LOH-DCT		-493686	-74967.3	LOH-DCT
2.84737	-0.395764	PT		-42858	134330	LOH-DCT		-471364	-64981.3	PT		-461110	-65100.3	SMC		-426469	-67128.3	LOH-DCT		-493688	-74968.3	LOH-DCT
-0.860076	-5.11533	PT		-50434.2	138216	CD		-471367	-64980.3	PT		-461110	-65098.3	SMC		-426470	-67123.3	LOH-DCT		-493693	-74969.3	LOH-DCT
-3.2595	-1.45818	Endothelia		-42757	137945	PT		-471373	-64977.3	PT		-461106	-65093.3	SMC		-426470	-67113.3	LOH-DCT		-493707	-74969.3	LOH-DCT
-3.65481	-5.7828	Myeloid Cell		-48480.2	141763	CD		-471384	-64966.3	PT		-461101	-65088.3	SMC		-426469	-67108.3	LOH-DCT		-493712	-74968.3	LOH-DCT
0.900726	-5.67524	Fibroblast		-45552	141615	SMC		-471385	-64964.3	PT		-461096	-65084.3	SMC		-426468	-67105.3	LOH-DCT		-493721	-74965.3	LOH-DCT
2.91596	-2.78638	PT		-51212.2	134170	PT		-471386	-64958.3	PT		-461082	-65077.3	SMC		-426467	-67103.3	LOH-DCT		-493727	-74962.3	LOH-DCT
-2.81017	9.67192	PT		-41578	134293	Endothelia		-471388	-64942.3	PT		-461073	-65074.3	SMC		-426462	-67098.3	LOH-DCT		-493732	-74957.3	LOH-DCT
-1.17673	-7.38898	Fibroblast		-47277.2	138205	CD		-471390	-64917.3	PT		-461068	-65073.3	SMC		-426447	-67084.3	LOH-DCT		-493732	-74955.3	LOH-DCT
5.45578	-6.18765	PT		-42096	138001	Endothelia Glomerular		-471389	-64912.3	PT		-461061	-65073.3	SMC		-426445	-67083.3	LOH-DCT		-493731	-74919.3	LOH-DCT
2.34337	-2.58666	Endothelia		-47434.2	141776	Fibroblast		-471388	-64909.3	PT		-463138	-65090.3	CD		-426435	-67079.3	LOH-DCT		-493707	-74895.3	LOH-DCT
-1.2479	6.00358	PT		-43936	141615	PT		-471387	-64907.3	PT		-463119	-65092.3	CD		-426432	-67078.3	LOH-DCT		-493701	-74893.3	LOH-DCT
1.5194	-4.05281	Endothelia		-50279.2	134146	LOH-DCT		-471382	-64902.3	PT		-463111	-65093.3	CD		-426427	-67077.3	LOH-DCT		-493698	-74893.3	LOH-DCT
2.1709	2.35434	PT		-46331	134305	LOH-DCT		-471248	-64902.3	PT		-463109	-65094.3	CD		-426415	-67075.3	LOH-DCT		-490714	-74880.3	PT
-3.34107	-1.62102	Endothelia		-50785.2	138193	PT		-475683	-66144	PT		-463102	-65101.3	CD		-426395	-67073.3	LOH-DCT		-490713	-74881.3	PT
5.28409	-0.0603728	T Cell		-43263	137969	PT		-475683	-66145	PT		-463101	-65103.3	CD		-426382	-67073.3	LOH-DCT		-490713	-74956.3	PT
-10.2521	-0.324389	LOH-DCT		-51239.2	141783	Endothelia		-475685	-66151	PT		-463101	-65110.3	CD		-425762	-67079.3	LOH-DCT		-490716	-74956.3	PT
2.49912	2.80511	PT		-45026	141596	PT		-475723	-66228	PT		-463102	-65113.3	CD		-425726	-67081.3	LOH-DCT		-490722	-74953.3	PT
0.971867	-4.86641	PT		-48731.2	134153	PT		-475724	-66230	PT		-463103	-65115.3	CD		-425721	-67082.3	LOH-DCT		-490723	-74952.3	PT
1.02663	1.84584	PT		-46547	134293	LOH-DCT		-475726	-66231	PT		-463116	-65134.3	CD		-425718	-67083.3	LOH-DCT		-490726	-74947.3	PT
0.775766	-0.549916	Endothelia		-49132.2	138193	PT		-475730	-66231	PT		-463122	-65141.3	CD		-425712	-67086.3	LOH-DCT		-490728	-74943.3	PT
0.0389361	-2.98196	Fibroblast		-46091	137988	PT		-475746	-66229	PT		-463123	-65142.3	CD		-425707	-67091.3	LOH-DCT		-490731	-74936.3	PT
-2.70605	9.37148	PT		-47124.2	141773	CD		-475828	-66173	PT		-463126	-65144.3	CD		-425706	-67093.3	LOH-DCT		-490732	-74932.3	PT
2.47501	-2.61817	LOH-DCT		-46088	141612	SMC		-475831	-66170	PT		-463180	-65152.3	CD		-425705	-67096.3	LOH-DCT		-490733	-74926.3	PT
-1.2147	-4.96225	Fibroblast		-47943.2	134176	CD		-475831	-66168	PT		-463183	-65152.3	CD		-425703	-67106.3	LOH-DCT		-490735	-74912.3	PT
-4.22883	4.51809	PT		-42106	134312	LOH-DCT		-475829	-66155	PT		-463184	-65151.3	CD		-425703	-67128.3	LOH-DCT		-490735	-74900.3	PT
-10.368	-0.485379	PT		-48696.2	138192	PT		-475828	-66150	PT		-463185	-65149.3	CD		-425704	-67131.3	LOH-DCT		-490734	-74892.3	PT
0.758101	-7.33224	T Cell		-43315	137980	PT		-475826	-66145	PT		-463187	-65144.3	CD		-425799	-67131.3	LOH-DCT		-490725	-74883.3	PT
3.06687	6.52951	PT		-51668.2	141774	PT		-475825	-66144	PT		-463188	-65140.3	CD		-425800	-67127.3	LOH-DCT		-490723	-74882.3	PT
-1.68778	-2.49584	PT		-42876	141589	PT		-475683	-66144	PT		-463189	-65134.3	CD		-425801	-67120.3	LOH-DCT		-490720	-74881.3	PT
-2.67319	3.77381	PT		-49867.2	136216	PT		-481484	-68027.3	Myeloid Cell		-463189	-65114.3	CD		-425801	-67119.3	LOH-DCT		-490715	-74880.3	PT
1.76462	3.89562	PT		-41838	136255	CD		-481482	-68031.3	Myeloid Cell		-463188	-65112.3	CD		-425800	-67110.3	LOH-DCT		-490714	-74880.3	PT
-3.22652	-1.80922	PT		-48826.2	139908	PT		-481481	-68034.3	Myeloid Cell		-463174	-65098.3	CD		-425799	-67105.3	LOH-DCT		-493434	-74885.3	LOH-DCT
3.30523	2.92153	PT		-45479	139845	CD		-481481	-68044.3	Myeloid Cell		-463162	-65090.3	CD		-425798	-67102.3	LOH-DCT		-493433	-74886.3	LOH-DCT
-0.450372	2.07505	Myeloid Cell		-49910.2	143544	Myeloid Cell		-481483	-68054.3	Myeloid Cell		-463138	-65090.3	CD		-425797	-67100.3	LOH-DCT		-493427	-74895.3	LOH-DCT
2.76558	2.53146	PT		-46920	143515	PT		-481484	-68057.3	Myeloid Cell		-461939	-65087.3	PT		-425791	-67090.3	LOH-DCT		-493426	-74897.3	LOH-DCT
1.47137	-2.87412	Endothelia		-51699.2	134166	PT		-481487	-68063.3	Myeloid Cell		-461934	-65088.3	PT		-425785	-67084.3	LOH-DCT		-493425	-74935.3	LOH-DCT
1.9013	3.46719	PT		-45701	134288	LOH-DCT		-481494	-68070.3	Myeloid Cell		-461925	-65091.3	PT		-425783	-67083.3	LOH-DCT		-493425	-74941.3	LOH-DCT
5.37762	-0.534388	PT		-49242.2	138190	PT		-481504	-68076.3	Myeloid Cell		-461919	-65094.3	PT		-425774	-67080.3	LOH-DCT		-493427	-74945.3	LOH-DCT
0.261199	-10.1179	SMC		-42043	137981	Podocyte		-481506	-68077.3	Myeloid Cell		-461908	-65105.3	PT		-425769	-67079.3	LOH-DCT		-493435	-74941.3	LOH-DCT
-3.25975	-1.73085	T Cell		-49085.2	141767	Endothelia Glomerular		-481507	-68077.3	Myeloid Cell		-461907	-65107.3	PT		-425762	-67079.3	LOH-DCT		-493440	-74938.3	LOH-DCT
-1.15043	-1.19825	Myeloid Cell		-46784	141580	CD		-481528	-68074.3	Myeloid Cell		-461907	-65109.3	PT		-425003	-67080.3	Myeloid Cell		-493447	-74924.3	LOH-DCT
2.64662	6.11657	PT		-52252.2	134144	SMC		-481532	-68073.3	Myeloid Cell		-461909	-65113.3	PT		-424993	-67082.3	Myeloid Cell		-493447	-74913.3	LOH-DCT
-0.329136	0.501814	Endothelia		-42923	134304	LOH-DCT		-481538	-68071.3	Myeloid Cell		-461921	-65136.3	PT		-424984	-67085.3	Myeloid Cell		-493446	-74900.3	LOH-DCT
0.439385	3.94266	LOH-DCT		-49465.2	138206	Fibroblast		-481540	-68069.3	Myeloid Cell		-461924	-65139.3	PT		-424982	-67086.3	Myeloid Cell		-493445	-74888.3	LOH-DCT
-0.276042	2.66308	Myeloid Cell		-46309	137977	LOH-DCT		-481553	-68029.3	Myeloid Cell		-461937	-65137.3	PT		-424977	-67091.3	Myeloid Cell		-493444	-74887.3	LOH-DCT
0.585461	-9.63005	SMC		-47929.2	141763	CD		-481553	-68027.3	Myeloid Cell		-461955	-65134.3	PT		-424976	-67093.3	Myeloid Cell		-493441	-74886.3	LOH-DCT
0.54161	2.56787	PT		-41974	141569	PT		-481484	-68027.3	Myeloid Cell		-461961	-65132.3	PT		-424973	-67102.3	Myeloid Cell		-493436	-74885.3	LOH-DCT
1.94383	0.573849	PT		-48103.2	134158	Endothelia		-486441	-69452.3	Fibroblast		-461963	-65131.3	PT		-424972	-67107.3	Myeloid Cell		-493434	-74885.3	LOH-DCT
-3.35892	-4.0938	T Cell		-41503	134305	LOH-DCT		-486440	-69455.3	Fibroblast		-461966	-65127.3	PT		-424972	-67121.3	Myeloid Cell		-494705	-74943.3	PT
-2.74446	1.3818	PT		-50475.2	138194	CD		-486439	-69460.3	Fibroblast		-461970	-65120.3	PT		-424973	-67126.3	Myeloid Cell		-494700	-74944.3	PT
-2.77571	9.4845	PT		-45264	137971	PT		-486441	-69474.3	Fibroblast		-461971	-65118.3	PT		-424974	-67129.3	Myeloid Cell		-494692	-74946.3	PT
-4.13482	4.85785	PT		-47198.2	141758	CD		-486442	-69479.3	Fibroblast		-461971	-65110.3	PT		-424975	-67131.3	Myeloid Cell		-494689	-74947.3	PT
-4.22089	4.511	PT		-45459	141602	SMC		-486443	-69482.3	Fibroblast		-461970	-65107.3	PT		-424976	-67132.3	Myeloid Cell		-494683	-74950.3	PT
9.56984	-1.21471	Myeloid Cell		-50695.2	134144	Myeloid Cell		-486444	-69484.3	Fibroblast		-461968	-65102.3	PT		-425037	-67132.3	Myeloid Cell		-494670	-74963.3	PT
5.47506	-0.151432	Fibroblast		-44763	134309	PT		-486449	-69489.3	Fibroblast		-461964	-65093.3	PT		-425038	-67130.3	Myeloid Cell		-494668	-74968.3	PT
1.04346	1.74368	PT		-51675.2	138181	PT		-486470	-69500.3	Fibroblast		-461963	-65091.3	PT		-425038	-67127.3	Myeloid Cell		-494666	-74974.3	PT
-0.302258	2.75652	PT		-43216	137968	PT		-486473	-69500.3	Fibroblast		-461961	-65090.3	PT		-425032	-67113.3	Myeloid Cell		-494665	-74979.3	PT
3.33253	-2.64566	Endothelia		-52362.2	141754	LOH-DCT		-486507	-69495.3	Fibroblast		-461956	-65089.3	PT		-425008	-67081.3	Myeloid Cell		-494668	-74994.3	PT
5.28075	0.054626	T Cell		-42053	141597	LOH-DCT		-486519	-69493.3	Fibroblast		-461942	-65087.3	PT		-425004	-67080.3	Myeloid Cell		-494669	-74997.3	PT
1.88778	-2.86962	PT		-47065.2	134133	PT		-486529	-69489.3	Fibroblast		-461939	-65087.3	PT		-425003	-67080.3	Myeloid Cell		-494670	-74999.3	PT
0.876793	2.05083	PT		-44116	134292	PT		-486553	-69465.3	Fibroblast		-462738	-65097.3	PT		-423965	-67087.3	SMC		-494671	-75000.3	PT
5.49408	-2.93314	PT		-51581.2	138186	PT		-486552	-69460.3	Fibroblast		-462737	-65098.3	PT		-423962	-67088.3	SMC		-494678	-75004.3	PT
2.07417	2.3568	PT		-42673	137980	Endothelia		-486551	-69457.3	Fibroblast		-462731	-65105.3	PT		-423960	-67089.3	SMC		-494690	-75008.3	PT
-3.519	-3.98877	Myeloid Cell		-50893.2	141772	LOH-DCT		-486549	-69453.3	Fibroblast		-462694	-65154.3	PT		-423955	-67094.3	SMC		-494699	-75009.3	PT
0.398479	2.34757	PT		-45876	141587	PEC		-486548	-69452.3	Fibroblast		-462691	-65160.3	PT		-423940	-67112.3	SMC		-494707	-75009.3	PT
1.10341	1.80243	PT		-47599.2	134124	PT		-486441	-69452.3	Fibroblast		-462691	-65164.3	PT		-423939	-67114.3	SMC		-494719	-75008.3	PT
-0.327703	2.6763	PT		-41532	134302	LOH-DCT		-492034	-72477.3	Fibroblast		-462695	-65168.3	PT		-423939	-67115.3	SMC		-494726	-75006.3	PT
1.05255	1.78985	PT		-50382.2	138166	CD		-492026	-72485.3	Fibroblast		-462701	-65171.3	PT		-423940	-67127.3	SMC		-494731	-75000.3	PT
-3.30002	-1.58847	T Cell		-45444	137981	PT		-492018	-72495.3	Fibroblast		-462707	-65173.3	PT		-423941	-67132.3	SMC		-494735	-74994.3	PT
1.5337	-4.14398	Endothelia		-49634.2	141755	PEC		-492014	-72501.3	Fibroblast		-462719	-65173.3	PT		-423981	-67132.3	SMC		-494743	-74978.3	PT
9.47377	-1.10216	Myeloid Cell		-45596	141588	SMC		-492013	-72503.3	Fibroblast		-462724	-65172.3	PT		-423982	-67131.3	SMC		-494743	-74968.3	PT
-1.33103	-5.89652	Fibroblast		-46992.2	134127	LOH-DCT		-492008	-72515.3	Fibroblast		-462727	-65171.3	PT		-423983	-67129.3	SMC		-494742	-74963.3	PT
1.87595	3.46857	PT		-41631	134286	LOH-DCT		-492008	-72522.3	Fibroblast		-462755	-65159.3	PT		-423983	-67092.3	SMC		-494738	-74951.3	PT
3.38394	-2.0595	Endothelia		-48284.2	138190	PT		-492015	-72543.3	Fibroblast		-462757	-65158.3	PT		-423980	-67089.3	SMC		-494723	-74946.3	PT
-2.72108	9.63167	PT		-41973	137971	Endothelia Glomerular		-492017	-72547.3	Fibroblast		-462770	-65145.3	PT		-423978	-67088.3	SMC		-494715	-74944.3	PT
-4.68252	6.686	PT		-49046.2	141752	Endothelia Glomerular		-492037	-72578.3	Fibroblast		-462773	-65139.3	PT		-423975	-67087.3	SMC		-494710	-74943.3	PT
-3.40271	-3.97896	Myeloid Cell		-46375	141577	CD		-492039	-72580.3	Fibroblast		-462771	-65136.3	PT		-423970	-67086.3	SMC		-494705	-74943.3	PT
-0.130838	2.67269	PT		-51982.2	134127	PT		-492041	-72581.3	Fibroblast		-462755	-65113.3	PT		-423965	-67087.3	SMC		-492536	-73007.3	PT
-3.03273	-4.09965	Myeloid Cell		-45435	134290	LOH-DCT		-492044	-72582.3	Fibroblast		-462739	-65097.3	PT		-426519	-63226.3	PT		-492526	-73023.3	PT
2.78845	6.23922	PT		-48201.2	138201	PT		-492059	-72585.3	Fibroblast		-462738	-65097.3	PT		-426451	-63281.3	PT		-492525	-73025.3	PT
-7.23081	-0.716883	B Cell		-43779	137965	Endothelia		-492063	-72585.3	Fibroblast		-460249	-65091.3	Myeloid Cell		-426437	-63293.3	PT		-492524	-73028.3	PT
1.58255	-8.69226	Endothelia		-47837.2	141767	CD		-492078	-72582.3	Fibroblast		-460244	-65092.3	Myeloid Cell		-426426	-63304.3	PT		-492523	-73033.3	PT
0.664416	2.28977	PT		-46265	141580	CD		-492087	-72579.3	Fibroblast		-460241	-65093.3	Myeloid Cell		-426426	-63315.3	PT		-492523	-73050.3	PT
-3.38782	-1.61159	Endothelia		-50438.2	134105	PT		-492111	-72569.3	Fibroblast		-460231	-65098.3	Myeloid Cell		-426427	-63320.3	PT		-492578	-73117.3	PT
0.383322	2.71212	LOH-DCT		-42723	134279	LOH-DCT		-492117	-72566.3	Fibroblast		-460224	-65105.3	Myeloid Cell		-426430	-63329.3	PT		-492579	-73118.3	PT
9.46379	-1.09845	Myeloid Cell		-47238.2	138189	CD		-492153	-72534.3	Fibroblast		-460223	-65107.3	Myeloid Cell		-426431	-63331.3	PT		-492588	-73118.3	PT
0.222034	-10.0958	SMC		-46545	137966	LOH-DCT		-492158	-72529.3	Fibroblast		-460222	-65110.3	Myeloid Cell		-426442	-63342.3	PT		-492591	-73117.3	PT
1.57516	-8.75481	Fibroblast		-51273.2	141764	PT		-492162	-72523.3	Fibroblast		-460222	-65130.3	Myeloid Cell		-426448	-63345.3	PT		-492593	-73116.3	PT
-3.46078	-4.6007	PT		-46311	141572	CD		-492163	-72521.3	Fibroblast		-460223	-65133.3	Myeloid Cell		-426451	-63346.3	PT		-492603	-73108.3	PT
0.632662	2.65878	Myeloid Cell		-48450.2	134126	PT		-492167	-72511.3	Fibroblast		-460228	-65143.3	Myeloid Cell		-426485	-63346.3	PT		-492607	-73104.3	PT
3.04943	-4.60206	Endothelia		-45851	134290	LOH-DCT		-492169	-72505.3	Fibroblast		-460237	-65152.3	Myeloid Cell		-426494	-63345.3	PT		-492623	-73058.3	PT
2.80577	0.000664491	PT		-50323.2	138197	PT		-492170	-72500.3	Fibroblast		-460243	-65155.3	Myeloid Cell		-426509	-63342.3	PT		-492623	-73057.3	PT
2.36906	-2.69182	PT		-42015	137960	Endothelia Glomerular		-492170	-72499.3	Fibroblast		-460246	-65156.3	Myeloid Cell		-426530	-63335.3	PT		-492615	-73041.3	PT
-2.59337	1.39981	PT		-47793.2	141771	CD		-492169	-72494.3	Fibroblast		-460251	-65157.3	Myeloid Cell		-426532	-63334.3	PT		-492595	-73011.3	PT
-7.20111	-0.750574	Myeloid Cell		-46480	141578	CD		-492168	-72490.3	Fibroblast		-460253	-65157.3	Myeloid Cell		-426548	-63323.3	PT		-492589	-73007.3	PT
0.705712	-0.618021	Myeloid Cell		-48681.2	136206	LOH-DCT		-492167	-72487.3	Fibroblast		-460258	-65156.3	Myeloid Cell		-426549	-63315.3	PT		-492543	-73000.3	PT
-1.64137	-2.31367	T Cell		-45260	136240	PT		-492166	-72485.3	Fibroblast		-460261	-65155.3	Myeloid Cell		-426550	-63268.3	PT		-492536	-73007.3	PT
0.323635	-4.96269	T Cell		-51972.2	139879	PT		-492161	-72480.3	Fibroblast		-460267	-65152.3	Myeloid Cell		-426550	-63244.3	PT		-492391	-74956.3	PT
-0.260285	-5.23065	PT		-45341	139874	PT		-492157	-72477.3	Fibroblast		-460276	-65143.3	Myeloid Cell		-426531	-63232.3	PT		-492385	-74957.3	PT
1.04372	-6.02056	Fibroblast		-49752.2	143551	PT		-492034	-72477.3	Fibroblast		-460284	-65133.3	Myeloid Cell		-426524	-63228.3	PT		-492371	-74965.3	PT
-3.49418	-6.02522	Myeloid Cell		-43793	143510	SMC		-447589	-63169	PT		-460287	-65127.3	Myeloid Cell		-426520	-63226.3	PT		-492340	-74987.3	PT
-3.04961	9.29051	PT		-51298.2	134124	LOH-DCT		-447589	-63170	PT		-460289	-65121.3	Myeloid Cell		-426519	-63226.3	PT		-492335	-74992.3	PT
5.38824	-3.08093	PT		-42154	134296	PT		-447590	-63176	PT		-460290	-65116.3	Myeloid Cell		-423374	-67092.3	Myeloid Cell		-492329	-75003.3	PT
0.712483	1.17466	Endothelia		-48642.2	138184	Fibroblast		-447594	-63190	PT		-460290	-65115.3	Myeloid Cell		-423302	-67112.3	Myeloid Cell		-492329	-75005.3	PT
0.942702	5.55522	PT		-41499	137974	PT		-447598	-63199	PT		-460289	-65110.3	Myeloid Cell		-423299	-67115.3	Myeloid Cell		-492330	-75007.3	PT
-3.35252	-4.05963	Myeloid Cell		-50969.2	141756	LOH-DCT		-447599	-63201	PT		-460287	-65104.3	Myeloid Cell		-423298	-67117.3	Myeloid Cell		-492333	-75011.3	PT
-3.44349	-4.89544	Myeloid Cell		-44958	141581	PT		-447609	-63216	PT		-460286	-65102.3	Myeloid Cell		-423297	-67120.3	Myeloid Cell		-492336	-75014.3	PT
1.00451	1.91327	PT		-48233.2	134122	PT		-447611	-63218	PT		-460280	-65096.3	Myeloid Cell		-423297	-67132.3	Myeloid Cell		-492345	-75019.3	PT
9.3319	-0.958757	PT		-44469	134277	PT		-447613	-63219	PT		-460274	-65093.3	Myeloid Cell		-423405	-67132.3	Myeloid Cell		-492362	-75028.3	PT
-0.367623	0.496382	T Cell		-52397.2	138161	PT		-447616	-63220	PT		-460271	-65092.3	Myeloid Cell		-423405	-67124.3	Myeloid Cell		-492366	-75030.3	PT
1.58738	-8.75773	Fibroblast		-45401	137968	PT		-447626	-63222	PT		-460266	-65091.3	Myeloid Cell		-423404	-67118.3	Myeloid Cell		-492389	-75030.3	PT
2.7003	0.08771	PT		-50783.2	141739	LOH-DCT		-447631	-63222	PT		-460249	-65091.3	Myeloid Cell		-423401	-67102.3	Myeloid Cell		-492390	-75029.3	PT
0.47495	2.91384	PT		-45151	141570	PT		-447698	-63199	PT		-461237	-63951.3	LOH-DCT		-423400	-67101.3	Myeloid Cell		-492403	-75010.3	PT
1.32041	-5.69256	SMC		-51813.2	134115	PT		-447704	-63196	PT		-461232	-63952.3	LOH-DCT		-423388	-67095.3	Myeloid Cell		-492407	-75002.3	PT
-4.1844	4.49915	PT		-42857	134285	LOH-DCT		-447706	-63194	PT		-461229	-63953.3	LOH-DCT		-423378	-67092.3	Myeloid Cell		-492411	-74991.3	PT
-10.2979	-0.364281	B Cell		-51961.2	138178	PT		-447708	-63188	PT		-461227	-63954.3	LOH-DCT		-423374	-67092.3	Myeloid Cell		-492411	-74982.3	PT
-0.134743	-5.4177	Fibroblast		-42447	137948	CD		-447709	-63183	PT		-461216	-63965.3	LOH-DCT		-426925	-62877.3	PT		-492410	-74977.3	PT
-3.65625	-5.82671	Endothelia		-50082.2	141753	Fibroblast		-447709	-63175	PT		-461215	-63967.3	LOH-DCT		-426924	-62881.3	PT		-492409	-74974.3	PT
-2.54164	5.74846	PT		-43211	141554	PT		-447708	-63170	PT		-461214	-63970.3	LOH-DCT		-426925	-62886.3	PT		-492407	-74970.3	PT
-3.47633	-5.35516	Myeloid Cell		-47036.2	134071	LOH-DCT		-447707	-63169	PT		-461213	-63975.3	LOH-DCT		-426926	-62889.3	PT		-492398	-74958.3	PT
0.440607	1.55998	PT		-43318	134290	LOH-DCT		-447589	-63169	PT		-461213	-63999.3	LOH-DCT		-426929	-62895.3	PT		-492396	-74956.3	PT
5.30047	-3.20375	LOH-DCT		-48129.2	138193	PT		-451413	-63169	PT		-461214	-64004.3	LOH-DCT		-426940	-62906.3	PT		-492391	-74956.3	PT
-0.0183103	-3.09155	Fibroblast		-46179	137967	PT		-451409	-63173	PT		-461216	-64012.3	LOH-DCT		-426946	-62910.3	PT		-493418	-74967.3	Myeloid Cell
-0.697997	2.76973	PT		-49436.2	141759	Podocyte		-451408	-63175	PT		-461217	-64015.3	LOH-DCT		-426948	-62911.3	PT		-493362	-74979.3	Myeloid Cell
-4.5211	6.51735	PT		-43957	141576	PT		-451407	-63178	PT		-461218	-64017.3	LOH-DCT		-426957	-62914.3	PT		-493357	-74981.3	Myeloid Cell
0.624764	2.95764	PT		-48508.2	134105	PT		-451407	-63182	PT		-461232	-64033.3	LOH-DCT		-426962	-62915.3	PT		-493355	-74982.3	Myeloid Cell
3.12149	-2.46931	PT		-42992	134282	LOH-DCT		-451434	-63225	PT		-461239	-64040.3	LOH-DCT		-426968	-62915.3	PT		-493349	-74988.3	Myeloid Cell
2.70592	6.26156	PT		-47099.2	138190	CD		-451436	-63225	PT		-461257	-64054.3	LOH-DCT		-426973	-62914.3	PT		-493349	-74993.3	Myeloid Cell
-4.33491	6.53044	LOH-DCT		-45595	137944	PT		-451466	-63224	PT		-461259	-64055.3	LOH-DCT		-426982	-62911.3	PT		-493351	-74995.3	Myeloid Cell
-0.35001	2.67648	T Cell		-48691.2	141749	PT		-451478	-63222	PT		-461262	-64056.3	LOH-DCT		-426988	-62908.3	PT		-493429	-75035.3	Myeloid Cell
-4.2492	4.6027	PT		-45494	141562	PT		-451515	-63208	PT		-461267	-64057.3	LOH-DCT		-427001	-62895.3	PT		-493435	-75037.3	Myeloid Cell
1.43298	-6.34895	Fibroblast		-52392.2	134091	PT		-451517	-63207	PT		-461273	-64057.3	LOH-DCT		-427002	-62893.3	PT		-493447	-75037.3	Myeloid Cell
0.745639	-4.54629	T Cell		-43777	134279	SMC		-451520	-63201	PT		-461278	-64056.3	LOH-DCT		-427003	-62890.3	PT		-493452	-75036.3	Myeloid Cell
-3.08798	-4.1505	Myeloid Cell		-48603.2	138123	LOH-DCT		-451522	-63195	PT		-461281	-64055.3	LOH-DCT		-427004	-62885.3	PT		-493461	-75033.3	Myeloid Cell
0.934387	3.29962	PT		-46616	137939	SMC		-451523	-63190	PT		-461283	-64054.3	LOH-DCT		-427004	-62880.3	PT		-493463	-75032.3	Myeloid Cell
-3.32015	-1.64292	T Cell		-48373.2	141748	CD		-451523	-63189	PT		-461290	-64047.3	LOH-DCT		-427003	-62877.3	PT		-493472	-75023.3	Myeloid Cell
5.40821	-0.12443	PT		-45549	141551	PT		-451521	-63179	PT		-461291	-64045.3	LOH-DCT		-426925	-62877.3	PT		-493473	-75021.3	Myeloid Cell
-4.6637	6.47178	PT		-48886.2	134096	PT		-451520	-63176	PT		-461292	-64042.3	LOH-DCT		-426450	-62877.3	Fibroblast		-493474	-75018.3	Myeloid Cell
0.207144	-9.87834	Endothelia		-43154	134277	LOH-DCT		-451519	-63174	PT		-461293	-64037.3	LOH-DCT		-426450	-62882.3	Fibroblast		-493475	-75013.3	Myeloid Cell
5.46356	-2.98224	Myeloid Cell		-47364.2	138191	CD		-451517	-63171	PT		-461293	-64032.3	LOH-DCT		-426451	-62885.3	Fibroblast		-493475	-75004.3	Myeloid Cell
5.48166	-0.284927	PT		-45755	137941	PT		-451515	-63169	PT		-461292	-64027.3	LOH-DCT		-426453	-62889.3	Fibroblast		-493474	-74999.3	Myeloid Cell
-0.0439112	-5.21541	Fibroblast		-52070.2	141757	B Cell		-451413	-63169	PT		-461284	-63994.3	LOH-DCT		-426460	-62896.3	Fibroblast		-493473	-74996.3	Myeloid Cell
-6.92233	-0.801763	PT		-42848	141553	PT		-414050	-62693	Myeloid Cell		-461283	-63991.3	LOH-DCT		-426472	-62904.3	Fibroblast		-493472	-74995.3	Myeloid Cell
0.132566	-4.87481	PT		-50251.2	134093	LOH-DCT		-414048	-62694	Myeloid Cell		-461277	-63976.3	LOH-DCT		-426494	-62915.3	Fibroblast		-493469	-74993.3	Myeloid Cell
-1.22576	-4.97598	Fibroblast		-42900	134267	LOH-DCT		-414039	-62703	Myeloid Cell		-461274	-63970.3	LOH-DCT		-426497	-62916.3	Fibroblast		-493435	-74973.3	Myeloid Cell
1.10282	1.79419	PT		-47301.2	138174	CD		-414035	-62709	Myeloid Cell		-461262	-63958.3	LOH-DCT		-426502	-62917.3	Fibroblast		-493421	-74967.3	Myeloid Cell
0.882542	-4.90185	PT		-41803	137950	Podocyte		-414034	-62711	Myeloid Cell		-461255	-63954.3	LOH-DCT		-426514	-62917.3	Fibroblast		-493418	-74967.3	Myeloid Cell
2.5702	3.58318	PT		-47870.2	141746	CD		-414033	-62714	Myeloid Cell		-461253	-63953.3	LOH-DCT		-426518	-62916.3	Fibroblast		-493013	-74973.3	Myeloid Cell
0.197442	2.77552	PT		-41699	141554	PT		-414032	-62719	Myeloid Cell		-461250	-63952.3	LOH-DCT		-426519	-62915.3	Fibroblast		-493008	-74974.3	Myeloid Cell
-3.01829	-1.83547	PT		-48330.2	134089	PT		-414032	-62727	Myeloid Cell		-461245	-63951.3	LOH-DCT		-426521	-62912.3	Fibroblast		-493005	-74975.3	Myeloid Cell
0.300694	-9.9455	SMC		-42256	134277	LOH-DCT		-414033	-62732	Myeloid Cell		-461237	-63951.3	LOH-DCT		-426522	-62910.3	Fibroblast		-493003	-74976.3	Myeloid Cell
0.91127	-7.53633	Fibroblast		-51221.2	138182	PT		-414034	-62735	Myeloid Cell		-461877	-65100.3	Fibroblast		-426523	-62906.3	Fibroblast		-492992	-74987.3	Myeloid Cell
-3.27467	-4.06717	Myeloid Cell		-41515	137951	PT		-414037	-62741	Myeloid Cell		-461835	-65104.3	Fibroblast		-426526	-62882.3	Fibroblast		-492989	-74993.3	Myeloid Cell
0.5658	2.56456	PT		-51075.2	141747	PT		-414041	-62747	Myeloid Cell		-461831	-65108.3	Fibroblast		-426526	-62877.3	Fibroblast		-492988	-74996.3	Myeloid Cell
0.288669	3.89254	PT		-43914	141554	PT		-414046	-62752	Myeloid Cell		-461831	-65113.3	Fibroblast		-426450	-62877.3	Fibroblast		-492987	-75001.3	Myeloid Cell
0.670243	2.77716	PT		-50936.2	134082	PT		-414056	-62758	Myeloid Cell		-461843	-65170.3	Fibroblast		-426128	-62877.3	LOH-DCT		-492987	-75009.3	Myeloid Cell
1.38814	-6.37865	Fibroblast		-45134	134270	PT		-414062	-62761	Myeloid Cell		-461845	-65172.3	Fibroblast		-426123	-62892.3	LOH-DCT		-492988	-75014.3	Myeloid Cell
2.75956	6.28851	PT		-47016.2	138177	CD		-414071	-62764	Myeloid Cell		-461859	-65179.3	Fibroblast		-426120	-62909.3	LOH-DCT		-492990	-75022.3	Myeloid Cell
1.74364	3.26144	PT		-45331	137947	PT		-414076	-62765	Myeloid Cell		-461868	-65182.3	Fibroblast		-426120	-62910.3	LOH-DCT		-492991	-75025.3	Myeloid Cell
4.35217	3.89964	PT		-52135.2	141754	PT		-414104	-62765	Myeloid Cell		-461892	-65182.3	Fibroblast		-426126	-62916.3	LOH-DCT		-492996	-75035.3	Myeloid Cell
-2.78901	9.73502	PT		-43125	141540	PT		-414109	-62764	Myeloid Cell		-461893	-65181.3	Fibroblast		-426144	-62930.3	LOH-DCT		-492998	-75037.3	Myeloid Cell
2.52811	3.68492	PT		-51923.2	136210	LOH-DCT		-414117	-62762	Myeloid Cell		-461913	-65155.3	Fibroblast		-426150	-62934.3	LOH-DCT		-493000	-75038.3	Myeloid Cell
-4.29993	4.50813	PT		-41653	136248	CD		-414120	-62761	Myeloid Cell		-461922	-65143.3	Fibroblast		-426156	-62937.3	LOH-DCT		-493012	-75042.3	Myeloid Cell
-0.263486	0.43595	Endothelia		-51813.2	139910	PT		-414126	-62758	Myeloid Cell		-461923	-65140.3	Fibroblast		-426165	-62940.3	LOH-DCT		-493016	-75043.3	Myeloid Cell
-4.12199	4.6655	PT		-42488	139871	PT		-414141	-62743	Myeloid Cell		-461923	-65139.3	Fibroblast		-426170	-62941.3	LOH-DCT		-493028	-75045.3	Myeloid Cell
0.936179	2.67975	PT		-51910.2	143514	LOH-DCT		-414144	-62737	Myeloid Cell		-461914	-65121.3	Fibroblast		-426174	-62941.3	LOH-DCT		-493031	-75045.3	Myeloid Cell
0.435451	2.43288	PT		-46058	143504	LOH-DCT		-414145	-62734	Myeloid Cell		-461911	-65116.3	Fibroblast		-426179	-62940.3	LOH-DCT		-493043	-75043.3	Myeloid Cell
-2.93903	-5.94153	SMC		-48378.2	134091	PT		-414146	-62729	Myeloid Cell		-461906	-65108.3	Fibroblast		-426187	-62938.3	LOH-DCT		-493058	-75040.3	Myeloid Cell
1.40441	-2.98675	Endothelia		-43693	134259	PT		-414146	-62724	Myeloid Cell		-461904	-65107.3	Fibroblast		-426190	-62937.3	LOH-DCT		-493061	-75039.3	Myeloid Cell
2.92933	-4.55221	Endothelia		-51288.2	138181	PT		-414145	-62719	Myeloid Cell		-461889	-65102.3	Fibroblast		-426192	-62936.3	LOH-DCT		-493067	-75036.3	Myeloid Cell
0.460677	2.50007	PT		-41901	137920	Podocyte		-414143	-62717	Myeloid Cell		-461881	-65100.3	Fibroblast		-426203	-62925.3	LOH-DCT		-493080	-75023.3	Myeloid Cell
-3.30516	-3.93791	Myeloid Cell		-49365.2	141748	Mesangial Cell		-414074	-62697	Myeloid Cell		-461877	-65100.3	Fibroblast		-426204	-62923.3	LOH-DCT		-493081	-75021.3	Myeloid Cell
0.187184	-10.1104	SMC		-42055	141552	LOH-DCT		-414070	-62696	Myeloid Cell		-462879	-65099.3	Fibroblast		-426205	-62920.3	LOH-DCT		-493082	-75018.3	Myeloid Cell
0.833711	2.04462	PT		-50600.2	134078	PT		-414058	-62694	Myeloid Cell		-462874	-65100.3	Fibroblast		-426208	-62905.3	LOH-DCT		-493083	-75013.3	Myeloid Cell
0.344159	2.4235	PT		-41668	134267	LOH-DCT		-414051	-62693	Myeloid Cell		-462836	-65110.3	Fibroblast		-426208	-62904.3	LOH-DCT		-493083	-75012.3	Myeloid Cell
0.895522	2.0104	PT		-50157.2	138164	Fibroblast		-414050	-62693	Myeloid Cell		-462827	-65113.3	Fibroblast		-426204	-62878.3	LOH-DCT		-493082	-75007.3	Myeloid Cell
5.74861	-6.26848	LOH-DCT		-45183	137923	PT		-417830	-62669	LOH-DCT		-462825	-65114.3	Fibroblast		-426203	-62877.3	LOH-DCT		-493081	-75004.3	Myeloid Cell
4.53287	-6.31669	Fibroblast		-48589.2	141746	PEC		-417825	-62670	LOH-DCT		-462819	-65118.3	Fibroblast		-426128	-62877.3	LOH-DCT		-493080	-75002.3	Myeloid Cell
0.343567	-9.9512	SMC		-43988	141549	T Cell		-417822	-62671	LOH-DCT		-462811	-65124.3	Fibroblast		-426064	-62877.3	LOH-DCT		-493074	-74996.3	Myeloid Cell
-10.0904	-0.467878	B Cell		-51112.2	134079	PT		-417820	-62672	LOH-DCT		-462806	-65129.3	Fibroblast		-426064	-62882.3	LOH-DCT		-493068	-74993.3	Myeloid Cell
2.02576	-2.76922	Endothelia		-45743	134230	LOH-DCT		-417810	-62678	LOH-DCT		-462803	-65135.3	Fibroblast		-426065	-62886.3	LOH-DCT		-493030	-74975.3	Myeloid Cell
-2.81978	9.77037	PT		-48838.2	138162	PT		-417799	-62689	LOH-DCT		-462802	-65138.3	Fibroblast		-426066	-62889.3	LOH-DCT		-493027	-74974.3	Myeloid Cell
-4.61162	6.61262	PT		-43819	137913	PT		-417798	-62691	LOH-DCT		-462801	-65143.3	Fibroblast		-426067	-62891.3	LOH-DCT		-493022	-74973.3	Myeloid Cell
-4.22647	4.59317	PT		-49230.2	141747	Podocyte		-417797	-62694	LOH-DCT		-462801	-65147.3	Fibroblast		-426072	-62896.3	LOH-DCT		-493013	-74973.3	Myeloid Cell
-0.489109	3.26891	PT		-46866	141560	CD		-417795	-62702	LOH-DCT		-462802	-65152.3	Fibroblast		-426088	-62906.3	LOH-DCT		-493909	-74977.3	Fibroblast
1.5667	-4.10231	Endothelia		-47974.2	134073	PT		-417794	-62707	LOH-DCT		-462803	-65155.3	Fibroblast		-426094	-62909.3	LOH-DCT		-493894	-74980.3	Fibroblast
-2.34849	3.30387	PT		-43382	134264	SMC		-417794	-62711	LOH-DCT		-462804	-65157.3	Fibroblast		-426103	-62912.3	LOH-DCT		-493891	-74981.3	Fibroblast
-0.363849	2.3345	PT		-47366.2	138160	CD		-417795	-62716	LOH-DCT		-462806	-65159.3	Fibroblast		-426108	-62913.3	LOH-DCT		-493885	-74984.3	Fibroblast
2.89746	2.41023	PT		-46358	137914	LOH-DCT		-417796	-62719	LOH-DCT		-462821	-65167.3	Fibroblast		-426110	-62913.3	LOH-DCT		-493880	-74989.3	Fibroblast
2.63354	-2.69868	Endothelia		-48410.2	141740	CD		-417799	-62725	LOH-DCT		-462844	-65179.3	Fibroblast		-426115	-62912.3	LOH-DCT		-493879	-74991.3	Fibroblast
-1.61084	6.72984	PT		-45396	141540	PT		-417803	-62731	LOH-DCT		-462847	-65179.3	Fibroblast		-426118	-62911.3	LOH-DCT		-493878	-74994.3	Fibroblast
1.60246	-8.76577	Fibroblast		-51238.2	134062	LOH-DCT		-417810	-62738	LOH-DCT		-462871	-65169.3	Fibroblast		-426119	-62910.3	LOH-DCT		-493878	-74995.3	Fibroblast
-2.33547	5.98906	PT		-43088	134268	LOH-DCT		-417812	-62739	LOH-DCT		-462881	-65164.3	Fibroblast		-426120	-62908.3	LOH-DCT		-493881	-75003.3	Fibroblast
3.43502	-2.19909	Endothelia		-48400.2	138159	PT		-417826	-62745	LOH-DCT		-462896	-65149.3	Fibroblast		-426128	-62880.3	LOH-DCT		-493891	-75023.3	Fibroblast
1.01545	-7.60316	T Cell		-44906	137913	PT		-417829	-62746	LOH-DCT		-462904	-65139.3	Fibroblast		-426128	-62879.3	LOH-DCT		-493895	-75023.3	Fibroblast
0.597254	3.04721	PT		-50865.2	141733	LOH-DCT		-417859	-62754	LOH-DCT		-462905	-65137.3	Fibroblast		-426127	-62877.3	LOH-DCT		-493985	-75016.3	Fibroblast
1.39476	-3.85952	Endothelia		-46252	141544	LOH-DCT		-417875	-62758	LOH-DCT		-462906	-65134.3	Fibroblast		-426064	-62877.3	LOH-DCT		-493987	-75015.3	Fibroblast
-0.239111	0.340953	Endothelia		-48728.2	134081	LOH-DCT		-417880	-62759	LOH-DCT		-462907	-65129.3	Fibroblast		-425971	-62877.3	LOH-DCT		-493995	-75010.3	Fibroblast
2.0296	0.631286	PT		-42113	134258	LOH-DCT		-417890	-62759	LOH-DCT		-462907	-65126.3	Fibroblast		-425971	-62888.3	LOH-DCT		-493998	-75008.3	Fibroblast
1.08709	2.41002	PT		-47621.2	138169	Myeloid Cell		-417895	-62758	LOH-DCT		-462906	-65121.3	Fibroblast		-425972	-62891.3	LOH-DCT		-493998	-75005.3	Fibroblast
0.73275	2.36235	PT		-42252	137931	Endothelia Glomerular		-417898	-62757	LOH-DCT		-462905	-65118.3	Fibroblast		-425974	-62895.3	LOH-DCT		-493997	-75002.3	Fibroblast
-7.29076	-0.669435	B Cell		-48534.2	141731	CD		-417900	-62756	LOH-DCT		-462902	-65112.3	Fibroblast		-425975	-62896.3	LOH-DCT		-493996	-75000.3	Fibroblast
-3.44141	-5.24117	Endothelia		-43024	141525	PT		-417905	-62751	LOH-DCT		-462892	-65102.3	Fibroblast		-425979	-62898.3	LOH-DCT		-493988	-74992.3	Fibroblast
-3.27694	-5.3205	Myeloid Cell		-50385.2	134077	LOH-DCT		-417906	-62749	LOH-DCT		-462890	-65101.3	Fibroblast		-425995	-62902.3	LOH-DCT		-493986	-74991.3	Fibroblast
0.831299	1.96498	PT		-42954	134261	LOH-DCT		-417906	-62746	LOH-DCT		-462887	-65100.3	Fibroblast		-426000	-62903.3	LOH-DCT		-493965	-74984.3	Fibroblast
-0.275089	3.09017	PT		-48218.2	138140	PT		-417852	-62682	LOH-DCT		-462882	-65099.3	Fibroblast		-426006	-62903.3	LOH-DCT		-493957	-74982.3	Fibroblast
0.507634	2.4585	PT		-46592	137911	LOH-DCT		-417851	-62681	LOH-DCT		-462879	-65099.3	Fibroblast		-426018	-62902.3	LOH-DCT		-493932	-74977.3	Fibroblast
0.679989	1.90287	PT		-47769.2	141732	CD		-417836	-62670	LOH-DCT		-461111	-65099.3	Endothelia		-426024	-62901.3	LOH-DCT		-493909	-74977.3	Fibroblast
-4.61659	6.58869	PT		-45994	141523	SMC		-417834	-62669	LOH-DCT		-461093	-65125.3	Endothelia		-426037	-62891.3	LOH-DCT		-490856	-74981.3	Myeloid Cell
-3.30413	-4.17716	Myeloid Cell		-51904.2	134070	PT		-417830	-62669	LOH-DCT		-461091	-65129.3	Endothelia		-426038	-62890.3	LOH-DCT		-490846	-74987.3	Myeloid Cell
-4.28884	4.57511	PT		-42196	134263	LOH-DCT		-423770	-62877.3	CD		-461090	-65133.3	Endothelia		-426039	-62888.3	LOH-DCT		-490843	-74989.3	Myeloid Cell
3.33142	-2.53332	Endothelia		-47967.2	138163	PT		-423768	-62878.3	CD		-461087	-65148.3	Endothelia		-426040	-62885.3	LOH-DCT		-490834	-74998.3	Myeloid Cell
-0.151531	2.69046	PT		-43709	137884	Endothelia		-423747	-62899.3	CD		-461087	-65151.3	Endothelia		-426041	-62880.3	LOH-DCT		-490832	-75001.3	Myeloid Cell
-0.260326	2.75293	PT		-49412.2	141736	Mesangial Cell		-423741	-62909.3	CD		-461088	-65153.3	Endothelia		-426041	-62877.3	LOH-DCT		-490829	-75006.3	Myeloid Cell
0.975292	1.86828	PT		-46880	141517	CD		-423740	-62911.3	CD		-461096	-65163.3	Endothelia		-425971	-62877.3	LOH-DCT		-490826	-75012.3	Myeloid Cell
0.755292	3.81177	PT		-48033.2	134080	CD		-423739	-62914.3	CD		-461117	-65184.3	Endothelia		-424082	-62877.3	CD		-490826	-75016.3	Myeloid Cell
2.78953	-2.58304	Endothelia		-44040	134249	PT		-423738	-62919.3	CD		-461123	-65187.3	Endothelia		-424079	-62881.3	CD		-490838	-75035.3	Myeloid Cell
-1.07526	-0.854199	Myeloid Cell		-47129.2	138165	CD		-423738	-62921.3	CD		-461126	-65188.3	Endothelia		-424074	-62891.3	CD		-490847	-75049.3	Myeloid Cell
-4.45339	6.5716	PT		-45658	137896	PT		-423739	-62926.3	CD		-461131	-65189.3	Endothelia		-424071	-62900.3	CD		-490850	-75052.3	Myeloid Cell
2.05628	0.928936	PT		-51382.2	141729	PT		-423740	-62929.3	CD		-461143	-65189.3	Endothelia		-424070	-62905.3	CD		-490856	-75054.3	Myeloid Cell
2.88417	-0.145436	PT		-46758	141521	CD		-423744	-62939.3	CD		-461148	-65188.3	Endothelia		-424071	-62910.3	CD		-490861	-75055.3	Myeloid Cell
-7.85882	-0.202345	B Cell		-47110.2	134060	PT		-423752	-62943.3	CD		-461151	-65187.3	Endothelia		-424072	-62913.3	CD		-490869	-75055.3	Myeloid Cell
-0.516412	2.03961	PT		-43355	134243	LOH-DCT		-423763	-62948.3	CD		-461153	-65186.3	Endothelia		-424075	-62919.3	CD		-490874	-75054.3	Myeloid Cell
-6.98009	-0.895694	Myeloid Cell		-47730.2	138152	Endothelia		-423771	-62951.3	CD		-461160	-65179.3	Endothelia		-424080	-62924.3	CD		-490882	-75052.3	Myeloid Cell
2.56722	3.56755	PT		-44053	137900	PT		-423798	-62959.3	CD		-461163	-65173.3	Endothelia		-424086	-62927.3	CD		-490885	-75051.3	Myeloid Cell
2.76838	3.41907	PT		-48944.2	141709	Endothelia Glomerular		-423815	-62964.3	CD		-461163	-65172.3	Endothelia		-424089	-62928.3	CD		-490891	-75048.3	Myeloid Cell
-0.206785	2.97174	PT		-44031	141519	PT		-423820	-62965.3	CD		-461160	-65163.3	Endothelia		-424094	-62929.3	CD		-490898	-75041.3	Myeloid Cell
0.199604	2.33762	PT		-50305.2	136209	PT		-423825	-62964.3	CD		-461143	-65116.3	Endothelia		-424099	-62929.3	CD		-490903	-75031.3	Myeloid Cell
0.916211	-5.64167	Fibroblast		-45746	136233	CD		-423828	-62963.3	CD		-461142	-65114.3	Endothelia		-424119	-62928.3	CD		-490904	-75028.3	Myeloid Cell
0.661024	2.60538	PT		-49874.2	139906	PT		-423830	-62962.3	CD		-461136	-65108.3	Endothelia		-424128	-62925.3	CD		-490904	-75024.3	Myeloid Cell
-4.02825	2.92674	PT		-42813	139863	CD		-423835	-62957.3	CD		-461130	-65104.3	Endothelia		-424134	-62922.3	CD		-490897	-75000.3	Myeloid Cell
3.24128	2.10122	PT		-48365.2	143511	LOH-DCT		-423839	-62951.3	CD		-461124	-65101.3	Endothelia		-424140	-62918.3	CD		-490896	-74997.3	Myeloid Cell
3.39922	2.73728	PT		-42630	143499	PT		-423842	-62945.3	CD		-461121	-65100.3	Endothelia		-424145	-62913.3	CD		-490895	-74995.3	Myeloid Cell
0.472641	2.97041	PT		-47098.2	134034	PT		-423843	-62942.3	CD		-461116	-65099.3	Endothelia		-424150	-62903.3	CD		-490888	-74988.3	Myeloid Cell
1.17479	1.80689	PT		-43195	134254	LOH-DCT		-423845	-62934.3	CD		-461111	-65099.3	Endothelia		-424151	-62900.3	CD		-490878	-74983.3	Myeloid Cell
-1.00165	-7.34285	Myeloid Cell		-51403.2	138145	PT		-423849	-62916.3	CD		-461812	-65104.3	Fibroblast		-424154	-62885.3	CD		-490875	-74982.3	Myeloid Cell
0.40832	2.49992	PT		-42511	137906	CD		-423850	-62911.3	CD		-461778	-65118.3	Fibroblast		-424154	-62884.3	CD		-490870	-74981.3	Myeloid Cell
-1.7252	-2.90872	Fibroblast		-51505.2	141707	LOH-DCT		-423850	-62890.3	CD		-461776	-65119.3	Fibroblast		-424153	-62879.3	CD		-490856	-74981.3	Myeloid Cell
0.950598	1.70356	PT		-42070	141517	PT		-423849	-62885.3	CD		-461767	-65124.3	Fibroblast		-424152	-62877.3	CD		-493997	-75009.3	B Cell
0.758851	0.308322	PT		-48563.2	134054	PT		-423847	-62878.3	CD		-461761	-65128.3	Fibroblast		-424082	-62877.3	CD		-493916	-75015.3	B Cell
-7.79292	-0.455556	B Cell		-46614	134251	LOH-DCT		-423846	-62877.3	CD		-461760	-65129.3	Fibroblast		-423958	-62877.3	Endothelia		-493902	-75019.3	B Cell
-3.33091	-1.43577	LOH-DCT		-49482.2	138160	PT		-423770	-62877.3	CD		-461759	-65131.3	Fibroblast		-423957	-62881.3	Endothelia		-493891	-75025.3	B Cell
1.27936	-8.37296	Fibroblast		-41822	137907	Podocyte		-428814	-62877.3	CD		-461758	-65134.3	Fibroblast		-423952	-62904.3	Endothelia		-493891	-75029.3	B Cell
1.00428	1.88769	PT		-49316.2	141716	Endothelia Glomerular		-428803	-62903.3	CD		-461757	-65139.3	Fibroblast		-423952	-62907.3	Endothelia		-493892	-75032.3	B Cell
-3.23764	-4.16077	Fibroblast		-45925	141512	SMC		-428792	-62932.3	CD		-461757	-65141.3	Fibroblast		-423953	-62912.3	Endothelia		-493896	-75037.3	B Cell
-8.19341	0.336469	B Cell		-51558.2	134048	PT		-428808	-62948.3	CD		-461758	-65146.3	Fibroblast		-423954	-62915.3	Endothelia		-493898	-75039.3	B Cell
1.60954	-8.80171	Endothelia		-42305	134231	LOH-DCT		-428810	-62949.3	CD		-461759	-65149.3	Fibroblast		-423955	-62917.3	Endothelia		-493908	-75047.3	B Cell
-3.43938	-5.92513	Myeloid Cell		-47385.2	138131	CD		-428820	-62953.3	CD		-461762	-65155.3	Fibroblast		-423963	-62929.3	Endothelia		-493984	-75064.3	B Cell
-1.11947	-0.91796	Fibroblast		-46400	137894	LOH-DCT		-428823	-62954.3	CD		-461767	-65160.3	Fibroblast		-423972	-62938.3	Endothelia		-493990	-75065.3	B Cell
3.11659	2.55213	PT		-52401.2	141715	LOH-DCT		-428828	-62955.3	CD		-461779	-65170.3	Fibroblast		-423976	-62940.3	Endothelia		-493998	-75065.3	B Cell
-3.27947	-4.16724	Myeloid Cell		-45335	141492	PT		-428835	-62955.3	CD		-461789	-65175.3	Fibroblast		-423979	-62941.3	Endothelia		-494003	-75064.3	B Cell
5.38017	-0.125132	T Cell		-51178.2	134035	LOH-DCT		-428862	-62932.3	CD		-461804	-65180.3	Fibroblast		-423983	-62941.3	Endothelia		-494008	-75059.3	B Cell
4.14346	3.90605	PT		-42156	134233	LOH-DCT		-428864	-62930.3	CD		-461824	-65180.3	Fibroblast		-424040	-62938.3	Endothelia		-494009	-75057.3	B Cell
0.843027	-7.5828	PT		-48988.2	138119	PT		-428880	-62912.3	CD		-461832	-65178.3	Fibroblast		-424044	-62936.3	Endothelia		-494014	-75042.3	B Cell
3.52998	6.06605	PT		-43252	137882	PT		-428890	-62900.3	CD		-461835	-65177.3	Fibroblast		-424050	-62932.3	Endothelia		-494015	-75037.3	B Cell
0.635704	2.13764	PT		-47100.2	141701	CD		-428894	-62886.3	CD		-461837	-65176.3	Fibroblast		-424055	-62927.3	Endothelia		-494015	-75030.3	B Cell
-6.9805	-0.860861	Fibroblast		-44673	141517	PT		-428894	-62885.3	CD		-461842	-65171.3	Fibroblast		-424059	-62921.3	Endothelia		-494014	-75025.3	B Cell
0.921996	1.95615	Endothelia		-50242.2	134045	LOH-DCT		-428893	-62884.3	CD		-461843	-65140.3	Fibroblast		-424062	-62915.3	Endothelia		-494013	-75022.3	B Cell
-3.6117	6.23054	PT		-45772	134201	LOH-DCT		-428888	-62880.3	CD		-461843	-65135.3	Fibroblast		-424063	-62912.3	Endothelia		-494012	-75020.3	B Cell
-4.03638	4.57748	PT		-47062.2	138134	CD		-428884	-62877.3	CD		-461830	-65109.3	Fibroblast		-424064	-62907.3	Endothelia		-494002	-75010.3	B Cell
-2.62888	1.39467	PT		-46706	137905	LOH-DCT		-428814	-62877.3	CD		-461826	-65107.3	Fibroblast		-424064	-62894.3	Endothelia		-494000	-75009.3	B Cell
0.973889	-4.75014	Endothelia		-50894.2	141707	LOH-DCT		-434625	-63019	LOH-DCT		-461817	-65104.3	Fibroblast		-424063	-62889.3	Endothelia		-493997	-75009.3	B Cell
0.394322	-5.10499	Myeloid Cell		-46294	141523	CD		-434624	-63027	LOH-DCT		-461812	-65104.3	Fibroblast		-424062	-62886.3	Endothelia		-490814	-75013.3	Myeloid Cell
1.61484	-8.48351	PT		-48820.2	134038	PT		-434624	-63029	LOH-DCT		-461971	-65119.3	Fibroblast		-424059	-62880.3	Endothelia		-490791	-75019.3	Myeloid Cell
1.18924	-3.97635	SMC		-43584	134235	PT		-434626	-63047	LOH-DCT		-461969	-65122.3	Fibroblast		-424056	-62877.3	Endothelia		-490786	-75021.3	Myeloid Cell
-0.192544	2.49693	PT		-51982.2	138122	PT		-434629	-63053	LOH-DCT		-461965	-65129.3	Fibroblast		-423958	-62877.3	Endothelia		-490779	-75026.3	Myeloid Cell
2.65085	2.48869	PT		-42058	137893	Endothelia Glomerular		-434673	-63101	LOH-DCT		-461965	-65135.3	Fibroblast		-425862	-63224.3	LOH-DCT		-490759	-75041.3	Myeloid Cell
0.3673	2.90569	PT		-49464.2	141707	Endothelia Glomerular		-434676	-63104	LOH-DCT		-461984	-65166.3	Fibroblast		-425841	-63241.3	LOH-DCT		-490752	-75048.3	Myeloid Cell
-8.22207	0.410525	B Cell		-44611	141519	PT		-434678	-63105	LOH-DCT		-462008	-65167.3	Fibroblast		-425833	-63249.3	LOH-DCT		-490751	-75050.3	Myeloid Cell
0.153943	2.90143	PT		-47952.2	134033	PT		-434694	-63107	LOH-DCT		-462027	-65167.3	Fibroblast		-425823	-63261.3	LOH-DCT		-490751	-75051.3	Myeloid Cell
-1.19466	-5.00085	Fibroblast		-43304	134237	LOH-DCT		-434698	-63107	LOH-DCT		-462053	-65164.3	Fibroblast		-425821	-63265.3	LOH-DCT		-490752	-75056.3	Myeloid Cell
9.40063	-1.03849	Myeloid Cell		-47786.2	138149	Endothelia		-434703	-63106	LOH-DCT		-462054	-65163.3	Fibroblast		-425815	-63289.3	LOH-DCT		-490753	-75059.3	Myeloid Cell
2.74761	-0.0169462	PT		-44093	137871	PT		-434706	-63105	LOH-DCT		-462055	-65161.3	Fibroblast		-425815	-63290.3	LOH-DCT		-490758	-75069.3	Myeloid Cell
0.136572	1.97911	PT		-50742.2	141708	LOH-DCT		-434708	-63104	LOH-DCT		-462056	-65158.3	Fibroblast		-425816	-63293.3	LOH-DCT		-490764	-75077.3	Myeloid Cell
0.385247	3.00099	PT		-44715	141493	PT		-434709	-63103	LOH-DCT		-462057	-65153.3	Fibroblast		-425817	-63295.3	LOH-DCT		-490772	-75087.3	Myeloid Cell
-1.23355	-7.42733	PT		-47585.2	134037	PT		-434711	-63094	LOH-DCT		-462057	-65146.3	Fibroblast		-425830	-63308.3	LOH-DCT		-490781	-75096.3	Myeloid Cell
5.42037	-3.04089	T Cell		-42758	134241	LOH-DCT		-434716	-63062	LOH-DCT		-462056	-65141.3	Fibroblast		-425842	-63316.3	LOH-DCT		-490799	-75108.3	Myeloid Cell
-10.2742	-0.405664	PT		-48747.2	138128	PT		-434701	-63019	LOH-DCT		-462055	-65138.3	Fibroblast		-425844	-63317.3	LOH-DCT		-490801	-75109.3	Myeloid Cell
-0.23657	2.31662	PT		-45217	137873	PT		-434625	-63019	LOH-DCT		-462054	-65136.3	Fibroblast		-425847	-63318.3	LOH-DCT		-490804	-75110.3	Myeloid Cell
5.57923	-6.18169	PT		-50446.2	141702	PT		-442631	-63188	Myeloid Cell		-462047	-65129.3	Fibroblast		-425879	-63318.3	LOH-DCT		-490809	-75111.3	Myeloid Cell
0.0797651	-9.9265	SMC		-42950	141490	LOH-DCT		-442626	-63189	Myeloid Cell		-461974	-65119.3	Fibroblast		-425924	-63286.3	LOH-DCT		-490811	-75111.3	Myeloid Cell
1.29586	1.53096	SMC		-51350.2	134043	PT		-442623	-63198	Myeloid Cell		-461971	-65119.3	Fibroblast		-425931	-63269.3	LOH-DCT		-490816	-75110.3	Myeloid Cell
5.58709	-6.16246	PT		-46728	134220	LOH-DCT		-442622	-63203	Myeloid Cell		-459381	-65107.3	Endothelia		-425931	-63268.3	LOH-DCT		-490819	-75109.3	Myeloid Cell
0.478289	2.75327	PT		-47453.2	138145	Endothelia		-442628	-63243	Myeloid Cell		-459376	-65108.3	Endothelia		-425909	-63246.3	LOH-DCT		-490821	-75108.3	Myeloid Cell
0.698095	1.90336	PT		-42008	137864	Endothelia Glomerular		-442629	-63248	Myeloid Cell		-459373	-65109.3	Endothelia		-425877	-63228.3	LOH-DCT		-490828	-75101.3	Myeloid Cell
0.234493	-10.0128	SMC		-48458.2	141695	CD		-442630	-63250	Myeloid Cell		-459371	-65110.3	Endothelia		-425875	-63227.3	LOH-DCT		-490842	-75081.3	Myeloid Cell
1.03546	1.95071	PT		-41807	141507	PT		-442631	-63251	Myeloid Cell		-459371	-65188.3	Endothelia		-425866	-63224.3	LOH-DCT		-490847	-75071.3	Myeloid Cell
0.848016	-7.4491	Endothelia		-48774.2	134023	PT		-442657	-63267	Myeloid Cell		-459373	-65189.3	Endothelia		-425862	-63224.3	LOH-DCT		-490848	-75068.3	Myeloid Cell
-4.31632	6.1307	PT		-42498	134236	PT		-442659	-63268	Myeloid Cell		-459375	-65189.3	Endothelia		-425974	-62897.3	LOH-DCT		-490849	-75063.3	Myeloid Cell
0.158555	-10.1177	PT		-51350.2	138079	PT		-442662	-63269	Myeloid Cell		-459380	-65188.3	Endothelia		-425960	-62904.3	LOH-DCT		-490849	-75052.3	Myeloid Cell
3.1703	2.46564	PT		-42337	137872	Mesangial Cell		-442681	-63274	Myeloid Cell		-459383	-65187.3	Endothelia		-425952	-62910.3	LOH-DCT		-490836	-75031.3	Myeloid Cell
0.0169711	-9.86154	Endothelia		-50985.2	141709	LOH-DCT		-442687	-63274	Myeloid Cell		-459385	-65186.3	Endothelia		-425945	-62917.3	LOH-DCT		-490828	-75019.3	Myeloid Cell
0.389831	-9.69254	SMC		-46449	141499	PT		-442690	-63273	Myeloid Cell		-459391	-65182.3	Endothelia		-425942	-62923.3	LOH-DCT		-490825	-75015.3	Myeloid Cell
-3.45739	-3.98962	Myeloid Cell		-49471.2	136211	Fibroblast		-442696	-63270	Myeloid Cell		-459401	-65174.3	Endothelia		-425941	-62926.3	LOH-DCT		-490824	-75014.3	Myeloid Cell
-0.492056	2.14759	PT		-45197	136263	PT		-442717	-63249	Myeloid Cell		-459413	-65164.3	Endothelia		-425961	-62964.3	LOH-DCT		-490822	-75013.3	Myeloid Cell
2.20325	-2.82474	Endothelia		-47945.2	139892	Endothelia Glomerular		-442718	-63247	Myeloid Cell		-459424	-65153.3	Endothelia		-425985	-62967.3	LOH-DCT		-490814	-75013.3	Myeloid Cell
-0.51731	2.11218	Myeloid Cell		-46007	139869	PT		-442723	-63232	Myeloid Cell		-459427	-65147.3	Endothelia		-425986	-62967.3	LOH-DCT		-493593	-75017.3	Endothelia
-3.25781	-1.7562	Myeloid Cell		-48660.2	143531	LOH-DCT		-442724	-63227	Myeloid Cell		-459428	-65144.3	Endothelia		-425990	-62966.3	LOH-DCT		-493569	-75021.3	Endothelia
-3.35518	-1.57414	Myeloid Cell		-45708	143505	Endothelia		-442724	-63226	Myeloid Cell		-459429	-65139.3	Endothelia		-425998	-62963.3	LOH-DCT		-493564	-75022.3	Endothelia
-0.298431	2.50926	PT		-48200.2	134038	Fibroblast		-442723	-63221	Myeloid Cell		-459429	-65138.3	Endothelia		-426006	-62957.3	LOH-DCT		-493561	-75023.3	Endothelia
-8.20541	0.288946	SMC		-41830	134231	LOH-DCT		-442720	-63212	Myeloid Cell		-459428	-65133.3	Endothelia		-426012	-62951.3	LOH-DCT		-493559	-75024.3	Endothelia
-10.0308	-0.595437	B Cell		-49781.2	138142	LOH-DCT		-442717	-63206	Myeloid Cell		-459427	-65130.3	Endothelia		-426016	-62946.3	LOH-DCT		-493549	-75030.3	Endothelia
1.17747	1.9036	Fibroblast		-43371	137846	PT		-442714	-63203	Myeloid Cell		-459424	-65124.3	Endothelia		-426018	-62941.3	LOH-DCT		-493544	-75035.3	Endothelia
3.52455	1.96539	PT		-50120.2	141662	PT		-442672	-63191	Myeloid Cell		-459416	-65116.3	Endothelia		-426022	-62930.3	LOH-DCT		-493543	-75037.3	Endothelia
-3.24824	-1.82031	T Cell		-45111	141504	PT		-442645	-63188	Myeloid Cell		-459402	-65109.3	Endothelia		-426025	-62914.3	LOH-DCT		-493542	-75040.3	Endothelia
3.42095	2.12478	PT		-48961.2	134027	PT		-442631	-63188	Myeloid Cell		-459399	-65108.3	Endothelia		-426025	-62908.3	LOH-DCT		-493541	-75045.3	Endothelia
0.321625	2.60017	PT		-45555	134240	PT		-458027	-63349.3	LOH-DCT		-459394	-65107.3	Endothelia		-426023	-62902.3	LOH-DCT		-493541	-75051.3	Endothelia
-0.31516	2.29411	Myeloid Cell		-49696.2	138114	LOH-DCT		-458020	-63351.3	LOH-DCT		-459381	-65107.3	Endothelia		-425976	-62897.3	LOH-DCT		-493542	-75056.3	Endothelia
2.85289	2.96237	PT		-42862	137860	PT		-458010	-63356.3	LOH-DCT		-461145	-65118.3	PT		-425974	-62897.3	LOH-DCT		-493543	-75059.3	Endothelia
-3.26763	-2.15992	Myeloid Cell		-47348.2	141688	CD		-457998	-63366.3	LOH-DCT		-461145	-65129.3	PT		-423342	-62893.3	CD		-493570	-75070.3	Endothelia
2.65439	-2.33229	Endothelia		-44929	141492	PT		-457996	-63368.3	LOH-DCT		-461146	-65134.3	PT		-423337	-62894.3	CD		-493573	-75071.3	Endothelia
5.57834	-2.90111	Myeloid Cell		-52024.2	134033	PT		-457996	-63369.3	LOH-DCT		-461148	-65139.3	PT		-423334	-62895.3	CD		-493580	-75073.3	Endothelia
-4.58369	-3.68518	PT		-44067	134219	PT		-457997	-63371.3	LOH-DCT		-461163	-65171.3	PT		-423324	-62900.3	CD		-493585	-75073.3	Endothelia
-3.67387	-5.91365	Myeloid Cell		-47110.2	138117	CD		-458000	-63376.3	LOH-DCT		-461164	-65173.3	PT		-423315	-62909.3	CD		-493599	-75071.3	Endothelia
0.742992	3.65583	PT		-42576	137845	PEC		-458004	-63381.3	LOH-DCT		-461165	-65174.3	PT		-423314	-62911.3	CD		-493604	-75070.3	Endothelia
2.92113	-0.288303	B Cell		-49142.2	141693	Endothelia Glomerular		-458015	-63392.3	LOH-DCT		-461171	-65177.3	PT		-423313	-62914.3	CD		-493607	-75069.3	Endothelia
5.40453	-3.05056	Fibroblast		-43867	141488	PT		-458045	-63418.3	LOH-DCT		-461180	-65180.3	PT		-423312	-62919.3	CD		-493617	-75064.3	Endothelia
-2.38962	4.71276	PT		-51299.2	134030	LOH-DCT		-458061	-63431.3	LOH-DCT		-461188	-65182.3	PT		-423312	-62923.3	CD		-493628	-75053.3	Endothelia
0.695068	3.61697	PT		-45680	134216	Endothelia		-458062	-63431.3	LOH-DCT		-461205	-65182.3	PT		-423313	-62928.3	CD		-493631	-75047.3	Endothelia
-0.0859817	2.5045	PT		-49756.2	138110	LOH-DCT		-458064	-63430.3	LOH-DCT		-461206	-65181.3	PT		-423314	-62931.3	CD		-493632	-75044.3	Endothelia
5.3141	-0.077867	T Cell		-42817	137860	CD		-458080	-63414.3	LOH-DCT		-461208	-65178.3	PT		-423323	-62949.3	CD		-493633	-75039.3	Endothelia
1.71189	-2.73808	Endothelia		-48990.2	141690	Endothelia Glomerular		-458080	-63412.3	LOH-DCT		-461209	-65176.3	PT		-423327	-62955.3	CD		-493633	-75036.3	Endothelia
-0.829831	-5.40384	Fibroblast		-41961	141474	PT		-458072	-63371.3	LOH-DCT		-461215	-65159.3	PT		-423338	-62966.3	CD		-493632	-75031.3	Endothelia
-1.02177	-7.30697	Fibroblast		-48653.2	134031	PT		-458070	-63361.3	LOH-DCT		-461215	-65158.3	PT		-423344	-62970.3	CD		-493631	-75028.3	Endothelia
-1.54042	-2.11683	PT		-44147	134218	PT		-458068	-63355.3	LOH-DCT		-461209	-65151.3	PT		-423348	-62972.3	CD		-493630	-75026.3	Endothelia
-2.77694	-4.34287	Myeloid Cell		-47658.2	138107	CD		-458065	-63351.3	LOH-DCT		-461175	-65131.3	PT		-423351	-62973.3	CD		-493624	-75020.3	Endothelia
0.356512	2.92551	PT		-44555	137850	PT		-458064	-63350.3	LOH-DCT		-461163	-65125.3	PT		-423378	-62980.3	CD		-493622	-75019.3	Endothelia
3.97718	3.64958	PT		-48911.2	141692	Endothelia Glomerular		-458045	-63349.3	LOH-DCT		-461154	-65121.3	PT		-423382	-62981.3	CD		-493619	-75018.3	Endothelia
-2.6906	-4.18876	Endothelia		-44222	141473	Fibroblast		-458027	-63349.3	LOH-DCT		-461146	-65118.3	PT		-423383	-62981.3	CD		-493614	-75017.3	Endothelia
1.99469	0.601065	PT		-50874.2	134028	PT		-462315	-63489.3	PT		-461145	-65118.3	PT		-423399	-62965.3	CD		-493593	-75017.3	Endothelia
0.927654	-4.91749	PT		-43150	134230	LOH-DCT		-462225	-63499.3	PT		-462427	-65111.3	PT		-423400	-62963.3	CD		-494341	-75029.3	PT
-3.06959	-2.10301	PT		-49645.2	138103	LOH-DCT		-462223	-63500.3	PT		-462422	-65112.3	PT		-423401	-62960.3	CD		-494313	-75033.3	PT
2.42011	-2.77864	Endothelia		-42744	137839	PT		-462217	-63504.3	PT		-462419	-65113.3	PT		-423403	-62952.3	CD		-494308	-75034.3	PT
-2.02902	4.0871	PT		-47211.2	141691	CD		-462210	-63511.3	PT		-462409	-65117.3	PT		-423404	-62947.3	CD		-494292	-75038.3	PT
2.20647	1.01234	PT		-46676	141466	CD		-462202	-63523.3	PT		-462391	-65126.3	PT		-423404	-62922.3	CD		-494289	-75039.3	PT
1.45579	-6.36453	Fibroblast		-50399.2	134025	LOH-DCT		-462201	-63525.3	PT		-462382	-65135.3	PT		-423403	-62917.3	CD		-494287	-75040.3	PT
1.9817	3.76435	PT		-42236	134220	LOH-DCT		-462200	-63528.3	PT		-462380	-65139.3	PT		-423402	-62914.3	CD		-494280	-75047.3	PT
5.47814	-0.162455	Endothelia		-47862.2	138116	PT		-462198	-63536.3	PT		-462381	-65141.3	PT		-423401	-62912.3	CD		-494279	-75049.3	PT
-3.73002	2.98038	PT		-45819	137842	PT		-462195	-63551.3	PT		-462383	-65144.3	PT		-423393	-62904.3	CD		-494278	-75052.3	PT
3.53128	1.9581	PT		-50934.2	141703	LOH-DCT		-462196	-63556.3	PT		-462387	-65149.3	PT		-423387	-62901.3	CD		-494277	-75057.3	PT
-0.93726	1.98989	PT		-45544	141478	PT		-462198	-63564.3	PT		-462391	-65153.3	PT		-423384	-62900.3	CD		-494277	-75059.3	PT
0.269728	-9.81744	Endothelia		-49145.2	134006	PT		-462199	-63567.3	PT		-462426	-65186.3	PT		-423362	-62894.3	CD		-494278	-75064.3	PT
4.55409	-6.32402	Fibroblast		-41535	134209	LOH-DCT		-462202	-63573.3	PT		-462428	-65187.3	PT		-423357	-62893.3	CD		-494279	-75067.3	PT
-1.01848	-7.40209	LOH-DCT		-51786.2	138095	PT		-462211	-63582.3	PT		-462429	-65187.3	PT		-423342	-62893.3	CD		-494280	-75069.3	PT
-0.350569	2.357	PT		-45025	137809	Endothelia		-462213	-63583.3	PT		-462460	-65174.3	PT		-425405	-62913.3	LOH-DCT		-494284	-75075.3	PT
0.904348	-4.96527	SMC		-49392.2	141689	Mesangial Cell		-462222	-63586.3	PT		-462461	-65173.3	PT		-425400	-62915.3	LOH-DCT		-494287	-75079.3	PT
-3.43737	-1.65315	Myeloid Cell		-46519	141478	PT		-462328	-63587.3	PT		-462468	-65152.3	PT		-425393	-62918.3	LOH-DCT		-494288	-75080.3	PT
1.19462	-9.21308	SMC		-48134.2	134015	Fibroblast		-462331	-63587.3	PT		-462472	-65137.3	PT		-425384	-62922.3	LOH-DCT		-494299	-75083.3	PT
-3.43829	-4.03913	T Cell		-46788	134218	LOH-DCT		-462351	-63579.3	PT		-462471	-65134.3	PT		-425372	-62928.3	LOH-DCT		-494303	-75084.3	PT
4.41617	-6.37185	Fibroblast		-50782.2	138097	PT		-462353	-63578.3	PT		-462470	-65132.3	PT		-425362	-62938.3	LOH-DCT		-494309	-75085.3	PT
1.13876	-9.23567	SMC		-46672	137832	LOH-DCT		-462360	-63574.3	PT		-462456	-65118.3	PT		-425362	-62940.3	LOH-DCT		-494367	-75056.3	PT
0.414858	2.8871	PT		-49250.2	141690	Mesangial Cell		-462361	-63573.3	PT		-462450	-65115.3	PT		-425366	-62947.3	LOH-DCT		-494379	-75043.3	PT
-1.74285	4.04963	PT		-46243	141458	PT		-462387	-63546.3	PT		-462447	-65114.3	PT		-425368	-62950.3	LOH-DCT		-494374	-75038.3	PT
5.4801	-0.398866	Fibroblast		-49093.2	134006	PT		-462387	-63535.3	PT		-462442	-65113.3	PT		-425381	-62965.3	LOH-DCT		-494360	-75031.3	PT
5.76143	-6.29677	PT		-44499	134218	PT		-462386	-63530.3	PT		-462430	-65111.3	PT		-425386	-62970.3	LOH-DCT		-494357	-75030.3	PT
-4.34494	4.57347	PT		-50068.2	138093	PT		-462385	-63527.3	PT		-462427	-65111.3	PT		-425394	-62976.3	LOH-DCT		-494352	-75029.3	PT
-4.27268	2.93674	PT		-41884	137836	Mesangial Cell		-462384	-63525.3	PT		-463051	-65113.3	CD		-425396	-62977.3	LOH-DCT		-494341	-75029.3	PT
-2.55932	5.88662	PT		-48393.2	141688	CD		-462378	-63518.3	PT		-463046	-65114.3	CD		-425399	-62978.3	LOH-DCT		-492991	-75037.3	PT
0.538484	2.45434	PT		-45081	141469	PT		-462364	-63504.3	PT		-463038	-65116.3	CD		-425413	-62978.3	LOH-DCT		-492986	-75038.3	PT
-1.10749	2.0382	T Cell		-52019.2	136180	LOH-DCT		-462351	-63496.3	PT		-463035	-65117.3	CD		-425416	-62977.3	LOH-DCT		-492977	-75041.3	PT
3.21879	3.18523	PT		-44765	136252	Fibroblast		-462349	-63495.3	PT		-463029	-65120.3	CD		-425418	-62976.3	LOH-DCT		-492967	-75046.3	PT
1.49228	4.19194	PT		-47885.2	139906	Endothelia Glomerular		-462344	-63493.3	PT		-463018	-65131.3	CD		-425425	-62969.3	LOH-DCT		-492954	-75059.3	PT
-4.32267	3.02106	PT		-45881	139858	CD		-462341	-63492.3	PT		-463017	-65133.3	CD		-425428	-62963.3	LOH-DCT		-492953	-75061.3	PT
-3.17965	4.2648	PT		-51533.2	143528	PT		-462333	-63490.3	PT		-463016	-65136.3	CD		-425429	-62960.3	LOH-DCT		-492952	-75064.3	PT
1.20785	1.92006	PT		-44991	143499	CD		-462328	-63489.3	PT		-463015	-65141.3	CD		-425430	-62955.3	LOH-DCT		-492952	-75084.3	PT
-3.08957	-1.90467	T Cell		-47770.2	134011	PT		-462315	-63489.3	PT		-463015	-65144.3	CD		-425430	-62946.3	LOH-DCT		-492953	-75087.3	PT
-3.61891	-5.92132	Myeloid Cell		-46540	134220	Endothelia		-465500	-63962.7	LOH-DCT		-463021	-65149.3	CD		-425429	-62941.3	LOH-DCT		-492962	-75105.3	PT
-8.1935	0.332388	Myeloid Cell		-48692.2	138104	SMC		-465496	-63966.7	LOH-DCT		-463026	-65153.3	CD		-425428	-62938.3	LOH-DCT		-492971	-75114.3	PT
-0.784915	-5.20689	Fibroblast		-45182	137838	PT		-465495	-63968.7	LOH-DCT		-463036	-65159.3	CD		-425421	-62924.3	LOH-DCT		-492985	-75121.3	PT
0.730565	-7.24217	SMC		-51471.2	141692	PT		-465494	-63971.7	LOH-DCT		-463046	-65164.3	CD		-425409	-62912.3	LOH-DCT		-492990	-75121.3	PT
-0.527978	-6.69039	SMC		-43331	141470	SMC		-465492	-63981.7	LOH-DCT		-463063	-65171.3	CD		-425405	-62913.3	LOH-DCT		-492992	-75120.3	PT
-1.29935	4.72334	PT		-49718.2	134001	CD		-465493	-63988.7	LOH-DCT		-463065	-65167.3	CD		-425912	-62923.3	CD		-493003	-75113.3	PT
-0.429983	2.70774	PT		-45059	134219	PT		-465494	-63993.7	LOH-DCT		-463067	-65144.3	CD		-425907	-62924.3	CD		-493035	-75090.3	PT
5.40423	-0.103693	PT		-47455.2	138095	CD		-465495	-63996.7	LOH-DCT		-463067	-65130.3	CD		-425898	-62927.3	CD		-493040	-75085.3	PT
0.285114	-10.1631	SMC		-42091	137840	Endothelia Glomerular		-465499	-64006.7	LOH-DCT		-463054	-65114.3	CD		-425888	-62932.3	CD		-493048	-75076.3	PT
-3.34111	-4.98881	Myeloid Cell		-48313.2	141686	Endothelia		-465500	-64008.7	LOH-DCT		-463053	-65113.3	CD		-425875	-62945.3	CD		-493048	-75071.3	PT
2.17112	2.3934	PT		-46747	141448	PT		-465509	-64017.7	LOH-DCT		-463051	-65113.3	CD		-425872	-62951.3	CD		-493047	-75068.3	PT
1.02352	-7.40665	LOH-DCT		-50177.2	134008	PT		-465527	-64029.7	LOH-DCT		-459797	-65121.3	PT		-425871	-62954.3	CD		-493042	-75058.3	PT
-3.24304	-4.28657	Myeloid Cell		-45612	134218	PT		-465529	-64030.7	LOH-DCT		-459792	-65122.3	PT		-425870	-62959.3	CD		-493030	-75046.3	PT
0.729464	2.37916	PT		-50607.2	138109	CD		-465532	-64031.7	LOH-DCT		-459789	-65123.3	PT		-425870	-62969.3	CD		-493027	-75045.3	PT
0.997025	-4.89972	Endothelia		-46764	137836	LOH-DCT		-465549	-64019.7	LOH-DCT		-459787	-65124.3	PT		-425889	-62984.3	CD		-492997	-75037.3	PT
-10.1782	-0.343689	B Cell		-49024.2	141670	Mesangial Cell		-465557	-64013.7	LOH-DCT		-459776	-65135.3	PT		-425905	-62990.3	CD		-492991	-75037.3	PT
-4.51889	-3.76789	Myeloid Cell		-42793	141462	PT		-465575	-63997.7	LOH-DCT		-459775	-65137.3	PT		-425923	-62991.3	CD		-492279	-72995.3	Fibroblast
0.992667	2.31349	PT		-48262.2	133998	PT		-465578	-63975.7	LOH-DCT		-459774	-65140.3	PT		-425924	-62991.3	CD		-492268	-73011.3	Fibroblast
-1.25811	-5.04747	LOH-DCT		-45959	134210	LOH-DCT		-465576	-63967.7	LOH-DCT		-459773	-65145.3	PT		-425955	-62972.3	CD		-492262	-73035.3	Fibroblast
0.914944	-7.50703	Endothelia		-50276.2	138107	Endothelia		-465575	-63964.7	LOH-DCT		-459773	-65157.3	PT		-425956	-62971.3	CD		-492261	-73041.3	Fibroblast
-1.11038	-1.08403	Myeloid Cell		-42373	137833	Endothelia Glomerular		-465574	-63962.7	LOH-DCT		-459774	-65162.3	PT		-425959	-62967.3	CD		-492261	-73042.3	Fibroblast
0.346649	-9.89233	SMC		-48521.2	141675	CD		-465569	-63957.7	LOH-DCT		-459775	-65165.3	PT		-425960	-62965.3	CD		-492284	-73046.3	Fibroblast
0.260659	-5.49624	Fibroblast		-44668	141454	PT		-465567	-63956.7	LOH-DCT		-459776	-65167.3	PT		-425960	-62960.3	CD		-492294	-73047.3	Fibroblast
0.283854	-9.99236	SMC		-51224.2	133996	LOH-DCT		-465552	-63951.7	LOH-DCT		-459780	-65173.3	PT		-425959	-62956.3	CD		-492307	-73047.3	Fibroblast
5.07526	-4.49431	Endothelia		-45123	134209	PT		-465500	-63962.7	LOH-DCT		-459792	-65185.3	PT		-425950	-62938.3	CD		-492323	-73039.3	Fibroblast
1.42878	-6.39907	Fibroblast		-47799.2	138100	PT		-470095	-64916.3	PT		-459817	-65187.3	PT		-425942	-62928.3	CD		-492323	-73032.3	Fibroblast
0.547908	-4.89719	SMC		-46611	137836	LOH-DCT		-470090	-64917.3	PT		-459823	-65187.3	PT		-425940	-62926.3	CD		-492322	-73027.3	Fibroblast
-8.18291	0.357011	B Cell		-47418.2	141678	CD		-470087	-64920.3	PT		-459851	-65186.3	PT		-425935	-62925.3	CD		-492321	-73024.3	Fibroblast
1.59549	-3.73715	Endothelia		-46640	141444	LOH-DCT		-470029	-64979.3	PT		-459854	-65185.3	PT		-425923	-62923.3	CD		-492320	-73022.3	Fibroblast
-3.14604	-1.91908	T Cell		-49766.2	134008	CD		-470029	-64986.3	PT		-459877	-65177.3	PT		-425912	-62923.3	CD		-492318	-73019.3	Fibroblast
-10.2567	-0.397689	PT		-42787	134206	LOH-DCT		-470036	-65013.3	PT		-459879	-65175.3	PT		-423204	-62935.3	Fibroblast		-492310	-73010.3	Fibroblast
-8.17186	0.398155	PT		-47490.2	138085	CD		-470037	-65016.3	PT		-459880	-65172.3	PT		-423199	-62936.3	Fibroblast		-492304	-73004.3	Fibroblast
0.37766	2.66913	PT		-45710	137808	PT		-470040	-65022.3	PT		-459881	-65167.3	PT		-423196	-62937.3	Fibroblast		-492298	-73001.3	Fibroblast
-0.156792	2.76926	PT		-49424.2	141679	Endothelia Glomerular		-470048	-65032.3	PT		-459881	-65158.3	PT		-423186	-62942.3	Fibroblast		-492288	-72997.3	Fibroblast
2.01449	0.496414	PT		-42040	141437	LOH-DCT		-470054	-65038.3	PT		-459880	-65153.3	PT		-423180	-62946.3	Fibroblast		-492282	-72995.3	Fibroblast
-3.13409	-4.16368	Myeloid Cell		-48313.2	134006	PT		-470125	-65023.3	PT		-459879	-65150.3	PT		-423168	-62956.3	Fibroblast		-492279	-72995.3	Fibroblast
-3.45269	-4.16028	Myeloid Cell		-41887	134211	LOH-DCT		-470131	-65019.3	PT		-459878	-65148.3	PT		-423159	-62965.3	Fibroblast		-494379	-75044.3	T Cell
-0.567346	-5.48936	Myeloid Cell		-48459.2	138077	LOH-DCT		-470133	-65017.3	PT		-459866	-65136.3	PT		-423153	-62973.3	Fibroblast		-494338	-75063.3	T Cell
1.94076	-2.80994	Endothelia		-46468	137826	LOH-DCT		-470135	-65011.3	PT		-459852	-65129.3	PT		-423144	-62991.3	Fibroblast		-494322	-75071.3	T Cell
0.212973	-10.0856	SMC		-48569.2	141659	CD		-470135	-64986.3	PT		-459843	-65126.3	PT		-423144	-62997.3	Fibroblast		-494316	-75077.3	T Cell
-2.79652	3.71949	PT		-45458	141440	PT		-470131	-64952.3	PT		-459818	-65121.3	PT		-423152	-63031.3	Fibroblast		-494311	-75084.3	T Cell
-4.61392	-3.53035	PT		-50492.2	133993	LOH-DCT		-470129	-64945.3	PT		-459797	-65121.3	PT		-423154	-63039.3	Fibroblast		-494311	-75086.3	T Cell
0.0903515	-9.87028	SMC		-44999	134207	PT		-470124	-64930.3	PT		-460905	-63995.3	CD		-423162	-63049.3	Fibroblast		-494312	-75087.3	T Cell
2.76382	2.11827	PT		-47624.2	138054	CD		-470108	-64919.3	PT		-460888	-64001.3	CD		-423170	-63057.3	Fibroblast		-494324	-75098.3	T Cell
-4.04521	4.79624	PT		-41498	137828	Podocyte		-470106	-64918.3	PT		-460860	-64013.3	CD		-423186	-63057.3	Fibroblast		-494332	-75104.3	T Cell
1.34401	-1.79398	SMC		-50985.2	141673	LOH-DCT		-470103	-64917.3	PT		-460821	-64033.3	CD		-423191	-63056.3	Fibroblast		-494334	-75105.3	T Cell
1.27379	-1.70344	SMC		-44251	141433	Endothelia		-470098	-64916.3	PT		-460820	-64034.3	CD		-423194	-63055.3	Fibroblast		-494350	-75112.3	T Cell
1.98205	-3.06586	LOH-DCT		-47241.2	134000	Endothelia		-470095	-64916.3	PT		-460815	-64045.3	CD		-423204	-63050.3	Fibroblast		-494354	-75112.3	T Cell
0.558238	-9.57237	Endothelia		-45180	134207	PT		-475819	-66176	PT		-460815	-64049.3	CD		-423211	-63043.3	Fibroblast		-494396	-75090.3	T Cell
-4.30851	4.56498	PT		-51422.2	138096	PT		-475763	-66206	PT		-460834	-64110.3	CD		-423231	-63011.3	Fibroblast		-494397	-75089.3	T Cell
1.3792	-6.37487	Fibroblast		-41638	137826	PT		-475759	-66210	PT		-460836	-64114.3	CD		-423232	-63009.3	Fibroblast		-494403	-75071.3	T Cell
5.48711	-0.310877	Fibroblast		-48855.2	141669	Podocyte		-475753	-66218	PT		-460838	-64116.3	CD		-423233	-63006.3	Fibroblast		-494403	-75066.3	T Cell
-1.16325	-7.4343	Fibroblast		-46417	141447	PT		-475748	-66225	PT		-460842	-64118.3	CD		-423240	-62971.3	Fibroblast		-494401	-75060.3	T Cell
-1.06855	-0.998761	Myeloid Cell		-48749.2	133998	PT		-475747	-66228	PT		-460860	-64124.3	CD		-423240	-62964.3	Fibroblast		-494400	-75058.3	T Cell
5.35095	-6.12344	PT		-43765	134199	PT		-475747	-66230	PT		-460884	-64128.3	CD		-423239	-62959.3	Fibroblast		-494390	-75048.3	T Cell
-4.03564	4.54532	PT		-48693.2	138072	SMC		-475751	-66234	PT		-460892	-64129.3	CD		-423238	-62956.3	Fibroblast		-494384	-75045.3	T Cell
0.851533	1.96149	PT		-46407	137821	Endothelia		-475804	-66281	PT		-460897	-64129.3	CD		-423237	-62954.3	Fibroblast		-494381	-75044.3	T Cell
0.196828	-9.99666	SMC		-47740.2	141642	CD		-475829	-66294	PT		-460899	-64128.3	CD		-423221	-62938.3	Fibroblast		-494379	-75044.3	T Cell
2.10283	-2.7887	Endothelia		-46554	141440	PT		-475831	-66295	PT		-460919	-64077.3	CD		-423219	-62937.3	Fibroblast		-494057	-75057.3	LOH-DCT
0.487154	2.43039	PT		-49352.2	136419	Endothelia		-475843	-66300	PT		-460923	-64049.3	CD		-423216	-62936.3	Fibroblast		-494052	-75058.3	LOH-DCT
3.04463	-4.6045	Endothelia		-44163	136411	PT		-475853	-66304	PT		-460923	-64040.3	CD		-423211	-62935.3	Fibroblast		-494049	-75059.3	LOH-DCT
2.4411	-2.76145	PT		-48909.2	140070	CD		-475859	-66304	PT		-460921	-64016.3	CD		-423204	-62935.3	Fibroblast		-494043	-75062.3	LOH-DCT
2.45611	3.57301	PT		-46052	140061	PT		-475866	-66302	PT		-460920	-64011.3	CD		-424851	-62967.3	Fibroblast		-494036	-75069.3	LOH-DCT
0.530517	2.44653	PT		-48405.2	143720	LOH-DCT		-475869	-66301	PT		-460919	-64008.3	CD		-424846	-62972.3	Fibroblast		-494033	-75075.3	LOH-DCT
-3.46363	-1.56811	Myeloid Cell		-43008	143706	PT		-475877	-66297	PT		-460916	-64002.3	CD		-424872	-63029.3	Fibroblast		-494032	-75078.3	LOH-DCT
1.24653	-5.56523	Fibroblast		-50197.2	136204	PT		-475910	-66206	PT		-460910	-63996.3	CD		-424874	-63033.3	Fibroblast		-494031	-75083.3	LOH-DCT
-8.24166	0.290552	B Cell		-46416	136243	LOH-DCT		-475911	-66201	PT		-460908	-63995.3	CD		-424877	-63038.3	Fibroblast		-494031	-75084.3	LOH-DCT
-3.31723	-5.67856	Myeloid Cell		-47436.2	139912	Mesangial Cell		-475911	-66200	PT		-460905	-63995.3	CD		-424878	-63039.3	Fibroblast		-494033	-75087.3	LOH-DCT
-3.2689	-3.9543	Myeloid Cell		-45083	139864	PT		-475910	-66195	PT		-463144	-65141.3	CD		-424888	-63039.3	Fibroblast		-494036	-75091.3	LOH-DCT
0.690027	2.50116	PT		-51409.2	143524	PT		-475909	-66192	PT		-463132	-65143.3	CD		-424893	-63038.3	Fibroblast		-494046	-75102.3	LOH-DCT
-3.33355	-4.18259	PT		-41634	143486	LOH-DCT		-475908	-66190	PT		-463126	-65145.3	CD		-424902	-63035.3	Fibroblast		-494059	-75115.3	LOH-DCT
1.96015	0.501024	PT		-52189.2	133996	PT		-475903	-66185	PT		-463125	-65149.3	CD		-424904	-63034.3	Fibroblast		-494070	-75121.3	LOH-DCT
5.77671	-6.38879	SMC		-42100	134210	PT		-475900	-66183	PT		-463123	-65158.3	CD		-424910	-63030.3	Fibroblast		-494075	-75121.3	LOH-DCT
0.822007	-6.96628	PT		-49813.2	138077	LOH-DCT		-475832	-66170	PT		-463120	-65173.3	CD		-424917	-63023.3	Fibroblast		-494080	-75120.3	LOH-DCT
-1.67936	-2.74862	Fibroblast		-45774	137810	Endothelia		-475819	-66176	PT		-463120	-65177.3	CD		-424918	-63021.3	Fibroblast		-494083	-75119.3	LOH-DCT
-3.60688	-6.11981	PT		-51562.2	141663	LOH-DCT		-486825	-69534.3	SMC		-463126	-65186.3	CD		-424921	-63012.3	Fibroblast		-494085	-75118.3	LOH-DCT
-4.4838	-3.44885	Myeloid Cell		-45291	141443	PT		-486820	-69535.3	SMC		-463127	-65187.3	CD		-424922	-63007.3	Fibroblast		-494096	-75107.3	LOH-DCT
-0.850183	-7.18782	Fibroblast		-48585.2	133988	PT		-486817	-69538.3	SMC		-463135	-65187.3	CD		-424922	-63004.3	Fibroblast		-494097	-75105.3	LOH-DCT
0.00569519	2.42925	Myeloid Cell		-43208	134193	LOH-DCT		-486812	-69547.3	SMC		-463176	-65179.3	CD		-424921	-63001.3	Fibroblast		-494097	-75103.3	LOH-DCT
1.28446	-6.40505	Fibroblast		-47124.2	138083	CD		-486797	-69578.3	SMC		-463186	-65174.3	CD		-424898	-62975.3	Fibroblast		-494096	-75098.3	LOH-DCT
-1.00739	-6.74107	Fibroblast		-45866	137815	PT		-486794	-69587.3	SMC		-463186	-65168.3	CD		-424890	-62971.3	Fibroblast		-494095	-75094.3	LOH-DCT
0.0560712	-10.0444	SMC		-47028.2	141656	CD		-486789	-69612.3	SMC		-463183	-65154.3	CD		-424882	-62969.3	Fibroblast		-494089	-75079.3	LOH-DCT
2.46958	-2.52535	Endothelia		-45216	141438	PT		-486792	-69627.3	SMC		-463165	-65141.3	CD		-424866	-62967.3	Fibroblast		-494080	-75061.3	LOH-DCT
-3.2784	-1.74867	T Cell		-52347.2	133963	PT		-486794	-69635.3	SMC		-463144	-65141.3	CD		-424851	-62967.3	Fibroblast		-494071	-75058.3	LOH-DCT
-2.14782	4.65535	PT		-43005	134186	LOH-DCT		-486799	-69650.3	SMC		-461962	-65132.3	Fibroblast		-426584	-62969.3	Fibroblast		-494066	-75057.3	LOH-DCT
2.26118	-2.8459	Endothelia		-48829.2	138063	Endothelia		-486800	-69652.3	SMC		-461930	-65138.3	Fibroblast		-426577	-62970.3	Fibroblast		-494057	-75057.3	LOH-DCT
-4.37457	-3.40565	T Cell		-42845	137808	PT		-486815	-69667.3	SMC		-461925	-65139.3	Fibroblast		-426567	-62973.3	Fibroblast		-493540	-75060.3	Fibroblast
-10.258	-0.377584	PT		-49343.2	141649	Mesangial Cell		-486817	-69668.3	SMC		-461923	-65141.3	Fibroblast		-426566	-62975.3	Fibroblast		-493514	-75066.3	Fibroblast
0.390321	-4.81166	Fibroblast		-44377	141417	Endothelia		-486820	-69669.3	SMC		-461903	-65166.3	Fibroblast		-426565	-62978.3	Fibroblast		-493511	-75067.3	Fibroblast
3.1137	5.31031	PT		-52080.2	133989	PT		-486852	-69677.3	SMC		-461900	-65170.3	Fibroblast		-426564	-62983.3	Fibroblast		-493509	-75068.3	Fibroblast
3.08256	2.67287	PT		-42550	134187	PT		-486857	-69678.3	SMC		-461896	-65176.3	Fibroblast		-426564	-62991.3	Fibroblast		-493498	-75079.3	Fibroblast
-4.04149	3.10606	PT		-47403.2	138078	CD		-486905	-69682.3	SMC		-461893	-65182.3	Fibroblast		-426565	-62996.3	Fibroblast		-493497	-75081.3	Fibroblast
-2.59213	-2.30076	Fibroblast		-44689	137797	PT		-486907	-69682.3	SMC		-461893	-65183.3	Fibroblast		-426566	-62999.3	Fibroblast		-493494	-75090.3	Fibroblast
0.360505	-9.8199	SMC		-47168.2	141660	CD		-486919	-69674.3	SMC		-461894	-65185.3	Fibroblast		-426571	-63009.3	Fibroblast		-493494	-75097.3	Fibroblast
-10.326	-0.413757	PT		-43396	141421	PT		-486922	-69671.3	SMC		-461905	-65196.3	Fibroblast		-426582	-63020.3	Fibroblast		-493495	-75098.3	Fibroblast
-0.786874	-6.78211	LOH-DCT		-50717.2	133967	PT		-486939	-69650.3	SMC		-461911	-65199.3	Fibroblast		-426588	-63023.3	Fibroblast		-493520	-75114.3	Fibroblast
-0.944238	-7.26154	T Cell		-42347	134187	Endothelia		-486939	-69643.3	SMC		-461946	-65208.3	Fibroblast		-426591	-63024.3	Fibroblast		-493544	-75126.3	Fibroblast
0.70446	-0.39382	Endothelia		-49402.2	138086	PT		-486938	-69638.3	SMC		-461950	-65208.3	Fibroblast		-426596	-63025.3	Fibroblast		-493566	-75134.3	Fibroblast
3.30098	-2.363	Endothelia		-45103	137770	Endothelia		-486935	-69629.3	SMC		-461958	-65206.3	Fibroblast		-426608	-63025.3	Fibroblast		-493571	-75134.3	Fibroblast
-2.83429	9.75377	PT		-48466.2	141646	CD		-486934	-69627.3	SMC		-461961	-65205.3	Fibroblast		-426613	-63024.3	Fibroblast		-493573	-75133.3	Fibroblast
1.3108	-2.92396	Endothelia		-42102	141430	LOH-DCT		-486918	-69610.3	SMC		-461967	-65202.3	Fibroblast		-426616	-63023.3	Fibroblast		-493584	-75122.3	Fibroblast
-0.335238	-7.25692	Fibroblast		-49236.2	133953	PT		-486913	-69605.3	SMC		-461968	-65201.3	Fibroblast		-426622	-63020.3	Fibroblast		-493590	-75114.3	Fibroblast
1.71058	-8.8312	SMC		-46841	134177	LOH-DCT		-486836	-69537.3	SMC		-461969	-65199.3	Fibroblast		-426633	-63009.3	Fibroblast		-493597	-75102.3	Fibroblast
-10.2974	-0.426201	B Cell		-51689.2	138066	PT		-486834	-69536.3	SMC		-461987	-65160.3	Fibroblast		-426636	-63003.3	Fibroblast		-493598	-75100.3	Fibroblast
9.46324	-1.09947	PT		-43855	137809	PT		-486831	-69535.3	SMC		-461987	-65155.3	Fibroblast		-426637	-63000.3	Fibroblast		-493598	-75095.3	Fibroblast
3.51153	4.08702	PT		-50728.2	141632	LOH-DCT		-486826	-69534.3	SMC		-461979	-65147.3	Fibroblast		-426638	-62995.3	Fibroblast		-493597	-75092.3	Fibroblast
-0.82576	2.24562	PT		-46909	141438	PT		-486825	-69534.3	SMC		-461963	-65132.3	Fibroblast		-426638	-62994.3	Fibroblast		-493596	-75090.3	Fibroblast
-4.05771	5.63154	PT		-51511.2	133988	Myeloid Cell		-493141	-72507.3	CD		-461962	-65132.3	Fibroblast		-426637	-62989.3	Fibroblast		-493579	-75073.3	Fibroblast
-3.57119	-5.78147	Endothelia		-43300	134184	LOH-DCT		-493136	-72508.3	CD		-460987	-65133.3	Fibroblast		-426634	-62980.3	Fibroblast		-493551	-75062.3	Fibroblast
-0.214535	2.73017	PT		-47535.2	138072	CD		-493133	-72509.3	CD		-460982	-65134.3	Fibroblast		-426633	-62978.3	Fibroblast		-493545	-75060.3	Fibroblast
3.23021	3.16638	PT		-42291	137802	Mesangial Cell		-493131	-72510.3	CD		-460979	-65135.3	Fibroblast		-426630	-62975.3	Fibroblast		-493540	-75060.3	Fibroblast
1.27977	-5.80415	SMC		-46972.2	141641	CD		-493125	-72514.3	CD		-460977	-65136.3	Fibroblast		-426603	-62970.3	Fibroblast		-494417	-75063.3	Endothelia
0.819306	-0.372806	Endothelia		-46462	141423	PT		-493120	-72519.3	CD		-460968	-65145.3	Fibroblast		-426592	-62969.3	Fibroblast		-494412	-75064.3	Endothelia
-1.58564	3.7723	PT		-49446.2	133964	PT		-493103	-72537.3	CD		-460967	-65147.3	Fibroblast		-426584	-62969.3	Fibroblast		-494409	-75065.3	Endothelia
-3.57264	-4.30429	Myeloid Cell		-41927	134190	PT		-493103	-72541.3	CD		-460966	-65150.3	Fibroblast		-424844	-62973.3	PT		-494407	-75066.3	Endothelia
-8.16099	0.385572	SMC		-51456.2	138062	PT		-493104	-72558.3	CD		-460965	-65155.3	Fibroblast		-424842	-62976.3	PT		-494404	-75069.3	Endothelia
1.10811	-9.20672	SMC		-42344	137787	Endothelia Glomerular		-493108	-72564.3	CD		-460965	-65159.3	Fibroblast		-424825	-63006.3	PT		-494401	-75077.3	Endothelia
-0.362108	-6.76679	Fibroblast		-47552.2	141651	CD		-493134	-72600.3	CD		-460966	-65164.3	Fibroblast		-424825	-63008.3	PT		-494399	-75083.3	Endothelia
0.945835	-4.9366	Fibroblast		-45916	141410	Endothelia		-493138	-72604.3	CD		-460967	-65167.3	Fibroblast		-424833	-63014.3	PT		-494399	-75091.3	Endothelia
0.935019	5.58096	PT		-48841.2	133964	PT		-493140	-72605.3	CD		-460970	-65173.3	Fibroblast		-424857	-63031.3	PT		-494420	-75131.3	Endothelia
-3.12557	-1.86552	Myeloid Cell		-46802	134177	LOH-DCT		-493147	-72605.3	CD		-460981	-65184.3	Fibroblast		-424866	-63036.3	PT		-494421	-75132.3	Endothelia
1.38073	-4.01422	Fibroblast		-48528.2	138071	LOH-DCT		-493157	-72604.3	CD		-460991	-65189.3	Fibroblast		-424874	-63040.3	PT		-494430	-75140.3	Endothelia
5.39398	-3.08403	Myeloid Cell		-44974	137793	PT		-493175	-72600.3	CD		-460994	-65190.3	Fibroblast		-424876	-63040.3	PT		-494440	-75147.3	Endothelia
2.07901	0.708336	PT		-51513.2	141640	PT		-493183	-72598.3	CD		-460999	-65191.3	Fibroblast		-424877	-63039.3	PT		-494443	-75149.3	Endothelia
0.131535	-4.90152	PT		-45329	141421	PT		-493192	-72594.3	CD		-461009	-65191.3	Fibroblast		-424864	-63001.3	PT		-494446	-75150.3	Endothelia
3.472	1.82469	PT		-47018.2	133976	LOH-DCT		-493233	-72540.3	CD		-461015	-65189.3	Fibroblast		-424856	-62981.3	PT		-494454	-75152.3	Endothelia
9.64147	-1.28165	Myeloid Cell		-44549	134171	PT		-493235	-72537.3	CD		-461017	-65188.3	Fibroblast		-424852	-62977.3	PT		-494459	-75153.3	Endothelia
-3.0454	-4.23013	Endothelia		-47164.2	138077	CD		-493234	-72535.3	CD		-461028	-65177.3	Fibroblast		-424847	-62973.3	PT		-494464	-75152.3	Endothelia
-3.51138	-5.81688	Myeloid Cell		-42918	137783	Endothelia		-493230	-72530.3	CD		-461029	-65175.3	Fibroblast		-424845	-62972.3	PT		-494473	-75149.3	Endothelia
0.417306	-4.84476	SMC		-51834.2	141650	LOH-DCT		-493220	-72520.3	CD		-461030	-65172.3	Fibroblast		-424844	-62973.3	PT		-494475	-75148.3	Endothelia
-1.17056	6.65624	PT		-42570	141424	PT		-493218	-72519.3	CD		-461031	-65167.3	Fibroblast		-425870	-62970.3	CD		-494486	-75137.3	Endothelia
-0.229365	-5.37518	Fibroblast		-49565.2	136195	PT		-493209	-72516.3	CD		-461031	-65162.3	Fibroblast		-425868	-62971.3	CD		-494487	-75135.3	Endothelia
0.684747	-0.621428	Endothelia		-45076	136265	PT		-493196	-72512.3	CD		-461030	-65157.3	Fibroblast		-425867	-62972.3	CD		-494488	-75132.3	Endothelia
-1.34039	4.69196	PT		-49292.2	139894	LOH-DCT		-493187	-72510.3	CD		-461028	-65151.3	Fibroblast		-425855	-62987.3	CD		-494489	-75127.3	Endothelia
-2.47346	-1.8133	Endothelia		-42320	139869	PT		-493182	-72509.3	CD		-461027	-65149.3	Fibroblast		-425853	-62990.3	CD		-494489	-75110.3	Endothelia
-0.411365	2.21289	T Cell		-51482.2	143510	PT		-493148	-72507.3	CD		-461026	-65148.3	Fibroblast		-425851	-62994.3	CD		-494488	-75105.3	Endothelia
0.911093	-7.44884	Fibroblast		-45336	143509	Podocyte		-493141	-72507.3	CD		-461012	-65138.3	Fibroblast		-425848	-63002.3	CD		-494485	-75096.3	Endothelia
0.818873	1.98354	PT		-51016.2	133973	PT		-443871	-63169	LOH-DCT		-461006	-65134.3	Fibroblast		-425848	-63005.3	CD		-494482	-75090.3	Endothelia
0.23314	-10.0477	SMC		-43360	134182	LOH-DCT		-443871	-63222	LOH-DCT		-461004	-65133.3	Fibroblast		-425849	-63006.3	CD		-494476	-75083.3	Endothelia
2.40974	-2.73342	Endothelia		-48923.2	138059	Myeloid Cell		-443889	-63229	LOH-DCT		-460987	-65133.3	Fibroblast		-425906	-63006.3	CD		-494471	-75078.3	Endothelia
-0.376113	2.61164	PT		-46711	137783	LOH-DCT		-443892	-63230	LOH-DCT		-462364	-65142.3	PT		-425912	-63005.3	CD		-494466	-75074.3	Endothelia
0.0456875	-9.90766	T Cell		-49278.2	141640	Podocyte		-443915	-63229	LOH-DCT		-462355	-65145.3	PT		-425916	-63004.3	CD		-494464	-75073.3	Endothelia
1.45166	2.88514	PT		-41688	141428	PT		-443926	-63228	LOH-DCT		-462341	-65152.3	PT		-425918	-63003.3	CD		-494455	-75070.3	Endothelia
2.9625	-4.71595	LOH-DCT		-51398.2	133964	LOH-DCT		-443931	-63227	LOH-DCT		-462333	-65160.3	PT		-425922	-63000.3	CD		-494433	-75064.3	Endothelia
1.06527	1.86212	PT		-41809	134169	LOH-DCT		-443934	-63226	LOH-DCT		-462333	-65163.3	PT		-425924	-62998.3	CD		-494428	-75063.3	Endothelia
-4.07678	5.00322	PT		-52378.2	138053	PT		-443945	-63221	LOH-DCT		-462381	-65244.3	PT		-425924	-62993.3	CD		-494417	-75063.3	Endothelia
0.456887	3.90685	LOH-DCT		-46463	137784	B Cell		-443947	-63220	LOH-DCT		-462383	-65245.3	PT		-425922	-62991.3	CD		-494807	-75065.3	Endothelia
4.75577	-6.1881	PT		-48308.2	141635	Fibroblast		-443979	-63202	LOH-DCT		-462396	-65248.3	PT		-425871	-62970.3	CD		-494802	-75066.3	Endothelia
-0.439289	-5.65149	Fibroblast		-43821	141421	PT		-443984	-63197	LOH-DCT		-462401	-65249.3	PT		-425870	-62970.3	CD		-494799	-75067.3	Endothelia
-4.04029	4.68209	LOH-DCT		-49848.2	133962	CD		-443985	-63195	LOH-DCT		-462409	-65249.3	PT		-423701	-63241.3	SMC		-494797	-75068.3	Endothelia
-1.14737	6.54319	PT		-43838	134162	PT		-443986	-63192	LOH-DCT		-462414	-65248.3	PT		-423653	-63283.3	SMC		-494778	-75087.3	Endothelia
-1.03786	-7.00266	Fibroblast		-50132.2	138060	PT		-443987	-63187	LOH-DCT		-462417	-65247.3	PT		-423649	-63287.3	SMC		-494774	-75093.3	Endothelia
2.05153	-2.57147	Endothelia		-43579	137780	PT		-443987	-63183	LOH-DCT		-462419	-65246.3	PT		-423649	-63288.3	SMC		-494774	-75130.3	Endothelia
0.38465	2.9288	PT		-49447.2	141636	Podocyte		-443986	-63178	LOH-DCT		-462420	-65244.3	PT		-423668	-63335.3	SMC		-494779	-75145.3	Endothelia
1.44064	3.9115	PT		-41772	141419	PT		-443985	-63175	LOH-DCT		-462427	-65216.3	PT		-423669	-63336.3	SMC		-494780	-75147.3	Endothelia
-3.2563	-1.9372	T Cell		-48664.2	133954	CD		-443984	-63173	LOH-DCT		-462429	-65196.3	PT		-423672	-63337.3	SMC		-494788	-75161.3	Endothelia
-1.72727	-2.72309	Fibroblast		-44874	134170	Fibroblast		-443980	-63169	LOH-DCT		-462429	-65189.3	PT		-423683	-63340.3	SMC		-494801	-75174.3	Endothelia
1.59745	-2.93163	SMC		-50179.2	138034	PT		-443871	-63169	LOH-DCT		-462417	-65173.3	PT		-423688	-63341.3	SMC		-494807	-75177.3	Endothelia
-3.76252	5.81477	LOH-DCT		-46833	137782	LOH-DCT		-448821	-63229	LOH-DCT		-462403	-65159.3	PT		-423710	-63343.3	SMC		-494810	-75178.3	Endothelia
-6.93339	-0.878796	B Cell		-49401.2	141629	Endothelia Glomerular		-448816	-63233	LOH-DCT		-462379	-65139.3	PT		-423726	-63343.3	SMC		-494815	-75179.3	Endothelia
1.89758	-2.55231	B Cell		-44731	141418	PT		-448814	-63236	LOH-DCT		-462364	-65142.3	PT		-423731	-63342.3	SMC		-494827	-75179.3	Endothelia
0.0889527	-9.91055	SMC		-52244.2	133957	PT		-448812	-63240	LOH-DCT		-460865	-65141.3	PT		-423734	-63341.3	SMC		-494832	-75178.3	Endothelia
-1.16605	-7.37262	Fibroblast		-42647	134163	LOH-DCT		-448811	-63243	LOH-DCT		-460850	-65144.3	PT		-423740	-63338.3	SMC		-494835	-75177.3	Endothelia
0.360376	2.90308	PT		-50256.2	138032	PT		-448811	-63246	LOH-DCT		-460847	-65145.3	PT		-423755	-63323.3	SMC		-494845	-75172.3	Endothelia
1.42311	-4.31063	Endothelia		-42332	137744	Mesangial Cell		-448812	-63249	LOH-DCT		-460837	-65149.3	PT		-423756	-63321.3	SMC		-494854	-75163.3	Endothelia
1.26405	3.70581	PT		-48413.2	141606	CD		-448815	-63255	LOH-DCT		-460827	-65154.3	PT		-423757	-63314.3	SMC		-494856	-75159.3	Endothelia
1.07045	1.87751	PT		-44011	141417	Fibroblast		-448836	-63276	LOH-DCT		-460810	-65171.3	PT		-423759	-63294.3	SMC		-494856	-75083.3	Endothelia
9.57151	-1.20946	Myeloid Cell		-49658.2	133969	LOH-DCT		-448838	-63277	LOH-DCT		-460807	-65177.3	PT		-423746	-63257.3	SMC		-494851	-75078.3	Endothelia
-0.271936	-7.40183	T Cell		-42113	134171	PT		-448853	-63282	LOH-DCT		-460806	-65180.3	PT		-423732	-63249.3	SMC		-494844	-75072.3	Endothelia
0.503084	-9.69677	SMC		-49847.2	138038	LOH-DCT		-448883	-63282	LOH-DCT		-460805	-65185.3	PT		-423728	-63247.3	SMC		-494838	-75069.3	Endothelia
0.892279	-0.724998	Endothelia		-45224	137766	PT		-448999	-63256	LOH-DCT		-460805	-65193.3	PT		-423714	-63243.3	SMC		-494835	-75068.3	Endothelia
1.00206	1.87253	PT		-47301.2	141628	CD		-449002	-63255	LOH-DCT		-460806	-65198.3	PT		-423704	-63241.3	SMC		-494827	-75066.3	Endothelia
0.202827	-10.1513	SMC		-42864	141382	LOH-DCT		-449004	-63254	LOH-DCT		-460807	-65201.3	PT		-423701	-63241.3	SMC		-494822	-75065.3	Endothelia
0.467339	2.99441	PT		-51254.2	133957	Fibroblast		-449016	-63242	LOH-DCT		-460810	-65207.3	PT		-424588	-62969.3	Fibroblast		-494807	-75065.3	Endothelia
2.8232	2.5593	PT		-45661	134165	PT		-449017	-63240	LOH-DCT		-460817	-65214.3	PT		-424586	-62977.3	Fibroblast		-494281	-75086.3	PT
0.167644	-4.89173	LOH-DCT		-48456.2	138039	Fibroblast		-449018	-63237	LOH-DCT		-460839	-65225.3	PT		-424580	-63021.3	Fibroblast		-494281	-75088.3	PT
1.35549	-2.97354	LOH-DCT		-42136	137766	Endothelia Glomerular		-449019	-63232	LOH-DCT		-460848	-65228.3	PT		-424580	-63035.3	Fibroblast		-494282	-75097.3	PT
3.02397	2.89787	PT		-49037.2	141631	Endothelia Glomerular		-449019	-63231	LOH-DCT		-460853	-65229.3	PT		-424581	-63038.3	Fibroblast		-494288	-75116.3	PT
4.01429	3.47592	PT		-46692	141406	PT		-449018	-63226	LOH-DCT		-460857	-65229.3	PT		-424583	-63043.3	Fibroblast		-494304	-75157.3	PT
-0.0359113	2.95524	PT		-50760.2	133955	PT		-449017	-63223	LOH-DCT		-460862	-65228.3	PT		-424584	-63045.3	Fibroblast		-494322	-75160.3	PT
-6.9155	-0.920657	B Cell		-43483	134171	Myeloid Cell		-449016	-63221	LOH-DCT		-460865	-65227.3	PT		-424591	-63045.3	Fibroblast		-494336	-75160.3	PT
-7.38953	-0.610328	B Cell		-47139.2	138049	CD		-449011	-63216	LOH-DCT		-460871	-65224.3	PT		-424601	-63041.3	Fibroblast		-494339	-75159.3	PT
-3.37561	-5.8283	Myeloid Cell		-41638	137764	PT		-448996	-63206	LOH-DCT		-460905	-65196.3	PT		-424603	-63040.3	Fibroblast		-494345	-75156.3	PT
-4.69342	6.53619	PT		-50471.2	141631	PT		-448994	-63205	LOH-DCT		-460910	-65191.3	PT		-424622	-63028.3	Fibroblast		-494354	-75147.3	PT
2.6705	-2.95396	Endothelia		-46005	141412	PT		-448977	-63199	LOH-DCT		-460911	-65189.3	PT		-424624	-63026.3	Fibroblast		-494355	-75145.3	PT
0.897595	-7.5105	Fibroblast		-48085.2	133977	PT		-448920	-63180	LOH-DCT		-460912	-65186.3	PT		-424626	-63014.3	Fibroblast		-494355	-75140.3	PT
2.42565	-4.00669	Endothelia		-42724	134153	LOH-DCT		-448912	-63178	LOH-DCT		-460913	-65181.3	PT		-424626	-63002.3	Fibroblast		-494354	-75126.3	PT
-1.71674	-2.70329	Fibroblast		-50418.2	138042	CD		-448821	-63229	LOH-DCT		-460913	-65176.3	PT		-424625	-62998.3	Fibroblast		-494353	-75118.3	PT
1.1036	1.82373	PT		-43705	137763	LOH-DCT		-415604	-63080	LOH-DCT		-460912	-65171.3	PT		-424624	-62996.3	Fibroblast		-494352	-75113.3	PT
-8.22898	0.296265	B Cell		-48955.2	141627	Podocyte		-415584	-63084	LOH-DCT		-460911	-65168.3	PT		-424623	-62995.3	Fibroblast		-494310	-75086.3	PT
2.04378	-2.33555	Fibroblast		-45369	141403	PT		-415565	-63091	LOH-DCT		-460908	-65162.3	PT		-424601	-62975.3	Fibroblast		-494308	-75085.3	PT
0.260479	2.33092	PT		-51193.2	133963	Endothelia		-415562	-63094	LOH-DCT		-460904	-65156.3	PT		-424589	-62969.3	Fibroblast		-494287	-75080.3	PT
-4.17463	4.56736	LOH-DCT		-46892	134152	PT		-415554	-63108	LOH-DCT		-460896	-65148.3	PT		-424588	-62969.3	Fibroblast		-494281	-75086.3	PT
-0.533872	3.41335	LOH-DCT		-47552.2	138036	CD		-415553	-63110	LOH-DCT		-460894	-65147.3	PT		-423342	-62971.3	Myeloid Cell		-494879	-75081.3	LOH-DCT
0.148436	2.68662	PT		-46494	137756	LOH-DCT		-415553	-63111	LOH-DCT		-460879	-65142.3	PT		-423284	-62991.3	Myeloid Cell		-494874	-75082.3	LOH-DCT
-0.232097	-5.38648	Fibroblast		-50562.2	141603	PT		-415565	-63129	LOH-DCT		-460874	-65141.3	PT		-423274	-62996.3	Myeloid Cell		-494871	-75083.3	LOH-DCT
-4.36871	2.97735	LOH-DCT		-43217	141381	PT		-415586	-63150	LOH-DCT		-460865	-65141.3	PT		-423267	-63003.3	Myeloid Cell		-494870	-75084.3	LOH-DCT
2.37166	-2.27549	Endothelia		-50905.2	136189	Myeloid Cell		-415590	-63152	LOH-DCT		-459501	-65141.3	Endothelia		-423264	-63009.3	Myeloid Cell		-494862	-75135.3	LOH-DCT
0.428265	-4.74319	SMC		-41561	136251	Endothelia		-415597	-63152	LOH-DCT		-459496	-65142.3	Endothelia		-423263	-63012.3	Myeloid Cell		-494860	-75151.3	LOH-DCT
1.49076	-8.16156	Endothelia		-48879.2	139887	PT		-415605	-63148	LOH-DCT		-459493	-65143.3	Endothelia		-423262	-63017.3	Myeloid Cell		-494860	-75159.3	LOH-DCT
1.56464	-8.76729	Fibroblast		-44943	139828	PT		-415620	-63140	LOH-DCT		-459471	-65153.3	Endothelia		-423263	-63022.3	Myeloid Cell		-494863	-75162.3	LOH-DCT
2.85631	1.90633	PT		-49701.2	143521	Fibroblast		-415632	-63128	LOH-DCT		-459469	-65154.3	Endothelia		-423264	-63025.3	Myeloid Cell		-494869	-75165.3	LOH-DCT
-10.2922	-0.397705	B Cell		-46453	143499	LOH-DCT		-415640	-63118	LOH-DCT		-459463	-65158.3	Endothelia		-423265	-63027.3	Myeloid Cell		-494872	-75166.3	LOH-DCT
-1.4488	4.63755	LOH-DCT		-50146.2	133949	PT		-415650	-63101	LOH-DCT		-459457	-65164.3	Endothelia		-423274	-63036.3	Myeloid Cell		-494877	-75167.3	LOH-DCT
-0.350027	2.3399	PT		-42837	134140	LOH-DCT		-415651	-63099	LOH-DCT		-459457	-65168.3	Endothelia		-423280	-63039.3	Myeloid Cell		-494885	-75167.3	LOH-DCT
1.45561	-8.67808	SMC		-50778.2	138037	PT		-415646	-63094	LOH-DCT		-459461	-65175.3	Endothelia		-423283	-63040.3	Myeloid Cell		-494890	-75166.3	LOH-DCT
-8.20674	0.314095	B Cell		-42000	137758	Podocyte		-415643	-63092	LOH-DCT		-459465	-65181.3	Endothelia		-423288	-63041.3	Myeloid Cell		-494893	-75165.3	LOH-DCT
-4.59547	6.37536	LOH-DCT		-49594.2	141607	PT		-415637	-63089	LOH-DCT		-459469	-65186.3	Endothelia		-423298	-63041.3	Myeloid Cell		-494895	-75164.3	LOH-DCT
1.15796	1.79655	PT		-42376	141408	PT		-415634	-63088	LOH-DCT		-459490	-65210.3	Endothelia		-423303	-63040.3	Myeloid Cell		-494901	-75160.3	LOH-DCT
0.758798	-0.457086	Endothelia		-47934.2	133956	PT		-415608	-63080	LOH-DCT		-459491	-65211.3	Endothelia		-423306	-63039.3	Myeloid Cell		-494910	-75151.3	LOH-DCT
-0.595551	-6.79002	Fibroblast		-42902	134165	LOH-DCT		-415604	-63080	LOH-DCT		-459495	-65211.3	Endothelia		-423360	-63019.3	Myeloid Cell		-494911	-75149.3	LOH-DCT
-1.62604	3.56367	LOH-DCT		-51487.2	138019	PT		-419336	-63053	LOH-DCT		-459500	-65210.3	Endothelia		-423370	-63014.3	Myeloid Cell		-494914	-75140.3	LOH-DCT
-10.1741	-0.428896	PT		-43206	137751	PT		-419324	-63055	LOH-DCT		-459503	-65209.3	Endothelia		-423381	-63003.3	Myeloid Cell		-494918	-75127.3	LOH-DCT
-3.57865	3.00381	LOH-DCT		-50815.2	141594	LOH-DCT		-419320	-63056	LOH-DCT		-459509	-65206.3	Endothelia		-423382	-63001.3	Myeloid Cell		-494922	-75113.3	LOH-DCT
-0.292336	0.335976	Endothelia		-46578	141401	PT		-419272	-63097	LOH-DCT		-459522	-65193.3	Endothelia		-423383	-62998.3	Myeloid Cell		-494914	-75104.3	LOH-DCT
2.11686	2.84717	PT		-52208.2	133927	PT		-419270	-63103	LOH-DCT		-459527	-65183.3	Endothelia		-423384	-62993.3	Myeloid Cell		-494913	-75103.3	LOH-DCT
-4.12265	3.17757	LOH-DCT		-45200	134160	Fibroblast		-419270	-63116	LOH-DCT		-459530	-65174.3	Endothelia		-423384	-62988.3	Myeloid Cell		-494902	-75093.3	LOH-DCT
-3.5254	-6.08529	Myeloid Cell		-49665.2	138008	LOH-DCT		-419275	-63134	LOH-DCT		-459531	-65169.3	Endothelia		-423383	-62983.3	Myeloid Cell		-494891	-75084.3	LOH-DCT
-2.52356	3.58971	LOH-DCT		-41502	137758	PT		-419276	-63135	LOH-DCT		-459531	-65166.3	Endothelia		-423381	-62981.3	Myeloid Cell		-494885	-75082.3	LOH-DCT
-1.64807	-2.34565	LOH-DCT		-47560.2	141595	CD		-419285	-63138	LOH-DCT		-459530	-65161.3	Endothelia		-423369	-62977.3	Myeloid Cell		-494880	-75081.3	LOH-DCT
1.78034	-3.50969	Endothelia		-46098	141404	PT		-419290	-63139	LOH-DCT		-459529	-65158.3	Endothelia		-423346	-62971.3	Myeloid Cell		-494879	-75081.3	LOH-DCT
0.44691	-4.83813	SMC		-51605.2	133949	PT		-419324	-63141	LOH-DCT		-459526	-65152.3	Endothelia		-423342	-62971.3	Myeloid Cell		-492370	-75097.3	PT
-4.68574	-3.57411	LOH-DCT		-45711	134139	PT		-419350	-63141	LOH-DCT		-459520	-65146.3	Endothelia		-425842	-63009.3	Endothelia		-492356	-75099.3	PT
-3.16511	-6.08043	Myeloid Cell		-47705.2	138010	LOH-DCT		-419355	-63140	LOH-DCT		-459514	-65143.3	Endothelia		-425835	-63015.3	Endothelia		-492348	-75101.3	PT
0.0319613	-9.64394	SMC		-46772	137746	LOH-DCT		-419361	-63138	LOH-DCT		-459511	-65142.3	Endothelia		-425821	-63029.3	Endothelia		-492337	-75104.3	PT
-4.28415	5.83555	LOH-DCT		-48555.2	141598	CD		-419428	-63112	LOH-DCT		-459506	-65141.3	Endothelia		-425816	-63036.3	Endothelia		-492324	-75110.3	PT
1.22247	-5.55523	Fibroblast		-44676	141398	PT		-419438	-63106	LOH-DCT		-459501	-65141.3	Endothelia		-425816	-63041.3	Endothelia		-492313	-75118.3	PT
5.35803	-0.102659	Fibroblast		-48252.2	133949	Endothelia		-419440	-63104	LOH-DCT		-463013	-65145.3	CD		-425817	-63046.3	Endothelia		-492312	-75119.3	PT
-8.25377	0.259761	Fibroblast		-45159	134148	PT		-419448	-63095	LOH-DCT		-463008	-65146.3	CD		-425820	-63049.3	Endothelia		-492308	-75124.3	PT
-2.98728	-4.19563	Myeloid Cell		-50334.2	138022	PT		-419448	-63094	LOH-DCT		-463005	-65147.3	CD		-425837	-63062.3	Endothelia		-492307	-75126.3	PT
2.11215	0.920173	PT		-42281	137732	Endothelia Glomerular		-419445	-63089	LOH-DCT		-462999	-65150.3	CD		-425843	-63065.3	Endothelia		-492307	-75133.3	PT
0.651623	2.50423	LOH-DCT		-48852.2	141610	Podocyte		-419441	-63083	LOH-DCT		-462990	-65159.3	CD		-425876	-63080.3	Endothelia		-492309	-75139.3	PT
5.88529	-6.30918	PT		-45529	141401	PT		-419431	-63074	LOH-DCT		-462987	-65165.3	CD		-425907	-63070.3	Endothelia		-492310	-75141.3	PT
9.6504	-1.28783	Myeloid Cell		-48765.2	133945	CD		-419425	-63071	LOH-DCT		-462986	-65168.3	CD		-425911	-63068.3	Endothelia		-492314	-75147.3	PT
0.203339	2.88735	T Cell		-45830	134109	LOH-DCT		-419422	-63070	LOH-DCT		-462985	-65173.3	CD		-425914	-63066.3	Endothelia		-492321	-75154.3	PT
0.672881	2.41489	LOH-DCT		-48088.2	138004	PT		-419387	-63060	LOH-DCT		-462985	-65177.3	CD		-425919	-63062.3	Endothelia		-492335	-75161.3	PT
1.88139	-3.2309	Endothelia		-42072	137744	Mesangial Cell		-419370	-63056	LOH-DCT		-462986	-65182.3	CD		-425922	-63059.3	Endothelia		-492338	-75162.3	PT
3.0249	2.08548	PT		-51972.2	141611	LOH-DCT		-419365	-63055	LOH-DCT		-462987	-65185.3	CD		-425922	-63056.3	Endothelia		-492343	-75163.3	PT
1.34389	-5.34252	Endothelia		-44297	141396	Fibroblast		-419353	-63053	LOH-DCT		-462992	-65195.3	CD		-425915	-63047.3	Endothelia		-492365	-75163.3	PT
0.0999965	-9.8049	SMC		-48166.2	133945	CD		-419336	-63053	LOH-DCT		-462997	-65200.3	CD		-425909	-63041.3	Endothelia		-492370	-75162.3	PT
0.795512	-7.50971	LOH-DCT		-42493	134149	LOH-DCT		-423124	-63211.3	SMC		-462999	-65201.3	CD		-425855	-63008.3	Endothelia		-492385	-75157.3	PT
-3.24527	-1.6311	T Cell		-47161.2	138017	CD		-423119	-63212.3	SMC		-463011	-65201.3	CD		-425848	-63006.3	Endothelia		-492395	-75152.3	PT
-2.61902	-1.17252	Endothelia		-43480	137752	PT		-423116	-63213.3	SMC		-463035	-65200.3	CD		-425842	-63009.3	Endothelia		-492410	-75137.3	PT
-7.53055	-0.597145	B Cell		-50927.2	141590	LOH-DCT		-423102	-63220.3	SMC		-463041	-65199.3	CD		-423959	-63004.3	CD		-492411	-75135.3	PT
3.05781	-4.5218	Endothelia		-46922	141397	PT		-423058	-63250.3	SMC		-463046	-65198.3	CD		-423956	-63005.3	CD		-492414	-75126.3	PT
1.72444	-8.79119	SMC		-47784.2	133923	PT		-423041	-63267.3	SMC		-463050	-65196.3	CD		-423954	-63006.3	CD		-492415	-75121.3	PT
-4.78528	-3.50229	Myeloid Cell		-43352	134111	LOH-DCT		-423038	-63273.3	SMC		-463053	-65194.3	CD		-423944	-63014.3	CD		-492415	-75118.3	PT
-4.67522	-3.57572	Myeloid Cell		-47579.2	138018	CD		-423037	-63276.3	SMC		-463060	-65187.3	CD		-423935	-63023.3	CD		-492414	-75113.3	PT
2.29592	0.917301	LOH-DCT		-43428	137747	PT		-423036	-63281.3	SMC		-463062	-65184.3	CD		-423931	-63029.3	CD		-492413	-75110.3	PT
2.03008	2.29845	Fibroblast		-49968.2	141592	PT		-423036	-63295.3	SMC		-463065	-65178.3	CD		-423930	-63031.3	CD		-492411	-75106.3	PT
-1.23856	4.58139	PT		-42173	141372	LOH-DCT		-423037	-63305.3	SMC		-463063	-65172.3	CD		-423927	-63040.3	CD		-492410	-75105.3	PT
-3.32433	-1.61447	T Cell		-47503.2	133918	PT		-423038	-63312.3	SMC		-463062	-65171.3	CD		-423927	-63054.3	CD		-492393	-75099.3	PT
1.11427	1.85255	PT		-41845	134148	PT		-423043	-63333.3	SMC		-463057	-65168.3	CD		-423928	-63057.3	CD		-492389	-75098.3	PT
-0.369415	2.87153	PT		-51758.2	138016	Endothelia		-423045	-63337.3	SMC		-463016	-65145.3	CD		-423933	-63067.3	CD		-492384	-75097.3	PT
1.14206	-8.22285	Fibroblast		-41835	137749	Endothelia Glomerular		-423051	-63345.3	SMC		-463013	-65145.3	CD		-423942	-63076.3	CD		-492370	-75097.3	PT
-1.5598	-5.63798	PT		-47697.2	141595	CD		-423062	-63356.3	SMC		-461615	-65145.3	PT		-423944	-63077.3	CD		-494251	-75083.3	PT
-10.1865	-0.455724	B Cell		-42779	141388	PT		-423068	-63360.3	SMC		-461610	-65146.3	PT		-423953	-63080.3	CD		-494246	-75084.3	PT
-0.0944119	2.75466	PT		-49146.2	133934	PT		-423070	-63361.3	SMC		-461607	-65147.3	PT		-423973	-63080.3	CD		-494237	-75087.3	PT
-1.05199	-7.34824	Fibroblast		-42926	134108	LOH-DCT		-423073	-63362.3	SMC		-461601	-65150.3	PT		-423981	-63078.3	CD		-494231	-75090.3	PT
-0.712569	-7.07213	Fibroblast		-50464.2	138016	CD		-423088	-63365.3	SMC		-461571	-65170.3	PT		-423984	-63077.3	CD		-494222	-75099.3	PT
-8.23269	0.280404	B Cell		-42778	137726	PT		-423094	-63365.3	SMC		-461560	-65181.3	PT		-424002	-63068.3	CD		-494219	-75105.3	PT
2.15864	-4.81672	Endothelia		-48500.2	141596	CD		-423099	-63364.3	SMC		-461557	-65187.3	PT		-424013	-63057.3	CD		-494218	-75108.3	PT
4.59245	-6.32201	Fibroblast		-42062	141383	LOH-DCT		-423108	-63361.3	SMC		-461556	-65190.3	PT		-424017	-63051.3	CD		-494217	-75113.3	PT
-1.3206	4.6731	PT		-47898.2	136195	Fibroblast		-423114	-63358.3	SMC		-461556	-65206.3	PT		-424018	-63049.3	CD		-494217	-75117.3	PT
-4.33447	-3.67548	Myeloid Cell		-44535	136232	PT		-423122	-63352.3	SMC		-461557	-65209.3	PT		-424019	-63046.3	CD		-494218	-75122.3	PT
-1.26726	-5.90909	Fibroblast		-47000.2	139901	Fibroblast		-423127	-63347.3	SMC		-461558	-65211.3	PT		-424019	-63043.3	CD		-494221	-75131.3	PT
-3.33572	4.78806	LOH-DCT		-44809	139847	PT		-423134	-63333.3	SMC		-461571	-65224.3	PT		-424018	-63040.3	CD		-494227	-75143.3	PT
0.99089	-4.83624	PT		-47129.2	143524	PT		-423158	-63279.3	SMC		-461577	-65227.3	PT		-424012	-63029.3	CD		-494229	-75146.3	PT
-8.19112	0.347689	PT		-44929	143490	LOH-DCT		-423159	-63276.3	SMC		-461580	-65228.3	PT		-424009	-63024.3	CD		-494243	-75164.3	PT
-8.24513	0.243956	Fibroblast		-49376.2	133924	PT		-423164	-63251.3	SMC		-461614	-65236.3	PT		-424000	-63010.3	CD		-494245	-75165.3	PT
-0.134803	-5.51807	Fibroblast		-42435	134113	LOH-DCT		-423163	-63246.3	SMC		-461619	-65237.3	PT		-423995	-63007.3	CD		-494257	-75169.3	PT
-2.71591	9.73748	PT		-51635.2	138008	PT		-423159	-63233.3	SMC		-461635	-65237.3	PT		-423987	-63006.3	CD		-494258	-75169.3	PT
-0.39716	2.54105	PT		-44961	137740	PT		-423156	-63224.3	SMC		-461640	-65236.3	PT		-423975	-63005.3	CD		-494294	-75160.3	PT
-0.141612	2.84184	PT		-51585.2	141584	LOH-DCT		-423155	-63222.3	SMC		-461656	-65232.3	PT		-423960	-63004.3	CD		-494303	-75157.3	PT
-1.08433	-0.866715	Myeloid Cell		-42125	141374	LOH-DCT		-423147	-63214.3	SMC		-461659	-65231.3	PT		-423959	-63004.3	CD		-494303	-75155.3	PT
0.0920098	-5.17883	Fibroblast		-49314.2	133910	PT		-423145	-63213.3	SMC		-461665	-65228.3	PT		-425380	-63020.3	LOH-DCT		-494301	-75137.3	PT
1.49792	-2.97014	Endothelia		-42271	134138	PT		-423142	-63212.3	SMC		-461667	-65226.3	PT		-425373	-63027.3	LOH-DCT		-494299	-75131.3	PT
-3.01464	-4.02176	Myeloid Cell		-50060.2	138002	PT		-423137	-63211.3	SMC		-461671	-65216.3	PT		-425370	-63033.3	LOH-DCT		-494281	-75089.3	PT
-8.20607	0.298805	Fibroblast		-41873	137749	Endothelia Glomerular		-423124	-63211.3	SMC		-461672	-65213.3	PT		-425369	-63036.3	LOH-DCT		-494280	-75087.3	PT
1.13254	1.9253	PT		-47205.2	141593	CD		-430258	-63305.3	LOH-DCT		-461673	-65204.3	PT		-425368	-63041.3	LOH-DCT		-494279	-75086.3	PT
2.08897	2.29925	PT		-43869	141385	PT		-430246	-63307.3	LOH-DCT		-461674	-65186.3	PT		-425368	-63047.3	LOH-DCT		-494273	-75084.3	PT
0.105207	-9.83522	SMC		-48093.2	133899	PT		-430241	-63308.3	LOH-DCT		-461674	-65181.3	PT		-425369	-63052.3	LOH-DCT		-494268	-75083.3	PT
-0.984585	-5.49111	Fibroblast		-41548	134126	LOH-DCT		-430233	-63310.3	LOH-DCT		-461672	-65173.3	PT		-425372	-63061.3	LOH-DCT		-494251	-75083.3	PT
3.11078	-2.56438	Myeloid Cell		-50690.2	138020	CD		-430212	-63317.3	LOH-DCT		-461671	-65170.3	PT		-425373	-63063.3	LOH-DCT		-494684	-72998.3	PT
2.10612	-3.66183	Endothelia		-46890	137739	LOH-DCT		-430210	-63318.3	LOH-DCT		-461668	-65164.3	PT		-425377	-63069.3	LOH-DCT		-494681	-72999.3	PT
-3.29298	-1.97604	Fibroblast		-47328.2	141578	CD		-430205	-63323.3	LOH-DCT		-461658	-65154.3	PT		-425382	-63074.3	LOH-DCT		-494667	-73006.3	PT
-3.40907	3.1579	LOH-DCT		-43159	141373	Fibroblast		-430204	-63325.3	LOH-DCT		-461652	-65150.3	PT		-425394	-63082.3	LOH-DCT		-494662	-73011.3	PT
1.58014	-3.33939	Endothelia		-51307.2	133918	LOH-DCT		-430203	-63328.3	LOH-DCT		-461650	-65149.3	PT		-425416	-63093.3	LOH-DCT		-494646	-73033.3	PT
-2.56197	1.33018	PT		-46749	134122	LOH-DCT		-430200	-63343.3	LOH-DCT		-461647	-65148.3	PT		-425419	-63094.3	LOH-DCT		-494645	-73035.3	PT
0.370603	5.0667	PT		-48990.2	138020	PT		-430200	-63355.3	LOH-DCT		-461632	-65145.3	PT		-425427	-63096.3	LOH-DCT		-494642	-73044.3	PT
2.59218	2.88402	PT		-43645	137730	LOH-DCT		-430201	-63360.3	LOH-DCT		-461615	-65145.3	PT		-425445	-63096.3	LOH-DCT		-494642	-73045.3	PT
1.41901	-3.90387	Endothelia		-47444.2	141578	CD		-430204	-63369.3	LOH-DCT		-462935	-65147.3	B Cell		-425448	-63095.3	LOH-DCT		-494686	-73074.3	PT
1.74542	4.31678	PT		-42609	141358	LOH-DCT		-430205	-63371.3	LOH-DCT		-462930	-65148.3	B Cell		-425450	-63094.3	LOH-DCT		-494694	-73078.3	PT
-0.0306867	-9.43522	SMC		-51762.2	133908	PT		-430218	-63384.3	LOH-DCT		-462921	-65151.3	B Cell		-425457	-63087.3	LOH-DCT		-494700	-73080.3	PT
0.351216	-9.90189	SMC		-42761	134114	LOH-DCT		-430224	-63388.3	LOH-DCT		-462919	-65152.3	B Cell		-425458	-63085.3	LOH-DCT		-494708	-73082.3	PT
0.155182	-9.60241	PT		-49882.2	138000	LOH-DCT		-430230	-63391.3	LOH-DCT		-462910	-65161.3	B Cell		-425459	-63082.3	LOH-DCT		-494718	-73084.3	PT
0.851899	4.01349	PT		-46046	137731	PT		-430239	-63394.3	LOH-DCT		-462894	-65185.3	B Cell		-425460	-63077.3	LOH-DCT		-494723	-73084.3	PT
1.13218	-4.74675	LOH-DCT		-51776.2	141586	LOH-DCT		-430253	-63398.3	LOH-DCT		-462893	-65187.3	B Cell		-425460	-63064.3	LOH-DCT		-494743	-73082.3	PT
-0.669131	-7.18468	Endothelia		-42464	141381	Endothelia		-430258	-63399.3	LOH-DCT		-462892	-65190.3	B Cell		-425459	-63061.3	LOH-DCT		-494759	-73080.3	PT
-8.24101	0.285591	B Cell		-51021.2	133901	PT		-430263	-63398.3	LOH-DCT		-462891	-65195.3	B Cell		-425456	-63059.3	LOH-DCT		-494766	-73077.3	PT
-0.969356	3.59873	Endothelia		-43705	134117	Fibroblast		-430272	-63395.3	LOH-DCT		-462891	-65201.3	B Cell		-425424	-63041.3	LOH-DCT		-494766	-73076.3	PT
-1.02122	1.69022	Myeloid Cell		-50732.2	138002	CD		-430278	-63392.3	LOH-DCT		-462892	-65202.3	B Cell		-425400	-63029.3	LOH-DCT		-494765	-73074.3	PT
0.67554	2.49472	PT		-46375	137733	PT		-430290	-63384.3	LOH-DCT		-462897	-65205.3	B Cell		-425381	-63020.3	LOH-DCT		-494762	-73071.3	PT
0.936804	5.59633	PT		-49453.2	141585	Endothelia Glomerular		-430295	-63379.3	LOH-DCT		-462912	-65212.3	B Cell		-425380	-63020.3	LOH-DCT		-494688	-72998.3	PT
-0.0942421	3.66792	PT		-45421	141381	PT		-430299	-63373.3	LOH-DCT		-462918	-65214.3	B Cell		-425680	-63029.3	Myeloid Cell		-494684	-72998.3	PT
0.995407	2.74185	PT		-50322.2	133903	LOH-DCT		-430300	-63371.3	LOH-DCT		-462955	-65221.3	B Cell		-425675	-63030.3	Myeloid Cell		-494384	-75095.3	Fibroblast
-0.222692	2.85461	PT		-41663	134105	LOH-DCT		-430301	-63368.3	LOH-DCT		-462961	-65221.3	B Cell		-425672	-63031.3	Myeloid Cell		-494379	-75097.3	Fibroblast
2.01401	-2.65446	Endothelia		-48390.2	137970	PT		-430302	-63363.3	LOH-DCT		-462963	-65220.3	B Cell		-425670	-63032.3	Myeloid Cell		-494372	-75100.3	Fibroblast
1.16375	3.71943	PT		-45806	137713	PT		-430302	-63362.3	LOH-DCT		-462978	-65205.3	B Cell		-425659	-63043.3	Myeloid Cell		-494366	-75103.3	Fibroblast
-3.54099	3.49236	PT		-47618.2	141571	CD		-430300	-63344.3	LOH-DCT		-462981	-65199.3	B Cell		-425658	-63045.3	Myeloid Cell		-494363	-75105.3	Fibroblast
0.0275449	-5.47979	Fibroblast		-45128	141375	PT		-430293	-63322.3	LOH-DCT		-462982	-65196.3	B Cell		-425657	-63048.3	Myeloid Cell		-494359	-75108.3	Fibroblast
9.4788	-1.11654	B Cell		-49651.2	133907	CD		-430291	-63316.3	LOH-DCT		-462984	-65188.3	B Cell		-425657	-63058.3	Myeloid Cell		-494353	-75114.3	Fibroblast
-3.31862	-1.80307	Myeloid Cell		-43759	134109	Fibroblast		-430287	-63308.3	LOH-DCT		-462985	-65183.3	B Cell		-425659	-63064.3	Myeloid Cell		-494353	-75117.3	Fibroblast
-3.07522	-4.03755	Myeloid Cell		-51560.2	137991	PT		-430285	-63306.3	LOH-DCT		-462985	-65178.3	B Cell		-425664	-63074.3	Myeloid Cell		-494355	-75139.3	Fibroblast
-4.01119	2.81086	LOH-DCT		-43030	137715	PT		-430282	-63305.3	LOH-DCT		-462984	-65171.3	B Cell		-425668	-63078.3	Myeloid Cell		-494356	-75144.3	Fibroblast
-4.10334	4.56127	PT		-49901.2	141575	PT		-430258	-63305.3	LOH-DCT		-462983	-65168.3	B Cell		-425674	-63081.3	Myeloid Cell		-494373	-75144.3	Fibroblast
0.954258	-4.09091	Endothelia		-44233	141375	PT		-435605	-63592	Fibroblast		-462980	-65162.3	B Cell		-425677	-63081.3	Myeloid Cell		-494385	-75142.3	Fibroblast
1.47499	-6.34274	LOH-DCT		-48807.2	133908	Fibroblast		-435596	-63594	Fibroblast		-462972	-65154.3	B Cell		-425720	-63068.3	Myeloid Cell		-494411	-75133.3	Fibroblast
3.49529	1.89058	PT		-43286	134116	LOH-DCT		-435594	-63596	Fibroblast		-462970	-65153.3	B Cell		-425724	-63066.3	Myeloid Cell		-494419	-75130.3	Fibroblast
-0.191552	2.55063	PT		-47604.2	137983	CD		-435591	-63600	Fibroblast		-462955	-65148.3	B Cell		-425727	-63059.3	Myeloid Cell		-494419	-75129.3	Fibroblast
1.13559	2.3049	PT		-45985	137721	PT		-435586	-63607	Fibroblast		-462950	-65147.3	B Cell		-425729	-63050.3	Myeloid Cell		-494418	-75123.3	Fibroblast
-4.25783	6.65697	PT		-49312.2	141566	Endothelia Glomerular		-435586	-63610	Fibroblast		-462935	-65147.3	B Cell		-425729	-63044.3	Myeloid Cell		-494416	-75113.3	Fibroblast
-1.30902	6.96229	PT		-43361	141367	PT		-435606	-63686	Fibroblast		-461990	-65165.3	Endothelia		-425721	-63036.3	Myeloid Cell		-494414	-75109.3	Fibroblast
0.486598	-4.86237	Fibroblast		-48721.2	133886	CD		-435608	-63690	Fibroblast		-461985	-65166.3	Endothelia		-425715	-63033.3	Myeloid Cell		-494407	-75100.3	Fibroblast
0.739639	2.53223	PT		-44330	134112	PT		-435618	-63700	Fibroblast		-461983	-65167.3	Endothelia		-425706	-63030.3	Myeloid Cell		-494397	-75090.3	Fibroblast
9.58819	-1.23692	Myeloid Cell		-47028.2	137999	LOH-DCT		-435628	-63706	Fibroblast		-461977	-65173.3	Endothelia		-425701	-63029.3	Myeloid Cell		-494384	-75095.3	Fibroblast
-1.08465	1.75513	T Cell		-45738	137723	PT		-435630	-63707	Fibroblast		-461975	-65176.3	Endothelia		-425680	-63029.3	Myeloid Cell		-493671	-75085.3	LOH-DCT
-2.76969	-4.61762	Myeloid Cell		-48252.2	141589	PT		-435639	-63710	Fibroblast		-461972	-65182.3	Endothelia		-425738	-63043.3	Myeloid Cell		-493666	-75086.3	LOH-DCT
3.20741	5.7832	PT		-45080	141364	PT		-435647	-63712	Fibroblast		-461971	-65186.3	Endothelia		-425733	-63044.3	Myeloid Cell		-493663	-75087.3	LOH-DCT
-9.60655	-0.183003	B Cell		-51740.2	136144	LOH-DCT		-435653	-63713	Fibroblast		-461969	-65200.3	Endothelia		-425730	-63045.3	Myeloid Cell		-493657	-75090.3	LOH-DCT
9.58316	-1.2248	Myeloid Cell		-42380	136240	PT		-435660	-63714	Fibroblast		-461969	-65201.3	Endothelia		-425707	-63113.3	Myeloid Cell		-493651	-75096.3	LOH-DCT
-0.20807	-5.4135	Fibroblast		-51705.2	139888	PT		-435668	-63714	Fibroblast		-461970	-65203.3	Endothelia		-425707	-63115.3	Myeloid Cell		-493651	-75103.3	LOH-DCT
1.4957	-3.99225	Endothelia		-44085	139847	LOH-DCT		-435712	-63709	Fibroblast		-461975	-65208.3	Endothelia		-425715	-63131.3	Myeloid Cell		-493652	-75107.3	LOH-DCT
4.94809	-3.22845	Endothelia		-48738.2	143500	LOH-DCT		-435717	-63708	Fibroblast		-461985	-65216.3	Endothelia		-425724	-63140.3	Myeloid Cell		-493659	-75118.3	LOH-DCT
0.892942	-0.0852884	PT		-41837	143476	Endothelia		-435732	-63703	Fibroblast		-461991	-65220.3	Endothelia		-425729	-63143.3	Myeloid Cell		-493664	-75124.3	LOH-DCT
1.10335	1.88569	PT		-46972.2	133909	Endothelia		-435738	-63700	Fibroblast		-462025	-65237.3	Endothelia		-425731	-63144.3	Myeloid Cell		-493670	-75130.3	LOH-DCT
-1.36709	2.44533	PT		-42402	134074	Fibroblast		-435747	-63691	Fibroblast		-462031	-65239.3	Endothelia		-425738	-63147.3	Myeloid Cell		-493674	-75133.3	LOH-DCT
-8.30916	0.242695	B Cell		-49648.2	137987	Fibroblast		-435755	-63677	Fibroblast		-462047	-65239.3	Endothelia		-425743	-63149.3	Myeloid Cell		-493680	-75136.3	LOH-DCT
1.36098	-8.64843	SMC		-43403	137723	PT		-435756	-63675	Fibroblast		-462049	-65238.3	Endothelia		-425752	-63149.3	Myeloid Cell		-493684	-75137.3	LOH-DCT
1.49783	-8.70562	SMC		-49409.2	141571	Podocyte		-435757	-63672	Fibroblast		-462056	-65231.3	Endothelia		-425758	-63146.3	Myeloid Cell		-493706	-75137.3	LOH-DCT
-9.5867	-0.19818	B Cell		-46791	141368	PT		-435758	-63667	Fibroblast		-462057	-65229.3	Endothelia		-425768	-63140.3	Myeloid Cell		-493710	-75133.3	LOH-DCT
-3.17927	-1.80864	T Cell		-51661.2	133908	PT		-435758	-63659	Fibroblast		-462058	-65226.3	Endothelia		-425775	-63133.3	Myeloid Cell		-493711	-75131.3	LOH-DCT
1.27109	4.13486	PT		-46200	134089	LOH-DCT		-435757	-63654	Fibroblast		-462059	-65221.3	Endothelia		-425779	-63127.3	Myeloid Cell		-493712	-75128.3	LOH-DCT
0.687932	3.4015	PT		-47190.2	137981	CD		-435756	-63651	Fibroblast		-462059	-65220.3	Endothelia		-425784	-63117.3	Myeloid Cell		-493713	-75123.3	LOH-DCT
1.46323	-4.70867	Endothelia		-42960	137715	PT		-435755	-63649	Fibroblast		-462055	-65174.3	Endothelia		-425785	-63114.3	Myeloid Cell		-493713	-75114.3	LOH-DCT
1.65311	-8.90842	Endothelia		-49029.2	141573	Endothelia Glomerular		-435752	-63644	Fibroblast		-462054	-65169.3	Endothelia		-425785	-63108.3	Myeloid Cell		-493712	-75109.3	LOH-DCT
5.41426	-0.162455	Fibroblast		-45203	141361	PT		-435723	-63615	Fibroblast		-462053	-65166.3	Endothelia		-425784	-63100.3	Myeloid Cell		-493711	-75106.3	LOH-DCT
-3.35522	-1.77589	PT		-49856.2	133884	Endothelia		-435716	-63611	Fibroblast		-462052	-65165.3	Endothelia		-425781	-63078.3	Myeloid Cell		-493710	-75104.3	LOH-DCT
-1.04507	6.9012	PT		-45185	134097	PT		-435710	-63609	Fibroblast		-461990	-65165.3	Endothelia		-425780	-63074.3	Myeloid Cell		-493704	-75097.3	LOH-DCT
-3.21696	-1.51789	T Cell		-48862.2	137972	PT		-435662	-63598	Fibroblast		-459480	-64003.3	PT		-425775	-63064.3	Myeloid Cell		-493699	-75092.3	LOH-DCT
-4.39579	-3.89537	Myeloid Cell		-44194	137718	PT		-435653	-63596	Fibroblast		-459477	-64004.3	PT		-425757	-63046.3	Myeloid Cell		-493694	-75088.3	LOH-DCT
-0.21374	2.71853	PT		-47104.2	141583	CD		-435621	-63592	Fibroblast		-459443	-64022.3	PT		-425755	-63045.3	Myeloid Cell		-493692	-75087.3	LOH-DCT
-10.3116	-0.460555	B Cell		-43310	141368	PT		-435605	-63592	Fibroblast		-459438	-64027.3	PT		-425752	-63044.3	Myeloid Cell		-493689	-75086.3	LOH-DCT
5.47957	-0.243025	Fibroblast		-49615.2	133903	CD		-439554	-63730	LOH-DCT		-459433	-64037.3	PT		-425747	-63043.3	Myeloid Cell		-493684	-75085.3	LOH-DCT
-10.3519	-0.453971	B Cell		-45761	134089	PT		-439482	-63733	LOH-DCT		-459433	-64045.3	PT		-425738	-63043.3	Myeloid Cell		-493671	-75085.3	LOH-DCT
-0.577888	2.21678	T Cell		-49951.2	137971	PT		-439479	-63743	LOH-DCT		-459479	-64097.3	PT		-425012	-63049.3	PT		-493493	-75098.3	Endothelia
2.74493	-2.78323	Endothelia		-45383	137702	Endothelia		-439479	-63756	LOH-DCT		-459480	-64097.3	PT		-425007	-63050.3	PT		-493490	-75101.3	Endothelia
-1.22334	4.58626	PT		-51839.2	141576	LOH-DCT		-439481	-63768	LOH-DCT		-459521	-64096.3	PT		-425004	-63051.3	PT		-493489	-75103.3	Endothelia
-1.17618	-0.955899	Myeloid Cell		-42527	141372	Fibroblast		-439500	-63801	LOH-DCT		-459536	-64081.3	PT		-424998	-63054.3	PT		-493488	-75106.3	Endothelia
0.30003	2.53838	PT		-48673.2	133894	CD		-439501	-63802	LOH-DCT		-459539	-64076.3	PT		-424992	-63058.3	PT		-493488	-75122.3	Endothelia
-10.29	-0.438179	PT		-45097	134089	PT		-439520	-63809	LOH-DCT		-459540	-64074.3	PT		-424987	-63063.3	PT		-493490	-75130.3	Endothelia
-0.500066	2.11064	PT		-50503.2	137962	CD		-439523	-63810	LOH-DCT		-459541	-64071.3	PT		-424981	-63071.3	PT		-493491	-75133.3	Endothelia
-0.770606	1.86143	Fibroblast		-44998	137708	PT		-439545	-63810	LOH-DCT		-459542	-64066.3	PT		-424976	-63081.3	PT		-493494	-75139.3	Endothelia
1.25495	2.58295	PT		-48866.2	141566	Podocyte		-439554	-63807	LOH-DCT		-459543	-64059.3	PT		-424975	-63084.3	PT		-493535	-75171.3	Endothelia
-0.275502	-5.35747	Fibroblast		-41781	141361	Myeloid Cell		-439560	-63804	LOH-DCT		-459543	-64041.3	PT		-424975	-63098.3	PT		-493540	-75173.3	Endothelia
3.8617	5.64763	PT		-47909.2	133902	PT		-439567	-63797	LOH-DCT		-459542	-64036.3	PT		-424976	-63101.3	PT		-493545	-75174.3	Endothelia
5.4364	-0.28526	Myeloid Cell		-44581	134061	Fibroblast		-439570	-63791	LOH-DCT		-459541	-64033.3	PT		-424979	-63107.3	PT		-493552	-75171.3	Endothelia
-2.45936	3.2807	PT		-48949.2	137969	PT		-439571	-63788	LOH-DCT		-459537	-64023.3	PT		-424987	-63115.3	PT		-493556	-75169.3	Endothelia
-2.10117	4.42887	PT		-43586	137690	PT		-439575	-63768	LOH-DCT		-459536	-64021.3	PT		-424990	-63115.3	PT		-493559	-75166.3	Endothelia
1.51303	-4.18982	Endothelia		-48158.2	141577	Fibroblast		-439575	-63765	LOH-DCT		-459528	-64010.3	PT		-425007	-63107.3	PT		-493567	-75156.3	Endothelia
0.219951	-9.8936	Endothelia		-41548	141327	LOH-DCT		-439574	-63762	LOH-DCT		-459522	-64004.3	PT		-425036	-63090.3	PT		-493568	-75147.3	Endothelia
5.3361	-6.1779	PT		-48190.2	133901	PT		-439570	-63751	LOH-DCT		-459520	-64003.3	PT		-425041	-63085.3	PT		-493568	-75136.3	Endothelia
0.641673	2.6766	PT		-43447	134089	LOH-DCT		-439569	-63749	LOH-DCT		-459517	-64002.3	PT		-425045	-63079.3	PT		-493562	-75131.3	Endothelia
2.16417	-3.07953	Endothelia		-49896.2	137938	PT		-439560	-63734	LOH-DCT		-459506	-63999.3	PT		-425051	-63068.3	PT		-493511	-75105.3	Endothelia
1.53074	-4.06689	Endothelia		-41507	137707	Podocyte		-439558	-63731	LOH-DCT		-459480	-64003.3	PT		-425051	-63066.3	PT		-493497	-75099.3	Endothelia
-3.33431	-1.82396	Myeloid Cell		-48601.2	141566	CD		-439557	-63730	LOH-DCT		-462802	-65158.3	Endothelia		-425039	-63054.3	PT		-493494	-75098.3	Endothelia
0.924262	-7.54529	Fibroblast		-46137	141354	PT		-439554	-63730	LOH-DCT		-462788	-65162.3	Endothelia		-425037	-63053.3	PT		-493493	-75098.3	Endothelia
-0.766585	-5.41395	Fibroblast		-49702.2	133893	CD		-457894	-64057.3	Myeloid Cell		-462785	-65163.3	Endothelia		-425028	-63050.3	PT		-490712	-75112.3	Endothelia
0.248507	-10.0096	SMC		-43720	134063	PT		-457852	-64061.3	Myeloid Cell		-462783	-65164.3	Endothelia		-425023	-63049.3	PT		-490712	-75183.3	Endothelia
2.40774	3.64772	PT		-49744.2	137953	LOH-DCT		-457847	-64062.3	Myeloid Cell		-462725	-65198.3	Endothelia		-425012	-63049.3	PT		-490714	-75184.3	Endothelia
2.53591	-2.89122	Endothelia		-41583	137690	PEC		-457844	-64063.3	Myeloid Cell		-462718	-65205.3	Endothelia		-425721	-63067.3	Fibroblast		-490728	-75184.3	Endothelia
-10.2181	-0.456285	B Cell		-49372.2	141557	Podocyte		-457842	-64064.3	Myeloid Cell		-462717	-65207.3	Endothelia		-425709	-63069.3	Fibroblast		-490731	-75183.3	Endothelia
3.27759	-3.19637	Endothelia		-45501	141336	PT		-457829	-64077.3	Myeloid Cell		-462716	-65210.3	Endothelia		-425685	-63076.3	Fibroblast		-490733	-75182.3	Endothelia
1.17569	1.74646	PT		-47845.2	133895	PT		-457817	-64099.3	Myeloid Cell		-462715	-65215.3	Endothelia		-425680	-63079.3	Fibroblast		-490740	-75175.3	Endothelia
-3.25099	-2.16681	PT		-42583	134089	Endothelia		-457816	-64101.3	Myeloid Cell		-462715	-65219.3	Endothelia		-425676	-63082.3	Fibroblast		-490741	-75173.3	Endothelia
2.94048	-3.25788	PT		-48142.2	137968	Myeloid Cell		-457796	-64161.3	Myeloid Cell		-462716	-65224.3	Endothelia		-425676	-63083.3	Fibroblast		-490743	-75167.3	Endothelia
-0.438557	2.39326	PT		-42570	137696	PEC		-457796	-64165.3	Myeloid Cell		-462717	-65227.3	Endothelia		-425677	-63088.3	Fibroblast		-490744	-75162.3	Endothelia
5.47361	-2.97033	Myeloid Cell		-47262.2	141542	CD		-457800	-64177.3	Myeloid Cell		-462718	-65229.3	Endothelia		-425678	-63091.3	Fibroblast		-490744	-75161.3	Endothelia
3.26585	2.24339	PT		-46628	141348	Myeloid Cell		-457801	-64178.3	Myeloid Cell		-462725	-65236.3	Endothelia		-425681	-63097.3	Fibroblast		-490742	-75151.3	Endothelia
0.593842	2.35149	PT		-48261.2	133884	PT		-457806	-64181.3	Myeloid Cell		-462816	-65248.3	Endothelia		-425694	-63110.3	Fibroblast		-490736	-75129.3	Endothelia
0.255904	-10.0656	SMC		-42129	134088	PT		-457822	-64181.3	Myeloid Cell		-462818	-65248.3	Endothelia		-425696	-63111.3	Fibroblast		-490735	-75126.3	Endothelia
1.99824	4.65493	PT		-48468.2	137937	PT		-457917	-64173.3	Myeloid Cell		-462829	-65245.3	Endothelia		-425699	-63112.3	Fibroblast		-490734	-75124.3	Endothelia
-10.2796	-0.468236	PT		-41994	137703	Mesangial Cell		-457922	-64156.3	Myeloid Cell		-462835	-65242.3	Endothelia		-425704	-63113.3	Fibroblast		-490725	-75115.3	Endothelia
5.08031	-4.52529	PT		-47679.2	141553	CD		-457930	-64118.3	Myeloid Cell		-462842	-65235.3	Endothelia		-425706	-63113.3	Fibroblast		-490723	-75114.3	Endothelia
1.37447	-6.39581	Fibroblast		-45793	141350	PT		-457932	-64092.3	Myeloid Cell		-462843	-65233.3	Endothelia		-425716	-63103.3	Fibroblast		-490720	-75113.3	Endothelia
-10.2463	-0.385781	B Cell		-47287.2	136188	Endothelia		-457932	-64086.3	Myeloid Cell		-462844	-65230.3	Endothelia		-425718	-63100.3	Fibroblast		-490715	-75112.3	Endothelia
1.73813	-2.67637	Endothelia		-41893	136231	PT		-457931	-64077.3	Myeloid Cell		-462845	-65225.3	Endothelia		-425720	-63096.3	Fibroblast		-490712	-75112.3	Endothelia
0.970791	-7.52545	Fibroblast		-49673.2	139898	PT		-457930	-64072.3	Myeloid Cell		-462845	-65180.3	Endothelia		-425724	-63082.3	Fibroblast		-491880	-75139.3	B Cell
-0.283904	2.5729	PT		-44864	139836	LOH-DCT		-457929	-64070.3	Myeloid Cell		-462838	-65175.3	Endothelia		-425724	-63067.3	Fibroblast		-491868	-75141.3	B Cell
-10.2668	-0.41032	B Cell		-47526.2	143512	LOH-DCT		-457927	-64068.3	Myeloid Cell		-462804	-65158.3	Endothelia		-425721	-63067.3	Fibroblast		-491863	-75142.3	B Cell
5.49102	-0.296013	T Cell		-43719	143479	LOH-DCT		-457925	-64067.3	Myeloid Cell		-462802	-65158.3	Endothelia		-426776	-63237.3	Endothelia		-491859	-75143.3	B Cell
1.93844	0.505367	PT		-51432.2	133897	LOH-DCT		-457915	-64063.3	Myeloid Cell		-462328	-65162.3	PT		-426760	-63238.3	Endothelia		-491856	-75144.3	B Cell
1.12548	1.66693	PT		-42521	134070	LOH-DCT		-457904	-64059.3	Myeloid Cell		-462317	-65163.3	PT		-426756	-63239.3	Endothelia		-491854	-75145.3	B Cell
0.0394522	-9.74832	SMC		-47634.2	137963	CD		-457901	-64058.3	Myeloid Cell		-462312	-65164.3	PT		-426754	-63240.3	Endothelia		-491853	-75146.3	B Cell
0.901633	-7.17091	Fibroblast		-46592	137689	LOH-DCT		-457896	-64057.3	Myeloid Cell		-462309	-65165.3	PT		-426748	-63244.3	Endothelia		-491853	-75149.3	B Cell
-3.14551	-1.88086	T Cell		-51938.2	141543	PT		-457894	-64057.3	Myeloid Cell		-462307	-65166.3	PT		-426735	-63257.3	Endothelia		-491885	-75206.3	B Cell
1.98541	0.53335	PT		-44671	141341	Endothelia		-463527	-63949.3	PT		-462296	-65177.3	PT		-426734	-63259.3	Endothelia		-491886	-75207.3	B Cell
0.302263	-9.51721	Fibroblast		-50453.2	133886	LOH-DCT		-463522	-63950.3	PT		-462293	-65183.3	PT		-426733	-63262.3	Endothelia		-491893	-75207.3	B Cell
1.93472	-2.32177	SMC		-46533	134077	B Cell		-463513	-63953.3	PT		-462292	-65186.3	PT		-426732	-63267.3	Endothelia		-491904	-75205.3	B Cell
0.69797	-7.2119	Fibroblast		-48744.2	137945	SMC		-463511	-63954.3	PT		-462291	-65191.3	PT		-426732	-63285.3	Endothelia		-491911	-75203.3	B Cell
1.39496	-6.35415	T Cell		-44298	137693	PT		-463490	-63975.3	PT		-462291	-65197.3	PT		-426733	-63290.3	Endothelia		-491914	-75202.3	B Cell
1.36591	-2.98597	Endothelia		-51891.2	141554	LOH-DCT		-463484	-63985.3	PT		-462292	-65202.3	PT		-426734	-63293.3	Endothelia		-491915	-75201.3	B Cell
0.908286	-7.66896	SMC		-42405	141352	LOH-DCT		-463483	-63987.3	PT		-462293	-65205.3	PT		-426735	-63295.3	Endothelia		-491915	-75198.3	B Cell
2.06311	-2.8032	Endothelia		-51493.2	133866	LOH-DCT		-463482	-63990.3	PT		-462305	-65217.3	PT		-426739	-63301.3	Endothelia		-491907	-75151.3	B Cell
1.49601	-4.164	Endothelia		-43953	134084	PT		-463481	-63995.3	PT		-462341	-65247.3	PT		-426746	-63308.3	Endothelia		-491905	-75143.3	B Cell
-10.2067	-0.397972	Endothelia		-47812.2	137951	PT		-463481	-64003.3	PT		-462349	-65251.3	PT		-426748	-63309.3	Endothelia		-491898	-75141.3	B Cell
-1.11198	-1.15443	Myeloid Cell		-42439	137700	Podocyte		-463482	-64008.3	PT		-462352	-65252.3	PT		-426758	-63313.3	Endothelia		-491885	-75139.3	B Cell
0.171793	2.62527	PT		-48509.2	141533	CD		-463483	-64011.3	PT		-462366	-65252.3	PT		-426761	-63314.3	Endothelia		-491880	-75139.3	B Cell
2.42766	3.45446	PT		-42121	141333	LOH-DCT		-463484	-64013.3	PT		-462369	-65251.3	PT		-426766	-63315.3	Endothelia		-494177	-75133.3	Endothelia
-1.60244	6.07446	PT		-51356.2	133884	LOH-DCT		-463489	-64018.3	PT		-462371	-65250.3	PT		-426784	-63315.3	Endothelia		-494172	-75134.3	Endothelia
-0.939285	-5.32289	SMC		-41561	134068	LOH-DCT		-463499	-64024.3	PT		-462379	-65245.3	PT		-426789	-63314.3	Endothelia		-494163	-75137.3	Endothelia
3.17954	2.10727	PT		-51498.2	137957	Endothelia		-463505	-64027.3	PT		-462380	-65244.3	PT		-426792	-63313.3	Endothelia		-494161	-75138.3	Endothelia
1.75962	3.57534	PT		-42168	137696	Podocyte		-463508	-64028.3	PT		-462381	-65228.3	PT		-426802	-63308.3	Endothelia		-494155	-75142.3	Endothelia
-0.700843	-6.64515	Endothelia		-47178.2	141502	CD		-463513	-64029.3	PT		-462381	-65213.3	PT		-426808	-63304.3	Endothelia		-494142	-75155.3	Endothelia
2.73282	-3.01284	PT		-44010	141341	PT		-463531	-64031.3	PT		-462379	-65205.3	PT		-426813	-63299.3	Endothelia		-494141	-75157.3	Endothelia
-4.62777	6.64511	PT		-49906.2	133881	CD		-463555	-64033.3	PT		-462371	-65189.3	PT		-426818	-63289.3	Endothelia		-494138	-75166.3	Endothelia
-3.18685	-4.32453	Myeloid Cell		-41690	134073	LOH-DCT		-463567	-64033.3	PT		-462365	-65183.3	PT		-426819	-63286.3	Endothelia		-494137	-75171.3	Endothelia
-3.31576	-2.13077	T Cell		-50069.2	137937	PT		-463572	-64032.3	PT		-462331	-65162.3	PT		-426821	-63278.3	Endothelia		-494138	-75176.3	Endothelia
0.993234	-6.76377	Fibroblast		-45886	137690	PT		-463581	-64029.3	PT		-462328	-65162.3	PT		-426822	-63273.3	Endothelia		-494139	-75179.3	Endothelia
-3.09962	-2.02688	T Cell		-49981.2	141542	SMC		-463587	-64026.3	PT		-461440	-65163.3	PT		-426822	-63262.3	Endothelia		-494142	-75185.3	Endothelia
-2.52714	3.80257	PT		-43429	141331	PT		-463590	-64023.3	PT		-461422	-65164.3	PT		-426821	-63257.3	Endothelia		-494153	-75196.3	Endothelia
-4.7661	-3.50461	Myeloid Cell		-48784.2	133893	CD		-463591	-64020.3	PT		-461399	-65167.3	PT		-426820	-63254.3	Endothelia		-494163	-75201.3	Endothelia
-0.249609	2.74767	PT		-42781	134077	LOH-DCT		-463592	-64015.3	PT		-461390	-65170.3	PT		-426819	-63252.3	Endothelia		-494166	-75202.3	Endothelia
-2.36977	4.03713	PT		-49162.2	137961	PT		-463595	-63972.3	PT		-461388	-65171.3	PT		-426805	-63238.3	Endothelia		-494171	-75203.3	Endothelia
2.42531	4.07155	PT		-42087	137678	Mesangial Cell		-463594	-63970.3	PT		-461387	-65173.3	PT		-426783	-63237.3	Endothelia		-494184	-75203.3	Endothelia
-3.56724	4.73076	PT		-47086.2	141550	CD		-463584	-63960.3	PT		-461386	-65176.3	PT		-426776	-63237.3	Endothelia		-494220	-75199.3	Endothelia
-3.27334	-1.84402	T Cell		-42664	141335	LOH-DCT		-463573	-63954.3	PT		-461385	-65181.3	PT		-424737	-63069.3	PT		-494225	-75198.3	Endothelia
-0.0879969	2.61005	PT		-51709.2	133886	PT		-463571	-63953.3	PT		-461385	-65187.3	PT		-424722	-63071.3	PT		-494240	-75183.3	Endothelia
-0.439571	6.27937	CD		-44887	134069	Fibroblast		-463568	-63952.3	PT		-461386	-65192.3	PT		-424716	-63073.3	PT		-494241	-75181.3	Endothelia
-1.27954	4.60022	PT		-51693.2	137933	PT		-463563	-63951.3	PT		-461387	-65195.3	PT		-424706	-63078.3	PT		-494242	-75178.3	Endothelia
-1.12559	6.85251	CD		-44765	137689	PT		-463552	-63949.3	PT		-461396	-65213.3	PT		-424699	-63085.3	PT		-494243	-75173.3	Endothelia
2.39751	-2.58587	Endothelia		-49643.2	141543	PEC		-463527	-63949.3	PT		-461402	-65219.3	PT		-424698	-63087.3	PT		-494243	-75166.3	Endothelia
-1.22594	-4.96502	T Cell		-43039	141324	LOH-DCT		-467085	-64462.7	PT		-461405	-65219.3	PT		-424697	-63090.3	PT		-494242	-75163.3	Endothelia
1.04635	1.89089	PT		-51257.2	133886	PT		-467080	-64463.7	PT		-461463	-65216.3	PT		-424696	-63095.3	PT		-494239	-75158.3	Endothelia
-3.71645	5.16011	PT		-46443	134065	PT		-467074	-64465.7	PT		-461471	-65195.3	PT		-424696	-63099.3	PT		-494228	-75145.3	Endothelia
-0.942886	-7.2167	PT		-50775.2	137926	CD		-467073	-64466.7	PT		-461471	-65192.3	PT		-424697	-63104.3	PT		-494220	-75141.3	Endothelia
-0.247608	-5.38659	CD		-43850	137689	LOH-DCT		-467071	-64482.7	PT		-461469	-65186.3	PT		-424698	-63107.3	PT		-494211	-75138.3	Endothelia
-0.329502	3.70653	PT		-50660.2	141542	PT		-467071	-64524.7	PT		-461466	-65180.3	PT		-424699	-63109.3	PT		-494203	-75136.3	Endothelia
-1.13453	-7.39203	PT		-43620	141323	PT		-467072	-64540.7	PT		-461458	-65172.3	PT		-424758	-63117.3	PT		-494188	-75133.3	Endothelia
-1.74677	-2.7141	Endothelia		-49562.2	133884	CD		-467075	-64548.7	PT		-461452	-65168.3	PT		-424773	-63117.3	PT		-494177	-75133.3	Endothelia
-2.9252	-1.45616	T Cell		-43894	134067	PT		-467083	-64566.7	PT		-461442	-65163.3	PT		-424781	-63109.3	PT		-491831	-75146.3	SMC
-1.12003	-7.40184	Endothelia		-52259.2	137943	PT		-467084	-64568.7	PT		-461440	-65163.3	PT		-424784	-63103.3	PT		-491819	-75147.3	SMC
5.09159	-4.53096	Podocyte		-45061	137668	PT		-467089	-64574.7	PT		-461725	-65159.3	PT		-424785	-63100.3	PT		-491813	-75148.3	SMC
2.3559	2.45239	PT		-50787.2	141551	Endothelia		-467100	-64586.7	PT		-461710	-65162.3	PT		-424786	-63095.3	PT		-491812	-75149.3	SMC
5.5686	-6.15485	PT		-46740	141332	PT		-467101	-64587.7	PT		-461701	-65165.3	PT		-424786	-63092.3	PT		-491809	-75155.3	SMC
1.27235	3.95097	PT		-49483.2	133887	CD		-467103	-64588.7	PT		-461691	-65170.3	PT		-424784	-63088.3	PT		-491808	-75158.3	SMC
-2.70623	1.37428	CD		-43798	134056	PT		-467141	-64606.7	PT		-461683	-65176.3	PT		-424779	-63080.3	PT		-491807	-75163.3	SMC
-3.36476	-1.62456	Myeloid Cell		-47236.2	137930	LOH-DCT		-467144	-64607.7	PT		-461675	-65184.3	PT		-424771	-63070.3	PT		-491807	-75169.3	SMC
-0.236804	-6.69427	Fibroblast		-46918	137689	LOH-DCT		-467149	-64608.7	PT		-461674	-65187.3	PT		-424770	-63069.3	PT		-491808	-75174.3	SMC
0.468841	5.07254	PT		-51872.2	141511	LOH-DCT		-467161	-64610.7	PT		-461668	-65224.3	PT		-424737	-63069.3	PT		-491810	-75182.3	SMC
0.409408	1.77138	PT		-45417	141327	PT		-467177	-64610.7	PT		-461668	-65231.3	PT		-423083	-63080.3	LOH-DCT		-491813	-75191.3	SMC
0.906911	3.54908	PT		-51881.2	136155	LOH-DCT		-467182	-64609.7	PT		-461671	-65232.3	PT		-423005	-63095.3	LOH-DCT		-491816	-75197.3	SMC
-0.243147	0.302512	Endothelia		-42424	136249	PT		-467191	-64606.7	PT		-461727	-65243.3	PT		-423002	-63101.3	LOH-DCT		-491829	-75210.3	SMC
-1.53129	6.9308	PT		-49586.2	139888	Endothelia		-467193	-64605.7	PT		-461732	-65243.3	PT		-423001	-63104.3	LOH-DCT		-491835	-75213.3	SMC
0.673855	2.45282	PT		-44569	139844	PT		-467210	-64588.7	PT		-461735	-65240.3	PT		-423000	-63109.3	LOH-DCT		-491844	-75216.3	SMC
5.37563	0.106706	PT		-51604.2	143504	PT		-467213	-64582.7	PT		-461738	-65236.3	PT		-423000	-63123.3	LOH-DCT		-491866	-75216.3	SMC
1.00207	1.94097	PT		-41790	143488	LOH-DCT		-467214	-64579.7	PT		-461751	-65216.3	PT		-423001	-63128.3	LOH-DCT		-491882	-75210.3	SMC
-1.19233	3.67346	LOH-DCT		-49400.2	133868	PT		-467215	-64574.7	PT		-461764	-65195.3	PT		-423002	-63131.3	LOH-DCT		-491885	-75208.3	SMC
-2.96689	-4.15479	Myeloid Cell		-43522	134059	LOH-DCT		-467215	-64563.7	PT		-461759	-65180.3	PT		-423003	-63133.3	LOH-DCT		-491885	-75207.3	SMC
-4.07622	3.25653	LOH-DCT		-50537.2	137930	CD		-467214	-64558.7	PT		-461756	-65174.3	PT		-423005	-63135.3	LOH-DCT		-491884	-75202.3	SMC
9.63377	-1.26704	Myeloid Cell		-44944	137675	PT		-467212	-64550.7	PT		-461748	-65166.3	PT		-423085	-63142.3	LOH-DCT		-491883	-75198.3	SMC
2.1912	3.23364	Podocyte		-50915.2	141537	LOH-DCT		-467209	-64541.7	PT		-461742	-65163.3	PT		-423092	-63142.3	LOH-DCT		-491881	-75193.3	SMC
1.54883	-4.12079	Endothelia		-42235	141333	LOH-DCT		-467201	-64521.7	PT		-461733	-65160.3	PT		-423097	-63135.3	LOH-DCT		-491879	-75189.3	SMC
-0.870699	2.12286	PT		-51123.2	133871	PT		-467200	-64519.7	PT		-461728	-65159.3	PT		-423098	-63133.3	LOH-DCT		-491867	-75169.3	SMC
-2.7688	9.74405	CD		-44313	134031	PT		-467194	-64509.7	PT		-461725	-65159.3	PT		-423099	-63130.3	LOH-DCT		-491857	-75153.3	SMC
2.46651	3.60556	Podocyte		-48614.2	137915	PT		-467190	-64503.7	PT		-462458	-65175.3	PT		-423101	-63122.3	LOH-DCT		-491851	-75147.3	SMC
0.00417992	3.79542	LOH-DCT		-42958	137670	PT		-467184	-64497.7	PT		-462448	-65177.3	PT		-423102	-63117.3	LOH-DCT		-491846	-75146.3	SMC
-0.816711	3.61997	PT		-48393.2	141508	LOH-DCT		-467170	-64485.7	PT		-462442	-65179.3	PT		-423102	-63110.3	LOH-DCT		-491831	-75146.3	SMC
-0.23746	2.50062	PT		-45058	141250	PT		-467155	-64473.7	PT		-462434	-65183.3	PT		-423101	-63105.3	LOH-DCT		-493494	-75140.3	SMC
-3.25323	-4.13784	Myeloid Cell		-50920.2	133882	PT		-467152	-64471.7	PT		-462430	-65187.3	PT		-423098	-63096.3	LOH-DCT		-493485	-75143.3	SMC
-4.24728	3.07319	LOH-DCT		-45811	134049	Fibroblast		-467146	-64468.7	PT		-462422	-65227.3	PT		-423095	-63090.3	LOH-DCT		-493475	-75147.3	SMC
0.864836	2.00745	PT		-49173.2	137941	PT		-467143	-64467.7	PT		-462421	-65238.3	PT		-423085	-63080.3	LOH-DCT		-493461	-75154.3	SMC
-0.413477	2.68572	PT		-42807	137664	PT		-467135	-64465.7	PT		-462421	-65246.3	PT		-423083	-63080.3	LOH-DCT		-493448	-75167.3	SMC
-3.79582	3.24516	LOH-DCT		-48582.2	141522	CD		-467120	-64462.7	PT		-462427	-65252.3	PT		-426256	-63089.3	LOH-DCT		-493444	-75173.3	SMC
-1.08013	-0.601875	Myeloid Cell		-42939	141314	LOH-DCT		-467085	-64462.7	PT		-462430	-65253.3	PT		-426239	-63111.3	LOH-DCT		-493443	-75175.3	SMC
3.32369	1.95975	PT		-50704.2	133861	LOH-DCT		-471143	-65578.3	PT		-462450	-65253.3	PT		-426222	-63134.3	LOH-DCT		-493442	-75178.3	SMC
-1.37207	4.58413	PT		-42450	134043	LOH-DCT		-471103	-65580.3	PT		-462456	-65252.3	PT		-426216	-63144.3	LOH-DCT		-493442	-75198.3	SMC
-1.36759	4.54724	PT		-49646.2	137920	PT		-471102	-65581.3	PT		-462461	-65251.3	PT		-426216	-63148.3	LOH-DCT		-493443	-75201.3	SMC
-10.3111	-0.334405	B Cell		-41695	137672	LOH-DCT		-471077	-65666.3	PT		-462462	-65250.3	PT		-426220	-63158.3	LOH-DCT		-493444	-75203.3	SMC
-1.44776	3.4816	LOH-DCT		-49833.2	141525	PT		-471077	-65667.3	PT		-462463	-65247.3	PT		-426222	-63162.3	LOH-DCT		-493455	-75214.3	SMC
-0.153152	2.79066	PT		-46159	141327	PT		-471079	-65669.3	PT		-462467	-65234.3	PT		-426224	-63163.3	LOH-DCT		-493473	-75226.3	SMC
0.122825	-10.2246	PT		-51886.2	133879	PT		-471093	-65681.3	PT		-462467	-65221.3	PT		-426233	-63166.3	LOH-DCT		-493483	-75231.3	SMC
2.36258	-2.56182	LOH-DCT		-42107	134040	PT		-471095	-65682.3	PT		-462463	-65180.3	PT		-426238	-63167.3	LOH-DCT		-493486	-75232.3	SMC
0.523749	2.38413	PT		-49239.2	137916	PT		-471109	-65688.3	PT		-462461	-65176.3	PT		-426244	-63167.3	LOH-DCT		-493494	-75234.3	SMC
0.0770588	2.75553	PT		-43637	137661	LOH-DCT		-471112	-65689.3	PT		-462460	-65175.3	PT		-426249	-63166.3	LOH-DCT		-493524	-75234.3	SMC
-4.02701	2.95892	LOH-DCT		-49050.2	141534	Podocyte		-471117	-65690.3	PT		-462458	-65175.3	PT		-426258	-63163.3	LOH-DCT		-493540	-75230.3	SMC
1.00511	-4.88854	LOH-DCT		-43877	141322	Endothelia		-471163	-65694.3	PT		-462213	-65165.3	Fibroblast		-426264	-63160.3	LOH-DCT		-493543	-75229.3	SMC
-1.24167	4.52611	CD		-48776.2	133866	CD		-471169	-65694.3	PT		-462208	-65166.3	Fibroblast		-426283	-63141.3	LOH-DCT		-493549	-75226.3	SMC
-3.60042	3.28342	LOH-DCT		-43120	134024	LOH-DCT		-471170	-65693.3	PT		-462199	-65169.3	Fibroblast		-426288	-63131.3	LOH-DCT		-493550	-75225.3	SMC
3.14569	2.19939	PT		-47639.2	137918	CD		-471183	-65677.3	PT		-462197	-65170.3	Fibroblast		-426289	-63128.3	LOH-DCT		-493550	-75220.3	SMC
1.09236	1.85247	PT		-44697	137670	PT		-471199	-65657.3	PT		-462188	-65179.3	Fibroblast		-426290	-63123.3	LOH-DCT		-493549	-75211.3	SMC
-8.27876	0.390205	B Cell		-52191.2	141525	PT		-471217	-65631.3	PT		-462183	-65189.3	Fibroblast		-426290	-63120.3	LOH-DCT		-493544	-75174.3	SMC
-0.045906	3.65122	PT		-42299	141312	LOH-DCT		-471217	-65629.3	PT		-462182	-65192.3	Fibroblast		-426289	-63115.3	LOH-DCT		-493513	-75149.3	SMC
-4.41012	2.98003	LOH-DCT		-48167.2	133879	Fibroblast		-471216	-65624.3	PT		-462181	-65197.3	Fibroblast		-426286	-63106.3	LOH-DCT		-493495	-75140.3	SMC
-3.42703	-1.49377	LOH-DCT		-44514	134020	PT		-471215	-65621.3	PT		-462181	-65207.3	Fibroblast		-426285	-63104.3	LOH-DCT		-493494	-75140.3	SMC
-0.96958	-7.06557	Fibroblast		-50575.2	137919	CD		-471212	-65615.3	PT		-462182	-65212.3	Fibroblast		-426275	-63094.3	LOH-DCT		-493567	-75157.3	Myeloid Cell
0.414908	2.26141	PT		-43399	137662	LOH-DCT		-471190	-65593.3	PT		-462183	-65215.3	Fibroblast		-426269	-63091.3	LOH-DCT		-493546	-75174.3	Myeloid Cell
0.486106	5.04931	PT		-48631.2	141520	CD		-471184	-65589.3	PT		-462185	-65219.3	Fibroblast		-426266	-63090.3	LOH-DCT		-493545	-75175.3	Myeloid Cell
0.887063	-0.779604	Endothelia		-45293	141315	PT		-471173	-65583.3	PT		-462191	-65221.3	Fibroblast		-426261	-63089.3	LOH-DCT		-493542	-75181.3	Myeloid Cell
0.854058	3.32749	PT		-52389.2	133862	PT		-471171	-65582.3	PT		-462199	-65223.3	Fibroblast		-426256	-63089.3	LOH-DCT		-493542	-75186.3	Myeloid Cell
-4.07563	3.0583	LOH-DCT		-44395	134040	PT		-471168	-65581.3	PT		-462213	-65225.3	Fibroblast		-426474	-63099.3	Fibroblast		-493551	-75225.3	Myeloid Cell
-6.8916	-0.885555	B Cell		-51540.2	137922	Endothelia		-471163	-65580.3	PT		-462245	-65225.3	Fibroblast		-426469	-63100.3	Fibroblast		-493554	-75223.3	Myeloid Cell
1.12172	2.14067	PT		-42319	137664	Endothelia Glomerular		-471152	-65578.3	PT		-462249	-65223.3	Fibroblast		-426460	-63103.3	Fibroblast		-493559	-75219.3	Myeloid Cell
0.875428	-7.34625	Fibroblast		-47024.2	141519	CD		-471143	-65578.3	PT		-462267	-65210.3	Fibroblast		-426458	-63104.3	Fibroblast		-493561	-75217.3	Myeloid Cell
-2.33989	4.70334	PT		-44307	141309	PT		-475406	-66786	PT		-462273	-65204.3	Fibroblast		-426445	-63117.3	Fibroblast		-493564	-75213.3	Myeloid Cell
-4.7438	-3.51754	Myeloid Cell		-49283.2	133870	PT		-475334	-66858	PT		-462273	-65200.3	Fibroblast		-426444	-63119.3	Fibroblast		-493569	-75204.3	Myeloid Cell
-3.36006	-1.63627	Myeloid Cell		-43483	134041	LOH-DCT		-475334	-66860	PT		-462272	-65195.3	Fibroblast		-426443	-63122.3	Fibroblast		-493573	-75186.3	Myeloid Cell
-3.34061	-1.51548	PT		-50938.2	137915	PT		-475335	-66865	PT		-462271	-65192.3	Fibroblast		-426443	-63146.3	Fibroblast		-493575	-75176.3	Myeloid Cell
0.853372	-4.89765	Endothelia		-44212	137658	PT		-475336	-66868	PT		-462270	-65190.3	Fibroblast		-426444	-63149.3	Fibroblast		-493576	-75170.3	Myeloid Cell
-2.75953	1.4193	PT		-51616.2	141494	LOH-DCT		-475337	-66870	PT		-462266	-65184.3	Fibroblast		-426445	-63151.3	Fibroblast		-493576	-75167.3	Myeloid Cell
-4.1116	4.65557	PT		-43287	141311	PT		-475350	-66883	PT		-462260	-65178.3	Fibroblast		-426449	-63157.3	Fibroblast		-493575	-75165.3	Myeloid Cell
3.4281	-2.02464	Endothelia		-47056.2	133866	PT		-475352	-66884	PT		-462246	-65171.3	Fibroblast		-426454	-63162.3	Fibroblast		-493573	-75162.3	Myeloid Cell
-1.09385	-5.62878	Myeloid Cell		-42849	134036	B Cell		-475354	-66884	PT		-462231	-65166.3	Fibroblast		-426460	-63165.3	Fibroblast		-493568	-75157.3	Myeloid Cell
0.126105	2.18766	PT		-50632.2	137907	CD		-475392	-66879	PT		-462226	-65165.3	Fibroblast		-426463	-63166.3	Fibroblast		-493567	-75157.3	Myeloid Cell
0.349602	-9.97945	PT		-42601	137631	PEC		-475402	-66877	PT		-462213	-65165.3	Fibroblast		-426468	-63167.3	Fibroblast		-492525	-75157.3	Fibroblast
-1.11956	-7.40896	LOH-DCT		-48045.2	141524	B Cell		-475408	-66875	PT		-459449	-65165.3	PT		-426508	-63171.3	Fibroblast		-492520	-75158.3	Fibroblast
0.194328	-6.51522	Fibroblast		-42499	141315	LOH-DCT		-475422	-66869	PT		-459434	-65168.3	PT		-426516	-63171.3	Fibroblast		-492511	-75161.3	Fibroblast
5.49321	-0.297866	Fibroblast		-51813.2	136172	LOH-DCT		-475430	-66861	PT		-459431	-65169.3	PT		-426521	-63170.3	Fibroblast		-492509	-75162.3	Fibroblast
1.24926	2.1176	PT		-41992	136235	LOH-DCT		-475440	-66841	PT		-459425	-65172.3	PT		-426523	-63169.3	Fibroblast		-492503	-75166.3	Fibroblast
3.16569	-3.65219	Endothelia		-47988.2	139891	Mesangial Cell		-475450	-66812	PT		-459416	-65181.3	PT		-426523	-63148.3	Fibroblast		-492496	-75173.3	Fibroblast
0.222942	-6.41068	Myeloid Cell		-44134	139855	LOH-DCT		-475450	-66811	PT		-459411	-65191.3	PT		-426522	-63144.3	Fibroblast		-492491	-75183.3	Fibroblast
0.118416	-5.72341	Fibroblast		-49995.2	143513	PT		-475449	-66809	PT		-459410	-65194.3	PT		-426521	-63142.3	Fibroblast		-492490	-75186.3	Fibroblast
-0.151026	-5.44915	Fibroblast		-46772	143480	LOH-DCT		-475439	-66799	PT		-459410	-65204.3	PT		-426515	-63133.3	Fibroblast		-492489	-75191.3	Fibroblast
-1.22822	-4.93347	PT		-47538.2	133859	PT		-475428	-66791	PT		-459411	-65207.3	PT		-426509	-63127.3	Fibroblast		-492489	-75205.3	Fibroblast
-3.14327	-4.27223	Fibroblast		-42784	134016	LOH-DCT		-475425	-66789	PT		-459414	-65213.3	PT		-426481	-63100.3	Fibroblast		-492490	-75210.3	Fibroblast
2.08958	2.28773	PT		-52293.2	137899	PT		-475423	-66788	PT		-459425	-65224.3	PT		-426479	-63099.3	Fibroblast		-492491	-75213.3	Fibroblast
5.68566	-6.15579	PT		-42008	137646	Mesangial Cell		-475420	-66787	PT		-459427	-65225.3	PT		-426474	-63099.3	Fibroblast		-492511	-75255.3	Fibroblast
1.1259	1.8035	PT		-49481.2	141516	Podocyte		-475415	-66786	PT		-459436	-65228.3	PT		-424312	-63107.3	Fibroblast		-492512	-75257.3	Fibroblast
1.93769	2.42746	PT		-42187	141301	LOH-DCT		-475406	-66786	PT		-459441	-65229.3	PT		-424307	-63108.3	Fibroblast		-492525	-75270.3	Fibroblast
-4.33043	2.97178	LOH-DCT		-47205.2	133830	LOH-DCT		-480783	-69243.3	T Cell		-459461	-65229.3	PT		-424305	-63109.3	Fibroblast		-492531	-75273.3	Fibroblast
0.0479156	2.98409	PT		-43378	134034	LOH-DCT		-480740	-69248.3	T Cell		-459466	-65228.3	PT		-424285	-63134.3	Fibroblast		-492534	-75274.3	Fibroblast
-2.77821	1.45573	CD		-51481.2	137889	PT		-480719	-69269.3	T Cell		-459469	-65227.3	PT		-424268	-63157.3	Fibroblast		-492539	-75275.3	Fibroblast
0.893431	2.37657	PT		-41954	137655	Endothelia Glomerular		-480718	-69271.3	T Cell		-459479	-65222.3	PT		-424266	-63160.3	Fibroblast		-492555	-75275.3	Fibroblast
-3.35304	-1.64568	Myeloid Cell		-49890.2	141480	PT		-480717	-69274.3	T Cell		-459490	-65211.3	PT		-424264	-63165.3	Fibroblast		-492560	-75274.3	Fibroblast
-3.30594	-1.85051	LOH-DCT		-42060	141307	PT		-480715	-69282.3	T Cell		-459489	-65209.3	PT		-424264	-63167.3	Fibroblast		-492563	-75273.3	Fibroblast
0.37601	-9.69244	SMC		-51659.2	133849	PT		-480714	-69287.3	T Cell		-459487	-65206.3	PT		-424265	-63172.3	Fibroblast		-492569	-75270.3	Fibroblast
-0.284148	2.51471	T Cell		-43058	134019	LOH-DCT		-480714	-69293.3	T Cell		-459456	-65167.3	PT		-424266	-63175.3	Fibroblast		-492574	-75265.3	Fibroblast
-1.39994	3.7798	PT		-49960.2	137896	PT		-480715	-69298.3	T Cell		-459454	-65165.3	PT		-424267	-63177.3	Fibroblast		-492575	-75263.3	Fibroblast
-1.08337	3.75919	PT		-43183	137642	CD		-480717	-69306.3	T Cell		-459449	-65165.3	PT		-424276	-63186.3	Fibroblast		-492576	-75260.3	Fibroblast
-1.62372	6.26806	CD		-49664.2	141501	PT		-480718	-69309.3	T Cell		-461234	-65201.3	PT		-424278	-63187.3	Fibroblast		-492583	-75233.3	Fibroblast
-6.81373	-1.03575	B Cell		-46666	141311	PT		-480721	-69315.3	T Cell		-461222	-65203.3	PT		-424281	-63188.3	Fibroblast		-492583	-75232.3	Fibroblast
-8.22089	0.455114	PT		-51609.2	133849	LOH-DCT		-480732	-69326.3	T Cell		-461216	-65205.3	PT		-424297	-63192.3	Fibroblast		-492562	-75176.3	Fibroblast
-2.69185	1.896	PT		-46264	134003	LOH-DCT		-480738	-69329.3	T Cell		-461215	-65207.3	PT		-424302	-63193.3	Fibroblast		-492554	-75168.3	Fibroblast
2.19891	2.40745	PT		-49791.2	137901	LOH-DCT		-480741	-69330.3	T Cell		-461215	-65217.3	PT		-424316	-63193.3	Fibroblast		-492548	-75164.3	Fibroblast
9.6167	-1.25204	Myeloid Cell		-42151	137651	Podocyte		-480746	-69331.3	T Cell		-461216	-65222.3	PT		-424321	-63192.3	Fibroblast		-492542	-75161.3	Fibroblast
-3.53039	-5.96583	Myeloid Cell		-50980.2	141503	Endothelia		-480747	-69331.3	T Cell		-461217	-65225.3	PT		-424324	-63191.3	Fibroblast		-492533	-75158.3	Fibroblast
4.28215	3.69447	PT		-42441	141309	LOH-DCT		-480751	-69329.3	T Cell		-461218	-65227.3	PT		-424342	-63182.3	Fibroblast		-492528	-75157.3	Fibroblast
0.146914	2.27649	PT		-50804.2	133857	PT		-480816	-69296.3	T Cell		-461228	-65245.3	PT		-424356	-63172.3	Fibroblast		-492525	-75157.3	Fibroblast
2.31341	-2.72333	Endothelia		-44105	134012	PT		-480819	-69294.3	T Cell		-461235	-65252.3	PT		-424363	-63165.3	Fibroblast		-493143	-73027.3	PT
0.115404	3.88197	PT		-47278.2	137895	CD		-480821	-69288.3	T Cell		-461237	-65253.3	PT		-424366	-63159.3	Fibroblast		-493138	-73028.3	PT
1.31708	3.75437	PT		-46019	137638	PT		-480822	-69283.3	T Cell		-461246	-65256.3	PT		-424367	-63156.3	Fibroblast		-493130	-73030.3	PT
-4.38112	2.8607	LOH-DCT		-48541.2	141491	CD		-480822	-69264.3	T Cell		-461254	-65258.3	PT		-424368	-63151.3	Fibroblast		-493127	-73031.3	PT
0.425116	2.99129	PT		-46524	141308	PT		-480821	-69259.3	T Cell		-461259	-65259.3	PT		-424368	-63142.3	Fibroblast		-493121	-73034.3	PT
-4.25896	4.57358	CD		-49782.2	133847	CD		-480820	-69256.3	T Cell		-461263	-65259.3	PT		-424367	-63137.3	Fibroblast		-493116	-73039.3	PT
-3.39759	-5.90677	Myeloid Cell		-45524	134015	Fibroblast		-480817	-69250.3	T Cell		-461273	-65257.3	PT		-424366	-63134.3	Fibroblast		-493112	-73045.3	PT
5.48127	-0.273318	PT		-52031.2	137909	PT		-480815	-69247.3	T Cell		-461276	-65254.3	PT		-424365	-63132.3	Fibroblast		-493111	-73047.3	PT
-3.30471	-1.68286	Myeloid Cell		-42996	137622	PT		-480812	-69244.3	T Cell		-461291	-65230.3	PT		-424353	-63120.3	Fibroblast		-493110	-73050.3	PT
1.2684	-6.2805	Fibroblast		-49940.2	141453	PT		-480803	-69243.3	T Cell		-461295	-65214.3	PT		-424347	-63116.3	Fibroblast		-493109	-73055.3	PT
-4.62521	6.58206	PT		-43378	141286	PT		-480783	-69243.3	T Cell		-461295	-65209.3	PT		-424345	-63115.3	Fibroblast		-493109	-73056.3	PT
-3.34107	-1.86126	PT		-51416.2	133857	LOH-DCT		-485074	-70467.3	Myeloid Cell		-461294	-65208.3	PT		-424335	-63111.3	Fibroblast		-493148	-73148.3	PT
5.40258	-0.117431	T Cell		-45228	134008	PT		-485021	-70510.3	Myeloid Cell		-461289	-65204.3	PT		-424326	-63108.3	Fibroblast		-493154	-73161.3	PT
0.343913	2.13931	PT		-49730.2	137895	Endothelia		-485021	-70555.3	Myeloid Cell		-461287	-65203.3	PT		-424321	-63107.3	Fibroblast		-493155	-73161.3	PT
-10.2411	-0.399579	B Cell		-46828	137642	LOH-DCT		-485023	-70557.3	Myeloid Cell		-461239	-65201.3	PT		-424312	-63107.3	Fibroblast		-493161	-73160.3	PT
-1.70417	-2.64165	PT		-48988.2	141489	Endothelia Glomerular		-485047	-70571.3	Myeloid Cell		-461234	-65201.3	PT		-424906	-63111.3	LOH-DCT		-493165	-73158.3	PT
-2.22332	8.85549	CD		-42708	141295	PT		-485089	-70592.3	Myeloid Cell		-460717	-65189.3	Fibroblast		-424904	-63119.3	LOH-DCT		-493191	-73143.3	PT
2.75888	-0.404568	T Cell		-49475.2	133845	PT		-485098	-70595.3	Myeloid Cell		-460712	-65190.3	Fibroblast		-424904	-63130.3	LOH-DCT		-493209	-73128.3	PT
-4.6838	-3.56684	Myeloid Cell		-45006	134011	Myeloid Cell		-485103	-70596.3	Myeloid Cell		-460704	-65192.3	Fibroblast		-424914	-63184.3	LOH-DCT		-493209	-73069.3	PT
0.813622	-9.40672	Fibroblast		-51989.2	137867	PT		-485110	-70597.3	Myeloid Cell		-460701	-65193.3	Fibroblast		-424916	-63186.3	LOH-DCT		-493207	-73065.3	PT
5.15781	-4.61916	PT		-44785	137616	PT		-485128	-70597.3	Myeloid Cell		-460683	-65202.3	Fibroblast		-424922	-63189.3	LOH-DCT		-493189	-73047.3	PT
-0.33027	2.65001	PT		-48209.2	141490	PT		-485136	-70595.3	Myeloid Cell		-460673	-65210.3	Fibroblast		-424925	-63190.3	LOH-DCT		-493172	-73031.3	PT
-1.75197	-2.55512	T Cell		-44358	141283	PT		-485139	-70594.3	Myeloid Cell		-460668	-65215.3	Fibroblast		-424930	-63191.3	LOH-DCT		-493169	-73030.3	PT
0.476497	2.03662	PT		-47438.2	133832	LOH-DCT		-485141	-70593.3	Myeloid Cell		-460662	-65223.3	Fibroblast		-424940	-63191.3	LOH-DCT		-493164	-73029.3	PT
-1.19531	-1.1794	Myeloid Cell		-41768	134017	LOH-DCT		-485147	-70589.3	Myeloid Cell		-460661	-65225.3	Fibroblast		-424945	-63190.3	LOH-DCT		-493152	-73027.3	PT
-10.2366	-0.440627	PT		-47659.2	137900	CD		-485154	-70582.3	Myeloid Cell		-460658	-65234.3	Fibroblast		-424948	-63189.3	LOH-DCT		-493143	-73027.3	PT
1.16083	-7.4393	Fibroblast		-43233	137633	CD		-485157	-70576.3	Myeloid Cell		-460655	-65249.3	Fibroblast		-424950	-63188.3	LOH-DCT		-492587	-75163.3	PT
-0.0900821	2.18039	PT		-48106.2	141487	PT		-485158	-70573.3	Myeloid Cell		-460656	-65254.3	Fibroblast		-424957	-63181.3	LOH-DCT		-492582	-75164.3	PT
-6.77705	-1.00864	B Cell		-42935	141268	LOH-DCT		-485160	-70565.3	Myeloid Cell		-460659	-65263.3	Fibroblast		-424958	-63179.3	LOH-DCT		-492573	-75167.3	PT
-0.40234	2.41916	PT		-51454.2	133840	LOH-DCT		-485161	-70560.3	Myeloid Cell		-460660	-65265.3	Fibroblast		-424959	-63176.3	LOH-DCT		-492571	-75168.3	PT
-10.2659	-0.419397	B Cell		-41703	134014	LOH-DCT		-485161	-70555.3	Myeloid Cell		-460671	-65276.3	Fibroblast		-424960	-63171.3	LOH-DCT		-492563	-75176.3	PT
-1.71562	4.67375	PT		-47751.2	137880	LOH-DCT		-485160	-70550.3	Myeloid Cell		-460673	-65277.3	Fibroblast		-424960	-63162.3	LOH-DCT		-492563	-75180.3	PT
-3.31054	-4.0476	PT		-42381	137639	Myeloid Cell		-485158	-70542.3	Myeloid Cell		-460682	-65280.3	Fibroblast		-424958	-63152.3	LOH-DCT		-492566	-75191.3	PT
-10.3064	-0.414737	Endothelia		-50004.2	141446	PT		-485157	-70539.3	Myeloid Cell		-460687	-65281.3	Fibroblast		-424956	-63146.3	LOH-DCT		-492568	-75197.3	PT
-3.06293	-1.64537	Myeloid Cell		-42808	141282	LOH-DCT		-485153	-70530.3	Myeloid Cell		-460695	-65281.3	Fibroblast		-424955	-63144.3	LOH-DCT		-492575	-75214.3	PT
-1.76429	-2.60806	PT		-48238.2	136187	PT		-485152	-70528.3	Myeloid Cell		-460710	-65278.3	Fibroblast		-424951	-63138.3	LOH-DCT		-492581	-75227.3	PT
0.521584	2.48718	PT		-46678	136255	Endothelia		-485147	-70523.3	Myeloid Cell		-460725	-65273.3	Fibroblast		-424933	-63120.3	LOH-DCT		-492583	-75231.3	PT
1.8654	-8.89339	SMC		-48078.2	139900	PEC		-485087	-70473.3	Myeloid Cell		-460727	-65272.3	Fibroblast		-424919	-63113.3	LOH-DCT		-492584	-75232.3	PT
-6.76014	-1.00361	B Cell		-41886	139837	CD		-485084	-70471.3	Myeloid Cell		-460739	-65264.3	Fibroblast		-424916	-63112.3	LOH-DCT		-492590	-75234.3	PT
-3.28053	-1.30744	PT		-47588.2	143508	LOH-DCT		-485078	-70468.3	Myeloid Cell		-460752	-65251.3	Fibroblast		-424911	-63111.3	LOH-DCT		-492595	-75235.3	PT
-1.01429	1.81497	PT		-44133	143471	Endothelia		-485075	-70467.3	Myeloid Cell		-460753	-65249.3	Fibroblast		-424906	-63111.3	LOH-DCT		-492601	-75235.3	PT
0.952956	5.58189	PT		-50385.2	133829	LOH-DCT		-485074	-70467.3	Myeloid Cell		-460754	-65246.3	Fibroblast		-426164	-63133.3	LOH-DCT		-492625	-75223.3	PT
-3.32801	-1.61916	B Cell		-45866	134008	PT		-493887	-72991.3	Myeloid Cell		-460755	-65241.3	Fibroblast		-426160	-63135.3	LOH-DCT		-492631	-75219.3	PT
0.772873	2.07512	PT		-50659.2	137889	CD		-493882	-72992.3	Myeloid Cell		-460755	-65232.3	Fibroblast		-426159	-63150.3	LOH-DCT		-492642	-75210.3	PT
0.995478	5.56097	PT		-45193	137634	PT		-493873	-72995.3	Myeloid Cell		-460754	-65227.3	Fibroblast		-426159	-63168.3	LOH-DCT		-492646	-75204.3	PT
-1.19433	6.76333	PT		-50859.2	141472	PT		-493871	-72996.3	Myeloid Cell		-460752	-65219.3	Fibroblast		-426171	-63185.3	LOH-DCT		-492647	-75202.3	PT
-0.990526	1.99881	PT		-46224	141286	PT		-493862	-73005.3	Myeloid Cell		-460751	-65216.3	Fibroblast		-426173	-63187.3	LOH-DCT		-492647	-75200.3	PT
1.60845	-8.37601	Fibroblast		-52298.2	133840	Fibroblast		-493848	-73031.3	Myeloid Cell		-460746	-65206.3	Fibroblast		-426178	-63187.3	LOH-DCT		-492646	-75195.3	PT
0.812144	2.03353	PT		-44451	133995	PT		-493845	-73037.3	Myeloid Cell		-460734	-65194.3	Fibroblast		-426192	-63185.3	LOH-DCT		-492645	-75192.3	PT
2.84751	-2.56327	Endothelia		-50771.2	137871	CD		-493844	-73040.3	Myeloid Cell		-460728	-65191.3	Fibroblast		-426197	-63184.3	LOH-DCT		-492640	-75182.3	PT
5.30681	-0.0943097	T Cell		-43604	137623	LOH-DCT		-493843	-73045.3	Myeloid Cell		-460725	-65190.3	Fibroblast		-426200	-63183.3	LOH-DCT		-492632	-75174.3	PT
-4.28892	4.58913	PT		-50409.2	141476	PT		-493843	-73059.3	Myeloid Cell		-460720	-65189.3	Fibroblast		-426206	-63180.3	LOH-DCT		-492622	-75169.3	PT
-1.11283	-0.893424	Myeloid Cell		-43548	141266	Endothelia		-493844	-73064.3	Myeloid Cell		-460717	-65189.3	Fibroblast		-426219	-63167.3	LOH-DCT		-492613	-75166.3	PT
5.48597	-2.97544	Myeloid Cell		-50980.2	133832	PT		-493845	-73067.3	Myeloid Cell		-459903	-65189.3	PT		-426220	-63165.3	LOH-DCT		-492605	-75164.3	PT
-3.63413	-5.82652	T Cell		-43752	134002	T Cell		-493848	-73073.3	Myeloid Cell		-459898	-65190.3	PT		-426221	-63162.3	LOH-DCT		-492600	-75163.3	PT
2.08568	2.58188	PT		-50042.2	137893	PT		-493863	-73088.3	Myeloid Cell		-459889	-65193.3	PT		-426221	-63161.3	LOH-DCT		-492587	-75163.3	PT
3.393	-2.05193	LOH-DCT		-46480	137642	PT		-493869	-73091.3	Myeloid Cell		-459886	-65198.3	PT		-426215	-63146.3	LOH-DCT		-494095	-75165.3	PT
0.468296	2.76333	Fibroblast		-48618.2	141472	CD		-493872	-73092.3	Myeloid Cell		-459881	-65207.3	PT		-426213	-63144.3	LOH-DCT		-494090	-75166.3	PT
5.18393	-4.5386	PT		-42755	141266	LOH-DCT		-493877	-73093.3	Myeloid Cell		-459876	-65217.3	PT		-426211	-63143.3	LOH-DCT		-494087	-75169.3	PT
-0.271182	2.36886	PT		-48112.2	133838	PT		-493887	-73093.3	Myeloid Cell		-459873	-65224.3	PT		-426206	-63141.3	LOH-DCT		-494085	-75173.3	PT
2.92192	-2.46097	Endothelia		-46646	134001	PT		-493892	-73092.3	Myeloid Cell		-459870	-65232.3	PT		-426193	-63137.3	LOH-DCT		-494083	-75179.3	PT
-2.91437	9.76864	PT		-50831.2	137884	CD		-493907	-73087.3	Myeloid Cell		-459870	-65241.3	PT		-426181	-63134.3	LOH-DCT		-494083	-75198.3	PT
-0.254032	2.49864	PT		-44904	137625	PT		-493909	-73086.3	Myeloid Cell		-459872	-65245.3	PT		-426171	-63133.3	LOH-DCT		-494085	-75203.3	PT
5.76326	-6.29727	PT		-52004.2	141478	LOH-DCT		-493914	-73081.3	Myeloid Cell		-459887	-65260.3	PT		-426164	-63133.3	LOH-DCT		-494094	-75222.3	PT
-1.33537	3.92719	PT		-46164	141274	PT		-493924	-73069.3	Myeloid Cell		-459909	-65271.3	PT		-426143	-63135.3	LOH-DCT		-494099	-75231.3	PT
-1.27732	4.66294	PT		-51826.2	133831	LOH-DCT		-493925	-73067.3	Myeloid Cell		-459912	-65272.3	PT		-426111	-63137.3	LOH-DCT		-494101	-75234.3	PT
-10.227	-0.390196	PT		-44826	134000	PT		-493926	-73064.3	Myeloid Cell		-459920	-65274.3	PT		-426108	-63138.3	LOH-DCT		-494139	-75241.3	PT
0.216963	2.22752	PT		-50706.2	137869	CD		-493928	-73056.3	Myeloid Cell		-459925	-65275.3	PT		-426104	-63140.3	LOH-DCT		-494150	-75241.3	PT
2.86579	-0.13719	B Cell		-44351	137624	LOH-DCT		-493929	-73051.3	Myeloid Cell		-459943	-65277.3	PT		-426087	-63157.3	LOH-DCT		-494152	-75239.3	PT
5.73351	-6.30301	PT		-48050.2	141471	Fibroblast		-493929	-73036.3	Myeloid Cell		-459945	-65277.3	PT		-426086	-63159.3	LOH-DCT		-494158	-75232.3	PT
-8.17859	0.353846	Fibroblast		-45443	141264	Endothelia		-493928	-73031.3	Myeloid Cell		-459961	-65275.3	PT		-426085	-63162.3	LOH-DCT		-494161	-75228.3	PT
-4.26412	4.59057	PT		-50546.2	133825	LOH-DCT		-493927	-73028.3	Myeloid Cell		-459973	-65273.3	PT		-426084	-63167.3	LOH-DCT		-494161	-75224.3	PT
-1.96427	4.5193	PT		-46466	133998	Endothelia		-493921	-73012.3	Myeloid Cell		-459978	-65272.3	PT		-426084	-63170.3	LOH-DCT		-494160	-75219.3	PT
1.28282	-5.49712	Fibroblast		-50170.2	137866	PT		-493920	-73010.3	Myeloid Cell		-459980	-65271.3	PT		-426087	-63172.3	LOH-DCT		-494157	-75210.3	PT
5.81064	-6.31679	Myeloid Cell		-41847	137629	Endothelia Glomerular		-493916	-73004.3	Myeloid Cell		-459989	-65264.3	PT		-426095	-63176.3	LOH-DCT		-494152	-75200.3	PT
-6.94041	-0.778109	PT		-48472.2	141467	Endothelia		-493910	-72998.3	Myeloid Cell		-459992	-65261.3	PT		-426153	-63201.3	LOH-DCT		-494148	-75194.3	PT
-2.45745	5.91435	PT		-43177	141265	PT		-493908	-72997.3	Myeloid Cell		-459992	-65258.3	PT		-426157	-63201.3	LOH-DCT		-494130	-75176.3	PT
9.53155	-1.16867	T Cell		-48184.2	133832	Endothelia		-493898	-72993.3	Myeloid Cell		-459991	-65243.3	PT		-426164	-63196.3	LOH-DCT		-494120	-75171.3	PT
-1.12031	-7.38475	Fibroblast		-45955	133990	LOH-DCT		-493895	-72992.3	Myeloid Cell		-459987	-65233.3	PT		-426171	-63189.3	LOH-DCT		-494105	-75166.3	PT
-6.96177	-0.840667	LOH-DCT		-49272.2	137874	PT		-493890	-72991.3	Myeloid Cell		-459975	-65208.3	PT		-426172	-63187.3	LOH-DCT		-494100	-75165.3	PT
-0.914803	1.6583	Myeloid Cell		-46288	137632	PT		-493887	-72991.3	Myeloid Cell		-459974	-65207.3	PT		-426159	-63135.3	LOH-DCT		-494095	-75165.3	PT
-3.09914	-1.78588	Myeloid Cell		-46968.2	141481	PT		-445131	-63811	Myeloid Cell		-459970	-65205.3	PT		-426143	-63135.3	LOH-DCT		-494829	-75191.3	PT
5.34643	-0.0145258	T Cell		-43009	141274	LOH-DCT		-445041	-63829	Myeloid Cell		-459943	-65196.3	PT		-425814	-63139.3	Fibroblast		-494824	-75192.3	PT
-0.925066	1.69515	PT		-51733.2	133815	LOH-DCT		-445038	-63830	Myeloid Cell		-459923	-65190.3	PT		-425809	-63140.3	Fibroblast		-494821	-75193.3	PT
2.14165	0.90887	PT		-42442	133983	LOH-DCT		-445036	-63831	Myeloid Cell		-459918	-65189.3	PT		-425806	-63141.3	Fibroblast		-494807	-75198.3	PT
-9.98843	-0.621985	B Cell		-49164.2	137883	PT		-445030	-63837	Myeloid Cell		-459903	-65189.3	PT		-425804	-63142.3	Fibroblast		-494804	-75200.3	PT
1.15547	1.78901	PT		-44523	137606	PT		-445029	-63839	Myeloid Cell		-459373	-64007.3	T Cell		-425797	-63149.3	Fibroblast		-494779	-75218.3	PT
-8.17593	0.361542	B Cell		-50963.2	141442	PT		-445028	-63842	Myeloid Cell		-459371	-64008.3	T Cell		-425796	-63151.3	Fibroblast		-494771	-75226.3	PT
0.719177	-0.622739	Endothelia		-41624	141272	PT		-445025	-63857	Myeloid Cell		-459371	-64098.3	T Cell		-425795	-63154.3	Fibroblast		-494771	-75231.3	PT
2.10164	0.95011	PT		-48819.2	133821	CD		-445025	-63861	Myeloid Cell		-459375	-64099.3	T Cell		-425794	-63159.3	Fibroblast		-494772	-75236.3	PT
-0.423706	2.18497	PT		-43549	133993	PT		-445026	-63866	Myeloid Cell		-459377	-64099.3	T Cell		-425794	-63161.3	Fibroblast		-494773	-75239.3	PT
-2.29264	4.08106	PT		-47893.2	137868	PT		-445036	-63898	Myeloid Cell		-459382	-64098.3	T Cell		-425795	-63166.3	Fibroblast		-494776	-75245.3	PT
-0.869864	-5.12477	Fibroblast		-45580	137606	PT		-445039	-63907	Myeloid Cell		-459385	-64097.3	T Cell		-425801	-63192.3	Fibroblast		-494783	-75252.3	PT
-2.51277	5.7588	PT		-49710.2	141469	PT		-445040	-63909	Myeloid Cell		-459387	-64096.3	T Cell		-425802	-63195.3	Fibroblast		-494793	-75257.3	PT
0.362328	0.247378	PT		-44424	141270	PT		-445060	-63943	Myeloid Cell		-459390	-64093.3	T Cell		-425804	-63199.3	Fibroblast		-494796	-75258.3	PT
-3.87213	2.51618	PT		-48733.2	133817	CD		-445067	-63950	Myeloid Cell		-459417	-64053.3	T Cell		-425805	-63200.3	Fibroblast		-494811	-75261.3	PT
-2.45603	5.17395	PT		-43176	133994	LOH-DCT		-445073	-63953	Myeloid Cell		-459419	-64050.3	T Cell		-425807	-63201.3	Fibroblast		-494821	-75261.3	PT
-10.2758	-0.438365	PT		-50882.2	137873	CD		-445101	-63965	Myeloid Cell		-459421	-64046.3	T Cell		-425812	-63202.3	Fibroblast		-494826	-75260.3	PT
-9.57799	-0.11484	B Cell		-44704	137603	PT		-445104	-63966	Myeloid Cell		-459421	-64042.3	T Cell		-425824	-63203.3	Fibroblast		-494829	-75259.3	PT
0.759958	-0.424165	Endothelia		-51539.2	141463	PT		-445109	-63967	Myeloid Cell		-459420	-64037.3	T Cell		-425849	-63203.3	Fibroblast		-494831	-75258.3	PT
-3.57467	-6.01296	Myeloid Cell		-44488	141272	Fibroblast		-445111	-63967	Myeloid Cell		-459419	-64034.3	T Cell		-425851	-63201.3	Fibroblast		-494839	-75252.3	PT
-0.0211167	2.42652	PT		-47833.2	136176	PT		-445116	-63966	Myeloid Cell		-459417	-64029.3	T Cell		-425852	-63199.3	Fibroblast		-494855	-75238.3	PT
-8.23441	0.283669	PT		-44445	136243	PT		-445150	-63958	Myeloid Cell		-459416	-64027.3	T Cell		-425853	-63196.3	Fibroblast		-494864	-75229.3	PT
0.975392	3.68704	PT		-50751.2	139880	CD		-445153	-63957	Myeloid Cell		-459411	-64022.3	T Cell		-425854	-63191.3	Fibroblast		-494865	-75227.3	PT
1.0399	-7.57423	LOH-DCT		-41940	139840	PT		-445155	-63956	Myeloid Cell		-459400	-64014.3	T Cell		-425854	-63180.3	Fibroblast		-494866	-75224.3	PT
0.368887	2.53793	PT		-49599.2	143509	PT		-445169	-63948	Myeloid Cell		-459394	-64011.3	T Cell		-425853	-63175.3	Fibroblast		-494867	-75219.3	PT
0.496674	-4.73799	SMC		-41741	143461	LOH-DCT		-445174	-63943	Myeloid Cell		-459391	-64010.3	T Cell		-425852	-63172.3	Fibroblast		-494867	-75214.3	PT
1.26157	-6.41527	PT		-47975.2	133830	PT		-445178	-63937	Myeloid Cell		-459376	-64007.3	T Cell		-425843	-63154.3	Fibroblast		-494866	-75209.3	PT
0.903938	-6.95459	Fibroblast		-41798	133971	LOH-DCT		-445183	-63928	Myeloid Cell		-459373	-64007.3	T Cell		-425835	-63146.3	Fibroblast		-494865	-75206.3	PT
0.128855	2.04154	PT		-50112.2	137861	PT		-445204	-63864	Myeloid Cell		-461787	-65191.3	PT		-425825	-63141.3	Fibroblast		-494864	-75204.3	PT
-1.60969	-2.67557	Fibroblast		-43349	137612	PT		-445205	-63859	Myeloid Cell		-461765	-65195.3	PT		-425822	-63140.3	Fibroblast		-494858	-75198.3	PT
0.731739	2.45411	PT		-50884.2	141434	PT		-445205	-63856	Myeloid Cell		-461759	-65201.3	PT		-425817	-63139.3	Fibroblast		-494852	-75195.3	PT
-10.2515	-0.387765	B Cell		-42459	141242	LOH-DCT		-445204	-63851	Myeloid Cell		-461755	-65206.3	PT		-425814	-63139.3	Fibroblast		-494843	-75192.3	PT
-2.32456	6.02464	PT		-50432.2	133816	LOH-DCT		-445203	-63848	Myeloid Cell		-461732	-65244.3	PT		-424104	-63229.3	CD		-494838	-75191.3	PT
-0.384809	2.68184	PT		-45452	133982	PT		-445202	-63846	Myeloid Cell		-461732	-65245.3	PT		-424099	-63230.3	CD		-494829	-75191.3	PT
-0.286028	2.97461	PT		-49832.2	137846	LOH-DCT		-445200	-63843	Myeloid Cell		-461733	-65249.3	PT		-424096	-63231.3	CD		-494221	-75199.3	Fibroblast
0.163519	2.83237	PT		-43436	137601	PT		-445195	-63838	Myeloid Cell		-461734	-65252.3	PT		-424086	-63236.3	CD		-494204	-75200.3	Fibroblast
0.947118	5.53932	PT		-47241.2	141458	CD		-445152	-63814	Myeloid Cell		-461736	-65256.3	PT		-424081	-63241.3	CD		-494190	-75202.3	Fibroblast
2.96653	2.04481	PT		-41699	141263	LOH-DCT		-445150	-63813	Myeloid Cell		-461741	-65263.3	PT		-424080	-63243.3	CD		-494185	-75203.3	Fibroblast
-0.822507	2.99596	PT		-51855.2	133806	PT		-445147	-63812	Myeloid Cell		-461744	-65267.3	PT		-424076	-63253.3	CD		-494178	-75205.3	Fibroblast
-0.419465	1.50084	PT		-43821	133979	PT		-445142	-63811	Myeloid Cell		-461749	-65273.3	PT		-424075	-63256.3	CD		-494172	-75211.3	Fibroblast
-1.08559	6.61307	LOH-DCT		-51268.2	137889	PT		-445131	-63811	Myeloid Cell		-461755	-65279.3	PT		-424075	-63257.3	CD		-494171	-75213.3	Fibroblast
2.99276	2.48318	PT		-43672	137596	LOH-DCT		-450488	-63909	PT		-461759	-65279.3	PT		-424078	-63261.3	CD		-494168	-75222.3	Fibroblast
5.36567	-0.0689149	T Cell		-51227.2	141465	Myeloid Cell		-450483	-63910	PT		-461790	-65270.3	PT		-424087	-63271.3	CD		-494167	-75227.3	Fibroblast
1.00165	2.53287	PT		-42517	141244	LOH-DCT		-450474	-63913	PT		-461793	-65269.3	PT		-424088	-63272.3	CD		-494204	-75281.3	Fibroblast
5.65836	-6.2422	PT		-51380.2	133817	LOH-DCT		-450472	-63914	PT		-461799	-65266.3	PT		-424109	-63288.3	CD		-494206	-75283.3	Fibroblast
-0.387659	2.27943	PT		-43458	133964	LOH-DCT		-450449	-63937	PT		-461805	-65262.3	PT		-424116	-63293.3	CD		-494250	-75283.3	Fibroblast
0.33867	1.96587	Myeloid Cell		-47838.2	137843	LOH-DCT		-450443	-63945	PT		-461816	-65251.3	PT		-424119	-63293.3	CD		-494257	-75282.3	Fibroblast
9.7673	-1.44522	PT		-45348	137604	Fibroblast		-450442	-63947	PT		-461817	-65249.3	PT		-424134	-63288.3	CD		-494259	-75281.3	Fibroblast
-0.228198	2.65275	PT		-50067.2	141441	Myeloid Cell		-450441	-63950	PT		-461824	-65219.3	PT		-424140	-63282.3	CD		-494260	-75280.3	Fibroblast
-0.393751	-5.5116	Fibroblast		-43039	141238	LOH-DCT		-450438	-63965	PT		-461824	-65215.3	PT		-424145	-63275.3	CD		-494261	-75275.3	Fibroblast
-0.232488	3.01929	PT		-49278.2	133808	PT		-450438	-63993	PT		-461823	-65212.3	PT		-424149	-63249.3	CD		-494261	-75274.3	Fibroblast
0.880186	2.52387	PT		-42599	133969	LOH-DCT		-450439	-63998	PT		-461820	-65206.3	PT		-424149	-63244.3	CD		-494260	-75269.3	Fibroblast
-10.1696	-0.340294	B Cell		-51245.2	137873	PT		-450440	-64001	PT		-461810	-65196.3	PT		-424145	-63240.3	CD		-494258	-75261.3	Fibroblast
3.12438	-2.33892	PT		-46673	137600	LOH-DCT		-450441	-64003	PT		-461808	-65195.3	PT		-424140	-63236.3	CD		-494257	-75258.3	Fibroblast
-9.4413	-0.0810521	B Cell		-51647.2	141459	LOH-DCT		-450447	-64011	PT		-461799	-65192.3	PT		-424137	-63234.3	CD		-494241	-75216.3	Fibroblast
-3.24352	-1.84371	SMC		-43903	141259	Endothelia		-450452	-64016	PT		-461794	-65191.3	PT		-424131	-63231.3	CD		-494240	-75214.3	Fibroblast
-3.93416	2.93049	PT		-48550.2	133821	PT		-450462	-64024	PT		-461787	-65191.3	PT		-424128	-63230.3	CD		-494236	-75209.3	Fibroblast
-6.96168	-0.860725	B Cell		-41705	133941	LOH-DCT		-450474	-64032	PT		-461483	-65191.3	PT		-424123	-63229.3	CD		-494231	-75204.3	Fibroblast
-3.29668	-4.27233	Myeloid Cell		-47315.2	137857	CD		-450476	-64033	PT		-461478	-65192.3	PT		-424104	-63229.3	CD		-494226	-75200.3	Fibroblast
-0.91798	1.91139	PT		-42533	137572	PEC		-450500	-64043	PT		-461472	-65194.3	PT		-423804	-63145.3	SMC		-494224	-75199.3	Fibroblast
-1.28259	6.72909	PT		-49864.2	141437	PT		-450509	-64046	PT		-461470	-65197.3	PT		-423799	-63146.3	SMC		-494221	-75199.3	Fibroblast
-0.0428437	2.70295	PT		-46573	141244	PT		-450524	-64049	PT		-461468	-65201.3	PT		-423769	-63154.3	SMC		-494943	-75213.3	PT
-6.94343	-0.84231	Myeloid Cell		-48288.2	133815	PT		-450548	-64049	PT		-461465	-65210.3	PT		-423766	-63155.3	SMC		-494938	-75214.3	PT
0.138537	2.92037	PT		-44738	133955	PT		-450553	-64048	PT		-461465	-65222.3	PT		-423760	-63158.3	SMC		-494935	-75215.3	PT
-0.399646	1.84209	PT		-47355.2	137856	CD		-450568	-64043	PT		-461467	-65227.3	PT		-423755	-63163.3	SMC		-494933	-75216.3	PT
-0.921684	3.37201	PT		-44417	137560	LOH-DCT		-450578	-64038	PT		-461476	-65249.3	PT		-423754	-63165.3	SMC		-494927	-75220.3	PT
3.36015	-2.19344	Endothelia		-48551.2	141439	CD		-450585	-64031	PT		-461477	-65251.3	PT		-423753	-63168.3	SMC		-494912	-75235.3	PT
-2.80181	9.69614	PT		-46191	141240	PT		-450586	-64029	PT		-461489	-65265.3	PT		-423752	-63173.3	SMC		-494908	-75241.3	PT
-0.237138	0.353342	PT		-47327.2	133822	PT		-450587	-64026	PT		-461501	-65271.3	PT		-423752	-63183.3	SMC		-494903	-75251.3	PT
-3.61457	-5.82377	Myeloid Cell		-43963	133967	PT		-450588	-64021	PT		-461510	-65274.3	PT		-423753	-63186.3	SMC		-494902	-75254.3	PT
2.98129	-2.61395	Endothelia		-51062.2	137859	PT		-450588	-64014	PT		-461515	-65275.3	PT		-423754	-63187.3	SMC		-494901	-75259.3	PT
0.303273	1.92454	PT		-43884	137598	LOH-DCT		-450587	-64009	PT		-461529	-65275.3	PT		-423791	-63207.3	SMC		-494901	-75261.3	PT
-1.21641	4.55347	PT		-52317.2	141443	PT		-450577	-63974	PT		-461534	-65274.3	PT		-423793	-63208.3	SMC		-494915	-75294.3	PT
-3.71565	3.06894	PT		-42298	141231	Fibroblast		-450576	-63971	PT		-461537	-65273.3	PT		-423808	-63215.3	SMC		-494917	-75298.3	PT
-0.253878	2.70363	Endothelia		-51809.2	133793	LOH-DCT		-450570	-63958	PT		-461547	-65268.3	PT		-423845	-63229.3	SMC		-494919	-75301.3	PT
3.29479	-2.31884	LOH-DCT		-42819	133950	LOH-DCT		-450569	-63956	PT		-461558	-65257.3	PT		-423852	-63229.3	SMC		-494920	-75302.3	PT
-10.278	-0.407667	PT		-50994.2	137870	PT		-450567	-63954	PT		-461561	-65251.3	PT		-423858	-63226.3	SMC		-494923	-75303.3	PT
0.932438	1.97997	PT		-44597	137585	PT		-450512	-63918	PT		-461562	-65248.3	PT		-423869	-63215.3	SMC		-494931	-75303.3	PT
5.45669	-0.382377	Fibroblast		-49748.2	141443	PT		-450505	-63914	PT		-461563	-65243.3	PT		-423870	-63213.3	SMC		-494936	-75302.3	PT
0.1632	-10.0818	SMC		-43473	141224	PT		-450503	-63913	PT		-461563	-65238.3	PT		-423871	-63210.3	SMC		-494939	-75301.3	PT
-2.59592	5.8592	PT		-47740.2	133821	Endothelia		-450494	-63910	PT		-461562	-65233.3	PT		-423872	-63205.3	SMC		-494949	-75296.3	PT
9.54811	-1.18551	Myeloid Cell		-43213	133954	LOH-DCT		-450489	-63909	PT		-461561	-65230.3	PT		-423872	-63192.3	SMC		-494965	-75286.3	PT
-1.03807	6.56459	CD		-48272.2	137840	PT		-450488	-63909	PT		-461558	-65224.3	PT		-423871	-63187.3	SMC		-494967	-75284.3	PT
5.53061	-2.89872	Myeloid Cell		-46918	137565	LOH-DCT		-413760	-62841	Endothelia		-461544	-65210.3	PT		-423870	-63184.3	SMC		-494967	-75218.3	PT
5.51694	-2.85557	Myeloid Cell		-48686.2	141438	CD		-413748	-62843	Endothelia		-461526	-65196.3	PT		-423867	-63178.3	SMC		-494966	-75217.3	PT
9.41765	-1.05648	Myeloid Cell		-46247	141232	Myeloid Cell		-413743	-62844	Endothelia		-461524	-65195.3	PT		-423857	-63168.3	SMC		-494962	-75215.3	PT
2.05747	0.91636	PT		-49082.2	136418	LOH-DCT		-413734	-62847	Endothelia		-461521	-65194.3	PT		-423845	-63158.3	SMC		-494959	-75214.3	PT
5.23403	0.0668307	PT		-43284	136402	CD		-413732	-62848	Endothelia		-461516	-65193.3	PT		-423835	-63153.3	SMC		-494954	-75213.3	PT
2.21127	3.06571	PT		-47893.2	140081	Podocyte		-413721	-62859	Endothelia		-461488	-65191.3	PT		-423814	-63146.3	SMC		-494943	-75213.3	PT
3.0765	2.1606	PT		-45002	140074	PT		-413720	-62861	Endothelia		-461483	-65191.3	PT		-423809	-63145.3	SMC		-494112	-75229.3	PT
9.39339	-1.03344	Myeloid Cell		-48275.2	143714	LOH-DCT		-413717	-62870	Endothelia		-459997	-65195.3	PT		-423804	-63145.3	SMC		-494102	-75234.3	PT
0.935531	1.67755	PT		-42389	143726	Endothelia		-413715	-62878	Endothelia		-459992	-65196.3	PT		-425194	-63157.3	LOH-DCT		-494101	-75235.3	PT
2.81494	-0.281076	B Cell		-47706.2	136171	PT		-413714	-62883	Endothelia		-459989	-65197.3	PT		-425189	-63158.3	LOH-DCT		-494101	-75243.3	PT
2.73724	6.26108	PT		-43631	136245	PT		-413714	-62889	Endothelia		-459983	-65200.3	PT		-425164	-63179.3	LOH-DCT		-494105	-75273.3	PT
-10.2776	-0.364674	PT		-47606.2	139898	Endothelia Glomerular		-413715	-62894	Endothelia		-459977	-65206.3	PT		-425160	-63187.3	LOH-DCT		-494108	-75279.3	PT
-2.50174	5.79879	PT		-42834	139836	CD		-413716	-62897	Endothelia		-459977	-65218.3	PT		-425159	-63190.3	LOH-DCT		-494112	-75285.3	PT
0.725852	2.03307	PT		-49399.2	143510	LOH-DCT		-413717	-62899	Endothelia		-459993	-65261.3	PT		-425158	-63195.3	LOH-DCT		-494118	-75293.3	PT
1.25549	2.15508	PT		-41547	143468	Fibroblast		-413722	-62904	Endothelia		-460029	-65265.3	PT		-425158	-63205.3	LOH-DCT		-494131	-75306.3	PT
-4.05582	4.53769	PT		-51760.2	133792	LOH-DCT		-413732	-62909	Endothelia		-460052	-65265.3	PT		-425159	-63210.3	LOH-DCT		-494133	-75307.3	PT
-2.30504	9.2668	PT		-45200	133954	PT		-413735	-62910	Endothelia		-460054	-65263.3	PT		-425162	-63219.3	LOH-DCT		-494136	-75308.3	PT
-2.85843	-4.16236	PT		-47659.2	137853	CD		-413740	-62911	Endothelia		-460057	-65257.3	PT		-425163	-63221.3	LOH-DCT		-494141	-75309.3	PT
-6.95842	-0.798561	PT		-46296	137591	Fibroblast		-413758	-62913	Endothelia		-460058	-65254.3	PT		-425167	-63227.3	LOH-DCT		-494145	-75309.3	PT
5.51159	-2.82237	Myeloid Cell		-51685.2	141438	LOH-DCT		-413766	-62913	Endothelia		-460059	-65249.3	PT		-425178	-63238.3	LOH-DCT		-494150	-75308.3	PT
1.05217	5.50364	PT		-42708	141231	LOH-DCT		-413771	-62912	Endothelia		-460059	-65240.3	PT		-425188	-63243.3	LOH-DCT		-494153	-75307.3	PT
1.08978	1.8313	PT		-49423.2	133809	PT		-413779	-62910	Endothelia		-460058	-65235.3	PT		-425191	-63244.3	LOH-DCT		-494155	-75306.3	PT
-0.294317	2.28842	PT		-44305	133953	PT		-413782	-62909	Endothelia		-460057	-65232.3	PT		-425207	-63248.3	LOH-DCT		-494157	-75299.3	PT
-4.25234	4.6006	B Cell		-50480.2	137834	CD		-413788	-62906	Endothelia		-460054	-65226.3	PT		-425212	-63249.3	LOH-DCT		-494157	-75286.3	PT
0.561519	-9.52694	Fibroblast		-44254	137588	LOH-DCT		-413793	-62901	Endothelia		-460050	-65220.3	PT		-425236	-63249.3	LOH-DCT		-494156	-75278.3	PT
-0.0736655	1.84889	PT		-51750.2	141441	LOH-DCT		-413796	-62895	Endothelia		-460042	-65212.3	PT		-425241	-63248.3	LOH-DCT		-494155	-75272.3	PT
-2.33873	9.04034	PT		-41765	141216	LOH-DCT		-413797	-62892	Endothelia		-460036	-65208.3	PT		-425244	-63247.3	LOH-DCT		-494154	-75267.3	PT
-4.05963	4.74538	PT		-50312.2	133798	PT		-413798	-62887	Endothelia		-460034	-65207.3	PT		-425246	-63246.3	LOH-DCT		-494148	-75243.3	PT
-6.97829	-0.802969	PT		-46429	133956	PT		-413798	-62880	Endothelia		-460016	-65199.3	PT		-425252	-63242.3	LOH-DCT		-494121	-75231.3	PT
0.428739	1.4317	PT		-49714.2	137838	PT		-413797	-62875	Endothelia		-460007	-65196.3	PT		-425257	-63237.3	LOH-DCT		-494115	-75229.3	PT
-0.102202	2.25914	PT		-41719	137582	Endothelia Glomerular		-413792	-62860	Endothelia		-460002	-65195.3	PT		-425261	-63231.3	LOH-DCT		-494112	-75229.3	PT
-1.15655	-0.976866	Myeloid Cell		-48096.2	141437	PT		-413789	-62854	Endothelia		-459997	-65195.3	PT		-425262	-63229.3	LOH-DCT		-494162	-75228.3	Fibroblast
1.16479	2.38894	PT		-41826	141226	Fibroblast		-413779	-62844	Endothelia		-462882	-65211.3	B Cell		-425262	-63220.3	LOH-DCT		-494159	-75231.3	Fibroblast
1.07905	1.85747	PT		-51579.2	133801	LOH-DCT		-413777	-62843	Endothelia		-462881	-65213.3	B Cell		-425250	-63192.3	LOH-DCT		-494153	-75238.3	Fibroblast
-1.05166	1.81595	Myeloid Cell		-44411	133935	PT		-413774	-62842	Endothelia		-462878	-65222.3	B Cell		-425246	-63184.3	LOH-DCT		-494149	-75243.3	Fibroblast
-0.108424	2.09915	PT		-50939.2	137836	CD		-413769	-62841	Endothelia		-462877	-65227.3	B Cell		-425244	-63181.3	LOH-DCT		-494149	-75250.3	Fibroblast
3.18894	2.80829	PT		-46829	137579	LOH-DCT		-413760	-62841	Endothelia		-462877	-65235.3	B Cell		-425239	-63174.3	LOH-DCT		-494156	-75307.3	Fibroblast
-4.00826	2.96882	PT		-52146.2	141439	Fibroblast		-418896	-66705	Fibroblast		-462878	-65240.3	B Cell		-425238	-63173.3	LOH-DCT		-494167	-75318.3	Fibroblast
2.87432	-4.41569	LOH-DCT		-43908	141197	Endothelia		-418891	-66706	Fibroblast		-462879	-65243.3	B Cell		-425217	-63163.3	LOH-DCT		-494173	-75322.3	Fibroblast
-4.24781	4.55686	PT		-48248.2	133800	PT		-418860	-66736	Fibroblast		-462882	-65249.3	B Cell		-425202	-63158.3	LOH-DCT		-494175	-75323.3	Fibroblast
-0.638887	2.02724	PT		-43599	133957	PT		-418855	-66741	Fibroblast		-462895	-65262.3	B Cell		-425197	-63157.3	LOH-DCT		-494178	-75324.3	Fibroblast
1.11083	3.62487	PT		-50559.2	137844	CD		-418854	-66743	Fibroblast		-462905	-65267.3	B Cell		-425194	-63157.3	LOH-DCT		-494192	-75324.3	Fibroblast
0.72265	3.23963	PT		-46137	137583	PT		-418854	-66751	Fibroblast		-462908	-65268.3	B Cell		-426388	-63181.3	SMC		-494195	-75323.3	Fibroblast
-8.24214	0.287579	PT		-49145.2	141424	Endothelia Glomerular		-418855	-66756	Fibroblast		-462918	-65268.3	B Cell		-426383	-63182.3	SMC		-494197	-75322.3	Fibroblast
0.854914	2.09347	PT		-42356	141212	LOH-DCT		-418856	-66759	Fibroblast		-462937	-65252.3	B Cell		-426375	-63184.3	SMC		-494206	-75314.3	Fibroblast
-3.20928	-1.58735	Myeloid Cell		-49670.2	133785	CD		-418857	-66761	Fibroblast		-462944	-65246.3	B Cell		-426372	-63185.3	SMC		-494210	-75309.3	Fibroblast
0.202794	2.82944	PT		-43130	133951	LOH-DCT		-418861	-66767	Fibroblast		-462949	-65241.3	B Cell		-426362	-63190.3	SMC		-494211	-75307.3	Fibroblast
-1.0629	-0.821602	Myeloid Cell		-47384.2	137833	CD		-418872	-66778	Fibroblast		-462959	-65230.3	B Cell		-426350	-63198.3	SMC		-494211	-75305.3	Fibroblast
-4.26048	4.56774	PT		-46063	137583	PT		-418874	-66779	Fibroblast		-462959	-65228.3	B Cell		-426339	-63209.3	SMC		-494208	-75293.3	Fibroblast
-0.0312171	2.53889	PT		-47883.2	141425	PT		-418883	-66782	Fibroblast		-462958	-65223.3	B Cell		-426336	-63215.3	SMC		-494206	-75286.3	Fibroblast
1.14735	2.50167	PT		-45532	141195	PT		-418888	-66783	Fibroblast		-462954	-65221.3	B Cell		-426335	-63218.3	SMC		-494205	-75283.3	Fibroblast
-3.2668	-1.749	Endothelia		-47430.2	133782	LOH-DCT		-418894	-66783	Fibroblast		-462891	-65202.3	B Cell		-426334	-63223.3	SMC		-494197	-75265.3	Fibroblast
-3.94912	4.73574	PT		-46594	133947	Myeloid Cell		-418899	-66782	Fibroblast		-462882	-65211.3	B Cell		-426334	-63227.3	SMC		-494195	-75261.3	Fibroblast
0.26922	2.43041	PT		-49994.2	137815	PT		-418914	-66777	Fibroblast		-461861	-65197.3	Myeloid Cell		-426335	-63232.3	SMC		-494191	-75255.3	Fibroblast
-0.248277	2.70161	PT		-42362	137571	Endothelia Glomerular		-418916	-66776	Fibroblast		-461856	-65198.3	Myeloid Cell		-426336	-63235.3	SMC		-494188	-75251.3	Fibroblast
5.50075	-5.57214	PT		-51065.2	141421	PT		-418925	-66767	Fibroblast		-461841	-65203.3	Myeloid Cell		-426339	-63241.3	SMC		-494170	-75231.3	Fibroblast
2.4533	-2.85359	LOH-DCT		-44500	141211	PT		-418929	-66761	Fibroblast		-461839	-65204.3	Myeloid Cell		-426350	-63252.3	SMC		-494167	-75228.3	Fibroblast
1.17396	1.86044	PT		-49623.2	133778	CD		-418932	-66755	Fibroblast		-461833	-65208.3	Myeloid Cell		-426356	-63255.3	SMC		-494162	-75228.3	Fibroblast
0.347383	2.96409	PT		-46331	133933	LOH-DCT		-418933	-66752	Fibroblast		-461826	-65215.3	Myeloid Cell		-426359	-63256.3	SMC		-494214	-75277.3	PT
-4.22157	2.99372	LOH-DCT		-51271.2	137837	PT		-418934	-66747	Fibroblast		-461825	-65217.3	Myeloid Cell		-426364	-63257.3	SMC		-494207	-75284.3	PT
0.335945	2.23612	PT		-42028	137568	Mesangial Cell		-418934	-66736	Fibroblast		-461822	-65225.3	Myeloid Cell		-426376	-63257.3	SMC		-494207	-75290.3	PT
2.77255	-0.1698	T Cell		-49812.2	141422	PT		-418933	-66731	Fibroblast		-461821	-65228.3	Myeloid Cell		-426381	-63256.3	SMC		-494211	-75304.3	PT
-0.498546	2.10802	PT		-42415	141212	LOH-DCT		-418932	-66728	Fibroblast		-461819	-65238.3	Myeloid Cell		-426384	-63255.3	SMC		-494212	-75307.3	PT
0.630358	1.97988	Endothelia		-49488.2	133776	PT		-418929	-66722	Fibroblast		-461818	-65245.3	Myeloid Cell		-426392	-63251.3	SMC		-494224	-75307.3	PT
-0.0404961	3.71882	PT		-46869	133939	LOH-DCT		-418919	-66712	Fibroblast		-461818	-65253.3	Myeloid Cell		-426398	-63246.3	SMC		-494244	-75306.3	PT
2.52521	5.99705	PT		-49185.2	137843	PT		-418917	-66711	Fibroblast		-461820	-65257.3	Myeloid Cell		-426399	-63245.3	SMC		-494247	-75305.3	PT
2.93059	-4.17461	Endothelia		-43610	137532	PT		-418908	-66707	Fibroblast		-461833	-65270.3	Myeloid Cell		-426412	-63230.3	SMC		-494255	-75301.3	PT
5.51504	-2.93407	PT		-48367.2	141425	PT		-418905	-66706	Fibroblast		-461839	-65273.3	Myeloid Cell		-426414	-63227.3	SMC		-494258	-75299.3	PT
0.594173	2.45261	PT		-41567	141221	LOH-DCT		-418900	-66705	Fibroblast		-461852	-65273.3	Myeloid Cell		-426420	-63215.3	SMC		-494264	-75294.3	PT
-3.03493	-2.16882	B Cell		-47295.2	133781	LOH-DCT		-418896	-66705	Fibroblast		-461859	-65272.3	Myeloid Cell		-426420	-63210.3	SMC		-494265	-75293.3	PT
-3.34686	-1.54546	Myeloid Cell		-43261	133937	LOH-DCT		-426092	-67050.3	LOH-DCT		-461879	-65269.3	Myeloid Cell		-426419	-63205.3	SMC		-494265	-75292.3	PT
-3.19979	-1.63918	PT		-48159.2	137826	PT		-426031	-67067.3	LOH-DCT		-461945	-65238.3	Myeloid Cell		-426416	-63196.3	SMC		-494263	-75286.3	PT
0.480327	2.55386	PT		-46771	137571	LOH-DCT		-426029	-67071.3	LOH-DCT		-461956	-65227.3	Myeloid Cell		-426415	-63194.3	SMC		-494262	-75284.3	PT
0.100539	2.82099	PT		-52240.2	141424	Fibroblast		-426025	-67081.3	LOH-DCT		-461956	-65223.3	Myeloid Cell		-426409	-63188.3	SMC		-494260	-75282.3	PT
-6.93786	-0.809365	B Cell		-46503	141215	PT		-426015	-67114.3	LOH-DCT		-461955	-65220.3	Myeloid Cell		-426403	-63185.3	SMC		-494223	-75277.3	PT
1.00118	2.01529	PT		-49835.2	136151	PT		-426015	-67122.3	LOH-DCT		-461952	-65214.3	Myeloid Cell		-426394	-63182.3	SMC		-494214	-75277.3	PT
-10.2014	-0.422389	B Cell		-41610	136238	CD		-426016	-67125.3	LOH-DCT		-461947	-65209.3	Myeloid Cell		-426389	-63181.3	SMC		-491459	-75261.3	PT
0.746011	2.6494	PT		-49969.2	139887	PT		-426017	-67127.3	LOH-DCT		-461945	-65208.3	Myeloid Cell		-426388	-63181.3	SMC		-491454	-75262.3	PT
5.63572	-6.19419	Myeloid Cell		-45910	139820	CD		-426022	-67132.3	LOH-DCT		-461940	-65206.3	Myeloid Cell		-424196	-63183.3	Fibroblast		-491445	-75265.3	PT
0.331869	-9.99345	SMC		-47840.2	143512	LOH-DCT		-426098	-67132.3	LOH-DCT		-461937	-65205.3	Myeloid Cell		-424191	-63184.3	Fibroblast		-491443	-75266.3	PT
5.17848	-4.5617	CD		-46884	143479	LOH-DCT		-426153	-67071.3	LOH-DCT		-461933	-65204.3	Myeloid Cell		-424188	-63185.3	Fibroblast		-491428	-75281.3	PT
-3.0085	-4.21661	Myeloid Cell		-47683.2	133780	PT		-426153	-67066.3	LOH-DCT		-461910	-65199.3	Myeloid Cell		-424186	-63186.3	Fibroblast		-491425	-75287.3	PT
-2.26998	5.55251	PT		-43841	133920	SMC		-426152	-67063.3	LOH-DCT		-461884	-65197.3	Myeloid Cell		-424180	-63190.3	Fibroblast		-491424	-75290.3	PT
-2.74136	1.44272	PT		-48828.2	137797	PT		-426151	-67061.3	LOH-DCT		-461861	-65197.3	Myeloid Cell		-424175	-63195.3	Fibroblast		-491422	-75298.3	PT
0.842019	2.06381	PT		-43253	137555	CD		-426146	-67056.3	LOH-DCT		-461438	-65215.3	PT		-424174	-63197.3	Fibroblast		-491421	-75303.3	PT
-1.35004	4.63544	PT		-51784.2	141426	LOH-DCT		-426142	-67054.3	LOH-DCT		-461406	-65219.3	PT		-424173	-63200.3	Fibroblast		-491421	-75309.3	PT
2.10384	0.723576	PT		-45260	141196	PT		-426139	-67053.3	LOH-DCT		-461402	-65220.3	PT		-424172	-63205.3	Fibroblast		-491422	-75314.3	PT
3.14256	2.10686	PT		-47355.2	133784	LOH-DCT		-426134	-67052.3	LOH-DCT		-461401	-65221.3	PT		-424172	-63209.3	Fibroblast		-491423	-75317.3	PT
-10.2477	-0.323304	CD		-44817	133921	PT		-426095	-67050.3	LOH-DCT		-461398	-65225.3	PT		-424173	-63214.3	Fibroblast		-491426	-75323.3	PT
4.55158	-6.28875	PT		-48434.2	137806	PT		-426092	-67050.3	LOH-DCT		-461397	-65227.3	PT		-424174	-63217.3	Fibroblast		-491430	-75327.3	PT
0.651783	2.48617	PT		-46351	137542	PT		-429936	-64231.3	Fibroblast		-461396	-65230.3	PT		-424175	-63219.3	Fibroblast		-491503	-75327.3	PT
1.43672	-3.91851	Endothelia		-48577.2	141423	CD		-429870	-64240.3	Fibroblast		-461395	-65235.3	PT		-424179	-63225.3	Fibroblast		-491507	-75326.3	PT
-2.71987	1.35843	CD		-42114	141206	PT		-429869	-64246.3	Fibroblast		-461395	-65243.3	PT		-424183	-63229.3	Fibroblast		-491510	-75325.3	PT
0.170532	3.54082	PT		-51696.2	133773	LOH-DCT		-429868	-64255.3	Fibroblast		-461396	-65248.3	PT		-424197	-63236.3	Fibroblast		-491514	-75321.3	PT
-3.16769	-1.56652	B Cell		-45919	133929	PT		-429868	-64289.3	Fibroblast		-461399	-65257.3	PT		-424218	-63243.3	Fibroblast		-491515	-75319.3	PT
5.21839	0.0358285	T Cell		-50633.2	137845	CD		-429869	-64290.3	Fibroblast		-461400	-65259.3	PT		-424226	-63243.3	Fibroblast		-491516	-75316.3	PT
2.67983	-2.49864	Endothelia		-44194	137564	PT		-429873	-64292.3	Fibroblast		-461411	-65270.3	PT		-424232	-63240.3	Fibroblast		-491517	-75311.3	PT
0.826036	1.94899	PT		-48715.2	141419	CD		-429876	-64293.3	Fibroblast		-461419	-65276.3	PT		-424243	-63229.3	Fibroblast		-491517	-75304.3	PT
-0.0896073	2.77861	PT		-45395	141196	PT		-429896	-64299.3	Fibroblast		-461425	-65280.3	PT		-424244	-63227.3	Fibroblast		-491516	-75299.3	PT
-3.24204	-4.02914	Myeloid Cell		-51631.2	133762	LOH-DCT		-429912	-64301.3	Fibroblast		-461431	-65283.3	PT		-424245	-63224.3	Fibroblast		-491512	-75285.3	PT
-2.58827	5.87054	CD		-43575	133918	LOH-DCT		-429920	-64301.3	Fibroblast		-461446	-65288.3	PT		-424246	-63219.3	Fibroblast		-491511	-75282.3	PT
-0.676064	3.03907	PT		-49854.2	137802	LOH-DCT		-429973	-64256.3	Fibroblast		-461451	-65289.3	PT		-424246	-63216.3	Fibroblast		-491510	-75280.3	PT
-3.46401	-5.9062	Myeloid Cell		-42100	137547	Endothelia Glomerular		-429974	-64255.3	Fibroblast		-461459	-65289.3	PT		-424245	-63211.3	Fibroblast		-491502	-75272.3	PT
0.794452	-0.545176	Endothelia		-52055.2	141386	Fibroblast		-429974	-64254.3	Fibroblast		-461464	-65288.3	PT		-424244	-63208.3	Fibroblast		-491496	-75269.3	PT
-3.39682	-1.85363	PT		-45168	141187	PT		-429966	-64246.3	Fibroblast		-461472	-65286.3	PT		-424239	-63198.3	Fibroblast		-491490	-75267.3	PT
1.04495	3.55396	PT		-51091.2	133764	PT		-429959	-64241.3	Fibroblast		-461475	-65285.3	PT		-424231	-63190.3	Fibroblast		-491467	-75262.3	PT
1.44216	-4.02658	Endothelia		-46400	133912	Fibroblast		-429956	-64239.3	Fibroblast		-461481	-65282.3	PT		-424225	-63187.3	Fibroblast		-491462	-75261.3	PT
-3.12466	-1.79208	T Cell		-50254.2	137812	PT		-429944	-64233.3	Fibroblast		-461486	-65277.3	PT		-424216	-63184.3	Fibroblast		-491459	-75261.3	PT
-2.68289	9.12855	PT		-46515	137563	B Cell		-429939	-64231.3	Fibroblast		-461487	-65275.3	PT		-424211	-63183.3	Fibroblast		-492593	-75275.3	PT
0.926777	1.94259	PT		-51866.2	141400	LOH-DCT		-429936	-64231.3	Fibroblast		-461488	-65272.3	PT		-424196	-63183.3	Fibroblast		-492588	-75276.3	PT
0.444957	2.48565	PT		-43816	141193	PT		-435490	-64617	SMC		-461489	-65267.3	PT		-423566	-63191.3	CD		-492585	-75277.3	PT
9.50264	-1.14019	Myeloid Cell		-48553.2	133771	PT		-435485	-64618	SMC		-461489	-65266.3	PT		-423561	-63192.3	CD		-492583	-75278.3	PT
5.4647	-0.324008	LOH-DCT		-46030	133914	LOH-DCT		-435476	-64621	SMC		-461488	-65264.3	PT		-423552	-63195.3	CD		-492574	-75287.3	PT
0.481593	3.38594	PT		-47405.2	137815	LOH-DCT		-435473	-64626	SMC		-461463	-65217.3	PT		-423550	-63196.3	CD		-492573	-75289.3	PT
-1.68376	4.77348	CD		-45544	137558	SMC		-435468	-64635	SMC		-461443	-65215.3	PT		-423544	-63200.3	CD		-492572	-75292.3	PT
-0.350119	2.64887	PT		-47585.2	141406	Endothelia		-435466	-64661	SMC		-461438	-65215.3	PT		-423535	-63209.3	CD		-492570	-75300.3	PT
3.17801	-3.33555	Endothelia		-42710	141187	LOH-DCT		-435466	-64674	SMC		-459373	-65211.3	PT		-423531	-63215.3	CD		-492569	-75305.3	PT
0.28566	2.00859	PT		-50998.2	133763	PT		-435467	-64682	SMC		-459371	-65212.3	PT		-423530	-63217.3	CD		-492568	-75312.3	PT
-0.403576	1.79788	CD		-42782	133906	LOH-DCT		-435472	-64719	SMC		-459371	-65286.3	PT		-423530	-63227.3	CD		-492568	-75330.3	PT
-0.462321	2.22719	PT		-47287.2	137824	LOH-DCT		-435487	-64724	SMC		-459373	-65287.3	PT		-423536	-63246.3	CD		-492569	-75333.3	PT
-3.3789	-1.60069	T Cell		-42203	137558	Endothelia Glomerular		-435492	-64725	SMC		-459378	-65286.3	PT		-423537	-63247.3	CD		-492574	-75343.3	PT
0.707669	2.00888	PT		-48322.2	141404	PT		-435498	-64725	SMC		-459381	-65285.3	PT		-423554	-63246.3	CD		-492588	-75357.3	PT
-3.2773	-1.90412	T Cell		-44905	141178	PT		-435503	-64724	SMC		-459383	-65284.3	PT		-423558	-63244.3	CD		-492592	-75357.3	PT
0.187697	-10.1601	SMC		-50000.2	133773	CD		-435506	-64723	SMC		-459390	-65277.3	PT		-423596	-63224.3	CD		-492605	-75349.3	PT
-4.11616	3.13695	PT		-42625	133910	LOH-DCT		-435516	-64718	SMC		-459399	-65259.3	PT		-423602	-63219.3	CD		-492628	-75330.3	PT
0.475842	2.27459	PT		-50588.2	137832	CD		-435525	-64709	SMC		-459400	-65256.3	PT		-423610	-63212.3	CD		-492634	-75322.3	PT
-3.09403	-2.00909	Endothelia		-41805	137550	Endothelia Glomerular		-435529	-64703	SMC		-459401	-65251.3	PT		-423610	-63210.3	CD		-492640	-75313.3	PT
0.751463	-0.526061	Endothelia		-49722.2	141407	Fibroblast		-435532	-64697	SMC		-459401	-65242.3	PT		-423607	-63204.3	CD		-492639	-75310.3	PT
5.42402	-0.0413351	PT		-41889	141196	PT		-435532	-64688	SMC		-459400	-65237.3	PT		-423597	-63194.3	CD		-492621	-75293.3	PT
2.8781	2.51646	PT		-48809.2	133733	CD		-435531	-64682	SMC		-459399	-65234.3	PT		-423595	-63193.3	CD		-492604	-75277.3	PT
-1.13164	-7.43357	Fibroblast		-46928	133920	Fibroblast		-435520	-64625	SMC		-459394	-65224.3	PT		-423592	-63192.3	CD		-492601	-75276.3	PT
-0.643232	3.18059	PT		-47436.2	137801	CD		-435517	-64622	SMC		-459384	-65214.3	PT		-423587	-63191.3	CD		-492596	-75275.3	PT
0.930233	1.80392	PT		-44805	137551	PT		-435511	-64619	SMC		-459382	-65213.3	PT		-423566	-63191.3	CD		-492593	-75275.3	PT
-3.13408	-4.07203	Myeloid Cell		-49613.2	141401	Endothelia		-435508	-64618	SMC		-459379	-65212.3	PT		-425804	-63201.3	LOH-DCT		-492258	-73043.3	Endothelia
-1.35232	-5.85653	T Cell		-46642	141194	PT		-435503	-64617	SMC		-459374	-65211.3	PT		-425802	-63202.3	LOH-DCT		-492234	-73057.3	Endothelia
-3.4775	-1.59139	T Cell		-49574.2	133764	PT		-435490	-64617	SMC		-459373	-65211.3	PT		-425791	-63213.3	LOH-DCT		-492229	-73062.3	Endothelia
9.50569	-1.14357	Myeloid Cell		-44481	133913	PT		-441122	-64353	Fibroblast		-462745	-65231.3	Myeloid Cell		-425779	-63227.3	LOH-DCT		-492229	-73063.3	Endothelia
0.861271	3.58728	PT		-51547.2	137817	PT		-441117	-64354	Fibroblast		-462738	-65232.3	Myeloid Cell		-425774	-63237.3	LOH-DCT		-492232	-73087.3	Endothelia
0.00107762	2.89194	PT		-41583	137556	PT		-441102	-64359	Fibroblast		-462735	-65233.3	Myeloid Cell		-425773	-63240.3	LOH-DCT		-492237	-73092.3	Endothelia
-0.338425	-7.34335	Endothelia		-48412.2	141391	Endothelia		-441100	-64360	Fibroblast		-462728	-65236.3	Myeloid Cell		-425773	-63252.3	LOH-DCT		-492243	-73096.3	Endothelia
0.52723	-9.71841	SMC		-46398	141194	PT		-441098	-64362	Fibroblast		-462726	-65237.3	Myeloid Cell		-425776	-63261.3	LOH-DCT		-492257	-73104.3	Endothelia
2.67915	-3.12194	PT		-49511.2	136168	PT		-441081	-64382	Fibroblast		-462725	-65239.3	Myeloid Cell		-425779	-63267.3	LOH-DCT		-492259	-73105.3	Endothelia
0.189329	2.38682	PT		-41797	136233	LOH-DCT		-441080	-64387	Fibroblast		-462725	-65245.3	Myeloid Cell		-425794	-63282.3	LOH-DCT		-492262	-73106.3	Endothelia
-0.0569685	2.7297	PT		-48952.2	139882	PT		-441080	-64391	Fibroblast		-462726	-65250.3	Myeloid Cell		-425804	-63287.3	LOH-DCT		-492277	-73109.3	Endothelia
-0.00642619	2.22589	PT		-44484	139835	LOH-DCT		-441081	-64396	Fibroblast		-462727	-65253.3	Myeloid Cell		-425807	-63288.3	LOH-DCT		-492279	-73109.3	Endothelia
-1.57221	-0.70936	Myeloid Cell		-48828.2	143497	LOH-DCT		-441082	-64399	Fibroblast		-462728	-65255.3	Myeloid Cell		-425812	-63289.3	LOH-DCT		-492295	-73096.3	Endothelia
3.00362	-2.26573	Endothelia		-43485	143473	PT		-441087	-64409	Fibroblast		-462733	-65260.3	Myeloid Cell		-425814	-63289.3	LOH-DCT		-492297	-73094.3	Endothelia
-2.49949	3.76689	PT		-50603.2	133770	LOH-DCT		-441094	-64416	Fibroblast		-462739	-65264.3	Myeloid Cell		-425815	-63288.3	LOH-DCT		-492305	-73084.3	Endothelia
-1.68163	-2.59309	T Cell		-41862	133888	LOH-DCT		-441099	-64417	Fibroblast		-462745	-65267.3	Myeloid Cell		-425856	-63232.3	LOH-DCT		-492309	-73078.3	Endothelia
1.2654	-1.68407	LOH-DCT		-47793.2	137823	LOH-DCT		-441118	-64419	Fibroblast		-462754	-65270.3	Myeloid Cell		-425861	-63224.3	LOH-DCT		-492326	-73049.3	Endothelia
1.59744	-8.75884	Fibroblast		-43120	137549	CD		-441152	-64419	Fibroblast		-462762	-65272.3	Myeloid Cell		-425861	-63222.3	LOH-DCT		-492327	-73047.3	Endothelia
5.28489	-6.26161	CD		-51625.2	141397	LOH-DCT		-441156	-64418	Fibroblast		-462780	-65276.3	Myeloid Cell		-425859	-63218.3	LOH-DCT		-492327	-73046.3	Endothelia
0.188102	2.8104	PT		-42582	141184	LOH-DCT		-441168	-64406	Fibroblast		-462785	-65277.3	Myeloid Cell		-425855	-63212.3	LOH-DCT		-492325	-73041.3	Endothelia
2.29883	3.95103	PT		-49520.2	133767	CD		-441168	-64405	Fibroblast		-462787	-65277.3	Myeloid Cell		-425848	-63205.3	LOH-DCT		-492324	-73039.3	Endothelia
-0.58024	2.95141	PT		-42488	133887	LOH-DCT		-441166	-64391	Fibroblast		-462796	-65268.3	Myeloid Cell		-425838	-63204.3	LOH-DCT		-492258	-73043.3	Endothelia
-2.70247	9.37982	PT		-50769.2	137812	CD		-441160	-64379	Fibroblast		-462815	-65248.3	Myeloid Cell		-425806	-63201.3	LOH-DCT		-492711	-75293.3	PT
0.170774	-10.1323	SMC		-46884	137542	LOH-DCT		-441148	-64359	Fibroblast		-462803	-65239.3	Myeloid Cell		-425804	-63201.3	LOH-DCT		-492695	-75295.3	PT
0.336845	2.69433	PT		-50849.2	141364	PT		-441147	-64358	Fibroblast		-462793	-65235.3	Myeloid Cell		-425990	-63197.3	PT		-492670	-75299.3	PT
-8.20365	0.319934	Fibroblast		-42784	141180	LOH-DCT		-441145	-64357	Fibroblast		-462781	-65233.3	Myeloid Cell		-425985	-63198.3	PT		-492662	-75301.3	PT
0.801662	2.20091	PT		-49162.2	133762	PT		-441142	-64356	Fibroblast		-462765	-65231.3	Myeloid Cell		-425982	-63199.3	PT		-492659	-75302.3	PT
-3.97545	2.95093	PT		-46853	133901	LOH-DCT		-441127	-64353	Fibroblast		-462745	-65231.3	Myeloid Cell		-425980	-63200.3	PT		-492648	-75307.3	PT
0.683011	0.784527	Endothelia		-47745.2	137792	LOH-DCT		-441122	-64353	Fibroblast		-461669	-65232.3	PT		-425979	-63201.3	PT		-492642	-75311.3	PT
-6.90928	-0.824899	PT		-43719	137531	LOH-DCT		-456940	-65133.3	PT		-461664	-65237.3	PT		-425977	-63204.3	PT		-492641	-75312.3	PT
-1.57262	7.18988	PT		-52343.2	141391	PT		-456895	-65147.3	PT		-461663	-65239.3	PT		-425972	-63212.3	PT		-492641	-75313.3	PT
-0.89439	3.21314	PT		-41578	141174	LOH-DCT		-456878	-65154.3	PT		-461661	-65245.3	PT		-425967	-63221.3	PT		-492655	-75329.3	PT
3.30555	-2.17008	Endothelia		-48955.2	133767	PT		-456874	-65156.3	PT		-461661	-65255.3	PT		-425965	-63225.3	PT		-492672	-75346.3	PT
-4.4029	-3.3332	PT		-43331	133895	LOH-DCT		-456871	-65159.3	PT		-461662	-65260.3	PT		-425962	-63232.3	PT		-492678	-75350.3	PT
-3.2851	-1.68107	PT		-48362.2	137801	LOH-DCT		-456868	-65165.3	PT		-461663	-65263.3	PT		-425962	-63237.3	PT		-492698	-75360.3	PT
-1.30363	2.5361	PT		-42985	137540	PT		-456863	-65179.3	PT		-461664	-65265.3	PT		-425963	-63239.3	PT		-492723	-75371.3	PT
2.92413	-4.37581	Endothelia		-48741.2	141376	CD		-456862	-65184.3	PT		-461668	-65271.3	PT		-425972	-63248.3	PT		-492727	-75371.3	PT
-2.97933	-4.11489	PT		-46148	141161	PT		-456862	-65193.3	PT		-461673	-65276.3	PT		-425974	-63249.3	PT		-492729	-75370.3	PT
1.07356	-7.55428	CD		-48765.2	133767	CD		-456863	-65195.3	PT		-461727	-65302.3	PT		-425977	-63250.3	PT		-492738	-75361.3	PT
-1.25394	6.63546	PT		-46364	133883	LOH-DCT		-456874	-65206.3	PT		-461738	-65302.3	PT		-425982	-63251.3	PT		-492742	-75355.3	PT
5.1708	-4.51797	PT		-47681.2	137811	CD		-456876	-65207.3	PT		-461741	-65301.3	PT		-425986	-63251.3	PT		-492745	-75349.3	PT
0.183344	-10.0549	SMC		-42651	137502	PEC		-456879	-65208.3	PT		-461743	-65300.3	PT		-425991	-63250.3	PT		-492746	-75346.3	PT
-3.9525	3.31737	PT		-47116.2	141400	Fibroblast		-456884	-65209.3	PT		-461752	-65291.3	PT		-425994	-63247.3	PT		-492747	-75341.3	PT
1.4644	-4.20838	LOH-DCT		-41795	141169	LOH-DCT		-456886	-65209.3	PT		-461753	-65289.3	PT		-426020	-63218.3	PT		-492747	-75326.3	PT
1.35748	-5.40734	LOH-DCT		-48201.2	133731	PT		-456891	-65208.3	PT		-461755	-65283.3	PT		-426020	-63214.3	PT		-492746	-75321.3	PT
-3.63839	-5.63645	Myeloid Cell		-44145	133896	PT		-456899	-65206.3	PT		-461755	-65280.3	PT		-426019	-63211.3	PT		-492745	-75318.3	PT
0.659331	2.48226	PT		-50328.2	137794	PT		-456902	-65205.3	PT		-461732	-65246.3	PT		-426018	-63209.3	PT		-492742	-75312.3	PT
1.31899	-5.54353	SMC		-41784	137524	Mesangial Cell		-456912	-65201.3	PT		-461731	-65245.3	PT		-426013	-63204.3	PT		-492730	-75300.3	PT
-8.19976	0.137143	B Cell		-50767.2	141383	Endothelia		-456930	-65192.3	PT		-461715	-65237.3	PT		-426007	-63201.3	PT		-492716	-75293.3	PT
2.28468	-2.90471	Endothelia		-46266	141168	PT		-456945	-65177.3	PT		-461707	-65235.3	PT		-425998	-63198.3	PT		-492711	-75293.3	PT
4.71749	-6.30092	PT		-48134.2	133746	Endothelia		-456949	-65171.3	PT		-461670	-65232.3	PT		-425993	-63197.3	PT		-494265	-75294.3	LOH-DCT
-0.240915	2.66923	PT		-42837	133865	LOH-DCT		-456950	-65169.3	PT		-461669	-65232.3	PT		-425990	-63197.3	PT		-494211	-75308.3	LOH-DCT
0.845224	-5.41623	Endothelia		-47470.2	137793	CD		-456953	-65160.3	PT		-461957	-65227.3	CD		-423746	-63258.3	CD		-494197	-75323.3	LOH-DCT
-0.166506	2.74062	PT		-42053	137530	Podocyte		-456954	-65155.3	PT		-461908	-65245.3	CD		-423745	-63267.3	CD		-494196	-75326.3	LOH-DCT
0.689252	2.4932	PT		-48561.2	141366	CD		-456954	-65152.3	PT		-461900	-65249.3	CD		-423745	-63272.3	CD		-494196	-75335.3	LOH-DCT
-1.02098	1.8418	Myeloid Cell		-42464	141171	Endothelia		-456953	-65147.3	PT		-461884	-65261.3	CD		-423749	-63279.3	CD		-494197	-75336.3	LOH-DCT
0.392048	2.67701	PT		-49758.2	133764	CD		-456952	-65144.3	PT		-461881	-65267.3	CD		-423757	-63291.3	CD		-494203	-75339.3	LOH-DCT
3.45566	-2.01403	LOH-DCT		-43144	133881	LOH-DCT		-456951	-65142.3	PT		-461881	-65269.3	CD		-423759	-63293.3	CD		-494206	-75340.3	LOH-DCT
-3.27055	-1.70091	Myeloid Cell		-50639.2	137794	CD		-456942	-65133.3	PT		-461882	-65270.3	CD		-423760	-63293.3	CD		-494216	-75343.3	LOH-DCT
-3.23706	-1.74919	T Cell		-41686	137534	Endothelia		-456940	-65133.3	PT		-461898	-65278.3	CD		-423778	-63285.3	CD		-494226	-75344.3	LOH-DCT
-1.04296	6.4674	CD		-52014.2	141370	LOH-DCT		-461757	-65017.3	CD		-461922	-65289.3	CD		-423792	-63276.3	CD		-494229	-75344.3	LOH-DCT
2.89172	-0.201692	B Cell		-46500	141155	PT		-461752	-65018.3	CD		-461927	-65291.3	CD		-423835	-63248.3	CD		-494265	-75342.3	LOH-DCT
-3.2178	-1.84145	T Cell		-49242.2	133761	PT		-461749	-65019.3	CD		-461936	-65293.3	CD		-423845	-63235.3	CD		-494276	-75340.3	LOH-DCT
-3.25366	-1.64862	T Cell		-43449	133881	LOH-DCT		-461739	-65024.3	CD		-461971	-65293.3	CD		-423847	-63232.3	CD		-494287	-75329.3	LOH-DCT
0.014701	2.18629	PT		-49786.2	137794	PT		-461730	-65033.3	CD		-461996	-65292.3	CD		-423847	-63231.3	CD		-494289	-75326.3	LOH-DCT
9.4381	-1.0812	Myeloid Cell		-44885	137529	PT		-461727	-65039.3	CD		-461999	-65289.3	CD		-423846	-63230.3	CD		-494292	-75321.3	LOH-DCT
5.46496	-0.147519	T Cell		-49774.2	141383	Endothelia		-461726	-65042.3	CD		-462003	-65284.3	CD		-423839	-63226.3	CD		-494292	-75315.3	LOH-DCT
-0.245183	2.50548	PT		-42209	141133	LOH-DCT		-461725	-65047.3	CD		-462008	-65277.3	CD		-423837	-63225.3	CD		-494291	-75312.3	LOH-DCT
-3.35777	-1.7042	Myeloid Cell		-49804.2	133764	PT		-461726	-65048.3	CD		-462010	-65274.3	CD		-423790	-63207.3	CD		-494290	-75310.3	LOH-DCT
-10.214	-0.423138	B Cell		-42730	133881	LOH-DCT		-461732	-65051.3	CD		-462016	-65259.3	CD		-423746	-63258.3	CD		-494280	-75300.3	LOH-DCT
0.0279465	-2.97808	Fibroblast		-50448.2	137771	CD		-461741	-65054.3	CD		-462017	-65254.3	CD		-423926	-63231.3	Myeloid Cell		-494270	-75295.3	LOH-DCT
-3.34824	-1.59705	T Cell		-41896	137526	Endothelia Glomerular		-461772	-65059.3	CD		-462017	-65247.3	CD		-423921	-63232.3	Myeloid Cell		-494267	-75294.3	LOH-DCT
0.519944	2.43757	PT		-48296.2	141379	PT		-461787	-65059.3	CD		-462014	-65244.3	CD		-423912	-63235.3	Myeloid Cell		-494265	-75294.3	LOH-DCT
1.17795	-5.56458	Fibroblast		-46010	141150	Myeloid Cell		-461788	-65052.3	CD		-461988	-65231.3	CD		-423898	-63242.3	Myeloid Cell		-491893	-75297.3	Fibroblast
-3.30617	-4.00831	Myeloid Cell		-49345.2	136165	LOH-DCT		-461789	-65038.3	CD		-461985	-65230.3	CD		-423888	-63252.3	Myeloid Cell		-491888	-75298.3	Fibroblast
-8.20246	0.335362	B Cell		-43683	136236	PT		-461770	-65019.3	CD		-461980	-65229.3	CD		-423888	-63259.3	Myeloid Cell		-491885	-75299.3	Fibroblast
-10.219	-0.433359	B Cell		-47360.2	139882	Mesangial Cell		-461767	-65018.3	CD		-461964	-65227.3	CD		-423890	-63266.3	Myeloid Cell		-491883	-75300.3	Fibroblast
-4.59076	6.60246	PT		-41731	139829	PT		-461762	-65017.3	CD		-461957	-65227.3	CD		-423892	-63272.3	Myeloid Cell		-491877	-75306.3	Fibroblast
-4.11233	4.5928	PT		-47909.2	143500	LOH-DCT		-461757	-65017.3	CD		-461581	-64027.3	PT		-423901	-63290.3	Myeloid Cell		-491870	-75366.3	Fibroblast
1.23776	-5.54465	PT		-46089	143454	LOH-DCT		-466940	-65110.7	Endothelia		-461549	-64031.3	PT		-423903	-63293.3	Myeloid Cell		-491870	-75378.3	Fibroblast
0.894526	2.10991	PT		-47591.2	133737	PT		-466934	-65114.7	Endothelia		-461537	-64033.3	PT		-423913	-63303.3	Myeloid Cell		-491871	-75381.3	Fibroblast
-9.81198	-0.19606	B Cell		-45533	133891	PT		-466932	-65116.7	Endothelia		-461532	-64034.3	PT		-423920	-63309.3	Myeloid Cell		-491872	-75383.3	Fibroblast
3.25772	2.23385	PT		-52098.2	137767	PT		-466928	-65124.7	Endothelia		-461529	-64035.3	PT		-423928	-63309.3	Myeloid Cell		-491924	-75391.3	Fibroblast
-0.466928	2.74918	PT		-43148	137507	CD		-466924	-65136.7	Endothelia		-461519	-64040.3	PT		-423933	-63308.3	Myeloid Cell		-491932	-75391.3	Fibroblast
0.274087	2.37516	PT		-47061.2	141378	PT		-466924	-65138.7	Endothelia		-461514	-64045.3	PT		-423936	-63307.3	Myeloid Cell		-491936	-75389.3	Fibroblast
-1.16961	-1.08327	Myeloid Cell		-43868	141134	T Cell		-466963	-65182.7	Endothelia		-461490	-64073.3	PT		-423942	-63304.3	Myeloid Cell		-491941	-75385.3	Fibroblast
1.26498	-5.48535	PT		-48677.2	133734	Endothelia		-466965	-65184.7	Endothelia		-461489	-64075.3	PT		-423952	-63296.3	Myeloid Cell		-491942	-75383.3	Fibroblast
-0.139622	2.69878	PT		-45975	133884	PT		-466967	-65184.7	Endothelia		-461477	-64105.3	PT		-423959	-63289.3	Myeloid Cell		-491942	-75382.3	Fibroblast
3.77998	4.08851	PT		-51384.2	137781	PT		-466972	-65183.7	Endothelia		-461476	-64108.3	PT		-423967	-63277.3	Myeloid Cell		-491941	-75373.3	Fibroblast
-0.604665	1.86277	PT		-42921	137522	PT		-466978	-65181.7	Endothelia		-461476	-64128.3	PT		-423968	-63275.3	Myeloid Cell		-491899	-75298.3	Fibroblast
5.52897	-6.22078	PT		-51559.2	141370	Endothelia		-466980	-65180.7	Endothelia		-461477	-64131.3	PT		-423969	-63272.3	Myeloid Cell		-491896	-75297.3	Fibroblast
0.480454	0.103392	LOH-DCT		-42820	141130	PT		-466980	-65179.7	Endothelia		-461478	-64133.3	PT		-423970	-63267.3	Myeloid Cell		-491893	-75297.3	Fibroblast
-2.80415	9.63219	PT		-50443.2	133738	LOH-DCT		-466961	-65122.7	Endothelia		-461495	-64150.3	PT		-423970	-63258.3	Myeloid Cell		-494135	-75311.3	Myeloid Cell
2.53863	-2.74549	Endothelia		-42548	133895	PT		-466957	-65116.7	Endothelia		-461501	-64154.3	PT		-423969	-63253.3	Myeloid Cell		-494130	-75312.3	Myeloid Cell
-0.896077	1.74204	Myeloid Cell		-47503.2	137775	CD		-466955	-65114.7	Endothelia		-461503	-64155.3	PT		-423968	-63250.3	Myeloid Cell		-494121	-75315.3	Myeloid Cell
4.9964	-4.51313	T Cell		-43901	137517	Myeloid Cell		-466951	-65112.7	Endothelia		-461512	-64158.3	PT		-423967	-63248.3	Myeloid Cell		-494119	-75316.3	Myeloid Cell
0.662566	2.4375	PT		-48249.2	141383	PT		-466945	-65110.7	Endothelia		-461520	-64160.3	PT		-423959	-63240.3	Myeloid Cell		-494113	-75320.3	Myeloid Cell
-10.2464	-0.432868	T Cell		-46089	141137	PT		-466940	-65110.7	Endothelia		-461525	-64161.3	PT		-423949	-63234.3	Myeloid Cell		-494107	-75326.3	Myeloid Cell
-0.376751	2.25973	PT		-51875.2	133701	LOH-DCT		-472630	-66617.3	Fibroblast		-461551	-64161.3	PT		-423947	-63233.3	Myeloid Cell		-494103	-75378.3	Myeloid Cell
5.3983	-0.227996	Fibroblast		-41759	133858	LOH-DCT		-472618	-66640.3	Fibroblast		-461556	-64160.3	PT		-423944	-63232.3	Myeloid Cell		-494103	-75383.3	Myeloid Cell
-9.73623	-0.253621	T Cell		-47130.2	137790	LOH-DCT		-472617	-66650.3	Fibroblast		-461564	-64158.3	PT		-423939	-63231.3	Myeloid Cell		-494104	-75384.3	Myeloid Cell
-6.94632	-0.876362	Myeloid Cell		-45469	137506	PT		-472617	-66683.3	Fibroblast		-461567	-64157.3	PT		-423926	-63231.3	Myeloid Cell		-494108	-75386.3	Myeloid Cell
-3.52242	-6.03726	Myeloid Cell		-50673.2	141381	Endothelia		-472623	-66687.3	Fibroblast		-461573	-64154.3	PT		-426196	-63211.3	Fibroblast		-494113	-75387.3	Myeloid Cell
1.31916	-5.4189	SMC		-42684	141139	PT		-472637	-66694.3	Fibroblast		-461583	-64148.3	PT		-426191	-63212.3	Fibroblast		-494120	-75387.3	Myeloid Cell
1.13611	-6.88847	Fibroblast		-47641.2	133744	PT		-472652	-66699.3	Fibroblast		-461598	-64133.3	PT		-426182	-63215.3	Fibroblast		-494125	-75385.3	Myeloid Cell
-1.16247	-7.40476	Fibroblast		-43058	133874	Fibroblast		-472684	-66699.3	Fibroblast		-461604	-64125.3	PT		-426180	-63216.3	Fibroblast		-494128	-75382.3	Myeloid Cell
-8.23334	0.307143	B Cell		-47633.2	137790	CD		-472715	-66694.3	Fibroblast		-461626	-64085.3	PT		-426171	-63225.3	Fibroblast		-494145	-75363.3	Myeloid Cell
-10.3393	-0.426438	B Cell		-44943	137504	PT		-472720	-66693.3	Fibroblast		-461629	-64079.3	PT		-426170	-63227.3	Fibroblast		-494150	-75357.3	Myeloid Cell
-2.60502	1.40803	PT		-47877.2	141361	PT		-472723	-66692.3	Fibroblast		-461630	-64076.3	PT		-426169	-63230.3	Fibroblast		-494163	-75340.3	Myeloid Cell
3.19705	2.27535	PT		-42272	141127	LOH-DCT		-472725	-66691.3	Fibroblast		-461631	-64071.3	PT		-426169	-63248.3	Fibroblast		-494163	-75338.3	Myeloid Cell
-1.71308	-2.9057	Myeloid Cell		-48936.2	133721	CD		-472717	-66674.3	Fibroblast		-461632	-64064.3	PT		-426170	-63251.3	Fibroblast		-494162	-75333.3	Myeloid Cell
-0.0212858	2.67508	PT		-42645	133849	Fibroblast		-472642	-66619.3	Fibroblast		-461632	-64063.3	PT		-426171	-63253.3	Fibroblast		-494161	-75330.3	Myeloid Cell
3.50693	2.02162	PT		-50572.2	137775	CD		-472640	-66618.3	Fibroblast		-461631	-64058.3	PT		-426184	-63266.3	Fibroblast		-494158	-75324.3	Myeloid Cell
-0.122982	2.69653	PT		-44494	137511	PT		-472631	-66617.3	Fibroblast		-461629	-64052.3	PT		-426186	-63267.3	Fibroblast		-494148	-75314.3	Myeloid Cell
0.333304	1.97888	PT		-47783.2	141356	PT		-472630	-66617.3	Fibroblast		-461624	-64042.3	PT		-426189	-63268.3	Fibroblast		-494146	-75313.3	Myeloid Cell
-1.0818	-0.924156	Fibroblast		-44962	141132	PT		-478380	-67928	T Cell		-461618	-64036.3	PT		-426194	-63269.3	Fibroblast		-494143	-75312.3	Myeloid Cell
-0.637543	2.18778	PT		-50621.2	133733	LOH-DCT		-478329	-67972	T Cell		-461608	-64031.3	PT		-426204	-63269.3	Fibroblast		-494138	-75311.3	Myeloid Cell
-3.31232	-1.66824	Endothelia		-44362	133869	PT		-478329	-67977	T Cell		-461599	-64028.3	PT		-426209	-63268.3	Fibroblast		-494135	-75311.3	Myeloid Cell
-1.18541	4.51997	CD		-49911.2	137781	LOH-DCT		-478330	-67980	T Cell		-461594	-64027.3	PT		-426212	-63267.3	Fibroblast		-492097	-75311.3	PT
-1.16081	-4.8784	Myeloid Cell		-41998	137505	Endothelia Glomerular		-478333	-67986	T Cell		-461581	-64027.3	PT		-426218	-63264.3	Fibroblast		-492092	-75312.3	PT
-3.31516	-1.63789	T Cell		-48197.2	141371	PT		-478342	-67995	T Cell		-461031	-65225.3	Fibroblast		-426227	-63255.3	Fibroblast		-492089	-75313.3	PT
-3.77674	-5.62151	Myeloid Cell		-44813	141138	LOH-DCT		-478344	-67996	T Cell		-461026	-65226.3	Fibroblast		-426228	-63253.3	Fibroblast		-492083	-75316.3	PT
-1.77543	4.39716	PT		-49109.2	133730	PT		-478359	-68001	T Cell		-461023	-65227.3	Fibroblast		-426230	-63247.3	Fibroblast		-492072	-75327.3	PT
-1.17494	-1.17554	Myeloid Cell		-42763	133855	LOH-DCT		-478367	-68003	T Cell		-461021	-65228.3	Fibroblast		-426231	-63242.3	Fibroblast		-492071	-75329.3	PT
0.41426	2.86799	PT		-49185.2	137783	PT		-478372	-68004	T Cell		-461015	-65232.3	Fibroblast		-426231	-63241.3	Fibroblast		-492070	-75332.3	PT
2.58107	-2.75175	Endothelia		-46913	137499	Myeloid Cell		-478394	-68006	T Cell		-461002	-65245.3	Fibroblast		-426229	-63231.3	Fibroblast		-492069	-75337.3	PT
-0.365652	2.57744	PT		-47965.2	141358	PT		-478400	-68006	T Cell		-460999	-65251.3	Fibroblast		-426228	-63228.3	Fibroblast		-492069	-75343.3	PT
5.37282	-0.210531	Endothelia		-43772	141128	PT		-478405	-68005	T Cell		-460998	-65254.3	Fibroblast		-426227	-63226.3	Fibroblast		-492073	-75352.3	PT
0.72909	-0.416205	Endothelia		-49928.2	133737	CD		-478408	-68004	T Cell		-460997	-65259.3	Fibroblast		-426219	-63218.3	Fibroblast		-492076	-75358.3	PT
3.2156	-2.66926	Endothelia		-46101	133847	LOH-DCT		-478414	-68001	T Cell		-460997	-65267.3	Fibroblast		-426213	-63215.3	Fibroblast		-492092	-75381.3	PT
9.39988	-1.03735	Myeloid Cell		-51038.2	137790	CD		-478423	-67992	T Cell		-460998	-65272.3	Fibroblast		-426204	-63212.3	Fibroblast		-492095	-75384.3	PT
-2.69901	1.37164	PT		-46298	137476	PT		-478428	-67982	T Cell		-461004	-65296.3	Fibroblast		-426199	-63211.3	Fibroblast		-492102	-75390.3	PT
1.74238	0.742952	PT		-48106.2	141355	PT		-478429	-67979	T Cell		-461005	-65299.3	Fibroblast		-426196	-63211.3	Fibroblast		-492111	-75396.3	PT
5.45665	-6.07873	PT		-43063	141110	LOH-DCT		-478431	-67969	T Cell		-461010	-65309.3	Fibroblast		-426020	-63219.3	LOH-DCT		-492117	-75399.3	PT
-3.05865	-1.84121	Myeloid Cell		-48826.2	133714	CD		-478431	-67968	T Cell		-461017	-65316.3	Fibroblast		-426008	-63227.3	LOH-DCT		-492141	-75407.3	PT
-6.93931	-0.866713	B Cell		-43693	133856	LOH-DCT		-478429	-67958	T Cell		-461019	-65317.3	Fibroblast		-426003	-63232.3	LOH-DCT		-492149	-75409.3	PT
-2.74775	1.44554	PT		-47845.2	137778	LOH-DCT		-478428	-67955	T Cell		-461022	-65318.3	Fibroblast		-425992	-63250.3	LOH-DCT		-492151	-75409.3	PT
-1.1418	-1.19006	Myeloid Cell		-43245	137489	CD		-478427	-67953	T Cell		-461027	-65319.3	Fibroblast		-425992	-63279.3	LOH-DCT		-492153	-75408.3	PT
-6.94854	-0.873822	B Cell		-51970.2	141351	LOH-DCT		-478411	-67937	T Cell		-461037	-65319.3	Fibroblast		-425993	-63282.3	LOH-DCT		-492156	-75405.3	PT
-6.95599	-0.829932	B Cell		-46628	141138	PT		-478405	-67934	T Cell		-461043	-65317.3	Fibroblast		-425994	-63284.3	LOH-DCT		-492157	-75403.3	PT
-1.03057	-0.877355	Fibroblast		-47942.2	136149	Endothelia		-478390	-67929	T Cell		-461045	-65316.3	Fibroblast		-426002	-63292.3	LOH-DCT		-492158	-75399.3	PT
-10.0157	-0.283445	B Cell		-42221	136241	PT		-478385	-67928	T Cell		-461052	-65309.3	Fibroblast		-426004	-63293.3	LOH-DCT		-492159	-75391.3	PT
-1.25433	-4.84743	Myeloid Cell		-50558.2	139854	PEC		-478380	-67928	T Cell		-461055	-65303.3	Fibroblast		-426012	-63293.3	LOH-DCT		-492159	-75380.3	PT
-6.95662	-0.798539	Myeloid Cell		-44014	139829	Myeloid Cell		-483212	-69821.3	LOH-DCT		-461059	-65293.3	Fibroblast		-426015	-63292.3	LOH-DCT		-492158	-75372.3	PT
5.56316	-6.22471	PT		-49754.2	143499	PT		-483207	-69822.3	LOH-DCT		-461060	-65290.3	Fibroblast		-426025	-63288.3	LOH-DCT		-492157	-75366.3	PT
-6.8422	-0.979433	B Cell		-42391	143439	SMC		-483199	-69824.3	LOH-DCT		-461061	-65285.3	Fibroblast		-426027	-63287.3	LOH-DCT		-492153	-75348.3	PT
-3.30573	-1.87735	Myeloid Cell		-50365.2	133724	PT		-483196	-69825.3	LOH-DCT		-461061	-65266.3	Fibroblast		-426035	-63281.3	LOH-DCT		-492151	-75342.3	PT
1.91762	0.538721	PT		-46750	133867	Fibroblast		-483182	-69832.3	LOH-DCT		-461056	-65241.3	Fibroblast		-426047	-63270.3	LOH-DCT		-492145	-75326.3	PT
-7.00829	-1.23254	B Cell		-47595.2	137777	CD		-483180	-69834.3	LOH-DCT		-461055	-65238.3	Fibroblast		-426050	-63267.3	LOH-DCT		-492144	-75325.3	PT
-4.31909	4.7826	PT		-43911	137489	LOH-DCT		-483179	-69836.3	LOH-DCT		-461054	-65236.3	Fibroblast		-426050	-63248.3	LOH-DCT		-492132	-75318.3	PT
-2.87037	9.61963	PT		-47120.2	141355	PT		-483170	-69862.3	LOH-DCT		-461052	-65233.3	Fibroblast		-426049	-63243.3	LOH-DCT		-492126	-75315.3	PT
1.04664	-4.78468	Fibroblast		-45433	141136	PT		-483169	-69865.3	LOH-DCT		-461047	-65228.3	Fibroblast		-426048	-63240.3	LOH-DCT		-492117	-75312.3	PT
-0.450392	2.10164	T Cell		-48892.2	133721	CD		-483169	-69882.3	LOH-DCT		-461045	-65227.3	Fibroblast		-426045	-63234.3	LOH-DCT		-492112	-75311.3	PT
-10.2259	-0.462975	B Cell		-45764	133856	PT		-483172	-69891.3	LOH-DCT		-461042	-65226.3	Fibroblast		-426035	-63224.3	LOH-DCT		-492097	-75311.3	PT
-1.21567	6.97306	PT		-49715.2	137756	PT		-483177	-69901.3	LOH-DCT		-461037	-65225.3	Fibroblast		-426029	-63221.3	LOH-DCT		-492640	-75314.3	Fibroblast
-0.298081	0.338189	Endothelia		-45002	137449	PT		-483190	-69914.3	LOH-DCT		-461031	-65225.3	Fibroblast		-426026	-63220.3	LOH-DCT		-492590	-75358.3	Fibroblast
-0.303761	0.377514	Endothelia		-52225.2	141348	PT		-483196	-69917.3	LOH-DCT		-462959	-65231.3	B Cell		-426022	-63219.3	LOH-DCT		-492589	-75359.3	Fibroblast
-0.272923	2.8783	PT		-46250	141119	PT		-483205	-69920.3	LOH-DCT		-462930	-65257.3	B Cell		-426020	-63219.3	LOH-DCT		-492589	-75363.3	Fibroblast
-2.65138	1.43375	PT		-50665.2	133712	LOH-DCT		-483210	-69921.3	LOH-DCT		-462918	-65269.3	B Cell		-423498	-63217.3	LOH-DCT		-492590	-75368.3	Fibroblast
-1.22999	-4.9336	Fibroblast		-42538	133851	LOH-DCT		-483215	-69921.3	LOH-DCT		-462918	-65278.3	B Cell		-423483	-63220.3	LOH-DCT		-492591	-75370.3	Fibroblast
3.06039	2.39946	PT		-50745.2	137776	Fibroblast		-483253	-69902.3	LOH-DCT		-462919	-65281.3	B Cell		-423475	-63222.3	LOH-DCT		-492593	-75371.3	Fibroblast
-1.04855	-0.837891	Fibroblast		-44578	137476	PT		-483250	-69839.3	LOH-DCT		-462922	-65287.3	B Cell		-423472	-63223.3	LOH-DCT		-492597	-75372.3	Fibroblast
3.33018	-2.17782	Endothelia		-49649.2	141332	PT		-483237	-69826.3	LOH-DCT		-462930	-65295.3	B Cell		-423470	-63224.3	LOH-DCT		-492662	-75372.3	Fibroblast
-4.22439	4.516	Endothelia		-42346	141104	LOH-DCT		-483235	-69825.3	LOH-DCT		-462931	-65295.3	B Cell		-423455	-63239.3	LOH-DCT		-492667	-75362.3	Fibroblast
3.02472	-4.50741	Endothelia		-51694.2	133719	LOH-DCT		-483226	-69822.3	LOH-DCT		-462961	-65280.3	B Cell		-423454	-63241.3	LOH-DCT		-492669	-75346.3	Fibroblast
0.452042	3.58061	PT		-46448	133848	PT		-483221	-69821.3	LOH-DCT		-462968	-65274.3	B Cell		-423453	-63244.3	LOH-DCT		-492669	-75345.3	Fibroblast
-3.07809	-4.24376	Myeloid Cell		-48335.2	137738	PT		-483212	-69821.3	LOH-DCT		-462971	-65270.3	B Cell		-423452	-63249.3	LOH-DCT		-492667	-75341.3	Fibroblast
-0.00389919	-2.90953	Fibroblast		-42999	137496	PT		-488684	-72754.3	Myeloid Cell		-462973	-65266.3	B Cell		-423448	-63275.3	LOH-DCT		-492659	-75331.3	Fibroblast
0.983898	-4.90371	PT		-52373.2	141340	PT		-488677	-72755.3	Myeloid Cell		-462977	-65254.3	B Cell		-423448	-63287.3	LOH-DCT		-492641	-75314.3	Fibroblast
0.729513	2.26497	PT		-46389	141116	PT		-488662	-72758.3	Myeloid Cell		-462980	-65239.3	B Cell		-423449	-63292.3	LOH-DCT		-492640	-75314.3	Fibroblast
-2.74387	1.55749	PT		-51629.2	133704	PT		-488654	-72762.3	Myeloid Cell		-462980	-65237.3	B Cell		-423450	-63295.3	LOH-DCT		-494063	-75319.3	B Cell
0.0161132	2.73058	PT		-46922	133851	Myeloid Cell		-488653	-72763.3	Myeloid Cell		-462976	-65235.3	B Cell		-423451	-63297.3	LOH-DCT		-494058	-75320.3	B Cell
-3.36992	-1.53288	T Cell		-47675.2	137763	Endothelia		-488652	-72765.3	Myeloid Cell		-462967	-65232.3	B Cell		-423460	-63306.3	LOH-DCT		-494055	-75321.3	B Cell
3.03923	6.12291	PT		-45518	137489	PT		-488651	-72770.3	Myeloid Cell		-462962	-65231.3	B Cell		-423462	-63307.3	LOH-DCT		-494045	-75326.3	B Cell
-0.172508	0.404681	Endothelia		-48782.2	141345	CD		-488651	-72776.3	Myeloid Cell		-462959	-65231.3	B Cell		-423465	-63308.3	LOH-DCT		-494032	-75339.3	B Cell
-2.47891	9.55582	PT		-42959	141127	LOH-DCT		-488652	-72781.3	Myeloid Cell		-461137	-65235.3	PT		-423470	-63309.3	LOH-DCT		-494029	-75345.3	B Cell
0.940234	5.56955	PT		-47154.2	133708	PT		-488653	-72782.3	Myeloid Cell		-461132	-65236.3	PT		-423474	-63309.3	LOH-DCT		-494026	-75354.3	B Cell
-4.37873	4.53603	PT		-44511	133851	PT		-488689	-72801.3	Myeloid Cell		-461129	-65237.3	PT		-423479	-63308.3	LOH-DCT		-494025	-75359.3	B Cell
-1.25887	-5.89214	PT		-50157.2	137743	PT		-488691	-72802.3	Myeloid Cell		-461127	-65238.3	PT		-423482	-63307.3	LOH-DCT		-494025	-75363.3	B Cell
0.972934	-7.57966	Fibroblast		-44425	137469	LOH-DCT		-488697	-72804.3	Myeloid Cell		-461116	-65249.3	PT		-423484	-63306.3	LOH-DCT		-494026	-75368.3	B Cell
-3.10263	-1.80319	T Cell		-49350.2	141336	PEC		-488702	-72805.3	Myeloid Cell		-461108	-65259.3	PT		-423498	-63294.3	LOH-DCT		-494028	-75376.3	B Cell
5.33194	-0.0567166	Endothelia		-45135	141098	PT		-488712	-72806.3	Myeloid Cell		-461104	-65265.3	PT		-423533	-63259.3	LOH-DCT		-494029	-75379.3	B Cell
-10.2385	-0.414546	B Cell		-51140.2	133701	PT		-488722	-72806.3	Myeloid Cell		-461099	-65275.3	PT		-423536	-63248.3	LOH-DCT		-494030	-75381.3	B Cell
1.179	3.54089	T Cell		-43012	133842	PT		-488723	-72800.3	Myeloid Cell		-461098	-65278.3	PT		-423536	-63247.3	LOH-DCT		-494043	-75394.3	B Cell
-0.258459	2.64977	PT		-51077.2	137754	CD		-488725	-72781.3	Myeloid Cell		-461097	-65283.3	PT		-423533	-63235.3	LOH-DCT		-494049	-75398.3	B Cell
-10.2757	-0.422646	B Cell		-44652	137472	Fibroblast		-488725	-72778.3	Myeloid Cell		-461097	-65295.3	PT		-423532	-63232.3	LOH-DCT		-494051	-75399.3	B Cell
-7.29709	-0.682833	B Cell		-48237.2	141331	PT		-488721	-72768.3	Myeloid Cell		-461098	-65300.3	PT		-423528	-63224.3	LOH-DCT		-494057	-75401.3	B Cell
-1.11566	-0.833487	Myeloid Cell		-42075	141114	LOH-DCT		-488703	-72758.3	Myeloid Cell		-461099	-65303.3	PT		-423527	-63223.3	LOH-DCT		-494066	-75401.3	B Cell
0.959866	5.55611	PT		-49822.2	133714	PT		-488699	-72756.3	Myeloid Cell		-461100	-65305.3	PT		-423519	-63219.3	LOH-DCT		-494072	-75399.3	B Cell
0.215426	2.23288	PT		-45227	133845	PT		-488693	-72754.3	Myeloid Cell		-461105	-65310.3	PT		-423516	-63218.3	LOH-DCT		-494085	-75394.3	B Cell
1.02042	1.69967	PT		-50493.2	137756	CD		-488684	-72754.3	Myeloid Cell		-461111	-65313.3	PT		-423511	-63217.3	LOH-DCT		-494089	-75392.3	B Cell
-3.68788	2.9341	PT		-43966	137477	Endothelia		-493539	-74869.3	LOH-DCT		-461114	-65314.3	PT		-423498	-63217.3	LOH-DCT		-494102	-75384.3	B Cell
-0.165036	0.185209	Endothelia		-52292.2	141328	Fibroblast		-493534	-74870.3	LOH-DCT		-461119	-65315.3	PT		-424272	-63227.3	Fibroblast		-494107	-75364.3	B Cell
4.22423	3.8964	PT		-41632	141112	PT		-493525	-74873.3	LOH-DCT		-461127	-65315.3	PT		-424267	-63228.3	Fibroblast		-494109	-75354.3	B Cell
4.40377	3.84705	PT		-51023.2	133683	PT		-493523	-74874.3	LOH-DCT		-461132	-65314.3	PT		-424264	-63229.3	Fibroblast		-494109	-75340.3	B Cell
0.886357	5.64412	PT		-43208	133850	LOH-DCT		-493520	-74877.3	LOH-DCT		-461141	-65311.3	PT		-424258	-63232.3	Fibroblast		-494108	-75333.3	B Cell
-9.95079	-0.772701	B Cell		-47532.2	137748	CD		-493520	-74882.3	LOH-DCT		-461143	-65310.3	PT		-424247	-63243.3	Fibroblast		-494106	-75327.3	B Cell
5.21272	-4.56648	PT		-42032	137477	Mesangial Cell		-493521	-74904.3	LOH-DCT		-461176	-65271.3	PT		-424246	-63245.3	Fibroblast		-494102	-75325.3	B Cell
0.692573	-0.431711	Endothelia		-48963.2	141332	CD		-493525	-74919.3	LOH-DCT		-461177	-65267.3	PT		-424245	-63248.3	Fibroblast		-494099	-75324.3	B Cell
-1.18451	-7.29428	T Cell		-46915	141117	PT		-493526	-74922.3	LOH-DCT		-461177	-65260.3	PT		-424244	-63253.3	Fibroblast		-494091	-75322.3	B Cell
0.282	2.7151	PT		-48667.2	133706	LOH-DCT		-493529	-74929.3	LOH-DCT		-461176	-65255.3	PT		-424244	-63259.3	Fibroblast		-494076	-75319.3	B Cell
-3.24265	-1.59132	T Cell		-46175	133852	PT		-493535	-74941.3	LOH-DCT		-461175	-65252.3	PT		-424245	-63264.3	Fibroblast		-494063	-75319.3	B Cell
2.56043	-2.80794	Endothelia		-50536.2	137758	CD		-493541	-74941.3	LOH-DCT		-461174	-65250.3	PT		-424248	-63273.3	Fibroblast		-494195	-75336.3	PT
-0.938942	1.91719	Myeloid Cell		-43193	137474	CD		-493544	-74939.3	LOH-DCT		-461166	-65242.3	PT		-424252	-63281.3	Fibroblast		-494190	-75341.3	PT
-3.33244	-1.61077	Myeloid Cell		-48191.2	141320	PT		-493551	-74933.3	LOH-DCT		-461160	-65239.3	PT		-424255	-63284.3	Fibroblast		-494186	-75347.3	PT
0.825229	1.87839	PT		-41871	141097	LOH-DCT		-493553	-74931.3	LOH-DCT		-461157	-65238.3	PT		-424289	-63315.3	Fibroblast		-494186	-75351.3	PT
0.167064	-3.03823	Fibroblast		-47232.2	136158	PT		-493561	-74922.3	LOH-DCT		-461149	-65236.3	PT		-424291	-63316.3	Fibroblast		-494187	-75358.3	PT
2.98837	2.52108	PT		-41727	136223	CD		-493563	-74918.3	LOH-DCT		-461144	-65235.3	PT		-424295	-63317.3	Fibroblast		-494191	-75373.3	PT
-3.4202	-1.54957	T Cell		-49171.2	139869	CD		-493565	-74912.3	LOH-DCT		-461137	-65235.3	PT		-424300	-63318.3	Fibroblast		-494197	-75392.3	PT
-4.67754	-3.5963	Fibroblast		-43694	139807	SMC		-493566	-74878.3	LOH-DCT		-462981	-65238.3	Fibroblast		-424307	-63319.3	Fibroblast		-494203	-75401.3	PT
2.22934	-2.59888	Endothelia		-50319.2	143504	Fibroblast		-493566	-74876.3	LOH-DCT		-462931	-65296.3	Fibroblast		-424309	-63319.3	Fibroblast		-494204	-75402.3	PT
0.290318	2.40571	PT		-41687	143460	LOH-DCT		-493564	-74874.3	LOH-DCT		-462931	-65297.3	Fibroblast		-424323	-63309.3	Fibroblast		-494215	-75411.3	PT
-0.218498	2.65489	PT		-47503.2	133697	Endothelia		-493558	-74871.3	LOH-DCT		-462932	-65299.3	Fibroblast		-424327	-63306.3	Fibroblast		-494217	-75412.3	PT
9.46134	-1.09862	Myeloid Cell		-46017	133846	PT		-493555	-74870.3	LOH-DCT		-462955	-65322.3	Fibroblast		-424331	-63302.3	Fibroblast		-494238	-75412.3	PT
-0.711913	2.12407	PT		-52028.2	137748	PT		-493550	-74869.3	LOH-DCT		-462961	-65325.3	Fibroblast		-424335	-63297.3	Fibroblast		-494241	-75411.3	PT
-3.30637	-1.72125	T Cell		-46097	137462	PT		-493539	-74869.3	LOH-DCT		-462964	-65326.3	Fibroblast		-424336	-63295.3	Fibroblast		-494259	-75402.3	PT
-6.9401	-0.868666	B Cell		-51471.2	141323	Fibroblast		-445355	-64631	PT		-462982	-65326.3	Fibroblast		-424336	-63280.3	Fibroblast		-494266	-75395.3	PT
0.967038	1.86883	PT		-42160	141086	PT		-445349	-64632	PT		-462988	-65324.3	Fibroblast		-424335	-63275.3	Fibroblast		-494276	-75341.3	PT
-4.34067	-3.40708	Fibroblast		-48598.2	133695	CD		-445345	-64633	PT		-462989	-65323.3	Fibroblast		-424332	-63266.3	Fibroblast		-494196	-75336.3	PT
-9.98772	-0.510876	B Cell		-42944	133841	Myeloid Cell		-445331	-64640	PT		-462995	-65311.3	Fibroblast		-424327	-63256.3	Fibroblast		-494195	-75336.3	PT
-8.15646	0.395823	B Cell		-51808.2	137742	PT		-445318	-64647	PT		-462997	-65306.3	Fibroblast		-424305	-63234.3	Fibroblast		-492668	-75343.3	B Cell
-8.28097	-0.0227902	B Cell		-44491	137446	PT		-445293	-64668	PT		-462999	-65300.3	Fibroblast		-424299	-63231.3	Fibroblast		-492663	-75371.3	B Cell
-10.2431	-0.338071	B Cell		-49015.2	141325	Endothelia		-445291	-64670	PT		-463008	-65265.3	Fibroblast		-424296	-63230.3	Fibroblast		-492663	-75376.3	B Cell
-3.20672	-4.09777	Myeloid Cell		-46618	141096	PT		-445291	-64671	PT		-463009	-65259.3	Fibroblast		-424291	-63229.3	Fibroblast		-492676	-75393.3	B Cell
0.638806	2.2332	PT		-50862.2	133694	PT		-445320	-64700	PT		-462998	-65247.3	Fibroblast		-424273	-63227.3	Fibroblast		-492681	-75399.3	B Cell
3.10315	1.96874	Endothelia		-44567	133843	PT		-445330	-64709	PT		-462993	-65242.3	Fibroblast		-424272	-63227.3	Fibroblast		-492683	-75401.3	B Cell
0.875476	-0.644192	Endothelia		-48116.2	137745	PT		-445350	-64720	PT		-462990	-65240.3	Fibroblast		-423222	-63227.3	Fibroblast		-492695	-75401.3	B Cell
-8.21192	0.33713	B Cell		-42891	137471	PT		-445352	-64721	PT		-462988	-65239.3	Fibroblast		-423217	-63228.3	Fibroblast		-492700	-75400.3	B Cell
-1.19977	-7.33605	LOH-DCT		-52076.2	141310	SMC		-445357	-64721	PT		-462985	-65238.3	Fibroblast		-423209	-63230.3	Fibroblast		-492709	-75397.3	B Cell
2.8202	2.16271	PT		-46512	141096	PT		-445362	-64720	PT		-462981	-65238.3	Fibroblast		-423206	-63231.3	Fibroblast		-492711	-75396.3	B Cell
0.427728	2.56699	PT		-49930.2	133688	CD		-445365	-64719	PT		-462825	-65246.3	Endothelia		-423204	-63232.3	Fibroblast		-492722	-75385.3	B Cell
0.135032	2.34187	PT		-41503	133813	Myeloid Cell		-445371	-64716	PT		-462815	-65249.3	Endothelia		-423191	-63245.3	Fibroblast		-492723	-75383.3	B Cell
-0.202254	1.98893	PT		-47609.2	137736	CD		-445378	-64709	PT		-462802	-65261.3	Endothelia		-423187	-63251.3	Fibroblast		-492724	-75380.3	B Cell
-0.175021	2.59241	PT		-44697	137424	PT		-445383	-64699	PT		-462800	-65263.3	Endothelia		-423186	-63253.3	Fibroblast		-492725	-75375.3	B Cell
3.21397	-2.08217	Endothelia		-50266.2	141312	PT		-445384	-64696	PT		-462789	-65276.3	Endothelia		-423183	-63262.3	Fibroblast		-492725	-75373.3	B Cell
0.422518	2.37423	PT		-45983	141081	PT		-445385	-64691	PT		-462789	-65280.3	Endothelia		-423182	-63267.3	Fibroblast		-492724	-75372.3	B Cell
-3.32133	-1.87073	Fibroblast		-49452.2	133670	PT		-445385	-64680	PT		-462811	-65302.3	Endothelia		-423182	-63279.3	Fibroblast		-492719	-75369.3	B Cell
0.94512	-4.85797	Myeloid Cell		-42106	133830	PT		-445383	-64658	PT		-462817	-65306.3	Endothelia		-423183	-63284.3	Fibroblast		-492669	-75343.3	B Cell
-3.39077	-1.54876	T Cell		-47571.2	137738	PT		-445382	-64653	PT		-462819	-65307.3	Endothelia		-423184	-63287.3	Fibroblast		-492668	-75343.3	B Cell
1.81116	-8.85971	SMC		-43351	137452	PT		-445381	-64650	PT		-462829	-65311.3	Endothelia		-423189	-63297.3	Fibroblast		-491152	-75340.3	PT
1.47134	4.1195	PT		-48544.2	141313	CD		-445376	-64640	PT		-462844	-65316.3	Endothelia		-423198	-63306.3	Fibroblast		-491146	-75341.3	PT
-0.204632	2.67204	PT		-45502	141084	PT		-445368	-64632	PT		-462872	-65316.3	Endothelia		-423208	-63311.3	Fibroblast		-491128	-75345.3	PT
-0.0931052	2.77133	PT		-50970.2	133678	PT		-445366	-64631	PT		-462877	-65315.3	Endothelia		-423214	-63311.3	Fibroblast		-491108	-75351.3	PT
5.74303	-6.28306	Fibroblast		-41843	133830	LOH-DCT		-445355	-64631	PT		-462880	-65314.3	Endothelia		-423238	-63299.3	Fibroblast		-491102	-75355.3	PT
-0.26982	0.331707	Endothelia		-47187.2	137752	LOH-DCT		-451312	-64188	PT		-462882	-65313.3	Endothelia		-423255	-63290.3	Fibroblast		-491086	-75369.3	PT
-8.18852	0.288229	B Cell		-42490	137467	T Cell		-451306	-64192	PT		-462888	-65307.3	Endothelia		-423268	-63282.3	Fibroblast		-491077	-75377.3	PT
-0.236317	0.118005	Endothelia		-51886.2	141323	PT		-451301	-64197	PT		-462889	-65305.3	Endothelia		-423274	-63276.3	Fibroblast		-491075	-75379.3	PT
-3.72035	-5.70049	Myeloid Cell		-45835	141085	PT		-451295	-64205	PT		-462890	-65302.3	Endothelia		-423274	-63266.3	Fibroblast		-491075	-75387.3	PT
1.15573	1.87724	PT		-49335.2	133669	PT		-451288	-64219	PT		-462891	-65297.3	Endothelia		-423273	-63261.3	Fibroblast		-491076	-75389.3	PT
-1.13937	-0.820707	Myeloid Cell		-43972	133817	PT		-451287	-64222	PT		-462891	-65286.3	Endothelia		-423272	-63258.3	Fibroblast		-491085	-75398.3	PT
-1.71568	-2.60706	Fibroblast		-46975.2	137750	LOH-DCT		-451286	-64227	PT		-462890	-65281.3	Endothelia		-423269	-63252.3	Fibroblast		-491087	-75399.3	PT
-6.99184	-0.877081	T Cell		-46358	137437	PT		-451286	-64239	PT		-462889	-65278.3	Endothelia		-423265	-63246.3	Fibroblast		-491090	-75400.3	PT
-10.1651	-0.427816	PT		-50111.2	141308	PT		-451287	-64244	PT		-462888	-65276.3	Endothelia		-423257	-63238.3	Fibroblast		-491108	-75400.3	PT
-0.349669	2.79388	PT		-45089	141060	PT		-451288	-64247	PT		-462878	-65266.3	Endothelia		-423251	-63234.3	Fibroblast		-491116	-75398.3	PT
5.62912	-6.18892	PT		-49011.2	133665	CD		-451289	-64249	PT		-462872	-65262.3	Endothelia		-423245	-63231.3	Fibroblast		-491130	-75394.3	PT
5.20799	0.0688588	PT		-46767	133823	LOH-DCT		-451302	-64262	PT		-462855	-65252.3	Endothelia		-423236	-63228.3	Fibroblast		-491145	-75389.3	PT
-1.20583	-4.92931	LOH-DCT		-50865.2	137733	CD		-451304	-64263	PT		-462853	-65251.3	Endothelia		-423231	-63227.3	Fibroblast		-491155	-75384.3	PT
-3.3635	-1.45387	T Cell		-45326	137452	PT		-451307	-64264	PT		-462848	-65249.3	Endothelia		-423222	-63227.3	Fibroblast		-491167	-75376.3	PT
-0.0717798	2.24501	PT		-48799.2	141301	CD		-451315	-64266	PT		-462845	-65248.3	Endothelia		-424180	-63229.3	Myeloid Cell		-491176	-75367.3	PT
1.15822	1.83909	PT		-44825	141084	LOH-DCT		-451325	-64266	PT		-462840	-65247.3	Endothelia		-424175	-63230.3	Myeloid Cell		-491177	-75365.3	PT
2.23811	-3.08299	Endothelia		-51695.2	133659	LOH-DCT		-451335	-64264	PT		-462827	-65246.3	Endothelia		-424167	-63232.3	Myeloid Cell		-491178	-75362.3	PT
0.7553	-0.458238	Endothelia		-43148	133804	CD		-451338	-64263	PT		-462825	-65246.3	Endothelia		-424164	-63233.3	Myeloid Cell		-491179	-75357.3	PT
1.02856	3.22916	PT		-52157.2	137738	Myeloid Cell		-451344	-64260	PT		-459992	-65262.3	PT		-424162	-63234.3	Myeloid Cell		-491179	-75352.3	PT
1.22212	2.18978	PT		-42865	137447	PT		-451349	-64255	PT		-459986	-65266.3	PT		-424156	-63238.3	Myeloid Cell		-491178	-75347.3	PT
2.75178	-0.403507	PT		-49463.2	141294	Endothelia		-451353	-64249	PT		-459979	-65273.3	PT		-424150	-63244.3	Myeloid Cell		-491177	-75344.3	PT
-4.10927	4.73388	PT		-42662	141087	PT		-451354	-64247	PT		-459978	-65276.3	PT		-424148	-63256.3	Myeloid Cell		-491176	-75342.3	PT
-2.83089	9.70789	PT		-50770.2	133664	Endothelia		-451360	-64233	PT		-459978	-65296.3	PT		-424146	-63269.3	Myeloid Cell		-491174	-75340.3	PT
-1.27156	4.73244	PT		-43473	133817	LOH-DCT		-451360	-64232	PT		-459979	-65299.3	PT		-424146	-63274.3	Myeloid Cell		-491152	-75340.3	PT
-0.325127	2.77481	T Cell		-49997.2	137702	PT		-451353	-64216	PT		-459980	-65301.3	PT		-424147	-63275.3	Myeloid Cell		-490843	-73033.3	PT
0.517766	2.4707	PT		-42230	137457	Endothelia Glomerular		-451346	-64203	PT		-459984	-65305.3	PT		-424152	-63278.3	Myeloid Cell		-490829	-73035.3	PT
-3.23734	-1.52124	T Cell		-48636.2	141303	CD		-451342	-64199	PT		-460022	-65326.3	PT		-424157	-63280.3	Myeloid Cell		-490808	-73040.3	PT
3.31784	6.49863	PT		-44715	141080	LOH-DCT		-451338	-64197	PT		-460062	-65330.3	PT		-424208	-63285.3	Myeloid Cell		-490806	-73041.3	PT
-2.71961	9.51839	PT		-51358.2	136156	LOH-DCT		-451325	-64191	PT		-460077	-65330.3	PT		-424209	-63285.3	Myeloid Cell		-490802	-73045.3	PT
0.86459	-5.3864	Endothelia		-45961	136223	LOH-DCT		-451322	-64190	PT		-460081	-65328.3	PT		-424224	-63280.3	Myeloid Cell		-490794	-73057.3	PT
-0.43076	2.38457	PT		-50835.2	139871	CD		-451314	-64188	PT		-460085	-65322.3	PT		-424229	-63276.3	Myeloid Cell		-490791	-73063.3	PT
2.69165	0.057787	T Cell		-41802	139811	CD		-451312	-64188	PT		-460088	-65317.3	PT		-424230	-63275.3	Myeloid Cell		-490790	-73066.3	PT
-3.04185	-4.14216	Myeloid Cell		-51769.2	143500	Myeloid Cell		-413927	-62844	LOH-DCT		-460092	-65309.3	PT		-424230	-63260.3	Myeloid Cell		-490787	-73081.3	PT
-3.26889	-2.04055	PT		-41498	143458	LOH-DCT		-413917	-62846	LOH-DCT		-460092	-65305.3	PT		-424229	-63255.3	Myeloid Cell		-490787	-73091.3	PT
2.81578	-2.39119	Endothelia		-50422.2	133664	LOH-DCT		-413914	-62847	LOH-DCT		-460091	-65302.3	PT		-424228	-63252.3	Myeloid Cell		-490788	-73096.3	PT
3.15533	-2.40273	Endothelia		-43080	133817	PT		-413908	-62850	LOH-DCT		-460090	-65300.3	PT		-424227	-63250.3	Myeloid Cell		-490792	-73112.3	PT
-0.363542	2.62348	PT		-49897.2	137743	LOH-DCT		-413901	-62857	LOH-DCT		-460086	-65294.3	PT		-424222	-63245.3	Myeloid Cell		-490793	-73115.3	PT
0.551649	3.3557	PT		-43273	137440	Myeloid Cell		-413898	-62863	LOH-DCT		-460080	-65288.3	PT		-424220	-63244.3	Myeloid Cell		-490796	-73121.3	PT
-0.300249	0.408193	Endothelia		-52258.2	141305	PT		-413898	-62870	LOH-DCT		-460051	-65267.3	PT		-424215	-63242.3	Myeloid Cell		-490808	-73139.3	PT
2.84132	-2.47575	Endothelia		-42923	141080	LOH-DCT		-413911	-62890	LOH-DCT		-460016	-65262.3	PT		-424182	-63229.3	Myeloid Cell		-490825	-73156.3	PT
0.942812	-7.52096	Fibroblast		-49768.2	133666	PT		-413913	-62893	LOH-DCT		-459992	-65262.3	PT		-424180	-63229.3	Myeloid Cell		-490831	-73160.3	PT
2.02847	0.67099	PT		-46432	133775	LOH-DCT		-413914	-62894	LOH-DCT		-463013	-65258.3	Fibroblast		-426870	-63259.3	Endothelia		-490833	-73161.3	PT
2.6432	0.0716865	T Cell		-51135.2	137743	CD		-413920	-62894	LOH-DCT		-463010	-65259.3	Fibroblast		-426846	-63261.3	Endothelia		-490836	-73162.3	PT
-0.677415	1.85292	Myeloid Cell		-44399	137443	LOH-DCT		-413942	-62880	LOH-DCT		-463009	-65260.3	Fibroblast		-426841	-63262.3	Endothelia		-490844	-73164.3	PT
0.783223	2.1298	PT		-49144.2	141297	PEC		-413943	-62879	LOH-DCT		-462989	-65324.3	Fibroblast		-426838	-63263.3	Endothelia		-490849	-73165.3	PT
0.865712	-7.24388	Fibroblast		-46094	141067	PT		-413945	-62876	LOH-DCT		-462989	-65325.3	Fibroblast		-426836	-63264.3	Endothelia		-490861	-73167.3	PT
-3.31993	-1.65222	Myeloid Cell		-49147.2	133648	PT		-413948	-62871	LOH-DCT		-462994	-65335.3	Fibroblast		-426827	-63273.3	Endothelia		-490865	-73167.3	PT
1.54165	-4.11942	Endothelia		-44434	133807	PT		-413949	-62869	LOH-DCT		-463011	-65352.3	Fibroblast		-426826	-63275.3	Endothelia		-490870	-73166.3	PT
-0.038219	1.5162	PT		-49149.2	137730	PT		-413952	-62858	LOH-DCT		-463017	-65355.3	Fibroblast		-426825	-63278.3	Endothelia		-490878	-73164.3	PT
-0.0641623	-6.62881	Fibroblast		-46927	137449	PT		-413952	-62855	LOH-DCT		-463020	-65356.3	Fibroblast		-426824	-63283.3	Endothelia		-490887	-73161.3	PT
1.11908	-5.55768	Fibroblast		-47933.2	141291	PT		-413947	-62850	LOH-DCT		-463060	-65356.3	Fibroblast		-426824	-63289.3	Endothelia		-490893	-73158.3	PT
-10.2533	-0.401317	PT		-45589	141072	PT		-413941	-62847	LOH-DCT		-463063	-65355.3	Fibroblast		-426825	-63294.3	Endothelia		-490894	-73157.3	PT
0.292485	5.09415	PT		-49861.2	133659	PT		-413938	-62846	LOH-DCT		-463065	-65354.3	Fibroblast		-426826	-63297.3	Endothelia		-490901	-73134.3	PT
0.210083	2.8106	PT		-41799	133816	LOH-DCT		-413928	-62844	LOH-DCT		-463072	-65347.3	Fibroblast		-426827	-63299.3	Endothelia		-490903	-73126.3	PT
2.13504	1.05487	PT		-47650.2	137731	LOH-DCT		-413927	-62844	LOH-DCT		-463075	-65341.3	Fibroblast		-426838	-63310.3	Endothelia		-490911	-73092.3	PT
1.42681	-6.36133	Fibroblast		-44635	137368	PT		-419296	-66709	LOH-DCT		-463080	-65326.3	Fibroblast		-426840	-63311.3	Endothelia		-490911	-73087.3	PT
0.519612	2.01838	PT		-47713.2	141273	PT		-419276	-66711	LOH-DCT		-463081	-65321.3	Fibroblast		-426855	-63316.3	Endothelia		-490890	-73035.3	PT
3.27423	-2.39517	Endothelia		-43801	141083	PT		-419271	-66712	LOH-DCT		-463081	-65306.3	Fibroblast		-426860	-63317.3	Endothelia		-490889	-73033.3	PT
-0.358206	2.5282	PT		-49972.2	133657	Endothelia		-419257	-66716	LOH-DCT		-463080	-65301.3	Fibroblast		-426864	-63317.3	Endothelia		-490843	-73033.3	PT
3.42349	-1.97772	Endothelia		-46604	133807	PT		-419254	-66717	LOH-DCT		-463077	-65292.3	Fibroblast		-426869	-63316.3	Endothelia		-494468	-75338.3	LOH-DCT
0.419917	2.49577	PT		-49908.2	137691	LOH-DCT		-419244	-66722	LOH-DCT		-463061	-65267.3	Fibroblast		-426878	-63313.3	Endothelia		-494459	-75341.3	LOH-DCT
-0.00944922	-2.95649	Fibroblast		-44164	137438	LOH-DCT		-419227	-66739	LOH-DCT		-463056	-65262.3	Fibroblast		-426880	-63312.3	Endothelia		-494457	-75342.3	LOH-DCT
-6.94509	-0.851821	B Cell		-50939.2	141272	PT		-419226	-66741	LOH-DCT		-463039	-65258.3	Fibroblast		-426895	-63297.3	Endothelia		-494445	-75354.3	LOH-DCT
0.962425	2.47623	PT		-41970	141058	LOH-DCT		-419225	-66744	LOH-DCT		-463013	-65258.3	Fibroblast		-426898	-63291.3	Endothelia		-494445	-75392.3	LOH-DCT
1.56172	-6.29284	Myeloid Cell		-48672.2	133654	LOH-DCT		-419225	-66760	LOH-DCT		-461193	-65265.3	CD		-426899	-63288.3	Endothelia		-494451	-75398.3	LOH-DCT
-8.1993	0.314805	B Cell		-42533	133779	LOH-DCT		-419232	-66767	LOH-DCT		-461188	-65266.3	CD		-426900	-63283.3	Endothelia		-494453	-75399.3	LOH-DCT
-3.21546	-3.94213	PT		-51161.2	137710	CD		-419240	-66773	LOH-DCT		-461179	-65269.3	CD		-426900	-63278.3	Endothelia		-494456	-75400.3	LOH-DCT
1.59606	-6.17137	Fibroblast		-43929	137434	LOH-DCT		-419293	-66811	LOH-DCT		-461177	-65270.3	CD		-426899	-63273.3	Endothelia		-494464	-75402.3	LOH-DCT
0.927362	5.48405	PT		-47000.2	141270	PT		-419295	-66811	LOH-DCT		-461164	-65282.3	CD		-426898	-63270.3	Endothelia		-494478	-75402.3	LOH-DCT
3.03893	2.18244	PT		-46305	141082	PT		-419324	-66794	LOH-DCT		-461159	-65288.3	CD		-426897	-63268.3	Endothelia		-494481	-75401.3	LOH-DCT
0.493152	3.96729	PT		-49276.2	133655	PT		-419335	-66783	LOH-DCT		-461148	-65302.3	CD		-426889	-63260.3	Endothelia		-494491	-75396.3	LOH-DCT
0.768739	-0.536306	Endothelia		-46690	133799	PT		-419340	-66773	LOH-DCT		-461145	-65307.3	CD		-426887	-63259.3	Endothelia		-494500	-75387.3	LOH-DCT
-2.61684	1.28091	PT		-50368.2	137710	Endothelia		-419341	-66770	LOH-DCT		-461144	-65309.3	CD		-426870	-63259.3	Endothelia		-494504	-75381.3	LOH-DCT
-4.28588	-3.63765	Myeloid Cell		-41936	137433	Mesangial Cell		-419341	-66763	LOH-DCT		-461144	-65318.3	CD		-426114	-63257.3	Fibroblast		-494505	-75379.3	LOH-DCT
-10.1865	-0.384929	B Cell		-51627.2	141276	PT		-419335	-66739	LOH-DCT		-461145	-65321.3	CD		-426109	-63258.3	Fibroblast		-494508	-75370.3	LOH-DCT
2.62029	1.52224	PT		-46172	141041	PT		-419331	-66726	LOH-DCT		-461146	-65323.3	CD		-426106	-63259.3	Fibroblast		-494509	-75365.3	LOH-DCT
5.16437	-4.65722	PT		-49682.2	133638	PT		-419327	-66722	LOH-DCT		-461161	-65338.3	CD		-426096	-63264.3	Fibroblast		-494509	-75364.3	LOH-DCT
9.38864	-1.02567	Myeloid Cell		-43217	133801	CD		-419311	-66712	LOH-DCT		-461167	-65341.3	CD		-426087	-63273.3	Fibroblast		-494508	-75359.3	LOH-DCT
1.33335	2.13983	PT		-48480.2	137717	PT		-419309	-66711	LOH-DCT		-461177	-65345.3	CD		-426082	-63283.3	Fibroblast		-494505	-75350.3	LOH-DCT
-3.05707	-1.58175	T Cell		-41882	137437	Endothelia Glomerular		-419306	-66710	LOH-DCT		-461183	-65347.3	CD		-426082	-63285.3	Fibroblast		-494504	-75348.3	LOH-DCT
0.530429	2.46149	PT		-50376.2	141272	Endothelia		-419301	-66709	LOH-DCT		-461197	-65347.3	CD		-426083	-63289.3	Fibroblast		-494498	-75342.3	LOH-DCT
-0.545324	2.96961	PT		-41810	141061	LOH-DCT		-419296	-66709	LOH-DCT		-461217	-65345.3	CD		-426084	-63292.3	Fibroblast		-494492	-75339.3	LOH-DCT
-1.03762	-0.909972	Fibroblast		-48817.2	133640	CD		-425072	-67049.3	LOH-DCT		-461223	-65342.3	CD		-426085	-63294.3	Fibroblast		-494474	-75338.3	LOH-DCT
-0.00346479	2.78929	PT		-43844	133795	Fibroblast		-425067	-67050.3	LOH-DCT		-461232	-65333.3	CD		-426111	-63331.3	Fibroblast		-494468	-75338.3	LOH-DCT
0.375262	2.33002	PT		-49286.2	137716	PT		-425034	-67061.3	LOH-DCT		-461232	-65332.3	CD		-426113	-63333.3	Fibroblast		-490944	-75354.3	Myeloid Cell
1.35628	-1.77409	SMC		-45402	137420	PT		-425028	-67064.3	LOH-DCT		-461231	-65319.3	CD		-426118	-63337.3	Fibroblast		-490940	-75355.3	Myeloid Cell
0.31162	2.4833	PT		-48416.2	141272	PT		-425016	-67074.3	LOH-DCT		-461225	-65276.3	CD		-426120	-63337.3	Fibroblast		-490937	-75356.3	Myeloid Cell
1.19778	2.34578	LOH-DCT		-41555	141069	PT		-425010	-67080.3	LOH-DCT		-461224	-65274.3	CD		-426169	-63313.3	Fibroblast		-490929	-75359.3	Myeloid Cell
-1.26013	-0.900389	Myeloid Cell		-48612.2	133634	LOH-DCT		-425010	-67085.3	LOH-DCT		-461222	-65272.3	CD		-426171	-63311.3	Fibroblast		-490927	-75360.3	Myeloid Cell
5.14763	-4.60721	PT		-45813	133793	PT		-425013	-67091.3	LOH-DCT		-461212	-65267.3	CD		-426172	-63309.3	Fibroblast		-490924	-75363.3	Myeloid Cell
0.109726	2.5373	PT		-51284.2	137714	PT		-425038	-67131.3	LOH-DCT		-461209	-65266.3	CD		-426173	-63306.3	Fibroblast		-490921	-75367.3	Myeloid Cell
0.182067	2.8053	PT		-44352	137436	LOH-DCT		-425141	-67131.3	LOH-DCT		-461204	-65265.3	CD		-426174	-63301.3	Fibroblast		-490921	-75368.3	Myeloid Cell
3.36834	5.12355	PT		-48463.2	141262	PT		-425142	-67129.3	LOH-DCT		-461193	-65265.3	CD		-426174	-63290.3	Fibroblast		-490923	-75384.3	Myeloid Cell
-4.19768	4.84199	PT		-44656	141066	B Cell		-425142	-67128.3	LOH-DCT		-460517	-65267.3	B Cell		-426173	-63285.3	Fibroblast		-490926	-75402.3	Myeloid Cell
-3.38408	-1.96432	Myeloid Cell		-48489.2	136137	LOH-DCT		-425141	-67123.3	LOH-DCT		-460512	-65268.3	B Cell		-426172	-63282.3	Fibroblast		-490927	-75407.3	Myeloid Cell
-0.374854	2.85522	PT		-43362	136225	CD		-425140	-67120.3	LOH-DCT		-460503	-65271.3	B Cell		-426169	-63276.3	Fibroblast		-490931	-75410.3	Myeloid Cell
3.31918	2.44105	PT		-48328.2	139841	PT		-425130	-67098.3	LOH-DCT		-460497	-65274.3	B Cell		-426161	-63268.3	Fibroblast		-490933	-75411.3	Myeloid Cell
0.958246	-4.91813	T Cell		-43963	139826	PT		-425129	-67096.3	LOH-DCT		-460492	-65279.3	B Cell		-426155	-63265.3	Fibroblast		-490936	-75412.3	Myeloid Cell
9.54633	-1.1843	Myeloid Cell		-49046.2	143496	LOH-DCT		-425123	-67088.3	LOH-DCT		-460489	-65285.3	B Cell		-426152	-63264.3	Fibroblast		-490944	-75412.3	Myeloid Cell
-3.65541	-6.07843	Myeloid Cell		-42155	143446	LOH-DCT		-425101	-67066.3	LOH-DCT		-460488	-65288.3	B Cell		-426128	-63258.3	Fibroblast		-490951	-75407.3	Myeloid Cell
-0.072327	2.46129	PT		-48137.2	133633	PT		-425089	-67056.3	LOH-DCT		-460487	-65293.3	B Cell		-426123	-63257.3	Fibroblast		-490953	-75405.3	Myeloid Cell
0.659182	2.17005	PT		-41906	133785	PT		-425084	-67052.3	LOH-DCT		-460487	-65305.3	B Cell		-426114	-63257.3	Fibroblast		-490956	-75401.3	Myeloid Cell
-3.37208	-1.92458	PT		-50642.2	137715	PT		-425082	-67051.3	LOH-DCT		-460488	-65310.3	B Cell		-424070	-63257.3	CD		-490958	-75397.3	Myeloid Cell
3.13307	-2.2616	Endothelia		-46473	137432	B Cell		-425079	-67050.3	LOH-DCT		-460489	-65313.3	B Cell		-424065	-63258.3	CD		-490959	-75392.3	Myeloid Cell
-0.056608	-2.82522	Fibroblast		-49388.2	141270	PT		-425074	-67049.3	LOH-DCT		-460490	-65315.3	B Cell		-424050	-63263.3	CD		-490959	-75379.3	Myeloid Cell
-0.879307	-5.21412	Fibroblast		-44977	141056	Fibroblast		-425072	-67049.3	LOH-DCT		-460497	-65322.3	B Cell		-424048	-63264.3	CD		-490957	-75371.3	Myeloid Cell
-1.08712	2.28207	PT		-50699.2	133634	LOH-DCT		-427378	-64221.3	LOH-DCT		-460503	-65325.3	B Cell		-424033	-63279.3	CD		-490954	-75365.3	Myeloid Cell
-0.602287	2.19971	PT		-43360	133785	LOH-DCT		-427366	-64223.3	LOH-DCT		-460543	-65329.3	B Cell		-424030	-63285.3	CD		-490946	-75354.3	Myeloid Cell
5.34649	-3.1074	Endothelia		-47327.2	137714	LOH-DCT		-427361	-64224.3	LOH-DCT		-460553	-65329.3	B Cell		-424029	-63288.3	CD		-490944	-75354.3	Myeloid Cell
-4.17401	4.55345	PT		-44109	137422	LOH-DCT		-427352	-64227.3	LOH-DCT		-460559	-65326.3	B Cell		-424029	-63302.3	CD		-490900	-75367.3	PT
3.02093	2.32589	PT		-51387.2	141259	PT		-427334	-64236.3	LOH-DCT		-460566	-65319.3	B Cell		-424030	-63305.3	CD		-490898	-75368.3	PT
-3.35645	-1.52635	PT		-42311	141068	LOH-DCT		-427328	-64240.3	LOH-DCT		-460567	-65317.3	B Cell		-424032	-63309.3	CD		-490893	-75371.3	PT
-4.32091	4.56639	PT		-47042.2	133643	PT		-427313	-64255.3	LOH-DCT		-460568	-65314.3	B Cell		-424035	-63310.3	CD		-490874	-75390.3	PT
-2.52626	5.75887	PT		-44733	133775	PT		-427310	-64261.3	LOH-DCT		-460569	-65309.3	B Cell		-424040	-63311.3	CD		-490874	-75394.3	PT
-0.281458	0.3317	Endothelia		-49691.2	137693	PT		-427310	-64263.3	LOH-DCT		-460569	-65308.3	B Cell		-424064	-63315.3	CD		-490875	-75397.3	PT
-1.04128	6.29856	PT		-43434	137414	PT		-427311	-64265.3	LOH-DCT		-460568	-65303.3	B Cell		-424068	-63314.3	CD		-490878	-75403.3	PT
0.58116	3.24468	Fibroblast		-47265.2	141267	PT		-427314	-64269.3	LOH-DCT		-460567	-65300.3	B Cell		-424104	-63302.3	CD		-490885	-75410.3	PT
1.79066	3.50574	PT		-45326	141027	PT		-427322	-64278.3	LOH-DCT		-460564	-65294.3	B Cell		-424112	-63298.3	CD		-490891	-75413.3	PT
2.83238	2.4736	PT		-47165.2	133624	PT		-427329	-64284.3	LOH-DCT		-460544	-65274.3	B Cell		-424113	-63297.3	CD		-490894	-75414.3	PT
1.87068	-8.88946	SMC		-42045	133769	PT		-427333	-64286.3	LOH-DCT		-460538	-65271.3	B Cell		-424115	-63294.3	CD		-490899	-75415.3	PT
-3.6256	-5.66214	T Cell		-50943.2	137688	CD		-427339	-64288.3	LOH-DCT		-460535	-65270.3	B Cell		-424115	-63293.3	CD		-490911	-75415.3	PT
-3.25651	-1.54869	Endothelia		-46018	137410	PT		-427347	-64290.3	LOH-DCT		-460527	-65268.3	B Cell		-424106	-63283.3	CD		-490916	-75414.3	PT
-0.176028	2.67946	PT		-49814.2	141253	PT		-427380	-64295.3	LOH-DCT		-460522	-65267.3	B Cell		-424102	-63279.3	CD		-490919	-75413.3	PT
4.51824	-6.25061	PT		-44603	141049	PT		-427388	-64295.3	LOH-DCT		-460517	-65267.3	B Cell		-424074	-63257.3	CD		-490921	-75412.3	PT
-0.917538	2.92705	Endothelia		-50974.2	133620	PT		-427415	-64283.3	LOH-DCT		-461235	-65271.3	CD		-424070	-63257.3	CD		-490926	-75407.3	PT
0.235485	3.17787	PT		-43798	133769	LOH-DCT		-427418	-64277.3	LOH-DCT		-461230	-65272.3	CD		-423848	-63231.3	CD		-490926	-75403.3	PT
-4.28385	4.56572	PT		-47019.2	137701	LOH-DCT		-427419	-64274.3	LOH-DCT		-461227	-65273.3	CD		-423805	-63259.3	CD		-490923	-75373.3	PT
-0.181134	2.62004	Myeloid Cell		-42130	137397	Podocyte		-427420	-64269.3	LOH-DCT		-461226	-65274.3	CD		-423799	-63265.3	CD		-490921	-75369.3	PT
-0.319383	0.304263	T Cell		-48823.2	141252	CD		-427420	-64256.3	LOH-DCT		-461226	-65293.3	CD		-423794	-63274.3	CD		-490920	-75368.3	PT
-1.26348	4.68318	PT		-43973	141035	PT		-427419	-64251.3	LOH-DCT		-461232	-65331.3	CD		-423805	-63286.3	CD		-490917	-75367.3	PT
-0.00174717	-5.53489	Fibroblast		-48582.2	133614	CD		-427418	-64248.3	LOH-DCT		-461233	-65334.3	CD		-423823	-63302.3	CD		-490900	-75367.3	PT
-8.0322	0.509467	PT		-42645	133776	LOH-DCT		-427413	-64238.3	LOH-DCT		-461249	-65344.3	CD		-423835	-63308.3	CD		-491414	-75363.3	Fibroblast
1.95597	3.70613	PT		-52052.2	137689	PT		-427403	-64228.3	LOH-DCT		-461254	-65347.3	CD		-423839	-63309.3	CD		-491413	-75365.3	Fibroblast
-3.8582	5.51629	PT		-46570	137421	PT		-427397	-64225.3	LOH-DCT		-461264	-65347.3	CD		-423846	-63309.3	CD		-491410	-75374.3	Fibroblast
1.56995	-8.76567	Fibroblast		-48226.2	141253	PT		-427388	-64222.3	LOH-DCT		-461270	-65346.3	CD		-423850	-63308.3	CD		-491409	-75379.3	Fibroblast
1.20544	-5.54254	PT		-41932	141023	LOH-DCT		-427383	-64221.3	LOH-DCT		-461273	-65345.3	CD		-423898	-63290.3	CD		-491409	-75383.3	Fibroblast
-10.167	-0.378561	B Cell		-46978.2	133615	PT		-427378	-64221.3	LOH-DCT		-461278	-65343.3	CD		-423900	-63289.3	CD		-491410	-75388.3	Fibroblast
2.25868	3.35562	PT		-44586	133765	PT		-435540	-64621	Endothelia		-461285	-65340.3	CD		-423900	-63288.3	CD		-491416	-75414.3	Fibroblast
0.603991	2.06803	PT		-47883.2	137711	Endothelia		-435525	-64624	Endothelia		-461289	-65338.3	CD		-423899	-63285.3	CD		-491417	-75417.3	Fibroblast
-3.35001	-1.68269	T Cell		-43248	137422	PT		-435522	-64625	Endothelia		-461299	-65332.3	CD		-423886	-63254.3	CD		-491420	-75423.3	Fibroblast
-3.1716	-1.8041	T Cell		-48661.2	141247	CD		-435521	-64626	Endothelia		-461303	-65328.3	CD		-423884	-63252.3	CD		-491429	-75432.3	Fibroblast
-4.16187	4.44313	PT		-42408	141046	LOH-DCT		-435521	-64651	Endothelia		-461316	-65314.3	CD		-423871	-63240.3	CD		-491430	-75432.3	Fibroblast
3.33836	-2.08549	Endothelia		-50002.2	133610	CD		-435522	-64656	Endothelia		-461316	-65313.3	CD		-423861	-63234.3	CD		-491436	-75429.3	Fibroblast
-10.3152	-0.431415	PT		-43518	133772	LOH-DCT		-435533	-64697	Endothelia		-461315	-65310.3	CD		-423859	-63233.3	CD		-491444	-75424.3	Fibroblast
-1.74891	-2.69911	Fibroblast		-47239.2	137698	LOH-DCT		-435544	-64708	Endothelia		-461310	-65300.3	CD		-423856	-63232.3	CD		-491449	-75420.3	Fibroblast
0.489288	-6.23764	Fibroblast		-42551	137421	Endothelia Glomerular		-435548	-64709	Endothelia		-461300	-65290.3	CD		-423851	-63231.3	CD		-491451	-75416.3	Fibroblast
-3.54843	-6.05855	Myeloid Cell		-51332.2	141229	PT		-435553	-64710	Endothelia		-461292	-65284.3	CD		-423848	-63231.3	CD		-491451	-75385.3	Fibroblast
-1.14376	-4.77622	B Cell		-46265	141040	PT		-435572	-64713	Endothelia		-461278	-65276.3	CD		-426232	-63267.3	Fibroblast		-491447	-75375.3	Fibroblast
0.555112	3.21499	PT		-47530.2	133614	PT		-435574	-64713	Endothelia		-461272	-65273.3	CD		-426227	-63268.3	Fibroblast		-491445	-75373.3	Fibroblast
-0.293016	2.69341	PT		-43266	133767	CD		-435575	-64710	Endothelia		-461269	-65272.3	CD		-426224	-63269.3	Fibroblast		-491426	-75359.3	Fibroblast
0.209459	2.79262	Fibroblast		-50471.2	137692	PT		-435576	-64705	Endothelia		-461264	-65271.3	CD		-426214	-63274.3	Fibroblast		-491423	-75357.3	Fibroblast
-4.69638	-3.58272	Myeloid Cell		-46795	137418	PT		-435585	-64640	Endothelia		-461235	-65271.3	CD		-426195	-63293.3	Fibroblast		-491421	-75356.3	Fibroblast
-1.12343	-0.874937	Myeloid Cell		-48518.2	141234	PT		-435573	-64628	Endothelia		-460620	-64041.3	CD		-426190	-63303.3	Fibroblast		-491414	-75363.3	Fibroblast
3.30132	-2.36953	Endothelia		-43030	141038	LOH-DCT		-435567	-64625	Endothelia		-460600	-64043.3	CD		-426187	-63312.3	Fibroblast		-491294	-75364.3	Endothelia
0.435041	3.07913	PT		-49030.2	133600	CD		-435558	-64622	Endothelia		-460573	-64051.3	CD		-426186	-63317.3	Fibroblast		-491281	-75365.3	Endothelia
-3.27877	-1.50968	T Cell		-42758	133771	PT		-435553	-64621	Endothelia		-460524	-64066.3	CD		-426187	-63319.3	Fibroblast		-491279	-75366.3	Endothelia
-0.303168	2.84524	PT		-47682.2	137703	SMC		-435540	-64621	Endothelia		-460521	-64067.3	CD		-426227	-63365.3	Fibroblast		-491254	-75391.3	Endothelia
0.829677	1.78012	PT		-41542	137414	PEC		-441553	-64362	B Cell		-460511	-64071.3	CD		-426229	-63367.3	Fibroblast		-491253	-75393.3	Endothelia
1.11446	3.5727	PT		-52119.2	141242	Fibroblast		-441515	-64397	B Cell		-460505	-64074.3	CD		-426232	-63367.3	Fibroblast		-491252	-75396.3	Endothelia
1.38473	2.49893	PT		-42195	141038	LOH-DCT		-441512	-64402	B Cell		-460493	-64082.3	CD		-426237	-63366.3	Fibroblast		-491251	-75401.3	Endothelia
-4.29799	4.63817	PT		-51956.2	136147	LOH-DCT		-441512	-64404	B Cell		-460480	-64095.3	CD		-426246	-63363.3	Fibroblast		-491251	-75403.3	Endothelia
3.29242	-2.03109	Endothelia		-46767	136240	Endothelia		-441513	-64413	B Cell		-460470	-64109.3	CD		-426248	-63362.3	Fibroblast		-491252	-75408.3	Endothelia
9.63167	-1.26579	Myeloid Cell		-48267.2	139868	PEC		-441514	-64419	B Cell		-460469	-64111.3	CD		-426264	-63352.3	Fibroblast		-491253	-75411.3	Endothelia
-10.1782	-0.497257	B Cell		-45386	139820	B Cell		-441534	-64429	B Cell		-460469	-64113.3	CD		-426279	-63337.3	Fibroblast		-491254	-75413.3	Endothelia
0.513889	5.06963	PT		-52041.2	143489	LOH-DCT		-441543	-64432	B Cell		-460482	-64120.3	CD		-426280	-63335.3	Fibroblast		-491260	-75419.3	Endothelia
0.928741	5.60754	PT		-43587	143440	LOH-DCT		-441561	-64432	B Cell		-460490	-64124.3	CD		-426283	-63326.3	Fibroblast		-491262	-75420.3	Endothelia
-1.00663	1.85895	PT		-50722.2	133604	LOH-DCT		-441566	-64431	B Cell		-460548	-64144.3	CD		-426284	-63321.3	Fibroblast		-491265	-75421.3	Endothelia
-0.45974	2.32129	PT		-46038	133771	PT		-441570	-64430	B Cell		-460554	-64146.3	CD		-426284	-63318.3	Fibroblast		-491272	-75422.3	Endothelia
-10.2504	-0.435668	B Cell		-49744.2	137660	LOH-DCT		-441586	-64422	B Cell		-460570	-64150.3	CD		-426283	-63313.3	Fibroblast		-491279	-75422.3	Endothelia
5.52366	-6.13083	Endothelia		-44037	137409	LOH-DCT		-441589	-64419	B Cell		-460586	-64153.3	CD		-426281	-63305.3	Fibroblast		-491339	-75418.3	Endothelia
5.11823	-4.5173	PT		-49198.2	141238	CD		-441594	-64409	B Cell		-460598	-64155.3	CD		-426280	-63302.3	Fibroblast		-491342	-75417.3	Endothelia
4.25484	3.95196	PT		-45205	141012	PT		-441595	-64406	B Cell		-460602	-64155.3	CD		-426279	-63300.3	Fibroblast		-491350	-75409.3	Endothelia
5.1013	-4.4957	PT		-50452.2	133603	LOH-DCT		-441596	-64401	B Cell		-460604	-64153.3	CD		-426267	-63280.3	Fibroblast		-491351	-75407.3	Endothelia
5.44331	-6.18264	PT		-41800	133773	Myeloid Cell		-441596	-64394	B Cell		-460614	-64137.3	CD		-426257	-63270.3	Fibroblast		-491352	-75404.3	Endothelia
-1.27954	4.60431	PT		-48034.2	137693	PT		-441595	-64389	B Cell		-460621	-64123.3	CD		-426255	-63269.3	Fibroblast		-491353	-75399.3	Endothelia
1.08064	5.4608	PT		-42387	137403	Mesangial Cell		-441594	-64386	B Cell		-460622	-64120.3	CD		-426252	-63268.3	Fibroblast		-491353	-75398.3	Endothelia
-1.12164	-1.15156	Myeloid Cell		-48386.2	141236	PT		-441591	-64380	B Cell		-460634	-64066.3	CD		-426247	-63267.3	Fibroblast		-491352	-75393.3	Endothelia
1.142	1.84633	PT		-41864	141016	LOH-DCT		-441576	-64365	B Cell		-460635	-64061.3	CD		-426232	-63267.3	Fibroblast		-491349	-75384.3	Endothelia
-3.23634	-1.82255	T Cell		-49398.2	133589	PT		-441574	-64364	B Cell		-460634	-64056.3	CD		-424338	-63297.3	Myeloid Cell		-491348	-75382.3	Endothelia
5.50833	-0.357098	Endothelia		-46723	133764	PT		-441571	-64363	B Cell		-460633	-64053.3	CD		-424335	-63298.3	Myeloid Cell		-491346	-75379.3	Endothelia
-10.2881	-0.432883	Endothelia		-51990.2	137662	PT		-441566	-64362	B Cell		-460632	-64051.3	CD		-424312	-63317.3	Myeloid Cell		-491341	-75374.3	Endothelia
-0.275608	0.301722	Endothelia		-45887	137376	PT		-441553	-64362	B Cell		-460624	-64042.3	CD		-424309	-63320.3	Myeloid Cell		-491338	-75372.3	Endothelia
0.293439	-5.55568	Fibroblast		-49025.2	141239	Endothelia		-455964	-65129.3	Fibroblast		-460623	-64041.3	CD		-424309	-63321.3	Myeloid Cell		-491332	-75369.3	Endothelia
0.530668	2.4606	PT		-42442	141026	LOH-DCT		-455959	-65130.3	Fibroblast		-460620	-64041.3	CD		-424311	-63327.3	Myeloid Cell		-491329	-75368.3	Endothelia
-2.08933	6.02714	PT		-51913.2	133533	LOH-DCT		-455956	-65131.3	Fibroblast		-461664	-65278.3	CD		-424319	-63343.3	Myeloid Cell		-491315	-75364.3	Endothelia
0.114961	2.59482	PT		-44384	133768	PT		-455951	-65136.3	Fibroblast		-461661	-65279.3	CD		-424324	-63351.3	Myeloid Cell		-491294	-75364.3	Endothelia
5.51929	-2.9099	Myeloid Cell		-50802.2	137681	PT		-455944	-65145.3	Fibroblast		-461659	-65280.3	CD		-424327	-63354.3	Myeloid Cell		-492849	-75363.3	Myeloid Cell
-2.40784	3.69685	PT		-41815	137396	Mesangial Cell		-455910	-65209.3	Fibroblast		-461652	-65287.3	CD		-424330	-63355.3	Myeloid Cell		-492844	-75364.3	Myeloid Cell
-0.902249	1.88174	Myeloid Cell		-47689.2	141225	Myeloid Cell		-455908	-65213.3	Fibroblast		-461648	-65293.3	CD		-424343	-63358.3	Myeloid Cell		-492835	-75367.3	Myeloid Cell
-0.953786	1.69061	Myeloid Cell		-42938	141007	LOH-DCT		-455908	-65217.3	Fibroblast		-461647	-65295.3	CD		-424358	-63359.3	Myeloid Cell		-492829	-75370.3	Myeloid Cell
-2.93258	5.84803	PT		-48831.2	133597	LOH-DCT		-455909	-65219.3	Fibroblast		-461647	-65298.3	CD		-424361	-63359.3	Myeloid Cell		-492823	-75374.3	Myeloid Cell
2.49089	-2.96664	SMC		-45248	133746	PT		-455911	-65221.3	Fibroblast		-461649	-65314.3	CD		-424379	-63341.3	Myeloid Cell		-492818	-75379.3	Myeloid Cell
-6.8556	-0.951749	B Cell		-49231.2	137689	PT		-455919	-65226.3	Fibroblast		-461650	-65318.3	CD		-424380	-63339.3	Myeloid Cell		-492814	-75385.3	Myeloid Cell
-1.01958	3.28807	PT		-43809	137381	LOH-DCT		-455924	-65229.3	Fibroblast		-461652	-65322.3	CD		-424382	-63333.3	Myeloid Cell		-492813	-75387.3	Myeloid Cell
3.50538	1.93289	PT		-48929.2	141217	CD		-455928	-65231.3	Fibroblast		-461662	-65332.3	CD		-424383	-63328.3	Myeloid Cell		-492812	-75390.3	Myeloid Cell
0.413666	-6.51237	Fibroblast		-45813	141016	PT		-455943	-65237.3	Fibroblast		-461668	-65336.3	CD		-424383	-63327.3	Myeloid Cell		-492811	-75395.3	Myeloid Cell
-0.160776	2.72834	PT		-48708.2	133598	LOH-DCT		-455944	-65237.3	Fibroblast		-461677	-65341.3	CD		-424382	-63322.3	Myeloid Cell		-492810	-75404.3	Myeloid Cell
5.49765	-2.92647	Myeloid Cell		-42927	133749	Endothelia		-455950	-65234.3	Fibroblast		-461690	-65348.3	CD		-424381	-63318.3	Myeloid Cell		-492811	-75417.3	Myeloid Cell
-0.119706	2.79631	PT		-52181.2	137663	CD		-455981	-65203.3	Fibroblast		-461694	-65348.3	CD		-424380	-63315.3	Myeloid Cell		-492812	-75419.3	Myeloid Cell
0.909565	5.51	PT		-41713	137381	PT		-455988	-65189.3	Fibroblast		-461714	-65341.3	CD		-424379	-63313.3	Myeloid Cell		-492816	-75423.3	Myeloid Cell
5.20022	-4.55377	PT		-51871.2	141225	PT		-455989	-65186.3	Fibroblast		-461716	-65340.3	CD		-424374	-63308.3	Myeloid Cell		-492828	-75432.3	Myeloid Cell
-0.911154	-7.28449	Fibroblast		-44742	140977	LOH-DCT		-455990	-65181.3	Fibroblast		-461721	-65337.3	CD		-424369	-63304.3	Myeloid Cell		-492846	-75442.3	Myeloid Cell
-3.15377	-3.95317	T Cell		-47100.2	133611	PT		-455994	-65159.3	Fibroblast		-461724	-65335.3	CD		-424367	-63303.3	Myeloid Cell		-492869	-75447.3	Myeloid Cell
-9.6418	-0.131296	B Cell		-42703	133767	PT		-455994	-65148.3	Fibroblast		-461725	-65333.3	CD		-424357	-63299.3	Myeloid Cell		-492881	-75447.3	Myeloid Cell
-2.43558	-0.815199	Endothelia		-52109.2	137672	CD		-455993	-65143.3	Fibroblast		-461728	-65324.3	CD		-424354	-63298.3	Myeloid Cell		-492887	-75444.3	Myeloid Cell
-0.171581	2.77344	PT		-44321	137351	LOH-DCT		-455992	-65140.3	Fibroblast		-461729	-65319.3	CD		-424349	-63297.3	Myeloid Cell		-492889	-75442.3	Myeloid Cell
-10.3902	-0.486058	B Cell		-50969.2	141202	PT		-455991	-65138.3	Fibroblast		-461729	-65308.3	CD		-424338	-63297.3	Myeloid Cell		-492890	-75433.3	Myeloid Cell
-4.55854	-3.64495	Myeloid Cell		-44650	141010	Fibroblast		-455985	-65132.3	Fibroblast		-461728	-65303.3	CD		-426186	-63320.3	PT		-492890	-75429.3	Myeloid Cell
-3.60692	-6.01442	Myeloid Cell		-50766.2	133593	LOH-DCT		-455983	-65131.3	Fibroblast		-461722	-65299.3	CD		-426181	-63325.3	PT		-492887	-75394.3	Myeloid Cell
-2.70261	9.65041	PT		-46656	133761	PT		-455980	-65130.3	Fibroblast		-461707	-65290.3	CD		-426171	-63351.3	PT		-492886	-75389.3	Myeloid Cell
5.41151	-0.220534	T Cell		-48096.2	137657	PT		-455975	-65129.3	Fibroblast		-461701	-65287.3	CD		-426164	-63370.3	PT		-492882	-75374.3	Myeloid Cell
2.61653	2.57934	PT		-43546	137365	PT		-455964	-65129.3	Fibroblast		-461692	-65283.3	CD		-426164	-63371.3	PT		-492880	-75372.3	Myeloid Cell
-0.288283	2.67705	PT		-49590.2	141211	PT		-460979	-65044.3	PT		-461678	-65278.3	CD		-426166	-63373.3	PT		-492870	-75367.3	Myeloid Cell
-1.76999	6.57898	PT		-42220	141008	LOH-DCT		-460974	-65049.3	PT		-461672	-65276.3	CD		-426173	-63378.3	PT		-492867	-75366.3	Myeloid Cell
-4.44895	-3.50936	Myeloid Cell		-48199.2	133600	PT		-460973	-65051.3	PT		-461664	-65278.3	CD		-426179	-63382.3	PT		-492859	-75364.3	Myeloid Cell
2.8823	-4.54446	Myeloid Cell		-43218	133740	CD		-460972	-65054.3	PT		-460913	-65275.3	PT		-426187	-63386.3	PT		-492854	-75363.3	Myeloid Cell
-0.951795	1.69959	Myeloid Cell		-51806.2	137647	Endothelia		-460972	-65074.3	PT		-460891	-65277.3	PT		-426200	-63392.3	PT		-492849	-75363.3	Myeloid Cell
-0.105716	2.5813	PT		-41560	137368	PT		-460973	-65077.3	PT		-460886	-65278.3	PT		-426201	-63392.3	PT		-491888	-75381.3	PT
-1.16406	-7.34786	Myeloid Cell		-48130.2	141216	Myeloid Cell		-460983	-65101.3	PT		-460877	-65281.3	PT		-426214	-63386.3	PT		-491872	-75384.3	PT
1.3007	3.71654	PT		-46547	141007	Endothelia		-460986	-65107.3	PT		-460875	-65282.3	PT		-426223	-63377.3	PT		-491872	-75404.3	PT
-0.359717	-7.35819	Fibroblast		-48964.2	133589	CD		-461005	-65133.3	PT		-460869	-65286.3	PT		-426228	-63367.3	PT		-491874	-75414.3	PT
-1.00287	2.15753	T Cell		-46288	133755	LOH-DCT		-461018	-65143.3	PT		-460853	-65300.3	PT		-426206	-63327.3	PT		-491877	-75423.3	PT
3.06042	-4.5827	Endothelia		-51451.2	137669	PT		-461021	-65145.3	PT		-460840	-65313.3	PT		-426204	-63325.3	PT		-491880	-75429.3	PT
-3.2842	-1.85999	PT		-44403	137367	LOH-DCT		-461027	-65148.3	PT		-460837	-65319.3	PT		-426196	-63322.3	PT		-491886	-75435.3	PT
0.718939	2.42271	T Cell		-48818.2	141207	CD		-461036	-65148.3	PT		-460836	-65322.3	PT		-426188	-63320.3	PT		-491890	-75435.3	PT
-0.905171	-7.27632	Fibroblast		-42568	141012	PT		-461039	-65147.3	PT		-460835	-65327.3	PT		-426186	-63320.3	PT		-491907	-75429.3	PT
5.18424	-4.58457	PT		-50199.2	136155	PT		-461041	-65146.3	PT		-460835	-65329.3	PT		-426164	-63314.3	Fibroblast		-491915	-75422.3	PT
0.508338	2.59164	PT		-42844	136225	PT		-461049	-65138.3	PT		-460836	-65334.3	PT		-426160	-63315.3	Fibroblast		-491919	-75416.3	PT
-1.10025	-0.935848	Myeloid Cell		-51125.2	139878	Endothelia		-461060	-65073.3	PT		-460837	-65337.3	PT		-426148	-63319.3	Fibroblast		-491921	-75412.3	PT
-8.27198	0.192901	T Cell		-45234	139815	PT		-461060	-65069.3	PT		-460840	-65343.3	PT		-426146	-63320.3	Fibroblast		-491924	-75400.3	PT
3.99706	3.8179	PT		-49558.2	143486	PT		-461059	-65066.3	PT		-460847	-65350.3	PT		-426138	-63325.3	Fibroblast		-491924	-75392.3	PT
0.494108	-0.0784611	Endothelia		-45815	143446	CD		-461058	-65064.3	PT		-460853	-65354.3	PT		-426124	-63334.3	Fibroblast		-491923	-75391.3	PT
-1.15282	-7.37998	SMC		-49494.2	133582	PT		-461050	-65056.3	PT		-460859	-65357.3	PT		-426119	-63339.3	Fibroblast		-491914	-75385.3	PT
1.45522	-4.24715	Fibroblast		-45782	133734	PT		-460990	-65045.3	PT		-460868	-65360.3	PT		-426119	-63358.3	Fibroblast		-491912	-75384.3	PT
2.99986	2.09076	PT		-47813.2	137648	LOH-DCT		-460983	-65044.3	PT		-460873	-65361.3	PT		-426120	-63361.3	Fibroblast		-491902	-75381.3	PT
-1.00607	-7.02672	Fibroblast		-42319	137357	Endothelia Glomerular		-460979	-65044.3	PT		-460881	-65361.3	PT		-426121	-63363.3	Fibroblast		-491888	-75381.3	PT
1.47188	-4.19669	Endothelia		-51437.2	141206	PT		-464533	-65096.7	PT		-460886	-65360.3	PT		-426125	-63369.3	Fibroblast		-493674	-75401.3	PT
-4.32436	4.50503	PT		-46471	141006	PT		-464529	-65097.7	PT		-460895	-65357.3	PT		-426132	-63376.3	Fibroblast		-493670	-75405.3	PT
0.135277	-10.1417	SMC		-48759.2	133593	CD		-464528	-65098.7	PT		-460945	-65337.3	PT		-426141	-63376.3	Fibroblast		-493667	-75411.3	PT
-1.2372	-4.96257	SMC		-41627	133768	LOH-DCT		-464504	-65128.7	PT		-460947	-65336.3	PT		-426163	-63371.3	Fibroblast		-493664	-75420.3	PT
-3.35924	-1.62196	Myeloid Cell		-50868.2	137657	PT		-464503	-65131.7	PT		-460964	-65319.3	PT		-426168	-63364.3	Fibroblast		-493663	-75425.3	PT
-4.15528	4.69338	PT		-45974	137370	PT		-464503	-65137.7	PT		-460968	-65313.3	PT		-426177	-63339.3	Fibroblast		-493663	-75433.3	PT
-3.61315	-5.82921	Myeloid Cell		-51238.2	141191	PT		-464509	-65143.7	PT		-460969	-65311.3	PT		-426179	-63333.3	Fibroblast		-493664	-75438.3	PT
-0.821631	-7.13669	Fibroblast		-46142	140982	PT		-464517	-65147.7	PT		-460970	-65308.3	PT		-426181	-63324.3	Fibroblast		-493667	-75441.3	PT
-3.61769	-6.01269	Myeloid Cell		-48859.2	133586	LOH-DCT		-464557	-65152.7	PT		-460971	-65303.3	PT		-426173	-63316.3	Fibroblast		-493680	-75451.3	PT
-2.69103	1.3289	PT		-45631	133752	Fibroblast		-464563	-65152.7	PT		-460971	-65296.3	PT		-426169	-63314.3	Fibroblast		-493699	-75461.3	PT
-3.10767	-1.56026	Endothelia		-51010.2	137659	CD		-464573	-65151.7	PT		-460970	-65291.3	PT		-426164	-63314.3	Fibroblast		-493703	-75461.3	PT
-9.80083	-0.194528	PT		-46854	137354	Fibroblast		-464577	-65149.7	PT		-460969	-65288.3	PT		-427012	-63311.3	Fibroblast		-493709	-75460.3	PT
-3.57597	-5.08234	Myeloid Cell		-51172.2	141190	PT		-464582	-65144.7	PT		-460968	-65286.3	PT		-427007	-63312.3	Fibroblast		-493715	-75458.3	PT
0.935384	-0.620217	Endothelia		-45031	141004	Fibroblast		-464583	-65142.7	PT		-460962	-65280.3	PT		-427004	-63313.3	Fibroblast		-493730	-75452.3	PT
-3.62998	-1.59041	T Cell		-47020.2	133585	PT		-464584	-65139.7	PT		-460960	-65279.3	PT		-426998	-63316.3	Fibroblast		-493749	-75444.3	PT
-0.307711	2.60835	Myeloid Cell		-43427	133733	LOH-DCT		-464585	-65134.7	PT		-460951	-65276.3	PT		-426989	-63325.3	Fibroblast		-493746	-75439.3	PT
-3.41233	-4.07273	Endothelia		-47894.2	137647	LOH-DCT		-464585	-65129.7	PT		-460946	-65275.3	PT		-426986	-63331.3	Fibroblast		-493735	-75427.3	PT
-10.3379	-0.34706	PT		-43446	137351	PT		-464584	-65124.7	PT		-460913	-65275.3	PT		-426985	-63334.3	Fibroblast		-493731	-75423.3	PT
1.68194	-8.80001	SMC		-51036.2	141188	PT		-464583	-65121.7	PT		-461823	-65277.3	CD		-426985	-63344.3	Fibroblast		-493707	-75409.3	PT
-1.07397	-0.816602	Myeloid Cell		-46266	140993	PT		-464582	-65119.7	PT		-461818	-65278.3	CD		-426988	-63353.3	Fibroblast		-493701	-75406.3	PT
-3.29589	-1.46597	T Cell		-51748.2	133590	LOH-DCT		-464574	-65111.7	PT		-461815	-65279.3	CD		-426989	-63355.3	Fibroblast		-493698	-75405.3	PT
0.94106	-6.72859	SMC		-43490	133733	LOH-DCT		-464562	-65101.7	PT		-461809	-65282.3	CD		-426993	-63361.3	Fibroblast		-493681	-75402.3	PT
-2.53594	1.40828	PT		-51243.2	137658	Endothelia		-464560	-65100.7	PT		-461800	-65291.3	CD		-427010	-63378.3	Fibroblast		-493675	-75401.3	PT
0.945776	1.94038	PT		-45103	137360	PT		-464551	-65097.7	PT		-461799	-65293.3	CD		-427012	-63379.3	Fibroblast		-493674	-75401.3	PT
3.22081	2.97309	PT		-48648.2	141198	CD		-464546	-65096.7	PT		-461798	-65296.3	CD		-427027	-63384.3	Fibroblast		-492511	-75393.3	Fibroblast
1.61382	2.56827	PT		-42151	140990	LOH-DCT		-464533	-65096.7	PT		-461796	-65304.3	CD		-427035	-63386.3	Fibroblast		-492506	-75394.3	Fibroblast
-1.21136	-7.41768	Fibroblast		-52400.2	133579	PT		-470989	-66623.3	Myeloid Cell		-461796	-65330.3	CD		-427040	-63387.3	Fibroblast		-492491	-75399.3	Fibroblast
-0.0408718	2.36558	PT		-43077	133733	PT		-470938	-66651.3	Myeloid Cell		-461799	-65339.3	CD		-427046	-63387.3	Fibroblast		-492485	-75402.3	Fibroblast
0.997305	-5.90327	Fibroblast		-49092.2	137654	PT		-470938	-66662.3	Myeloid Cell		-461802	-65345.3	CD		-427051	-63386.3	Fibroblast		-492472	-75415.3	Fibroblast
-8.51359	0.195874	B Cell		-42530	137360	Endothelia Glomerular		-470939	-66666.3	Myeloid Cell		-461813	-65356.3	CD		-427087	-63378.3	Fibroblast		-492469	-75421.3	Fibroblast
0.741455	2.09173	PT		-47642.2	141214	SMC		-470949	-66698.3	Myeloid Cell		-461815	-65357.3	CD		-427096	-63375.3	Fibroblast		-492468	-75424.3	Fibroblast
-0.350226	2.67029	PT		-43744	140986	PT		-470951	-66702.3	Myeloid Cell		-461818	-65358.3	CD		-427098	-63374.3	Fibroblast		-492467	-75429.3	Fibroblast
-2.64189	5.89449	PT		-50499.2	133566	LOH-DCT		-470953	-66705.3	Myeloid Cell		-461823	-65359.3	CD		-427104	-63370.3	Fibroblast		-492467	-75445.3	Fibroblast
0.996862	1.69273	PT		-46851	133747	Fibroblast		-470955	-66706.3	Myeloid Cell		-461831	-65359.3	CD		-427111	-63363.3	Fibroblast		-492468	-75450.3	Fibroblast
-0.392989	2.80425	PT		-48154.2	137642	PT		-470958	-66707.3	Myeloid Cell		-461836	-65358.3	CD		-427114	-63357.3	Fibroblast		-492469	-75453.3	Fibroblast
1.3814	-2.94285	Endothelia		-43740	137364	PT		-470976	-66707.3	Myeloid Cell		-461850	-65354.3	CD		-427116	-63351.3	Fibroblast		-492472	-75459.3	Fibroblast
1.32702	-6.43351	Fibroblast		-51274.2	141202	PT		-470992	-66691.3	Myeloid Cell		-461853	-65353.3	CD		-427117	-63346.3	Fibroblast		-492477	-75464.3	Fibroblast
0.40635	2.54209	PT		-42469	140993	LOH-DCT		-470994	-66688.3	Myeloid Cell		-461855	-65352.3	CD		-427117	-63345.3	Fibroblast		-492483	-75468.3	Fibroblast
0.37549	5.06229	PT		-50032.2	133569	CD		-470994	-66686.3	Myeloid Cell		-461860	-65347.3	CD		-427115	-63335.3	Fibroblast		-492485	-75469.3	Fibroblast
9.57082	-1.15443	Myeloid Cell		-42828	133737	PT		-470992	-66625.3	Myeloid Cell		-461860	-65343.3	CD		-427114	-63332.3	Fibroblast		-492488	-75470.3	Fibroblast
-3.64961	-5.81397	Myeloid Cell		-47423.2	137647	LOH-DCT		-470990	-66623.3	Myeloid Cell		-461859	-65336.3	CD		-427113	-63330.3	Fibroblast		-492493	-75471.3	Fibroblast
1.89384	3.47167	PT		-43405	137343	PT		-470989	-66623.3	Myeloid Cell		-461858	-65332.3	CD		-427103	-63320.3	Fibroblast		-492503	-75471.3	Fibroblast
-2.47885	9.36125	Endothelia		-50770.2	141190	Endothelia		-476458	-67942	LOH-DCT		-461853	-65315.3	CD		-427097	-63317.3	Fibroblast		-492508	-75470.3	Fibroblast
-3.33178	-1.63192	T Cell		-43067	140948	LOH-DCT		-476453	-67945	LOH-DCT		-461838	-65281.3	CD		-427094	-63316.3	Fibroblast		-492511	-75469.3	Fibroblast
1.62834	-6.15813	Fibroblast		-52152.2	133572	Myeloid Cell		-476441	-67956	LOH-DCT		-461834	-65279.3	CD		-427089	-63315.3	Fibroblast		-492521	-75464.3	Fibroblast
9.61366	-1.25372	Myeloid Cell		-41848	133737	PT		-476426	-67971	LOH-DCT		-461831	-65278.3	CD		-427031	-63311.3	Fibroblast		-492529	-75456.3	Fibroblast
2.43017	-2.60141	Endothelia		-47717.2	137616	LOH-DCT		-476426	-67978	LOH-DCT		-461826	-65277.3	CD		-427012	-63311.3	Fibroblast		-492543	-75417.3	Fibroblast
-3.22389	-1.99236	Myeloid Cell		-41714	137338	PT		-476429	-67984	LOH-DCT		-461823	-65277.3	CD		-424855	-63317.3	LOH-DCT		-492543	-75405.3	Fibroblast
2.20785	0.976623	PT		-48255.2	141210	PT		-476435	-67992	LOH-DCT		-462395	-65286.3	Fibroblast		-424851	-63320.3	LOH-DCT		-492536	-75398.3	Fibroblast
1.81821	-8.87535	SMC		-42008	140969	LOH-DCT		-476444	-68001	LOH-DCT		-462388	-65293.3	Fibroblast		-424839	-63333.3	LOH-DCT		-492534	-75397.3	Fibroblast
[truncated: 704,442+ more rows]

## Sheet: Figure 4c
x	y	Group
-12750.9	139266	PT
-6713.67	139271	Tubular injury
-11862.9	142902	Tubular injury
-7254.67	142910	Tubular injury
-12756.9	146572	PT
-7417.67	146565	PT
-9289.89	139268	Tubular injury
-3581.67	139242	PT
-9195.89	142920	Tubular injury
-3767.67	142912	PT
-9019.89	146564	PT
-7517.67	146570	PT
-10613.9	138972	Endothelia
-3963.67	139067	PT
-8589.89	142775	Tubular injury
-5479.67	142730	Fibrotic
-11635.9	146383	CD
-6747.67	146374	PT
-12785.9	136595	Tubular injury
-7208.67	137011	Tubular injury
-11831.9	140758	Endothelia
-6987.67	141157	Tubular injury
-9891.89	144405	CD
-4039.67	144422	PT
-9662.89	136605	Tubular injury
-6121.67	137013	PT
-9311.89	140746	PT
-4631.67	141135	Fibrotic
-10804.9	144402	Tubular injury
-6712.67	144403	Tubular injury
-11863.9	136590	PT
-3685.67	136994	PT
-9086.89	140694	PT
-4095.67	141166	Fibrotic
-11765.9	144394	Tubular injury
-5301.67	144400	PT
-10424.9	136569	PT
-2618.67	137013	PT
-8119.89	140723	PT
-4550.67	141120	Fibrotic
-9520.89	144396	CD
-4403.67	144401	PT
-9710.89	136602	Tubular injury
-5881.67	136996	PT
-11271.9	140741	PT
-4494.67	141151	Fibrotic
-7978.89	144408	PT
-5987.67	144396	PT
-11797.9	136590	PT
-6391.67	137006	Tubular injury
-10169.9	140731	PT
-3242.67	141157	Endothelia
-13240.9	144409	PT
-3868.67	144378	Tubular injury
-12969.9	136597	PT
-2562.67	137005	PT
-9136.89	140707	PT
-6009.67	141148	Tubular injury
-11926.9	144398	Tubular injury
-6644.67	144396	Tubular injury
-10084.9	136583	PT
-6238.67	137012	Tubular injury
-13197.9	140741	PT
-4406.67	141142	Fibrotic
-10017.9	144396	Tubular injury
-5704.67	144371	PT
-4501.67	136974	PT
-13145.9	140734	Endothelia
-7698.67	141138	Tubular injury
-9142.89	144364	Glomerular
-3346.67	144403	PT
-11111.9	136562	PT
-5309.67	136982	PT
-9529.89	140732	PT
-2455.67	141141	Tubular injury
-8293.89	144384	PT
-7419.67	144394	Tubular injury
-8917.89	138918	Tubular injury
-4960.67	139025	PT
-11844.9	142756	Tubular injury
-2760.67	142719	PT
-10883.9	146375	PT
-3916.67	146371	Tubular injury
-9983.89	136577	PT
-7309.67	136998	Glomerular
-8460.89	140717	PT
-3097.67	141142	Endothelia
-11614.9	144353	Tubular injury
-4503.67	144385	PT
-9126.89	136548	PT
-3051.67	136986	PT
-12691.9	140726	Endothelia
-5742.67	141130	Tubular injury
-8509.89	144383	Fibrotic
-2591.67	144395	PT
-9746.89	136583	Tubular injury
-2949.67	137000	PT
-8789.89	140717	PT
-5224.67	141144	Fibrotic
-12664.9	144383	PT
-3994.67	144392	PT
-12126.9	136575	PT
-7375.67	136998	Glomerular
-10012.9	140712	PT
-4370.67	141118	Fibrotic
-11973.9	144369	Tubular injury
-6343.67	144357	PT
-8805.89	136573	PT
-5896.67	136980	PT
-8937.89	140684	PT
-6760.67	141130	Tubular injury
-9860.89	144365	CD
-3828.67	144381	Tubular injury
-8929.89	136558	Tubular injury
-6979.67	136988	PT
-10770.9	140705	PT
-6522.67	141111	Tubular injury
-8892.89	144374	Fibrotic
-2978.67	144385	PT
-12043.9	136554	PT
-6344.67	136994	Tubular injury
-9691.89	140720	PT
-5626.67	141115	Tubular injury
-10958.9	144353	PT
-6505.67	144379	Tubular injury
-9026.89	136531	PT
-5247.67	136983	PT
-8875.89	140699	PT
-7261.67	141105	Tubular injury
-9749.89	144340	CD
-4202.67	144362	CD
-11650.9	136516	PT
-4916.67	136981	PT
-11660.9	140721	Tubular injury
-5390.67	141107	Fibrotic
-9310.89	144367	CD
-3934.67	144387	Tubular injury
-12977.9	136556	PT
-4395.67	136983	PT
-9583.89	140719	PT
-4283.67	141121	Fibrotic
-9051.89	144355	Tubular injury
-4752.67	144373	Tubular injury
-8856.89	138954	Tubular injury
-4801.67	139038	PT
-8237.89	142766	LOH
-6432.67	142695	Fibrotic
-8953.89	146362	PT
-2623.67	146389	LOH
-10311.9	136566	PT
-7688.67	136974	Glomerular
-13174.9	140689	PT
-2800.67	141124	Tubular injury
-11800.9	144356	Tubular injury
-4267.67	144370	CD
-10345.9	136555	PT
-6925.67	136982	PT
-12973.9	140695	Endothelia
-7582.67	141130	Tubular injury
-10730.9	144367	Tubular injury
-6876.67	144362	Tubular injury
-9346.89	136549	PT
-2667.67	136983	PT
-13020.9	140693	Endothelia
-4476.67	141105	Fibrotic
-9230.89	144352	Glomerular
-4411.67	144365	PT
-11035.9	136557	Tubular injury
-6543.67	136979	Tubular injury
-12133.9	140704	Endothelia
-3394.67	141127	Fibrotic
-9804.89	144359	CD
-7543.67	144371	Tubular injury
-10762.9	136548	Tubular injury
-5141.67	136963	PT
-9744.89	140687	PT
-3256.67	141118	Fibrotic
-9468.89	144362	CD
-2668.67	144354	PT
-8118.89	136560	PT
-3488.67	136976	PT
-13060.9	140682	Endothelia
-7103.67	141101	Tubular injury
-8056.89	144356	PT
-5553.67	144349	PT
-9574.89	136535	Tubular injury
-7211.67	136978	Tubular injury
-12508.9	140678	CD
-5940.67	141097	Tubular injury
-11717.9	144342	Tubular injury
-7674.67	144359	Tubular injury
-11873.9	136525	PT
-5001.67	136970	PT
-9989.89	140677	PT
-5180.67	141116	Fibrotic
-9375.89	144340	CD
-4645.67	144356	PT
-10960.9	136539	PT
-2868.67	136969	PT
-11300.9	140696	Tubular injury
-2964.67	141075	Tubular injury
-9428.89	144347	CD
-5210.67	144349	PT
-12456.9	136521	PT
-4286.67	136972	PT
-13258.9	140666	PT
-5241.67	141113	Fibrotic
-12299.9	144310	Tubular injury
-4557.67	144351	PT
-12043.9	138958	PT
-4017.67	139055	PT
-12951.9	142780	PT
-4231.67	142700	Tubular injury
-10807.9	146391	PT
-7192.67	146385	PT
-12135.9	136531	PT
-2974.67	136957	PT
-9672.89	140675	PT
-6863.67	141105	Tubular injury
-10780.9	144336	LOH
-6692.67	144347	Tubular injury
-11789.9	136540	PT
-5961.67	136965	PT
-10402.9	140667	PT
-4341.67	141094	Fibrotic
-9335.89	144333	CD
-4105.67	144342	CD
-11018.9	136527	PT
-4018.67	136941	PT
-11420.9	140661	Tubular injury
-5686.67	141091	Tubular injury
-8235.89	144332	CD
-3276.67	144294	PT
-9241.89	136522	Tubular injury
-5836.67	136945	PT
-10474.9	140663	PT
-6973.67	141092	Tubular injury
-12718.9	144335	PT
-3980.67	144356	PT
-7965.89	136530	PT
-7335.67	136944	Glomerular
-10351.9	140674	PT
-6046.67	141097	Tubular injury
-11931.9	144325	Tubular injury
-7766.67	144350	PT
-8411.89	136515	PT
-6841.67	136939	PT
-10327.9	140650	PT
-7664.67	141097	Tubular injury
-11851.9	144324	Tubular injury
-2747.67	144329	PT
-10792.9	136512	Tubular injury
-4417.67	136947	PT
-12271.9	140660	Endothelia
-7158.67	141098	Tubular injury
-10849.9	144300	Tubular injury
-2879.67	144335	PT
-6106.67	136937	Tubular injury
-8334.89	140660	PT
-7073.67	141075	Tubular injury
-12945.9	144319	PT
-4331.67	144337	PT
-10845.9	136509	PT
-3895.67	136914	PT
-8871.89	140660	PT
-4417.67	141085	Fibrotic
-10593.9	144331	Tubular injury
-6624.67	144327	Tubular injury
-9472.89	136523	Tubular injury
-3090.67	136941	PT
-7917.89	140663	PT
-2820.67	141073	Tubular injury
-12879.9	144311	PT
-3906.67	144323	Tubular injury
-9030.89	138930	Tubular injury
-2937.67	139054	PT
-12308.9	142778	Tubular injury
-3447.67	142710	Tubular injury
-11147.9	146350	CD
-3952.67	146377	Tubular injury
-12834.9	136518	Tubular injury
-2799.67	136936	PT
-13206.9	140649	PT
-4201.67	141096	Fibrotic
-13182.9	144309	PT
-7097.67	144318	Tubular injury
-8310.89	136522	PT
-6912.67	136939	PT
-9953.89	140653	PT
-3162.67	141095	Endothelia
-10665.9	144293	LOH
-4401.67	144318	PT
-11233.9	136463	PT
-6479.67	136932	Tubular injury
-12695.9	140644	Endothelia
-3125.67	141091	Endothelia
-9859.89	144289	Tubular injury
-5340.67	144328	PT
-8523.89	136517	PT
-4263.67	136925	PT
-11289.9	140660	PT
-5152.67	141078	Fibrotic
-9515.89	144307	CD
-4604.67	144333	PT
-12747.9	136510	Tubular injury
-2898.67	136913	PT
-8094.89	140644	PT
-3392.67	141075	Fibrotic
-8994.89	144291	Tubular injury
-5439.67	144327	PT
-13034.9	136498	PT
-6177.67	136928	Tubular injury
-8174.89	140650	PT
-6215.67	141081	Tubular injury
-8358.89	144293	Fibrotic
-4374.67	144293	PT
-11776.9	136501	PT
-5987.67	136925	PT
-12636.9	140625	Endothelia
-3891.67	141073	Fibrotic
-10948.9	144291	PT
-3824.67	144308	Tubular injury
-8353.89	136497	PT
-7619.67	136918	Glomerular
-8449.89	140644	PT
-4920.67	141056	Fibrotic
-10476.9	144302	Tubular injury
-4284.67	144307	PT
-8061.89	136501	PT
-6240.67	136929	Tubular injury
-11369.9	140636	Tubular injury
-5554.67	141061	Tubular injury
-8434.89	144285	Fibrotic
-4220.67	144321	CD
-12894.9	136515	PT
-4078.67	136891	PT
-7834.89	140642	PT
-5036.67	141053	Fibrotic
-11302.9	144297	PT
-5603.67	144288	PT
-8252.89	138955	Tubular injury
-6602.67	139056	Tubular injury
-11475.9	142777	Glomerular
-4027.67	142690	Tubular injury
-11441.9	146361	CD
-3615.67	146385	Tubular injury
-11158.9	136487	PT
-5272.67	136908	PT
-12541.9	140634	PT
-4092.67	141055	Fibrotic
-7949.89	144281	LOH
-6915.67	144306	Tubular injury
-10235.9	136480	PT
-7691.67	136902	Glomerular
-12921.9	140615	PT
-7154.67	141048	Tubular injury
-11718.9	144275	Tubular injury
-7530.67	144307	Tubular injury
-9363.89	136491	PT
-7379.67	136909	Glomerular
-7869.89	140639	PT
-6433.67	141035	Tubular injury
-8047.89	144284	LOH
-6663.67	144298	Tubular injury
-11591.9	136494	PT
-6616.67	136903	PT
-11904.9	140632	Endothelia
-6274.67	141024	Tubular injury
-9645.89	144282	CD
-6825.67	144278	Tubular injury
-12238.9	136479	PT
-3124.67	136895	PT
-12001.9	140627	Endothelia
-4459.67	141028	Fibrotic
-9427.89	144285	CD
-5085.67	144268	PT
-8984.89	136481	Tubular injury
-4935.67	136898	PT
-12654.9	140595	PT
-4031.67	141041	Fibrotic
-8465.89	144275	Fibrotic
-4484.67	144293	PT
-8204.89	136476	PT
-7321.67	136893	Glomerular
-9082.89	140617	PT
-4784.67	141031	Fibrotic
-10787.9	144271	LOH
-4436.67	144292	PT
-11100.9	136464	PT
-2661.67	136897	PT
-9760.89	140584	PT
-7560.67	141032	Tubular injury
-10580.9	144286	Tubular injury
-2905.67	144301	PT
-10774.9	136463	PT
-4397.67	136880	PT
-11306.9	140634	Endothelia
-4562.67	141033	Fibrotic
-12975.9	144272	PT
-2583.67	144300	PT
-10696.9	136471	Tubular injury
-5917.67	136887	PT
-10586.9	140626	PT
-6180.67	141014	Tubular injury
-11351.9	144269	PT
-7626.67	144299	Tubular injury
-9228.89	138953	PT
-6829.67	139036	Tubular injury
-10162.9	142771	PT
-6599.67	142708	Fibrotic
-10265.9	146374	PT
-5017.67	146391	Tubular injury
-8252.89	136465	PT
-3201.67	136885	PT
-9926.89	140615	PT
-5979.67	141009	Tubular injury
-9342.89	144278	CD
-5280.67	144287	PT
-12915.9	136466	Tubular injury
-4279.67	136868	PT
-7961.89	140618	PT
-2689.67	141029	Tubular injury
-12663.9	144262	PT
-6861.67	144279	Tubular injury
-11719.9	136428	PT
-4351.67	136878	PT
-11231.9	140614	Endothelia
-6081.67	141024	Tubular injury
-11952.9	144257	Tubular injury
-6595.67	144280	Tubular injury
-11663.9	136437	PT
-6361.67	136885	Tubular injury
-8956.89	140601	PT
-3946.67	141037	Fibrotic
-8270.89	144271	Fibrotic
-6700.67	144273	Tubular injury
-8301.89	136463	PT
-3977.67	136867	PT
-10636.9	140620	PT
-3019.67	141034	Tubular injury
-10610.9	144260	LOH
-5430.67	144269	PT
-10856.9	136426	PT
-4908.67	136866	PT
-12247.9	140608	Tubular injury
-7624.67	141027	Tubular injury
-9198.89	144261	PT
-4607.67	144264	PT
-10320.9	136452	PT
-3872.67	136855	PT
-11424.9	140600	Endothelia
-3984.67	141022	Fibrotic
-12189.9	144262	Tubular injury
-2808.67	144284	PT
-11775.9	136426	PT
-6173.67	136871	Tubular injury
-10508.9	140586	PT
-2436.67	141022	Tubular injury
-13165.9	144258	PT
-7242.67	144291	Tubular injury
-11863.9	136416	PT
-4521.67	136864	PT
-9167.89	140609	PT
-7181.67	141009	Tubular injury
-10886.9	144251	PT
-5863.67	144275	PT
-11581.9	136441	PT
-3253.67	136857	PT
-9691.89	140611	PT
-7144.67	141019	Tubular injury
-8821.89	144253	Fibrotic
-4228.67	144274	CD
-11283.9	138940	PT
-7245.67	139054	Tubular injury
-11049.9	142753	Glomerular
-5873.67	142704	Fibrotic
-11682.9	146368	CD
-2723.67	146389	LOH
-7949.89	136450	PT
-7379.67	136862	Glomerular
-10421.9	140609	PT
-5435.67	141004	Fibrotic
-11830.9	144230	Tubular injury
-6351.67	144274	PT
-10183.9	136426	Tubular injury
-5478.67	136854	PT
-9034.89	140601	PT
-5046.67	141008	Fibrotic
-10807.9	144237	LOH
-4340.67	144259	PT
-13104.9	136430	Tubular injury
-6841.67	136849	PT
-8467.89	140595	PT
-4943.67	141008	Fibrotic
-9536.89	144253	PT
-6757.67	144276	Tubular injury
-11168.9	136412	PT
-2834.67	136858	PT
-11325.9	140595	Endothelia
-4065.67	141005	Fibrotic
-10963.9	144215	PT
-2972.67	144285	PT
-12976.9	136432	Tubular injury
-6476.67	136833	Tubular injury
-10026.9	140604	PT
-7067.67	141020	Tubular injury
-8005.89	144231	LOH
-7040.67	144274	Tubular injury
-12480.9	136413	Tubular injury
-5422.67	136807	PT
-9892.89	140602	PT
-5357.67	141026	Fibrotic
-9268.89	144240	Tubular injury
-7364.67	144274	Tubular injury
-13189.9	136425	Tubular injury
-3839.67	136832	PT
-13141.9	140582	PT
-3412.67	141027	Fibrotic
-8869.89	144225	Fibrotic
-6196.67	144259	PT
-8981.89	136423	Tubular injury
-2551.67	136835	PT
-12728.9	140583	PT
-3642.67	140994	Fibrotic
-9028.89	144239	Tubular injury
-5192.67	144265	PT
-12237.9	136409	PT
-6118.67	136836	PT
-12515.9	140575	PT
-2841.67	140989	Tubular injury
-9385.89	144237	CD
-4777.67	144256	PT
-13030.9	136431	Tubular injury
-4648.67	136829	PT
-8183.89	140592	PT
-5106.67	141010	Fibrotic
-11447.9	144215	PT
-4247.67	144237	PT
-11388.9	138938	PT
-3779.67	139051	PT
-9176.89	142756	Tubular injury
-5245.67	142707	Fibrotic
-11529.9	146360	CD
-5705.67	146382	PT
-9397.89	136412	PT
-2724.67	136842	PT
-10619.9	140589	PT
-4152.67	141007	Fibrotic
-10447.9	144228	Tubular injury
-4080.67	144253	PT
-11793.9	136407	PT
-7356.67	136822	Tubular injury
-13246.9	140573	PT
-5610.67	141004	Tubular injury
-8267.89	144217	Fibrotic
-3772.67	144213	Tubular injury
-8075.89	136422	PT
-2886.67	136842	PT
-11311.9	140568	Endothelia
-4980.67	140985	Fibrotic
-9139.89	144231	Tubular injury
-7621.67	144252	Tubular injury
-10419.9	136419	Tubular injury
-7316.67	136812	Tubular injury
-11378.9	140570	Endothelia
-4820.67	141003	Fibrotic
-8070.89	144221	LOH
-4307.67	144230	PT
-12589.9	136425	Tubular injury
-3801.67	136819	PT
-8121.89	140578	PT
-3188.67	141010	Endothelia
-12027.9	144215	Tubular injury
-4169.67	144243	PT
-10477.9	136430	Tubular injury
-2490.67	136835	PT
-13078.9	140572	PT
-6225.67	140984	Tubular injury
-7961.89	144205	LOH
-3745.67	144235	Tubular injury
-8029.89	136392	PT
-4251.67	136820	PT
-12103.9	140566	Tubular injury
-3321.67	141001	Fibrotic
-7836.89	144229	LOH
-7120.67	144232	Tubular injury
-7959.89	136386	PT
-3638.67	136827	PT
-11887.9	140578	Endothelia
-2772.67	140997	Tubular injury
-13146.9	144219	PT
-6128.67	144240	PT
-13087.9	136372	Tubular injury
-3242.67	136795	PT
-12020.9	140540	Endothelia
-3053.67	140985	Tubular injury
-11025.9	144218	PT
-4529.67	144226	PT
-11386.9	136384	PT
-2949.67	136831	PT
-10649.9	140544	PT
-3455.67	140982	Fibrotic
-10618.9	144210	LOH
-7556.67	144233	Tubular injury
-8766.89	138934	PT
-5750.67	139034	Tubular injury
-12701.9	142756	Tubular injury
-6505.67	142710	Fibrotic
-12209.9	146345	Tubular injury
-6965.67	146366	PT
-10596.9	136383	Tubular injury
-7446.67	136826	Glomerular
-8255.89	140558	PT
-3393.67	140979	Fibrotic
-8327.89	144225	Fibrotic
-6747.67	144226	Tubular injury
-10331.9	136359	Tubular injury
-2852.67	136805	PT
-10024.9	140562	PT
-4274.67	140990	Fibrotic
-13220.9	144192	PT
-4447.67	144228	PT
-8725.89	136382	Tubular injury
-2785.67	136803	PT
-9901.89	140545	PT
-4029.67	140981	Fibrotic
-10667.9	144200	LOH
-6066.67	144212	PT
-11638.9	136382	PT
-6636.67	136813	Tubular injury
-12175.9	140544	Tubular injury
-5797.67	140976	Tubular injury
-12981.9	144211	PT
-5312.67	144224	PT
-10667.9	136381	Tubular injury
-3739.67	136792	PT
-8339.89	140546	PT
-5507.67	140970	Tubular injury
-10930.9	144190	PT
-6981.67	144220	Tubular injury
-11599.9	136379	PT
-4712.67	136807	PT
-12870.9	140551	PT
-5456.67	140984	Tubular injury
-12737.9	144190	Tubular injury
-6886.67	144226	Tubular injury
-12635.9	136360	Tubular injury
-3944.67	136772	PT
-12265.9	140524	Tubular injury
-3239.67	140979	Fibrotic
-12213.9	144205	Tubular injury
-5455.67	144202	PT
-8814.89	136364	PT
-4838.67	136775	PT
-9269.89	140533	PT
-7019.67	140981	Tubular injury
-10885.9	144183	PT
-4372.67	144205	PT
-10719.9	136362	Tubular injury
-2479.67	136768	PT
-7941.89	140536	PT
-7602.67	140976	Tubular injury
-11265.9	144206	PT
-4681.67	144216	Tubular injury
-8594.89	136365	PT
-4765.67	136794	PT
-12585.9	140503	PT
-4911.67	140961	Fibrotic
-10216.9	144208	Tubular injury
-4586.67	144188	PT
-9227.89	139260	Tubular injury
-3492.67	139258	PT
-8924.89	142920	Tubular injury
-2464.67	142919	LOH
-11511.9	146562	CD
-7178.67	146570	PT
-12574.9	138934	PT
-4716.67	139025	PT
-9621.89	142770	Tubular injury
-5814.67	142695	Fibrotic
-11347.9	146354	CD
-6389.67	146381	Tubular injury
-10838.9	136328	PT
-4571.67	136789	PT
-8008.89	140536	PT
-3615.67	140956	Fibrotic
-9811.89	144191	Tubular injury
-7269.67	144219	Tubular injury
-9977.89	136342	Tubular injury
-3656.67	136780	PT
-8941.89	140510	PT
-4726.67	140955	Fibrotic
-8785.89	144208	Fibrotic
-5387.67	144176	PT
-8498.89	136348	PT
-2694.67	136789	PT
-8058.89	140519	PT
-4151.67	140954	Fibrotic
-7846.89	144200	LOH
-4886.67	144182	PT
-8684.89	136353	PT
-6055.67	136785	PT
-11246.9	140518	Endothelia
-3165.67	140948	Tubular injury
-8935.89	144199	Fibrotic
-6802.67	144208	Tubular injury
-12526.9	136347	Tubular injury
-2884.67	136773	PT
-9335.89	140516	PT
-2689.67	140961	PT
-12107.9	144201	Tubular injury
-5187.67	144200	PT
-11168.9	136305	PT
-2387.67	136771	PT
-9979.89	140512	CD
-7477.67	140966	Tubular injury
-11524.9	144182	Tubular injury
-4790.67	144204	Tubular injury
-10572.9	136341	PT
-2956.67	136766	PT
-9709.89	140491	PT
-5194.67	140929	Fibrotic
-10733.9	144179	LOH
-4194.67	144205	PT
-9060.89	136347	Tubular injury
-3824.67	136759	PT
-8417.89	140503	PT
-7176.67	140951	Tubular injury
-9337.89	144165	Tubular injury
-4655.67	144183	Tubular injury
-8012.89	136346	PT
-6447.67	136761	Tubular injury
-12205.9	140487	Tubular injury
-5468.67	140928	Fibrotic
-11394.9	144188	PT
-5217.67	144185	PT
-12444.9	136344	Tubular injury
-3876.67	136755	PT
-8278.89	140490	PT
-4525.67	140933	Fibrotic
-10583.9	144179	LOH
-4344.67	144161	PT
-12731.9	138932	PT
-6512.67	139037	Tubular injury
-8434.89	142771	Tubular injury
-4146.67	142697	Tubular injury
-8010.89	146342	Tubular injury
-3891.67	146367	LOH
-11578.9	136324	PT
-4539.67	136761	PT
-13256.9	140480	PT
-4495.67	140937	Fibrotic
-11603.9	144177	Tubular injury
-2676.67	144189	PT
-9463.89	136341	PT
-4374.67	136756	PT
-13170.9	140487	PT
-3014.67	140948	Tubular injury
-10794.9	144169	LOH
-5312.67	144144	PT
-8317.89	136345	PT
-4750.67	136751	PT
-11300.9	140495	Endothelia
-2442.67	140930	Tubular injury
-12663.9	144174	PT
-3985.67	144186	PT
-9896.89	136326	PT
-4490.67	136750	PT
-11740.9	140486	Endothelia
-4969.67	140930	Fibrotic
-12351.9	144172	Tubular injury
-4245.67	144178	PT
-11877.9	136322	PT
-2447.67	136725	PT
-8561.89	140472	PT
-4785.67	140943	Fibrotic
-9232.89	144180	Tubular injury
-4435.67	144169	PT
-10185.9	136321	Tubular injury
-2674.67	136745	PT
-9306.89	140469	PT
-3706.67	140940	Fibrotic
-8343.89	144175	Fibrotic
-4175.67	144153	PT
-8553.89	136310	PT
-4728.67	136738	PT
-8486.89	140462	PT
-4134.67	140936	Fibrotic
-7984.89	144160	LOH
-7237.67	144151	Tubular injury
-10729.9	136288	PT
-4603.67	136737	PT
-9385.89	140454	PT
-4095.67	140932	Fibrotic
-10529.9	144173	Tubular injury
-6850.67	144154	Tubular injury
-11358.9	136306	PT
-5338.67	136751	PT
-8417.89	140455	PT
-3730.67	140944	Fibrotic
-12181.9	144148	Tubular injury
-6745.67	144139	Tubular injury
-8631.89	136303	PT
-3714.67	136735	PT
-11341.9	140410	Endothelia
-4040.67	140920	Fibrotic
-7850.89	144151	LOH
-6727.67	144159	Tubular injury
-12030.9	138901	PT
-5937.67	139036	Tubular injury
-10110.9	142782	PT
-2921.67	142682	PT
-11400.9	146348	CD
-4328.67	146363	Tubular injury
-8176.89	136304	PT
-4669.67	136739	PT
-9674.89	140434	PT
-2953.67	140938	Tubular injury
-10654.9	144153	LOH
-4292.67	144163	PT
-11312.9	136291	PT
-4330.67	136731	PT
-9859.89	140420	CD
-4441.67	140906	Fibrotic
-11369.9	144158	PT
-6289.67	144180	PT
-10250.9	136284	Tubular injury
-3780.67	136723	PT
-13123.9	140427	PT
-7069.67	140921	Tubular injury
-11075.9	144150	PT
-4548.67	144159	PT
-10893.9	136276	PT
-2933.67	136734	PT
-12215.9	140424	Tubular injury
-6334.67	140921	Tubular injury
-8253.89	144140	Fibrotic
-2506.67	144162	PT
-9410.89	136291	PT
-4090.67	136693	PT
-12659.9	140432	PT
-4874.67	140921	Fibrotic
-11677.9	144147	Tubular injury
-3648.67	144157	Tubular injury
-12513.9	136287	Tubular injury
-6045.67	136724	PT
-8004.89	140429	PT
-7780.67	140916	PT
-9557.89	144136	Tubular injury
-2580.67	144163	PT
-10366.9	136269	PT
-2520.67	136714	PT
-11734.9	140427	Endothelia
-6389.67	140921	Tubular injury
-10558.9	144147	LOH
-7077.67	144158	Tubular injury
-11963.9	136283	PT
-6663.67	136706	Tubular injury
-8344.89	140416	PT
-5033.67	140911	Fibrotic
-10381.9	144158	Tubular injury
-4806.67	144143	PT
-9963.89	136268	Tubular injury
-5971.67	136718	PT
-11974.9	140413	Endothelia
-4184.67	140896	Fibrotic
-10120.9	144147	Tubular injury
-6177.67	144117	Tubular injury
-9864.89	136272	PT
-2788.67	136720	PT
-9361.89	140427	PT
-6460.67	140913	Tubular injury
-9216.89	144126	Tubular injury
-4850.67	144133	PT
-10493.9	138931	Endothelia
-5664.67	139034	Tubular injury
-9236.89	142763	Tubular injury
-7295.67	142687	Tubular injury
-10443.9	146335	PT
-5666.67	146366	PT
-12888.9	136268	Tubular injury
-2386.67	136697	PT
-12176.9	140412	Tubular injury
-7011.67	140906	Tubular injury
-10488.9	144140	Tubular injury
-2773.67	144137	PT
-9088.89	136255	Tubular injury
-4808.67	136705	PT
-10052.9	140417	Tubular injury
-6751.67	140909	Tubular injury
-10330.9	144145	Tubular injury
-6295.67	144150	PT
-12129.9	136275	PT
-2596.67	136711	PT
-9297.89	140414	PT
-6520.67	140909	Tubular injury
-10797.9	144118	LOH
-3954.67	144136	PT
-12150.9	136258	PT
-6110.67	136707	PT
-12263.9	140414	PT
-3459.67	140912	Fibrotic
-12382.9	144127	Tubular injury
-7787.67	144118	LOH
-8256.89	136264	PT
-6018.67	136699	PT
-9646.89	140416	PT
-3039.67	140903	Tubular injury
-10443.9	144117	LOH
-7158.67	144139	Tubular injury
-12094.9	136265	PT
-7764.67	136708	Glomerular
-7906.89	140416	PT
-5398.67	140891	Fibrotic
-9743.89	144092	Tubular injury
-5822.67	144116	PT
-12377.9	136241	Tubular injury
-6736.67	136705	Tubular injury
-11382.9	140399	Endothelia
-4934.67	140895	Fibrotic
-11790.9	144114	Tubular injury
-4479.67	144128	PT
-12300.9	136227	Tubular injury
-3015.67	136680	PT
-13238.9	140396	PT
-4708.67	140906	Fibrotic
-9120.89	144129	Tubular injury
-4249.67	144123	PT
-12247.9	136229	PT
-4179.67	136674	PT
-9971.89	140383	CD
-3070.67	140890	Tubular injury
-10732.9	144119	LOH
-6803.67	144122	Tubular injury
-12079.9	136233	PT
-4382.67	136679	PT
-8593.89	140360	PT
-2949.67	140905	Tubular injury
-10286.9	144120	Tubular injury
-6677.67	144132	Tubular injury
-8838.89	138918	PT
-4998.67	139001	PT
-10264.9	142748	PT
-2970.67	142694	PT
-11087.9	146346	CD
-7221.67	146361	PT
-9894.89	136216	PT
-4472.67	136697	PT
-12580.9	140393	PT
-6305.67	140873	Tubular injury
-11923.9	144130	Tubular injury
-4222.67	144104	PT
-12016.9	136227	PT
-3308.67	136696	PT
-8507.89	140384	PT
-4659.67	140899	Fibrotic
-11711.9	144112	Tubular injury
-4366.67	144109	PT
-8183.89	136230	PT
-6404.67	136699	Tubular injury
-7856.89	140397	PT
-2551.67	140870	Tubular injury
-10609.9	144113	LOH
-5467.67	144090	PT
-8632.89	136212	PT
-2972.67	136677	PT
-12720.9	140386	PT
-4493.67	140868	Fibrotic
-8268.89	144098	Fibrotic
-2725.67	144119	PT
-10765.9	136219	PT
-2892.67	136684	PT
-12135.9	140365	Tubular injury
-2615.67	140860	Tubular injury
-10394.9	144060	LOH
-5238.67	144106	PT
-10828.9	136205	PT
-7206.67	136699	Tubular injury
-13121.9	140361	PT
-7390.67	140883	Tubular injury
-13146.9	144093	PT
-4556.67	144102	Tubular injury
-11105.9	136200	PT
-5548.67	136689	PT
-10906.9	140377	Endothelia
-4866.67	140871	Fibrotic
-10681.9	144094	LOH
-6364.67	144119	PT
-11356.9	136177	PT
-3944.67	136665	PT
-12309.9	140380	PT
-4018.67	140884	Fibrotic
-10172.9	144097	Tubular injury
-5137.67	144108	PT
-9444.89	136187	PT
-2815.67	136678	PT
-12822.9	140349	PT
-7465.67	140876	Tubular injury
-10249.9	144084	PT
-4432.67	144109	PT
-12225.9	136195	PT
-7294.67	136675	Tubular injury
-9647.89	140359	PT
-4739.67	140884	Fibrotic
-9433.89	144099	Tubular injury
-4302.67	144108	PT
-11776.9	138920	PT
-3337.67	139008	PT
-13126.9	142762	PT
-5405.67	142697	Fibrotic
-13031.9	146294	PT
-4967.67	146367	Tubular injury
-12771.9	136193	Tubular injury
-6179.67	136693	PT
-9400.89	140365	PT
-6372.67	140874	Tubular injury
-11363.9	144083	PT
-3730.67	144078	Tubular injury
-11457.9	136186	PT
-2699.67	136681	PT
-8877.89	140329	PT
-4814.67	140872	Fibrotic
-9346.89	144082	Tubular injury
-4642.67	144098	Tubular injury
-9006.89	136177	Tubular injury
-4325.67	136673	PT
-7887.89	140357	PT
-3815.67	140868	Fibrotic
-9288.89	144085	Tubular injury
-3678.67	144113	Tubular injury
-8698.89	136174	Tubular injury
-5894.67	136673	PT
-9301.89	140349	PT
-4569.67	140861	Fibrotic
-8658.89	144084	Fibrotic
-6322.67	144122	PT
-12332.9	136180	Tubular injury
-4723.67	136674	PT
-8417.89	140341	PT
-2907.67	140877	Tubular injury
-13210.9	144068	PT
-2457.67	144108	PT
-11676.9	136176	PT
-3843.67	136672	PT
-12065.9	140321	Endothelia
-2404.67	140871	Tubular injury
-9479.89	144062	Tubular injury
-7115.67	144113	Tubular injury
-9816.89	136162	PT
-5997.67	136659	PT
-10260.9	140333	Tubular injury
-5570.67	140857	Tubular injury
-12040.9	144065	Tubular injury
-7278.67	144086	Tubular injury
-9166.89	136170	PT
-5836.67	136664	PT
-9795.89	140329	PT
-2953.67	140863	Tubular injury
-11260.9	144031	Tubular injury
-4836.67	144078	PT
-12844.9	136177	Tubular injury
-3139.67	136632	PT
-11352.9	140338	Endothelia
-5321.67	140867	Fibrotic
-8721.89	144071	Fibrotic
-6688.67	144089	Tubular injury
-12267.9	136169	PT
-4263.67	136657	PT
-12739.9	140337	PT
-4706.67	140865	Fibrotic
-13089.9	144060	PT
-6607.67	144074	Tubular injury
-8709.89	138911	LOH
-3949.67	139031	PT
-12543.9	142749	Tubular injury
-3580.67	142684	Tubular injury
-10869.9	146327	PT
-6285.67	146371	Tubular injury
-9117.89	136155	PT
-7208.67	136650	Tubular injury
-8516.89	140310	PT
-7789.67	140865	PT
-10067.9	144040	Tubular injury
-4326.67	144070	PT
-9611.89	136155	PT
-3457.67	136652	PT
-12587.9	140314	PT
-3236.67	140866	Fibrotic
-10630.9	144059	LOH
-3177.67	144094	PT
-12690.9	136162	Tubular injury
-7491.67	136645	Glomerular
-9514.89	140312	PT
-7616.67	140860	Tubular injury
-12383.9	144056	Tubular injury
-5707.67	144059	PT
-8059.89	136152	PT
-2954.67	136602	PT
-9456.89	140315	PT
-6478.67	140857	Tubular injury
-9411.89	144032	Tubular injury
-2556.67	144078	PT
-8658.89	136148	Tubular injury
-2874.67	136625	PT
-11064.9	140314	Endothelia
-4918.67	140845	Fibrotic
-8634.89	144046	Fibrotic
-3620.67	144072	Tubular injury
-12216.9	136148	PT
-5752.67	136629	PT
-9722.89	140309	PT
-4667.67	140841	Fibrotic
-9273.89	144042	Tubular injury
-4478.67	144060	PT
-7875.89	136145	PT
-3406.67	136622	PT
-12932.9	140296	PT
-4103.67	140831	Fibrotic
-10270.9	144023	Tubular injury
-4267.67	144055	PT
-10685.9	136147	PT
-5915.67	136621	PT
-9398.89	140299	PT
-3422.67	140854	Fibrotic
-8772.89	144043	Fibrotic
-3944.67	144058	PT
-9743.89	136122	PT
-4572.67	136622	PT
-12721.9	140302	PT
-5503.67	140839	Tubular injury
-8452.89	144045	Fibrotic
-5792.67	144054	PT
-12553.9	136134	Tubular injury
-2364.67	136618	PT
-13125.9	140295	PT
-5183.67	140842	Fibrotic
-10768.9	144023	LOH
-5375.67	144052	PT
-13080.9	138891	PT
-2680.67	139033	PT
-12452.9	142740	Tubular injury
-6320.67	142667	Fibrotic
-10255.9	146314	PT
-3979.67	146361	Tubular injury
-9479.89	136085	PT
-5708.67	136613	PT
-11985.9	140296	Endothelia
-7256.67	140845	Tubular injury
-8214.89	144030	Tubular injury
-6902.67	144058	Tubular injury
-12479.9	136114	Tubular injury
-3572.67	136612	PT
-9561.89	140307	PT
-5111.67	140851	Fibrotic
-11403.9	144029	Tubular injury
-6743.67	144054	Tubular injury
-8014.89	136130	PT
-3931.67	136556	PT
-9925.89	140295	PT
-3338.67	140860	Fibrotic
-12058.9	144011	Tubular injury
-5007.67	144045	PT
-3471.67	136602	PT
-9492.89	140288	PT
-6672.67	140814	Tubular injury
-8598.89	144023	Fibrotic
-4191.67	144052	PT
-11192.9	136117	PT
-2809.67	136609	PT
-10117.9	140297	Tubular injury
-3535.67	140834	Fibrotic
-10124.9	144008	Tubular injury
-6506.67	144041	PT
-8768.89	136125	Tubular injury
-7567.67	136605	Tubular injury
-9833.89	140278	PT
-2363.67	140842	Tubular injury
-10187.9	144006	Tubular injury
-6122.67	144024	PT
-13147.9	136126	Tubular injury
-5560.67	136598	PT
-9571.89	140285	PT
-4627.67	140815	Fibrotic
-12116.9	144019	Tubular injury
-5279.67	144031	PT
-10263.9	136080	PT
-5869.67	136598	PT
-11569.9	140281	Endothelia
-2992.67	140833	Tubular injury
-7877.89	144014	LOH
-7211.67	144038	Tubular injury
-12148.9	136116	PT
-6692.67	136600	Tubular injury
-10203.9	140221	Tubular injury
-2901.67	140837	Tubular injury
-9935.89	144019	Tubular injury
-6046.67	144051	PT
-12961.9	136109	Tubular injury
-4227.67	136587	PT
-10015.9	140254	Tubular injury
-5636.67	140830	Tubular injury
-9578.89	144007	Tubular injury
-4243.67	144028	PT
-12034.9	138860	PT
-2625.67	139004	Fibrotic
-8544.89	142738	Tubular injury
-5143.67	142689	Fibrotic
-10342.9	146327	PT
-7102.67	146357	PT
-11726.9	136120	PT
-6653.67	136575	Tubular injury
-10839.9	140263	Endothelia
-4791.67	140830	Fibrotic
-12002.9	144003	Tubular injury
-3826.67	144044	Endothelia
-9563.89	136117	PT
-4199.67	136560	PT
-8911.89	140248	PT
-4855.67	140825	Fibrotic
-8690.89	144009	Fibrotic
-5507.67	144024	PT
-13031.9	136107	Tubular injury
-3113.67	136528	PT
-11390.9	140266	Endothelia
-6394.67	140808	Tubular injury
-11085.9	144005	PT
-7315.67	144040	Tubular injury
-11568.9	136106	PT
-5040.67	136561	PT
-11963.9	140238	Tubular injury
-3954.67	140813	Fibrotic
-9694.89	143997	Tubular injury
-6202.67	144002	PT
-11386.9	136101	PT
-3067.67	136540	PT
-9429.89	140256	PT
-5407.67	140818	Fibrotic
-13069.9	143994	PT
-2558.67	143997	PT
-12673.9	136101	Tubular injury
-7270.67	136575	Tubular injury
-12572.9	140247	PT
-3340.67	140827	Fibrotic
-8837.89	143998	Fibrotic
-3126.67	144025	PT
-9679.89	136096	PT
-5671.67	136569	PT
-10137.9	140237	Tubular injury
-3864.67	140806	Fibrotic
-8718.89	144002	Fibrotic
-6014.67	143996	Tubular injury
-8661.89	136093	Tubular injury
-2370.67	136566	PT
-10077.9	140237	Tubular injury
-3124.67	140815	Endothelia
-8272.89	143999	Tubular injury
-4393.67	143998	PT
-8329.89	136104	PT
-7153.67	136571	PT
-12080.9	140261	Tubular injury
-2746.67	140818	Tubular injury
-9524.89	143990	Tubular injury
-3557.67	144005	Tubular injury
-12891.9	136086	Tubular injury
-3534.67	136571	PT
-9592.89	140265	PT
-2574.67	140796	PT
-12678.9	143970	Tubular injury
-4165.67	144017	PT
-9966.89	138898	Endothelia
-6871.67	139034	Tubular injury
-11302.9	142745	Glomerular
-3468.67	142648	Tubular injury
-10568.9	146327	PT
-6465.67	146355	Tubular injury
-9094.89	136080	Tubular injury
-7393.67	136531	Tubular injury
-10285.9	140253	Tubular injury
-2383.67	140819	Tubular injury
-12497.9	143982	Tubular injury
-4321.67	144000	PT
-9985.89	136070	PT
-4494.67	136550	PT
-9536.89	140242	PT
-7321.67	140777	Tubular injury
-10069.9	143964	Tubular injury
-4093.67	144014	PT
-8972.89	136091	Tubular injury
-3829.67	136547	PT
-12846.9	140249	PT
-5118.67	140806	Fibrotic
-12775.9	143973	Tubular injury
-4499.67	143991	Tubular injury
-9640.89	136070	PT
-7739.67	136546	PT
-12240.9	140261	Tubular injury
-6498.67	140789	Tubular injury
-10613.9	143964	LOH
-5431.67	143992	PT
-9899.89	136066	PT
-3778.67	136541	PT
-10913.9	140251	Endothelia
-4587.67	140791	Fibrotic
-12393.9	143966	Tubular injury
-7688.67	144003	LOH
-11555.9	136057	PT
-3576.67	136536	PT
-11209.9	140248	Endothelia
-3611.67	140805	Fibrotic
-8738.89	143978	Fibrotic
-6768.67	143970	Tubular injury
-12168.9	136055	PT
-3503.67	136533	PT
-8695.89	140215	PT
-5760.67	140792	Tubular injury
-9943.89	143973	Tubular injury
-4219.67	143977	PT
-11466.9	136048	PT
-7111.67	136520	PT
-8550.89	140213	PT
-7797.67	140800	PT
-9729.89	143956	Tubular injury
-6358.67	143981	Tubular injury
-11759.9	136065	PT
-4728.67	136515	PT
-12988.9	140221	PT
-7042.67	140793	Tubular injury
-12462.9	143965	Tubular injury
-5239.67	143995	PT
-8768.89	136051	Tubular injury
-4685.67	136496	PT
-10715.9	140215	Tubular injury
-5615.67	140787	Tubular injury
-9635.89	143975	Tubular injury
-5763.67	143967	PT
-9146.89	139270	Tubular injury
-2717.67	139273	PT
-8765.89	142909	Tubular injury
-2412.67	142927	PT
-11089.9	146561	CD
-6575.67	146546	Fibrotic
-11323.9	138876	PT
-5593.67	139027	PT
-13161.9	142735	PT
-6850.67	142663	Fibrotic
-11537.9	146318	CD
-2784.67	146357	PT
-8976.89	136055	Tubular injury
-4229.67	136500	PT
-12013.9	140231	Tubular injury
-6978.67	140793	Tubular injury
-9106.89	143971	Tubular injury
-4058.67	143991	PT
-8019.89	136058	PT
-3641.67	136510	PT
-12139.9	140235	Tubular injury
-6106.67	140756	Tubular injury
-11460.9	143944	Tubular injury
-7348.67	143992	Tubular injury
-10084.9	136037	PT
-4628.67	136496	PT
-11711.9	140216	Endothelia
-5061.67	140795	Fibrotic
-7848.89	143971	LOH
-5314.67	143975	PT
-12371.9	136063	Tubular injury
-4874.67	136510	PT
-11580.9	140202	Endothelia
-7647.67	140794	Tubular injury
-8360.89	143968	Tubular injury
-6494.67	143979	PT
-12411.9	136062	Tubular injury
-3493.67	136472	PT
-9375.89	140208	PT
-3307.67	140788	Fibrotic
-11984.9	143936	Tubular injury
-6706.67	143974	Tubular injury
-13033.9	136021	Tubular injury
-4996.67	136464	PT
-12081.9	140210	Tubular injury
-7230.67	140794	Tubular injury
-12070.9	143953	Tubular injury
-4269.67	143978	PT
-12943.9	136020	Tubular injury
-6477.67	136477	Tubular injury
-11487.9	140218	Endothelia
-6399.67	140778	Tubular injury
-11069.9	143952	PT
-5515.67	143954	PT
-12695.9	136033	Tubular injury
-2475.67	136486	PT
-10380.9	140218	Tubular injury
-3107.67	140785	Tubular injury
-10320.9	143950	PT
-3899.67	143974	Endothelia
-11881.9	136025	PT
-4740.67	136462	PT
-9497.89	140205	PT
-2935.67	140790	Tubular injury
-10219.9	143958	PT
-7243.67	143973	Tubular injury
-10325.9	136018	PT
-4548.67	136456	PT
-11524.9	140210	Endothelia
-4486.67	140785	Fibrotic
-9870.89	143952	Tubular injury
-4183.67	143958	PT
-9878.89	138868	Tubular injury
-5068.67	139011	PT
-13014.9	142757	PT
-6519.67	142688	Fibrotic
-10641.9	146332	PT
-2554.67	146356	PT
-9069.89	136013	Tubular injury
-2393.67	136471	PT
-11762.9	140192	Endothelia
-6623.67	140782	Tubular injury
-10669.9	143961	LOH
-3047.67	143967	PT
-8995.89	136021	Tubular injury
-4864.67	136459	PT
-10263.9	140179	Tubular injury
-2893.67	140781	Tubular injury
-8621.89	143955	Fibrotic
-4166.67	143941	PT
-8843.89	136024	Tubular injury
-4816.67	136446	PT
-9117.89	140188	Tubular injury
-5445.67	140758	Tubular injury
-13051.9	143950	PT
-3496.67	143960	Tubular injury
-12583.9	136019	Tubular injury
-4362.67	136473	PT
-10442.9	140197	Tubular injury
-2364.67	140777	Tubular injury
-8687.89	143951	Fibrotic
-3593.67	143952	Tubular injury
-12356.9	136017	Tubular injury
-3189.67	136475	PT
-12199.9	140181	Tubular injury
-7118.67	140738	Tubular injury
-12274.9	143956	Tubular injury
-7355.67	143958	Tubular injury
-11447.9	136012	PT
-6100.67	136463	PT
-11638.9	140204	Endothelia
-5586.67	140755	Tubular injury
-11113.9	143934	PT
-5556.67	143928	PT
-11602.9	136011	PT
-4332.67	136456	PT
-9441.89	140184	PT
-5528.67	140751	Tubular injury
-8811.89	143955	Tubular injury
-4959.67	143920	PT
-8656.89	136005	Tubular injury
-3553.67	136458	PT
-10107.9	140173	Tubular injury
-6706.67	140768	Tubular injury
-11002.9	143944	PT
-7696.67	143940	LOH
-12140.9	135983	PT
-7157.67	136447	Tubular injury
-8913.89	140164	PT
-2802.67	140753	Tubular injury
-9491.89	143942	Tubular injury
-3402.67	143948	Tubular injury
-10541.9	135996	PT
-4919.67	136445	PT
-10339.9	140170	Tubular injury
-4172.67	140752	Fibrotic
-9784.89	143947	Tubular injury
-3339.67	143949	Tubular injury
-9430.89	138874	Tubular injury
-5362.67	139024	PT
-12658.9	142741	Tubular injury
-6214.67	142672	Fibrotic
-8607.89	146322	PT
-3488.67	146354	PT
-12890.9	135999	Tubular injury
-6529.67	136446	PT
-10014.9	140175	Tubular injury
-5088.67	140754	Fibrotic
-12571.9	143924	Tubular injury
-6977.67	143934	Tubular injury
-12259.9	135991	PT
-3881.67	136445	PT
-9025.89	140173	PT
-6337.67	140754	Tubular injury
-10657.9	143930	LOH
-7292.67	143925	Tubular injury
-8927.89	136004	Tubular injury
-3912.67	136430	PT
-12874.9	140159	PT
-6484.67	140728	Tubular injury
-8762.89	143942	Fibrotic
-6222.67	143914	PT
-9564.89	135958	PT
-4070.67	136392	PT
-11996.9	140175	Tubular injury
-5249.67	140747	Fibrotic
-8174.89	143939	LOH
-4286.67	143928	PT
-13187.9	135982	Tubular injury
-7116.67	136448	PT
-8348.89	140138	PT
-4501.67	140743	Fibrotic
-8071.89	143946	LOH
-7334.67	143902	Tubular injury
-13047.9	135978	Tubular injury
-6020.67	136432	PT
-11502.9	140148	Endothelia
-5201.67	140729	Fibrotic
-9666.89	143940	Tubular injury
-5448.67	143922	PT
-12363.9	135979	Tubular injury
-4469.67	136417	PT
-8087.89	140157	PT
-6663.67	140730	Tubular injury
-7988.89	143950	LOH
-4374.67	143933	PT
-12522.9	135988	Tubular injury
-7067.67	136418	PT
-12575.9	140154	PT
-6619.67	140736	Tubular injury
-12132.9	143937	Tubular injury
-2372.67	143933	PT
-8861.89	135953	Tubular injury
-4307.67	136411	PT
-10368.9	140118	Tubular injury
-3757.67	140729	Fibrotic
-13077.9	143925	PT
-5338.67	143927	PT
-8808.89	135970	Tubular injury
-2397.67	136412	PT
-9971.89	140147	Tubular injury
-2882.67	140724	Tubular injury
-12368.9	143924	Tubular injury
-5286.67	143922	PT
-8997.89	138884	PT
-3098.67	139020	PT
-10046.9	142756	PT
-2782.67	142683	PT
-12977.9	146314	PT
-5591.67	146341	PT
-8941.89	135969	Tubular injury
-4236.67	136382	PT
-9822.89	140138	PT
-7452.67	140736	Tubular injury
-8112.89	143930	LOH
-4532.67	143905	Tubular injury
-12475.9	135965	Tubular injury
-3163.67	136397	PT
-10945.9	140147	Endothelia
-5510.67	140697	PT
-9551.89	143922	Tubular injury
-7118.67	143911	Tubular injury
-9230.89	135958	PT
-7117.67	136407	PT
-9091.89	140133	Tubular injury
-7294.67	140710	Tubular injury
-9405.89	143894	Tubular injury
-7226.67	143922	Tubular injury
-10204.9	135921	PT
-4411.67	136403	PT
-11780.9	140141	Endothelia
-3065.67	140711	Endothelia
-12060.9	143909	Tubular injury
-4238.67	143892	PT
-9091.89	135926	PT
-3683.67	136405	PT
-12244.9	140110	PT
-7400.67	140716	Tubular injury
-11205.9	143886	PT
-3461.67	143922	Tubular injury
-12287.9	135942	PT
-3506.67	136396	PT
-9453.89	140127	PT
-3418.67	140704	Fibrotic
-9594.89	143906	Tubular injury
-6941.67	143911	Tubular injury
-12607.9	135941	Tubular injury
-6453.67	136400	PT
-12362.9	140126	PT
-3479.67	140698	Fibrotic
-11339.9	143870	Glomerular
-4897.67	143899	PT
-11324.9	135927	PT
-5311.67	136393	PT
-10031.9	140120	Tubular injury
-2495.67	140706	PT
-12021.9	143893	Tubular injury
-3319.67	143911	Tubular injury
-13036.9	135939	Tubular injury
-3947.67	136386	PT
-8436.89	140098	PT
-2364.67	140686	Tubular injury
-12475.9	143879	Tubular injury
-2414.67	143913	PT
-12365.9	135927	Tubular injury
-4784.67	136359	PT
-9195.89	140119	Tubular injury
-3553.67	140672	Fibrotic
-11042.9	143899	PT
-7602.67	143911	Tubular injury
-9146.89	138862	PT
-3174.67	138993	PT
-10102.9	142757	PT
-7366.67	142662	Tubular injury
-11478.9	146308	CD
-4035.67	146331	Tubular injury
-10429.9	135934	PT
-7180.67	136374	PT
-11631.9	140117	Endothelia
-2756.67	140687	Tubular injury
-10053.9	143899	PT
-6124.67	143878	PT
-9002.89	135908	Tubular injury
-5086.67	136365	PT
-10740.9	140114	Tubular injury
-5433.67	140668	PT
-8664.89	143888	Fibrotic
-3649.67	143894	Tubular injury
-10299.9	135922	PT
-4360.67	136361	PT
-12974.9	140116	PT
-3800.67	140645	Fibrotic
-9625.89	143879	Tubular injury
-5980.67	143898	Tubular injury
-11808.9	135900	PT
-6855.67	136383	PT
-8709.89	140122	PT
-6071.67	140682	Tubular injury
-8467.89	143898	Tubular injury
-4457.67	143901	Tubular injury
-9672.89	135900	PT
-6788.67	136362	PT
-10187.9	140102	Tubular injury
-7677.67	140686	Tubular injury
-9791.89	143890	Tubular injury
-4159.67	143898	PT
-10678.9	135917	PT
-6378.67	136373	PT
-11831.9	140105	Tubular injury
-7039.67	140660	Tubular injury
-9687.89	143884	Tubular injury
-4833.67	143894	PT
-10130.9	135906	PT
-3758.67	136371	PT
-11471.9	140098	Endothelia
-3911.67	140676	Fibrotic
-11097.9	143878	PT
-4381.67	143889	PT
-7886.89	135919	PT
-6219.67	136369	PT
-9721.89	140086	Tubular injury
-3680.67	140674	Fibrotic
-10750.9	143887	LOH
-3676.67	143871	Tubular injury
-8919.89	135897	Tubular injury
-7112.67	136357	PT
-8124.89	140098	PT
-2404.67	140681	Tubular injury
-9092.89	143885	PT
-3552.67	143887	Tubular injury
-13184.9	135905	Tubular injury
-6497.67	136356	PT
-10261.9	140071	Tubular injury
-2835.67	140684	Tubular injury
-10459.9	143852	PT
-3400.67	143890	Tubular injury
-11775.9	138873	PT
-7271.67	138990	PT
-9986.89	142756	PT
-3710.67	142615	Tubular injury
-11373.9	146297	CD
-5338.67	146327	PT
-10326.9	135901	PT
-5022.67	136343	PT
-9127.89	140099	Tubular injury
-5213.67	140686	Tubular injury
-11482.9	143848	Glomerular
-7209.67	143890	Tubular injury
-7941.89	135908	PT
-2623.67	136352	PT
-8892.89	140083	PT
-3586.67	140664	Fibrotic
-11528.9	143870	Glomerular
-3268.67	143890	Tubular injury
-13005.9	135908	Tubular injury
-7631.67	136355	PT
-9031.89	140095	PT
-4649.67	140674	Fibrotic
-9877.89	143877	Tubular injury
-3019.67	143859	PT
-12860.9	135904	Tubular injury
-5693.67	136334	PT
-9914.89	140072	Tubular injury
-3619.67	140680	Fibrotic
-9726.89	143878	Tubular injury
-7642.67	143878	LOH
-12275.9	135882	PT
-6316.67	136348	PT
-12057.9	140085	Tubular injury
-7323.67	140662	Tubular injury
-12407.9	143881	Tubular injury
-5460.67	143871	PT
-12681.9	135896	Tubular injury
-4707.67	136342	PT
-11591.9	140065	Endothelia
-6313.67	140677	Tubular injury
-10353.9	143870	PT
-7262.67	143863	Tubular injury
-11459.9	135894	PT
-2937.67	136314	PT
-10555.9	140073	Tubular injury
-6225.67	140663	Tubular injury
-9114.89	143854	PT
-7018.67	143875	Tubular injury
-10924.9	135903	PT
-6405.67	136350	PT
-8551.89	140075	PT
-4423.67	140681	Fibrotic
-12880.9	143869	PT
-7152.67	143883	Tubular injury
-11419.9	135894	PT
-3477.67	136350	PT
-8494.89	140073	PT
-3717.67	140655	Fibrotic
-12375.9	143862	Tubular injury
-4970.67	143869	PT
-11067.9	135894	PT
-6478.67	136319	PT
-9645.89	140055	Tubular injury
-3226.67	140670	Fibrotic
-12963.9	143843	PT
-2509.67	143850	PT
-13200.9	138876	PT
-6440.67	139006	Tubular injury
-9579.89	142742	Tubular injury
-3163.67	142666	Tubular injury
-11635.9	146315	CD
-4268.67	146337	Tubular injury
-9866.89	135885	PT
-6926.67	136326	PT
-8667.89	140063	PT
-2790.67	140656	Tubular injury
-9221.89	143855	PT
-5305.67	143849	PT
-12131.9	135887	PT
-4635.67	136308	PT
-10528.9	140051	Tubular injury
-3292.67	140660	Fibrotic
-8321.89	143863	Tubular injury
-4876.67	143871	PT
-12967.9	135887	Tubular injury
-2822.67	136327	PT
-12974.9	140055	PT
-4723.67	140657	Fibrotic
-8516.89	143811	Tubular injury
-4491.67	143858	Tubular injury
-9555.89	135890	PT
-3521.67	136298	PT
-12506.9	140049	PT
-2547.67	140653	Tubular injury
-10728.9	143835	LOH
-4360.67	143855	PT
-9722.89	135867	PT
-2678.67	136326	PT
-8299.89	140024	PT
-7232.67	140648	Tubular injury
-13132.9	143830	PT
-6945.67	143852	Tubular injury
-11962.9	135876	PT
-4842.67	136321	PT
-10448.9	140023	Tubular injury
-5159.67	140644	Tubular injury
-10389.9	143853	PT
-5607.67	143853	Tubular injury
-12359.9	135876	Tubular injury
-3753.67	136317	PT
-12798.9	140039	PT
-4554.67	140655	Fibrotic
-10306.9	143837	PT
-5366.67	143843	Tubular injury
-12642.9	135867	Tubular injury
-3179.67	136297	PT
-12414.9	140041	PT
-3503.67	140640	Fibrotic
-10002.9	143853	Tubular injury
-2364.67	143863	PT
-12084.9	135878	PT
-4142.67	136309	PT
-9328.89	140030	PT
-6745.67	140632	Tubular injury
-12543.9	143833	Tubular injury
-7296.67	143851	Tubular injury
-11251.9	135833	PT
-2489.67	136316	PT
-8420.89	140043	PT
-6915.67	140648	Tubular injury
-9867.89	143818	Tubular injury
-6792.67	143852	Tubular injury
-12646.9	138874	PT
-6747.67	139005	Tubular injury
-8475.89	142754	Tubular injury
-2706.67	142663	PT
-11735.9	146300	CD
-2636.67	146343	PT
-10723.9	135858	PT
-6679.67	136287	PT
-11563.9	140037	Endothelia
-7783.67	140648	Tubular injury
-9469.89	143827	Tubular injury
-4999.67	143836	PT
-8153.89	135865	PT
-6570.67	136310	PT
-10835.9	140042	Endothelia
-7691.67	140640	Tubular injury
-8590.89	143831	Fibrotic
-6858.67	143841	Tubular injury
-12605.9	135844	Tubular injury
-6227.67	136309	PT
-8006.89	140046	PT
-2629.67	140619	Tubular injury
-8454.89	143808	Tubular injury
-6217.67	143826	PT
-11113.9	135853	PT
-2761.67	136290	PT
-9426.89	140029	Tubular injury
-7149.67	140635	Tubular injury
-11886.9	143817	Glomerular
-4438.67	143847	Tubular injury
-9498.89	135823	PT
-3298.67	136305	PT
-8934.89	140037	Tubular injury
-6328.67	140632	Tubular injury
-9556.89	143815	Tubular injury
-6062.67	143820	PT
-11333.9	135841	PT
-6732.67	136290	PT
-10012.9	140037	Tubular injury
-4815.67	140628	Fibrotic
-12015.9	143793	Tubular injury
-3339.67	143818	Tubular injury
-8224.89	135865	PT
-6524.67	136292	PT
-8398.89	140008	PT
-2923.67	140627	Tubular injury
-10447.9	143816	PT
-7048.67	143827	Tubular injury
-12193.9	135866	PT
-6293.67	136292	PT
-12905.9	140013	PT
-5411.67	140601	PT
-9367.89	143816	PT
-5545.67	143815	Tubular injury
-10796.9	135850	PT
-5845.67	136293	PT
-7845.89	140032	PT
-4281.67	140631	Fibrotic
-9305.89	143818	PT
-4310.67	143831	PT
-11888.9	135846	PT
-5065.67	136283	PT
-10336.9	140026	Tubular injury
-3199.67	140617	Fibrotic
-9383.89	143793	Tubular injury
-4178.67	143803	PT
-8781.89	138872	LOH
-6108.67	139002	Tubular injury
-8307.89	142754	Tubular injury
-6000.67	142677	Fibrotic
-10683.9	146316	PT
-6316.67	146330	Tubular injury
-8728.89	135840	Tubular injury
-3453.67	136277	PT
-12704.9	140013	PT
-6690.67	140616	Tubular injury
-10395.9	143804	PT
-5458.67	143814	PT
-12551.9	135826	Tubular injury
-5748.67	136283	PT
-12984.9	140016	PT
-6610.67	140624	Tubular injury
-9675.89	143791	Tubular injury
-4010.67	143808	PT
-8295.89	135835	PT
-2474.67	136280	PT
-12027.9	140015	Tubular injury
-4505.67	140630	Fibrotic
-9194.89	143782	PT
-7621.67	143816	Tubular injury
-12852.9	135833	Tubular injury
-2423.67	136271	PT
-9611.89	139992	Tubular injury
-3742.67	140598	Fibrotic
-9062.89	143792	PT
-7225.67	143796	Tubular injury
-11430.9	135810	PT
-6776.67	136297	PT
-11282.9	140018	Endothelia
-3328.67	140612	Fibrotic
-9759.89	143789	Tubular injury
-4827.67	143806	Tubular injury
-10591.9	135836	PT
-3379.67	136292	PT
-13121.9	140014	Tubular injury
-7638.67	140605	Tubular injury
-13033.9	143795	PT
-4069.67	143797	PT
-9797.89	135837	PT
-7776.67	136288	PT
-11842.9	140003	Tubular injury
-7184.67	140612	Tubular injury
-8602.89	143794	PT
-6820.67	143804	Tubular injury
-11008.9	135831	PT
-6601.67	136268	PT
-10060.9	140008	Tubular injury
-6654.67	140595	Tubular injury
-8172.89	143781	PT
-5276.67	143799	PT
-8114.89	135822	PT
-6363.67	136281	PT
-10007.9	139979	Tubular injury
-3271.67	140615	Fibrotic
-9570.89	143772	Tubular injury
-5966.67	143786	Tubular injury
-9882.89	135822	PT
-4575.67	136276	PT
-9277.89	139998	Tubular injury
-3116.67	140614	Fibrotic
-8350.89	143774	Tubular injury
-4397.67	143788	PT
-10923.9	138847	Endothelia
-4652.67	138997	PT
-11704.9	142736	PT
-7676.67	142673	LOH
-11029.9	146293	CD
-2990.67	146315	PT
-10696.9	135814	PT
-6999.67	136267	PT
-8200.89	139980	PT
-6458.67	140610	PT
-12920.9	143759	PT
-3454.67	143792	Tubular injury
-10318.9	135798	PT
-5906.67	136277	PT
-9855.89	139991	Tubular injury
-6491.67	140599	PT
-11413.9	143782	Glomerular
-6919.67	143776	Tubular injury
-9064.89	135816	PT
-7054.67	136266	PT
-8533.89	139970	PT
-4742.67	140600	Fibrotic
-11224.9	143775	PT
-6306.67	143802	Tubular injury
-12278.9	135809	PT
-4363.67	136253	PT
-10279.9	139988	Tubular injury
-7230.67	140592	Tubular injury
-10579.9	143749	PT
-4118.67	143791	PT
-9013.89	135807	PT
-3963.67	136264	PT
-10098.9	139976	Tubular injury
-5186.67	140596	PT
-10739.9	143763	PT
-3585.67	143791	Tubular injury
-8643.89	135806	Tubular injury
-4442.67	136238	PT
-8932.89	139978	Tubular injury
-5492.67	140566	PT
-10421.9	143750	PT
-7294.67	143785	Tubular injury
-12484.9	135799	Tubular injury
-4039.67	136265	PT
-10906.9	139989	Endothelia
-6280.67	140588	PT
-9910.89	143771	Tubular injury
-6034.67	143757	PT
-12824.9	135796	Tubular injury
-7130.67	136259	PT
-10541.9	139964	Tubular injury
-5102.67	140552	PT
-9314.89	143770	PT
-4798.67	143776	Tubular injury
-10833.9	135793	PT
-6931.67	136251	PT
-9442.89	139970	Tubular injury
-4553.67	140588	Fibrotic
-10379.9	143751	PT
-5918.67	143784	Tubular injury
-9724.89	135796	PT
-5658.67	136265	PT
-9179.89	139963	Tubular injury
-4469.67	140584	Fibrotic
[truncated: 13,832 more rows]

## Sheet: Figure 4d
By injury state:				By cell type:
x	y	Group		x	y	Group
-7211.67	142942	Epithelia Healthy		-7211.67	142942	PT
-7207.67	142938	Epithelia Healthy		-7207.67	142938	PT
-7201.67	142929	Epithelia Healthy		-7201.67	142929	PT
-7201.67	142919	Epithelia Healthy		-7201.67	142919	PT
-7203.67	142912	Epithelia Healthy		-7203.67	142912	PT
-7231.67	142880	Epithelia Healthy		-7231.67	142880	PT
-7232.67	142879	Epithelia Healthy		-7232.67	142879	PT
-7245.67	142879	Epithelia Healthy		-7245.67	142879	PT
-7259.67	142885	Epithelia Healthy		-7259.67	142885	PT
-7262.67	142887	Epithelia Healthy		-7262.67	142887	PT
-7275.67	142900	Epithelia Healthy		-7275.67	142900	PT
-7303.67	142931	Epithelia Healthy		-7303.67	142931	PT
-7307.67	142937	Epithelia Healthy		-7307.67	142937	PT
-7307.67	142942	Epithelia Healthy		-7307.67	142942	PT
-7211.67	142942	Epithelia Healthy		-7211.67	142942	PT
-3730.67	142942	Epithelia Injured		-3730.67	142942	PT
-3729.67	142941	Epithelia Injured		-3729.67	142941	PT
-3723.67	142927	Epithelia Injured		-3723.67	142927	PT
-3723.67	142911	Epithelia Injured		-3723.67	142911	PT
-3725.67	142907	Epithelia Injured		-3725.67	142907	PT
-3726.67	142906	Epithelia Injured		-3726.67	142906	PT
-3770.67	142884	Epithelia Injured		-3770.67	142884	PT
-3781.67	142883	Epithelia Injured		-3781.67	142883	PT
-3791.67	142883	Epithelia Injured		-3791.67	142883	PT
-3794.67	142885	Epithelia Injured		-3794.67	142885	PT
-3797.67	142888	Epithelia Injured		-3797.67	142888	PT
-3803.67	142896	Epithelia Injured		-3803.67	142896	PT
-3809.67	142905	Epithelia Injured		-3809.67	142905	PT
-3810.67	142908	Epithelia Injured		-3810.67	142908	PT
-3811.67	142913	Epithelia Injured		-3811.67	142913	PT
-3811.67	142914	Epithelia Injured		-3811.67	142914	PT
-3810.67	142919	Epithelia Injured		-3810.67	142919	PT
-3809.67	142922	Epithelia Injured		-3809.67	142922	PT
-3807.67	142925	Epithelia Injured		-3807.67	142925	PT
-3803.67	142929	Epithelia Injured		-3803.67	142929	PT
-3789.67	142941	Epithelia Injured		-3789.67	142941	PT
-3787.67	142942	Epithelia Injured		-3787.67	142942	PT
-3730.67	142942	Epithelia Injured		-3730.67	142942	PT
-5474.67	142754	Fibroblast		-5474.67	142754	Fibroblast
-5469.67	142753	Fibroblast		-5469.67	142753	Fibroblast
-5466.67	142751	Fibroblast		-5466.67	142751	Fibroblast
-5459.67	142744	Fibroblast		-5459.67	142744	Fibroblast
-5457.67	142741	Fibroblast		-5457.67	142741	Fibroblast
-5455.67	142737	Fibroblast		-5455.67	142737	Fibroblast
-5454.67	142732	Fibroblast		-5454.67	142732	Fibroblast
-5454.67	142720	Fibroblast		-5454.67	142720	Fibroblast
-5455.67	142717	Fibroblast		-5455.67	142717	Fibroblast
-5457.67	142714	Fibroblast		-5457.67	142714	Fibroblast
-5460.67	142711	Fibroblast		-5460.67	142711	Fibroblast
-5463.67	142709	Fibroblast		-5463.67	142709	Fibroblast
-5469.67	142707	Fibroblast		-5469.67	142707	Fibroblast
-5483.67	142707	Fibroblast		-5483.67	142707	Fibroblast
-5487.67	142709	Fibroblast		-5487.67	142709	Fibroblast
-5497.67	142715	Fibroblast		-5497.67	142715	Fibroblast
-5500.67	142717	Fibroblast		-5500.67	142717	Fibroblast
-5501.67	142718	Fibroblast		-5501.67	142718	Fibroblast
-5503.67	142721	Fibroblast		-5503.67	142721	Fibroblast
-5504.67	142726	Fibroblast		-5504.67	142726	Fibroblast
-5504.67	142735	Fibroblast		-5504.67	142735	Fibroblast
-5503.67	142738	Fibroblast		-5503.67	142738	Fibroblast
-5498.67	142748	Fibroblast		-5498.67	142748	Fibroblast
-5497.67	142749	Fibroblast		-5497.67	142749	Fibroblast
-5494.67	142751	Fibroblast		-5494.67	142751	Fibroblast
-5490.67	142753	Fibroblast		-5490.67	142753	Fibroblast
-5485.67	142754	Fibroblast		-5485.67	142754	Fibroblast
-5474.67	142754	Fibroblast		-5474.67	142754	Fibroblast
-6968.67	141196	Epithelia Healthy		-6968.67	141196	PT
-6963.67	141195	Epithelia Healthy		-6963.67	141195	PT
-6957.67	141193	Epithelia Healthy		-6957.67	141193	PT
-6954.67	141191	Epithelia Healthy		-6954.67	141191	PT
-6953.67	141190	Epithelia Healthy		-6953.67	141190	PT
-6952.67	141188	Epithelia Healthy		-6952.67	141188	PT
-6952.67	141158	Epithelia Healthy		-6952.67	141158	PT
-6954.67	141142	Epithelia Healthy		-6954.67	141142	PT
-6955.67	141139	Epithelia Healthy		-6955.67	141139	PT
-6957.67	141135	Epithelia Healthy		-6957.67	141135	PT
-6959.67	141132	Epithelia Healthy		-6959.67	141132	PT
-6963.67	141128	Epithelia Healthy		-6963.67	141128	PT
-6966.67	141127	Epithelia Healthy		-6966.67	141127	PT
-6987.67	141121	Epithelia Healthy		-6987.67	141121	PT
-6991.67	141120	Epithelia Healthy		-6991.67	141120	PT
-6996.67	141119	Epithelia Healthy		-6996.67	141119	PT
-7003.67	141119	Epithelia Healthy		-7003.67	141119	PT
-7007.67	141121	Epithelia Healthy		-7007.67	141121	PT
-7010.67	141123	Epithelia Healthy		-7010.67	141123	PT
-7017.67	141130	Epithelia Healthy		-7017.67	141130	PT
-7019.67	141133	Epithelia Healthy		-7019.67	141133	PT
-7021.67	141137	Epithelia Healthy		-7021.67	141137	PT
-7022.67	141142	Epithelia Healthy		-7022.67	141142	PT
-7022.67	141165	Epithelia Healthy		-7022.67	141165	PT
-7021.67	141170	Epithelia Healthy		-7021.67	141170	PT
-7015.67	141179	Epithelia Healthy		-7015.67	141179	PT
-7005.67	141189	Epithelia Healthy		-7005.67	141189	PT
-7002.67	141191	Epithelia Healthy		-7002.67	141191	PT
-6998.67	141193	Epithelia Healthy		-6998.67	141193	PT
-6992.67	141195	Epithelia Healthy		-6992.67	141195	PT
-6987.67	141196	Epithelia Healthy		-6987.67	141196	PT
-6968.67	141196	Epithelia Healthy		-6968.67	141196	PT
-4593.67	141186	Epithelia Healthy		-4593.67	141186	CD
-4589.67	141182	Epithelia Healthy		-4589.67	141182	CD
-4588.67	141180	Epithelia Healthy		-4588.67	141180	CD
-4588.67	141161	Epithelia Healthy		-4588.67	141161	CD
-4590.67	141085	Epithelia Healthy		-4590.67	141085	CD
-4601.67	141085	Epithelia Healthy		-4601.67	141085	CD
-4615.67	141091	Epithelia Healthy		-4615.67	141091	CD
-4633.67	141099	Epithelia Healthy		-4633.67	141099	CD
-4637.67	141101	Epithelia Healthy		-4637.67	141101	CD
-4647.67	141107	Epithelia Healthy		-4647.67	141107	CD
-4653.67	141111	Epithelia Healthy		-4653.67	141111	CD
-4654.67	141112	Epithelia Healthy		-4654.67	141112	CD
-4673.67	141140	Epithelia Healthy		-4673.67	141140	CD
-4674.67	141144	Epithelia Healthy		-4674.67	141144	CD
-4674.67	141153	Epithelia Healthy		-4674.67	141153	CD
-4672.67	141155	Epithelia Healthy		-4672.67	141155	CD
-4594.67	141186	Epithelia Healthy		-4594.67	141186	CD
-4593.67	141186	Epithelia Healthy		-4593.67	141186	CD
-4100.67	141192	Leukocyte		-4100.67	141192	B Cell
-4095.67	141191	Leukocyte		-4095.67	141191	B Cell
-4089.67	141189	Leukocyte		-4089.67	141189	B Cell
-4086.67	141187	Leukocyte		-4086.67	141187	B Cell
-4076.67	141179	Leukocyte		-4076.67	141179	B Cell
-4073.67	141176	Leukocyte		-4073.67	141176	B Cell
-4067.67	141167	Leukocyte		-4067.67	141167	B Cell
-4067.67	141155	Leukocyte		-4067.67	141155	B Cell
-4069.67	141152	Leukocyte		-4069.67	141152	B Cell
-4076.67	141145	Leukocyte		-4076.67	141145	B Cell
-4079.67	141143	Leukocyte		-4079.67	141143	B Cell
-4083.67	141141	Leukocyte		-4083.67	141141	B Cell
-4093.67	141141	Leukocyte		-4093.67	141141	B Cell
-4103.67	141145	Leukocyte		-4103.67	141145	B Cell
-4106.67	141147	Leukocyte		-4106.67	141147	B Cell
-4114.67	141153	Leukocyte		-4114.67	141153	B Cell
-4121.67	141160	Leukocyte		-4121.67	141160	B Cell
-4123.67	141163	Leukocyte		-4123.67	141163	B Cell
-4124.67	141168	Leukocyte		-4124.67	141168	B Cell
-4124.67	141171	Leukocyte		-4124.67	141171	B Cell
-4123.67	141176	Leukocyte		-4123.67	141176	B Cell
-4121.67	141182	Leukocyte		-4121.67	141182	B Cell
-4119.67	141185	Leukocyte		-4119.67	141185	B Cell
-4117.67	141187	Leukocyte		-4117.67	141187	B Cell
-4114.67	141189	Leukocyte		-4114.67	141189	B Cell
-4110.67	141191	Leukocyte		-4110.67	141191	B Cell
-4105.67	141192	Leukocyte		-4105.67	141192	B Cell
-4100.67	141192	Leukocyte		-4100.67	141192	B Cell
-4577.67	141180	Epithelia Healthy		-4577.67	141180	CD
-4553.67	141178	Epithelia Healthy		-4553.67	141178	CD
-4521.67	141160	Epithelia Healthy		-4521.67	141160	CD
-4515.67	141144	Epithelia Healthy		-4515.67	141144	CD
-4508.67	141124	Epithelia Healthy		-4508.67	141124	CD
-4508.67	141117	Epithelia Healthy		-4508.67	141117	CD
-4514.67	141060	Epithelia Healthy		-4514.67	141060	CD
-4523.67	141060	Epithelia Healthy		-4523.67	141060	CD
-4528.67	141061	Epithelia Healthy		-4528.67	141061	CD
-4569.67	141071	Epithelia Healthy		-4569.67	141071	CD
-4584.67	141081	Epithelia Healthy		-4584.67	141081	CD
-4588.67	141084	Epithelia Healthy		-4588.67	141084	CD
-4589.67	141085	Epithelia Healthy		-4589.67	141085	CD
-4592.67	141107	Epithelia Healthy		-4592.67	141107	CD
-4592.67	141108	Epithelia Healthy		-4592.67	141108	CD
-4590.67	141142	Epithelia Healthy		-4590.67	141142	CD
-4586.67	141180	Epithelia Healthy		-4586.67	141180	CD
-4577.67	141180	Epithelia Healthy		-4577.67	141180	CD
-4497.67	141178	Epithelia Injured		-4497.67	141178	CD
-4481.67	141166	Epithelia Injured		-4481.67	141166	CD
-4468.67	141153	Epithelia Injured		-4468.67	141153	CD
-4468.67	141150	Epithelia Injured		-4468.67	141150	CD
-4474.67	141144	Epithelia Injured		-4474.67	141144	CD
-4483.67	141137	Epithelia Injured		-4483.67	141137	CD
-4497.67	141127	Epithelia Injured		-4497.67	141127	CD
-4501.67	141125	Epithelia Injured		-4501.67	141125	CD
-4505.67	141124	Epithelia Injured		-4505.67	141124	CD
-4506.67	141124	Epithelia Injured		-4506.67	141124	CD
-4508.67	141125	Epithelia Injured		-4508.67	141125	CD
-4510.67	141127	Epithelia Injured		-4510.67	141127	CD
-4514.67	141137	Epithelia Injured		-4514.67	141137	CD
-4520.67	141153	Epithelia Injured		-4520.67	141153	CD
-4520.67	141162	Epithelia Injured		-4520.67	141162	CD
-4518.67	141164	Epithelia Injured		-4518.67	141164	CD
-4498.67	141178	Epithelia Injured		-4498.67	141178	CD
-4497.67	141178	Epithelia Injured		-4497.67	141178	CD
-3232.67	141186	Epithelia Healthy		-3232.67	141186	LOH-DCT
-3227.67	141185	Epithelia Healthy		-3227.67	141185	LOH-DCT
-3218.67	141179	Epithelia Healthy		-3218.67	141179	LOH-DCT
-3217.67	141178	Epithelia Healthy		-3217.67	141178	LOH-DCT
-3214.67	141160	Epithelia Healthy		-3214.67	141160	LOH-DCT
-3214.67	141135	Epithelia Healthy		-3214.67	141135	LOH-DCT
-3217.67	141129	Epithelia Healthy		-3217.67	141129	LOH-DCT
-3222.67	141129	Epithelia Healthy		-3222.67	141129	LOH-DCT
-3238.67	141135	Epithelia Healthy		-3238.67	141135	LOH-DCT
-3253.67	141141	Epithelia Healthy		-3253.67	141141	LOH-DCT
-3255.67	141142	Epithelia Healthy		-3255.67	141142	LOH-DCT
-3267.67	141149	Epithelia Healthy		-3267.67	141149	LOH-DCT
-3269.67	141153	Epithelia Healthy		-3269.67	141153	LOH-DCT
-3270.67	141158	Epithelia Healthy		-3270.67	141158	LOH-DCT
-3270.67	141163	Epithelia Healthy		-3270.67	141163	LOH-DCT
-3269.67	141168	Epithelia Healthy		-3269.67	141168	LOH-DCT
-3267.67	141172	Epithelia Healthy		-3267.67	141172	LOH-DCT
-3263.67	141178	Epithelia Healthy		-3263.67	141178	LOH-DCT
-3262.67	141179	Epithelia Healthy		-3262.67	141179	LOH-DCT
-3259.67	141181	Epithelia Healthy		-3259.67	141181	LOH-DCT
-3254.67	141183	Epithelia Healthy		-3254.67	141183	LOH-DCT
-3248.67	141185	Epithelia Healthy		-3248.67	141185	LOH-DCT
-3243.67	141186	Epithelia Healthy		-3243.67	141186	LOH-DCT
-3232.67	141186	Epithelia Healthy		-3232.67	141186	LOH-DCT
-5996.67	141182	Epithelia Injured		-5996.67	141182	LOH-DCT
-5991.67	141181	Epithelia Injured		-5991.67	141181	LOH-DCT
-5988.67	141179	Epithelia Injured		-5988.67	141179	LOH-DCT
-5987.67	141178	Epithelia Injured		-5987.67	141178	LOH-DCT
-5981.67	141170	Epithelia Injured		-5981.67	141170	LOH-DCT
-5979.67	141167	Epithelia Injured		-5979.67	141167	LOH-DCT
-5977.67	141157	Epithelia Injured		-5977.67	141157	LOH-DCT
-5977.67	141140	Epithelia Injured		-5977.67	141140	LOH-DCT
-5988.67	141118	Epithelia Injured		-5988.67	141118	LOH-DCT
-5989.67	141117	Epithelia Injured		-5989.67	141117	LOH-DCT
-5993.67	141115	Epithelia Injured		-5993.67	141115	LOH-DCT
-6011.67	141115	Epithelia Injured		-6011.67	141115	LOH-DCT
-6021.67	141117	Epithelia Injured		-6021.67	141117	LOH-DCT
-6024.67	141119	Epithelia Injured		-6024.67	141119	LOH-DCT
-6034.67	141127	Epithelia Injured		-6034.67	141127	LOH-DCT
-6035.67	141128	Epithelia Injured		-6035.67	141128	LOH-DCT
-6041.67	141137	Epithelia Injured		-6041.67	141137	LOH-DCT
-6042.67	141142	Epithelia Injured		-6042.67	141142	LOH-DCT
-6042.67	141161	Epithelia Injured		-6042.67	141161	LOH-DCT
-6041.67	141166	Epithelia Injured		-6041.67	141166	LOH-DCT
-6039.67	141170	Epithelia Injured		-6039.67	141170	LOH-DCT
-6037.67	141173	Epithelia Injured		-6037.67	141173	LOH-DCT
-6033.67	141177	Epithelia Injured		-6033.67	141177	LOH-DCT
-6030.67	141179	Epithelia Injured		-6030.67	141179	LOH-DCT
-6024.67	141181	Epithelia Injured		-6024.67	141181	LOH-DCT
-6019.67	141182	Epithelia Injured		-6019.67	141182	LOH-DCT
-5996.67	141182	Epithelia Injured		-5996.67	141182	LOH-DCT
-4421.67	141168	Epithelia Healthy		-4421.67	141168	CD
-4389.67	141166	Epithelia Healthy		-4389.67	141166	CD
-4370.67	141162	Epithelia Healthy		-4370.67	141162	CD
-4370.67	141159	Epithelia Healthy		-4370.67	141159	CD
-4371.67	141157	Epithelia Healthy		-4371.67	141157	CD
-4387.67	141135	Epithelia Healthy		-4387.67	141135	CD
-4393.67	141127	Epithelia Healthy		-4393.67	141127	CD
-4407.67	141117	Epithelia Healthy		-4407.67	141117	CD
-4414.67	141117	Epithelia Healthy		-4414.67	141117	CD
-4432.67	141121	Epithelia Healthy		-4432.67	141121	CD
-4434.67	141122	Epithelia Healthy		-4434.67	141122	CD
-4435.67	141123	Epithelia Healthy		-4435.67	141123	CD
-4439.67	141129	Epithelia Healthy		-4439.67	141129	CD
-4442.67	141138	Epithelia Healthy		-4442.67	141138	CD
-4442.67	141157	Epithelia Healthy		-4442.67	141157	CD
-4441.67	141162	Epithelia Healthy		-4441.67	141162	CD
-4439.67	141165	Epithelia Healthy		-4439.67	141165	CD
-4437.67	141167	Epithelia Healthy		-4437.67	141167	CD
-4424.67	141168	Epithelia Healthy		-4424.67	141168	CD
-4421.67	141168	Epithelia Healthy		-4421.67	141168	CD
-3087.67	141173	Fibroblast		-3087.67	141173	Fibroblast
-3077.67	141171	Fibroblast		-3077.67	141171	Fibroblast
-3074.67	141169	Fibroblast		-3074.67	141169	Fibroblast
-3069.67	141164	Fibroblast		-3069.67	141164	Fibroblast
-3067.67	141161	Fibroblast		-3067.67	141161	Fibroblast
-3065.67	141157	Fibroblast		-3065.67	141157	Fibroblast
-3065.67	141131	Fibroblast		-3065.67	141131	Fibroblast
-3067.67	141128	Fibroblast		-3067.67	141128	Fibroblast
-3079.67	141114	Fibroblast		-3079.67	141114	Fibroblast
-3080.67	141113	Fibroblast		-3080.67	141113	Fibroblast
-3083.67	141111	Fibroblast		-3083.67	141111	Fibroblast
-3093.67	141111	Fibroblast		-3093.67	141111	Fibroblast
-3101.67	141112	Fibroblast		-3101.67	141112	Fibroblast
-3105.67	141114	Fibroblast		-3105.67	141114	Fibroblast
-3116.67	141120	Fibroblast		-3116.67	141120	Fibroblast
-3124.67	141125	Fibroblast		-3124.67	141125	Fibroblast
-3125.67	141126	Fibroblast		-3125.67	141126	Fibroblast
-3127.67	141129	Fibroblast		-3127.67	141129	Fibroblast
-3128.67	141132	Fibroblast		-3128.67	141132	Fibroblast
-3129.67	141137	Fibroblast		-3129.67	141137	Fibroblast
-3129.67	141138	Fibroblast		-3129.67	141138	Fibroblast
-3128.67	141145	Fibroblast		-3128.67	141145	Fibroblast
-3127.67	141150	Fibroblast		-3127.67	141150	Fibroblast
-3125.67	141154	Fibroblast		-3125.67	141154	Fibroblast
-3123.67	141157	Fibroblast		-3123.67	141157	Fibroblast
-3088.67	141173	Fibroblast		-3088.67	141173	Fibroblast
-3087.67	141173	Fibroblast		-3087.67	141173	Fibroblast
-5734.67	141170	Fibroblast		-5734.67	141170	Fibroblast
-5730.67	141169	Fibroblast		-5730.67	141169	Fibroblast
-5716.67	141159	Fibroblast		-5716.67	141159	Fibroblast
-5707.67	141150	Fibroblast		-5707.67	141150	Fibroblast
-5703.67	141138	Fibroblast		-5703.67	141138	Fibroblast
-5703.67	141134	Fibroblast		-5703.67	141134	Fibroblast
-5734.67	141097	Fibroblast		-5734.67	141097	Fibroblast
-5743.67	141091	Fibroblast		-5743.67	141091	Fibroblast
-5761.67	141091	Fibroblast		-5761.67	141091	Fibroblast
-5765.67	141093	Fibroblast		-5765.67	141093	Fibroblast
-5768.67	141095	Fibroblast		-5768.67	141095	Fibroblast
-5775.67	141102	Fibroblast		-5775.67	141102	Fibroblast
-5777.67	141105	Fibroblast		-5777.67	141105	Fibroblast
-5779.67	141109	Fibroblast		-5779.67	141109	Fibroblast
-5781.67	141117	Fibroblast		-5781.67	141117	Fibroblast
-5782.67	141122	Fibroblast		-5782.67	141122	Fibroblast
-5782.67	141133	Fibroblast		-5782.67	141133	Fibroblast
-5750.67	141165	Fibroblast		-5750.67	141165	Fibroblast
-5744.67	141169	Fibroblast		-5744.67	141169	Fibroblast
-5739.67	141170	Fibroblast		-5739.67	141170	Fibroblast
-5734.67	141170	Fibroblast		-5734.67	141170	Fibroblast
-5220.67	141170	Fibroblast		-5220.67	141170	Fibroblast
-5215.67	141169	Fibroblast		-5215.67	141169	Fibroblast
-5212.67	141167	Fibroblast		-5212.67	141167	Fibroblast
-5203.67	141158	Fibroblast		-5203.67	141158	Fibroblast
-5201.67	141155	Fibroblast		-5201.67	141155	Fibroblast
-5199.67	141149	Fibroblast		-5199.67	141149	Fibroblast
-5199.67	141135	Fibroblast		-5199.67	141135	Fibroblast
-5206.67	141119	Fibroblast		-5206.67	141119	Fibroblast
-5208.67	141118	Fibroblast		-5208.67	141118	Fibroblast
-5214.67	141118	Fibroblast		-5214.67	141118	Fibroblast
-5224.67	141123	Fibroblast		-5224.67	141123	Fibroblast
-5236.67	141131	Fibroblast		-5236.67	141131	Fibroblast
-5248.67	141141	Fibroblast		-5248.67	141141	Fibroblast
-5250.67	141143	Fibroblast		-5250.67	141143	Fibroblast
-5250.67	141149	Fibroblast		-5250.67	141149	Fibroblast
-5249.67	141154	Fibroblast		-5249.67	141154	Fibroblast
-5243.67	141163	Fibroblast		-5243.67	141163	Fibroblast
-5241.67	141165	Fibroblast		-5241.67	141165	Fibroblast
-5238.67	141167	Fibroblast		-5238.67	141167	Fibroblast
-5234.67	141169	Fibroblast		-5234.67	141169	Fibroblast
-5229.67	141170	Fibroblast		-5229.67	141170	Fibroblast
-5220.67	141170	Fibroblast		-5220.67	141170	Fibroblast
-4350.67	141170	Epithelia Healthy		-4350.67	141170	CD
-4335.67	141131	Epithelia Healthy		-4335.67	141131	CD
-4335.67	141129	Epithelia Healthy		-4335.67	141129	CD
-4336.67	141127	Epithelia Healthy		-4336.67	141127	CD
-4367.67	141067	Epithelia Healthy		-4367.67	141067	CD
-4375.67	141067	Epithelia Healthy		-4375.67	141067	CD
-4379.67	141069	Epithelia Healthy		-4379.67	141069	CD
-4382.67	141071	Epithelia Healthy		-4382.67	141071	CD
-4383.67	141072	Epithelia Healthy		-4383.67	141072	CD
-4385.67	141075	Epithelia Healthy		-4385.67	141075	CD
-4396.67	141093	Epithelia Healthy		-4396.67	141093	CD
-4402.67	141103	Epithelia Healthy		-4402.67	141103	CD
-4406.67	141113	Epithelia Healthy		-4406.67	141113	CD
-4406.67	141118	Epithelia Healthy		-4406.67	141118	CD
-4376.67	141154	Epithelia Healthy		-4376.67	141154	CD
-4369.67	141162	Epithelia Healthy		-4369.67	141162	CD
-4368.67	141163	Epithelia Healthy		-4368.67	141163	CD
-4354.67	141170	Epithelia Healthy		-4354.67	141170	CD
-4350.67	141170	Epithelia Healthy		-4350.67	141170	CD
-6756.67	141166	Epithelia Healthy		-6756.67	141166	PT
-6751.67	141165	Epithelia Healthy		-6751.67	141165	PT
-6747.67	141163	Epithelia Healthy		-6747.67	141163	PT
-6744.67	141161	Epithelia Healthy		-6744.67	141161	PT
-6741.67	141158	Epithelia Healthy		-6741.67	141158	PT
-6739.67	141155	Epithelia Healthy		-6739.67	141155	PT
-6735.67	141147	Epithelia Healthy		-6735.67	141147	PT
-6733.67	141141	Epithelia Healthy		-6733.67	141141	PT
-6733.67	141119	Epithelia Healthy		-6733.67	141119	PT
-6735.67	141115	Epithelia Healthy		-6735.67	141115	PT
-6737.67	141112	Epithelia Healthy		-6737.67	141112	PT
-6738.67	141111	Epithelia Healthy		-6738.67	141111	PT
-6754.67	141096	Epithelia Healthy		-6754.67	141096	PT
-6756.67	141095	Epithelia Healthy		-6756.67	141095	PT
-6769.67	141095	Epithelia Healthy		-6769.67	141095	PT
-6772.67	141097	Epithelia Healthy		-6772.67	141097	PT
-6783.67	141108	Epithelia Healthy		-6783.67	141108	PT
-6785.67	141111	Epithelia Healthy		-6785.67	141111	PT
-6787.67	141117	Epithelia Healthy		-6787.67	141117	PT
-6788.67	141122	Epithelia Healthy		-6788.67	141122	PT
-6788.67	141129	Epithelia Healthy		-6788.67	141129	PT
-6787.67	141134	Epithelia Healthy		-6787.67	141134	PT
-6785.67	141142	Epithelia Healthy		-6785.67	141142	PT
-6779.67	141156	Epithelia Healthy		-6779.67	141156	PT
-6777.67	141159	Epithelia Healthy		-6777.67	141159	PT
-6775.67	141161	Epithelia Healthy		-6775.67	141161	PT
-6772.67	141163	Epithelia Healthy		-6772.67	141163	PT
-6766.67	141165	Epithelia Healthy		-6766.67	141165	PT
-6761.67	141166	Epithelia Healthy		-6761.67	141166	PT
-6756.67	141166	Epithelia Healthy		-6756.67	141166	PT
-6514.67	141164	Epithelia Healthy		-6514.67	141164	PT
-6509.67	141163	Epithelia Healthy		-6509.67	141163	PT
-6503.67	141161	Epithelia Healthy		-6503.67	141161	PT
-6500.67	141159	Epithelia Healthy		-6500.67	141159	PT
-6493.67	141152	Epithelia Healthy		-6493.67	141152	PT
-6491.67	141149	Epithelia Healthy		-6491.67	141149	PT
-6487.67	141139	Epithelia Healthy		-6487.67	141139	PT
-6485.67	141133	Epithelia Healthy		-6485.67	141133	PT
-6485.67	141107	Epithelia Healthy		-6485.67	141107	PT
-6491.67	141085	Epithelia Healthy		-6491.67	141085	PT
-6493.67	141082	Epithelia Healthy		-6493.67	141082	PT
-6499.67	141074	Epithelia Healthy		-6499.67	141074	PT
-6512.67	141061	Epithelia Healthy		-6512.67	141061	PT
-6515.67	141059	Epithelia Healthy		-6515.67	141059	PT
-6525.67	141059	Epithelia Healthy		-6525.67	141059	PT
-6528.67	141061	Epithelia Healthy		-6528.67	141061	PT
-6542.67	141073	Epithelia Healthy		-6542.67	141073	PT
-6547.67	141078	Epithelia Healthy		-6547.67	141078	PT
-6553.67	141086	Epithelia Healthy		-6553.67	141086	PT
-6555.67	141089	Epithelia Healthy		-6555.67	141089	PT
-6559.67	141105	Epithelia Healthy		-6559.67	141105	PT
-6560.67	141110	Epithelia Healthy		-6560.67	141110	PT
-6560.67	141119	Epithelia Healthy		-6560.67	141119	PT
-6559.67	141124	Epithelia Healthy		-6559.67	141124	PT
-6555.67	141132	Epithelia Healthy		-6555.67	141132	PT
-6540.67	141155	Epithelia Healthy		-6540.67	141155	PT
-6538.67	141158	Epithelia Healthy		-6538.67	141158	PT
-6537.67	141159	Epithelia Healthy		-6537.67	141159	PT
-6534.67	141161	Epithelia Healthy		-6534.67	141161	PT
-6519.67	141164	Epithelia Healthy		-6519.67	141164	PT
-6514.67	141164	Epithelia Healthy		-6514.67	141164	PT
-5635.67	141154	Leukocyte		-5635.67	141154	T Cell
-5608.67	141149	Leukocyte		-5608.67	141149	T Cell
-5599.67	141140	Leukocyte		-5599.67	141140	T Cell
-5597.67	141137	Leukocyte		-5597.67	141137	T Cell
-5595.67	141127	Leukocyte		-5595.67	141127	T Cell
-5595.67	141109	Leukocyte		-5595.67	141109	T Cell
-5597.67	141101	Leukocyte		-5597.67	141101	T Cell
-5599.67	141097	Leukocyte		-5599.67	141097	T Cell
-5605.67	141088	Leukocyte		-5605.67	141088	T Cell
-5611.67	141080	Leukocyte		-5611.67	141080	T Cell
-5612.67	141079	Leukocyte		-5612.67	141079	T Cell
-5615.67	141077	Leukocyte		-5615.67	141077	T Cell
-5627.67	141077	Leukocyte		-5627.67	141077	T Cell
-5630.67	141079	Leukocyte		-5630.67	141079	T Cell
-5631.67	141080	Leukocyte		-5631.67	141080	T Cell
-5653.67	141104	Leukocyte		-5653.67	141104	T Cell
-5658.67	141114	Leukocyte		-5658.67	141114	T Cell
-5644.67	141150	Leukocyte		-5644.67	141150	T Cell
-5639.67	141154	Leukocyte		-5639.67	141154	T Cell
-5635.67	141154	Leukocyte		-5635.67	141154	T Cell
-7277.67	141150	Epithelia Injured		-7277.67	141150	LOH-DCT
-7271.67	141146	Epithelia Injured		-7271.67	141146	LOH-DCT
-7207.67	141101	Epithelia Injured		-7207.67	141101	LOH-DCT
-7207.67	141071	Epithelia Injured		-7207.67	141071	LOH-DCT
-7209.67	141068	Epithelia Injured		-7209.67	141068	LOH-DCT
-7210.67	141067	Epithelia Injured		-7210.67	141067	LOH-DCT
-7213.67	141065	Epithelia Injured		-7213.67	141065	LOH-DCT
-7227.67	141061	Epithelia Injured		-7227.67	141061	LOH-DCT
-7241.67	141061	Epithelia Injured		-7241.67	141061	LOH-DCT
-7253.67	141065	Epithelia Injured		-7253.67	141065	LOH-DCT
-7265.67	141070	Epithelia Injured		-7265.67	141070	LOH-DCT
-7269.67	141072	Epithelia Injured		-7269.67	141072	LOH-DCT
-7276.67	141078	Epithelia Injured		-7276.67	141078	LOH-DCT
-7303.67	141104	Epithelia Injured		-7303.67	141104	LOH-DCT
-7305.67	141107	Epithelia Injured		-7305.67	141107	LOH-DCT
-7313.67	141125	Epithelia Injured		-7313.67	141125	LOH-DCT
-7314.67	141128	Epithelia Injured		-7314.67	141128	LOH-DCT
-7315.67	141133	Epithelia Injured		-7315.67	141133	LOH-DCT
-7315.67	141134	Epithelia Injured		-7315.67	141134	LOH-DCT
-7314.67	141139	Epithelia Injured		-7314.67	141139	LOH-DCT
-7300.67	141146	Epithelia Injured		-7300.67	141146	LOH-DCT
-7284.67	141150	Epithelia Injured		-7284.67	141150	LOH-DCT
-7277.67	141150	Epithelia Injured		-7277.67	141150	LOH-DCT
-5378.67	141160	Epithelia Inflammatory		-5378.67	141160	LOH-DCT
-5373.67	141159	Epithelia Inflammatory		-5373.67	141159	LOH-DCT
-5365.67	141155	Epithelia Inflammatory		-5365.67	141155	LOH-DCT
-5362.67	141153	Epithelia Inflammatory		-5362.67	141153	LOH-DCT
-5361.67	141152	Epithelia Inflammatory		-5361.67	141152	LOH-DCT
-5357.67	141146	Epithelia Inflammatory		-5357.67	141146	LOH-DCT
-5336.67	141108	Epithelia Inflammatory		-5336.67	141108	LOH-DCT
-5335.67	141106	Epithelia Inflammatory		-5335.67	141106	LOH-DCT
-5335.67	141073	Epithelia Inflammatory		-5335.67	141073	LOH-DCT
-5339.67	141065	Epithelia Inflammatory		-5339.67	141065	LOH-DCT
-5341.67	141062	Epithelia Inflammatory		-5341.67	141062	LOH-DCT
-5342.67	141061	Epithelia Inflammatory		-5342.67	141061	LOH-DCT
-5345.67	141059	Epithelia Inflammatory		-5345.67	141059	LOH-DCT
-5353.67	141055	Epithelia Inflammatory		-5353.67	141055	LOH-DCT
-5373.67	141055	Epithelia Inflammatory		-5373.67	141055	LOH-DCT
-5394.67	141058	Epithelia Inflammatory		-5394.67	141058	LOH-DCT
-5399.67	141059	Epithelia Inflammatory		-5399.67	141059	LOH-DCT
-5405.67	141061	Epithelia Inflammatory		-5405.67	141061	LOH-DCT
-5417.67	141067	Epithelia Inflammatory		-5417.67	141067	LOH-DCT
-5420.67	141069	Epithelia Inflammatory		-5420.67	141069	LOH-DCT
-5427.67	141076	Epithelia Inflammatory		-5427.67	141076	LOH-DCT
-5437.67	141091	Epithelia Inflammatory		-5437.67	141091	LOH-DCT
-5443.67	141103	Epithelia Inflammatory		-5443.67	141103	LOH-DCT
-5444.67	141108	Epithelia Inflammatory		-5444.67	141108	LOH-DCT
-5446.67	141126	Epithelia Inflammatory		-5446.67	141126	LOH-DCT
-5446.67	141135	Epithelia Inflammatory		-5446.67	141135	LOH-DCT
-5445.67	141140	Epithelia Inflammatory		-5445.67	141140	LOH-DCT
-5441.67	141146	Epithelia Inflammatory		-5441.67	141146	LOH-DCT
-5440.67	141147	Epithelia Inflammatory		-5440.67	141147	LOH-DCT
-5437.67	141149	Epithelia Inflammatory		-5437.67	141149	LOH-DCT
-5426.67	141153	Epithelia Inflammatory		-5426.67	141153	LOH-DCT
-5418.67	141155	Epithelia Inflammatory		-5418.67	141155	LOH-DCT
-5413.67	141156	Epithelia Inflammatory		-5413.67	141156	LOH-DCT
-5385.67	141160	Epithelia Inflammatory		-5385.67	141160	LOH-DCT
-5378.67	141160	Epithelia Inflammatory		-5378.67	141160	LOH-DCT
-4292.67	141158	Epithelia Healthy		-4292.67	141158	PT
-4287.67	141157	Epithelia Healthy		-4287.67	141157	PT
-4284.67	141156	Epithelia Healthy		-4284.67	141156	PT
-4251.67	141130	Epithelia Healthy		-4251.67	141130	PT
-4249.67	141128	Epithelia Healthy		-4249.67	141128	PT
-4247.67	141125	Epithelia Healthy		-4247.67	141125	PT
-4247.67	141101	Epithelia Healthy		-4247.67	141101	PT
-4249.67	141097	Epithelia Healthy		-4249.67	141097	PT
-4251.67	141094	Epithelia Healthy		-4251.67	141094	PT
-4258.67	141087	Epithelia Healthy		-4258.67	141087	PT
-4261.67	141085	Epithelia Healthy		-4261.67	141085	PT
-4266.67	141084	Epithelia Healthy		-4266.67	141084	PT
-4279.67	141084	Epithelia Healthy		-4279.67	141084	PT
-4281.67	141085	Epithelia Healthy		-4281.67	141085	PT
-4293.67	141092	Epithelia Healthy		-4293.67	141092	PT
-4298.67	141097	Epithelia Healthy		-4298.67	141097	PT
-4314.67	141116	Epithelia Healthy		-4314.67	141116	PT
-4319.67	141128	Epithelia Healthy		-4319.67	141128	PT
-4319.67	141131	Epithelia Healthy		-4319.67	141131	PT
-4310.67	141150	Epithelia Healthy		-4310.67	141150	PT
-4309.67	141152	Epithelia Healthy		-4309.67	141152	PT
-4308.67	141153	Epithelia Healthy		-4308.67	141153	PT
-4302.67	141157	Epithelia Healthy		-4302.67	141157	PT
-4297.67	141158	Epithelia Healthy		-4297.67	141158	PT
-4292.67	141158	Epithelia Healthy		-4292.67	141158	PT
-6414.67	142744	Epithelia Inflammatory		-6414.67	142744	PT
-6413.67	142743	Epithelia Inflammatory		-6413.67	142743	PT
-6409.67	142736	Epithelia Inflammatory		-6409.67	142736	PT
-6400.67	142678	Epithelia Inflammatory		-6400.67	142678	PT
-6400.67	142671	Epithelia Inflammatory		-6400.67	142671	PT
-6406.67	142664	Epithelia Inflammatory		-6406.67	142664	PT
-6411.67	142659	Epithelia Inflammatory		-6411.67	142659	PT
-6417.67	142655	Epithelia Inflammatory		-6417.67	142655	PT
-6421.67	142653	Epithelia Inflammatory		-6421.67	142653	PT
-6443.67	142647	Epithelia Inflammatory		-6443.67	142647	PT
-6452.67	142647	Epithelia Inflammatory		-6452.67	142647	PT
-6464.67	142674	Epithelia Inflammatory		-6464.67	142674	PT
-6464.67	142689	Epithelia Inflammatory		-6464.67	142689	PT
-6463.67	142694	Epithelia Inflammatory		-6463.67	142694	PT
-6457.67	142706	Epithelia Inflammatory		-6457.67	142706	PT
-6447.67	142721	Epithelia Inflammatory		-6447.67	142721	PT
-6441.67	142729	Epithelia Inflammatory		-6441.67	142729	PT
-6439.67	142731	Epithelia Inflammatory		-6439.67	142731	PT
-6431.67	142737	Epithelia Inflammatory		-6431.67	142737	PT
-6428.67	142739	Epithelia Inflammatory		-6428.67	142739	PT
-6418.67	142743	Epithelia Inflammatory		-6418.67	142743	PT
-6415.67	142744	Epithelia Inflammatory		-6415.67	142744	PT
-6414.67	142744	Epithelia Inflammatory		-6414.67	142744	PT
-4465.67	141151	Epithelia Healthy		-4465.67	141151	CD
-4457.67	141149	Epithelia Healthy		-4457.67	141149	CD
-4448.67	141143	Epithelia Healthy		-4448.67	141143	CD
-4442.67	141137	Epithelia Healthy		-4442.67	141137	CD
-4436.67	141124	Epithelia Healthy		-4436.67	141124	CD
-4436.67	141119	Epithelia Healthy		-4436.67	141119	CD
-4439.67	141089	Epithelia Healthy		-4439.67	141089	CD
-4443.67	141075	Epithelia Healthy		-4443.67	141075	CD
-4447.67	141067	Epithelia Healthy		-4447.67	141067	CD
-4449.67	141064	Epithelia Healthy		-4449.67	141064	CD
-4504.67	141060	Epithelia Healthy		-4504.67	141060	CD
-4512.67	141060	Epithelia Healthy		-4512.67	141060	CD
-4513.67	141061	Epithelia Healthy		-4513.67	141061	CD
-4516.67	141081	Epithelia Healthy		-4516.67	141081	CD
-4516.67	141090	Epithelia Healthy		-4516.67	141090	CD
-4514.67	141104	Epithelia Healthy		-4514.67	141104	CD
-4506.67	141122	Epithelia Healthy		-4506.67	141122	CD
-4504.67	141124	Epithelia Healthy		-4504.67	141124	CD
-4476.67	141144	Epithelia Healthy		-4476.67	141144	CD
-4466.67	141151	Epithelia Healthy		-4466.67	141151	CD
-4465.67	141151	Epithelia Healthy		-4465.67	141151	CD
-3375.67	141149	Leukocyte		-3375.67	141149	B Cell
-3372.67	141147	Leukocyte		-3372.67	141147	B Cell
-3369.67	141144	Leukocyte		-3369.67	141144	B Cell
-3367.67	141141	Leukocyte		-3367.67	141141	B Cell
-3365.67	141137	Leukocyte		-3365.67	141137	B Cell
-3365.67	141131	Leukocyte		-3365.67	141131	B Cell
-3369.67	141123	Leukocyte		-3369.67	141123	B Cell
-3372.67	141119	Leukocyte		-3372.67	141119	B Cell
-3383.67	141108	Leukocyte		-3383.67	141108	B Cell
-3387.67	141105	Leukocyte		-3387.67	141105	B Cell
-3415.67	141105	Leukocyte		-3415.67	141105	B Cell
-3418.67	141107	Leukocyte		-3418.67	141107	B Cell
-3419.67	141108	Leukocyte		-3419.67	141108	B Cell
-3421.67	141111	Leukocyte		-3421.67	141111	B Cell
-3423.67	141115	Leukocyte		-3423.67	141115	B Cell
-3424.67	141120	Leukocyte		-3424.67	141120	B Cell
-3424.67	141129	Leukocyte		-3424.67	141129	B Cell
-3423.67	141134	Leukocyte		-3423.67	141134	B Cell
-3421.67	141137	Leukocyte		-3421.67	141137	B Cell
-3415.67	141143	Leukocyte		-3415.67	141143	B Cell
-3376.67	141149	Leukocyte		-3376.67	141149	B Cell
-3375.67	141149	Leukocyte		-3375.67	141149	B Cell
-3231.67	141134	Fibroblast		-3231.67	141134	Fibroblast
-3217.67	141127	Fibroblast		-3217.67	141127	Fibroblast
-3215.67	141125	Fibroblast		-3215.67	141125	Fibroblast
-3212.67	141121	Fibroblast		-3212.67	141121	Fibroblast
-3212.67	141118	Fibroblast		-3212.67	141118	Fibroblast
-3213.67	141116	Fibroblast		-3213.67	141116	Fibroblast
-3220.67	141107	Fibroblast		-3220.67	141107	Fibroblast
-3225.67	141101	Fibroblast		-3225.67	141101	Fibroblast
-3241.67	141095	Fibroblast		-3241.67	141095	Fibroblast
-3282.67	141088	Fibroblast		-3282.67	141088	Fibroblast
-3286.67	141088	Fibroblast		-3286.67	141088	Fibroblast
-3288.67	141089	Fibroblast		-3288.67	141089	Fibroblast
-3295.67	141096	Fibroblast		-3295.67	141096	Fibroblast
-3297.67	141099	Fibroblast		-3297.67	141099	Fibroblast
-3299.67	141105	Fibroblast		-3299.67	141105	Fibroblast
-3300.67	141110	Fibroblast		-3300.67	141110	Fibroblast
-3300.67	141118	Fibroblast		-3300.67	141118	Fibroblast
-3299.67	141123	Fibroblast		-3299.67	141123	Fibroblast
-3297.67	141126	Fibroblast		-3297.67	141126	Fibroblast
-3293.67	141131	Fibroblast		-3293.67	141131	Fibroblast
-3291.67	141133	Fibroblast		-3291.67	141133	Fibroblast
-3281.67	141141	Fibroblast		-3281.67	141141	Fibroblast
-3272.67	141147	Fibroblast		-3272.67	141147	Fibroblast
-3268.67	141149	Fibroblast		-3268.67	141149	Fibroblast
-3231.67	141134	Fibroblast		-3231.67	141134	Fibroblast
-7102.67	141145	Other		-7102.67	141145	Endothelia
-7087.67	141132	Other		-7087.67	141132	Endothelia
-7078.67	141121	Other		-7078.67	141121	Endothelia
-7078.67	141119	Other		-7078.67	141119	Endothelia
-7079.67	141081	Other		-7079.67	141081	Endothelia
-7085.67	141065	Other		-7085.67	141065	Endothelia
-7091.67	141058	Other		-7091.67	141058	Endothelia
-7092.67	141057	Other		-7092.67	141057	Endothelia
-7099.67	141055	Other		-7099.67	141055	Endothelia
-7104.67	141055	Other		-7104.67	141055	Endothelia
-7117.67	141068	Other		-7117.67	141068	Endothelia
-7119.67	141071	Other		-7119.67	141071	Endothelia
-7128.67	141122	Other		-7128.67	141122	Endothelia
-7128.67	141129	Other		-7128.67	141129	Endothelia
-7127.67	141134	Other		-7127.67	141134	Endothelia
-7123.67	141140	Other		-7123.67	141140	Endothelia
-7122.67	141141	Other		-7122.67	141141	Endothelia
-7116.67	141145	Other		-7116.67	141145	Endothelia
-7106.67	141147	Other		-7106.67	141147	Endothelia
-7102.67	141145	Other		-7102.67	141145	Endothelia
-5952.67	141148	Epithelia Healthy		-5952.67	141148	LOH-DCT
-5922.67	141144	Epithelia Healthy		-5922.67	141144	LOH-DCT
-5917.67	141143	Epithelia Healthy		-5917.67	141143	LOH-DCT
-5914.67	141141	Epithelia Healthy		-5914.67	141141	LOH-DCT
-5896.67	141127	Epithelia Healthy		-5896.67	141127	LOH-DCT
-5895.67	141126	Epithelia Healthy		-5895.67	141126	LOH-DCT
-5893.67	141123	Epithelia Healthy		-5893.67	141123	LOH-DCT
-5893.67	141111	Epithelia Healthy		-5893.67	141111	LOH-DCT
-5931.67	141051	Epithelia Healthy		-5931.67	141051	LOH-DCT
-5933.67	141048	Epithelia Healthy		-5933.67	141048	LOH-DCT
-5934.67	141047	Epithelia Healthy		-5934.67	141047	LOH-DCT
-5936.67	141046	Epithelia Healthy		-5936.67	141046	LOH-DCT
-5950.67	141046	Epithelia Healthy		-5950.67	141046	LOH-DCT
-5956.67	141047	Epithelia Healthy		-5956.67	141047	LOH-DCT
-5961.67	141048	Epithelia Healthy		-5961.67	141048	LOH-DCT
-5963.67	141049	Epithelia Healthy		-5963.67	141049	LOH-DCT
-5978.67	141061	Epithelia Healthy		-5978.67	141061	LOH-DCT
-5979.67	141062	Epithelia Healthy		-5979.67	141062	LOH-DCT
-5981.67	141065	Epithelia Healthy		-5981.67	141065	LOH-DCT
-5982.67	141070	Epithelia Healthy		-5982.67	141070	LOH-DCT
-5988.67	141110	Epithelia Healthy		-5988.67	141110	LOH-DCT
-5988.67	141117	Epithelia Healthy		-5988.67	141117	LOH-DCT
-5984.67	141127	Epithelia Healthy		-5984.67	141127	LOH-DCT
-5983.67	141129	Epithelia Healthy		-5983.67	141129	LOH-DCT
-5976.67	141141	Epithelia Healthy		-5976.67	141141	LOH-DCT
-5958.67	141147	Epithelia Healthy		-5958.67	141147	LOH-DCT
-5953.67	141148	Epithelia Healthy		-5953.67	141148	LOH-DCT
-5952.67	141148	Epithelia Healthy		-5952.67	141148	LOH-DCT
-5185.67	141144	Fibroblast		-5185.67	141144	Fibroblast
-5159.67	141140	Fibroblast		-5159.67	141140	Fibroblast
-5157.67	141138	Fibroblast		-5157.67	141138	Fibroblast
-5155.67	141135	Fibroblast		-5155.67	141135	Fibroblast
-5155.67	141111	Fibroblast		-5155.67	141111	Fibroblast
-5169.67	141096	Fibroblast		-5169.67	141096	Fibroblast
-5174.67	141092	Fibroblast		-5174.67	141092	Fibroblast
-5181.67	141089	Fibroblast		-5181.67	141089	Fibroblast
-5187.67	141089	Fibroblast		-5187.67	141089	Fibroblast
-5191.67	141091	Fibroblast		-5191.67	141091	Fibroblast
-5194.67	141093	Fibroblast		-5194.67	141093	Fibroblast
-5197.67	141096	Fibroblast		-5197.67	141096	Fibroblast
-5203.67	141105	Fibroblast		-5203.67	141105	Fibroblast
-5205.67	141109	Fibroblast		-5205.67	141109	Fibroblast
-5206.67	141114	Fibroblast		-5206.67	141114	Fibroblast
-5206.67	141118	Fibroblast		-5206.67	141118	Fibroblast
-5205.67	141121	Fibroblast		-5205.67	141121	Fibroblast
-5202.67	141129	Fibroblast		-5202.67	141129	Fibroblast
-5197.67	141139	Fibroblast		-5197.67	141139	Fibroblast
-5195.67	141141	Fibroblast		-5195.67	141141	Fibroblast
-5192.67	141143	Fibroblast		-5192.67	141143	Fibroblast
-5189.67	141144	Fibroblast		-5189.67	141144	Fibroblast
-5185.67	141144	Fibroblast		-5185.67	141144	Fibroblast
-2994.67	141146	Epithelia Healthy		-2994.67	141146	CD
-2989.67	141145	Epithelia Healthy		-2989.67	141145	CD
-2983.67	141143	Epithelia Healthy		-2983.67	141143	CD
-2979.67	141141	Epithelia Healthy		-2979.67	141141	CD
-2976.67	141139	Epithelia Healthy		-2976.67	141139	CD
-2968.67	141133	Epithelia Healthy		-2968.67	141133	CD
-2922.67	141091	Epithelia Healthy		-2922.67	141091	CD
-2921.67	141090	Epithelia Healthy		-2921.67	141090	CD
-2919.67	141087	Epithelia Healthy		-2919.67	141087	CD
-2918.67	141082	Epithelia Healthy		-2918.67	141082	CD
-2915.67	141027	Epithelia Healthy		-2915.67	141027	CD
-2915.67	141015	Epithelia Healthy		-2915.67	141015	CD
-2917.67	141012	Epithelia Healthy		-2917.67	141012	CD
-2922.67	141007	Epithelia Healthy		-2922.67	141007	CD
-2925.67	141005	Epithelia Healthy		-2925.67	141005	CD
-2943.67	141005	Epithelia Healthy		-2943.67	141005	CD
-2949.67	141007	Epithelia Healthy		-2949.67	141007	CD
-2961.67	141013	Epithelia Healthy		-2961.67	141013	CD
-2964.67	141015	Epithelia Healthy		-2964.67	141015	CD
-2972.67	141021	Epithelia Healthy		-2972.67	141021	CD
-2992.67	141039	Epithelia Healthy		-2992.67	141039	CD
-2995.67	141042	Epithelia Healthy		-2995.67	141042	CD
-2997.67	141045	Epithelia Healthy		-2997.67	141045	CD
-3007.67	141065	Epithelia Healthy		-3007.67	141065	CD
-3009.67	141071	Epithelia Healthy		-3009.67	141071	CD
-3010.67	141076	Epithelia Healthy		-3010.67	141076	CD
-3012.67	141088	Epithelia Healthy		-3012.67	141088	CD
-3014.67	141116	Epithelia Healthy		-3014.67	141116	CD
-3014.67	141123	Epithelia Healthy		-3014.67	141123	CD
-3013.67	141128	Epithelia Healthy		-3013.67	141128	CD
-3009.67	141136	Epithelia Healthy		-3009.67	141136	CD
-3007.67	141139	Epithelia Healthy		-3007.67	141139	CD
-3003.67	141143	Epithelia Healthy		-3003.67	141143	CD
-3000.67	141145	Epithelia Healthy		-3000.67	141145	CD
-2995.67	141146	Epithelia Healthy		-2995.67	141146	CD
-2994.67	141146	Epithelia Healthy		-2994.67	141146	CD
-5250.67	141142	Fibroblast		-5250.67	141142	Fibroblast
-5225.67	141126	Fibroblast		-5225.67	141126	Fibroblast
-5218.67	141121	Fibroblast		-5218.67	141121	Fibroblast
-5213.67	141117	Fibroblast		-5213.67	141117	Fibroblast
-5213.67	141095	Fibroblast		-5213.67	141095	Fibroblast
-5215.67	141091	Fibroblast		-5215.67	141091	Fibroblast
-5217.67	141088	Fibroblast		-5217.67	141088	Fibroblast
-5218.67	141087	Fibroblast		-5218.67	141087	Fibroblast
-5221.67	141085	Fibroblast		-5221.67	141085	Fibroblast
-5241.67	141085	Fibroblast		-5241.67	141085	Fibroblast
-5243.67	141086	Fibroblast		-5243.67	141086	Fibroblast
-5251.67	141093	Fibroblast		-5251.67	141093	Fibroblast
-5269.67	141113	Fibroblast		-5269.67	141113	Fibroblast
-5270.67	141118	Fibroblast		-5270.67	141118	Fibroblast
-5269.67	141123	Fibroblast		-5269.67	141123	Fibroblast
-5265.67	141134	Fibroblast		-5265.67	141134	Fibroblast
-5263.67	141137	Fibroblast		-5263.67	141137	Fibroblast
-5261.67	141139	Fibroblast		-5261.67	141139	Fibroblast
-5258.67	141141	Fibroblast		-5258.67	141141	Fibroblast
-5253.67	141142	Fibroblast		-5253.67	141142	Fibroblast
-5250.67	141142	Fibroblast		-5250.67	141142	Fibroblast
-4258.67	142744	Epithelia Injured		-4258.67	142744	PT
-4251.67	142743	Epithelia Injured		-4251.67	142743	PT
-4246.67	142742	Epithelia Injured		-4246.67	142742	PT
-4242.67	142739	Epithelia Injured		-4242.67	142739	PT
-4216.67	142719	Epithelia Injured		-4216.67	142719	PT
-4210.67	142714	Epithelia Injured		-4210.67	142714	PT
-4208.67	142712	Epithelia Injured		-4208.67	142712	PT
-4193.67	142696	Epithelia Injured		-4193.67	142696	PT
-4192.67	142694	Epithelia Injured		-4192.67	142694	PT
-4189.67	142685	Epithelia Injured		-4189.67	142685	PT
-4189.67	142676	Epithelia Injured		-4189.67	142676	PT
-4190.67	142675	Epithelia Injured		-4190.67	142675	PT
-4215.67	142659	Epithelia Injured		-4215.67	142659	PT
-4218.67	142658	Epithelia Injured		-4218.67	142658	PT
-4223.67	142657	Epithelia Injured		-4223.67	142657	PT
-4233.67	142657	Epithelia Injured		-4233.67	142657	PT
-4245.67	142661	Epithelia Injured		-4245.67	142661	PT
-4249.67	142663	Epithelia Injured		-4249.67	142663	PT
-4252.67	142665	Epithelia Injured		-4252.67	142665	PT
-4259.67	142672	Epithelia Injured		-4259.67	142672	PT
-4265.67	142681	Epithelia Injured		-4265.67	142681	PT
-4273.67	142701	Epithelia Injured		-4273.67	142701	PT
-4274.67	142706	Epithelia Injured		-4274.67	142706	PT
-4274.67	142722	Epithelia Injured		-4274.67	142722	PT
-4271.67	142737	Epithelia Injured		-4271.67	142737	PT
-4269.67	142740	Epithelia Injured		-4269.67	142740	PT
-4268.67	142741	Epithelia Injured		-4268.67	142741	PT
-4265.67	142743	Epithelia Injured		-4265.67	142743	PT
-4260.67	142744	Epithelia Injured		-4260.67	142744	PT
-4258.67	142744	Epithelia Injured		-4258.67	142744	PT
-6845.67	141135	Epithelia Inflammatory		-6845.67	141135	PT
-6842.67	141133	Epithelia Inflammatory		-6842.67	141133	PT
-6841.67	141132	Epithelia Inflammatory		-6841.67	141132	PT
-6835.67	141124	Epithelia Inflammatory		-6835.67	141124	PT
-6829.67	141115	Epithelia Inflammatory		-6829.67	141115	PT
-6829.67	141093	Epithelia Inflammatory		-6829.67	141093	PT
-6830.67	141092	Epithelia Inflammatory		-6830.67	141092	PT
-6851.67	141072	Epithelia Inflammatory		-6851.67	141072	PT
-6853.67	141071	Epithelia Inflammatory		-6853.67	141071	PT
-6873.67	141071	Epithelia Inflammatory		-6873.67	141071	PT
-6877.67	141073	Epithelia Inflammatory		-6877.67	141073	PT
-6880.67	141075	Epithelia Inflammatory		-6880.67	141075	PT
-6888.67	141081	Epithelia Inflammatory		-6888.67	141081	PT
-6889.67	141082	Epithelia Inflammatory		-6889.67	141082	PT
-6895.67	141091	Epithelia Inflammatory		-6895.67	141091	PT
-6897.67	141095	Epithelia Inflammatory		-6897.67	141095	PT
-6898.67	141100	Epithelia Inflammatory		-6898.67	141100	PT
-6898.67	141108	Epithelia Inflammatory		-6898.67	141108	PT
-6893.67	141115	Epithelia Inflammatory		-6893.67	141115	PT
-6888.67	141121	Epithelia Inflammatory		-6888.67	141121	PT
-6886.67	141123	Epithelia Inflammatory		-6886.67	141123	PT
-6880.67	141128	Epithelia Inflammatory		-6880.67	141128	PT
-6876.67	141131	Epithelia Inflammatory		-6876.67	141131	PT
-6861.67	141139	Epithelia Inflammatory		-6861.67	141139	PT
-6845.67	141135	Epithelia Inflammatory		-6845.67	141135	PT
-4321.67	141130	Epithelia Injured		-4321.67	141130	PT
-4320.67	141129	Epithelia Injured		-4320.67	141129	PT
-4317.67	141124	Epithelia Injured		-4317.67	141124	PT
-4316.67	141122	Epithelia Injured		-4316.67	141122	PT
-4315.67	141119	Epithelia Injured		-4315.67	141119	PT
-4315.67	141114	Epithelia Injured		-4315.67	141114	PT
-4337.67	141064	Epithelia Injured		-4337.67	141064	PT
-4338.67	141063	Epithelia Injured		-4338.67	141063	PT
-4341.67	141061	Epithelia Injured		-4341.67	141061	PT
-4345.67	141059	Epithelia Injured		-4345.67	141059	PT
-4357.67	141059	Epithelia Injured		-4357.67	141059	PT
-4361.67	141061	Epithelia Injured		-4361.67	141061	PT
-4364.67	141063	Epithelia Injured		-4364.67	141063	PT
-4367.67	141066	Epithelia Injured		-4367.67	141066	PT
-4362.67	141080	Epithelia Injured		-4362.67	141080	PT
-4356.67	141094	Epithelia Injured		-4356.67	141094	PT
-4348.67	141112	Epithelia Injured		-4348.67	141112	PT
-4342.67	141124	Epithelia Injured		-4342.67	141124	PT
-4340.67	141126	Epithelia Injured		-4340.67	141126	PT
-4333.67	141130	Epithelia Injured		-4333.67	141130	PT
-4321.67	141130	Epithelia Injured		-4321.67	141130	PT
-5696.67	141132	Fibroblast		-5696.67	141132	Fibroblast
-5666.67	141118	Fibroblast		-5666.67	141118	Fibroblast
-5664.67	141117	Fibroblast		-5664.67	141117	Fibroblast
-5659.67	141114	Fibroblast		-5659.67	141114	Fibroblast
-5658.67	141113	Fibroblast		-5658.67	141113	Fibroblast
-5656.67	141110	Fibroblast		-5656.67	141110	Fibroblast
-5651.67	141101	Fibroblast		-5651.67	141101	Fibroblast
-5639.67	141077	Fibroblast		-5639.67	141077	Fibroblast
-5639.67	141067	Fibroblast		-5639.67	141067	Fibroblast
-5645.67	141058	Fibroblast		-5645.67	141058	Fibroblast
-5648.67	141055	Fibroblast		-5648.67	141055	Fibroblast
-5651.67	141053	Fibroblast		-5651.67	141053	Fibroblast
-5656.67	141052	Fibroblast		-5656.67	141052	Fibroblast
-5689.67	141051	Fibroblast		-5689.67	141051	Fibroblast
-5707.67	141051	Fibroblast		-5707.67	141051	Fibroblast
-5715.67	141053	Fibroblast		-5715.67	141053	Fibroblast
-5719.67	141055	Fibroblast		-5719.67	141055	Fibroblast
-5722.67	141057	Fibroblast		-5722.67	141057	Fibroblast
-5729.67	141064	Fibroblast		-5729.67	141064	Fibroblast
-5731.67	141067	Fibroblast		-5731.67	141067	Fibroblast
-5733.67	141071	Fibroblast		-5733.67	141071	Fibroblast
-5734.67	141076	Fibroblast		-5734.67	141076	Fibroblast
-5734.67	141096	Fibroblast		-5734.67	141096	Fibroblast
-5733.67	141099	Fibroblast		-5733.67	141099	Fibroblast
-5730.67	141106	Fibroblast		-5730.67	141106	Fibroblast
-5724.67	141114	Fibroblast		-5724.67	141114	Fibroblast
-5719.67	141120	Fibroblast		-5719.67	141120	Fibroblast
-5718.67	141121	Fibroblast		-5718.67	141121	Fibroblast
-5711.67	141127	Fibroblast		-5711.67	141127	Fibroblast
-5706.67	141130	Fibroblast		-5706.67	141130	Fibroblast
-5704.67	141131	Fibroblast		-5704.67	141131	Fibroblast
-5699.67	141132	Fibroblast		-5699.67	141132	Fibroblast
-5696.67	141132	Fibroblast		-5696.67	141132	Fibroblast
-6961.67	141127	Epithelia Inflammatory		-6961.67	141127	PT
-6953.67	141123	Epithelia Inflammatory		-6953.67	141123	PT
-6950.67	141121	Epithelia Inflammatory		-6950.67	141121	PT
-6947.67	141118	Epithelia Inflammatory		-6947.67	141118	PT
-6945.67	141115	Epithelia Inflammatory		-6945.67	141115	PT
-6939.67	141099	Epithelia Inflammatory		-6939.67	141099	PT
-6939.67	141081	Epithelia Inflammatory		-6939.67	141081	PT
-6941.67	141073	Epithelia Inflammatory		-6941.67	141073	PT
-6947.67	141064	Epithelia Inflammatory		-6947.67	141064	PT
-6950.67	141061	Epithelia Inflammatory		-6950.67	141061	PT
-6953.67	141059	Epithelia Inflammatory		-6953.67	141059	PT
-6959.67	141057	Epithelia Inflammatory		-6959.67	141057	PT
-6973.67	141057	Epithelia Inflammatory		-6973.67	141057	PT
-6980.67	141058	Epithelia Inflammatory		-6980.67	141058	PT
-6985.67	141059	Epithelia Inflammatory		-6985.67	141059	PT
-6989.67	141061	Epithelia Inflammatory		-6989.67	141061	PT
-6998.67	141067	Epithelia Inflammatory		-6998.67	141067	PT
-6999.67	141068	Epithelia Inflammatory		-6999.67	141068	PT
-7005.67	141077	Epithelia Inflammatory		-7005.67	141077	PT
-7008.67	141086	Epithelia Inflammatory		-7008.67	141086	PT
-7008.67	141095	Epithelia Inflammatory		-7008.67	141095	PT
-7006.67	141109	Epithelia Inflammatory		-7006.67	141109	PT
-7005.67	141111	Epithelia Inflammatory		-7005.67	141111	PT
-7003.67	141114	Epithelia Inflammatory		-7003.67	141114	PT
-7000.67	141117	Epithelia Inflammatory		-7000.67	141117	PT
-6998.67	141118	Epithelia Inflammatory		-6998.67	141118	PT
-6995.67	141119	Epithelia Inflammatory		-6995.67	141119	PT
-6981.67	141123	Epithelia Inflammatory		-6981.67	141123	PT
-6970.67	141126	Epithelia Inflammatory		-6970.67	141126	PT
-6965.67	141127	Epithelia Inflammatory		-6965.67	141127	PT
-6961.67	141127	Epithelia Inflammatory		-6961.67	141127	PT
-6048.67	141130	Epithelia Injured		-6048.67	141130	LOH-DCT
-6043.67	141129	Epithelia Injured		-6043.67	141129	LOH-DCT
-6037.67	141127	Epithelia Injured		-6037.67	141127	LOH-DCT
-6032.67	141125	Epithelia Injured		-6032.67	141125	LOH-DCT
-6028.67	141123	Epithelia Injured		-6028.67	141123	LOH-DCT
-6023.67	141118	Epithelia Injured		-6023.67	141118	LOH-DCT
-6021.67	141115	Epithelia Injured		-6021.67	141115	LOH-DCT
-6017.67	141107	Epithelia Injured		-6017.67	141107	LOH-DCT
-6017.67	141081	Epithelia Injured		-6017.67	141081	LOH-DCT
-6019.67	141078	Epithelia Injured		-6019.67	141078	LOH-DCT
-6022.67	141075	Epithelia Injured		-6022.67	141075	LOH-DCT
-6025.67	141073	Epithelia Injured		-6025.67	141073	LOH-DCT
-6035.67	141067	Epithelia Injured		-6035.67	141067	LOH-DCT
-6043.67	141065	Epithelia Injured		-6043.67	141065	LOH-DCT
-6053.67	141065	Epithelia Injured		-6053.67	141065	LOH-DCT
-6069.67	141071	Epithelia Injured		-6069.67	141071	LOH-DCT
-6070.67	141074	Epithelia Injured		-6070.67	141074	LOH-DCT
-6076.67	141111	Epithelia Injured		-6076.67	141111	LOH-DCT
-6076.67	141112	Epithelia Injured		-6076.67	141112	LOH-DCT
-6075.67	141114	Epithelia Injured		-6075.67	141114	LOH-DCT
-6065.67	141125	Epithelia Injured		-6065.67	141125	LOH-DCT
-6063.67	141127	Epithelia Injured		-6063.67	141127	LOH-DCT
-6060.67	141129	Epithelia Injured		-6060.67	141129	LOH-DCT
-6055.67	141130	Epithelia Injured		-6055.67	141130	LOH-DCT
-6048.67	141130	Epithelia Injured		-6048.67	141130	LOH-DCT
-7139.67	141127	Epithelia Inflammatory		-7139.67	141127	PT
-7131.67	141123	Epithelia Inflammatory		-7131.67	141123	PT
-7128.67	141121	Epithelia Inflammatory		-7128.67	141121	PT
-7122.67	141096	Epithelia Inflammatory		-7122.67	141096	PT
-7121.67	141086	Epithelia Inflammatory		-7121.67	141086	PT
-7121.67	141070	Epithelia Inflammatory		-7121.67	141070	PT
-7150.67	141070	Epithelia Inflammatory		-7150.67	141070	PT
-7180.67	141071	Epithelia Inflammatory		-7180.67	141071	PT
-7189.67	141074	Epithelia Inflammatory		-7189.67	141074	PT
-7191.67	141077	Epithelia Inflammatory		-7191.67	141077	PT
-7195.67	141087	Epithelia Inflammatory		-7195.67	141087	PT
-7196.67	141092	Epithelia Inflammatory		-7196.67	141092	PT
-7196.67	141095	Epithelia Inflammatory		-7196.67	141095	PT
-7195.67	141100	Epithelia Inflammatory		-7195.67	141100	PT
-7191.67	141106	Epithelia Inflammatory		-7191.67	141106	PT
-7190.67	141107	Epithelia Inflammatory		-7190.67	141107	PT
-7176.67	141119	Epithelia Inflammatory		-7176.67	141119	PT
-7170.67	141123	Epithelia Inflammatory		-7170.67	141123	PT
-7165.67	141124	Epithelia Inflammatory		-7165.67	141124	PT
-7145.67	141127	Epithelia Inflammatory		-7145.67	141127	PT
-7139.67	141127	Epithelia Inflammatory		-7139.67	141127	PT
-7073.67	141120	Leukocyte		-7073.67	141120	Myeloid Cell
-7055.67	141117	Leukocyte		-7055.67	141117	Myeloid Cell
-7050.67	141116	Leukocyte		-7050.67	141116	Myeloid Cell
-7049.67	141115	Leukocyte		-7049.67	141115	Myeloid Cell
-7044.67	141077	Leukocyte		-7044.67	141077	Myeloid Cell
-7044.67	141064	Leukocyte		-7044.67	141064	Myeloid Cell
-7045.67	141059	Leukocyte		-7045.67	141059	Myeloid Cell
-7049.67	141047	Leukocyte		-7049.67	141047	Myeloid Cell
-7051.67	141044	Leukocyte		-7051.67	141044	Myeloid Cell
-7052.67	141043	Leukocyte		-7052.67	141043	Myeloid Cell
-7081.67	141031	Leukocyte		-7081.67	141031	Myeloid Cell
-7093.67	141031	Leukocyte		-7093.67	141031	Myeloid Cell
-7094.67	141032	Leukocyte		-7094.67	141032	Myeloid Cell
-7097.67	141037	Leukocyte		-7097.67	141037	Myeloid Cell
-7101.67	141045	Leukocyte		-7101.67	141045	Myeloid Cell
-7102.67	141050	Leukocyte		-7102.67	141050	Myeloid Cell
-7102.67	141051	Leukocyte		-7102.67	141051	Myeloid Cell
-7078.67	141118	Leukocyte		-7078.67	141118	Myeloid Cell
-7076.67	141120	Leukocyte		-7076.67	141120	Myeloid Cell
-7073.67	141120	Leukocyte		-7073.67	141120	Myeloid Cell
-4433.67	141121	Epithelia Healthy		-4433.67	141121	CD
-4425.67	141120	Epithelia Healthy		-4425.67	141120	CD
-4415.67	141118	Epithelia Healthy		-4415.67	141118	CD
-4409.67	141116	Epithelia Healthy		-4409.67	141116	CD
-4407.67	141115	Epithelia Healthy		-4407.67	141115	CD
-4388.67	141082	Epithelia Healthy		-4388.67	141082	CD
-4387.67	141080	Epithelia Healthy		-4387.67	141080	CD
-4386.67	141077	Epithelia Healthy		-4386.67	141077	CD
-4386.67	141070	Epithelia Healthy		-4386.67	141070	CD
-4387.67	141065	Epithelia Healthy		-4387.67	141065	CD
-4389.67	141062	Epithelia Healthy		-4389.67	141062	CD
-4396.67	141055	Epithelia Healthy		-4396.67	141055	CD
-4399.67	141053	Epithelia Healthy		-4399.67	141053	CD
-4405.67	141051	Epithelia Healthy		-4405.67	141051	CD
-4415.67	141049	Epithelia Healthy		-4415.67	141049	CD
-4431.67	141049	Epithelia Healthy		-4431.67	141049	CD
-4436.67	141050	Epithelia Healthy		-4436.67	141050	CD
-4438.67	141051	Epithelia Healthy		-4438.67	141051	CD
-4448.67	141061	Epithelia Healthy		-4448.67	141061	CD
-4449.67	141063	Epithelia Healthy		-4449.67	141063	CD
-4437.67	141116	Epithelia Healthy		-4437.67	141116	CD
-4435.67	141120	Epithelia Healthy		-4435.67	141120	CD
-4434.67	141121	Epithelia Healthy		-4434.67	141121	CD
-4433.67	141121	Epithelia Healthy		-4433.67	141121	CD
-3435.67	142743	Epithelia Injured		-3435.67	142743	PT
-3432.67	142741	Epithelia Injured		-3432.67	142741	PT
-3421.67	142730	Epithelia Injured		-3421.67	142730	PT
-3419.67	142727	Epithelia Injured		-3419.67	142727	PT
-3417.67	142723	Epithelia Injured		-3417.67	142723	PT
-3417.67	142705	Epithelia Injured		-3417.67	142705	PT
-3419.67	142697	Epithelia Injured		-3419.67	142697	PT
-3425.67	142687	Epithelia Injured		-3425.67	142687	PT
-3427.67	142684	Epithelia Injured		-3427.67	142684	PT
-3429.67	142682	Epithelia Injured		-3429.67	142682	PT
-3434.67	142680	Epithelia Injured		-3434.67	142680	PT
-3448.67	142677	Epithelia Injured		-3448.67	142677	PT
-3457.67	142677	Epithelia Injured		-3457.67	142677	PT
-3460.67	142679	Epithelia Injured		-3460.67	142679	PT
-3469.67	142688	Epithelia Injured		-3469.67	142688	PT
-3471.67	142691	Epithelia Injured		-3471.67	142691	PT
-3475.67	142699	Epithelia Injured		-3475.67	142699	PT
-3477.67	142707	Epithelia Injured		-3477.67	142707	PT
-3478.67	142712	Epithelia Injured		-3478.67	142712	PT
-3478.67	142719	Epithelia Injured		-3478.67	142719	PT
-3477.67	142724	Epithelia Injured		-3477.67	142724	PT
-3438.67	142743	Epithelia Injured		-3438.67	142743	PT
-3435.67	142743	Epithelia Injured		-3435.67	142743	PT
-4208.67	141126	Fibroblast		-4208.67	141126	Fibroblast
-4204.67	141125	Fibroblast		-4204.67	141125	Fibroblast
-4188.67	141115	Fibroblast		-4188.67	141115	Fibroblast
-4187.67	141114	Fibroblast		-4187.67	141114	Fibroblast
-4175.67	141099	Fibroblast		-4175.67	141099	Fibroblast
-4169.67	141088	Fibroblast		-4169.67	141088	Fibroblast
-4168.67	141086	Fibroblast		-4168.67	141086	Fibroblast
-4168.67	141077	Fibroblast		-4168.67	141077	Fibroblast
-4169.67	141073	Fibroblast		-4169.67	141073	Fibroblast
-4171.67	141070	Fibroblast		-4171.67	141070	Fibroblast
-4172.67	141069	Fibroblast		-4172.67	141069	Fibroblast
-4175.67	141067	Fibroblast		-4175.67	141067	Fibroblast
-4195.67	141067	Fibroblast		-4195.67	141067	Fibroblast
-4207.67	141071	Fibroblast		-4207.67	141071	Fibroblast
-4216.67	141077	Fibroblast		-4216.67	141077	Fibroblast
-4225.67	141086	Fibroblast		-4225.67	141086	Fibroblast
-4227.67	141089	Fibroblast		-4227.67	141089	Fibroblast
-4233.67	141101	Fibroblast		-4233.67	141101	Fibroblast
-4234.67	141106	Fibroblast		-4234.67	141106	Fibroblast
-4234.67	141111	Fibroblast		-4234.67	141111	Fibroblast
-4233.67	141116	Fibroblast		-4233.67	141116	Fibroblast
-4231.67	141119	Fibroblast		-4231.67	141119	Fibroblast
-4229.67	141121	Fibroblast		-4229.67	141121	Fibroblast
-4226.67	141123	Fibroblast		-4226.67	141123	Fibroblast
-4218.67	141125	Fibroblast		-4218.67	141125	Fibroblast
-4213.67	141126	Fibroblast		-4213.67	141126	Fibroblast
-4208.67	141126	Fibroblast		-4208.67	141126	Fibroblast
-3144.67	141122	Other		-3144.67	141122	Endothelia
-3142.67	141121	Other		-3142.67	141121	Endothelia
-3140.67	141119	Other		-3140.67	141119	Endothelia
-3140.67	141115	Other		-3140.67	141115	Endothelia
-3141.67	141103	Other		-3141.67	141103	Endothelia
-3147.67	141083	Other		-3147.67	141083	Endothelia
-3151.67	141073	Other		-3151.67	141073	Endothelia
-3153.67	141069	Other		-3153.67	141069	Endothelia
-3161.67	141069	Other		-3161.67	141069	Endothelia
-3166.67	141074	Other		-3166.67	141074	Endothelia
-3178.67	141089	Other		-3178.67	141089	Endothelia
-3184.67	141100	Other		-3184.67	141100	Endothelia
-3184.67	141101	Other		-3184.67	141101	Endothelia
-3182.67	141103	Other		-3182.67	141103	Endothelia
-3176.67	141108	Other		-3176.67	141108	Endothelia
-3170.67	141112	Other		-3170.67	141112	Endothelia
-3163.67	141116	Other		-3163.67	141116	Endothelia
-3157.67	141119	Other		-3157.67	141119	Endothelia
-3147.67	141122	Other		-3147.67	141122	Endothelia
-3144.67	141122	Other		-3144.67	141122	Endothelia
-3123.67	141124	Leukocyte		-3123.67	141124	B Cell
-3119.67	141122	Leukocyte		-3119.67	141122	B Cell
-3110.67	141117	Leukocyte		-3110.67	141117	B Cell
-3102.67	141112	Leukocyte		-3102.67	141112	B Cell
-3101.67	141111	Leukocyte		-3101.67	141111	B Cell
-3097.67	141103	Leukocyte		-3097.67	141103	B Cell
-3097.67	141089	Leukocyte		-3097.67	141089	B Cell
-3103.67	141071	Leukocyte		-3103.67	141071	B Cell
-3105.67	141068	Leukocyte		-3105.67	141068	B Cell
-3106.67	141067	Leukocyte		-3106.67	141067	B Cell
-3114.67	141061	Leukocyte		-3114.67	141061	B Cell
-3117.67	141059	Leukocyte		-3117.67	141059	B Cell
-3143.67	141059	Leukocyte		-3143.67	141059	B Cell
-3146.67	141061	Leukocyte		-3146.67	141061	B Cell
-3153.67	141068	Leukocyte		-3153.67	141068	B Cell
-3146.67	141094	Leukocyte		-3146.67	141094	B Cell
-3141.67	141112	Leukocyte		-3141.67	141112	B Cell
-3139.67	141116	Leukocyte		-3139.67	141116	B Cell
-3136.67	141119	Leukocyte		-3136.67	141119	B Cell
-3130.67	141123	Leukocyte		-3130.67	141123	B Cell
-3125.67	141124	Leukocyte		-3125.67	141124	B Cell
-3123.67	141124	Leukocyte		-3123.67	141124	B Cell
-5153.67	141111	Leukocyte		-5153.67	141111	Myeloid Cell
-5147.67	141108	Leukocyte		-5147.67	141108	Myeloid Cell
-5124.67	141093	Leukocyte		-5124.67	141093	Myeloid Cell
-5123.67	141092	Leukocyte		-5123.67	141092	Myeloid Cell
-5123.67	141077	Leukocyte		-5123.67	141077	Myeloid Cell
-5129.67	141059	Leukocyte		-5129.67	141059	Myeloid Cell
-5131.67	141056	Leukocyte		-5131.67	141056	Myeloid Cell
-5138.67	141049	Leukocyte		-5138.67	141049	Myeloid Cell
-5141.67	141047	Leukocyte		-5141.67	141047	Myeloid Cell
-5145.67	141045	Leukocyte		-5145.67	141045	Myeloid Cell
-5157.67	141045	Leukocyte		-5157.67	141045	Myeloid Cell
-5161.67	141047	Leukocyte		-5161.67	141047	Myeloid Cell
[truncated: 76,657 more rows]

## Sheet: Figure 4e
Zoom 1, segmentations:				Zoom 1, molecules:				Zoom 2, segmentations:				Zoom 2, molecules:				Zoom 3, segmentations:				Zoom 3, molecules:
[truncated: 10,034 more rows]

[truncated: 5 more sheets: Figure 4f, Figure 4g, Figure 4h, Figure 4i, Figure 4j]
