# Supplementary material for: Multiomic analysis of human kidney disease identifies a tractable inflammatory and pro-fibrotic tubular cell phenotype
Source: Nat Commun. 2025 May 22;16:4745. doi: 10.1038/s41467-025-59997-4 (PMC12095627; doi:10.1038/s41467-025-59997-4)
Supplement: Supplementary file 6 — Source Data [file 41467_2025_59997_MOESM6_ESM.zip › Source Data/FigureS16.xlsx]

## Sheet: Figure S16a
Gene	Group	Percent expressed	Avergage expression	Avergage expression scaled
LYZ	PT	2.71481	0.0370362	-0.627907
CD163	PT	2.94055	0.0372008	-0.448032
COL3A1	PT	4.54075	0.0697221	-0.788878
COL1A1	PT	5.18389	0.0777054	-0.664663
MMP7	PT	3.87645	0.0503222	-0.612582
CXCL1	PT	3.00992	0.0365776	-0.500721
CCL2	PT	3.88351	0.0549664	-0.81552
LYZ	Tubular injury	4.54449	0.0686586	0.0328515
CD163	Tubular injury	3.8895	0.0492978	0.349215
COL3A1	Tubular injury	8.95028	0.140669	0.0405943
COL1A1	Tubular injury	9.40299	0.146487	0.0680015
MMP7	Tubular injury	6.07602	0.0770387	0.140066
CXCL1	Tubular injury	3.77969	0.0437304	0.04648
CCL2	Tubular injury	6.83119	0.0977672	0.712308
LYZ	Endothelia	3.5794	0.0538026	-0.275097
CD163	Endothelia	3.55708	0.0461378	0.141848
COL3A1	Endothelia	10.5224	0.151362	0.161112
COL1A1	Endothelia	11.7949	0.177705	0.386145
MMP7	Endothelia	3.42313	0.0455425	-0.749249
CXCL1	Endothelia	2.69385	0.0322965	-0.830048
CCL2	Endothelia	4.70308	0.0638488	-0.493416
LYZ	CD	3.22852	0.0453485	-0.452287
CD163	CD	3.08855	0.0374172	-0.433688
COL3A1	CD	4.47887	0.064477	-0.852368
COL1A1	CD	5.31865	0.0732481	-0.713743
MMP7	CD	5.57992	0.0646636	-0.20621
CXCL1	CD	3.14454	0.0363908	-0.515066
CCL2	CD	4.18961	0.0575721	-0.720749
LYZ	LOH	2.40693	0.0312099	-0.751844
CD163	LOH	2.59146	0.0311297	-0.851656
COL3A1	LOH	6.37837	0.0919849	-0.522814
COL1A1	LOH	7.24487	0.101292	-0.408281
MMP7	LOH	4.38062	0.050345	-0.61193
CXCL1	LOH	3.27744	0.0365051	-0.506286
CCL2	LOH	4.58521	0.0613768	-0.582789
LYZ	Fibrotic	10.0854	0.178176	2.17903
CD163	Fibrotic	5.93152	0.0752723	2.03043
COL3A1	Fibrotic	17.6426	0.335997	2.08226
COL1A1	Fibrotic	18.0363	0.355592	2.05201
MMP7	Fibrotic	10.7071	0.151696	2.14826
CXCL1	Fibrotic	5.69205	0.0713118	2.12198
CCL2	Fibrotic	9.67326	0.133114	1.92979
LYZ	Glomerular	3.97419	0.0619949	-0.104747
CD163	Glomerular	2.74997	0.032083	-0.788119
COL3A1	Glomerular	8.59366	0.126583	-0.11991
COL1A1	Glomerular	4.59534	0.0727295	-0.719467
MMP7	Glomerular	5.53009	0.0681462	-0.108357
CXCL1	Glomerular	3.69678	0.0455313	0.183664
CCL2	Glomerular	5.58437	0.07677	-0.0296238

## Sheet: Figure S16c
Group	Ratio fibrotic niche	Ratio injury niche	Ratio healthy niche
B Cell	0.365463	-0.195903	-0.0579031
Endothelia	-0.16452	-0.0583305	0.0630924
Endothelia Glomerular	-0.966313	-0.979409	0.39001
Epithelia Inflammatory	0.631128	0.133517	-0.306725
Epithelia Injured	0.315784	0.386694	-0.279945
Fibroblast	0.0521401	0.0815886	-0.0449004
IC	-0.50831	-0.0370177	0.129998
LOH-DCT	-0.709869	-0.194489	0.208416
Macrophage	0.368403	0.0868231	-0.160351
Mast Cell	0.0575988	0.0571234	-0.0374844
Mesangial Cell	-0.838237	-0.932246	0.368384
Monocyte	0.665496	-0.00325741	-0.265538
Myofibroblast	0.69062	0.115308	-0.332016
NK	0.662037	0.145736	-0.32989
PC	-0.584772	-0.0756786	0.155264
PEC	-0.496279	-0.780969	0.296127
PT	-0.559329	-0.11131	0.161152
Plasma Cell	0.663464	0.0976485	-0.308222
Podocyte	-0.878983	-0.905662	0.369648
SMC	-0.32527	-0.153586	0.12822
T Cell	0.742765	-0.0378015	-0.295353
cDC	0.811407	0.0510693	-0.376958

## Sheet: Figure S16d
%Inflammatory PT vs %Fibrotic niche			%Fibrotic niche vs %Fibrosis			%Fibrotic niche vs eGFR
% cells in fibrotic niche	% PT Inflammatory		% cells in fibrotic niche	% Fibrosis		% cells in fibrotic niche	eGFR
0.113759	4.0885		0.113759	0		0.113759	114
30.5867	11.0713		0.303811	10		30.5867	27
64.9687	18.0601		5.59947	15		64.9687	28
51.8481	17.0358		1.273	25		51.8481	46
9.88074	7.36086		51.8481	35		9.88074	47
8.4898	10.6966		8.4898	35		8.4898	47
5.59947	9.31104		9.88074	40		5.59947	82
1.273	6.16642		30.5867	50		1.273	82
0.303811	7.48677		64.9687	60		0.303811	88
