# Supplementary material for: Multiomic analysis of human kidney disease identifies a tractable inflammatory and pro-fibrotic tubular cell phenotype
Source: Nat Commun. 2025 May 22;16:4745. doi: 10.1038/s41467-025-59997-4 (PMC12095627; doi:10.1038/s41467-025-59997-4)
Supplement: Supplementary file 6 — Source Data [file 41467_2025_59997_MOESM6_ESM.zip › Source Data/Figure8.xlsx]

## Sheet: Figure 8b
Group	Kidney weight
IRI + T5224	0.0843
IRI + T5224	0.095
IRI + T5224	0.1162
IRI + T5224	0.1164
IRI + T5224	0.1218
IRI + T5224	0.12
IRI + T5224	0.1124
IRI + T5224	0.1078
IRI + Vehicle	0.0875
IRI + Vehicle	0.0636
IRI + Vehicle	0.0895
IRI + Vehicle	0.095
IRI + Vehicle	0.1022
IRI + Vehicle	0.0887
Sham + T5224	0.1398
Sham + T5224	0.1653
Sham + T5224	0.139
Sham + T5224	0.152
Sham + Vehicle	0.1495
Sham + Vehicle	0.1488
Sham + Vehicle	0.12289
Sham + Vehicle	0.1512

## Sheet: Figure 8c
Group	PSR
IRI + T5224	25.2002
IRI + T5224	27.9318
IRI + T5224	11.4256
IRI + T5224	8.2092
IRI + T5224	6.4765
IRI + T5224	12.1033
IRI + T5224	14.879
IRI + T5224	18.3283
IRI + Vehicle	49.9237
IRI + Vehicle	65.9471
IRI + Vehicle	35.8974
IRI + Vehicle	23.1598
IRI + Vehicle	22.665
IRI + Vehicle	23.6862

## Sheet: Figure 8d
Group	IBA1
IRI + T5224	1.81333
IRI + T5224	1.265
IRI + T5224	1.6742
IRI + T5224	1.6868
IRI + T5224	1.5962
IRI + T5224	1.7266
IRI + T5224	1.3095
IRI + T5224	1.14775
IRI + Vehicle	3.0378
IRI + Vehicle	2.2902
IRI + Vehicle	1.80075
IRI + Vehicle	2.0156
IRI + Vehicle	2.1515
IRI + Vehicle	2.04225

## Sheet: Figure 8e
Group	Variable	Value
IRI + T5224	qpcr_col1a1	22.17
IRI + T5224	qpcr_col1a1	23.57
IRI + T5224	qpcr_col1a1	18.33
IRI + T5224	qpcr_col1a1	46.94
IRI + T5224	qpcr_col1a1	20.8
IRI + T5224	qpcr_col1a1	26.39
IRI + T5224	qpcr_col1a1	18.59
IRI + T5224	qpcr_col1a1	16.11
IRI + Vehicle	qpcr_col1a1	26.41
IRI + Vehicle	qpcr_col1a1	33.35
IRI + Vehicle	qpcr_col1a1	34.41
IRI + Vehicle	qpcr_col1a1	49.27
Sham + T5224	qpcr_col1a1	0.98
Sham + T5224	qpcr_col1a1	0.8
Sham + T5224	qpcr_col1a1	0.79
Sham + T5224	qpcr_col1a1	1.11
Sham + Vehicle	qpcr_col1a1	0.84
Sham + Vehicle	qpcr_col1a1	2.27
Sham + Vehicle	qpcr_col1a1	0.52
Sham + Vehicle	qpcr_col1a1	1.01
IRI + T5224	qpcr_cd68	9.17
IRI + T5224	qpcr_cd68	8.43
IRI + T5224	qpcr_cd68	6.34
IRI + T5224	qpcr_cd68	9.46
IRI + T5224	qpcr_cd68	5.82
IRI + T5224	qpcr_cd68	6.72
IRI + T5224	qpcr_cd68	5.64
IRI + T5224	qpcr_cd68	6.04
IRI + Vehicle	qpcr_cd68	10.21
IRI + Vehicle	qpcr_cd68	12.54
IRI + Vehicle	qpcr_cd68	9.86
IRI + Vehicle	qpcr_cd68	14.77
Sham + T5224	qpcr_cd68	0.82
Sham + T5224	qpcr_cd68	1.98
Sham + T5224	qpcr_cd68	0.71
Sham + T5224	qpcr_cd68	3.75
Sham + Vehicle	qpcr_cd68	0.78
Sham + Vehicle	qpcr_cd68	1.34
Sham + Vehicle	qpcr_cd68	0.85
Sham + Vehicle	qpcr_cd68	1.13
IRI + T5224	qpcr_arg1	6.45
IRI + T5224	qpcr_arg1	18.9
IRI + T5224	qpcr_arg1	5.66
IRI + T5224	qpcr_arg1	18.63
IRI + T5224	qpcr_arg1	6.9
IRI + T5224	qpcr_arg1	4.52
IRI + T5224	qpcr_arg1	12.89
IRI + T5224	qpcr_arg1	8.15
IRI + Vehicle	qpcr_arg1	33.79
IRI + Vehicle	qpcr_arg1	20.31
IRI + Vehicle	qpcr_arg1	21.34
IRI + Vehicle	qpcr_arg1	11.44
Sham + T5224	qpcr_arg1	0.07
Sham + T5224	qpcr_arg1	NA
Sham + T5224	qpcr_arg1	0.52
Sham + T5224	qpcr_arg1	1.1
Sham + Vehicle	qpcr_arg1	1.12
Sham + Vehicle	qpcr_arg1	0.53
Sham + Vehicle	qpcr_arg1	1.33
Sham + Vehicle	qpcr_arg1	1.28

## Sheet: Figure 8f
Group	Value
IRI + T5224	4.45381
IRI + T5224	7.15758
IRI + T5224	4.34833
IRI + T5224	6.91719
IRI + T5224	5.57971
IRI + T5224	5.4532
IRI + T5224	8.76429
IRI + T5224	7.69122
IRI + Vehicle	12.4087
IRI + Vehicle	7.67116
IRI + Vehicle	9.31521
IRI + Vehicle	10.0835

## Sheet: Figure 8g
Group	Variable	Value
IRI + T5224	qpcr_havcr1	29.75
IRI + T5224	qpcr_havcr1	56.64
IRI + T5224	qpcr_havcr1	80.83
IRI + T5224	qpcr_havcr1	72.54
IRI + T5224	qpcr_havcr1	46.71
IRI + T5224	qpcr_havcr1	49.72
IRI + T5224	qpcr_havcr1	64.17
IRI + T5224	qpcr_havcr1	55.32
IRI + Vehicle	qpcr_havcr1	108.44
IRI + Vehicle	qpcr_havcr1	132.03
IRI + Vehicle	qpcr_havcr1	101.6
IRI + Vehicle	qpcr_havcr1	59.95
Sham + T5224	qpcr_havcr1	0.74
Sham + T5224	qpcr_havcr1	3
Sham + T5224	qpcr_havcr1	1.21
Sham + T5224	qpcr_havcr1	6.33
Sham + Vehicle	qpcr_havcr1	1.24
Sham + Vehicle	qpcr_havcr1	1.23
Sham + Vehicle	qpcr_havcr1	0.68
Sham + Vehicle	qpcr_havcr1	0.96
IRI + T5224	qpcr_vcam1	9.79
IRI + T5224	qpcr_vcam1	12.15
IRI + T5224	qpcr_vcam1	17.43
IRI + T5224	qpcr_vcam1	11.76
IRI + T5224	qpcr_vcam1	14.33
IRI + T5224	qpcr_vcam1	15.85
IRI + T5224	qpcr_vcam1	11.97
IRI + T5224	qpcr_vcam1	14.81
IRI + Vehicle	qpcr_vcam1	20.9
IRI + Vehicle	qpcr_vcam1	20.75
IRI + Vehicle	qpcr_vcam1	17.92
IRI + Vehicle	qpcr_vcam1	14.39
Sham + T5224	qpcr_vcam1	0.7
Sham + T5224	qpcr_vcam1	2.13
Sham + T5224	qpcr_vcam1	0.71
Sham + T5224	qpcr_vcam1	1.73
Sham + Vehicle	qpcr_vcam1	0.9
Sham + Vehicle	qpcr_vcam1	1.21
Sham + Vehicle	qpcr_vcam1	0.85
Sham + Vehicle	qpcr_vcam1	1.08
IRI + T5224	qpcr_cdkn1a	5.02
IRI + T5224	qpcr_cdkn1a	5.96
IRI + T5224	qpcr_cdkn1a	4.36
IRI + T5224	qpcr_cdkn1a	3.17
IRI + T5224	qpcr_cdkn1a	5.6
IRI + T5224	qpcr_cdkn1a	4.18
IRI + T5224	qpcr_cdkn1a	6.75
IRI + T5224	qpcr_cdkn1a	5.96
IRI + Vehicle	qpcr_cdkn1a	14.63
IRI + Vehicle	qpcr_cdkn1a	18.1
IRI + Vehicle	qpcr_cdkn1a	8.91
IRI + Vehicle	qpcr_cdkn1a	5.05
Sham + T5224	qpcr_cdkn1a	0.88
Sham + T5224	qpcr_cdkn1a	0.93
Sham + T5224	qpcr_cdkn1a	1.15
Sham + T5224	qpcr_cdkn1a	0.67
Sham + Vehicle	qpcr_cdkn1a	1.02
Sham + Vehicle	qpcr_cdkn1a	0.99
Sham + Vehicle	qpcr_cdkn1a	0.99
Sham + Vehicle	qpcr_cdkn1a	NA
IRI + T5224	qpcr_icam	1.88
IRI + T5224	qpcr_icam	2.07
IRI + T5224	qpcr_icam	2.5
IRI + T5224	qpcr_icam	1.61
IRI + T5224	qpcr_icam	2.15
IRI + T5224	qpcr_icam	2.11
IRI + T5224	qpcr_icam	2.57
IRI + T5224	qpcr_icam	2.4
IRI + Vehicle	qpcr_icam	2.71
IRI + Vehicle	qpcr_icam	3.63
IRI + Vehicle	qpcr_icam	3.26
IRI + Vehicle	qpcr_icam	2.25
Sham + T5224	qpcr_icam	1.25
Sham + T5224	qpcr_icam	0.77
Sham + T5224	qpcr_icam	0.98
Sham + T5224	qpcr_icam	0.43
Sham + Vehicle	qpcr_icam	1.76
Sham + Vehicle	qpcr_icam	0.72
Sham + Vehicle	qpcr_icam	0.83
Sham + Vehicle	qpcr_icam	0.95
IRI + T5224	qpcr_pdgfa	1.97
IRI + T5224	qpcr_pdgfa	1.2
IRI + T5224	qpcr_pdgfa	0.93
IRI + T5224	qpcr_pdgfa	1.15
IRI + T5224	qpcr_pdgfa	1.14
IRI + T5224	qpcr_pdgfa	0.97
IRI + T5224	qpcr_pdgfa	1.55
IRI + T5224	qpcr_pdgfa	1.41
IRI + Vehicle	qpcr_pdgfa	2
IRI + Vehicle	qpcr_pdgfa	2.49
IRI + Vehicle	qpcr_pdgfa	2.03
IRI + Vehicle	qpcr_pdgfa	1.84
Sham + T5224	qpcr_pdgfa	0.66
Sham + T5224	qpcr_pdgfa	1
Sham + T5224	qpcr_pdgfa	1.01
Sham + T5224	qpcr_pdgfa	0.52
Sham + Vehicle	qpcr_pdgfa	1.3
Sham + Vehicle	qpcr_pdgfa	0.71
Sham + Vehicle	qpcr_pdgfa	1.01
Sham + Vehicle	qpcr_pdgfa	1.07
IRI + T5224	qpcr_tgfb1	2.41
IRI + T5224	qpcr_tgfb1	2.01
IRI + T5224	qpcr_tgfb1	1.75
IRI + T5224	qpcr_tgfb1	2.43
IRI + T5224	qpcr_tgfb1	1.96
IRI + T5224	qpcr_tgfb1	1.8
IRI + T5224	qpcr_tgfb1	2.22
IRI + T5224	qpcr_tgfb1	1.6
IRI + Vehicle	qpcr_tgfb1	2.46
IRI + Vehicle	qpcr_tgfb1	2.22
IRI + Vehicle	qpcr_tgfb1	2.4
IRI + Vehicle	qpcr_tgfb1	2.44
Sham + T5224	qpcr_tgfb1	1
Sham + T5224	qpcr_tgfb1	0.8
Sham + T5224	qpcr_tgfb1	1
Sham + T5224	qpcr_tgfb1	1.16
Sham + Vehicle	qpcr_tgfb1	1.23
Sham + Vehicle	qpcr_tgfb1	0.98
Sham + Vehicle	qpcr_tgfb1	0.85
Sham + Vehicle	qpcr_tgfb1	0.98

## Sheet: Figure 8i
Group	Value
PT Injured	1.37095844714667e-05
PT Inflammatory	-5.64698e-06
PT S1	3.63128411337339e-06
PT Injured	6.3286260496104e-06
PT S2	0.693151
PT S3	0.693146
PT Injured	1.94593
PT Injured	0.693146
PT Inflammatory	1.60946
PT Injured	1.09861
PT Injured	1.09863
PT Injured	2.28664539270111e-05
PT S2	-1.38886e-05
PT Injured	1.38629
PT S1	0.693146
PT S3	6.35950398070074e-06
PT S2	-2.84253e-06
PT Injured	-2.65646e-05
PT Injured	-2.44047e-05
PT Injured	1.32011334573019e-05
PT Inflammatory	0.693144
PT S2	0.693129
PT Injured	-1.71917e-06
PT Injured	1.79177
PT Injured	0.693166
PT S2	-4.30469e-06
PT Inflammatory	0.693145
PT Inflammatory	0.69313
PT Injured	1.09862
PT Injured	-6.39995e-06
PT Inflammatory	1.09862
PT S1	0.693154
PT Injured	1.3863
PT S2	-6.08926e-06
PT Inflammatory	1.3863
PT Injured	1.79174
PT S3	-7.84459e-06
PT Injured	-8.50908e-06
PT Injured	0.693123
PT Inflammatory	1.09861
PT Injured	1.09861
PT Injured	1.09861
PT Inflammatory	0.693155
PT S2	-7.26705e-06
PT Injured	1.38628
PT Injured	1.94591
PT S3	0.693139
PT Injured	2.07946
PT Inflammatory	1.09861
PT Inflammatory	6.55647883402207e-06
PT Injured	0.69315
PT S2	-7.83839e-06
PT Inflammatory	1.79178
PT S1	6.42899305717316e-06
PT Inflammatory	0.693148
PT S1	2.76550747291463e-06
PT S1	6.79288816055271e-06
PT Inflammatory	1.60944
PT Inflammatory	0.693117
PT Inflammatory	2.84882953530659e-06
PT Inflammatory	0.693144
PT Injured	1.60944
PT Injured	5.81823727365507e-06
PT Injured	1.09863
PT S2	1.38629
PT Injured	0.69316
PT Inflammatory	1.79176
PT Injured	0.693158
PT Injured	1.09862
PT Injured	1.60945
PT Injured	-1.04312e-05
PT Inflammatory	1.09861
PT S1	6.23518161999544e-06
PT Injured	-9.53523e-06
PT Injured	1.60943
PT Inflammatory	1.3863
PT Injured	7.68178737834591e-06
PT S2	4.63767588540167e-06
PT S2	-8.85776e-06
PT Injured	0.693136
PT S1	1.51270700980493e-05
PT Injured	0.69315
PT Inflammatory	1.09861
PT Injured	1.60944
PT Injured	0.693135
PT Injured	1.09862
PT Injured	-2.1714e-06
PT Inflammatory	-1.82757e-06
PT Inflammatory	1.09862
PT S1	8.21773110508249e-06
PT S2	1.39211637593427e-05
PT S1	1.09861
PT Inflammatory	1.09862
PT Injured	1.09863
PT Injured	1.0986
PT Injured	1.60943
PT Injured	1.60943
PT Injured	1.38628
PT S1	0.693148
PT Injured	0.693154
PT Injured	1.20096537559849e-05
PT Injured	1.04475108716773e-05
PT Inflammatory	0.693137
PT S2	0.693166
PT Inflammatory	1.09861
PT Injured	1.94591
PT Injured	1.09861
PT S2	0.693146
PT Inflammatory	1.09861
PT Injured	1.19160957997006e-06
PT Injured	0.693147
PT S3	1.08072727942033e-06
PT Injured	-4.85435e-06
PT Inflammatory	-5.04217e-06
PT Injured	-1.6611e-05
PT Inflammatory	0.693143
PT Inflammatory	0.693142
PT S1	0.693174
PT S2	1.0986
PT Inflammatory	1.94591
PT Inflammatory	0.693132
PT Inflammatory	1.0986
PT Injured	1.3863
PT Injured	0.693137
PT Injured	1.60944
PT S1	-4.28259e-06
PT Inflammatory	1.79175
PT S1	0.693127
PT Injured	0.693135
PT Inflammatory	0.693149
PT Injured	5.67620594423535e-06
PT Inflammatory	-4.92877e-06
PT Inflammatory	1.79176
PT Injured	1.38631
PT Injured	1.43985574297619e-05
PT Injured	0.693136
PT Inflammatory	0.693146
PT S1	1.2014984009197e-05
PT Injured	-4.6973e-06
PT Inflammatory	0.693147
PT Injured	-8.61073e-07
PT S2	-8.87679e-06
PT Injured	-4.44684e-06
PT Injured	-2.94449e-07
PT Injured	1.79176
PT Injured	1.1133860233682e-05
PT S1	-4.80993e-06
PT S2	-4.33169e-06
PT Injured	1.09862
PT S1	-1.05637e-05
PT Injured	2.39789
PT Injured	0.693132
PT S2	1.16716954923568e-05
PT S2	-2.73646e-06
PT Inflammatory	1.38629
PT S2	0.693135
PT Inflammatory	1.09861
PT Injured	1.38629
PT S2	0.693142
PT Inflammatory	1.28767524558459e-05
PT Inflammatory	1.79176
PT Inflammatory	0.693136
PT S2	1.09861
PT S1	-3.62738e-06
PT Injured	1.3863
PT Injured	0.693162
PT Injured	0.693137
PT Inflammatory	1.09862
PT Injured	8.48980586784873e-07
PT Injured	8.95565582264545e-06
PT S1	1.09861
PT Injured	0.693156
PT Injured	-1.74506e-05
PT Injured	1.09863
PT S1	8.64777978518578e-06
PT Injured	1.09861
PT Injured	-1.44901e-05
PT Injured	1.3863
PT Injured	0.693152
PT Injured	0.693147
PT Inflammatory	2.07944
PT Inflammatory	0.693141
PT Inflammatory	1.09862
PT Injured	1.09862
PT S2	-2.79259e-06
PT Injured	1.60942
PT S2	1.09862
PT Injured	0.693153
PT Inflammatory	2.30258
PT S3	-1.59459e-05
PT Injured	1.09861
PT Injured	1.94591
PT S2	2.52611703364455e-06
PT Injured	1.0986
PT Inflammatory	-9.5917e-06
PT Injured	0.693158
PT Inflammatory	4.03774904715714e-06
PT Inflammatory	1.60944
PT Injured	1.81522844615395e-05
PT Injured	1.28821428602383e-06
PT Injured	1.09859
PT S3	3.3377719743357e-06
PT Injured	1.17132512735879e-05
PT Inflammatory	1.60946
PT Injured	0.693133
PT Inflammatory	-1.15086e-05
PT Injured	1.09861
PT Inflammatory	1.0986
PT S2	0.693141
PT Inflammatory	-1.85378e-06
PT Inflammatory	0.693135
PT Inflammatory	2.03697216698315e-05
PT Injured	1.07774744885547e-06
PT Injured	0.693146
PT S1	4.95619641604594e-06
PT Injured	0.693148
PT Injured	-1.32088e-06
PT Injured	1.4767874235521e-05
PT Inflammatory	-2.1703e-06
PT Injured	0.693134
PT Inflammatory	1.09862
PT Injured	1.09861
PT Inflammatory	1.38629
PT Inflammatory	1.38628
PT S2	0.693151
PT Injured	-1.74018e-06
PT Injured	0.693152
PT Injured	1.60944
PT Injured	0.693141
PT Inflammatory	0.69316
PT S2	-2.71764e-06
PT Inflammatory	0.693157
PT Injured	0.693135
PT Injured	1.38629
PT S1	1.09861
PT Injured	1.38629
PT Injured	1.38631
PT Injured	0.693147
PT Injured	1.60944
PT Injured	1.79175
PT Injured	-7.29217e-06
PT Inflammatory	1.09862
PT Inflammatory	0.69316
PT Inflammatory	0.69316
PT Injured	-1.38064e-05
PT Injured	1.09863
PT Inflammatory	0.693157
PT Inflammatory	-2.67175e-07
PT S1	7.03607778798261e-06
PT S1	0.693137
PT Injured	-1.09616e-05
PT S2	4.90504509375971e-07
PT Injured	-1.1985e-05
PT S2	1.90018998559748e-06
PT S3	0.69316
PT S3	-1.03387e-05
PT Inflammatory	1.0986
PT Injured	4.65639394508634e-07
PT Inflammatory	1.0986
PT Inflammatory	1.38629
PT Injured	0.693156
PT Inflammatory	1.79177
PT S3	3.83846665027094e-06
PT Injured	0.693129
PT Injured	-5.39967e-07
PT Injured	1.09862
PT S1	0.693155
PT Injured	0.693145
PT S2	1.09859
PT Injured	6.09666388011166e-07
PT Injured	1.60944
PT Inflammatory	1.79176
PT Injured	1.09861
PT S1	4.31565372868771e-06
PT Injured	1.60943
PT Injured	1.30997822575155e-05
PT Injured	4.70393399873943e-06
PT S2	-1.24267e-05
PT Injured	1.38157545638553e-05
PT Injured	0.693159
PT Injured	1.60945
PT Injured	-1.66263e-05
PT Injured	1.09861
PT S1	0.693154
PT Injured	1.38629
PT Injured	3.48012303661307e-06
PT Injured	1.94593
PT Inflammatory	1.0986
PT Injured	1.38627
PT Injured	1.09862
PT S1	0.69314
PT Injured	1.09862
PT S2	0.693139
PT Injured	2.21205548033514e-05
PT Inflammatory	-1.23706e-06
PT S3	-4.77336e-06
PT Inflammatory	1.60944
PT S2	0.693156
PT Injured	0.693148
PT S1	-1.62562e-05
PT Injured	0.693147
PT Injured	1.3863
PT Injured	3.89909128725626e-07
PT S1	0.693155
PT S1	1.09861
PT S1	0.693147
PT Injured	0.693152
PT S3	9.92943636775734e-06
PT Injured	1.60943
PT S3	-3.34875e-07
PT Injured	0.693146
PT S1	-7.58921e-06
PT Injured	1.0986
PT S3	-6.30732e-06
PT S1	5.86807720012995e-06
PT S1	0.693143
PT S3	0.693139
PT S1	1.63416319486097e-06
PT S2	0.693135
PT S1	0.693158
PT S1	1.09861
PT S3	1.89128811680665e-06
PT S1	5.10063315749732e-07
PT S1	1.38629
PT S3	1.80938204244287e-05
PT S2	0.693139
PT S1	0.693159
PT S1	1.09861
PT S3	-8.35206e-06
PT Injured	0.693146
PT S1	0.693155
PT S3	0.693143
PT S1	-7.72082e-06
PT S3	1.52764106747895e-06
PT S1	9.88596845178799e-06
PT S1	-7.34583e-07
PT S3	-1.38703e-05
PT Injured	1.38628
PT S3	-7.68395e-06
PT S1	-5.27108e-06
PT S2	0.693147
PT Injured	6.70498070996282e-06
PT S2	-4.34617e-06
PT S1	0.693136
PT S2	6.071059948785e-06
PT S2	2.75456968739591e-06
PT S3	1.09862
PT Inflammatory	0.69313
PT S2	8.73190888948744e-07
PT S3	1.35336189394267e-05
PT Injured	7.24173800683369e-06
PT S2	-8.32553e-06
PT S3	1.09862
PT S2	1.0986
PT S3	-4.53398e-06
PT S1	0.693159
PT S3	0.693144
PT S1	0.693155
PT Inflammatory	-2.91228e-06
PT S1	0.693131
PT S1	-8.48816e-06
PT Inflammatory	-1.08852e-05
PT S3	-4.84291e-06
PT Injured	0.693144
PT Injured	0.693146
PT S3	1.09861
PT Injured	0.693166
PT S2	-1.386e-05
PT Injured	1.38629
PT S1	0.693151
PT S1	1.62844226581541e-05
PT S3	8.85218957136163e-07
PT Injured	0.69316
PT S2	-1.64456e-05
PT S3	1.44635652537848e-05
PT S2	-6.9056e-06
PT S3	-2.76431e-06
PT S1	-1.10942e-05
PT S2	1.09861
PT S1	1.78533905173155e-05
PT S1	2.42216335525159e-05
PT S2	0.693136
PT S1	4.85941110403099e-06
PT S1	1.38852173874429e-05
PT S3	-1.95657e-06
PT S3	-2.18175e-06
PT Inflammatory	1.79176
PT Injured	1.09862
PT S2	0.693161
PT Injured	1.09862
PT Injured	3.20188014296969e-06
PT S2	-3.0187e-06
PT S1	4.98348685557949e-06
PT Injured	0.693142
PT Inflammatory	1.09861
PT S3	1.09651344311173e-05
PT Injured	0.693152
PT S3	0.69315
PT S3	0.693145
PT S2	1.09862
PT S1	0.693161
PT S2	-8.69272e-06
PT S1	5.54869546651026e-07
PT S3	4.90669131919192e-07
PT S3	-5.78356e-06
PT S1	-9.98739e-06
PT S3	-2.43278e-08
PT S2	0.693154
PT S3	1.47684227897655e-05
PT S3	1.38628
PT S3	-7.02439e-06
PT Inflammatory	1.38629
PT S2	-1.66316e-05
PT S3	-7.50533e-06
PT S1	-7.77352e-06
PT S1	-7.2257e-06
PT S1	-2.18883e-05
PT Injured	1.3863
PT S1	-6.31923e-06
PT S3	1.09863
PT S2	0.693155
PT S3	-1.45353e-05
PT S2	9.83954210058388e-07
PT S1	-5.93771e-06
PT S3	1.3863
PT S3	5.30704154986665e-07
PT S3	-5.57024e-06
PT S3	0.693152
PT S3	1.52608158642419e-06
PT S3	0.693146
PT S1	0.693167
PT S1	0.693142
PT S3	-4.70787e-06
PT S1	-1.54594e-05
PT S1	1.09861
PT S3	8.90356305470676e-06
PT S3	0.693126
PT S2	0.693145
PT S3	-1.18165e-05
PT S1	0.693162
PT S2	1.35789553887886e-05
PT S1	0.693151
PT Injured	0.693161
PT S1	1.0986
PT S1	9.50651724971886e-06
PT S3	0.693141
PT Inflammatory	1.79176
PT S3	-2.99396e-06
PT S3	-2.78543e-06
PT S3	1.09862
PT S3	1.0986
PT S3	-2.50914e-06
PT S3	1.7100737371791e-06
PT S1	1.09861
PT S1	1.04659440835727e-06
PT S3	-3.18881e-06
PT Injured	1.61834393588343e-05
PT S3	0.693154
PT S2	0.693177
PT S1	-7.95078e-06
PT S2	8.14365914679913e-06
PT S3	2.09803081013037e-05
PT S2	0.69315
PT S1	1.38628
PT S1	1.38628
PT S2	1.38629
PT S1	1.30912436085341e-05
PT S3	7.50400486646719e-06
PT S1	1.09859
PT S1	0.69314
PT S2	1.38629
PT Injured	-1.45813e-05
PT S1	6.94529646494869e-06
PT S3	-2.46134e-05
PT S3	1.09861
PT S2	-3.91222e-06
PT S3	0.693142
PT S2	0.693144
PT Inflammatory	1.09862
PT S3	3.96326577938989e-06
PT S2	1.09861
PT S2	0.693128
PT S2	-1.43923e-05
PT S1	1.79174
PT S1	7.61863446891932e-06
PT S1	-2.43615e-06
PT S3	2.69676607418008e-06
PT S3	0.693132
PT S3	0.693142
PT S1	5.62451973173495e-06
PT Inflammatory	-1.78326e-06
PT S3	1.09861
PT S3	0.693146
PT S2	0.693159
PT Inflammatory	-6.14897e-06
PT S3	6.76126458314701e-06
PT S3	8.98599605537552e-06
PT S1	1.0986
PT S1	1.09861
PT S2	1.38629
PT S3	1.02914071931376e-05
PT Injured	1.60945
PT S3	1.09861
PT S2	0.693149
PT S2	-7.20154e-06
PT S3	-1.98124e-06
PT S1	1.0986
PT S1	0.693138
PT S1	0.693135
PT S2	8.36207703944837e-06
PT S2	1.38631
PT Injured	0.693143
PT S1	1.0986
PT S3	0.693146
PT S2	2.24190369331262e-05
PT S3	2.04131317075049e-05
PT S3	-1.7198e-05
PT S2	1.09861
PT S2	1.09863
PT S1	1.09861
PT S3	1.59741324232643e-05
PT S1	0.693144
PT S3	6.04985923915378e-06
PT Injured	0.693149
PT S3	3.22906949548006e-05
PT S3	9.2045256677252e-06
PT S3	0.693135
PT S3	-6.03881e-06
PT S3	0.693151
PT S1	0.693128
PT S1	1.09859
PT S1	-1.12182e-05
PT S3	-3.4793e-06
PT S1	0.69316
PT S3	1.60944
PT S2	1.60944
PT S3	1.09861
PT S3	-7.05237e-06
PT S1	1.36219726875099e-05
PT S3	0.693136
PT S1	1.09861
PT S1	1.09861
PT Inflammatory	1.09862
PT S2	1.60723456226119e-05
PT S3	5.13814526116594e-06
PT S3	1.38237316057303e-05
PT S2	7.63097048549903e-06
PT S3	1.09861
PT S3	1.3863
PT S3	1.37607911136477e-05
PT S1	-1.56127e-05
PT S2	3.24770660594699e-06
PT Injured	1.38629
PT S2	1.3863
PT S3	0.693155
PT S2	3.0105340384283e-06
PT S1	1.09863
PT S3	-1.52549e-05
PT S1	9.10717558486022e-06
PT S2	1.38628
PT S3	1.09862
PT S2	1.09861
PT S2	9.6726165694984e-06
PT S3	7.88123529148234e-07
PT S3	-1.5687e-05
PT S2	-2.00782e-05
PT S1	5.40973524238763e-06
PT S3	-7.33766e-07
PT S3	-5.71018e-06
PT S1	-3.11068e-06
PT Injured	-6.71415e-06
PT S3	-1.5734e-06
PT S3	0.693138
PT S1	1.09859
PT S3	0.693145
PT S2	0.693158
PT S1	0.693166
PT S3	0.693147
PT S2	1.09861
PT S3	9.6298228123987e-06
PT S1	0.693148
PT S1	1.09861
PT S2	-1.7373e-05
PT S3	-1.2637e-05
PT S1	0.693151
PT S3	0.693133
PT S1	1.0484573701547e-05
PT S1	-1.34643e-05
PT S3	1.38629
PT S3	-2.33596e-08
PT S1	0.693147
PT S3	1.51947321984398e-06
PT S2	5.98511131401079e-06
PT S2	-1.26212e-06
PT S3	-2.48536e-06
PT S1	1.3863
PT Injured	-4.33642e-06
PT Inflammatory	1.09863
PT S1	1.09859
PT S1	1.02700461929143e-05
PT S2	-2.48483e-06
PT S1	0.693151
PT S3	9.87653293639674e-06
PT Injured	1.09862
PT S2	0.693141
PT S2	1.38631
PT S1	1.38628
PT S2	0.693156
PT S2	1.60943
PT S2	0.693128
PT S3	1.09859
PT S2	0.69315
PT S2	2.22353430190807e-05
PT S3	0.69315
PT S3	0.693158
PT S2	0.693156
PT S2	1.09861
PT Injured	1.09862
PT S2	1.09862
PT S2	0.693149
PT S1	1.00111323431025e-05
PT S2	7.47451991640276e-06
PT S1	-6.26575e-06
PT S2	0.693151
PT S2	-8.92168e-06
PT S2	0.693153
PT S1	1.09861
PT Injured	0.693152
PT S3	3.67999045196345e-06
PT Inflammatory	0.693144
PT S3	1.3863
PT Injured	0.693153
PT S2	-2.307e-06
PT S3	1.17224250830245e-05
PT S1	1.09863
PT S3	-6.61991e-06
PT S2	1.0986
PT S2	1.09862
PT S3	0.693138
PT S2	1.09861
PT S1	1.3863
PT S3	1.38629
PT S1	0.693128
PT S2	6.64390833822149e-06
PT S3	-1.60254e-05
PT S3	-1.3546e-05
PT S1	-3.01793e-05
PT Injured	1.3863
PT S2	0.69315
PT S3	4.62293465941329e-06
PT S2	8.44792223223237e-06
PT Injured	-4.19715e-07
PT S3	-1.10558e-05
PT S3	5.63775652330874e-06
PT S1	0.69316
PT S1	0.693132
PT Injured	1.38629
PT S1	-2.92245e-06
PT S3	1.0986
PT S3	1.09862
PT S1	1.9459
PT S1	1.25690664397164e-05
PT S3	1.79176
PT S3	7.28092517671852e-06
PT S1	1.56109806821061e-05
PT S1	2.6562475359719e-06
PT S3	1.60945
PT S2	0.693149
PT S3	-1.51167e-05
PT S3	2.2402259913625e-07
PT S3	0.693154
PT S1	0.693152
PT S2	-1.73888e-06
PT S3	-1.2177e-05
PT S3	0.693154
PT Injured	1.0986
PT Injured	-1.25182e-05
PT S1	1.09862
PT S3	0.693135
PT S3	2.44364414906138e-06
PT S1	0.693147
PT S2	1.0986
PT Injured	1.17969641183277e-05
PT S2	0.693141
PT S1	1.19997831633667e-05
PT S3	1.38629
PT S1	0.693141
PT S3	-3.1226e-07
PT Injured	1.38629
PT S2	1.09861
PT S1	1.38629
PT S3	-1.2129e-05
PT S2	0.693153
PT S1	-8.06203e-06
PT S3	-1.37646e-05
PT S3	1.09861
PT S3	-8.00935e-06
PT S1	1.38627
PT S1	1.09861
PT Injured	0.693149
PT S3	2.94692356485688e-06
PT S1	3.92741265420726e-06
PT S1	-1.00084e-05
PT S3	1.38629
PT S2	1.0986
PT S3	-6.35431e-06
PT S3	-1.20984e-05
PT S1	-1.11646e-05
PT S2	6.29881162575935e-06
PT S1	-2.72522e-06
PT S2	1.09861
PT Injured	1.72955817989149e-05
PT S2	0.693147
PT S3	1.09861
PT Inflammatory	1.79177
PT S2	-4.87258e-06
PT S1	1.3729077814795e-05
PT S2	-3.77672e-06
PT S2	-6.16153e-06
PT S3	-1.16813e-05
PT S3	3.28640358591086e-06
PT S3	0.693162
PT S1	0.693144
PT S1	2.61467641877431e-06
PT S2	3.33328855175731e-06
PT S1	0.693161
PT S1	1.09862
PT S3	0.693136
PT S3	0.69314
PT S3	-7.4613e-06
PT S2	0.693149
PT S1	-3.94722e-08
PT Injured	0.693151
PT S3	-6.57343e-06
PT S1	0.693143
PT S1	1.09862
PT S2	1.09861
PT S1	-6.5429e-06
PT S1	0.693157
PT S2	0.693147
PT S3	-9.16535e-06
PT S3	1.70968856126164e-05
PT Injured	0.693135
PT Injured	-1.78104e-05
PT Injured	-2.25313e-05
PT S2	6.511259695467e-06
PT Inflammatory	1.79175
PT Injured	1.38629
PT S1	2.89626972629046e-06
PT Injured	1.09861
PT Injured	1.60942
PT Inflammatory	-1.94978e-05
PT Injured	0.693144
PT Injured	1.7472552733132e-06
PT S2	-2.27778e-05
PT Injured	2.90524480947084e-06
PT Injured	1.09862
PT Inflammatory	0.69316
PT Injured	1.09861
PT Injured	1.60944
PT Injured	1.09862
PT Inflammatory	0.693147
PT Injured	-7.97143e-07
PT S2	1.15984464402805e-06
PT Inflammatory	0.693155
PT Injured	0.693143
PT Inflammatory	1.60943
PT Injured	1.38629
PT Injured	1.0986
PT Injured	0.69315
PT S1	1.54737222568518e-05
PT Inflammatory	1.38628
PT Inflammatory	1.38629
PT Injured	0.693137
PT Injured	0.693156
PT Injured	-3.17382e-06
PT Injured	1.79003966540422e-06
PT S2	3.48028187729177e-06
PT S2	-1.05428e-05
PT Injured	1.38629
PT Inflammatory	1.38629
PT Injured	1.09862
PT Injured	0.693135
PT Inflammatory	1.38628
PT Injured	0.693155
PT Injured	0.693141
PT Injured	1.60943
PT Injured	1.3863
PT Injured	1.38629
PT Injured	1.86638149693879e-05
PT Inflammatory	0.69315
PT Injured	1.3863
PT Injured	0.693156
PT Injured	1.60944
PT S2	4.87397000774502e-07
PT Injured	2.19721
PT Inflammatory	1.09859
PT S1	-1.20721e-05
PT Injured	1.14109429797191e-06
PT S1	-1.0333e-05
PT Injured	1.60944
PT Injured	1.09862
PT Injured	1.09861
PT Injured	0.693145
PT S3	-1.36569e-05
PT Injured	0.693144
PT Injured	1.60943
PT S2	6.63229144519792e-06
PT Injured	1.09863
PT Inflammatory	5.01040309894498e-06
PT Injured	0.693136
PT Injured	0.693164
PT Injured	1.09862
PT Injured	1.09861
PT Inflammatory	1.09859
PT Injured	-9.54586e-06
PT Injured	-6.85731e-07
PT Injured	7.6130590156527e-06
PT Inflammatory	1.0986
PT S2	1.09864
PT Injured	1.09859
PT S3	-2.35934e-06
PT Injured	1.09861
PT Injured	1.60943
PT Injured	1.38629
PT Inflammatory	7.42395157572315e-06
PT Injured	1.0986
PT Injured	0.693126
PT Injured	1.09861
PT Injured	-1.81981e-08
PT Inflammatory	0.693147
PT Inflammatory	0.693154
PT S3	-1.31677e-07
PT Injured	7.76047030476303e-06
PT Injured	-2.01074e-05
PT Inflammatory	0.693136
PT S1	1.09862
PT Injured	-3.52898e-06
PT Injured	1.09862
PT Injured	1.38628
PT S1	7.23902732496846e-06
PT Inflammatory	-6.68833e-06
PT Injured	1.9459
PT Inflammatory	1.09861
PT Inflammatory	1.60944
PT S1	0.693135
PT Inflammatory	0.69314
PT Inflammatory	1.38628
PT Inflammatory	1.94592
PT Injured	0.693154
PT Injured	1.38628
PT S1	0.693153
PT Injured	2.07944
PT Injured	1.0986
PT Inflammatory	1.09862
PT Injured	0.693144
PT S2	8.80179901191522e-06
PT S1	-1.94864e-06
PT Injured	0.693159
PT Injured	-5.09765e-06
PT Injured	0.693149
PT S2	3.70294421364558e-06
PT Injured	1.3863
PT S1	2.01942437313324e-06
PT S2	1.09861
PT Injured	1.60944
PT Injured	0.693161
PT Injured	0.693156
PT Injured	1.09861
PT Inflammatory	2.07946
PT Injured	1.44798373308446e-06
PT Injured	1.09861
PT Injured	1.09861
PT Injured	-1.57187e-06
PT Injured	1.79176
PT S2	1.0986
PT Injured	0.693139
PT Injured	1.94592
PT S1	0.693157
PT Injured	0.693138
PT Injured	-9.00092e-06
PT S2	0.693164
PT Injured	1.90904216212893e-05
PT Injured	-7.77141e-06
PT Injured	-1.30231e-05
PT Injured	1.38632
PT Injured	0.693149
PT Injured	1.86749892141885e-06
PT Injured	1.09861
PT Injured	1.79177
PT Injured	0.693145
PT Injured	1.38631
PT S2	0.693145
PT Injured	1.09862
PT Injured	0.693137
PT Injured	1.7047347145922e-06
PT Injured	1.38631
PT S2	1.09861
PT Injured	1.79177
PT Injured	1.09864
PT Injured	9.41924217330924e-06
PT Injured	-2.48614e-06
PT Injured	0.693148
PT Injured	-4.33931e-06
PT Inflammatory	2.17866786745157e-05
PT Inflammatory	-2.95878e-05
PT Inflammatory	0.693148
PT Injured	0.693148
PT Injured	1.09861
PT Injured	0.693132
PT Injured	2.16211546257758e-06
PT Injured	1.8766381702644e-06
PT S1	0.69316
PT Inflammatory	1.94592
PT Injured	1.38631
PT Injured	1.79175
PT Injured	-1.24406e-06
PT Injured	1.79176
PT Injured	1.09862
PT S3	-6.93814e-06
PT S1	0.693162
PT S1	0.693141
PT Injured	1.0986
PT S1	1.3863
PT Injured	6.64555447289484e-06
PT Injured	9.44127070994937e-06
PT S1	-9.46261e-06
PT Inflammatory	1.38629
PT Injured	-1.32844e-05
PT Injured	8.44763742098917e-06
PT Injured	0.693151
PT Injured	1.09862
PT Injured	6.08274553380681e-06
PT Injured	2.30258
PT Inflammatory	1.79176
PT Inflammatory	1.60942
PT Injured	5.02946257689095e-06
PT S2	9.68899153478499e-06
PT S2	1.0986
PT Injured	1.38627
PT Injured	-1.52283e-05
PT Injured	1.38628
PT Inflammatory	0.69316
PT S1	3.48193506299025e-08
PT Injured	-1.23779e-05
PT Injured	1.60944
PT S3	-2.18315e-05
PT Injured	-2.47024e-06
PT S3	1.11285692758645e-05
PT Injured	2.07944
PT Inflammatory	1.09863
PT Injured	1.79532387144079e-05
PT Injured	1.38628
PT S3	-1.15229e-05
PT Inflammatory	0.693138
PT S2	5.28728032533629e-06
PT Inflammatory	0.693156
PT Injured	1.20913697409153e-05
PT Injured	1.94592
PT Injured	1.60945
PT Injured	0.693157
PT Injured	1.63374693406766e-06
PT Injured	-8.88139e-06
PT Injured	1.09861
PT Injured	4.07597005613738e-06
PT Injured	0.693164
PT Injured	0.693164
PT S3	-1.92617e-05
PT Inflammatory	1.38629
PT Injured	1.79177
PT Injured	-1.06411e-05
PT Injured	1.38628
PT Injured	1.3863
PT Injured	0.693165
PT S1	1.93450456245773e-05
PT Inflammatory	0.693153
PT S1	7.19665756019785e-06
PT Injured	0.693153
PT Injured	1.79176
PT Injured	1.09858
PT Injured	1.09862
PT Injured	-3.91227e-06
PT Injured	1.00990122381185e-05
PT Injured	0.693141
PT Injured	0.693131
PT S2	1.24524265203048e-05
PT Injured	0.693149
PT S2	3.4953042639856e-05
PT Injured	9.15591913326913e-06
PT Injured	1.3863
PT S2	7.63824936934856e-06
PT Injured	-6.03387e-06
PT Injured	-3.7043e-06
PT S1	1.05982593833365e-05
PT Injured	1.05511052983939e-05
PT Inflammatory	5.82972161120319e-06
PT Injured	0.693137
PT Injured	1.68462181174398e-05
PT Inflammatory	1.38628
PT S2	-4.33214e-06
PT Injured	1.60946
PT S2	5.24122181151092e-06
PT Inflammatory	0.693157
PT S3	3.76973397152614e-06
PT Inflammatory	2.30258
PT Injured	1.09861
PT Inflammatory	1.94591
PT Injured	0.693118
PT Injured	0.693139
PT Injured	7.98584512223446e-06
PT Inflammatory	1.60943
PT Injured	-2.83611e-06
PT Inflammatory	1.79177
PT Injured	1.38629
PT Injured	0.693153
PT Injured	0.693133
PT Injured	-1.22751e-05
PT Injured	1.60942
PT S3	8.43984822448787e-07
PT Injured	-2.06126e-06
PT Injured	1.44187164028206e-05
PT Inflammatory	1.79176
PT Inflammatory	1.35375447776378e-05
PT Injured	1.79178
PT Injured	1.60943
PT Injured	3.88439074944612e-06
PT Injured	1.0986
PT Inflammatory	2.30259
PT Injured	1.38628
PT Inflammatory	0.693137
PT Injured	2.07944
PT S1	1.94591
PT Injured	1.60944
PT Injured	0.693148
PT Injured	-5.28644e-06
PT Inflammatory	0.693146
PT Injured	1.62015874435582e-05
PT Injured	1.09861
PT Injured	-1.31849e-05
PT Injured	-8.4456e-06
PT Injured	-1.10181e-05
PT Injured	-9.0009e-06
PT S2	-1.26108e-05
PT Inflammatory	1.09859
PT Inflammatory	1.3863
PT S1	0.693154
PT Inflammatory	1.79176
PT Injured	1.38629
PT Injured	2.07943
PT Inflammatory	1.3863
PT Injured	2.26563573879377e-06
PT S1	4.21643579753211e-06
PT Injured	0.693147
PT Injured	1.09862
PT Inflammatory	1.3863
PT Injured	5.58312370187223e-06
PT Inflammatory	1.3863
PT Injured	1.09863
PT Injured	0.693137
PT Inflammatory	1.09863
PT Inflammatory	-3.34209e-06
PT Injured	1.38629
PT Injured	1.09861
PT Injured	-4.48215e-06
PT Injured	-2.55381e-05
PT Injured	1.09861
PT Injured	4.13831520402976e-07
PT Injured	1.38628
PT Injured	1.09862
PT Injured	0.693141
PT Inflammatory	0.693162
PT Inflammatory	1.09861
PT Injured	1.0986
PT S1	1.67732220671529e-06
PT Injured	1.60944
PT Inflammatory	1.09862
PT Injured	0.693146
PT S2	1.09859
PT Injured	-1.29967e-05
PT Injured	1.0986
PT Injured	1.09862
PT Injured	1.09861
PT S3	0.693141
PT S3	-8.44891e-06
PT Inflammatory	1.3863
PT Injured	1.79175
PT Injured	1.60943
PT Injured	1.0986
PT Injured	0.693133
PT Inflammatory	9.55184588863398e-06
PT Inflammatory	0.693134
PT Injured	1.3863
PT S1	-5.68186e-06
PT Injured	0.693137
PT Inflammatory	2.07944
PT Injured	3.73134504519161e-06
PT Injured	1.60945
PT Injured	3.25224996068265e-06
PT Inflammatory	2.19722
PT S3	0.693173
PT Injured	0.693141
PT Injured	1.79175
PT Injured	1.60943
PT Injured	1.60944
PT Injured	0.693153
PT Inflammatory	1.09862
PT Injured	1.09861
PT Injured	1.38629
PT Inflammatory	0.693158
PT Inflammatory	9.16281621448453e-06
PT Injured	2.07943
PT S1	6.86779087574742e-06
PT Injured	0.693152
PT Injured	1.04522160610504e-05
PT Injured	1.3863
PT Inflammatory	1.0986
PT Inflammatory	8.02499402419657e-06
PT Injured	0.69314
PT Inflammatory	1.94592
PT Injured	0.693164
PT Inflammatory	1.0986
PT Injured	1.56191080116889e-05
PT Injured	1.09863
PT Injured	1.79175
PT Inflammatory	0.693145
PT S1	-6.85848e-06
PT Inflammatory	-5.70368e-06
PT Injured	5.79631381546157e-06
PT Injured	1.38629
PT Injured	1.60944
PT Inflammatory	-1.43903e-06
PT Injured	0.693146
PT Injured	1.81446715722357e-06
PT Inflammatory	1.38631
PT Inflammatory	1.38629
PT Inflammatory	1.38629
PT Injured	1.79177
PT Inflammatory	3.80472299761027e-06
PT Inflammatory	1.79176
PT Inflammatory	1.09862
PT Injured	0.693133
PT Injured	1.09862
PT Inflammatory	1.3863
PT S2	1.09862
PT Injured	1.09861
PT Inflammatory	-1.84194e-05
PT Injured	-4.8459e-06
PT Injured	-9.06847e-06
PT Injured	2.22276244740438e-05
PT Injured	-4.13467e-06
PT Injured	1.09861
PT Injured	0.693158
PT Inflammatory	6.20346526580243e-06
PT Injured	6.73066651879e-06
PT Injured	1.60946
PT Injured	1.6611439867297e-06
PT Injured	0.693166
PT Inflammatory	2.53718401313083e-06
PT Inflammatory	0.693133
PT Injured	1.38627
PT S3	6.49683551167725e-06
PT Injured	1.79175
PT Injured	0.693148
PT Injured	1.38631
PT Injured	1.60944
PT Injured	0.693144
PT Inflammatory	1.79174
PT S2	-8.00649e-06
PT Inflammatory	1.9459
PT Injured	1.3863
PT Injured	1.09862
PT Injured	1.09861
PT Injured	1.09861
PT Inflammatory	1.09861
PT Injured	1.79176
PT Inflammatory	0.69315
PT Injured	1.09862
PT Injured	1.79178
PT Injured	1.0986
PT Injured	1.09863
PT Inflammatory	1.09862
PT Injured	1.79174
PT Inflammatory	0.693144
PT Injured	0.693141
PT Injured	1.38629
PT Inflammatory	0.693132
PT Inflammatory	2.07944
PT Injured	-4.3536e-06
PT Injured	1.94591
PT Injured	-2.06111e-05
PT Injured	1.09862
PT Injured	7.46351246566367e-06
PT Inflammatory	1.09862
PT Injured	1.3863
PT Injured	0.693149
PT Injured	0.693162
PT Inflammatory	0.693138
PT Inflammatory	-1.2266e-05
PT Inflammatory	2.48491
PT Injured	1.09862
PT Injured	0.69314
PT Injured	3.66061204319243e-07
PT Injured	1.09862
PT Injured	1.3863
PT Injured	1.09862
PT Injured	1.09862
PT Injured	-2.42881e-05
PT Injured	1.94593
PT Injured	2.07945
PT Injured	1.38629
PT S3	-1.11462e-05
PT Injured	1.09862
PT S3	0.69315
PT Injured	1.07808996004782e-05
PT Inflammatory	1.09861
PT Inflammatory	-2.43519e-06
PT Injured	1.38632
PT Inflammatory	1.09859
PT Injured	1.09862
PT Injured	3.84813342899653e-06
PT Injured	1.60944
PT Injured	5.5814090204657e-06
PT Inflammatory	1.60944
PT Inflammatory	1.16628807898223e-05
PT Inflammatory	1.60941
PT Inflammatory	-8.05566e-06
PT Injured	1.60944
PT Injured	0.693149
PT Inflammatory	4.06479507762917e-06
PT Injured	6.3933999564431e-06
PT Inflammatory	1.79174
PT Inflammatory	1.09861
PT Inflammatory	1.60944
PT Injured	1.32633587157079e-05
PT S2	1.38629
PT Injured	1.60945
PT Injured	0.693144
PT Injured	0.693147
PT Injured	0.693149
PT Injured	0.693142
PT Injured	0.693154
PT Injured	-1.34579e-05
PT Inflammatory	1.38629
PT Injured	1.09861
PT Injured	1.09861
PT Inflammatory	1.38631
PT Injured	1.3863
PT Inflammatory	1.09863
PT Injured	1.09861
PT Injured	3.24007875469165e-07
PT Injured	1.38628
PT Inflammatory	1.38629
PT Injured	0.693165
PT Injured	0.693143
PT Injured	-1.16634e-05
PT S1	4.18945661851059e-07
PT Injured	1.60945
PT Inflammatory	-1.57797e-05
PT Inflammatory	1.60944
PT Injured	1.3863
PT Inflammatory	0.693167
PT Inflammatory	0.693141
PT Injured	1.51942160121109e-05
PT Injured	1.60943
PT Injured	-1.03102e-05
PT Inflammatory	1.0986
PT Injured	1.38629
PT Injured	1.60944
PT Inflammatory	1.94591
PT Injured	1.3863
PT Inflammatory	1.89541165695199e-06
PT Injured	1.38629
PT Injured	0.693141
PT Injured	0.693134
PT Inflammatory	1.79174
PT Injured	0.693149
PT Injured	0.693147
PT Inflammatory	0.693161
PT S3	2.91093808244857e-06
PT Injured	1.09862
PT Injured	0.693148
PT Inflammatory	1.60943
PT Injured	1.09862
PT Injured	1.3863
PT Inflammatory	1.60943
PT Injured	1.09861
PT Injured	2.00078165111199e-05
PT Injured	1.79175
PT Injured	1.38631
PT Injured	0.693145
PT Injured	0.693162
PT S1	1.38629
PT Injured	1.09861
PT Injured	3.11233498357864e-06
PT Injured	0.693146
PT Injured	1.79177
PT Injured	1.38629
PT Injured	0.693159
PT Injured	1.3863
PT Injured	1.60944
PT Inflammatory	1.60943
PT Injured	1.60943
PT S2	0.693158
PT Injured	5.08785941160661e-06
PT Inflammatory	1.60944
PT Inflammatory	1.38629
PT S2	1.79177
PT Inflammatory	-2.23811e-06
PT Injured	0.693148
PT Inflammatory	1.79174
PT Injured	1.77400936515502e-05
PT Injured	1.94592
PT Injured	1.3863
PT Injured	1.79174
PT Injured	1.38629
PT Injured	1.60943
PT Injured	1.0986
PT Injured	0.693154
PT S1	1.23413078123709e-05
PT S3	-5.53224e-06
PT Injured	1.09861
PT Inflammatory	1.60946
PT Injured	-1.64981e-05
PT Injured	7.44220785437819e-06
PT Inflammatory	1.09861
PT Injured	0.693146
PT Inflammatory	2.30258
PT Injured	1.38631
PT Injured	-1.12717e-05
PT Injured	0.693157
PT Injured	1.40646401623189e-05
PT Inflammatory	0.693131
PT Inflammatory	1.0986
PT Injured	0.693153
PT Injured	0.693138
PT Injured	0.69314
PT Inflammatory	1.60943
PT Injured	0.693144
PT Injured	1.09862
PT Inflammatory	1.60943
PT Injured	1.60944
PT Inflammatory	1.79177
PT Inflammatory	1.38628
PT Injured	1.09861
PT Injured	1.09862
PT S3	0.693143
PT Inflammatory	1.09859
PT Injured	1.60943
PT Inflammatory	2.19723
PT Injured	0.693143
PT Injured	1.60943
PT Injured	1.94591
PT Injured	0.693154
PT Injured	0.693142
PT Injured	1.60944
PT Injured	0.693153
PT Injured	1.60943
PT Injured	1.09861
PT Inflammatory	1.09861
PT Injured	4.16954726110764e-06
PT S2	1.0986
PT Injured	2.19724
PT Inflammatory	2.19724
PT Inflammatory	1.38629
PT Injured	0.69314
PT S2	0.693138
PT Injured	1.38629
PT Inflammatory	2.07944
PT Injured	0.693148
PT S3	-1.87522e-05
PT Inflammatory	1.60944
PT Injured	1.60944
PT Injured	1.38628
PT Injured	1.09862
PT Inflammatory	5.49526398709077e-07
PT Inflammatory	1.79176
PT Inflammatory	1.60944
PT Inflammatory	3.84949196022327e-06
PT Inflammatory	0.693151
PT Injured	1.09861
PT Inflammatory	0.693159
PT S2	0.693147
PT Injured	-1.35801e-06
PT Injured	2.48492
PT Injured	1.94592
PT Injured	-7.0067e-06
PT Injured	1.0986
PT Injured	-7.05618e-06
PT Injured	1.0986
PT Inflammatory	1.60942
PT Injured	0.69315
PT Inflammatory	0.693146
PT Injured	0.693154
PT Injured	1.79176
PT Injured	0.693151
PT Injured	0.693142
PT Injured	-9.60108e-06
PT Inflammatory	1.09862
PT Injured	7.61120616327841e-06
PT Inflammatory	-1.73371e-05
PT Injured	1.94592
PT S1	-1.77337e-05
PT Injured	0.693147
PT Inflammatory	1.09861
PT Injured	-1.28056e-06
PT Injured	0.693158
PT Inflammatory	1.60943
PT Inflammatory	1.38629
PT Injured	1.60946
PT Injured	1.0986
PT Injured	-6.26588e-06
PT Inflammatory	0.693147
PT Injured	1.3863
PT Injured	-5.33306e-06
PT Injured	1.09861
PT Injured	1.08414781411867e-05
PT Inflammatory	1.38629
PT Injured	2.51555319378233e-06
PT Inflammatory	1.3863
PT Injured	0.693151
PT Injured	1.09862
PT Inflammatory	1.38629
PT Inflammatory	1.09861
PT Injured	1.09861
PT Injured	1.0986
PT S3	0.693148
PT Injured	-3.47901e-06
PT Injured	-1.18334e-06
PT Injured	0.693136
PT Injured	1.60944
PT Injured	1.79175
PT S1	0.693143
PT Injured	1.09862
PT S2	2.40419981775496e-06
PT Injured	8.98362457249366e-06
PT Injured	4.87968126935476e-06
PT Injured	1.3863
PT S1	9.98313347136219e-06
PT Injured	1.38631
PT Injured	1.60942
PT Injured	1.09862
PT Injured	7.77958970340806e-06
PT Injured	0.693157
PT Injured	1.60943
PT S3	1.09864
PT Injured	1.79173
PT Injured	6.86303751409396e-08
PT Injured	1.94591
PT Injured	0.693146
PT Injured	1.3863
PT Inflammatory	1.60944
PT Injured	1.0986
PT Injured	1.09863
PT S3	-2.93912e-06
PT Injured	1.3863
PT Injured	-6.6651e-06
PT Injured	0.693137
PT Injured	0.693141
PT S3	0.693137
PT S2	0.693153
PT Injured	1.79174
PT Inflammatory	-9.78489e-06
PT Injured	0.693147
PT Injured	1.0986
PT Inflammatory	1.09861
PT Injured	1.60943
PT Inflammatory	2.19724
PT Injured	1.09861
PT S3	1.09861
PT Inflammatory	-6.63218e-06
PT Injured	1.3863
PT Injured	1.38629
PT Injured	1.60943
PT Injured	-2.79673e-06
PT Injured	1.06523260036693e-05
PT Injured	1.09863
PT Injured	0.693141
PT Inflammatory	1.09861
PT Inflammatory	1.38629
PT Inflammatory	1.79178
PT Injured	1.79177
PT Injured	-1.78063e-05
PT S3	-4.34109e-06
PT Injured	-2.29275e-05
PT S1	0.693146
PT Injured	1.79177
PT Injured	1.38629
PT S2	1.38628
PT Injured	1.38631
PT Injured	-9.6463e-06
PT Injured	1.60945
PT Injured	0.693149
PT Injured	0.693156
PT Injured	0.693157
PT Injured	1.13991050456775e-05
PT Injured	1.60945
PT Injured	1.3863
PT Injured	1.71761023605458e-06
PT Injured	1.38628
PT Injured	1.38628
PT Inflammatory	0.693141
PT Injured	1.38629
PT Injured	-9.87273e-06
PT Inflammatory	2.07945
PT S1	1.0986
PT Injured	1.09862
PT Inflammatory	0.693156
PT Injured	1.38628
PT Inflammatory	0.693157
PT Injured	0.693126
PT Injured	2.29762637699325e-06
PT Injured	0.693162
PT S1	5.55437989150677e-06
PT S1	0.693156
PT Inflammatory	-5.53397e-06
PT Inflammatory	0.69315
PT Inflammatory	2.07945
PT Injured	1.9459
PT Injured	0.693157
PT S3	1.38628
PT Injured	1.09861
PT Injured	2.62275685248845e-05
PT Injured	1.09862
PT Injured	1.09861
PT Injured	1.09862
PT Injured	0.693145
PT Injured	6.21808959213633e-06
PT Injured	1.09861
PT Injured	1.09859
PT Injured	1.3863
PT Injured	0.693142
PT Inflammatory	-5.73602e-06
PT S2	0.693147
PT S3	1.34255092952781e-05
PT Inflammatory	1.3863
PT S1	0.693156
PT Injured	1.09862
PT Injured	1.79176
PT Injured	0.693154
PT Inflammatory	-1.38316e-06
PT Inflammatory	-1.24931e-05
PT Injured	3.47635244215357e-06
PT Injured	1.09859
PT Injured	1.79175
PT Injured	1.09861
PT Inflammatory	1.38629
PT Inflammatory	1.09861
PT Injured	1.3863
PT Injured	1.38628
PT Injured	1.09859
PT S3	1.09862
PT S3	1.09861
PT Inflammatory	-1.08489e-06
PT Injured	1.09861
PT Injured	1.60942
PT Inflammatory	1.79175
PT Inflammatory	5.07414112103395e-06
PT Injured	1.60944
PT Injured	-1.41891e-05
PT Inflammatory	1.94592
PT Injured	1.09862
PT Injured	1.09861
PT Injured	-1.63865e-07
PT Injured	1.79177
PT Injured	1.3863
PT Inflammatory	1.60945
PT Injured	-4.50772e-07
PT Injured	1.38631
PT Injured	1.09861
PT Injured	1.60945
PT Injured	1.09861
PT Injured	1.0986
PT Injured	0.693157
PT Injured	2.29600404077134e-05
PT S3	1.79176
PT Injured	1.09863
PT Injured	1.09861
PT Injured	1.09862
PT Inflammatory	0.693137
PT Injured	1.3863
PT S2	-7.63661e-06
PT Injured	0.693134
PT Inflammatory	6.55024410228004e-06
PT Inflammatory	1.60964676035496e-05
PT Inflammatory	1.38629
PT Injured	1.38629
PT Injured	1.0986
PT Injured	-4.58141e-06
PT Inflammatory	1.60944
PT Injured	1.60945
PT Injured	1.09862
PT Injured	7.59587312059179e-06
PT Injured	1.09861
PT Injured	1.60944
PT Inflammatory	1.60944
PT Inflammatory	1.09861
PT Injured	1.0986
PT Inflammatory	0.693133
PT Injured	0.693174
PT Injured	0.69313
PT Inflammatory	2.93166527942015e-07
PT Injured	1.38631
PT Injured	1.09862
PT Inflammatory	2.19722
PT Injured	1.3863
PT Injured	1.38631
PT Inflammatory	1.09861
PT Inflammatory	2.19722
PT Injured	0.693162
PT Injured	1.94593
PT Injured	0.693137
PT Injured	0.693154
PT S1	0.693148
PT Injured	7.01641308893363e-06
PT Inflammatory	1.79176
PT Injured	0.693147
PT Injured	0.693152
PT Injured	-1.21053e-05
PT Injured	-1.40442e-05
PT Injured	1.94592
PT Injured	1.79176
PT Injured	-1.31617e-06
PT Inflammatory	0.69313
PT Injured	1.09861
PT Injured	2.48491
PT Inflammatory	0.693142
PT Inflammatory	1.09861
PT Inflammatory	0.693151
PT S2	-1.37502e-06
PT Inflammatory	1.79176
PT Inflammatory	0.693145
PT Inflammatory	1.38629
PT Injured	0.693145
PT Injured	1.3863
PT Injured	8.21065383166085e-06
PT Injured	2.33547908658196e-05
PT Injured	-9.83308e-06
PT Inflammatory	0.69314
PT Injured	1.09862
PT Inflammatory	1.38631
PT Injured	1.09862
PT Inflammatory	1.79175
PT Injured	-6.78231e-06
PT Injured	0.693164
PT Inflammatory	1.79177
PT Injured	0.693149
PT Injured	1.60945
PT S3	1.60944
PT Inflammatory	1.38629
PT Injured	1.09861
PT S3	7.99210865490335e-07
PT Injured	2.19721
PT Injured	-1.71498e-06
PT Injured	1.38629
PT Injured	1.79176
PT S3	0.693142
PT S2	4.82220117734896e-06
PT Injured	0.693153
PT Inflammatory	2.07944
PT Injured	1.09861
PT Inflammatory	0.693171
PT Inflammatory	1.38631
PT S3	1.09863
PT S2	0.693148
PT Injured	-8.39779e-06
PT Injured	1.3863
PT Injured	6.60477825630555e-07
PT Injured	3.58465949292999e-05
PT Inflammatory	0.693128
PT Injured	1.09861
PT Injured	1.38631
PT Injured	-2.09852e-05
PT Injured	0.693145
PT S2	3.34067935887184e-06
PT Inflammatory	1.94591
PT S2	1.38629
PT Injured	-1.2224e-06
PT Inflammatory	1.79177
PT Inflammatory	0.693134
PT Injured	0.693161
PT Injured	1.60945
PT S1	-1.23669e-05
PT Inflammatory	-1.50076e-05
PT Injured	3.45386838965327e-07
PT S2	2.86299645402692e-06
PT S2	1.09862
PT S1	0.693147
PT S1	4.20371593973559e-06
PT S1	1.28924648234277e-05
PT Injured	1.38631
PT S1	8.26093654084712e-06
PT S1	3.23917065090484e-06
PT S2	0.693151
PT S3	1.20261958279329e-05
PT S1	1.10220575073214e-05
PT S2	-6.15149e-07
PT S3	0.693151
PT S3	1.69255229998577e-05
PT S1	1.09863
PT S1	-9.77248e-06
PT S2	0.693162
PT S1	0.693146
PT Injured	-1.57377e-05
PT S3	1.29247615946669e-05
PT S1	0.693148
PT S3	9.67045996480089e-06
PT Inflammatory	0.693167
PT S1	1.07987263816564e-05
PT S1	0.693144
PT S2	-1.34923e-06
PT S1	-9.87132e-06
PT S1	1.0986
PT S1	0.693152
PT Injured	1.60943
PT Injured	6.58254898574355e-06
PT S3	0.693156
PT Injured	1.3863
PT S1	0.693143
PT Injured	1.60942
PT Injured	1.3863
PT S3	-1.03782e-05
PT S1	6.45978871261567e-06
PT S2	7.72845400058577e-06
PT S1	0.69315
PT S3	-1.03811e-05
PT S2	1.0986
PT S1	0.693142
PT S3	1.47225745107845e-06
PT S2	2.35650304328533e-05
PT S3	-9.20669e-06
PT S3	-2.15685e-05
PT S2	0.693146
PT Injured	-8.39244e-06
PT Inflammatory	1.60942
PT S1	0.693138
PT S1	0.693143
PT S2	-1.1022e-05
PT S3	7.15659860663444e-06
PT S3	9.07640305684175e-06
PT S1	-3.24805e-06
PT S2	-1.48159e-05
PT Injured	5.94171138863542e-06
PT S1	-8.54875e-06
PT S1	-8.29918e-06
PT Injured	1.49106814964156e-06
PT Injured	1.38628
PT S1	-2.94684e-06
PT S1	1.38629
PT Injured	1.09862
PT S2	0.693139
PT Injured	1.0986
PT S3	-9.61888e-06
PT S2	1.10496533565447e-07
PT S2	1.21494896542184e-05
PT S2	-8.88879e-06
PT S3	2.18101261446603e-06
PT S1	-6.56117e-06
PT S1	0.693136
PT S1	0.693158
PT S1	-5.69227e-06
PT S1	1.6208101305906e-05
PT S1	-6.86988e-06
PT Injured	6.56996703568632e-06
PT S3	0.693158
PT S2	2.14072073006633e-05
PT Injured	1.79175
PT S1	7.64058561981353e-07
PT S3	1.09862
PT S1	-5.01667e-06
PT S1	1.09862
PT S1	-4.30651e-06
PT S2	-1.13334e-05
PT Injured	-2.23717e-05
PT Injured	5.14639572443142e-06
PT S1	1.38629
PT Injured	1.71787742881929e-05
PT S1	-1.11638e-05
PT S1	0.693142
PT S2	8.07332293407758e-06
PT Injured	0.693145
PT Injured	1.09862
PT S2	0.693161
PT S1	1.38632
PT S1	0.693148
PT S1	0.693139
PT S1	1.38628
PT S1	0.693142
PT Injured	-4.2651e-06
PT S1	-1.211e-05
PT Injured	5.97792997779025e-06
PT S1	1.09863
PT S1	-4.43299e-06
PT S2	0.693137
PT S1	1.0986
PT S1	7.70151612011797e-06
PT S1	3.1522621976529e-07
PT Injured	1.09859
PT Injured	-1.23755e-06
PT Inflammatory	1.79176
PT S1	-8.43778e-06
PT S1	-1.22133e-05
PT S1	0.693143
PT S1	-7.0232e-06
PT Injured	1.79175
PT S2	-2.30302e-05
PT Injured	-1.49333e-06
PT S1	9.48689589970129e-06
PT Injured	1.09862
PT S1	1.09863
PT S3	2.65289970321459e-06
PT S1	-1.052e-05
PT S1	1.09862
PT Injured	1.09984502312187e-05
PT S1	1.88650483041417e-05
PT Injured	0.693155
PT S1	1.41824380879396e-05
PT Injured	1.79176
PT S3	1.0986
PT S3	-8.61373e-06
PT S2	1.09863
PT Injured	1.3863
PT S3	0.693141
PT Injured	0.69314
PT S1	0.693138
PT S3	0.693149
PT S3	0.693145
PT S2	-9.41769e-06
PT S1	1.21419901863892e-05
PT Injured	1.8566433000226e-07
PT S1	1.09862
PT S3	-3.80063e-06
PT S1	1.60944
PT S1	1.03352330902476e-05
PT Injured	6.7572399543247e-06
PT S3	9.4128124291257e-06
PT S1	0.693129
PT S1	0.693149
PT S1	-1.91808e-06
PT S2	-6.50199e-06
PT S1	0.693142
PT S2	1.67576579329994e-05
PT Injured	1.60944
PT S1	1.38629
PT Inflammatory	1.79177
PT S1	0.693142
PT S2	1.38850363215646e-06
PT S3	1.44686231335255e-05
PT S2	-3.32628e-06
PT Inflammatory	1.60943
PT S1	0.693142
PT Injured	-1.0508e-05
PT S2	1.09861
PT S1	1.09862
PT S3	8.55672400490503e-06
PT S3	1.80176227162749e-05
PT S1	1.40524081174873e-05
PT S3	-1.25079e-05
PT S1	1.60946
PT S3	1.39278487592147e-06
PT S1	-3.86669e-06
PT Injured	1.09863
PT S2	4.2885538447628e-06
PT S2	1.73079013958977e-05
PT S1	1.09861
PT Injured	-7.31086e-06
PT S1	-1.96596e-05
PT S3	1.12686531518852e-05
PT S3	0.693138
PT S1	1.09862
PT S1	1.19893566616341e-06
PT S2	1.3863
PT S3	1.09862
PT S1	-4.85316e-06
PT S1	0.693143
PT S2	-2.31758e-06
PT S2	1.09862
PT S3	-4.74786e-06
PT S3	0.693145
PT Injured	1.09862
PT S1	0.693155
PT S2	7.96802566246094e-06
PT S3	0.693148
PT S3	7.62612934834823e-06
PT S1	2.85993069636396e-06
PT S1	1.38629
PT Injured	1.09863
PT S3	-1.86301e-05
PT S2	1.3863
PT S2	3.41667682894606e-06
PT S1	2.27776061434687e-07
PT Injured	-6.114e-06
PT Injured	-2.60527e-06
PT S2	1.80567031464304e-05
PT S1	0.693146
PT S3	-3.84487e-06
PT S1	-8.78362e-06
PT S1	1.09861
PT S1	0.693146
PT S3	0.693134
PT S1	0.693159
PT S1	9.78270374471885e-07
PT S2	0.693162
PT S1	1.09862
PT S2	1.38631
PT Injured	1.0986
PT Injured	1.09862
PT S1	-3.61821e-06
PT Injured	1.38629
PT S1	1.38629
PT S3	2.15104493222833e-06
PT S2	9.3631485479041e-07
PT Inflammatory	1.79174
PT S1	8.52443088824704e-06
PT Injured	1.09861
PT Injured	-9.71862e-06
PT S2	-1.10143e-05
PT Injured	1.09861
PT Injured	-1.58363e-05
PT S1	0.693149
PT S3	1.50234395496283e-05
PT S2	0.693149
PT S1	1.09862
PT Injured	1.38628
PT S1	1.0986
PT S2	1.0986
PT S1	0.693154
PT S2	0.693138
PT Injured	5.58598525708553e-06
PT Inflammatory	1.38629
PT S2	0.693151
PT S2	-1.03912e-05
PT S1	-9.48992e-06
PT Injured	-1.04161e-06
PT S2	1.38629
PT S3	1.09859
PT S2	1.3863
PT S2	-1.9497e-05
PT S2	-4.15234e-06
PT S1	0.693148
PT S2	-7.02e-06
PT Injured	-1.40384e-05
PT S1	-3.98824e-06
PT S2	1.09861
PT S2	-9.24078e-06
PT Injured	1.79175
PT S1	1.0986
PT Injured	-5.28488e-06
PT S2	1.09861
PT S1	1.41948519316134e-05
PT Injured	0.693134
PT S1	1.09862
PT S3	-4.17469e-06
PT S3	0.693148
PT S1	-6.63585e-06
PT S2	8.02827389507556e-06
PT Injured	0.69313
PT Injured	1.60944
PT S1	2.60754999213632e-07
PT S3	1.05586337908511e-05
PT S3	0.693145
PT S1	0.693152
PT Injured	1.94591
PT S1	0.693141
PT Inflammatory	-8.37628e-07
PT S3	-1.33621e-06
PT S2	0.693158
PT S3	0.69315
PT S2	1.09862
PT S1	2.34360141841864e-05
PT Injured	1.3863
PT S2	1.3863
PT S3	5.31682625476121e-06
PT S1	1.54804223833981e-05
PT S1	1.09862
PT S2	0.693151
PT S2	0.693141
PT S3	1.60944
PT S2	0.693149
PT S3	1.79174
PT S1	-1.54103e-05
PT S2	-1.79438e-05
PT Injured	1.41451490845874e-05
PT S1	6.18337891760976e-06
PT S2	-2.35046e-05
PT Injured	1.09862
PT S2	1.09861
PT S2	0.693145
PT S1	0.69314
PT Injured	1.0986
PT S2	8.62628007930791e-06
PT Injured	0.693141
PT Injured	-1.32267e-06
PT Injured	1.3863
PT Inflammatory	1.09862
PT S2	-3.9341e-06
PT S1	0.693142
PT S2	0.69315
PT S2	1.0986
PT Injured	1.60944
[truncated: 4,610 more rows]

## Sheet: Figure 8k
	uninjured_1	uninjured_2	uninjured_3	uninjured_4	ruuo7_1	ruuo7_2	ruuo7_3	ruuo7_4	ruuo_veh_1	ruuo_veh_2	ruuo_veh_3	ruuo_veh_5	ruuo_veh_6	ruuo_abt_1	ruuo_abt_2	ruuo_abt_3
Pax8	12.132	11.8012	11.9955	12.0243	11.588	12.578	11.4315	11.8066	11.9313	11.3569	11.8206	11.2528	11.7833	11.9764	11.8897	12.1307
Hnf4a	15.4972	15.1977	15.2822	15.2034	12.8145	12.5089	12.9916	13.0224	11.629	13.1551	12.3068	11.8717	13.4968	14.5101	14.309	14.4541
Havcr1	7.68693	7.05662	7.58506	7.60269	12.9963	12.134	13.8411	13.8374	11.3776	9.18504	10.9191	10.0655	9.9109	9.00092	9.00376	9.60806
Vcam1	10.0309	9.45928	9.51126	9.23486	12.9758	12.3705	13.4405	13.1921	13.7215	12.1436	13.211	12.6074	12.6287	10.6537	11.4129	11.4472
Ccl2	7.50982	6.35389	6.4736	6.55644	9.67145	9.15292	10.0991	9.98237	10.2166	8.97711	10.338	9.49019	9.42224	7.88757	8.3427	8.51395
Cxcl1	6.56194	6.44977	6.24759	5.97914	9.10062	9.95339	10.0296	9.71531	9.65939	8.07604	8.74106	8.41615	8.45627	7.9317	7.99586	8.26505
Cxcl2	5.86861	5.77891	6.05379	5.87527	8.20586	8.94249	8.79303	9.00218	8.88095	7.78853	8.26228	7.88166	7.74386	7.36859	7.60764	7.82623
Cxcl16	11.6679	11.3485	11.0319	11.4878	13.5289	13.2851	13.4773	13.1654	13.48	12.5348	13.2008	12.9332	12.8786	11.6873	12.2156	12.0559
Tnf	6.46119	6.15583	5.77947	6.02519	8.20586	8.32774	7.90321	8.07224	8.92134	7.51876	8.44059	8.16204	7.92837	7.08795	6.84483	7.50562
Lif	6.59957	6.57775	6.63761	6.60273	9.35591	10.7173	10.0362	9.91841	9.15829	8.12698	9.27482	8.98053	8.37241	7.79479	7.61594	8.02499
C3	11.6168	9.73811	9.92139	9.74084	14.2778	13.9517	14.5709	14.0151	14.3051	14.0931	14.1044	14.6523	13.6561	11.1852	12.8258	11.8782
Tgfb2	7.67937	7.52086	7.65255	7.37732	9.40236	10.2315	10.0449	9.44687	10.1883	9.24401	9.92418	9.95544	9.43047	8.08753	8.93812	8.89837
Pdgfb	10.7809	10.7418	10.8557	10.7207	12.3731	13.4432	12.7372	12.3917	12.2812	11.4569	12.0688	11.8523	11.8028	10.9765	11.0338	11.2426
Pdgfd	9.64732	9.73997	9.58793	9.76857	9.57056	9.04738	9.45596	9.43547	10.0426	9.69817	10.0196	10.1181	9.7931	9.15819	9.63938	9.65923
Ccn1	11.1538	10.8018	10.6079	10.612	12.4717	12.8359	13.2278	12.6474	12.2554	12.4016	12.5332	13.4209	11.7655	12.0721	11.6965	12.1446
Icam1	10.5163	10.2343	10.2041	10.1648	12.3161	12.6946	11.9253	11.8551	12.686	11.6091	12.2756	12.2071	11.8582	10.9775	11.4141	11.5158
Cldn1	10.3769	10.5453	10.4195	9.77699	11.4246	11.0096	11.9306	11.7493	12.3574	11.25	11.7657	11.3339	11.4514	10.1795	10.7683	10.8158
Cd44	8.18088	7.9178	7.75543	7.86199	11.7425	11.4831	11.9141	11.4713	12.1778	11.3716	11.6295	11.7639	11.1252	9.46145	10.2926	10.3381
Cdkn1a	9.59007	9.76213	10.2969	10.1665	11.1095	11.0666	11.0451	11.0524	11.6724	11.8489	11.6209	11.8466	11.2359	10.1138	10.2028	10.0879
Birc3	9.57047	9.26574	9.42795	9.32972	11.6542	11.8994	11.7106	11.5686	11.9434	10.7891	11.3602	11.3706	11.1889	10.2643	10.376	10.7565

## Sheet: Figure 8l
Sample	Timpoint	Group	Value
uninjured_1	14_sham	PT Healthy	94.8072
uninjured_2	14_sham	PT Healthy	92.6079
uninjured_3	14_sham	PT Healthy	94.5809
uninjured_4	14_sham	PT Healthy	99.9359
ruuo7_1	14_ruuo	PT Healthy	12.2673
ruuo7_2	14_ruuo	PT Healthy	2.81571
ruuo7_3	14_ruuo	PT Healthy	21.0571
ruuo7_4	14_ruuo	PT Healthy	22.437
ruuo_veh_2	42_vehicle	PT Healthy	33.3476
ruuo_veh_3	42_vehicle	PT Healthy	7.03656
ruuo_veh_4	42_vehicle	PT Healthy	0
ruuo_veh_5	42_vehicle	PT Healthy	2.54947
ruuo_veh_6	42_vehicle	PT Healthy	40.3333
ruuo_abt_1	42_abt	PT Healthy	82.3954
ruuo_abt_2	42_abt	PT Healthy	74.9052
ruuo_abt_3	42_abt	PT Healthy	67.8096
uninjured_1	14_sham	PT Injured	3.2771
uninjured_2	14_sham	PT Injured	7.39205
uninjured_3	14_sham	PT Injured	4.66882
uninjured_4	14_sham	PT Injured	0.0640625
ruuo7_1	14_ruuo	PT Injured	40.2748
ruuo7_2	14_ruuo	PT Injured	30.9392
ruuo7_3	14_ruuo	PT Injured	31.2224
ruuo7_4	14_ruuo	PT Injured	31.1372
ruuo_veh_2	42_vehicle	PT Injured	43.1141
ruuo_veh_3	42_vehicle	PT Injured	45.1982
ruuo_veh_4	42_vehicle	PT Injured	83.5768
ruuo_veh_5	42_vehicle	PT Injured	58.5938
ruuo_veh_6	42_vehicle	PT Injured	31.1329
ruuo_abt_1	42_abt	PT Injured	10.909
ruuo_abt_2	42_abt	PT Injured	16.7884
ruuo_abt_3	42_abt	PT Injured	19.3204
uninjured_1	14_sham	PT Inflammatory	1.91571
uninjured_2	14_sham	PT Inflammatory	0
uninjured_3	14_sham	PT Inflammatory	0.750288
uninjured_4	14_sham	PT Inflammatory	0
ruuo7_1	14_ruuo	PT Inflammatory	47.4578
ruuo7_2	14_ruuo	PT Inflammatory	66.2451
ruuo7_3	14_ruuo	PT Inflammatory	47.7205
ruuo7_4	14_ruuo	PT Inflammatory	46.4258
ruuo_veh_2	42_vehicle	PT Inflammatory	23.5383
ruuo_veh_3	42_vehicle	PT Inflammatory	47.7652
ruuo_veh_4	42_vehicle	PT Inflammatory	16.4232
ruuo_veh_5	42_vehicle	PT Inflammatory	38.8568
ruuo_veh_6	42_vehicle	PT Inflammatory	28.5338
ruuo_abt_1	42_abt	PT Inflammatory	6.69559
ruuo_abt_2	42_abt	PT Inflammatory	8.3064
ruuo_abt_3	42_abt	PT Inflammatory	12.87
