# Supplementary material for: Multiomic analysis of human kidney disease identifies a tractable inflammatory and pro-fibrotic tubular cell phenotype
Source: Nat Commun. 2025 May 22;16:4745. doi: 10.1038/s41467-025-59997-4 (PMC12095627; doi:10.1038/s41467-025-59997-4)
Supplement: Supplementary file 6 — Source Data [file 41467_2025_59997_MOESM6_ESM.zip › Source Data/FigureS7.xlsx]

## Sheet: Figure S7a
Number of cells per sample			Number of transcripts per sample			Number of unique genes per sample
Sample	Cells		Transcripts	Sample		Genes	Sample
Control5	28227		912	UUO5		595	UUO5
Control6	38276		285	UUO5		187	UUO5
UUO1	112523		138	UUO5		108	UUO5
UUO2	119004		276	UUO5		195	UUO5
UUO3	81593		205	UUO5		167	UUO5
UUO4	75042		88	UUO5		81	UUO5
UUO5	69190		266	UUO5		180	UUO5
			613	UUO5		378	UUO5
			99	UUO5		80	UUO5
			222	UUO5		172	UUO5
			86	UUO5		74	UUO5
			162	UUO5		124	UUO5
			173	UUO5		140	UUO5
			131	UUO5		103	UUO5
			86	UUO5		68	UUO5
			123	UUO5		91	UUO5
			190	UUO5		159	UUO5
			385	UUO5		279	UUO5
			268	UUO5		192	UUO5
			61	UUO5		50	UUO5
			262	UUO5		214	UUO5
			348	UUO5		263	UUO5
			383	UUO5		266	UUO5
			431	UUO5		306	UUO5
			168	UUO5		126	UUO5
			466	UUO5		307	UUO5
			37	UUO5		32	UUO5
			120	UUO5		107	UUO5
			259	UUO5		184	UUO5
			235	UUO5		181	UUO5
			167	UUO5		129	UUO5
			114	UUO5		92	UUO5
			332	UUO5		256	UUO5
			122	UUO5		83	UUO5
			163	UUO5		132	UUO5
			169	UUO5		135	UUO5
			133	UUO5		112	UUO5
			342	UUO5		253	UUO5
			399	UUO5		281	UUO5
			219	UUO5		133	UUO5
			1243	UUO5		754	UUO5
			48	UUO5		45	UUO5
			538	UUO5		351	UUO5
			107	UUO5		90	UUO5
			97	UUO5		72	UUO5
			236	UUO5		145	UUO5
			418	UUO5		284	UUO5
			124	UUO5		102	UUO5
			49	UUO5		44	UUO5
			253	UUO5		174	UUO5
			201	UUO5		149	UUO5
			457	UUO5		274	UUO5
			153	UUO5		115	UUO5
			176	UUO5		142	UUO5
			111	UUO5		83	UUO5
			644	UUO5		416	UUO5
			322	UUO5		240	UUO5
			257	UUO5		202	UUO5
			394	UUO5		267	UUO5
			86	UUO5		64	UUO5
			42	UUO5		35	UUO5
			177	UUO5		134	UUO5
			251	UUO5		170	UUO5
			202	UUO5		146	UUO5
			205	UUO5		148	UUO5
			144	UUO5		105	UUO5
			191	UUO5		149	UUO5
			226	UUO5		190	UUO5
			83	UUO5		66	UUO5
			382	UUO5		274	UUO5
			159	UUO5		133	UUO5
			66	UUO5		56	UUO5
			98	UUO5		89	UUO5
			158	UUO5		119	UUO5
			321	UUO5		229	UUO5
			303	UUO5		202	UUO5
			138	UUO5		96	UUO5
			50	UUO5		45	UUO5
			137	UUO5		105	UUO5
			303	UUO5		195	UUO5
			94	UUO5		78	UUO5
			155	UUO5		112	UUO5
			310	UUO5		233	UUO5
			123	UUO5		97	UUO5
			258	UUO5		175	UUO5
			104	UUO5		84	UUO5
			33	UUO5		30	UUO5
			188	UUO5		135	UUO5
			99	UUO5		85	UUO5
			293	UUO5		216	UUO5
			60	UUO5		45	UUO5
			384	UUO5		243	UUO5
			230	UUO5		164	UUO5
			62	UUO5		50	UUO5
			395	UUO5		270	UUO5
			436	UUO5		302	UUO5
			187	UUO5		146	UUO5
			297	UUO5		219	UUO5
			28	UUO5		28	UUO5
			200	UUO5		140	UUO5
			252	UUO5		181	UUO5
			294	UUO5		214	UUO5
			201	UUO5		141	UUO5
			336	UUO5		248	UUO5
			153	UUO5		123	UUO5
			192	UUO5		148	UUO5
			171	UUO5		115	UUO5
			196	UUO5		142	UUO5
			197	UUO5		144	UUO5
			126	UUO5		101	UUO5
			184	UUO5		152	UUO5
			76	UUO5		67	UUO5
			358	UUO5		224	UUO5
			49	UUO5		43	UUO5
			135	UUO5		102	UUO5
			207	UUO5		155	UUO5
			564	UUO5		249	UUO5
			212	UUO5		142	UUO5
			57	UUO5		48	UUO5
			82	UUO5		71	UUO5
			77	UUO5		65	UUO5
			115	UUO5		83	UUO5
			86	UUO5		70	UUO5
			230	UUO5		170	UUO5
			287	UUO5		199	UUO5
			180	UUO5		118	UUO5
			148	UUO5		114	UUO5
			703	UUO5		479	UUO5
			255	UUO5		170	UUO5
			187	UUO5		148	UUO5
			178	UUO5		142	UUO5
			397	UUO5		309	UUO5
			805	UUO5		531	UUO5
			613	UUO5		391	UUO5
			136	UUO5		93	UUO5
			45	UUO5		39	UUO5
			379	UUO5		269	UUO5
			117	UUO5		94	UUO5
			214	UUO5		133	UUO5
			92	UUO5		75	UUO5
			323	UUO5		221	UUO5
			279	UUO5		215	UUO5
			298	UUO5		208	UUO5
			160	UUO5		111	UUO5
			298	UUO5		201	UUO5
			599	UUO5		444	UUO5
			221	UUO5		151	UUO5
			271	UUO5		195	UUO5
			488	UUO5		337	UUO5
			72	UUO5		54	UUO5
			1128	UUO5		735	UUO5
			254	UUO5		186	UUO5
			704	UUO5		439	UUO5
			175	UUO5		140	UUO5
			38	UUO5		35	UUO5
			105	UUO5		92	UUO5
			666	UUO5		436	UUO5
			480	UUO5		300	UUO5
			36	UUO5		28	UUO5
			580	UUO5		388	UUO5
			286	UUO5		199	UUO5
			675	UUO5		456	UUO5
			80	UUO5		60	UUO5
			256	UUO5		197	UUO5
			163	UUO5		124	UUO5
			82	UUO5		76	UUO5
			121	UUO5		82	UUO5
			113	UUO5		83	UUO5
			118	UUO5		100	UUO5
			99	UUO5		73	UUO5
			406	UUO5		263	UUO5
			361	UUO5		235	UUO5
			167	UUO5		128	UUO5
			152	UUO5		104	UUO5
			249	UUO5		161	UUO5
			226	UUO5		157	UUO5
			219	UUO5		140	UUO5
			332	UUO5		234	UUO5
			61	UUO5		54	UUO5
			401	UUO5		274	UUO5
			184	UUO5		138	UUO5
			223	UUO5		161	UUO5
			287	UUO5		227	UUO5
			156	UUO5		132	UUO5
			61	UUO5		56	UUO5
			334	UUO5		229	UUO5
			255	UUO5		183	UUO5
			157	UUO5		118	UUO5
			210	UUO5		157	UUO5
			44	UUO5		37	UUO5
			188	UUO5		160	UUO5
			233	UUO5		171	UUO5
			80	UUO5		64	UUO5
			68	UUO5		58	UUO5
			394	UUO5		267	UUO5
			202	UUO5		164	UUO5
			90	UUO5		75	UUO5
			346	UUO5		259	UUO5
			86	UUO5		67	UUO5
			460	UUO5		310	UUO5
			155	UUO5		129	UUO5
			232	UUO5		180	UUO5
			193	UUO5		146	UUO5
			282	UUO5		199	UUO5
			202	UUO5		131	UUO5
			145	UUO5		109	UUO5
			110	UUO5		76	UUO5
			462	UUO5		305	UUO5
			233	UUO5		149	UUO5
			63	UUO5		52	UUO5
			399	UUO5		265	UUO5
			62	UUO5		52	UUO5
			72	UUO5		57	UUO5
			374	UUO5		250	UUO5
			118	UUO5		95	UUO5
			43	UUO5		38	UUO5
			105	UUO5		80	UUO5
			205	UUO5		151	UUO5
			57	UUO5		46	UUO5
			171	UUO5		122	UUO5
			353	UUO5		247	UUO5
			255	UUO5		190	UUO5
			100	UUO5		71	UUO5
			92	UUO5		78	UUO5
			144	UUO5		102	UUO5
			86	UUO5		64	UUO5
			548	UUO5		393	UUO5
			302	UUO5		221	UUO5
			472	UUO5		310	UUO5
			40	UUO5		26	UUO5
			291	UUO5		204	UUO5
			475	UUO5		326	UUO5
			173	UUO5		129	UUO5
			179	UUO5		125	UUO5
			617	UUO5		417	UUO5
			386	UUO5		282	UUO5
			167	UUO5		126	UUO5
			172	UUO5		117	UUO5
			378	UUO5		286	UUO5
			379	UUO5		260	UUO5
			142	UUO5		99	UUO5
			169	UUO5		126	UUO5
			32	UUO5		27	UUO5
			45	UUO5		33	UUO5
			225	UUO5		173	UUO5
			161	UUO5		114	UUO5
			534	UUO5		363	UUO5
			350	UUO5		261	UUO5
			265	UUO5		193	UUO5
			121	UUO5		102	UUO5
			453	UUO5		288	UUO5
			178	UUO5		131	UUO5
			186	UUO5		149	UUO5
			247	UUO5		187	UUO5
			154	UUO5		109	UUO5
			587	UUO5		434	UUO5
			96	UUO5		75	UUO5
			354	UUO5		270	UUO5
			94	UUO5		69	UUO5
			180	UUO5		130	UUO5
			329	UUO5		245	UUO5
			159	UUO5		127	UUO5
			227	UUO5		160	UUO5
			185	UUO5		138	UUO5
			195	UUO5		146	UUO5
			135	UUO5		109	UUO5
			159	UUO5		128	UUO5
			67	UUO5		56	UUO5
			90	UUO5		78	UUO5
			167	UUO5		135	UUO5
			540	UUO5		345	UUO5
			369	UUO5		262	UUO5
			287	UUO5		204	UUO5
			147	UUO5		116	UUO5
			518	UUO5		356	UUO5
			68	UUO5		62	UUO5
			77	UUO5		63	UUO5
			448	UUO5		311	UUO5
			162	UUO5		137	UUO5
			221	UUO5		157	UUO5
			170	UUO5		132	UUO5
			168	UUO5		134	UUO5
			86	UUO5		66	UUO5
			145	UUO5		126	UUO5
			660	UUO5		442	UUO5
			357	UUO5		254	UUO5
			163	UUO5		111	UUO5
			53	UUO5		45	UUO5
			318	UUO5		237	UUO5
			91	UUO5		80	UUO5
			66	UUO5		59	UUO5
			632	UUO5		446	UUO5
			19	UUO5		17	UUO5
			300	UUO5		220	UUO5
			271	UUO5		219	UUO5
			29	UUO5		26	UUO5
			180	UUO5		137	UUO5
			85	UUO5		68	UUO5
			228	UUO5		186	UUO5
			296	UUO5		215	UUO5
			156	UUO5		134	UUO5
			29	UUO5		26	UUO5
			44	UUO5		40	UUO5
			177	UUO5		138	UUO5
			79	UUO5		70	UUO5
			47	UUO5		43	UUO5
			162	UUO5		118	UUO5
			333	UUO5		225	UUO5
			1021	UUO5		662	UUO5
			174	UUO5		125	UUO5
			420	UUO5		304	UUO5
			232	UUO5		182	UUO5
			113	UUO5		90	UUO5
			196	UUO5		153	UUO5
			52	UUO5		47	UUO5
			14	UUO5		13	UUO5
			741	UUO5		523	UUO5
			135	UUO5		120	UUO5
			150	UUO5		108	UUO5
			107	UUO5		89	UUO5
			121	UUO5		106	UUO5
			101	UUO5		80	UUO5
			124	UUO5		98	UUO5
			165	UUO5		121	UUO5
			437	UUO5		301	UUO5
			117	UUO5		92	UUO5
			329	UUO5		243	UUO5
			351	UUO5		250	UUO5
			126	UUO5		105	UUO5
			290	UUO5		216	UUO5
			29	UUO5		28	UUO5
			336	UUO5		257	UUO5
			250	UUO5		185	UUO5
			204	UUO5		157	UUO5
			93	UUO5		76	UUO5
			434	UUO5		281	UUO5
			284	UUO5		213	UUO5
			178	UUO5		136	UUO5
			48	UUO5		41	UUO5
			219	UUO5		169	UUO5
			159	UUO5		115	UUO5
			177	UUO5		141	UUO5
			363	UUO5		255	UUO5
			571	UUO5		376	UUO5
			98	UUO5		82	UUO5
			276	UUO5		192	UUO5
			414	UUO5		279	UUO5
			309	UUO5		214	UUO5
			44	UUO5		33	UUO5
			343	UUO5		246	UUO5
			200	UUO5		143	UUO5
			629	UUO5		461	UUO5
			289	UUO5		198	UUO5
			122	UUO5		100	UUO5
			200	UUO5		137	UUO5
			257	UUO5		188	UUO5
			413	UUO5		271	UUO5
			283	UUO5		225	UUO5
			551	UUO5		353	UUO5
			450	UUO5		333	UUO5
			191	UUO5		138	UUO5
			125	UUO5		96	UUO5
			102	UUO5		84	UUO5
			100	UUO5		76	UUO5
			385	UUO5		264	UUO5
			303	UUO5		219	UUO5
			234	UUO5		181	UUO5
			782	UUO5		522	UUO5
			235	UUO5		186	UUO5
			320	UUO5		228	UUO5
			394	UUO5		266	UUO5
			144	UUO5		113	UUO5
			75	UUO5		64	UUO5
			112	UUO5		95	UUO5
			552	UUO5		395	UUO5
			57	UUO5		44	UUO5
			475	UUO5		333	UUO5
			91	UUO5		65	UUO5
			231	UUO5		171	UUO5
			388	UUO5		288	UUO5
			91	UUO5		69	UUO5
			79	UUO5		62	UUO5
			125	UUO5		98	UUO5
			130	UUO5		99	UUO5
			177	UUO5		139	UUO5
			323	UUO5		237	UUO5
			92	UUO5		78	UUO5
			249	UUO5		191	UUO5
			197	UUO5		151	UUO5
			103	UUO5		90	UUO5
			150	UUO5		107	UUO5
			737	UUO5		483	UUO5
			338	UUO5		222	UUO5
			848	UUO5		535	UUO5
			199	UUO5		150	UUO5
			261	UUO5		191	UUO5
			149	UUO5		118	UUO5
			334	UUO5		240	UUO5
			125	UUO5		89	UUO5
			147	UUO5		108	UUO5
			402	UUO5		279	UUO5
			214	UUO5		165	UUO5
			213	UUO5		157	UUO5
			330	UUO5		223	UUO5
			443	UUO5		329	UUO5
			58	UUO5		46	UUO5
			191	UUO5		133	UUO5
			427	UUO5		315	UUO5
			272	UUO5		195	UUO5
			366	UUO5		259	UUO5
			258	UUO5		196	UUO5
			282	UUO5		195	UUO5
			461	UUO5		316	UUO5
			122	UUO5		110	UUO5
			286	UUO5		202	UUO5
			375	UUO5		252	UUO5
			62	UUO5		48	UUO5
			311	UUO5		238	UUO5
			140	UUO5		110	UUO5
			393	UUO5		283	UUO5
			259	UUO5		186	UUO5
			542	UUO5		360	UUO5
			228	UUO5		177	UUO5
			299	UUO5		195	UUO5
			385	UUO5		309	UUO5
			178	UUO5		130	UUO5
			213	UUO5		167	UUO5
			183	UUO5		142	UUO5
			196	UUO5		132	UUO5
			189	UUO5		135	UUO5
			98	UUO5		78	UUO5
			259	UUO5		176	UUO5
			308	UUO5		216	UUO5
			522	UUO5		374	UUO5
			304	UUO5		229	UUO5
			165	UUO5		132	UUO5
			255	UUO5		202	UUO5
			841	UUO5		550	UUO5
			213	UUO5		166	UUO5
			93	UUO5		77	UUO5
			737	UUO5		490	UUO5
			96	UUO5		68	UUO5
			258	UUO5		174	UUO5
			66	UUO5		56	UUO5
			296	UUO5		240	UUO5
			103	UUO5		78	UUO5
			337	UUO5		227	UUO5
			47	UUO5		38	UUO5
			307	UUO5		217	UUO5
			146	UUO5		85	UUO5
			89	UUO5		74	UUO5
			89	UUO5		77	UUO5
			54	UUO5		39	UUO5
			507	UUO5		340	UUO5
			278	UUO5		209	UUO5
			86	UUO5		82	UUO5
			291	UUO5		213	UUO5
			582	UUO5		376	UUO5
			104	UUO5		80	UUO5
			319	UUO5		221	UUO5
			29	UUO5		29	UUO5
			281	UUO5		217	UUO5
			653	UUO5		439	UUO5
			74	UUO5		60	UUO5
			404	UUO5		275	UUO5
			183	UUO5		145	UUO5
			69	UUO5		63	UUO5
			438	UUO5		279	UUO5
			119	UUO5		102	UUO5
			96	UUO5		78	UUO5
			186	UUO5		140	UUO5
			178	UUO5		130	UUO5
			178	UUO5		132	UUO5
			170	UUO5		135	UUO5
			459	UUO5		328	UUO5
			178	UUO5		124	UUO5
			57	UUO5		55	UUO5
			214	UUO5		152	UUO5
			524	UUO5		343	UUO5
			85	UUO5		73	UUO5
			79	UUO5		72	UUO5
			748	UUO5		512	UUO5
			93	UUO5		80	UUO5
			230	UUO5		180	UUO5
			70	UUO5		56	UUO5
			825	UUO5		508	UUO5
			181	UUO5		139	UUO5
			56	UUO5		46	UUO5
			891	UUO5		565	UUO5
			123	UUO5		96	UUO5
			325	UUO5		249	UUO5
			259	UUO5		177	UUO5
			46	UUO5		42	UUO5
			111	UUO5		95	UUO5
			194	UUO5		139	UUO5
			160	UUO5		124	UUO5
			630	UUO5		405	UUO5
			243	UUO5		181	UUO5
			319	UUO5		228	UUO5
			176	UUO5		140	UUO5
			160	UUO5		118	UUO5
			149	UUO5		111	UUO5
			151	UUO5		111	UUO5
			66	UUO5		56	UUO5
			161	UUO5		119	UUO5
			97	UUO5		89	UUO5
			226	UUO5		175	UUO5
			157	UUO5		130	UUO5
			143	UUO5		102	UUO5
			224	UUO5		184	UUO5
			329	UUO5		247	UUO5
			172	UUO5		134	UUO5
			453	UUO5		298	UUO5
			149	UUO5		117	UUO5
			311	UUO5		221	UUO5
			38	UUO5		34	UUO5
			116	UUO5		105	UUO5
			225	UUO5		169	UUO5
			387	UUO5		268	UUO5
			230	UUO5		172	UUO5
			64	UUO5		60	UUO5
			125	UUO5		110	UUO5
			197	UUO5		145	UUO5
			58	UUO5		46	UUO5
			182	UUO5		128	UUO5
			170	UUO5		134	UUO5
			65	UUO5		60	UUO5
			295	UUO5		215	UUO5
			283	UUO5		191	UUO5
			272	UUO5		211	UUO5
			123	UUO5		100	UUO5
			120	UUO5		94	UUO5
			153	UUO5		120	UUO5
			316	UUO5		234	UUO5
			250	UUO5		196	UUO5
			148	UUO5		113	UUO5
			178	UUO5		118	UUO5
			225	UUO5		177	UUO5
			155	UUO5		113	UUO5
			604	UUO5		426	UUO5
			95	UUO5		76	UUO5
			173	UUO5		141	UUO5
			189	UUO5		141	UUO5
			1366	UUO5		838	UUO5
			421	UUO5		274	UUO5
			244	UUO5		196	UUO5
			304	UUO5		223	UUO5
			192	UUO5		152	UUO5
			607	UUO5		426	UUO5
			56	UUO5		50	UUO5
			171	UUO5		136	UUO5
			142	UUO5		112	UUO5
			310	UUO5		204	UUO5
			368	UUO5		253	UUO5
			592	UUO5		384	UUO5
			366	UUO5		259	UUO5
			409	UUO5		249	UUO5
			175	UUO5		126	UUO5
			446	UUO5		314	UUO5
			214	UUO5		152	UUO5
			67	UUO5		56	UUO5
			330	UUO5		231	UUO5
			59	UUO5		46	UUO5
			205	UUO5		139	UUO5
			576	UUO5		371	UUO5
			124	UUO5		97	UUO5
			423	UUO5		292	UUO5
			413	UUO5		262	UUO5
			155	UUO5		125	UUO5
			369	UUO5		244	UUO5
			79	UUO5		72	UUO5
			223	UUO5		148	UUO5
			241	UUO5		175	UUO5
			58	UUO5		49	UUO5
			78	UUO5		68	UUO5
			419	UUO5		300	UUO5
			150	UUO5		125	UUO5
			111	UUO5		83	UUO5
			57	UUO5		48	UUO5
			132	UUO5		105	UUO5
			529	UUO5		341	UUO5
			68	UUO5		56	UUO5
			104	UUO5		84	UUO5
			196	UUO5		128	UUO5
			88	UUO5		69	UUO5
			231	UUO5		157	UUO5
			134	UUO5		115	UUO5
			445	UUO5		308	UUO5
			55	UUO5		46	UUO5
			25	UUO5		24	UUO5
			608	UUO5		431	UUO5
			226	UUO5		155	UUO5
			449	UUO5		272	UUO5
			591	UUO5		395	UUO5
			73	UUO5		62	UUO5
			623	UUO5		397	UUO5
			194	UUO5		140	UUO5
			326	UUO5		226	UUO5
			440	UUO5		279	UUO5
			265	UUO5		190	UUO5
			644	UUO5		415	UUO5
			216	UUO5		158	UUO5
			483	UUO5		316	UUO5
			673	UUO5		435	UUO5
			613	UUO5		399	UUO5
			207	UUO5		155	UUO5
			147	UUO5		117	UUO5
			66	UUO5		42	UUO5
			178	UUO5		144	UUO5
			157	UUO5		101	UUO5
			54	UUO5		46	UUO5
			326	UUO5		220	UUO5
			491	UUO5		282	UUO5
			125	UUO5		94	UUO5
			417	UUO5		197	UUO5
			406	UUO5		274	UUO5
			229	UUO5		190	UUO5
			118	UUO5		88	UUO5
			209	UUO5		165	UUO5
			294	UUO5		201	UUO5
			90	UUO5		72	UUO5
			131	UUO5		96	UUO5
			130	UUO5		105	UUO5
			212	UUO5		146	UUO5
			467	UUO5		308	UUO5
			73	UUO5		57	UUO5
			77	UUO5		62	UUO5
			324	UUO5		218	UUO5
			184	UUO5		139	UUO5
			562	UUO5		372	UUO5
			110	UUO5		79	UUO5
			187	UUO5		136	UUO5
			375	UUO5		245	UUO5
			33	UUO5		27	UUO5
			450	UUO5		288	UUO5
			313	UUO5		212	UUO5
			122	UUO5		102	UUO5
			382	UUO5		285	UUO5
			208	UUO5		140	UUO5
			64	UUO5		58	UUO5
			464	UUO5		296	UUO5
			195	UUO5		134	UUO5
			451	UUO5		302	UUO5
			164	UUO5		115	UUO5
			472	UUO5		282	UUO5
			85	UUO5		73	UUO5
			212	UUO5		159	UUO5
			94	UUO5		72	UUO5
			392	UUO5		248	UUO5
			601	UUO5		404	UUO5
			482	UUO5		344	UUO5
			309	UUO5		230	UUO5
			59	UUO5		45	UUO5
			100	UUO5		74	UUO5
			262	UUO5		177	UUO5
			283	UUO5		211	UUO5
			31	UUO5		27	UUO5
			134	UUO5		97	UUO5
			116	UUO5		96	UUO5
			80	UUO5		62	UUO5
			90	UUO5		76	UUO5
			373	UUO5		243	UUO5
			79	UUO5		60	UUO5
			337	UUO5		231	UUO5
			94	UUO5		76	UUO5
			203	UUO5		142	UUO5
			250	UUO5		168	UUO5
			252	UUO5		170	UUO5
			332	UUO5		226	UUO5
			181	UUO5		149	UUO5
			279	UUO5		180	UUO5
			38	UUO5		36	UUO5
			711	UUO5		448	UUO5
			339	UUO5		199	UUO5
			101	UUO5		81	UUO5
			545	UUO5		347	UUO5
			251	UUO5		179	UUO5
			445	UUO5		306	UUO5
			304	UUO5		221	UUO5
			335	UUO5		234	UUO5
			92	UUO5		76	UUO5
			300	UUO5		182	UUO5
			165	UUO5		127	UUO5
			189	UUO5		137	UUO5
			193	UUO5		151	UUO5
			904	UUO5		558	UUO5
			43	UUO5		39	UUO5
			266	UUO5		184	UUO5
			134	UUO5		109	UUO5
			144	UUO5		101	UUO5
			372	UUO5		266	UUO5
			70	UUO5		63	UUO5
			463	UUO5		329	UUO5
			137	UUO5		102	UUO5
			111	UUO5		94	UUO5
			147	UUO5		109	UUO5
			213	UUO5		135	UUO5
			75	UUO5		66	UUO5
			179	UUO5		136	UUO5
			335	UUO5		233	UUO5
			134	UUO5		107	UUO5
			1046	UUO5		645	UUO5
			498	UUO5		346	UUO5
			252	UUO5		176	UUO5
			53	UUO5		46	UUO5
			519	UUO5		337	UUO5
			274	UUO5		182	UUO5
			54	UUO5		50	UUO5
			375	UUO5		251	UUO5
			288	UUO5		199	UUO5
			381	UUO5		220	UUO5
			706	UUO5		421	UUO5
			510	UUO5		328	UUO5
			118	UUO5		90	UUO5
			235	UUO5		154	UUO5
			398	UUO5		306	UUO5
			48	UUO5		42	UUO5
			193	UUO5		136	UUO5
			249	UUO5		172	UUO5
			114	UUO5		93	UUO5
			414	UUO5		309	UUO5
			331	UUO5		221	UUO5
			149	UUO5		95	UUO5
			221	UUO5		154	UUO5
			430	UUO5		249	UUO5
			92	UUO5		72	UUO5
			77	UUO5		55	UUO5
			118	UUO5		83	UUO5
			154	UUO5		102	UUO5
			712	UUO5		451	UUO5
			192	UUO5		148	UUO5
			171	UUO5		118	UUO5
			207	UUO5		159	UUO5
			108	UUO5		83	UUO5
			222	UUO5		161	UUO5
			378	UUO5		254	UUO5
			308	UUO5		219	UUO5
			194	UUO5		145	UUO5
			191	UUO5		126	UUO5
			477	UUO5		290	UUO5
			438	UUO5		299	UUO5
			278	UUO5		173	UUO5
			251	UUO5		180	UUO5
			139	UUO5		98	UUO5
			561	UUO5		353	UUO5
			44	UUO5		42	UUO5
			103	UUO5		75	UUO5
			248	UUO5		173	UUO5
			217	UUO5		159	UUO5
			102	UUO5		81	UUO5
			271	UUO5		188	UUO5
			299	UUO5		217	UUO5
			142	UUO5		94	UUO5
			417	UUO5		283	UUO5
			223	UUO5		157	UUO5
			69	UUO5		64	UUO5
			127	UUO5		88	UUO5
			141	UUO5		112	UUO5
			276	UUO5		178	UUO5
			74	UUO5		60	UUO5
			181	UUO5		123	UUO5
			75	UUO5		66	UUO5
			214	UUO5		164	UUO5
			324	UUO5		218	UUO5
			834	UUO5		486	UUO5
			390	UUO5		261	UUO5
			165	UUO5		108	UUO5
			200	UUO5		151	UUO5
			570	UUO5		390	UUO5
			36	UUO5		31	UUO5
			357	UUO5		241	UUO5
			90	UUO5		80	UUO5
			85	UUO5		69	UUO5
			316	UUO5		219	UUO5
			377	UUO5		257	UUO5
			366	UUO5		245	UUO5
			318	UUO5		208	UUO5
			80	UUO5		73	UUO5
			568	UUO5		369	UUO5
			67	UUO5		54	UUO5
			346	UUO5		238	UUO5
			518	UUO5		341	UUO5
			176	UUO5		131	UUO5
			321	UUO5		251	UUO5
			144	UUO5		110	UUO5
			637	UUO5		413	UUO5
			396	UUO5		260	UUO5
			25	UUO5		23	UUO5
			102	UUO5		84	UUO5
			342	UUO5		257	UUO5
			102	UUO5		62	UUO5
			75	UUO5		62	UUO5
			89	UUO5		73	UUO5
			313	UUO5		213	UUO5
			303	UUO5		223	UUO5
			170	UUO5		122	UUO5
			449	UUO5		305	UUO5
			28	UUO5		26	UUO5
			164	UUO5		138	UUO5
			133	UUO5		104	UUO5
			284	UUO5		190	UUO5
			120	UUO5		101	UUO5
			102	UUO5		72	UUO5
			166	UUO5		119	UUO5
			118	UUO5		94	UUO5
			166	UUO5		136	UUO5
			319	UUO5		218	UUO5
			71	UUO5		57	UUO5
			256	UUO5		174	UUO5
			104	UUO5		99	UUO5
			96	UUO5		62	UUO5
			294	UUO5		191	UUO5
			570	UUO5		359	UUO5
			584	UUO5		369	UUO5
			147	UUO5		110	UUO5
			124	UUO5		102	UUO5
			260	UUO5		189	UUO5
			123	UUO5		101	UUO5
			110	UUO5		76	UUO5
			163	UUO5		129	UUO5
			128	UUO5		93	UUO5
			111	UUO5		82	UUO5
			458	UUO5		310	UUO5
			255	UUO5		187	UUO5
			404	UUO5		253	UUO5
			364	UUO5		253	UUO5
			211	UUO5		142	UUO5
			114	UUO5		89	UUO5
			77	UUO5		53	UUO5
			488	UUO5		304	UUO5
			304	UUO5		220	UUO5
			383	UUO5		260	UUO5
			257	UUO5		180	UUO5
			153	UUO5		123	UUO5
			63	UUO5		49	UUO5
			311	UUO5		218	UUO5
			541	UUO5		346	UUO5
			113	UUO5		88	UUO5
			135	UUO5		108	UUO5
			51	UUO5		42	UUO5
			46	UUO5		40	UUO5
			395	UUO5		266	UUO5
			99	UUO5		83	UUO5
			498	UUO5		343	UUO5
			261	UUO5		196	UUO5
			368	UUO5		242	UUO5
			445	UUO5		316	UUO5
			183	UUO5		133	UUO5
			343	UUO5		234	UUO5
			252	UUO5		198	UUO5
			102	UUO5		80	UUO5
			743	UUO5		498	UUO5
			340	UUO5		241	UUO5
			935	UUO5		607	UUO5
			184	UUO5		138	UUO5
			286	UUO5		229	UUO5
			300	UUO5		212	UUO5
			181	UUO5		136	UUO5
			64	UUO5		51	UUO5
			317	UUO5		210	UUO5
			397	UUO5		265	UUO5
			69	UUO5		60	UUO5
			472	UUO5		300	UUO5
			245	UUO5		176	UUO5
			69	UUO5		62	UUO5
			309	UUO5		216	UUO5
			130	UUO5		95	UUO5
			207	UUO5		140	UUO5
			106	UUO5		78	UUO5
			81	UUO5		69	UUO5
			128	UUO5		106	UUO5
			507	UUO5		305	UUO5
			404	UUO5		255	UUO5
			120	UUO5		95	UUO5
			165	UUO5		121	UUO5
			202	UUO5		129	UUO5
			222	UUO5		149	UUO5
			109	UUO5		86	UUO5
			72	UUO5		53	UUO5
			230	UUO5		144	UUO5
			217	UUO5		160	UUO5
			336	UUO5		234	UUO5
			111	UUO5		90	UUO5
			83	UUO5		69	UUO5
			310	UUO5		211	UUO5
			142	UUO5		89	UUO5
			208	UUO5		145	UUO5
			91	UUO5		75	UUO5
			49	UUO5		47	UUO5
			281	UUO5		206	UUO5
			609	UUO5		372	UUO5
			441	UUO5		291	UUO5
			276	UUO5		188	UUO5
			84	UUO5		64	UUO5
			71	UUO5		55	UUO5
			617	UUO5		429	UUO5
			191	UUO5		141	UUO5
			44	UUO5		37	UUO5
			293	UUO5		194	UUO5
			333	UUO5		233	UUO5
			131	UUO5		108	UUO5
			271	UUO5		179	UUO5
			386	UUO5		286	UUO5
			354	UUO5		244	UUO5
			185	UUO5		122	UUO5
			354	UUO5		255	UUO5
			29	UUO5		25	UUO5
			65	UUO5		48	UUO5
			169	UUO5		114	UUO5
			297	UUO5		189	UUO5
			308	UUO5		204	UUO5
			337	UUO5		220	UUO5
			123	UUO5		94	UUO5
			207	UUO5		153	UUO5
			130	UUO5		102	UUO5
			421	UUO5		260	UUO5
			308	UUO5		198	UUO5
			415	UUO5		258	UUO5
			180	UUO5		129	UUO5
			222	UUO5		156	UUO5
			194	UUO5		144	UUO5
			96	UUO5		76	UUO5
			74	UUO5		62	UUO5
			373	UUO5		231	UUO5
			309	UUO5		211	UUO5
			376	UUO5		262	UUO5
			318	UUO5		222	UUO5
			184	UUO5		128	UUO5
			119	UUO5		90	UUO5
			61	UUO5		54	UUO5
			129	UUO5		95	UUO5
			329	UUO5		221	UUO5
			57	UUO5		46	UUO5
			132	UUO5		106	UUO5
			153	UUO5		116	UUO5
			92	UUO5		74	UUO5
			135	UUO5		97	UUO5
			118	UUO5		98	UUO5
			302	UUO5		203	UUO5
			108	UUO5		84	UUO5
			463	UUO5		296	UUO5
			181	UUO5		122	UUO5
			224	UUO5		167	UUO5
			120	UUO5		88	UUO5
			480	UUO5		308	UUO5
			155	UUO5		101	UUO5
			106	UUO5		85	UUO5
			31	UUO5		27	UUO5
			150	UUO5		97	UUO5
			97	UUO5		86	UUO5
			22	UUO5		21	UUO5
			345	UUO5		236	UUO5
			403	UUO5		238	UUO5
			432	UUO5		275	UUO5
			47	UUO5		43	UUO5
			268	UUO5		189	UUO5
			117	UUO5		90	UUO5
			160	UUO5		127	UUO5
			163	UUO5		126	UUO5
			286	UUO5		190	UUO5
			296	UUO5		192	UUO5
			507	UUO5		322	UUO5
			156	UUO5		105	UUO5
			104	UUO5		84	UUO5
			70	UUO5		55	UUO5
			394	UUO5		251	UUO5
			45	UUO5		39	UUO5
			351	UUO5		216	UUO5
			89	UUO5		62	UUO5
			200	UUO5		135	UUO5
			391	UUO5		280	UUO5
			386	UUO5		272	UUO5
			442	UUO5		299	UUO5
			275	UUO5		182	UUO5
			474	UUO5		318	UUO5
			136	UUO5		94	UUO5
			237	UUO5		176	UUO5
			192	UUO5		137	UUO5
			374	UUO5		240	UUO5
			97	UUO5		78	UUO5
			81	UUO5		71	UUO5
			247	UUO5		186	UUO5
			488	UUO5		338	UUO5
			28	UUO5		24	UUO5
			362	UUO5		232	UUO5
			100	UUO5		71	UUO5
			226	UUO5		163	UUO5
			286	UUO5		180	UUO5
			325	UUO5		234	UUO5
			266	UUO5		189	UUO5
			166	UUO5		123	UUO5
			359	UUO5		239	UUO5
			195	UUO5		136	UUO5
			473	UUO5		306	UUO5
			241	UUO5		184	UUO5
			372	UUO5		225	UUO5
			133	UUO5		110	UUO5
			82	UUO5		63	UUO5
			59	UUO5		47	UUO5
			76	UUO5		50	UUO5
			278	UUO5		193	UUO5
			172	UUO5		108	UUO5
			338	UUO5		249	UUO5
			97	UUO5		82	UUO5
			50	UUO5		46	UUO5
			140	UUO5		100	UUO5
			153	UUO5		111	UUO5
			184	UUO5		127	UUO5
			210	UUO5		149	UUO5
			98	UUO5		69	UUO5
			247	UUO5		177	UUO5
			125	UUO5		90	UUO5
			292	UUO5		214	UUO5
			74	UUO5		57	UUO5
			305	UUO5		192	UUO5
			133	UUO5		84	UUO5
			151	UUO5		122	UUO5
			247	UUO5		167	UUO5
			50	UUO5		41	UUO5
			74	UUO5		54	UUO5
			189	UUO5		114	UUO5
			223	UUO5		147	UUO5
			49	UUO5		34	UUO5
			84	UUO5		68	UUO5
			131	UUO5		69	UUO5
			349	UUO5		231	UUO5
			158	UUO5		116	UUO5
			211	UUO5		137	UUO5
			123	UUO5		90	UUO5
			310	UUO5		202	UUO5
			173	UUO5		122	UUO5
			89	UUO5		70	UUO5
			262	UUO5		183	UUO5
			246	UUO5		185	UUO5
			201	UUO5		129	UUO5
			117	UUO5		93	UUO5
			365	UUO5		246	UUO5
			95	UUO5		70	UUO5
			91	UUO5		76	UUO5
			69	UUO5		59	UUO5
			119	UUO5		93	UUO5
			210	UUO5		145	UUO5
			379	UUO5		229	UUO5
			224	UUO5		164	UUO5
			281	UUO5		201	UUO5
			179	UUO5		136	UUO5
			87	UUO5		74	UUO5
			337	UUO5		220	UUO5
			62	UUO5		55	UUO5
			158	UUO5		118	UUO5
			105	UUO5		84	UUO5
			114	UUO5		86	UUO5
			117	UUO5		80	UUO5
			392	UUO5		262	UUO5
			74	UUO5		51	UUO5
			32	UUO5		29	UUO5
			62	UUO5		52	UUO5
			150	UUO5		119	UUO5
			75	UUO5		61	UUO5
			110	UUO5		87	UUO5
			344	UUO5		248	UUO5
			29	UUO5		26	UUO5
			837	UUO5		505	UUO5
			888	UUO5		602	UUO5
			355	UUO5		241	UUO5
			95	UUO5		84	UUO5
			288	UUO5		176	UUO5
			384	UUO5		263	UUO5
			72	UUO5		56	UUO5
			177	UUO5		129	UUO5
			181	UUO5		135	UUO5
			93	UUO5		74	UUO5
			313	UUO5		206	UUO5
			102	UUO5		78	UUO5
			81	UUO5		64	UUO5
			148	UUO5		110	UUO5
			158	UUO5		114	UUO5
			405	UUO5		260	UUO5
			203	UUO5		120	UUO5
			82	UUO5		67	UUO5
			247	UUO5		166	UUO5
			245	UUO5		175	UUO5
			121	UUO5		90	UUO5
			282	UUO5		199	UUO5
			134	UUO5		102	UUO5
			119	UUO5		90	UUO5
			206	UUO5		148	UUO5
			92	UUO5		82	UUO5
			108	UUO5		84	UUO5
			241	UUO5		183	UUO5
			287	UUO5		184	UUO5
			103	UUO5		83	UUO5
			104	UUO5		71	UUO5
			307	UUO5		208	UUO5
			189	UUO5		125	UUO5
			76	UUO5		60	UUO5
			155	UUO5		111	UUO5
			131	UUO5		108	UUO5
			289	UUO5		197	UUO5
			127	UUO5		92	UUO5
			70	UUO5		52	UUO5
			254	UUO5		170	UUO5
			307	UUO5		214	UUO5
			309	UUO5		219	UUO5
			220	UUO5		161	UUO5
			118	UUO5		87	UUO5
			162	UUO5		117	UUO5
			224	UUO5		162	UUO5
			330	UUO5		215	UUO5
			168	UUO5		119	UUO5
			195	UUO5		126	UUO5
			137	UUO5		102	UUO5
			149	UUO5		115	UUO5
			112	UUO5		80	UUO5
			195	UUO5		147	UUO5
			182	UUO5		119	UUO5
			86	UUO5		77	UUO5
			193	UUO5		140	UUO5
			57	UUO5		49	UUO5
			127	UUO5		107	UUO5
			89	UUO5		55	UUO5
			99	UUO5		82	UUO5
			548	UUO5		376	UUO5
			128	UUO5		70	UUO5
			144	UUO5		113	UUO5
			498	UUO5		341	UUO5
			579	UUO5		353	UUO5
			40	UUO5		35	UUO5
			79	UUO5		68	UUO5
			213	UUO5		159	UUO5
			558	UUO5		335	UUO5
			216	UUO5		167	UUO5
			76	UUO5		63	UUO5
			306	UUO5		207	UUO5
			101	UUO5		77	UUO5
			176	UUO5		120	UUO5
			438	UUO5		290	UUO5
			257	UUO5		189	UUO5
			75	UUO5		56	UUO5
			124	UUO5		93	UUO5
			109	UUO5		85	UUO5
			282	UUO5		193	UUO5
			298	UUO5		190	UUO5
			73	UUO5		62	UUO5
			294	UUO5		200	UUO5
			183	UUO5		139	UUO5
			630	UUO5		384	UUO5
			235	UUO5		149	UUO5
			243	UUO5		172	UUO5
			160	UUO5		115	UUO5
			72	UUO5		62	UUO5
			228	UUO5		160	UUO5
			145	UUO5		104	UUO5
			796	UUO5		487	UUO5
			271	UUO5		191	UUO5
			275	UUO5		179	UUO5
			23	UUO5		21	UUO5
			134	UUO5		100	UUO5
			247	UUO5		172	UUO5
			23	UUO5		18	UUO5
			405	UUO5		273	UUO5
			193	UUO5		136	UUO5
			214	UUO5		150	UUO5
			225	UUO5		158	UUO5
			225	UUO5		161	UUO5
			96	UUO5		72	UUO5
			112	UUO5		78	UUO5
			265	UUO5		111	UUO5
			420	UUO5		300	UUO5
			113	UUO5		89	UUO5
			230	UUO5		150	UUO5
			68	UUO5		59	UUO5
			85	UUO5		71	UUO5
			151	UUO5		103	UUO5
			206	UUO5		145	UUO5
			95	UUO5		75	UUO5
			111	UUO5		82	UUO5
			63	UUO5		55	UUO5
			121	UUO5		95	UUO5
			65	UUO5		43	UUO5
			129	UUO5		93	UUO5
			89	UUO5		60	UUO5
			90	UUO5		78	UUO5
			418	UUO5		290	UUO5
			685	UUO5		453	UUO5
			111	UUO5		91	UUO5
			217	UUO5		159	UUO5
			257	UUO5		159	UUO5
			47	UUO5		39	UUO5
			330	UUO5		213	UUO5
			119	UUO5		89	UUO5
			168	UUO5		113	UUO5
			82	UUO5		62	UUO5
			877	UUO5		550	UUO5
			172	UUO5		119	UUO5
			221	UUO5		163	UUO5
			54	UUO5		51	UUO5
			72	UUO5		60	UUO5
			334	UUO5		221	UUO5
			126	UUO5		84	UUO5
			408	UUO5		290	UUO5
			101	UUO5		80	UUO5
			378	UUO5		228	UUO5
			316	UUO5		217	UUO5
			102	UUO5		79	UUO5
			688	UUO5		444	UUO5
			83	UUO5		76	UUO5
			541	UUO5		348	UUO5
			673	UUO5		449	UUO5
			164	UUO5		113	UUO5
			352	UUO5		242	UUO5
			100	UUO5		76	UUO5
			453	UUO5		332	UUO5
			495	UUO5		319	UUO5
			149	UUO5		104	UUO5
			514	UUO5		355	UUO5
			272	UUO5		180	UUO5
			560	UUO5		338	UUO5
			239	UUO5		158	UUO5
			338	UUO5		233	UUO5
			29	UUO5		24	UUO5
			73	UUO5		57	UUO5
			295	UUO5		211	UUO5
			345	UUO5		216	UUO5
			303	UUO5		200	UUO5
			199	UUO5		144	UUO5
			83	UUO5		64	UUO5
			138	UUO5		87	UUO5
			459	UUO5		293	UUO5
			172	UUO5		130	UUO5
			48	UUO5		43	UUO5
			261	UUO5		181	UUO5
			378	UUO5		245	UUO5
			513	UUO5		365	UUO5
			47	UUO5		35	UUO5
			94	UUO5		80	UUO5
			201	UUO5		123	UUO5
			498	UUO5		328	UUO5
			704	UUO5		466	UUO5
			280	UUO5		202	UUO5
			61	UUO5		47	UUO5
			211	UUO5		128	UUO5
			192	UUO5		151	UUO5
			72	UUO5		57	UUO5
			133	UUO5		105	UUO5
			309	UUO5		208	UUO5
			378	UUO5		274	UUO5
			77	UUO5		66	UUO5
			219	UUO5		150	UUO5
			128	UUO5		96	UUO5
			396	UUO5		262	UUO5
			269	UUO5		181	UUO5
			289	UUO5		210	UUO5
			224	UUO5		163	UUO5
			169	UUO5		118	UUO5
			149	UUO5		117	UUO5
			267	UUO5		205	UUO5
			217	UUO5		155	UUO5
			199	UUO5		126	UUO5
			215	UUO5		140	UUO5
			351	UUO5		237	UUO5
			196	UUO5		129	UUO5
			204	UUO5		136	UUO5
			184	UUO5		137	UUO5
			537	UUO5		340	UUO5
			195	UUO5		157	UUO5
			506	UUO5		355	UUO5
			557	UUO5		372	UUO5
			202	UUO5		145	UUO5
			247	UUO5		148	UUO5
			304	UUO5		214	UUO5
			432	UUO5		328	UUO5
			103	UUO5		91	UUO5
			207	UUO5		139	UUO5
			285	UUO5		194	UUO5
			178	UUO5		121	UUO5
			216	UUO5		149	UUO5
			252	UUO5		164	UUO5
			213	UUO5		148	UUO5
			95	UUO5		78	UUO5
			330	UUO5		213	UUO5
			825	UUO5		533	UUO5
			668	UUO5		419	UUO5
			122	UUO5		86	UUO5
			188	UUO5		131	UUO5
			366	UUO5		270	UUO5
			130	UUO5		111	UUO5
			134	UUO5		98	UUO5
			100	UUO5		82	UUO5
			141	UUO5		114	UUO5
			97	UUO5		84	UUO5
			189	UUO5		137	UUO5
			390	UUO5		278	UUO5
			225	UUO5		145	UUO5
			173	UUO5		124	UUO5
			105	UUO5		80	UUO5
			543	UUO5		348	UUO5
			278	UUO5		210	UUO5
			702	UUO5		441	UUO5
			177	UUO5		130	UUO5
			308	UUO5		231	UUO5
			205	UUO5		158	UUO5
			672	UUO5		432	UUO5
			495	UUO5		330	UUO5
			86	UUO5		66	UUO5
			137	UUO5		108	UUO5
			294	UUO5		202	UUO5
			39	UUO5		36	UUO5
			480	UUO5		337	UUO5
			344	UUO5		242	UUO5
			132	UUO5		109	UUO5
			103	UUO5		79	UUO5
			395	UUO5		257	UUO5
			590	UUO5		351	UUO5
			198	UUO5		133	UUO5
			192	UUO5		131	UUO5
			267	UUO5		195	UUO5
			195	UUO5		144	UUO5
			275	UUO5		193	UUO5
			249	UUO5		172	UUO5
			153	UUO5		120	UUO5
			44	UUO5		37	UUO5
			184	UUO5		130	UUO5
			397	UUO5		256	UUO5
			304	UUO5		215	UUO5
			50	UUO5		46	UUO5
			132	UUO5		94	UUO5
			289	UUO5		178	UUO5
			227	UUO5		157	UUO5
			249	UUO5		173	UUO5
			400	UUO5		259	UUO5
			141	UUO5		103	UUO5
			239	UUO5		179	UUO5
			396	UUO5		264	UUO5
			247	UUO5		178	UUO5
			173	UUO5		132	UUO5
			435	UUO5		305	UUO5
			197	UUO5		141	UUO5
			796	UUO5		505	UUO5
			190	UUO5		128	UUO5
			338	UUO5		244	UUO5
			202	UUO5		152	UUO5
			185	UUO5		143	UUO5
			220	UUO5		154	UUO5
			398	UUO5		257	UUO5
			152	UUO5		122	UUO5
			315	UUO5		221	UUO5
			207	UUO5		154	UUO5
			323	UUO5		241	UUO5
			198	UUO5		147	UUO5
			601	UUO5		377	UUO5
			40	UUO5		35	UUO5
			62	UUO5		48	UUO5
			92	UUO5		76	UUO5
			430	UUO5		290	UUO5
			265	UUO5		192	UUO5
			292	UUO5		206	UUO5
			133	UUO5		94	UUO5
			460	UUO5		282	UUO5
			991	UUO5		620	UUO5
			379	UUO5		264	UUO5
			148	UUO5		118	UUO5
			30	UUO5		28	UUO5
			592	UUO5		371	UUO5
			164	UUO5		135	UUO5
			127	UUO5		105	UUO5
			322	UUO5		206	UUO5
			514	UUO5		374	UUO5
			250	UUO5		195	UUO5
			242	UUO5		162	UUO5
			194	UUO5		152	UUO5
			162	UUO5		122	UUO5
			661	UUO5		444	UUO5
			94	UUO5		77	UUO5
			343	UUO5		235	UUO5
			254	UUO5		188	UUO5
			124	UUO5		98	UUO5
			226	UUO5		137	UUO5
			71	UUO5		61	UUO5
			120	UUO5		90	UUO5
			417	UUO5		296	UUO5
			135	UUO5		115	UUO5
			103	UUO5		84	UUO5
			125	UUO5		103	UUO5
			180	UUO5		136	UUO5
			204	UUO5		150	UUO5
			115	UUO5		94	UUO5
			108	UUO5		92	UUO5
			71	UUO5		61	UUO5
			265	UUO5		172	UUO5
			539	UUO5		342	UUO5
			68	UUO5		53	UUO5
			538	UUO5		318	UUO5
			161	UUO5		123	UUO5
			134	UUO5		110	UUO5
			97	UUO5		73	UUO5
			231	UUO5		172	UUO5
			388	UUO5		265	UUO5
			275	UUO5		183	UUO5
			108	UUO5		68	UUO5
			146	UUO5		104	UUO5
			125	UUO5		98	UUO5
			280	UUO5		191	UUO5
			545	UUO5		360	UUO5
			521	UUO5		346	UUO5
			167	UUO5		101	UUO5
			88	UUO5		70	UUO5
			384	UUO5		272	UUO5
			200	UUO5		150	UUO5
			469	UUO5		313	UUO5
			378	UUO5		265	UUO5
			129	UUO5		108	UUO5
			191	UUO5		128	UUO5
			106	UUO5		69	UUO5
			124	UUO5		87	UUO5
			202	UUO5		137	UUO5
			107	UUO5		92	UUO5
			129	UUO5		97	UUO5
			174	UUO5		113	UUO5
			285	UUO5		176	UUO5
			134	UUO5		108	UUO5
			365	UUO5		231	UUO5
			196	UUO5		145	UUO5
			75	UUO5		62	UUO5
			248	UUO5		179	UUO5
			375	UUO5		245	UUO5
			191	UUO5		127	UUO5
			415	UUO5		270	UUO5
			365	UUO5		250	UUO5
			339	UUO5		247	UUO5
			694	UUO5		419	UUO5
			73	UUO5		57	UUO5
			408	UUO5		278	UUO5
			105	UUO5		82	UUO5
			597	UUO5		386	UUO5
			356	UUO5		239	UUO5
			167	UUO5		128	UUO5
			230	UUO5		142	UUO5
			558	UUO5		352	UUO5
			339	UUO5		228	UUO5
			106	UUO5		86	UUO5
			339	UUO5		236	UUO5
			139	UUO5		101	UUO5
			193	UUO5		141	UUO5
			240	UUO5		165	UUO5
			49	UUO5		42	UUO5
			214	UUO5		155	UUO5
			461	UUO5		290	UUO5
			212	UUO5		167	UUO5
			169	UUO5		129	UUO5
			347	UUO5		231	UUO5
			321	UUO5		209	UUO5
			234	UUO5		148	UUO5
			46	UUO5		41	UUO5
			425	UUO5		284	UUO5
			271	UUO5		180	UUO5
			1256	UUO5		777	UUO5
			350	UUO5		253	UUO5
			528	UUO5		348	UUO5
			198	UUO5		137	UUO5
			130	UUO5		102	UUO5
			121	UUO5		89	UUO5
			204	UUO5		133	UUO5
			179	UUO5		126	UUO5
			180	UUO5		124	UUO5
			70	UUO5		57	UUO5
			144	UUO5		113	UUO5
			229	UUO5		160	UUO5
			280	UUO5		170	UUO5
			7.99999	UUO5		6.99999	UUO5
			168	UUO5		112	UUO5
			540	UUO5		356	UUO5
			393	UUO5		264	UUO5
			172	UUO5		135	UUO5
			146	UUO5		117	UUO5
			205	UUO5		160	UUO5
			273	UUO5		178	UUO5
			270	UUO5		173	UUO5
			310	UUO5		206	UUO5
			198	UUO5		156	UUO5
			102	UUO5		81	UUO5
			165	UUO5		134	UUO5
			200	UUO5		134	UUO5
			163	UUO5		124	UUO5
			468	UUO5		313	UUO5
			469	UUO5		336	UUO5
			98	UUO5		84	UUO5
			25	UUO5		22	UUO5
			141	UUO5		110	UUO5
			434	UUO5		304	UUO5
			100	UUO5		85	UUO5
			99	UUO5		86	UUO5
			299	UUO5		205	UUO5
			175	UUO5		128	UUO5
			159	UUO5		123	UUO5
			198	UUO5		144	UUO5
			227	UUO5		170	UUO5
			88	UUO5		71	UUO5
			624	UUO5		401	UUO5
			38	UUO5		32	UUO5
			392	UUO5		250	UUO5
			267	UUO5		180	UUO5
			335	UUO5		212	UUO5
			358	UUO5		254	UUO5
			247	UUO5		195	UUO5
			890	UUO5		547	UUO5
			325	UUO5		205	UUO5
			71	UUO5		58	UUO5
			155	UUO5		114	UUO5
			288	UUO5		195	UUO5
			161	UUO5		125	UUO5
			141	UUO5		103	UUO5
			217	UUO5		152	UUO5
			127	UUO5		94	UUO5
			131	UUO5		100	UUO5
			137	UUO5		102	UUO5
			228	UUO5		149	UUO5
			160	UUO5		102	UUO5
			150	UUO5		105	UUO5
			92	UUO5		73	UUO5
			301	UUO5		194	UUO5
			397	UUO5		271	UUO5
			282	UUO5		211	UUO5
			597	UUO5		405	UUO5
			634	UUO5		408	UUO5
			196	UUO5		143	UUO5
			113	UUO5		79	UUO5
			392	UUO5		279	UUO5
			310	UUO5		216	UUO5
			8	UUO5		8	UUO5
			661	UUO5		467	UUO5
			350	UUO5		214	UUO5
			418	UUO5		288	UUO5
			521	UUO5		366	UUO5
			188	UUO5		144	UUO5
			297	UUO5		181	UUO5
			309	UUO5		226	UUO5
			350	UUO5		229	UUO5
			363	UUO5		245	UUO5
			155	UUO5		114	UUO5
			227	UUO5		169	UUO5
			138	UUO5		103	UUO5
			268	UUO5		207	UUO5
			326	UUO5		228	UUO5
			284	UUO5		188	UUO5
			123	UUO5		92	UUO5
			422	UUO5		283	UUO5
			675	UUO5		435	UUO5
			216	UUO5		143	UUO5
			208	UUO5		152	UUO5
			69	UUO5		64	UUO5
			184	UUO5		134	UUO5
			88	UUO5		75	UUO5
			143	UUO5		101	UUO5
			77	UUO5		64	UUO5
			189	UUO5		146	UUO5
			197	UUO5		147	UUO5
			119	UUO5		102	UUO5
			80	UUO5		64	UUO5
			36	UUO5		32	UUO5
			404	UUO5		261	UUO5
			40	UUO5		32	UUO5
			177	UUO5		129	UUO5
			192	UUO5		147	UUO5
			206	UUO5		139	UUO5
			476	UUO5		321	UUO5
			183	UUO5		120	UUO5
			299	UUO5		198	UUO5
			178	UUO5		123	UUO5
			365	UUO5		244	UUO5
			99	UUO5		80	UUO5
			633	UUO5		388	UUO5
			105	UUO5		85	UUO5
			78	UUO5		66	UUO5
			386	UUO5		259	UUO5
			96	UUO5		78	UUO5
			67	UUO5		53	UUO5
			313	UUO5		229	UUO5
			227	UUO5		174	UUO5
			217	UUO5		145	UUO5
			264	UUO5		174	UUO5
			102	UUO5		82	UUO5
			172	UUO5		113	UUO5
			774	UUO5		487	UUO5
			217	UUO5		140	UUO5
			79	UUO5		65	UUO5
			178	UUO5		112	UUO5
			125	UUO5		94	UUO5
			68	UUO5		57	UUO5
			1324	UUO5		804	UUO5
			227	UUO5		162	UUO5
			203	UUO5		102	UUO5
			83	UUO5		74	UUO5
			175	UUO5		136	UUO5
			219	UUO5		145	UUO5
			102	UUO5		79	UUO5
			81	UUO5		70	UUO5
			472	UUO5		328	UUO5
			415	UUO5		261	UUO5
			139	UUO5		101	UUO5
			241	UUO5		175	UUO5
			677	UUO5		413	UUO5
			148	UUO5		112	UUO5
			556	UUO5		347	UUO5
			348	UUO5		232	UUO5
			97	UUO5		67	UUO5
			254	UUO5		175	UUO5
			325	UUO5		214	UUO5
			476	UUO5		309	UUO5
			382	UUO5		249	UUO5
			224	UUO5		142	UUO5
			213	UUO5		159	UUO5
			505	UUO5		321	UUO5
			132	UUO5		102	UUO5
			91	UUO5		75	UUO5
			202	UUO5		139	UUO5
			118	UUO5		90	UUO5
			94	UUO5		86	UUO5
			80	UUO5		64	UUO5
			228	UUO5		176	UUO5
			252	UUO5		171	UUO5
			279	UUO5		215	UUO5
			221	UUO5		144	UUO5
			341	UUO5		247	UUO5
			134	UUO5		100	UUO5
			578	UUO5		376	UUO5
			163	UUO5		110	UUO5
			418	UUO5		258	UUO5
			98	UUO5		67	UUO5
			354	UUO5		232	UUO5
			426	UUO5		272	UUO5
			379	UUO5		250	UUO5
			393	UUO5		279	UUO5
			207	UUO5		142	UUO5
			258	UUO5		177	UUO5
			117	UUO5		104	UUO5
			209	UUO5		160	UUO5
			185	UUO5		121	UUO5
			270	UUO5		188	UUO5
			366	UUO5		249	UUO5
			172	UUO5		125	UUO5
			204	UUO5		150	UUO5
			220	UUO5		148	UUO5
			363	UUO5		248	UUO5
			95	UUO5		72	UUO5
			203	UUO5		149	UUO5
			63	UUO5		51	UUO5
			126	UUO5		107	UUO5
			424	UUO5		287	UUO5
			612	UUO5		390	UUO5
			113	UUO5		81	UUO5
			257	UUO5		182	UUO5
			52	UUO5		45	UUO5
			241	UUO5		157	UUO5
			368	UUO5		256	UUO5
			80	UUO5		69	UUO5
			236	UUO5		156	UUO5
			300	UUO5		219	UUO5
			374	UUO5		258	UUO5
			371	UUO5		224	UUO5
			130	UUO5		105	UUO5
			252	UUO5		168	UUO5
			62	UUO5		55	UUO5
			93	UUO5		73	UUO5
			68	UUO5		52	UUO5
			271	UUO5		192	UUO5
			458	UUO5		342	UUO5
			268	UUO5		200	UUO5
			145	UUO5		117	UUO5
			42	UUO5		30	UUO5
			307	UUO5		182	UUO5
			501	UUO5		317	UUO5
			128	UUO5		102	UUO5
			546	UUO5		379	UUO5
			226	UUO5		166	UUO5
			340	UUO5		178	UUO5
			239	UUO5		139	UUO5
			114	UUO5		84	UUO5
			172	UUO5		128	UUO5
			546	UUO5		367	UUO5
			380	UUO5		264	UUO5
			640	UUO5		402	UUO5
			425	UUO5		279	UUO5
			328	UUO5		173	UUO5
			406	UUO5		257	UUO5
			362	UUO5		212	UUO5
			127	UUO5		98	UUO5
			215	UUO5		135	UUO5
			90	UUO5		65	UUO5
			67	UUO5		58	UUO5
			391	UUO5		256	UUO5
			165	UUO5		128	UUO5
			356	UUO5		236	UUO5
			227	UUO5		117	UUO5
			262	UUO5		175	UUO5
			272	UUO5		186	UUO5
			716	UUO5		460	UUO5
			224	UUO5		156	UUO5
			190	UUO5		134	UUO5
			54	UUO5		48	UUO5
			104	UUO5		70	UUO5
			68	UUO5		63	UUO5
			140	UUO5		100	UUO5
			642	UUO5		284	UUO5
			41	UUO5		35	UUO5
			185	UUO5		140	UUO5
			46	UUO5		40	UUO5
			135	UUO5		106	UUO5
			137	UUO5		97	UUO5
			212	UUO5		147	UUO5
			333	UUO5		215	UUO5
			284	UUO5		192	UUO5
			156	UUO5		102	UUO5
			204	UUO5		98	UUO5
			56	UUO5		51	UUO5
			80	UUO5		70	UUO5
			397	UUO5		250	UUO5
			240	UUO5		127	UUO5
			152	UUO5		123	UUO5
			35	UUO5		32	UUO5
			180	UUO5		123	UUO5
			76	UUO5		61	UUO5
			520	UUO5		342	UUO5
			672	UUO5		413	UUO5
			89	UUO5		76	UUO5
			112	UUO5		87	UUO5
			255	UUO5		166	UUO5
			229	UUO5		154	UUO5
			328	UUO5		228	UUO5
			85	UUO5		60	UUO5
			232	UUO5		190	UUO5
			233	UUO5		162	UUO5
			250	UUO5		171	UUO5
			406	UUO5		253	UUO5
			255	UUO5		181	UUO5
			279	UUO5		174	UUO5
			142	UUO5		93	UUO5
			114	UUO5		83	UUO5
			305	UUO5		206	UUO5
			535	UUO5		392	UUO5
			226	UUO5		147	UUO5
			58	UUO5		43	UUO5
			310	UUO5		213	UUO5
			562	UUO5		353	UUO5
			263	UUO5		184	UUO5
			274	UUO5		177	UUO5
			302	UUO5		224	UUO5
			249	UUO5		185	UUO5
			434	UUO5		273	UUO5
			91	UUO5		70	UUO5
			67	UUO5		59	UUO5
			495	UUO5		289	UUO5
			329	UUO5		222	UUO5
			69	UUO5		56	UUO5
			202	UUO5		147	UUO5
			310	UUO5		213	UUO5
			130	UUO5		89	UUO5
			64	UUO5		50	UUO5
			280	UUO5		217	UUO5
			264	UUO5		183	UUO5
			158	UUO5		113	UUO5
			249	UUO5		164	UUO5
			155	UUO5		108	UUO5
			430	UUO5		302	UUO5
			235	UUO5		168	UUO5
			673	UUO5		421	UUO5
			168	UUO5		123	UUO5
			316	UUO5		220	UUO5
			492	UUO5		314	UUO5
			93	UUO5		73	UUO5
			289	UUO5		207	UUO5
			167	UUO5		130	UUO5
			316	UUO5		189	UUO5
			155	UUO5		112	UUO5
			330	UUO5		234	UUO5
			276	UUO5		188	UUO5
			176	UUO5		130	UUO5
			162	UUO5		105	UUO5
			505	UUO5		245	UUO5
			82	UUO5		62	UUO5
			117	UUO5		87	UUO5
			73	UUO5		66	UUO5
			136	UUO5		104	UUO5
			125	UUO5		87	UUO5
			112	UUO5		86	UUO5
			282	UUO5		174	UUO5
			77	UUO5		61	UUO5
			70	UUO5		54	UUO5
			75	UUO5		62	UUO5
			191	UUO5		150	UUO5
			362	UUO5		256	UUO5
			104	UUO5		77	UUO5
			125	UUO5		87	UUO5
			209	UUO5		137	UUO5
			60	UUO5		53	UUO5
			114	UUO5		81	UUO5
			220	UUO5		139	UUO5
			77	UUO5		62	UUO5
			200	UUO5		156	UUO5
			45	UUO5		43	UUO5
			96	UUO5		78	UUO5
			224	UUO5		151	UUO5
			110	UUO5		82	UUO5
			326	UUO5		224	UUO5
			204	UUO5		138	UUO5
			390	UUO5		235	UUO5
			478	UUO5		321	UUO5
			508	UUO5		304	UUO5
			217	UUO5		138	UUO5
			88	UUO5		68	UUO5
			142	UUO5		100	UUO5
			226	UUO5		155	UUO5
			371	UUO5		239	UUO5
			255	UUO5		160	UUO5
			90	UUO5		72	UUO5
			321	UUO5		196	UUO5
			63	UUO5		56	UUO5
			673	UUO5		430	UUO5
			220	UUO5		165	UUO5
			201	UUO5		142	UUO5
			94	UUO5		68	UUO5
			96	UUO5		69	UUO5
			213	UUO5		152	UUO5
			53	UUO5		44	UUO5
			367	UUO5		237	UUO5
			97	UUO5		69	UUO5
			191	UUO5		139	UUO5
			250	UUO5		179	UUO5
			144	UUO5		117	UUO5
			419	UUO5		269	UUO5
			78	UUO5		61	UUO5
			102	UUO5		77	UUO5
			75	UUO5		64	UUO5
			46	UUO5		39	UUO5
			331	UUO5		202	UUO5
			421	UUO5		280	UUO5
			116	UUO5		85	UUO5
			108	UUO5		84	UUO5
			24	UUO5		22	UUO5
			377	UUO5		239	UUO5
			71	UUO5		60	UUO5
			93	UUO5		70	UUO5
			264	UUO5		191	UUO5
			117	UUO5		87	UUO5
			492	UUO5		317	UUO5
			44	UUO5		35	UUO5
			26	UUO5		24	UUO5
			132	UUO5		98	UUO5
			67	UUO5		53	UUO5
			101	UUO5		82	UUO5
			128	UUO5		101	UUO5
			149	UUO5		102	UUO5
			119	UUO5		88	UUO5
			171	UUO5		130	UUO5
			614	UUO5		378	UUO5
			341	UUO5		228	UUO5
			96	UUO5		71	UUO5
			238	UUO5		144	UUO5
			54	UUO5		37	UUO5
			529	UUO5		346	UUO5
			109	UUO5		82	UUO5
			383	UUO5		269	UUO5
			240	UUO5		172	UUO5
			55	UUO5		48	UUO5
			323	UUO5		199	UUO5
			231	UUO5		182	UUO5
			214	UUO5		147	UUO5
			183	UUO5		118	UUO5
			185	UUO5		129	UUO5
			883	UUO5		535	UUO5
			384	UUO5		236	UUO5
			192	UUO5		138	UUO5
			83	UUO5		69	UUO5
			180	UUO5		124	UUO5
			147	UUO5		125	UUO5
			124	UUO5		97	UUO5
			544	UUO5		316	UUO5
			315	UUO5		216	UUO5
			154	UUO5		107	UUO5
			99	UUO5		77	UUO5
			471	UUO5		326	UUO5
			45	UUO5		37	UUO5
			567	UUO5		370	UUO5
			162	UUO5		127	UUO5
			368	UUO5		233	UUO5
			214	UUO5		145	UUO5
			85	UUO5		71	UUO5
			239	UUO5		168	UUO5
			86	UUO5		62	UUO5
			359	UUO5		239	UUO5
			21	UUO5		20	UUO5
			73	UUO5		56	UUO5
			30	UUO5		29	UUO5
			51	UUO5		41	UUO5
			131	UUO5		105	UUO5
			18	UUO5		17	UUO5
			44	UUO5		36	UUO5
			240	UUO5		164	UUO5
			178	UUO5		139	UUO5
			134	UUO5		86	UUO5
			217	UUO5		137	UUO5
			80	UUO5		69	UUO5
			295	UUO5		223	UUO5
			298	UUO5		196	UUO5
			173	UUO5		130	UUO5
			100	UUO5		85	UUO5
			214	UUO5		149	UUO5
			50	UUO5		36	UUO5
			331	UUO5		262	UUO5
			250	UUO5		165	UUO5
			146	UUO5		110	UUO5
			41	UUO5		34	UUO5
			220	UUO5		157	UUO5
			275	UUO5		168	UUO5
			476	UUO5		328	UUO5
			188	UUO5		119	UUO5
			162	UUO5		123	UUO5
			223	UUO5		148	UUO5
			531	UUO5		343	UUO5
			312	UUO5		220	UUO5
			266	UUO5		184	UUO5
			271	UUO5		185	UUO5
			115	UUO5		87	UUO5
			45	UUO5		34	UUO5
			137	UUO5		98	UUO5
			190	UUO5		148	UUO5
			303	UUO5		212	UUO5
			47	UUO5		41	UUO5
			276	UUO5		178	UUO5
			297	UUO5		196	UUO5
			104	UUO5		85	UUO5
			72	UUO5		59	UUO5
			177	UUO5		128	UUO5
			27	UUO5		20	UUO5
			89	UUO5		73	UUO5
			71	UUO5		50	UUO5
			132	UUO5		95	UUO5
			232	UUO5		176	UUO5
			182	UUO5		127	UUO5
			178	UUO5		123	UUO5
			495	UUO5		303	UUO5
			303	UUO5		205	UUO5
			176	UUO5		117	UUO5
			303	UUO5		214	UUO5
			85	UUO5		61	UUO5
			301	UUO5		195	UUO5
			122	UUO5		70	UUO5
			125	UUO5		99	UUO5
			398	UUO5		251	UUO5
			48	UUO5		39	UUO5
			208	UUO5		137	UUO5
			270	UUO5		181	UUO5
			257	UUO5		178	UUO5
			129	UUO5		88	UUO5
			98	UUO5		77	UUO5
			171	UUO5		115	UUO5
			271	UUO5		183	UUO5
			165	UUO5		108	UUO5
			71	UUO5		54	UUO5
			93	UUO5		65	UUO5
			41	UUO5		31	UUO5
			287	UUO5		177	UUO5
			240	UUO5		167	UUO5
			137	UUO5		98	UUO5
			253	UUO5		170	UUO5
			97	UUO5		72	UUO5
			79	UUO5		65	UUO5
			125	UUO5		83	UUO5
			222	UUO5		176	UUO5
			146	UUO5		100	UUO5
			281	UUO5		184	UUO5
			87	UUO5		77	UUO5
			198	UUO5		153	UUO5
			283	UUO5		203	UUO5
			25	UUO5		24	UUO5
			562	UUO5		380	UUO5
			347	UUO5		240	UUO5
			115	UUO5		97	UUO5
			163	UUO5		118	UUO5
			248	UUO5		182	UUO5
			132	UUO5		97	UUO5
			191	UUO5		148	UUO5
			236	UUO5		189	UUO5
			73	UUO5		50	UUO5
			307	UUO5		198	UUO5
			98	UUO5		78	UUO5
			202	UUO5		126	UUO5
			120	UUO5		79	UUO5
			130	UUO5		84	UUO5
			116	UUO5		87	UUO5
			158	UUO5		114	UUO5
			282	UUO5		187	UUO5
			377	UUO5		243	UUO5
			318	UUO5		222	UUO5
			164	UUO5		123	UUO5
			258	UUO5		175	UUO5
			60	UUO5		52	UUO5
			41	UUO5		36	UUO5
[truncated: 521,857+ more rows]

## Sheet: Figure S7b
Number of cells per cluster			Number of transcripts per cluster			Number of unique genes per cluster
Group	Cells		Group	Transcripts		Group	Genes
1: PT	40876		32: B Cell	285		32: B Cell	187
2: LOH	12918		31: NK Cell	138		31: NK Cell	108
3: DCT/CNT	6585		26: cDC	266		26: cDC	180
4: PC	7592		29: T Cell	99		29: T Cell	80
5: IC	6039		20: Fibroblast	86		20: Fibroblast	74
6: PT Injured	57670		22: CD16 Monocyte	162		22: CD16 Monocyte	124
7: LOH Injured	11608		26: cDC	86		26: cDC	68
8: DCT/CNT Injured	8751		11: PT Inflammatory	262		11: PT Inflammatory	214
9: PC Injured	12144		16: Endothelia	348		16: Endothelia	263
10: IC Injured	8158		20: Fibroblast	383		20: Fibroblast	266
11: PT Inflammatory	30906		32: B Cell	431		32: B Cell	306
12: LOH Inflammatory	9084		21: Myofibroblast	168		21: Myofibroblast	126
13: PEC	5078		20: Fibroblast	37		20: Fibroblast	32
14: Podocyte	4343		25: Macrophage	167		25: Macrophage	129
15: Endothelia Glomerular	6046		32: B Cell	122		32: B Cell	83
16: Endothelia	40389		29: T Cell	219		29: T Cell	133
17: SMC/Pericyte	22872		6: PT Injured	48		6: PT Injured	45
18: Mesangial Cell	15891		20: Fibroblast	418		20: Fibroblast	284
19: JG Cell	743		16: Endothelia	124		16: Endothelia	102
20: Fibroblast	33528		20: Fibroblast	49		20: Fibroblast	44
21: Myofibroblast	41264		16: Endothelia	176		16: Endothelia	142
22: CD16 Monocyte	2817		11: PT Inflammatory	257		11: PT Inflammatory	202
23: CD14 Monocyte	5176		11: PT Inflammatory	394		11: PT Inflammatory	267
24: Monocyte Transitioning	3566		16: Endothelia	86		16: Endothelia	64
25: Macrophage	10339		11: PT Inflammatory	226		11: PT Inflammatory	190
26: cDC	15034		20: Fibroblast	382		20: Fibroblast	274
27: pDC	3424		16: Endothelia	138		16: Endothelia	96
28: Mast Cell	3856		32: B Cell	137		32: B Cell	105
29: T Cell	24229		17: SMC/Pericyte	33		17: SMC/Pericyte	30
30: Treg	3810		32: B Cell	188		32: B Cell	135
31: NK Cell	10637		20: Fibroblast	230		20: Fibroblast	164
32: B Cell	26814		26: cDC	200		26: cDC	140
33: Plasma Cell	3807		25: Macrophage	294		25: Macrophage	214
			32: B Cell	201		32: B Cell	141
			20: Fibroblast	336		20: Fibroblast	248
			17: SMC/Pericyte	171		17: SMC/Pericyte	115
			21: Myofibroblast	207		21: Myofibroblast	155
			16: Endothelia	77		16: Endothelia	65
			29: T Cell	115		29: T Cell	83
			11: PT Inflammatory	178		11: PT Inflammatory	142
			1: PT	397		1: PT	309
			6: PT Injured	805		6: PT Injured	531
			32: B Cell	45		32: B Cell	39
			16: Endothelia	92		16: Endothelia	75
			24: Monocyte Transitioning	298		24: Monocyte Transitioning	208
			20: Fibroblast	221		20: Fibroblast	151
			6: PT Injured	704		6: PT Injured	439
			1: PT	175		1: PT	140
			20: Fibroblast	38		20: Fibroblast	35
			20: Fibroblast	666		20: Fibroblast	436
			6: PT Injured	36		6: PT Injured	28
			12: LOH Inflammatory	286		12: LOH Inflammatory	199
			31: NK Cell	80		31: NK Cell	60
			12: LOH Inflammatory	82		12: LOH Inflammatory	76
			1: PT	121		1: PT	82
			11: PT Inflammatory	113		11: PT Inflammatory	83
			20: Fibroblast	118		20: Fibroblast	100
			12: LOH Inflammatory	99		12: LOH Inflammatory	73
			11: PT Inflammatory	332		11: PT Inflammatory	234
			12: LOH Inflammatory	61		12: LOH Inflammatory	54
			1: PT	287		1: PT	227
			20: Fibroblast	156		20: Fibroblast	132
			20: Fibroblast	61		20: Fibroblast	56
			11: PT Inflammatory	255		11: PT Inflammatory	183
			29: T Cell	202		29: T Cell	164
			29: T Cell	110		29: T Cell	76
			32: B Cell	57		32: B Cell	46
			20: Fibroblast	255		20: Fibroblast	190
			32: B Cell	86		32: B Cell	64
			21: Myofibroblast	302		21: Myofibroblast	221
			33: Plasma Cell	40		33: Plasma Cell	26
			21: Myofibroblast	173		21: Myofibroblast	129
			23: CD14 Monocyte	172		23: CD14 Monocyte	117
			11: PT Inflammatory	169		11: PT Inflammatory	126
			32: B Cell	32		32: B Cell	27
			25: Macrophage	45		25: Macrophage	33
			31: NK Cell	121		31: NK Cell	102
			11: PT Inflammatory	186		11: PT Inflammatory	149
			20: Fibroblast	247		20: Fibroblast	187
			31: NK Cell	587		31: NK Cell	434
			16: Endothelia	96		16: Endothelia	75
			16: Endothelia	94		16: Endothelia	69
			20: Fibroblast	329		20: Fibroblast	245
			20: Fibroblast	159		20: Fibroblast	127
			16: Endothelia	227		16: Endothelia	160
			13: PEC	195		13: PEC	146
			18: Mesangial Cell	135		18: Mesangial Cell	109
			20: Fibroblast	159		20: Fibroblast	128
			18: Mesangial Cell	90		18: Mesangial Cell	78
			18: Mesangial Cell	167		18: Mesangial Cell	135
			16: Endothelia	540		16: Endothelia	345
			26: cDC	287		26: cDC	204
			20: Fibroblast	518		20: Fibroblast	356
			12: LOH Inflammatory	162		12: LOH Inflammatory	137
			13: PEC	221		13: PEC	157
			15: Endothelia Glomerular	170		15: Endothelia Glomerular	132
			12: LOH Inflammatory	168		12: LOH Inflammatory	134
			12: LOH Inflammatory	145		12: LOH Inflammatory	126
			15: Endothelia Glomerular	357		15: Endothelia Glomerular	254
			32: B Cell	163		32: B Cell	111
			18: Mesangial Cell	53		18: Mesangial Cell	45
			18: Mesangial Cell	91		18: Mesangial Cell	80
			25: Macrophage	66		25: Macrophage	59
			6: PT Injured	19		6: PT Injured	17
			14: Podocyte	300		14: Podocyte	220
			26: cDC	29		26: cDC	26
			6: PT Injured	180		6: PT Injured	137
			13: PEC	85		13: PEC	68
			11: PT Inflammatory	228		11: PT Inflammatory	186
			26: cDC	156		26: cDC	134
			18: Mesangial Cell	29		18: Mesangial Cell	26
			16: Endothelia	44		16: Endothelia	40
			18: Mesangial Cell	79		18: Mesangial Cell	70
			6: PT Injured	47		6: PT Injured	43
			11: PT Inflammatory	333		11: PT Inflammatory	225
			11: PT Inflammatory	1021		11: PT Inflammatory	662
			15: Endothelia Glomerular	174		15: Endothelia Glomerular	125
			18: Mesangial Cell	113		18: Mesangial Cell	90
			6: PT Injured	52		6: PT Injured	47
			25: Macrophage	14		25: Macrophage	13
			6: PT Injured	121		6: PT Injured	106
			15: Endothelia Glomerular	124		15: Endothelia Glomerular	98
			16: Endothelia	29		16: Endothelia	28
			29: T Cell	93		29: T Cell	76
			18: Mesangial Cell	434		18: Mesangial Cell	281
			16: Endothelia	284		16: Endothelia	213
			20: Fibroblast	48		20: Fibroblast	41
			28: Mast Cell	219		28: Mast Cell	169
			18: Mesangial Cell	177		18: Mesangial Cell	141
			16: Endothelia	363		16: Endothelia	255
			26: cDC	571		26: cDC	376
			15: Endothelia Glomerular	309		15: Endothelia Glomerular	214
			18: Mesangial Cell	44		18: Mesangial Cell	33
			15: Endothelia Glomerular	200		15: Endothelia Glomerular	137
			15: Endothelia Glomerular	551		15: Endothelia Glomerular	353
			20: Fibroblast	450		20: Fibroblast	333
			16: Endothelia	191		16: Endothelia	138
			18: Mesangial Cell	125		18: Mesangial Cell	96
			16: Endothelia	385		16: Endothelia	264
			20: Fibroblast	303		20: Fibroblast	219
			20: Fibroblast	235		20: Fibroblast	186
			18: Mesangial Cell	75		18: Mesangial Cell	64
			21: Myofibroblast	388		21: Myofibroblast	288
			18: Mesangial Cell	323		18: Mesangial Cell	237
			23: CD14 Monocyte	402		23: CD14 Monocyte	279
			26: cDC	214		26: cDC	165
			2: LOH	366		2: LOH	259
			20: Fibroblast	258		20: Fibroblast	196
			11: PT Inflammatory	461		11: PT Inflammatory	316
			21: Myofibroblast	122		21: Myofibroblast	110
			11: PT Inflammatory	375		11: PT Inflammatory	252
			25: Macrophage	259		25: Macrophage	186
			20: Fibroblast	213		20: Fibroblast	167
			11: PT Inflammatory	196		11: PT Inflammatory	132
			6: PT Injured	98		6: PT Injured	78
			26: cDC	213		26: cDC	166
			11: PT Inflammatory	296		11: PT Inflammatory	240
			31: NK Cell	103		31: NK Cell	78
			16: Endothelia	47		16: Endothelia	38
			21: Myofibroblast	307		21: Myofibroblast	217
			16: Endothelia	89		16: Endothelia	74
			6: PT Injured	507		6: PT Injured	340
			26: cDC	582		26: cDC	376
			11: PT Inflammatory	319		11: PT Inflammatory	221
			11: PT Inflammatory	404		11: PT Inflammatory	275
			20: Fibroblast	438		20: Fibroblast	279
			16: Endothelia	119		16: Endothelia	102
			21: Myofibroblast	96		21: Myofibroblast	78
			26: cDC	178		26: cDC	130
			29: T Cell	170		29: T Cell	135
			27: pDC	57		27: pDC	55
			20: Fibroblast	524		20: Fibroblast	343
			21: Myofibroblast	85		21: Myofibroblast	73
			16: Endothelia	93		16: Endothelia	80
			17: SMC/Pericyte	70		17: SMC/Pericyte	56
			21: Myofibroblast	825		21: Myofibroblast	508
			21: Myofibroblast	181		21: Myofibroblast	139
			21: Myofibroblast	194		21: Myofibroblast	139
			26: cDC	160		26: cDC	124
			16: Endothelia	630		16: Endothelia	405
			20: Fibroblast	149		20: Fibroblast	111
			16: Endothelia	161		16: Endothelia	119
			21: Myofibroblast	226		21: Myofibroblast	175
			17: SMC/Pericyte	172		17: SMC/Pericyte	134
			31: NK Cell	149		31: NK Cell	117
			21: Myofibroblast	311		21: Myofibroblast	221
			6: PT Injured	38		6: PT Injured	34
			20: Fibroblast	225		20: Fibroblast	169
			11: PT Inflammatory	387		11: PT Inflammatory	268
			29: T Cell	230		29: T Cell	172
			6: PT Injured	125		6: PT Injured	110
			26: cDC	182		26: cDC	128
			32: B Cell	283		32: B Cell	191
			11: PT Inflammatory	272		11: PT Inflammatory	211
			31: NK Cell	120		31: NK Cell	94
			20: Fibroblast	316		20: Fibroblast	234
			17: SMC/Pericyte	178		17: SMC/Pericyte	118
			11: PT Inflammatory	1366		11: PT Inflammatory	838
			32: B Cell	192		32: B Cell	152
			26: cDC	409		26: cDC	249
			29: T Cell	67		29: T Cell	56
			29: T Cell	59		29: T Cell	46
			21: Myofibroblast	205		21: Myofibroblast	139
			32: B Cell	124		32: B Cell	97
			16: Endothelia	413		16: Endothelia	262
			25: Macrophage	223		25: Macrophage	148
			29: T Cell	58		29: T Cell	49
			18: Mesangial Cell	150		18: Mesangial Cell	125
			15: Endothelia Glomerular	111		15: Endothelia Glomerular	83
			13: PEC	57		13: PEC	48
			20: Fibroblast	132		20: Fibroblast	105
			12: LOH Inflammatory	529		12: LOH Inflammatory	341
			6: PT Injured	68		6: PT Injured	56
			21: Myofibroblast	104		21: Myofibroblast	84
			11: PT Inflammatory	196		11: PT Inflammatory	128
			16: Endothelia	88		16: Endothelia	69
			21: Myofibroblast	231		21: Myofibroblast	157
			20: Fibroblast	134		20: Fibroblast	115
			16: Endothelia	445		16: Endothelia	308
			31: NK Cell	55		31: NK Cell	46
			6: PT Injured	25		6: PT Injured	24
			32: B Cell	608		32: B Cell	431
			6: PT Injured	226		6: PT Injured	155
			20: Fibroblast	449		20: Fibroblast	272
			16: Endothelia	591		16: Endothelia	395
			6: PT Injured	73		6: PT Injured	62
			15: Endothelia Glomerular	623		15: Endothelia Glomerular	397
			6: PT Injured	194		6: PT Injured	140
			8: DCT/CNT Injured	326		8: DCT/CNT Injured	226
			20: Fibroblast	440		20: Fibroblast	279
			23: CD14 Monocyte	265		23: CD14 Monocyte	190
			14: Podocyte	644		14: Podocyte	415
			16: Endothelia	216		16: Endothelia	158
			11: PT Inflammatory	483		11: PT Inflammatory	316
			21: Myofibroblast	673		21: Myofibroblast	435
			21: Myofibroblast	613		21: Myofibroblast	399
			21: Myofibroblast	207		21: Myofibroblast	155
			18: Mesangial Cell	147		18: Mesangial Cell	117
			33: Plasma Cell	66		33: Plasma Cell	42
			21: Myofibroblast	178		21: Myofibroblast	144
			28: Mast Cell	157		28: Mast Cell	101
			32: B Cell	54		32: B Cell	46
			24: Monocyte Transitioning	326		24: Monocyte Transitioning	220
			32: B Cell	491		32: B Cell	282
			21: Myofibroblast	125		21: Myofibroblast	94
			32: B Cell	417		32: B Cell	197
			2: LOH	406		2: LOH	274
			11: PT Inflammatory	229		11: PT Inflammatory	190
			21: Myofibroblast	118		21: Myofibroblast	88
			11: PT Inflammatory	209		11: PT Inflammatory	165
			1: PT	294		1: PT	201
			5: IC	90		5: IC	72
			16: Endothelia	131		16: Endothelia	96
			1: PT	130		1: PT	105
			11: PT Inflammatory	212		11: PT Inflammatory	146
			31: NK Cell	467		31: NK Cell	308
			1: PT	73		1: PT	57
			32: B Cell	77		32: B Cell	62
			26: cDC	324		26: cDC	218
			12: LOH Inflammatory	184		12: LOH Inflammatory	139
			32: B Cell	562		32: B Cell	372
			28: Mast Cell	110		28: Mast Cell	79
			17: SMC/Pericyte	187		17: SMC/Pericyte	136
			16: Endothelia	375		16: Endothelia	245
			15: Endothelia Glomerular	33		15: Endothelia Glomerular	27
			21: Myofibroblast	450		21: Myofibroblast	288
			21: Myofibroblast	313		21: Myofibroblast	212
			21: Myofibroblast	122		21: Myofibroblast	102
			16: Endothelia	382		16: Endothelia	285
			17: SMC/Pericyte	208		17: SMC/Pericyte	140
			6: PT Injured	64		6: PT Injured	58
			22: CD16 Monocyte	464		22: CD16 Monocyte	296
			11: PT Inflammatory	195		11: PT Inflammatory	134
			11: PT Inflammatory	451		11: PT Inflammatory	302
			6: PT Injured	164		6: PT Injured	115
			7: LOH Injured	472		7: LOH Injured	282
			5: IC	85		5: IC	73
			21: Myofibroblast	212		21: Myofibroblast	159
			20: Fibroblast	94		20: Fibroblast	72
			32: B Cell	392		32: B Cell	248
			16: Endothelia	601		16: Endothelia	404
			7: LOH Injured	482		7: LOH Injured	344
			2: LOH	309		2: LOH	230
			6: PT Injured	59		6: PT Injured	45
			7: LOH Injured	100		7: LOH Injured	74
			21: Myofibroblast	262		21: Myofibroblast	177
			1: PT	283		1: PT	211
			15: Endothelia Glomerular	31		15: Endothelia Glomerular	27
			21: Myofibroblast	134		21: Myofibroblast	97
			32: B Cell	116		32: B Cell	96
			24: Monocyte Transitioning	80		24: Monocyte Transitioning	62
			6: PT Injured	90		6: PT Injured	76
			5: IC	373		5: IC	243
			13: PEC	79		13: PEC	60
			13: PEC	337		13: PEC	231
			7: LOH Injured	94		7: LOH Injured	76
			31: NK Cell	203		31: NK Cell	142
			21: Myofibroblast	250		21: Myofibroblast	168
			26: cDC	252		26: cDC	170
			20: Fibroblast	332		20: Fibroblast	226
			7: LOH Injured	181		7: LOH Injured	149
			23: CD14 Monocyte	279		23: CD14 Monocyte	180
			1: PT	38		1: PT	36
			20: Fibroblast	711		20: Fibroblast	448
			4: PC	339		4: PC	199
			4: PC	101		4: PC	81
			20: Fibroblast	545		20: Fibroblast	347
			21: Myofibroblast	251		21: Myofibroblast	179
			26: cDC	445		26: cDC	306
			26: cDC	304		26: cDC	221
			21: Myofibroblast	335		21: Myofibroblast	234
			6: PT Injured	92		6: PT Injured	76
			16: Endothelia	300		16: Endothelia	182
			31: NK Cell	165		31: NK Cell	127
			21: Myofibroblast	189		21: Myofibroblast	137
			5: IC	193		5: IC	151
			5: IC	904		5: IC	558
			6: PT Injured	43		6: PT Injured	39
			32: B Cell	266		32: B Cell	184
			24: Monocyte Transitioning	134		24: Monocyte Transitioning	109
			6: PT Injured	144		6: PT Injured	101
			20: Fibroblast	372		20: Fibroblast	266
			16: Endothelia	70		16: Endothelia	63
			11: PT Inflammatory	463		11: PT Inflammatory	329
			6: PT Injured	137		6: PT Injured	102
			30: Treg	111		30: Treg	94
			22: CD16 Monocyte	147		22: CD16 Monocyte	109
			25: Macrophage	213		25: Macrophage	135
			31: NK Cell	75		31: NK Cell	66
			23: CD14 Monocyte	179		23: CD14 Monocyte	136
			20: Fibroblast	335		20: Fibroblast	233
			20: Fibroblast	134		20: Fibroblast	107
			7: LOH Injured	1046		7: LOH Injured	645
			11: PT Inflammatory	498		11: PT Inflammatory	346
			12: LOH Inflammatory	252		12: LOH Inflammatory	176
			16: Endothelia	53		16: Endothelia	46
			17: SMC/Pericyte	519		17: SMC/Pericyte	337
			23: CD14 Monocyte	274		23: CD14 Monocyte	182
			33: Plasma Cell	54		33: Plasma Cell	50
			24: Monocyte Transitioning	375		24: Monocyte Transitioning	251
			16: Endothelia	288		16: Endothelia	199
			32: B Cell	381		32: B Cell	220
			32: B Cell	706		32: B Cell	421
			16: Endothelia	510		16: Endothelia	328
			16: Endothelia	118		16: Endothelia	90
			17: SMC/Pericyte	235		17: SMC/Pericyte	154
			6: PT Injured	398		6: PT Injured	306
			30: Treg	48		30: Treg	42
			6: PT Injured	193		6: PT Injured	136
			20: Fibroblast	249		20: Fibroblast	172
			6: PT Injured	114		6: PT Injured	93
			11: PT Inflammatory	414		11: PT Inflammatory	309
			11: PT Inflammatory	331		11: PT Inflammatory	221
			29: T Cell	149		29: T Cell	95
			6: PT Injured	221		6: PT Injured	154
			24: Monocyte Transitioning	430		24: Monocyte Transitioning	249
			11: PT Inflammatory	92		11: PT Inflammatory	72
			6: PT Injured	77		6: PT Injured	55
			20: Fibroblast	118		20: Fibroblast	83
			16: Endothelia	154		16: Endothelia	102
			21: Myofibroblast	712		21: Myofibroblast	451
			20: Fibroblast	192		20: Fibroblast	148
			6: PT Injured	171		6: PT Injured	118
			6: PT Injured	207		6: PT Injured	159
			20: Fibroblast	108		20: Fibroblast	83
			24: Monocyte Transitioning	222		24: Monocyte Transitioning	161
			16: Endothelia	378		16: Endothelia	254
			21: Myofibroblast	308		21: Myofibroblast	219
			21: Myofibroblast	194		21: Myofibroblast	145
			25: Macrophage	191		25: Macrophage	126
			25: Macrophage	477		25: Macrophage	290
			2: LOH	438		2: LOH	299
			16: Endothelia	278		16: Endothelia	173
			20: Fibroblast	251		20: Fibroblast	180
			24: Monocyte Transitioning	139		24: Monocyte Transitioning	98
			26: cDC	561		26: cDC	353
			31: NK Cell	44		31: NK Cell	42
			6: PT Injured	103		6: PT Injured	75
			20: Fibroblast	248		20: Fibroblast	173
			6: PT Injured	102		6: PT Injured	81
			16: Endothelia	271		16: Endothelia	188
			16: Endothelia	299		16: Endothelia	217
			20: Fibroblast	142		20: Fibroblast	94
			2: LOH	417		2: LOH	283
			17: SMC/Pericyte	223		17: SMC/Pericyte	157
			28: Mast Cell	69		28: Mast Cell	64
			24: Monocyte Transitioning	127		24: Monocyte Transitioning	88
			26: cDC	141		26: cDC	112
			2: LOH	276		2: LOH	178
			2: LOH	74		2: LOH	60
			2: LOH	181		2: LOH	123
			22: CD16 Monocyte	75		22: CD16 Monocyte	66
			20: Fibroblast	214		20: Fibroblast	164
			32: B Cell	324		32: B Cell	218
			21: Myofibroblast	834		21: Myofibroblast	486
			7: LOH Injured	390		7: LOH Injured	261
			26: cDC	165		26: cDC	108
			26: cDC	200		26: cDC	151
			21: Myofibroblast	570		21: Myofibroblast	390
			11: PT Inflammatory	36		11: PT Inflammatory	31
			16: Endothelia	90		16: Endothelia	80
			21: Myofibroblast	85		21: Myofibroblast	69
			11: PT Inflammatory	316		11: PT Inflammatory	219
			16: Endothelia	377		16: Endothelia	257
			28: Mast Cell	366		28: Mast Cell	245
			32: B Cell	318		32: B Cell	208
			32: B Cell	80		32: B Cell	73
			10: IC Injured	568		10: IC Injured	369
			25: Macrophage	67		25: Macrophage	54
			21: Myofibroblast	346		21: Myofibroblast	238
			7: LOH Injured	518		7: LOH Injured	341
			8: DCT/CNT Injured	176		8: DCT/CNT Injured	131
			26: cDC	321		26: cDC	251
			32: B Cell	144		32: B Cell	110
			11: PT Inflammatory	637		11: PT Inflammatory	413
			1: PT	396		1: PT	260
			16: Endothelia	25		16: Endothelia	23
			28: Mast Cell	102		28: Mast Cell	84
			20: Fibroblast	342		20: Fibroblast	257
			6: PT Injured	102		6: PT Injured	62
			16: Endothelia	75		16: Endothelia	62
			30: Treg	89		30: Treg	73
			16: Endothelia	313		16: Endothelia	213
			20: Fibroblast	303		20: Fibroblast	223
			17: SMC/Pericyte	170		17: SMC/Pericyte	122
			20: Fibroblast	449		20: Fibroblast	305
			16: Endothelia	28		16: Endothelia	26
			21: Myofibroblast	164		21: Myofibroblast	138
			21: Myofibroblast	133		21: Myofibroblast	104
			11: PT Inflammatory	284		11: PT Inflammatory	190
			6: PT Injured	120		6: PT Injured	101
			32: B Cell	102		32: B Cell	72
			21: Myofibroblast	166		21: Myofibroblast	119
			16: Endothelia	118		16: Endothelia	94
			6: PT Injured	166		6: PT Injured	136
			25: Macrophage	319		25: Macrophage	218
			6: PT Injured	71		6: PT Injured	57
			20: Fibroblast	256		20: Fibroblast	174
			6: PT Injured	104		6: PT Injured	99
			16: Endothelia	96		16: Endothelia	62
			11: PT Inflammatory	294		11: PT Inflammatory	191
			11: PT Inflammatory	570		11: PT Inflammatory	359
			25: Macrophage	584		25: Macrophage	369
			16: Endothelia	147		16: Endothelia	110
			21: Myofibroblast	124		21: Myofibroblast	102
			21: Myofibroblast	260		21: Myofibroblast	189
			20: Fibroblast	123		20: Fibroblast	101
			6: PT Injured	110		6: PT Injured	76
			32: B Cell	163		32: B Cell	129
			26: cDC	128		26: cDC	93
			26: cDC	111		26: cDC	82
			12: LOH Inflammatory	458		12: LOH Inflammatory	310
			21: Myofibroblast	255		21: Myofibroblast	187
			23: CD14 Monocyte	404		23: CD14 Monocyte	253
			29: T Cell	364		29: T Cell	253
			21: Myofibroblast	211		21: Myofibroblast	142
			16: Endothelia	114		16: Endothelia	89
			21: Myofibroblast	77		21: Myofibroblast	53
			23: CD14 Monocyte	488		23: CD14 Monocyte	304
			16: Endothelia	304		16: Endothelia	220
			21: Myofibroblast	383		21: Myofibroblast	260
			17: SMC/Pericyte	257		17: SMC/Pericyte	180
			6: PT Injured	153		6: PT Injured	123
			28: Mast Cell	63		28: Mast Cell	49
			26: cDC	311		26: cDC	218
			25: Macrophage	541		25: Macrophage	346
			20: Fibroblast	113		20: Fibroblast	88
			11: PT Inflammatory	135		11: PT Inflammatory	108
			32: B Cell	51		32: B Cell	42
			32: B Cell	46		32: B Cell	40
			23: CD14 Monocyte	395		23: CD14 Monocyte	266
			32: B Cell	99		32: B Cell	83
			11: PT Inflammatory	498		11: PT Inflammatory	343
			31: NK Cell	261		31: NK Cell	196
			29: T Cell	368		29: T Cell	242
			12: LOH Inflammatory	445		12: LOH Inflammatory	316
			21: Myofibroblast	183		21: Myofibroblast	133
			6: PT Injured	343		6: PT Injured	234
			6: PT Injured	252		6: PT Injured	198
			7: LOH Injured	102		7: LOH Injured	80
			11: PT Inflammatory	743		11: PT Inflammatory	498
			6: PT Injured	340		6: PT Injured	241
			11: PT Inflammatory	935		11: PT Inflammatory	607
			6: PT Injured	184		6: PT Injured	138
			1: PT	286		1: PT	229
			16: Endothelia	300		16: Endothelia	212
			16: Endothelia	181		16: Endothelia	136
			6: PT Injured	64		6: PT Injured	51
			11: PT Inflammatory	317		11: PT Inflammatory	210
			2: LOH	397		2: LOH	265
			29: T Cell	69		29: T Cell	60
			21: Myofibroblast	472		21: Myofibroblast	300
			11: PT Inflammatory	245		11: PT Inflammatory	176
			7: LOH Injured	69		7: LOH Injured	62
			21: Myofibroblast	309		21: Myofibroblast	216
			20: Fibroblast	130		20: Fibroblast	95
			11: PT Inflammatory	207		11: PT Inflammatory	140
			20: Fibroblast	106		20: Fibroblast	78
			20: Fibroblast	81		20: Fibroblast	69
			21: Myofibroblast	128		21: Myofibroblast	106
			31: NK Cell	507		31: NK Cell	305
			32: B Cell	404		32: B Cell	255
			32: B Cell	120		32: B Cell	95
			20: Fibroblast	165		20: Fibroblast	121
			29: T Cell	202		29: T Cell	129
			17: SMC/Pericyte	222		17: SMC/Pericyte	149
			11: PT Inflammatory	109		11: PT Inflammatory	86
			6: PT Injured	72		6: PT Injured	53
			7: LOH Injured	230		7: LOH Injured	144
			21: Myofibroblast	217		21: Myofibroblast	160
			17: SMC/Pericyte	336		17: SMC/Pericyte	234
			20: Fibroblast	111		20: Fibroblast	90
			32: B Cell	83		32: B Cell	69
			20: Fibroblast	310		20: Fibroblast	211
			21: Myofibroblast	142		21: Myofibroblast	89
			20: Fibroblast	208		20: Fibroblast	145
			21: Myofibroblast	91		21: Myofibroblast	75
			32: B Cell	49		32: B Cell	47
			20: Fibroblast	281		20: Fibroblast	206
			16: Endothelia	609		16: Endothelia	372
			11: PT Inflammatory	441		11: PT Inflammatory	291
			17: SMC/Pericyte	276		17: SMC/Pericyte	188
			6: PT Injured	84		6: PT Injured	64
			32: B Cell	71		32: B Cell	55
			28: Mast Cell	617		28: Mast Cell	429
			21: Myofibroblast	191		21: Myofibroblast	141
			17: SMC/Pericyte	44		17: SMC/Pericyte	37
			22: CD16 Monocyte	293		22: CD16 Monocyte	194
			1: PT	333		1: PT	233
			6: PT Injured	131		6: PT Injured	108
			16: Endothelia	271		16: Endothelia	179
			6: PT Injured	386		6: PT Injured	286
			21: Myofibroblast	354		21: Myofibroblast	244
			6: PT Injured	185		6: PT Injured	122
			21: Myofibroblast	354		21: Myofibroblast	255
			16: Endothelia	29		16: Endothelia	25
			6: PT Injured	65		6: PT Injured	48
			20: Fibroblast	169		20: Fibroblast	114
			31: NK Cell	297		31: NK Cell	189
			21: Myofibroblast	308		21: Myofibroblast	204
			26: cDC	337		26: cDC	220
			21: Myofibroblast	123		21: Myofibroblast	94
			17: SMC/Pericyte	207		17: SMC/Pericyte	153
			21: Myofibroblast	130		21: Myofibroblast	102
			29: T Cell	421		29: T Cell	260
			20: Fibroblast	308		20: Fibroblast	198
			21: Myofibroblast	415		21: Myofibroblast	258
			20: Fibroblast	180		20: Fibroblast	129
			10: IC Injured	222		10: IC Injured	156
			27: pDC	194		27: pDC	144
			20: Fibroblast	96		20: Fibroblast	76
			20: Fibroblast	74		20: Fibroblast	62
			29: T Cell	373		29: T Cell	231
			2: LOH	309		2: LOH	211
			9: PC Injured	376		9: PC Injured	262
			26: cDC	318		26: cDC	222
			16: Endothelia	184		16: Endothelia	128
			24: Monocyte Transitioning	119		24: Monocyte Transitioning	90
			16: Endothelia	61		16: Endothelia	54
			32: B Cell	129		32: B Cell	95
			7: LOH Injured	329		7: LOH Injured	221
			6: PT Injured	57		6: PT Injured	46
			16: Endothelia	132		16: Endothelia	106
			21: Myofibroblast	153		21: Myofibroblast	116
			9: PC Injured	92		9: PC Injured	74
			21: Myofibroblast	135		21: Myofibroblast	97
			24: Monocyte Transitioning	118		24: Monocyte Transitioning	98
			27: pDC	302		27: pDC	203
			16: Endothelia	108		16: Endothelia	84
			26: cDC	463		26: cDC	296
			21: Myofibroblast	181		21: Myofibroblast	122
			2: LOH	224		2: LOH	167
			26: cDC	120		26: cDC	88
			20: Fibroblast	480		20: Fibroblast	308
			20: Fibroblast	155		20: Fibroblast	101
			27: pDC	106		27: pDC	85
			6: PT Injured	31		6: PT Injured	27
			16: Endothelia	150		16: Endothelia	97
			20: Fibroblast	97		20: Fibroblast	86
			20: Fibroblast	22		20: Fibroblast	21
			21: Myofibroblast	345		21: Myofibroblast	236
			20: Fibroblast	403		20: Fibroblast	238
			21: Myofibroblast	432		21: Myofibroblast	275
			16: Endothelia	47		16: Endothelia	43
			6: PT Injured	268		6: PT Injured	189
			6: PT Injured	117		6: PT Injured	90
			11: PT Inflammatory	160		11: PT Inflammatory	127
			16: Endothelia	163		16: Endothelia	126
			26: cDC	286		26: cDC	190
			28: Mast Cell	296		28: Mast Cell	192
			12: LOH Inflammatory	507		12: LOH Inflammatory	322
			20: Fibroblast	156		20: Fibroblast	105
			32: B Cell	104		32: B Cell	84
			6: PT Injured	70		6: PT Injured	55
			21: Myofibroblast	394		21: Myofibroblast	251
			20: Fibroblast	45		20: Fibroblast	39
			7: LOH Injured	351		7: LOH Injured	216
			24: Monocyte Transitioning	89		24: Monocyte Transitioning	62
			29: T Cell	200		29: T Cell	135
			6: PT Injured	391		6: PT Injured	280
			11: PT Inflammatory	386		11: PT Inflammatory	272
			20: Fibroblast	442		20: Fibroblast	299
			32: B Cell	275		32: B Cell	182
			21: Myofibroblast	474		21: Myofibroblast	318
			32: B Cell	136		32: B Cell	94
			17: SMC/Pericyte	192		17: SMC/Pericyte	137
			20: Fibroblast	374		20: Fibroblast	240
			21: Myofibroblast	97		21: Myofibroblast	78
			21: Myofibroblast	81		21: Myofibroblast	71
			32: B Cell	247		32: B Cell	186
			6: PT Injured	488		6: PT Injured	338
			6: PT Injured	28		6: PT Injured	24
			20: Fibroblast	362		20: Fibroblast	232
			26: cDC	100		26: cDC	71
			20: Fibroblast	226		20: Fibroblast	163
			29: T Cell	286		29: T Cell	180
			11: PT Inflammatory	325		11: PT Inflammatory	234
			24: Monocyte Transitioning	266		24: Monocyte Transitioning	189
			29: T Cell	166		29: T Cell	123
			26: cDC	359		26: cDC	239
			20: Fibroblast	195		20: Fibroblast	136
			2: LOH	473		2: LOH	306
			11: PT Inflammatory	241		11: PT Inflammatory	184
			20: Fibroblast	372		20: Fibroblast	225
			6: PT Injured	133		6: PT Injured	110
			32: B Cell	82		32: B Cell	63
			29: T Cell	59		29: T Cell	47
			32: B Cell	76		32: B Cell	50
			11: PT Inflammatory	278		11: PT Inflammatory	193
			11: PT Inflammatory	172		11: PT Inflammatory	108
			21: Myofibroblast	338		21: Myofibroblast	249
			11: PT Inflammatory	97		11: PT Inflammatory	82
			6: PT Injured	50		6: PT Injured	46
			12: LOH Inflammatory	140		12: LOH Inflammatory	100
			32: B Cell	153		32: B Cell	111
			25: Macrophage	184		25: Macrophage	127
			21: Myofibroblast	210		21: Myofibroblast	149
			33: Plasma Cell	98		33: Plasma Cell	69
			21: Myofibroblast	247		21: Myofibroblast	177
			20: Fibroblast	125		20: Fibroblast	90
			17: SMC/Pericyte	292		17: SMC/Pericyte	214
			29: T Cell	74		29: T Cell	57
			7: LOH Injured	305		7: LOH Injured	192
			20: Fibroblast	133		20: Fibroblast	84
			21: Myofibroblast	151		21: Myofibroblast	122
			2: LOH	247		2: LOH	167
			25: Macrophage	50		25: Macrophage	41
			32: B Cell	74		32: B Cell	54
			20: Fibroblast	189		20: Fibroblast	114
			7: LOH Injured	223		7: LOH Injured	147
			6: PT Injured	49		6: PT Injured	34
			21: Myofibroblast	84		21: Myofibroblast	68
			32: B Cell	131		32: B Cell	69
			24: Monocyte Transitioning	349		24: Monocyte Transitioning	231
			17: SMC/Pericyte	158		17: SMC/Pericyte	116
			16: Endothelia	211		16: Endothelia	137
			16: Endothelia	123		16: Endothelia	90
			2: LOH	310		2: LOH	202
			7: LOH Injured	173		7: LOH Injured	122
			21: Myofibroblast	89		21: Myofibroblast	70
			17: SMC/Pericyte	262		17: SMC/Pericyte	183
			31: NK Cell	246		31: NK Cell	185
			28: Mast Cell	201		28: Mast Cell	129
			29: T Cell	117		29: T Cell	93
			6: PT Injured	365		6: PT Injured	246
			20: Fibroblast	95		20: Fibroblast	70
			32: B Cell	91		32: B Cell	76
			22: CD16 Monocyte	69		22: CD16 Monocyte	59
			26: cDC	119		26: cDC	93
			32: B Cell	210		32: B Cell	145
			26: cDC	379		26: cDC	229
			9: PC Injured	224		9: PC Injured	164
			20: Fibroblast	281		20: Fibroblast	201
			21: Myofibroblast	179		21: Myofibroblast	136
			7: LOH Injured	87		7: LOH Injured	74
			11: PT Inflammatory	337		11: PT Inflammatory	220
			16: Endothelia	62		16: Endothelia	55
			25: Macrophage	158		25: Macrophage	118
			6: PT Injured	105		6: PT Injured	84
			7: LOH Injured	114		7: LOH Injured	86
			17: SMC/Pericyte	117		17: SMC/Pericyte	80
			20: Fibroblast	392		20: Fibroblast	262
			6: PT Injured	74		6: PT Injured	51
			20: Fibroblast	32		20: Fibroblast	29
			6: PT Injured	62		6: PT Injured	52
			21: Myofibroblast	150		21: Myofibroblast	119
			9: PC Injured	75		9: PC Injured	61
			16: Endothelia	110		16: Endothelia	87
			16: Endothelia	344		16: Endothelia	248
			6: PT Injured	29		6: PT Injured	26
			17: SMC/Pericyte	837		17: SMC/Pericyte	505
			21: Myofibroblast	888		21: Myofibroblast	602
			1: PT	355		1: PT	241
			31: NK Cell	95		31: NK Cell	84
			17: SMC/Pericyte	288		17: SMC/Pericyte	176
			7: LOH Injured	384		7: LOH Injured	263
			29: T Cell	72		29: T Cell	56
			20: Fibroblast	177		20: Fibroblast	129
			21: Myofibroblast	181		21: Myofibroblast	135
			16: Endothelia	93		16: Endothelia	74
			31: NK Cell	313		31: NK Cell	206
			6: PT Injured	102		6: PT Injured	78
			29: T Cell	81		29: T Cell	64
			23: CD14 Monocyte	148		23: CD14 Monocyte	110
			1: PT	158		1: PT	114
			20: Fibroblast	405		20: Fibroblast	260
			16: Endothelia	203		16: Endothelia	120
			23: CD14 Monocyte	82		23: CD14 Monocyte	67
			25: Macrophage	247		25: Macrophage	166
			16: Endothelia	245		16: Endothelia	175
			16: Endothelia	121		16: Endothelia	90
			21: Myofibroblast	134		21: Myofibroblast	102
			25: Macrophage	119		25: Macrophage	90
			20: Fibroblast	206		20: Fibroblast	148
			20: Fibroblast	92		20: Fibroblast	82
			21: Myofibroblast	108		21: Myofibroblast	84
			4: PC	241		4: PC	183
			6: PT Injured	287		6: PT Injured	184
			6: PT Injured	103		6: PT Injured	83
			6: PT Injured	104		6: PT Injured	71
			21: Myofibroblast	307		21: Myofibroblast	208
			16: Endothelia	189		16: Endothelia	125
			29: T Cell	76		29: T Cell	60
			16: Endothelia	155		16: Endothelia	111
			26: cDC	131		26: cDC	108
			26: cDC	289		26: cDC	197
			16: Endothelia	127		16: Endothelia	92
			21: Myofibroblast	70		21: Myofibroblast	52
			16: Endothelia	254		16: Endothelia	170
			11: PT Inflammatory	307		11: PT Inflammatory	214
			21: Myofibroblast	309		21: Myofibroblast	219
			26: cDC	220		26: cDC	161
			4: PC	118		4: PC	87
			32: B Cell	162		32: B Cell	117
			29: T Cell	224		29: T Cell	162
			10: IC Injured	330		10: IC Injured	215
			21: Myofibroblast	168		21: Myofibroblast	119
			20: Fibroblast	195		20: Fibroblast	126
			32: B Cell	137		32: B Cell	102
			6: PT Injured	149		6: PT Injured	115
			32: B Cell	112		32: B Cell	80
			20: Fibroblast	195		20: Fibroblast	147
			21: Myofibroblast	182		21: Myofibroblast	119
			32: B Cell	86		32: B Cell	77
			22: CD16 Monocyte	193		22: CD16 Monocyte	140
			6: PT Injured	57		6: PT Injured	49
			16: Endothelia	127		16: Endothelia	107
			6: PT Injured	89		6: PT Injured	55
			16: Endothelia	99		16: Endothelia	82
			20: Fibroblast	548		20: Fibroblast	376
			32: B Cell	128		32: B Cell	70
			20: Fibroblast	144		20: Fibroblast	113
			12: LOH Inflammatory	498		12: LOH Inflammatory	341
			23: CD14 Monocyte	579		23: CD14 Monocyte	353
			32: B Cell	40		32: B Cell	35
			31: NK Cell	79		31: NK Cell	68
			20: Fibroblast	213		20: Fibroblast	159
			11: PT Inflammatory	558		11: PT Inflammatory	335
			21: Myofibroblast	216		21: Myofibroblast	167
			5: IC	76		5: IC	63
			6: PT Injured	306		6: PT Injured	207
			27: pDC	101		27: pDC	77
			33: Plasma Cell	176		33: Plasma Cell	120
			12: LOH Inflammatory	438		12: LOH Inflammatory	290
			21: Myofibroblast	257		21: Myofibroblast	189
			31: NK Cell	75		31: NK Cell	56
			32: B Cell	124		32: B Cell	93
			20: Fibroblast	109		20: Fibroblast	85
			20: Fibroblast	282		20: Fibroblast	193
			20: Fibroblast	298		20: Fibroblast	190
			25: Macrophage	73		25: Macrophage	62
			11: PT Inflammatory	294		11: PT Inflammatory	200
			32: B Cell	183		32: B Cell	139
			12: LOH Inflammatory	630		12: LOH Inflammatory	384
			32: B Cell	235		32: B Cell	149
			21: Myofibroblast	243		21: Myofibroblast	172
			30: Treg	160		30: Treg	115
			16: Endothelia	72		16: Endothelia	62
			21: Myofibroblast	228		21: Myofibroblast	160
			31: NK Cell	145		31: NK Cell	104
			7: LOH Injured	796		7: LOH Injured	487
			16: Endothelia	271		16: Endothelia	191
			20: Fibroblast	275		20: Fibroblast	179
			6: PT Injured	23		6: PT Injured	21
			16: Endothelia	134		16: Endothelia	100
			21: Myofibroblast	247		21: Myofibroblast	172
			6: PT Injured	23		6: PT Injured	18
			20: Fibroblast	405		20: Fibroblast	273
			7: LOH Injured	193		7: LOH Injured	136
			26: cDC	214		26: cDC	150
			21: Myofibroblast	225		21: Myofibroblast	158
			25: Macrophage	225		25: Macrophage	161
			11: PT Inflammatory	96		11: PT Inflammatory	72
			33: Plasma Cell	112		33: Plasma Cell	78
			32: B Cell	265		32: B Cell	111
			9: PC Injured	420		9: PC Injured	300
			21: Myofibroblast	113		21: Myofibroblast	89
			20: Fibroblast	230		20: Fibroblast	150
			21: Myofibroblast	68		21: Myofibroblast	59
			20: Fibroblast	85		20: Fibroblast	71
			16: Endothelia	151		16: Endothelia	103
			23: CD14 Monocyte	206		23: CD14 Monocyte	145
			32: B Cell	95		32: B Cell	75
			16: Endothelia	111		16: Endothelia	82
			26: cDC	63		26: cDC	55
			31: NK Cell	121		31: NK Cell	95
			16: Endothelia	65		16: Endothelia	43
			32: B Cell	129		32: B Cell	93
			12: LOH Inflammatory	89		12: LOH Inflammatory	60
			16: Endothelia	418		16: Endothelia	290
			12: LOH Inflammatory	685		12: LOH Inflammatory	453
			20: Fibroblast	111		20: Fibroblast	91
			13: PEC	217		13: PEC	159
			29: T Cell	257		29: T Cell	159
			6: PT Injured	47		6: PT Injured	39
			26: cDC	330		26: cDC	213
			26: cDC	119		26: cDC	89
			20: Fibroblast	168		20: Fibroblast	113
			16: Endothelia	82		16: Endothelia	62
			12: LOH Inflammatory	877		12: LOH Inflammatory	550
			6: PT Injured	172		6: PT Injured	119
			12: LOH Inflammatory	221		12: LOH Inflammatory	163
			21: Myofibroblast	54		21: Myofibroblast	51
			1: PT	72		1: PT	60
			25: Macrophage	334		25: Macrophage	221
			31: NK Cell	126		31: NK Cell	84
			16: Endothelia	408		16: Endothelia	290
			13: PEC	101		13: PEC	80
			27: pDC	378		27: pDC	228
			24: Monocyte Transitioning	316		24: Monocyte Transitioning	217
			16: Endothelia	102		16: Endothelia	79
			11: PT Inflammatory	688		11: PT Inflammatory	444
			21: Myofibroblast	83		21: Myofibroblast	76
			28: Mast Cell	541		28: Mast Cell	348
			20: Fibroblast	673		20: Fibroblast	449
			32: B Cell	164		32: B Cell	113
			21: Myofibroblast	352		21: Myofibroblast	242
			6: PT Injured	100		6: PT Injured	76
			21: Myofibroblast	495		21: Myofibroblast	319
			25: Macrophage	149		25: Macrophage	104
			32: B Cell	272		32: B Cell	180
			20: Fibroblast	560		20: Fibroblast	338
			16: Endothelia	239		16: Endothelia	158
			21: Myofibroblast	338		21: Myofibroblast	233
			6: PT Injured	29		6: PT Injured	24
			21: Myofibroblast	73		21: Myofibroblast	57
			11: PT Inflammatory	295		11: PT Inflammatory	211
			16: Endothelia	345		16: Endothelia	216
			6: PT Injured	303		6: PT Injured	200
			16: Endothelia	199		16: Endothelia	144
			8: DCT/CNT Injured	83		8: DCT/CNT Injured	64
			10: IC Injured	138		10: IC Injured	87
			12: LOH Inflammatory	459		12: LOH Inflammatory	293
			21: Myofibroblast	172		21: Myofibroblast	130
			21: Myofibroblast	48		21: Myofibroblast	43
			21: Myofibroblast	261		21: Myofibroblast	181
			23: CD14 Monocyte	378		23: CD14 Monocyte	245
			11: PT Inflammatory	513		11: PT Inflammatory	365
			11: PT Inflammatory	47		11: PT Inflammatory	35
			21: Myofibroblast	94		21: Myofibroblast	80
			20: Fibroblast	201		20: Fibroblast	123
			20: Fibroblast	498		20: Fibroblast	328
			32: B Cell	704		32: B Cell	466
			16: Endothelia	280		16: Endothelia	202
			6: PT Injured	61		6: PT Injured	47
			32: B Cell	211		32: B Cell	128
			22: CD16 Monocyte	192		22: CD16 Monocyte	151
			16: Endothelia	72		16: Endothelia	57
			21: Myofibroblast	133		21: Myofibroblast	105
			21: Myofibroblast	309		21: Myofibroblast	208
			31: NK Cell	378		31: NK Cell	274
			6: PT Injured	219		6: PT Injured	150
			11: PT Inflammatory	128		11: PT Inflammatory	96
			11: PT Inflammatory	396		11: PT Inflammatory	262
			26: cDC	269		26: cDC	181
			24: Monocyte Transitioning	289		24: Monocyte Transitioning	210
			21: Myofibroblast	224		21: Myofibroblast	163
			10: IC Injured	169		10: IC Injured	118
			7: LOH Injured	149		7: LOH Injured	117
			20: Fibroblast	267		20: Fibroblast	205
			26: cDC	217		26: cDC	155
			16: Endothelia	199		16: Endothelia	126
			17: SMC/Pericyte	215		17: SMC/Pericyte	140
			11: PT Inflammatory	351		11: PT Inflammatory	237
			11: PT Inflammatory	196		11: PT Inflammatory	129
			6: PT Injured	204		6: PT Injured	136
			29: T Cell	184		29: T Cell	137
			9: PC Injured	537		9: PC Injured	340
			21: Myofibroblast	195		21: Myofibroblast	157
			32: B Cell	506		32: B Cell	355
			31: NK Cell	557		31: NK Cell	372
			20: Fibroblast	202		20: Fibroblast	145
			32: B Cell	247		32: B Cell	148
			21: Myofibroblast	304		21: Myofibroblast	214
			11: PT Inflammatory	432		11: PT Inflammatory	328
			16: Endothelia	103		16: Endothelia	91
			23: CD14 Monocyte	207		23: CD14 Monocyte	139
			17: SMC/Pericyte	285		17: SMC/Pericyte	194
			29: T Cell	178		29: T Cell	121
			11: PT Inflammatory	216		11: PT Inflammatory	149
			31: NK Cell	252		31: NK Cell	164
			26: cDC	213		26: cDC	148
			21: Myofibroblast	95		21: Myofibroblast	78
			26: cDC	330		26: cDC	213
			11: PT Inflammatory	825		11: PT Inflammatory	533
			16: Endothelia	668		16: Endothelia	419
			21: Myofibroblast	122		21: Myofibroblast	86
			21: Myofibroblast	188		21: Myofibroblast	131
			21: Myofibroblast	366		21: Myofibroblast	270
			21: Myofibroblast	130		21: Myofibroblast	111
			32: B Cell	134		32: B Cell	98
			7: LOH Injured	100		7: LOH Injured	82
			32: B Cell	141		32: B Cell	114
			16: Endothelia	97		16: Endothelia	84
			26: cDC	189		26: cDC	137
			12: LOH Inflammatory	390		12: LOH Inflammatory	278
			32: B Cell	225		32: B Cell	145
			16: Endothelia	173		16: Endothelia	124
			32: B Cell	105		32: B Cell	80
			31: NK Cell	543		31: NK Cell	348
			32: B Cell	278		32: B Cell	210
			6: PT Injured	702		6: PT Injured	441
			32: B Cell	177		32: B Cell	130
			32: B Cell	308		32: B Cell	231
			20: Fibroblast	205		20: Fibroblast	158
			7: LOH Injured	672		7: LOH Injured	432
			9: PC Injured	495		9: PC Injured	330
			8: DCT/CNT Injured	86		8: DCT/CNT Injured	66
			10: IC Injured	137		10: IC Injured	108
			7: LOH Injured	294		7: LOH Injured	202
			6: PT Injured	39		6: PT Injured	36
			16: Endothelia	480		16: Endothelia	337
			26: cDC	344		26: cDC	242
			21: Myofibroblast	132		21: Myofibroblast	109
			22: CD16 Monocyte	103		22: CD16 Monocyte	79
			10: IC Injured	395		10: IC Injured	257
			10: IC Injured	590		10: IC Injured	351
			21: Myofibroblast	198		21: Myofibroblast	133
			21: Myofibroblast	192		21: Myofibroblast	131
			16: Endothelia	267		16: Endothelia	195
			27: pDC	195		27: pDC	144
			17: SMC/Pericyte	275		17: SMC/Pericyte	193
			21: Myofibroblast	249		21: Myofibroblast	172
			16: Endothelia	153		16: Endothelia	120
			17: SMC/Pericyte	44		17: SMC/Pericyte	37
			26: cDC	184		26: cDC	130
			29: T Cell	397		29: T Cell	256
			21: Myofibroblast	304		21: Myofibroblast	215
			18: Mesangial Cell	50		18: Mesangial Cell	46
			22: CD16 Monocyte	132		22: CD16 Monocyte	94
			16: Endothelia	289		16: Endothelia	178
			24: Monocyte Transitioning	227		24: Monocyte Transitioning	157
			21: Myofibroblast	249		21: Myofibroblast	173
			2: LOH	400		2: LOH	259
			32: B Cell	141		32: B Cell	103
			21: Myofibroblast	239		21: Myofibroblast	179
			16: Endothelia	396		16: Endothelia	264
			26: cDC	247		26: cDC	178
			6: PT Injured	173		6: PT Injured	132
			21: Myofibroblast	435		21: Myofibroblast	305
			16: Endothelia	197		16: Endothelia	141
			7: LOH Injured	796		7: LOH Injured	505
			7: LOH Injured	190		7: LOH Injured	128
			12: LOH Inflammatory	338		12: LOH Inflammatory	244
			11: PT Inflammatory	202		11: PT Inflammatory	152
			20: Fibroblast	185		20: Fibroblast	143
			21: Myofibroblast	220		21: Myofibroblast	154
			11: PT Inflammatory	398		11: PT Inflammatory	257
			6: PT Injured	152		6: PT Injured	122
			12: LOH Inflammatory	315		12: LOH Inflammatory	221
			7: LOH Injured	207		7: LOH Injured	154
			21: Myofibroblast	323		21: Myofibroblast	241
			21: Myofibroblast	198		21: Myofibroblast	147
			33: Plasma Cell	601		33: Plasma Cell	377
			26: cDC	40		26: cDC	35
			32: B Cell	62		32: B Cell	48
			27: pDC	92		27: pDC	76
			21: Myofibroblast	430		21: Myofibroblast	290
			20: Fibroblast	265		20: Fibroblast	192
			16: Endothelia	292		16: Endothelia	206
			31: NK Cell	133		31: NK Cell	94
			21: Myofibroblast	460		21: Myofibroblast	282
			12: LOH Inflammatory	991		12: LOH Inflammatory	620
			11: PT Inflammatory	379		11: PT Inflammatory	264
			21: Myofibroblast	148		21: Myofibroblast	118
			20: Fibroblast	30		20: Fibroblast	28
			16: Endothelia	592		16: Endothelia	371
			11: PT Inflammatory	164		11: PT Inflammatory	135
			6: PT Injured	127		6: PT Injured	105
			1: PT	322		1: PT	206
			6: PT Injured	514		6: PT Injured	374
			21: Myofibroblast	250		21: Myofibroblast	195
			26: cDC	242		26: cDC	162
			21: Myofibroblast	194		21: Myofibroblast	152
			16: Endothelia	162		16: Endothelia	122
			16: Endothelia	661		16: Endothelia	444
			18: Mesangial Cell	94		18: Mesangial Cell	77
			16: Endothelia	343		16: Endothelia	235
			4: PC	254		4: PC	188
			16: Endothelia	124		16: Endothelia	98
			20: Fibroblast	226		20: Fibroblast	137
			29: T Cell	71		29: T Cell	61
			32: B Cell	120		32: B Cell	90
			29: T Cell	417		29: T Cell	296
			11: PT Inflammatory	135		11: PT Inflammatory	115
			26: cDC	125		26: cDC	103
			26: cDC	180		26: cDC	136
			32: B Cell	204		32: B Cell	150
			16: Endothelia	115		16: Endothelia	94
			16: Endothelia	108		16: Endothelia	92
			6: PT Injured	71		6: PT Injured	61
			20: Fibroblast	265		20: Fibroblast	172
			12: LOH Inflammatory	539		12: LOH Inflammatory	342
			29: T Cell	68		29: T Cell	53
			26: cDC	538		26: cDC	318
			25: Macrophage	161		25: Macrophage	123
			11: PT Inflammatory	134		11: PT Inflammatory	110
			16: Endothelia	97		16: Endothelia	73
			17: SMC/Pericyte	231		17: SMC/Pericyte	172
			32: B Cell	388		32: B Cell	265
			12: LOH Inflammatory	275		12: LOH Inflammatory	183
			6: PT Injured	108		6: PT Injured	68
			32: B Cell	146		32: B Cell	104
			32: B Cell	125		32: B Cell	98
			12: LOH Inflammatory	280		12: LOH Inflammatory	191
			11: PT Inflammatory	545		11: PT Inflammatory	360
			17: SMC/Pericyte	521		17: SMC/Pericyte	346
			32: B Cell	167		32: B Cell	101
			32: B Cell	88		32: B Cell	70
			26: cDC	384		26: cDC	272
			29: T Cell	200		29: T Cell	150
			20: Fibroblast	469		20: Fibroblast	313
			21: Myofibroblast	378		21: Myofibroblast	265
			17: SMC/Pericyte	129		17: SMC/Pericyte	108
			27: pDC	191		27: pDC	128
			32: B Cell	106		32: B Cell	69
			14: Podocyte	124		14: Podocyte	87
			16: Endothelia	107		16: Endothelia	92
			18: Mesangial Cell	129		18: Mesangial Cell	97
			21: Myofibroblast	174		21: Myofibroblast	113
			32: B Cell	285		32: B Cell	176
			28: Mast Cell	134		28: Mast Cell	108
			13: PEC	365		13: PEC	231
			15: Endothelia Glomerular	196		15: Endothelia Glomerular	145
			21: Myofibroblast	248		21: Myofibroblast	179
			16: Endothelia	375		16: Endothelia	245
			21: Myofibroblast	191		21: Myofibroblast	127
			31: NK Cell	415		31: NK Cell	270
			16: Endothelia	365		16: Endothelia	250
			32: B Cell	339		32: B Cell	247
			21: Myofibroblast	694		21: Myofibroblast	419
			25: Macrophage	73		25: Macrophage	57
			17: SMC/Pericyte	408		17: SMC/Pericyte	278
			29: T Cell	105		29: T Cell	82
			21: Myofibroblast	597		21: Myofibroblast	386
			20: Fibroblast	167		20: Fibroblast	128
			32: B Cell	230		32: B Cell	142
			11: PT Inflammatory	558		11: PT Inflammatory	352
			11: PT Inflammatory	339		11: PT Inflammatory	228
			15: Endothelia Glomerular	339		15: Endothelia Glomerular	236
			29: T Cell	139		29: T Cell	101
			16: Endothelia	193		16: Endothelia	141
			20: Fibroblast	240		20: Fibroblast	165
			6: PT Injured	49		6: PT Injured	42
			32: B Cell	214		32: B Cell	155
			15: Endothelia Glomerular	461		15: Endothelia Glomerular	290
			11: PT Inflammatory	212		11: PT Inflammatory	167
			29: T Cell	169		29: T Cell	129
			24: Monocyte Transitioning	347		24: Monocyte Transitioning	231
			17: SMC/Pericyte	321		17: SMC/Pericyte	209
			18: Mesangial Cell	234		18: Mesangial Cell	148
			6: PT Injured	46		6: PT Injured	41
			26: cDC	425		26: cDC	284
			14: Podocyte	271		14: Podocyte	180
			6: PT Injured	1256		6: PT Injured	777
			11: PT Inflammatory	350		11: PT Inflammatory	253
			16: Endothelia	528		16: Endothelia	348
			11: PT Inflammatory	198		11: PT Inflammatory	137
			21: Myofibroblast	130		21: Myofibroblast	102
			25: Macrophage	121		25: Macrophage	89
			20: Fibroblast	204		20: Fibroblast	133
			25: Macrophage	179		25: Macrophage	126
			22: CD16 Monocyte	180		22: CD16 Monocyte	124
			20: Fibroblast	70		20: Fibroblast	57
			31: NK Cell	144		31: NK Cell	113
			11: PT Inflammatory	229		11: PT Inflammatory	160
			20: Fibroblast	280		20: Fibroblast	170
			16: Endothelia	7.99999		16: Endothelia	6.99999
			32: B Cell	168		32: B Cell	112
			9: PC Injured	540		9: PC Injured	356
			16: Endothelia	393		16: Endothelia	264
			20: Fibroblast	172		20: Fibroblast	135
			1: PT	146		1: PT	117
			9: PC Injured	205		9: PC Injured	160
			12: LOH Inflammatory	273		12: LOH Inflammatory	178
			16: Endothelia	270		16: Endothelia	173
			21: Myofibroblast	310		21: Myofibroblast	206
			10: IC Injured	198		10: IC Injured	156
			6: PT Injured	102		6: PT Injured	81
			21: Myofibroblast	165		21: Myofibroblast	134
			16: Endothelia	200		16: Endothelia	134
			20: Fibroblast	163		20: Fibroblast	124
			11: PT Inflammatory	468		11: PT Inflammatory	313
			20: Fibroblast	469		20: Fibroblast	336
			1: PT	98		1: PT	84
			16: Endothelia	25		16: Endothelia	22
			4: PC	141		4: PC	110
			25: Macrophage	434		25: Macrophage	304
			6: PT Injured	100		6: PT Injured	85
			17: SMC/Pericyte	99		17: SMC/Pericyte	86
			20: Fibroblast	299		20: Fibroblast	205
			29: T Cell	175		29: T Cell	128
			11: PT Inflammatory	159		11: PT Inflammatory	123
			31: NK Cell	198		31: NK Cell	144
			16: Endothelia	227		16: Endothelia	170
			15: Endothelia Glomerular	88		15: Endothelia Glomerular	71
			6: PT Injured	624		6: PT Injured	401
			6: PT Injured	38		6: PT Injured	32
			20: Fibroblast	392		20: Fibroblast	250
			21: Myofibroblast	267		21: Myofibroblast	180
			17: SMC/Pericyte	335		17: SMC/Pericyte	212
			20: Fibroblast	358		20: Fibroblast	254
			20: Fibroblast	247		20: Fibroblast	195
			26: cDC	890		26: cDC	547
			7: LOH Injured	325		7: LOH Injured	205
			21: Myofibroblast	71		21: Myofibroblast	58
			21: Myofibroblast	155		21: Myofibroblast	114
			11: PT Inflammatory	288		11: PT Inflammatory	195
			26: cDC	161		26: cDC	125
			10: IC Injured	141		10: IC Injured	103
			21: Myofibroblast	217		21: Myofibroblast	152
			6: PT Injured	127		6: PT Injured	94
			22: CD16 Monocyte	131		22: CD16 Monocyte	100
			1: PT	137		1: PT	102
			2: LOH	228		2: LOH	149
			1: PT	160		1: PT	102
			23: CD14 Monocyte	150		23: CD14 Monocyte	105
			27: pDC	92		27: pDC	73
			26: cDC	301		26: cDC	194
			11: PT Inflammatory	397		11: PT Inflammatory	271
			20: Fibroblast	282		20: Fibroblast	211
			6: PT Injured	597		6: PT Injured	405
			16: Endothelia	634		16: Endothelia	408
			20: Fibroblast	196		20: Fibroblast	143
			32: B Cell	113		32: B Cell	79
			2: LOH	392		2: LOH	279
			20: Fibroblast	310		20: Fibroblast	216
			6: PT Injured	7.99999		6: PT Injured	7.99999
			1: PT	661		1: PT	467
			20: Fibroblast	350		20: Fibroblast	214
			21: Myofibroblast	418		21: Myofibroblast	288
			6: PT Injured	521		6: PT Injured	366
			32: B Cell	188		32: B Cell	144
			26: cDC	297		26: cDC	181
			17: SMC/Pericyte	309		17: SMC/Pericyte	226
			16: Endothelia	350		16: Endothelia	229
			28: Mast Cell	363		28: Mast Cell	245
			27: pDC	155		27: pDC	114
			20: Fibroblast	227		20: Fibroblast	169
			20: Fibroblast	138		20: Fibroblast	103
			6: PT Injured	268		6: PT Injured	207
			2: LOH	326		2: LOH	228
			6: PT Injured	284		6: PT Injured	188
			25: Macrophage	123		25: Macrophage	92
			17: SMC/Pericyte	422		17: SMC/Pericyte	283
			29: T Cell	675		29: T Cell	435
			16: Endothelia	216		16: Endothelia	143
			28: Mast Cell	208		28: Mast Cell	152
			32: B Cell	69		32: B Cell	64
			7: LOH Injured	184		7: LOH Injured	134
			2: LOH	88		2: LOH	75
			16: Endothelia	143		16: Endothelia	101
			11: PT Inflammatory	77		11: PT Inflammatory	64
			20: Fibroblast	189		20: Fibroblast	146
			29: T Cell	197		29: T Cell	147
			12: LOH Inflammatory	119		12: LOH Inflammatory	102
			32: B Cell	80		32: B Cell	64
			6: PT Injured	36		6: PT Injured	32
			23: CD14 Monocyte	404		23: CD14 Monocyte	261
			6: PT Injured	40		6: PT Injured	32
			27: pDC	177		27: pDC	129
			20: Fibroblast	192		20: Fibroblast	147
			23: CD14 Monocyte	206		23: CD14 Monocyte	139
			20: Fibroblast	476		20: Fibroblast	321
			16: Endothelia	183		16: Endothelia	120
			21: Myofibroblast	299		21: Myofibroblast	198
			31: NK Cell	178		31: NK Cell	123
			18: Mesangial Cell	365		18: Mesangial Cell	244
			32: B Cell	99		32: B Cell	80
			20: Fibroblast	633		20: Fibroblast	388
			21: Myofibroblast	105		21: Myofibroblast	85
			32: B Cell	78		32: B Cell	66
			7: LOH Injured	386		7: LOH Injured	259
			16: Endothelia	96		16: Endothelia	78
			32: B Cell	67		32: B Cell	53
			7: LOH Injured	313		7: LOH Injured	229
			31: NK Cell	227		31: NK Cell	174
			26: cDC	217		26: cDC	145
			25: Macrophage	264		25: Macrophage	174
			17: SMC/Pericyte	102		17: SMC/Pericyte	82
			12: LOH Inflammatory	172		12: LOH Inflammatory	113
			21: Myofibroblast	774		21: Myofibroblast	487
			29: T Cell	217		29: T Cell	140
			30: Treg	79		30: Treg	65
			16: Endothelia	178		16: Endothelia	112
			17: SMC/Pericyte	125		17: SMC/Pericyte	94
			1: PT	68		1: PT	57
			6: PT Injured	1324		6: PT Injured	804
			10: IC Injured	227		10: IC Injured	162
			32: B Cell	203		32: B Cell	102
			17: SMC/Pericyte	83		17: SMC/Pericyte	74
			33: Plasma Cell	175		33: Plasma Cell	136
			26: cDC	219		26: cDC	145
			16: Endothelia	102		16: Endothelia	79
			24: Monocyte Transitioning	81		24: Monocyte Transitioning	70
			20: Fibroblast	472		20: Fibroblast	328
			25: Macrophage	415		25: Macrophage	261
			20: Fibroblast	139		20: Fibroblast	101
			21: Myofibroblast	241		21: Myofibroblast	175
			26: cDC	677		26: cDC	413
			23: CD14 Monocyte	148		23: CD14 Monocyte	112
			25: Macrophage	556		25: Macrophage	347
			29: T Cell	348		29: T Cell	232
			16: Endothelia	97		16: Endothelia	67
			16: Endothelia	254		16: Endothelia	175
			11: PT Inflammatory	325		11: PT Inflammatory	214
			20: Fibroblast	476		20: Fibroblast	309
			23: CD14 Monocyte	382		23: CD14 Monocyte	249
			16: Endothelia	224		16: Endothelia	142
			32: B Cell	213		32: B Cell	159
			16: Endothelia	505		16: Endothelia	321
			11: PT Inflammatory	132		11: PT Inflammatory	102
			10: IC Injured	91		10: IC Injured	75
			11: PT Inflammatory	202		11: PT Inflammatory	139
			16: Endothelia	118		16: Endothelia	90
			20: Fibroblast	94		20: Fibroblast	86
			28: Mast Cell	80		28: Mast Cell	64
			20: Fibroblast	228		20: Fibroblast	176
			6: PT Injured	252		6: PT Injured	171
			11: PT Inflammatory	279		11: PT Inflammatory	215
			16: Endothelia	221		16: Endothelia	144
			32: B Cell	341		32: B Cell	247
			16: Endothelia	134		16: Endothelia	100
			1: PT	578		1: PT	376
			11: PT Inflammatory	163		11: PT Inflammatory	110
			17: SMC/Pericyte	418		17: SMC/Pericyte	258
			11: PT Inflammatory	98		11: PT Inflammatory	67
			20: Fibroblast	354		20: Fibroblast	232
			26: cDC	426		26: cDC	272
			26: cDC	379		26: cDC	250
			11: PT Inflammatory	393		11: PT Inflammatory	279
			22: CD16 Monocyte	207		22: CD16 Monocyte	142
			21: Myofibroblast	258		21: Myofibroblast	177
			20: Fibroblast	117		20: Fibroblast	104
			11: PT Inflammatory	209		11: PT Inflammatory	160
			32: B Cell	185		32: B Cell	121
			20: Fibroblast	270		20: Fibroblast	188
			29: T Cell	366		29: T Cell	249
			20: Fibroblast	172		20: Fibroblast	125
			20: Fibroblast	204		20: Fibroblast	150
			26: cDC	220		26: cDC	148
			21: Myofibroblast	363		21: Myofibroblast	248
			20: Fibroblast	95		20: Fibroblast	72
			20: Fibroblast	203		20: Fibroblast	149
			20: Fibroblast	63		20: Fibroblast	51
			20: Fibroblast	126		20: Fibroblast	107
			11: PT Inflammatory	424		11: PT Inflammatory	287
			16: Endothelia	612		16: Endothelia	390
			29: T Cell	113		29: T Cell	81
			32: B Cell	257		32: B Cell	182
			16: Endothelia	52		16: Endothelia	45
			23: CD14 Monocyte	241		23: CD14 Monocyte	157
			11: PT Inflammatory	368		11: PT Inflammatory	256
			25: Macrophage	80		25: Macrophage	69
			24: Monocyte Transitioning	236		24: Monocyte Transitioning	156
			20: Fibroblast	300		20: Fibroblast	219
			28: Mast Cell	374		28: Mast Cell	258
			32: B Cell	371		32: B Cell	224
			20: Fibroblast	130		20: Fibroblast	105
			26: cDC	252		26: cDC	168
			32: B Cell	62		32: B Cell	55
			29: T Cell	93		29: T Cell	73
			32: B Cell	68		32: B Cell	52
			21: Myofibroblast	271		21: Myofibroblast	192
			6: PT Injured	458		6: PT Injured	342
			21: Myofibroblast	268		21: Myofibroblast	200
			29: T Cell	145		29: T Cell	117
			11: PT Inflammatory	42		11: PT Inflammatory	30
			16: Endothelia	307		16: Endothelia	182
			26: cDC	501		26: cDC	317
			26: cDC	128		26: cDC	102
			20: Fibroblast	546		20: Fibroblast	379
			23: CD14 Monocyte	226		23: CD14 Monocyte	166
			32: B Cell	340		32: B Cell	178
			6: PT Injured	239		6: PT Injured	139
			20: Fibroblast	114		20: Fibroblast	84
			20: Fibroblast	172		20: Fibroblast	128
			16: Endothelia	546		16: Endothelia	367
			20: Fibroblast	380		20: Fibroblast	264
			20: Fibroblast	640		20: Fibroblast	402
			17: SMC/Pericyte	425		17: SMC/Pericyte	279
			32: B Cell	328		32: B Cell	173
			20: Fibroblast	406		20: Fibroblast	257
			32: B Cell	362		32: B Cell	212
			6: PT Injured	127		6: PT Injured	98
			32: B Cell	215		32: B Cell	135
			25: Macrophage	90		25: Macrophage	65
			22: CD16 Monocyte	67		22: CD16 Monocyte	58
			20: Fibroblast	391		20: Fibroblast	256
			21: Myofibroblast	165		21: Myofibroblast	128
			20: Fibroblast	356		20: Fibroblast	236
			33: Plasma Cell	227		33: Plasma Cell	117
			16: Endothelia	262		16: Endothelia	175
			17: SMC/Pericyte	272		17: SMC/Pericyte	186
			20: Fibroblast	716		20: Fibroblast	460
			11: PT Inflammatory	224		11: PT Inflammatory	156
			21: Myofibroblast	190		21: Myofibroblast	134
			6: PT Injured	54		6: PT Injured	48
			20: Fibroblast	104		20: Fibroblast	70
			16: Endothelia	68		16: Endothelia	63
			17: SMC/Pericyte	140		17: SMC/Pericyte	100
			33: Plasma Cell	642		33: Plasma Cell	284
			11: PT Inflammatory	41		11: PT Inflammatory	35
			21: Myofibroblast	185		21: Myofibroblast	140
			16: Endothelia	46		16: Endothelia	40
			11: PT Inflammatory	135		11: PT Inflammatory	106
			29: T Cell	137		29: T Cell	97
			17: SMC/Pericyte	212		17: SMC/Pericyte	147
			32: B Cell	333		32: B Cell	215
			24: Monocyte Transitioning	284		24: Monocyte Transitioning	192
			32: B Cell	156		32: B Cell	102
			33: Plasma Cell	204		33: Plasma Cell	98
			16: Endothelia	56		16: Endothelia	51
			26: cDC	80		26: cDC	70
			6: PT Injured	397		6: PT Injured	250
			6: PT Injured	240		6: PT Injured	127
			22: CD16 Monocyte	152		22: CD16 Monocyte	123
			16: Endothelia	35		16: Endothelia	32
			6: PT Injured	180		6: PT Injured	123
			32: B Cell	76		32: B Cell	61
			20: Fibroblast	520		20: Fibroblast	342
			16: Endothelia	672		16: Endothelia	413
			17: SMC/Pericyte	89		17: SMC/Pericyte	76
			17: SMC/Pericyte	112		17: SMC/Pericyte	87
			16: Endothelia	255		16: Endothelia	166
			29: T Cell	229		29: T Cell	154
			8: DCT/CNT Injured	328		8: DCT/CNT Injured	228
			6: PT Injured	85		6: PT Injured	60
			8: DCT/CNT Injured	232		8: DCT/CNT Injured	190
			32: B Cell	233		32: B Cell	162
			32: B Cell	250		32: B Cell	171
			32: B Cell	406		32: B Cell	253
			21: Myofibroblast	255		21: Myofibroblast	181
			16: Endothelia	279		16: Endothelia	174
			16: Endothelia	142		16: Endothelia	93
			6: PT Injured	114		6: PT Injured	83
			31: NK Cell	305		31: NK Cell	206
			6: PT Injured	535		6: PT Injured	392
			26: cDC	226		26: cDC	147
			32: B Cell	58		32: B Cell	43
			24: Monocyte Transitioning	310		24: Monocyte Transitioning	213
			21: Myofibroblast	562		21: Myofibroblast	353
			21: Myofibroblast	263		21: Myofibroblast	184
			21: Myofibroblast	274		21: Myofibroblast	177
			31: NK Cell	302		31: NK Cell	224
			29: T Cell	249		29: T Cell	185
			32: B Cell	434		32: B Cell	273
			16: Endothelia	91		16: Endothelia	70
			32: B Cell	67		32: B Cell	59
			17: SMC/Pericyte	495		17: SMC/Pericyte	289
			26: cDC	329		26: cDC	222
			17: SMC/Pericyte	69		17: SMC/Pericyte	56
			16: Endothelia	202		16: Endothelia	147
			29: T Cell	310		29: T Cell	213
			32: B Cell	130		32: B Cell	89
			29: T Cell	64		29: T Cell	50
			16: Endothelia	280		16: Endothelia	217
			11: PT Inflammatory	264		11: PT Inflammatory	183
			8: DCT/CNT Injured	158		8: DCT/CNT Injured	113
			17: SMC/Pericyte	249		17: SMC/Pericyte	164
			32: B Cell	155		32: B Cell	108
			16: Endothelia	430		16: Endothelia	302
			20: Fibroblast	235		20: Fibroblast	168
			10: IC Injured	673		10: IC Injured	421
			31: NK Cell	168		31: NK Cell	123
			6: PT Injured	316		6: PT Injured	220
			1: PT	492		1: PT	314
			6: PT Injured	93		6: PT Injured	73
			22: CD16 Monocyte	289		22: CD16 Monocyte	207
			24: Monocyte Transitioning	167		24: Monocyte Transitioning	130
			20: Fibroblast	316		20: Fibroblast	189
			32: B Cell	155		32: B Cell	112
			20: Fibroblast	330		20: Fibroblast	234
			21: Myofibroblast	276		21: Myofibroblast	188
			24: Monocyte Transitioning	176		24: Monocyte Transitioning	130
			6: PT Injured	162		6: PT Injured	105
			32: B Cell	505		32: B Cell	245
			16: Endothelia	82		16: Endothelia	62
			32: B Cell	117		32: B Cell	87
			22: CD16 Monocyte	73		22: CD16 Monocyte	66
			11: PT Inflammatory	136		11: PT Inflammatory	104
			16: Endothelia	125		16: Endothelia	87
			33: Plasma Cell	112		33: Plasma Cell	86
			29: T Cell	282		29: T Cell	174
			17: SMC/Pericyte	77		17: SMC/Pericyte	61
			20: Fibroblast	70		20: Fibroblast	54
			18: Mesangial Cell	75		18: Mesangial Cell	62
			22: CD16 Monocyte	191		22: CD16 Monocyte	150
			21: Myofibroblast	362		21: Myofibroblast	256
			16: Endothelia	104		16: Endothelia	77
			7: LOH Injured	125		7: LOH Injured	87
			21: Myofibroblast	209		21: Myofibroblast	137
			6: PT Injured	60		6: PT Injured	53
			32: B Cell	114		32: B Cell	81
			32: B Cell	220		32: B Cell	139
			16: Endothelia	77		16: Endothelia	62
			21: Myofibroblast	200		21: Myofibroblast	156
			16: Endothelia	45		16: Endothelia	43
			24: Monocyte Transitioning	96		24: Monocyte Transitioning	78
			33: Plasma Cell	224		33: Plasma Cell	151
			21: Myofibroblast	110		21: Myofibroblast	82
			21: Myofibroblast	326		21: Myofibroblast	224
			17: SMC/Pericyte	204		17: SMC/Pericyte	138
			11: PT Inflammatory	390		11: PT Inflammatory	235
			11: PT Inflammatory	478		11: PT Inflammatory	321
			20: Fibroblast	508		20: Fibroblast	304
			6: PT Injured	217		6: PT Injured	138
			26: cDC	88		26: cDC	68
			27: pDC	142		27: pDC	100
			10: IC Injured	226		10: IC Injured	155
			21: Myofibroblast	371		21: Myofibroblast	239
			6: PT Injured	255		6: PT Injured	160
			28: Mast Cell	90		28: Mast Cell	72
			11: PT Inflammatory	321		11: PT Inflammatory	196
			29: T Cell	63		29: T Cell	56
			8: DCT/CNT Injured	673		8: DCT/CNT Injured	430
			32: B Cell	220		32: B Cell	165
			11: PT Inflammatory	201		11: PT Inflammatory	142
			32: B Cell	94		32: B Cell	68
			16: Endothelia	96		16: Endothelia	69
			31: NK Cell	213		31: NK Cell	152
			6: PT Injured	53		6: PT Injured	44
			16: Endothelia	367		16: Endothelia	237
			21: Myofibroblast	97		21: Myofibroblast	69
			32: B Cell	191		32: B Cell	139
			21: Myofibroblast	250		21: Myofibroblast	179
			17: SMC/Pericyte	144		17: SMC/Pericyte	117
			21: Myofibroblast	419		21: Myofibroblast	269
			21: Myofibroblast	78		21: Myofibroblast	61
			32: B Cell	102		32: B Cell	77
			16: Endothelia	75		16: Endothelia	64
			13: PEC	46		13: PEC	39
			32: B Cell	331		32: B Cell	202
			21: Myofibroblast	421		21: Myofibroblast	280
			31: NK Cell	116		31: NK Cell	85
			26: cDC	108		26: cDC	84
			6: PT Injured	24		6: PT Injured	22
			21: Myofibroblast	377		21: Myofibroblast	239
			20: Fibroblast	71		20: Fibroblast	60
			17: SMC/Pericyte	93		17: SMC/Pericyte	70
			16: Endothelia	264		16: Endothelia	191
			32: B Cell	117		32: B Cell	87
			31: NK Cell	492		31: NK Cell	317
			20: Fibroblast	44		20: Fibroblast	35
			1: PT	26		1: PT	24
			16: Endothelia	132		16: Endothelia	98
			32: B Cell	67		32: B Cell	53
			21: Myofibroblast	101		21: Myofibroblast	82
			20: Fibroblast	128		20: Fibroblast	101
			17: SMC/Pericyte	149		17: SMC/Pericyte	102
			20: Fibroblast	119		20: Fibroblast	88
			1: PT	171		1: PT	130
			13: PEC	614		13: PEC	378
			10: IC Injured	341		10: IC Injured	228
			32: B Cell	96		32: B Cell	71
			29: T Cell	238		29: T Cell	144
			22: CD16 Monocyte	54		22: CD16 Monocyte	37
			18: Mesangial Cell	529		18: Mesangial Cell	346
			26: cDC	109		26: cDC	82
			16: Endothelia	383		16: Endothelia	269
			24: Monocyte Transitioning	240		24: Monocyte Transitioning	172
			31: NK Cell	55		31: NK Cell	48
			21: Myofibroblast	323		21: Myofibroblast	199
			9: PC Injured	231		9: PC Injured	182
			15: Endothelia Glomerular	214		15: Endothelia Glomerular	147
			21: Myofibroblast	183		21: Myofibroblast	118
			17: SMC/Pericyte	185		17: SMC/Pericyte	129
			8: DCT/CNT Injured	883		8: DCT/CNT Injured	535
			33: Plasma Cell	384		33: Plasma Cell	236
			17: SMC/Pericyte	192		17: SMC/Pericyte	138
			32: B Cell	83		32: B Cell	69
			21: Myofibroblast	180		21: Myofibroblast	124
			21: Myofibroblast	147		21: Myofibroblast	125
			18: Mesangial Cell	124		18: Mesangial Cell	97
			17: SMC/Pericyte	544		17: SMC/Pericyte	316
			15: Endothelia Glomerular	315		15: Endothelia Glomerular	216
			20: Fibroblast	154		20: Fibroblast	107
			21: Myofibroblast	99		21: Myofibroblast	77
			31: NK Cell	471		31: NK Cell	326
			18: Mesangial Cell	45		18: Mesangial Cell	37
			10: IC Injured	567		10: IC Injured	370
			11: PT Inflammatory	162		11: PT Inflammatory	127
			32: B Cell	368		32: B Cell	233
			32: B Cell	214		32: B Cell	145
			6: PT Injured	85		6: PT Injured	71
			17: SMC/Pericyte	239		17: SMC/Pericyte	168
			17: SMC/Pericyte	86		17: SMC/Pericyte	62
			16: Endothelia	359		16: Endothelia	239
			18: Mesangial Cell	21		18: Mesangial Cell	20
			15: Endothelia Glomerular	73		15: Endothelia Glomerular	56
			28: Mast Cell	30		28: Mast Cell	29
			6: PT Injured	51		6: PT Injured	41
			28: Mast Cell	131		28: Mast Cell	105
			18: Mesangial Cell	18		18: Mesangial Cell	17
			18: Mesangial Cell	44		18: Mesangial Cell	36
			14: Podocyte	240		14: Podocyte	164
			20: Fibroblast	178		20: Fibroblast	139
			16: Endothelia	134		16: Endothelia	86
			32: B Cell	217		32: B Cell	137
			18: Mesangial Cell	80		18: Mesangial Cell	69
			29: T Cell	295		29: T Cell	223
			11: PT Inflammatory	298		11: PT Inflammatory	196
			29: T Cell	173		29: T Cell	130
			11: PT Inflammatory	100		11: PT Inflammatory	85
			29: T Cell	214		29: T Cell	149
			32: B Cell	50		32: B Cell	36
			21: Myofibroblast	331		21: Myofibroblast	262
			32: B Cell	250		32: B Cell	165
			16: Endothelia	146		16: Endothelia	110
			18: Mesangial Cell	41		18: Mesangial Cell	34
			20: Fibroblast	220		20: Fibroblast	157
			20: Fibroblast	275		20: Fibroblast	168
			1: PT	476		1: PT	328
			20: Fibroblast	188		20: Fibroblast	119
			14: Podocyte	162		14: Podocyte	123
			16: Endothelia	223		16: Endothelia	148
			18: Mesangial Cell	531		18: Mesangial Cell	343
			11: PT Inflammatory	312		11: PT Inflammatory	220
			11: PT Inflammatory	266		11: PT Inflammatory	184
			14: Podocyte	271		14: Podocyte	185
			17: SMC/Pericyte	115		17: SMC/Pericyte	87
			1: PT	45		1: PT	34
			29: T Cell	137		29: T Cell	98
			15: Endothelia Glomerular	190		15: Endothelia Glomerular	148
			20: Fibroblast	303		20: Fibroblast	212
			15: Endothelia Glomerular	47		15: Endothelia Glomerular	41
			1: PT	276		1: PT	178
			10: IC Injured	297		10: IC Injured	196
			29: T Cell	104		29: T Cell	85
			15: Endothelia Glomerular	72		15: Endothelia Glomerular	59
			14: Podocyte	177		14: Podocyte	128
			14: Podocyte	27		14: Podocyte	20
			15: Endothelia Glomerular	89		15: Endothelia Glomerular	73
			15: Endothelia Glomerular	71		15: Endothelia Glomerular	50
			17: SMC/Pericyte	132		17: SMC/Pericyte	95
			21: Myofibroblast	232		21: Myofibroblast	176
			14: Podocyte	182		14: Podocyte	127
			26: cDC	178		26: cDC	123
			32: B Cell	495		32: B Cell	303
			25: Macrophage	303		25: Macrophage	205
			20: Fibroblast	176		20: Fibroblast	117
			10: IC Injured	303		10: IC Injured	214
			18: Mesangial Cell	85		18: Mesangial Cell	61
			25: Macrophage	301		25: Macrophage	195
			20: Fibroblast	122		20: Fibroblast	70
			31: NK Cell	125		31: NK Cell	99
			20: Fibroblast	398		20: Fibroblast	251
			15: Endothelia Glomerular	48		15: Endothelia Glomerular	39
			16: Endothelia	208		16: Endothelia	137
			17: SMC/Pericyte	270		17: SMC/Pericyte	181
			21: Myofibroblast	257		21: Myofibroblast	178
			16: Endothelia	129		16: Endothelia	88
			16: Endothelia	98		16: Endothelia	77
			6: PT Injured	171		6: PT Injured	115
			22: CD16 Monocyte	271		22: CD16 Monocyte	183
			22: CD16 Monocyte	165		22: CD16 Monocyte	108
			15: Endothelia Glomerular	71		15: Endothelia Glomerular	54
			14: Podocyte	93		14: Podocyte	65
			13: PEC	41		13: PEC	31
			26: cDC	287		26: cDC	177
			11: PT Inflammatory	240		11: PT Inflammatory	167
			17: SMC/Pericyte	137		17: SMC/Pericyte	98
			26: cDC	253		26: cDC	170
			6: PT Injured	97		6: PT Injured	72
			18: Mesangial Cell	79		18: Mesangial Cell	65
			23: CD14 Monocyte	125		23: CD14 Monocyte	83
			11: PT Inflammatory	222		11: PT Inflammatory	176
			23: CD14 Monocyte	146		23: CD14 Monocyte	100
			32: B Cell	281		32: B Cell	184
			23: CD14 Monocyte	87		23: CD14 Monocyte	77
			15: Endothelia Glomerular	198		15: Endothelia Glomerular	153
			16: Endothelia	283		16: Endothelia	203
			6: PT Injured	25		6: PT Injured	24
			7: LOH Injured	562		7: LOH Injured	380
			11: PT Inflammatory	347		11: PT Inflammatory	240
			15: Endothelia Glomerular	115		15: Endothelia Glomerular	97
			13: PEC	163		13: PEC	118
			15: Endothelia Glomerular	248		15: Endothelia Glomerular	182
			17: SMC/Pericyte	132		17: SMC/Pericyte	97
			17: SMC/Pericyte	191		17: SMC/Pericyte	148
			10: IC Injured	236		10: IC Injured	189
			15: Endothelia Glomerular	73		15: Endothelia Glomerular	50
			28: Mast Cell	307		28: Mast Cell	198
			6: PT Injured	98		6: PT Injured	78
			32: B Cell	202		32: B Cell	126
			18: Mesangial Cell	120		18: Mesangial Cell	79
			16: Endothelia	130		16: Endothelia	84
			21: Myofibroblast	116		21: Myofibroblast	87
			17: SMC/Pericyte	158		17: SMC/Pericyte	114
			17: SMC/Pericyte	282		17: SMC/Pericyte	187
			31: NK Cell	377		31: NK Cell	243
			20: Fibroblast	318		20: Fibroblast	222
			17: SMC/Pericyte	164		17: SMC/Pericyte	123
			29: T Cell	258		29: T Cell	175
			18: Mesangial Cell	60		18: Mesangial Cell	52
			1: PT	41		1: PT	36
			15: Endothelia Glomerular	177		15: Endothelia Glomerular	111
			15: Endothelia Glomerular	452		15: Endothelia Glomerular	318
			18: Mesangial Cell	76		18: Mesangial Cell	53
			11: PT Inflammatory	81		11: PT Inflammatory	55
			18: Mesangial Cell	118		18: Mesangial Cell	83
			17: SMC/Pericyte	361		17: SMC/Pericyte	241
			29: T Cell	203		29: T Cell	134
			29: T Cell	135		29: T Cell	92
			18: Mesangial Cell	95		18: Mesangial Cell	68
			17: SMC/Pericyte	131		17: SMC/Pericyte	106
			14: Podocyte	89		14: Podocyte	55
			6: PT Injured	160		6: PT Injured	127
			18: Mesangial Cell	100		18: Mesangial Cell	76
			20: Fibroblast	191		20: Fibroblast	133
			31: NK Cell	536		31: NK Cell	337
			16: Endothelia	87		16: Endothelia	75
			32: B Cell	40		32: B Cell	36
			16: Endothelia	245		16: Endothelia	178
			14: Podocyte	235		14: Podocyte	174
			18: Mesangial Cell	338		18: Mesangial Cell	198
			20: Fibroblast	146		20: Fibroblast	115
			20: Fibroblast	251		20: Fibroblast	165
			29: T Cell	164		29: T Cell	107
			29: T Cell	83		29: T Cell	65
			29: T Cell	92		29: T Cell	78
			10: IC Injured	842		10: IC Injured	495
			7: LOH Injured	281		7: LOH Injured	210
			16: Endothelia	271		16: Endothelia	184
			16: Endothelia	176		16: Endothelia	132
			7: LOH Injured	233		7: LOH Injured	153
			7: LOH Injured	224		7: LOH Injured	169
			6: PT Injured	93		6: PT Injured	65
			20: Fibroblast	94		20: Fibroblast	75
			16: Endothelia	81		16: Endothelia	60
			26: cDC	151		26: cDC	124
			7: LOH Injured	277		7: LOH Injured	179
			2: LOH	297		2: LOH	210
			7: LOH Injured	119		7: LOH Injured	90
			11: PT Inflammatory	240		11: PT Inflammatory	164
			6: PT Injured	340		6: PT Injured	244
			14: Podocyte	355		14: Podocyte	254
			6: PT Injured	262		6: PT Injured	192
			29: T Cell	414		29: T Cell	280
			1: PT	184		1: PT	142
			18: Mesangial Cell	96		18: Mesangial Cell	78
			26: cDC	399		26: cDC	273
			16: Endothelia	99		16: Endothelia	76
			6: PT Injured	449		6: PT Injured	298
			20: Fibroblast	725		20: Fibroblast	473
			21: Myofibroblast	104		21: Myofibroblast	87
			18: Mesangial Cell	292		18: Mesangial Cell	197
			21: Myofibroblast	339		21: Myofibroblast	243
			2: LOH	227		2: LOH	178
			7: LOH Injured	1021		7: LOH Injured	631
			6: PT Injured	86		6: PT Injured	65
			32: B Cell	124		32: B Cell	103
			20: Fibroblast	289		20: Fibroblast	197
			6: PT Injured	17		6: PT Injured	13
			32: B Cell	160		32: B Cell	128
			2: LOH	305		2: LOH	239
			11: PT Inflammatory	207		11: PT Inflammatory	145
			15: Endothelia Glomerular	245		15: Endothelia Glomerular	167
			7: LOH Injured	126		7: LOH Injured	87
			16: Endothelia	136		16: Endothelia	94
			6: PT Injured	66		6: PT Injured	55
			1: PT	69		1: PT	45
			7: LOH Injured	273		7: LOH Injured	193
			16: Endothelia	146		16: Endothelia	106
			20: Fibroblast	403		20: Fibroblast	280
			32: B Cell	465		32: B Cell	319
			20: Fibroblast	303		20: Fibroblast	222
			33: Plasma Cell	154		33: Plasma Cell	91
			16: Endothelia	314		16: Endothelia	225
			27: pDC	348		27: pDC	225
			11: PT Inflammatory	492		11: PT Inflammatory	369
			25: Macrophage	158		25: Macrophage	121
			18: Mesangial Cell	315		18: Mesangial Cell	228
			7: LOH Injured	126		7: LOH Injured	94
			32: B Cell	85		32: B Cell	74
			2: LOH	265		2: LOH	178
			7: LOH Injured	308		7: LOH Injured	233
			20: Fibroblast	628		20: Fibroblast	421
			11: PT Inflammatory	322		11: PT Inflammatory	234
			7: LOH Injured	618		7: LOH Injured	425
			25: Macrophage	67		25: Macrophage	56
			16: Endothelia	427		16: Endothelia	252
			14: Podocyte	379		14: Podocyte	279
			18: Mesangial Cell	195		18: Mesangial Cell	154
			15: Endothelia Glomerular	223		15: Endothelia Glomerular	174
			21: Myofibroblast	68		21: Myofibroblast	61
			2: LOH	80		2: LOH	65
			7: LOH Injured	229		7: LOH Injured	165
			2: LOH	602		2: LOH	412
			11: PT Inflammatory	568		11: PT Inflammatory	383
			1: PT	230		1: PT	141
			32: B Cell	107		32: B Cell	79
			14: Podocyte	1102		14: Podocyte	672
			2: LOH	136		2: LOH	103
			7: LOH Injured	444		7: LOH Injured	318
			25: Macrophage	243		25: Macrophage	174
			15: Endothelia Glomerular	300		15: Endothelia Glomerular	229
			15: Endothelia Glomerular	240		15: Endothelia Glomerular	167
			29: T Cell	109		29: T Cell	75
			17: SMC/Pericyte	154		17: SMC/Pericyte	109
			16: Endothelia	157		16: Endothelia	115
			31: NK Cell	88		31: NK Cell	73
			7: LOH Injured	407		7: LOH Injured	315
			29: T Cell	254		29: T Cell	182
			7: LOH Injured	347		7: LOH Injured	250
			16: Endothelia	270		16: Endothelia	193
			31: NK Cell	459		31: NK Cell	311
			25: Macrophage	344		25: Macrophage	243
			21: Myofibroblast	406		21: Myofibroblast	279
			17: SMC/Pericyte	248		17: SMC/Pericyte	175
			16: Endothelia	128		16: Endothelia	94
			6: PT Injured	74		6: PT Injured	62
			16: Endothelia	190		16: Endothelia	144
			32: B Cell	170		32: B Cell	130
			20: Fibroblast	369		20: Fibroblast	263
			27: pDC	208		27: pDC	153
			21: Myofibroblast	176		21: Myofibroblast	124
			20: Fibroblast	115		20: Fibroblast	93
			31: NK Cell	401		31: NK Cell	266
			21: Myofibroblast	140		21: Myofibroblast	100
			22: CD16 Monocyte	591		22: CD16 Monocyte	386
			29: T Cell	134		29: T Cell	110
			32: B Cell	86		32: B Cell	76
			17: SMC/Pericyte	217		17: SMC/Pericyte	148
			20: Fibroblast	255		20: Fibroblast	177
			20: Fibroblast	96		20: Fibroblast	74
			12: LOH Inflammatory	357		12: LOH Inflammatory	238
			27: pDC	322		27: pDC	224
			31: NK Cell	238		31: NK Cell	146
			6: PT Injured	117		6: PT Injured	89
			20: Fibroblast	363		20: Fibroblast	239
			27: pDC	312		27: pDC	220
			20: Fibroblast	413		20: Fibroblast	261
			20: Fibroblast	117		20: Fibroblast	91
			12: LOH Inflammatory	162		12: LOH Inflammatory	122
			20: Fibroblast	699		20: Fibroblast	455
			16: Endothelia	95		16: Endothelia	73
			29: T Cell	154		29: T Cell	122
			6: PT Injured	148		6: PT Injured	121
			21: Myofibroblast	271		21: Myofibroblast	188
			32: B Cell	221		32: B Cell	160
			12: LOH Inflammatory	165		12: LOH Inflammatory	118
			11: PT Inflammatory	524		11: PT Inflammatory	354
			6: PT Injured	265		6: PT Injured	209
			12: LOH Inflammatory	333		12: LOH Inflammatory	234
			16: Endothelia	322		16: Endothelia	213
			20: Fibroblast	455		20: Fibroblast	304
			6: PT Injured	166		6: PT Injured	131
			31: NK Cell	276		31: NK Cell	195
			24: Monocyte Transitioning	769		24: Monocyte Transitioning	481
			21: Myofibroblast	412		21: Myofibroblast	267
			11: PT Inflammatory	474		11: PT Inflammatory	318
			6: PT Injured	89		6: PT Injured	62
			32: B Cell	136		32: B Cell	101
			16: Endothelia	253		16: Endothelia	156
			6: PT Injured	128		6: PT Injured	77
			13: PEC	52		13: PEC	44
			6: PT Injured	110		6: PT Injured	67
			11: PT Inflammatory	112		11: PT Inflammatory	74
			6: PT Injured	244		6: PT Injured	180
			20: Fibroblast	341		20: Fibroblast	236
			17: SMC/Pericyte	645		17: SMC/Pericyte	456
			17: SMC/Pericyte	207		17: SMC/Pericyte	151
			11: PT Inflammatory	219		11: PT Inflammatory	172
			16: Endothelia	179		16: Endothelia	123
			6: PT Injured	125		6: PT Injured	104
			32: B Cell	147		32: B Cell	100
			17: SMC/Pericyte	91		17: SMC/Pericyte	76
			20: Fibroblast	447		20: Fibroblast	303
			32: B Cell	251		32: B Cell	161
			32: B Cell	38		32: B Cell	36
			21: Myofibroblast	308		21: Myofibroblast	200
			20: Fibroblast	212		20: Fibroblast	146
			6: PT Injured	349		6: PT Injured	247
			25: Macrophage	96		25: Macrophage	71
			11: PT Inflammatory	245		11: PT Inflammatory	167
			11: PT Inflammatory	50		11: PT Inflammatory	45
			20: Fibroblast	79		20: Fibroblast	72
			21: Myofibroblast	545		21: Myofibroblast	392
			16: Endothelia	142		16: Endothelia	100
			32: B Cell	73		32: B Cell	63
			6: PT Injured	96		6: PT Injured	66
			24: Monocyte Transitioning	227		24: Monocyte Transitioning	170
			1: PT	48		1: PT	34
			6: PT Injured	128		6: PT Injured	97
			32: B Cell	39		32: B Cell	37
			20: Fibroblast	156		20: Fibroblast	102
			32: B Cell	313		32: B Cell	204
			16: Endothelia	112		16: Endothelia	82
			16: Endothelia	99		16: Endothelia	77
			21: Myofibroblast	253		21: Myofibroblast	171
			17: SMC/Pericyte	313		17: SMC/Pericyte	218
			32: B Cell	454		32: B Cell	289
			32: B Cell	304		32: B Cell	191
			6: PT Injured	139		6: PT Injured	95
			26: cDC	322		26: cDC	228
			6: PT Injured	125		6: PT Injured	95
			21: Myofibroblast	115		21: Myofibroblast	91
			11: PT Inflammatory	169		11: PT Inflammatory	125
			17: SMC/Pericyte	682		17: SMC/Pericyte	447
			11: PT Inflammatory	383		11: PT Inflammatory	256
			20: Fibroblast	116		20: Fibroblast	95
			21: Myofibroblast	103		21: Myofibroblast	74
			11: PT Inflammatory	321		11: PT Inflammatory	218
			6: PT Injured	204		6: PT Injured	162
			17: SMC/Pericyte	178		17: SMC/Pericyte	135
			21: Myofibroblast	180		21: Myofibroblast	132
			21: Myofibroblast	152		21: Myofibroblast	110
			22: CD16 Monocyte	87		22: CD16 Monocyte	65
			17: SMC/Pericyte	150		17: SMC/Pericyte	113
			31: NK Cell	243		31: NK Cell	159
			7: LOH Injured	60		7: LOH Injured	50
			7: LOH Injured	441		7: LOH Injured	304
			32: B Cell	85		32: B Cell	68
			6: PT Injured	89		6: PT Injured	74
			20: Fibroblast	94		20: Fibroblast	80
			6: PT Injured	87		6: PT Injured	75
			20: Fibroblast	277		20: Fibroblast	194
			21: Myofibroblast	357		21: Myofibroblast	262
			7: LOH Injured	235		7: LOH Injured	172
			17: SMC/Pericyte	617		17: SMC/Pericyte	375
			1: PT	174		1: PT	132
			16: Endothelia	40		16: Endothelia	38
			33: Plasma Cell	60		33: Plasma Cell	51
			11: PT Inflammatory	259		11: PT Inflammatory	190
			20: Fibroblast	583		20: Fibroblast	375
			12: LOH Inflammatory	227		12: LOH Inflammatory	165
			32: B Cell	286		32: B Cell	199
			32: B Cell	368		32: B Cell	218
			6: PT Injured	154		6: PT Injured	129
			20: Fibroblast	84		20: Fibroblast	71
			29: T Cell	161		29: T Cell	121
			32: B Cell	157		32: B Cell	116
			6: PT Injured	112		6: PT Injured	84
			16: Endothelia	349		16: Endothelia	239
			28: Mast Cell	256		28: Mast Cell	168
			18: Mesangial Cell	154		18: Mesangial Cell	112
			26: cDC	321		26: cDC	220
			1: PT	112		1: PT	91
			20: Fibroblast	379		20: Fibroblast	245
			20: Fibroblast	481		20: Fibroblast	316
			6: PT Injured	223		6: PT Injured	165
			6: PT Injured	111		6: PT Injured	82
			28: Mast Cell	323		28: Mast Cell	237
			33: Plasma Cell	210		33: Plasma Cell	130
			16: Endothelia	229		16: Endothelia	176
			7: LOH Injured	660		7: LOH Injured	435
			20: Fibroblast	270		20: Fibroblast	202
			1: PT	55		1: PT	43
			2: LOH	66		2: LOH	57
			20: Fibroblast	140		20: Fibroblast	93
			31: NK Cell	89		31: NK Cell	83
			1: PT	95		1: PT	72
			21: Myofibroblast	588		21: Myofibroblast	378
			29: T Cell	241		29: T Cell	173
			20: Fibroblast	175		20: Fibroblast	130
			32: B Cell	387		32: B Cell	260
			32: B Cell	428		32: B Cell	212
			20: Fibroblast	149		20: Fibroblast	115
			9: PC Injured	327		9: PC Injured	250
			27: pDC	203		27: pDC	137
			8: DCT/CNT Injured	149		8: DCT/CNT Injured	123
			21: Myofibroblast	223		21: Myofibroblast	165
			32: B Cell	279		32: B Cell	180
			21: Myofibroblast	110		21: Myofibroblast	99
			8: DCT/CNT Injured	341		8: DCT/CNT Injured	240
			31: NK Cell	302		31: NK Cell	219
			32: B Cell	60		32: B Cell	54
			20: Fibroblast	516		20: Fibroblast	328
			17: SMC/Pericyte	109		17: SMC/Pericyte	90
			29: T Cell	197		29: T Cell	146
			6: PT Injured	35		6: PT Injured	31
			21: Myofibroblast	186		21: Myofibroblast	130
			20: Fibroblast	563		20: Fibroblast	376
			17: SMC/Pericyte	257		17: SMC/Pericyte	161
			31: NK Cell	75		31: NK Cell	67
			32: B Cell	624		32: B Cell	396
			29: T Cell	66		29: T Cell	57
			32: B Cell	427		32: B Cell	262
			32: B Cell	181		32: B Cell	132
			3: DCT/CNT	49		3: DCT/CNT	44
			21: Myofibroblast	259		21: Myofibroblast	188
			21: Myofibroblast	209		21: Myofibroblast	143
			3: DCT/CNT	531		3: DCT/CNT	355
			7: LOH Injured	177		7: LOH Injured	135
			20: Fibroblast	109		20: Fibroblast	91
			11: PT Inflammatory	464		11: PT Inflammatory	318
			17: SMC/Pericyte	127		17: SMC/Pericyte	83
			21: Myofibroblast	153		21: Myofibroblast	116
			15: Endothelia Glomerular	75		15: Endothelia Glomerular	62
			16: Endothelia	184		16: Endothelia	143
			20: Fibroblast	439		20: Fibroblast	287
			30: Treg	111		30: Treg	74
			32: B Cell	315		32: B Cell	195
			18: Mesangial Cell	127		18: Mesangial Cell	95
			26: cDC	500		26: cDC	335
			32: B Cell	227		32: B Cell	152
			20: Fibroblast	138		20: Fibroblast	101
			17: SMC/Pericyte	90		17: SMC/Pericyte	79
			1: PT	426		1: PT	303
			32: B Cell	319		32: B Cell	228
			33: Plasma Cell	140		33: Plasma Cell	82
			2: LOH	147		2: LOH	120
			11: PT Inflammatory	376		11: PT Inflammatory	259
			17: SMC/Pericyte	337		17: SMC/Pericyte	226
			21: Myofibroblast	145		21: Myofibroblast	114
			17: SMC/Pericyte	77		17: SMC/Pericyte	61
			21: Myofibroblast	176		21: Myofibroblast	142
			11: PT Inflammatory	405		11: PT Inflammatory	306
			23: CD14 Monocyte	454		23: CD14 Monocyte	277
			11: PT Inflammatory	45		11: PT Inflammatory	42
			6: PT Injured	230		6: PT Injured	138
			20: Fibroblast	173		20: Fibroblast	118
			16: Endothelia	25		16: Endothelia	25
			16: Endothelia	184		16: Endothelia	143
			17: SMC/Pericyte	151		17: SMC/Pericyte	110
			17: SMC/Pericyte	292		17: SMC/Pericyte	202
			3: DCT/CNT	131		3: DCT/CNT	99
			1: PT	226		1: PT	168
			27: pDC	77		27: pDC	65
			31: NK Cell	484		31: NK Cell	303
			32: B Cell	328		32: B Cell	226
			6: PT Injured	241		6: PT Injured	173
			32: B Cell	68		32: B Cell	59
			17: SMC/Pericyte	131		17: SMC/Pericyte	97
			6: PT Injured	57		6: PT Injured	48
			12: LOH Inflammatory	625		12: LOH Inflammatory	379
			11: PT Inflammatory	252		11: PT Inflammatory	189
			21: Myofibroblast	101		21: Myofibroblast	75
			21: Myofibroblast	530		21: Myofibroblast	367
			6: PT Injured	212		6: PT Injured	151
			11: PT Inflammatory	566		11: PT Inflammatory	378
			21: Myofibroblast	272		21: Myofibroblast	190
			1: PT	19		1: PT	17
			30: Treg	87		30: Treg	68
			6: PT Injured	326		6: PT Injured	243
			1: PT	930		1: PT	568
			18: Mesangial Cell	159		18: Mesangial Cell	113
			16: Endothelia	301		16: Endothelia	192
			21: Myofibroblast	73		21: Myofibroblast	60
			17: SMC/Pericyte	178		17: SMC/Pericyte	126
			18: Mesangial Cell	146		18: Mesangial Cell	110
			20: Fibroblast	44		20: Fibroblast	36
			10: IC Injured	112		10: IC Injured	93
			18: Mesangial Cell	251		18: Mesangial Cell	153
			15: Endothelia Glomerular	209		15: Endothelia Glomerular	152
			9: PC Injured	153		9: PC Injured	102
			15: Endothelia Glomerular	243		15: Endothelia Glomerular	140
			16: Endothelia	169		16: Endothelia	120
			15: Endothelia Glomerular	97		15: Endothelia Glomerular	66
			9: PC Injured	116		9: PC Injured	92
			16: Endothelia	98		16: Endothelia	67
			15: Endothelia Glomerular	291		15: Endothelia Glomerular	194
			9: PC Injured	196		9: PC Injured	140
			29: T Cell	72		29: T Cell	61
			6: PT Injured	36		6: PT Injured	31
			18: Mesangial Cell	124		18: Mesangial Cell	89
			9: PC Injured	89		9: PC Injured	67
			18: Mesangial Cell	147		18: Mesangial Cell	109
			6: PT Injured	62		6: PT Injured	49
			6: PT Injured	89		6: PT Injured	64
			18: Mesangial Cell	176		18: Mesangial Cell	121
			18: Mesangial Cell	90		18: Mesangial Cell	68
			13: PEC	83		13: PEC	65
			16: Endothelia	55		16: Endothelia	41
			18: Mesangial Cell	120		18: Mesangial Cell	81
			16: Endothelia	122		16: Endothelia	93
			15: Endothelia Glomerular	62		15: Endothelia Glomerular	49
			6: PT Injured	81		6: PT Injured	65
			17: SMC/Pericyte	187		17: SMC/Pericyte	137
			18: Mesangial Cell	751		18: Mesangial Cell	441
			15: Endothelia Glomerular	133		15: Endothelia Glomerular	90
			20: Fibroblast	120		20: Fibroblast	82
			18: Mesangial Cell	124		18: Mesangial Cell	103
			16: Endothelia	130		16: Endothelia	97
			32: B Cell	46		32: B Cell	37
			14: Podocyte	35		14: Podocyte	32
			15: Endothelia Glomerular	159		15: Endothelia Glomerular	106
[truncated: 493,996+ more rows]

## Sheet: Figure S7c
Non-epithelial cluster:					Epithelial cluster:
Sample	Condition	Group	Value		Sample	Condition	Group	Value
Control5	Control	B Cell	1.68279		Control5	Control	PT	50.5529
Control5	Control	CD14 Monocyte	0.354271		Control5	Control	PT Injured	8.64694
Control5	Control	CD16 Monocyte	0.223191		Control5	Control	PT Inflammatory	4.58293
Control5	Control	Endothelia	6.14305		Control5	Control	LOH	6.28031
Control5	Control	Endothelia Glomerular	1.42417		Control5	Control	LOH Injured	0.674103
Control5	Control	Fibroblast	4.02097		Control5	Control	LOH Inflammatory	0.213385
Control5	Control	JG Cell	0.123995		Control5	Control	DCT/CNT	6.16392
Control5	Control	Macrophage	0.453467		Control5	Control	DCT/CNT Injured	0.931135
Control5	Control	Mast Cell	0.141708		Control5	Control	PC	9.9612
Control5	Control	Mesangial Cell	3.42934		Control5	Control	PC Injured	2.97769
Control5	Control	Monocyte Transitioning	0.113367		Control5	Control	IC	7.0999
Control5	Control	Myofibroblast	1.67216		Control5	Control	IC Injured	1.91562
Control5	Control	NK Cell	0.37907		Control6	Control	PT	51.0587
Control5	Control	PEC	1.09115		Control6	Control	PT Injured	9.61761
Control5	Control	Plasma Cell	0.106281		Control6	Control	PT Inflammatory	1.84697
Control5	Control	Podocyte	0.921104		Control6	Control	LOH	11.4611
Control5	Control	SMC/Pericyte	3.21678		Control6	Control	LOH Injured	1.236
Control5	Control	T Cell	0.740426		Control6	Control	LOH Inflammatory	0.379227
Control5	Control	Treg	0.0921104		Control6	Control	DCT/CNT	6.48197
Control5	Control	cDC	0.577461		Control6	Control	DCT/CNT Injured	1.40103
Control5	Control	pDC	0.116909		Control6	Control	PC	5.91313
Control6	Control	B Cell	1.47351		Control6	Control	PC Injured	0.572352
Control6	Control	CD14 Monocyte	0.282161		Control6	Control	IC	9.01366
Control6	Control	CD16 Monocyte	0.326575		Control6	Control	IC Injured	1.01829
Control6	Control	Endothelia	6.97304		UUO1	UUO	PT	0.650892
Control6	Control	Endothelia Glomerular	0.284774		UUO1	UUO	PT Injured	50.4671
Control6	Control	Fibroblast	2.05873		UUO1	UUO	PT Inflammatory	12.4799
Control6	Control	Macrophage	0.350089		UUO1	UUO	LOH	5.66659
Control6	Control	Mast Cell	0.193333		UUO1	UUO	LOH Injured	7.56566
Control6	Control	Mesangial Cell	5.77647		UUO1	UUO	LOH Inflammatory	4.78789
Control6	Control	Monocyte Transitioning	0.0574773		UUO1	UUO	DCT/CNT	2.41213
Control6	Control	Myofibroblast	0.559097		UUO1	UUO	DCT/CNT Injured	6.43043
Control6	Control	NK Cell	0.624412		UUO1	UUO	PC	1.96991
Control6	Control	PEC	1.10252		UUO1	UUO	PC Injured	3.44398
Control6	Control	Plasma Cell	0.172432		UUO1	UUO	IC	1.50854
Control6	Control	Podocyte	0.214233		UUO1	UUO	IC Injured	2.61697
Control6	Control	SMC/Pericyte	4.36043		UUO2	UUO	PT	2.37548
Control6	Control	T Cell	0.339638		UUO2	UUO	PT Injured	27.5506
Control6	Control	Treg	0.12018		UUO2	UUO	PT Inflammatory	23.1217
Control6	Control	cDC	0.271711		UUO2	UUO	LOH	0.294134
Control6	Control	pDC	0.107117		UUO2	UUO	LOH Injured	5.2664
Control6	Control	JG Cell	0.0026126		UUO2	UUO	LOH Inflammatory	4.21592
UUO1	UUO	B Cell	6.63355		UUO2	UUO	DCT/CNT	1.01686
UUO1	UUO	CD14 Monocyte	0.999893		UUO2	UUO	DCT/CNT Injured	7.99204
UUO1	UUO	CD16 Monocyte	0.718924		UUO2	UUO	PC	1.78441
UUO1	UUO	Endothelia Glomerular	0.895533		UUO2	UUO	PC Injured	15.5695
UUO1	UUO	Fibroblast	3.44566		UUO2	UUO	IC	1.08409
UUO1	UUO	JG Cell	0.332703		UUO2	UUO	IC Injured	9.72884
UUO1	UUO	Endothelia	8.15524		UUO3	UUO	PT	0.491171
UUO1	UUO	Mast Cell	1.255		UUO3	UUO	PT Injured	36.6308
UUO1	UUO	Mesangial Cell	5.02444		UUO3	UUO	PT Inflammatory	25.07
UUO1	UUO	Monocyte Transitioning	0.1998		UUO3	UUO	LOH	1.96468
UUO1	UUO	Macrophage	1.93289		UUO3	UUO	LOH Injured	9.1983
UUO1	UUO	NK Cell	2.41723		UUO3	UUO	LOH Inflammatory	9.62046
UUO1	UUO	PEC	0.97581		UUO3	UUO	DCT/CNT	0.535823
UUO1	UUO	Plasma Cell	0.281861		UUO3	UUO	DCT/CNT Injured	3.56809
UUO1	UUO	Podocyte	0.610104		UUO3	UUO	PC	0.377512
UUO1	UUO	SMC/Pericyte	4.75685		UUO3	UUO	PC Injured	7.61518
UUO1	UUO	T Cell	5.07974		UUO3	UUO	IC	0.377512
UUO1	UUO	Treg	0.749251		UUO3	UUO	IC Injured	4.55044
UUO1	UUO	cDC	2.22724		UUO4	UUO	PT	37.7019
UUO1	UUO	pDC	0.826852		UUO4	UUO	PT Injured	10.5861
UUO1	UUO	Myofibroblast	5.90749		UUO4	UUO	PT Inflammatory	12.8003
UUO2	UUO	B Cell	6.69974		UUO4	UUO	LOH	11.0312
UUO2	UUO	CD14 Monocyte	1.82575		UUO4	UUO	LOH Injured	4.25156
UUO2	UUO	CD16 Monocyte	0.651991		UUO4	UUO	LOH Inflammatory	4.8365
UUO2	UUO	Endothelia Glomerular	1.38725		UUO4	UUO	DCT/CNT	4.67956
UUO2	UUO	Fibroblast	6.15405		UUO4	UUO	DCT/CNT Injured	1.24123
UUO2	UUO	JG Cell	0.18603		UUO4	UUO	PC	5.41003
UUO2	UUO	Macrophage	3.6958		UUO4	UUO	PC Injured	3.91771
UUO2	UUO	Mast Cell	0.838907		UUO4	UUO	IC	1.52942
UUO2	UUO	Mesangial Cell	2.50255		UUO4	UUO	IC Injured	2.0145
UUO2	UUO	Monocyte Transitioning	1.30841		UUO5	UUO	PT	8.89415
UUO2	UUO	Myofibroblast	9.61421		UUO5	UUO	PT Injured	27.0026
UUO2	UUO	NK Cell	2.97028		UUO5	UUO	PT Inflammatory	25.6131
UUO2	UUO	PEC	1.06126		UUO5	UUO	LOH	6.04469
UUO2	UUO	Plasma Cell	0.54746		UUO5	UUO	LOH Injured	9.79061
UUO2	UUO	Podocyte	1.10732		UUO5	UUO	LOH Inflammatory	5.51322
UUO2	UUO	SMC/Pericyte	4.41688		UUO5	UUO	DCT/CNT	0.467439
UUO2	UUO	T Cell	8.32529		UUO5	UUO	DCT/CNT Injured	4.05968
UUO2	UUO	Treg	1.40231		UUO5	UUO	PC	1.27425
UUO2	UUO	cDC	5.2487		UUO5	UUO	PC Injured	4.87289
UUO2	UUO	pDC	0.968242		UUO5	UUO	IC	1.30627
UUO2	UUO	Endothelia	7.48284		UUO5	UUO	IC Injured	5.16104
UUO3	UUO	B Cell	5.39335
UUO3	UUO	CD16 Monocyte	0.685639
UUO3	UUO	Endothelia	10.1584
UUO3	UUO	Endothelia Glomerular	1.03738
UUO3	UUO	CD14 Monocyte	0.955816
UUO3	UUO	Macrophage	1.36618
UUO3	UUO	Mast Cell	0.750634
UUO3	UUO	Mesangial Cell	1.50254
UUO3	UUO	Fibroblast	11.1588
UUO3	UUO	Myofibroblast	15.3389
UUO3	UUO	NK Cell	2.68775
UUO3	UUO	PEC	0.625741
UUO3	UUO	Plasma Cell	0.994048
UUO3	UUO	Podocyte	0.545452
UUO3	UUO	SMC/Pericyte	5.30542
UUO3	UUO	T Cell	4.61723
UUO3	UUO	Treg	0.740439
UUO3	UUO	cDC	3.26889
UUO3	UUO	pDC	0.754457
UUO3	UUO	Monocyte Transitioning	0.742987
UUO3	UUO	JG Cell	0.00127442
UUO4	UUO	B Cell	3.50204
UUO4	UUO	CD14 Monocyte	0.583673
UUO4	UUO	Endothelia Glomerular	1.45252
UUO4	UUO	Fibroblast	8.2074
UUO4	UUO	JG Cell	0.0732923
UUO4	UUO	Macrophage	2.35735
UUO4	UUO	Mast Cell	0.397111
UUO4	UUO	Mesangial Cell	1.28728
UUO4	UUO	Monocyte Transitioning	1.18334
UUO4	UUO	Myofibroblast	8.79907
UUO4	UUO	NK Cell	1.37656
UUO4	UUO	PEC	0.702273
UUO4	UUO	Plasma Cell	1.91226
UUO4	UUO	Podocyte	1.20999
UUO4	UUO	SMC/Pericyte	4.15501
UUO4	UUO	T Cell	3.9338
UUO4	UUO	Treg	0.583673
UUO4	UUO	cDC	2.34002
UUO4	UUO	pDC	0.487727
UUO4	UUO	CD16 Monocyte	0.335812
UUO4	UUO	Endothelia	8.44594
UUO5	UUO	CD16 Monocyte	0.596254
UUO5	UUO	Endothelia	8.02981
UUO5	UUO	B Cell	7.69246
UUO5	UUO	CD14 Monocyte	1.18662
UUO5	UUO	JG Cell	0.147102
UUO5	UUO	Macrophage	1.77307
UUO5	UUO	Endothelia Glomerular	2.09473
UUO5	UUO	Fibroblast	11.5465
UUO5	UUO	Monocyte Transitioning	0.680592
UUO5	UUO	Myofibroblast	8.76728
UUO5	UUO	NK Cell	2.14377
UUO5	UUO	PEC	2.04962
UUO5	UUO	Plasma Cell	1.11601
UUO5	UUO	Podocyte	1.44748
UUO5	UUO	SMC/Pericyte	5.2996
UUO5	UUO	T Cell	4.37187
UUO5	UUO	Treg	0.594292
UUO5	UUO	cDC	3.98352
UUO5	UUO	pDC	0.743356
UUO5	UUO	Mast Cell	0.996371
UUO5	UUO	Mesangial Cell	4.15024

## Sheet: Figure S7d
x	y	Group
884	136462	B Cell
1643	136439	PT
3282	136089	Myeloid Cell
2323	133310	LOH
4144	133333	B Cell
888	133316	Endothelia
1925	133336	PT
3228	133317	Fibroblast
4012	133330	Fibroblast
741	133316	SMC/Pericyte
2158	133324	Endothelia
1268	133322	Fibroblast
3319	133319	Myeloid Cell
2115	136099	PT
1034	133308	Myeloid Cell
391	133310	Endothelia Glomerular
2223	133313	T Cell
125	133321	Podocyte
275	133292	Endothelia Glomerular
591	133306	SMC/Pericyte
348	133296	Podocyte
982	133299	Endothelia
521	133292	Endothelia Glomerular
2534	133271	LOH
3067	136104	SMC/Pericyte
4203	133295	T Cell
189	133283	SMC/Pericyte
3816	133286	PT
1199	133281	Fibroblast
620	133277	Endothelia Glomerular
3381	133286	PT
2429	133247	LOH
4101	133274	Fibroblast
2083	133264	PT
1310	133267	Fibroblast
3936	136082	PT
1913	133258	PT
3711	133275	B Cell
955	133251	SMC/Pericyte
3485	133256	B Cell
441	133257	Endothelia Glomerular
4008	133240	T Cell
3381	133175	PT
711	133232	Endothelia Glomerular
1360	133232	Endothelia
1557	133245	T Cell
2233	136089	PT
1249	133246	Myeloid Cell
1979	133245	PT
117	133243	SMC/Pericyte
4190	133201	Myeloid Cell
1029	133239	Endothelia
1120	133236	Endothelia
2924	133219	SMC/Pericyte
1185	133202	SMC/Pericyte
2345	133203	LOH
393	133230	SMC/Pericyte
2815	136099	Fibroblast
2110	133201	PT
3718	133184	T Cell
308	133196	Endothelia Glomerular
637	133210	SMC/Pericyte
4088	133202	T Cell
3087	133189	Fibroblast
1081	133168	Fibroblast
4218	133173	Endothelia
1879	133181	Fibroblast
1963	133172	PT
3160	136076	PT
3603	133184	T Cell
744	133177	SMC/Pericyte
3225	133174	Fibroblast
677	133190	SMC/Pericyte
2213	133184	T Cell
241	133176	Endothelia Glomerular
410	133163	Podocyte
544	133176	Endothelia
2683	133162	PT
115	133157	Endothelia Glomerular
1601	136082	PT
2772	133158	PT
1047	133138	SMC/Pericyte
979	133152	SMC/Pericyte
4107	133147	T Cell
184	133168	Endothelia Glomerular
340	133151	PEC
1593	133145	Fibroblast
2922	133135	Endothelia
2433	133136	Endothelia
2627	133164	PT
3470	136081	Myeloid Cell
1530	133155	Fibroblast
2177	133124	PT
2514	133144	Endothelia
1178	133127	Myeloid Cell
1411	133126	Endothelia
3002	133132	Fibroblast
1469	133118	SMC/Pericyte
1357	133086	LOH
3108	133103	PT
3506	133112	Fibroblast
1125	136071	PT
647	133111	SMC/Pericyte
1525	133086	Fibroblast
2329	133108	Fibroblast
2616	133097	PT
740	133103	Podocyte
2809	133101	PT
4129	133093	IC
4025	133109	Endothelia
1272	133060	LOH
1012	133087	PEC
1307	136426	Endothelia
3840	136077	PT
443	133088	Fibroblast
1722	133094	PT
3606	133094	Fibroblast
168	133098	Endothelia Glomerular
1644	133069	PT
1938	133068	SMC/Pericyte
3929	133033	Fibroblast
4187	133083	IC
4202	133059	IC
29	133075	Endothelia Glomerular
3963	136039	PT
3020	133067	PT
3425	133073	PT
3660	133062	Fibroblast
1222	133063	LOH
3170	133062	PT
701	133048	Endothelia Glomerular
4098	133060	Myeloid Cell
79	133077	SMC/Pericyte
1135	133077	Myeloid Cell
881	133047	SMC/Pericyte
3693	136064	Fibroblast
1072	133044	Myeloid Cell
1449	133059	Endothelia
3586	133046	B Cell
3051	133033	PT
365	133049	Endothelia
548	133041	Endothelia Glomerular
136	133039	Endothelia Glomerular
2366	133030	SMC/Pericyte
2514	133051	PT
3314	133038	Fibroblast
4049	136079	Fibroblast
41	133032	SMC/Pericyte
608	133029	Endothelia Glomerular
1905	133021	Endothelia
2785	133012	PT
799	133035	Endothelia Glomerular
3470	132994	PT
426	133007	Podocyte
1141	132985	Fibroblast
299	133015	Endothelia Glomerular
3401	133004	PT
2411	136066	SMC/Pericyte
2899	133013	Fibroblast
1416	132947	LOH
1749	132992	PT
4172	132973	B Cell
774	132990	Endothelia Glomerular
2039	133016	PT
146	132981	SMC/Pericyte
2505	132978	PT
4101	132989	IC
2963	132972	PT
3384	136060	Fibroblast
3223	132977	PT
706	132964	SMC/Pericyte
2225	132982	PT
1285	132957	LOH
4029	132970	IC
388	132965	SMC/Pericyte
2753	132973	PT
4233	132964	B Cell
4083	132961	PC
1581	132948	PT
943	136058	PT
2397	132943	Endothelia
632	132957	Podocyte
3430	132961	Endothelia
2568	132932	PT
3534	132936	B Cell
3973	132955	PC
883	132942	SMC/Pericyte
280	132934	SMC/Pericyte
512	132932	SMC/Pericyte
1769	132924	PT
3240	136041	PT
3612	132930	B Cell
1858	132911	PT
3249	132900	PT
2146	132898	PT
2478	132902	Fibroblast
362	132911	Podocyte
2904	132886	PT
652	132886	Endothelia Glomerular
4094	132879	PC
1310	132858	LOH
2216	136046	PT
3991	132879	B Cell
4210	132887	Fibroblast
2220	132879	PT
3914	132873	B Cell
589	132874	Endothelia
737	132895	Endothelia Glomerular
1625	132855	PT
47	132872	Podocyte
2744	132868	PT
416	132872	Endothelia Glomerular
1727	136020	Endothelia
1795	132855	PT
528	132875	Endothelia Glomerular
4023	132864	IC
768	132856	Endothelia Glomerular
2818	132867	Fibroblast
1407	132847	LOH
1697	132848	PT
473	132858	SMC/Pericyte
1495	132850	Myeloid Cell
2103	132860	Fibroblast
3185	136448	PT
2649	136012	Fibroblast
4184	132829	IC
1129	132845	PEC
3385	132830	Fibroblast
693	132830	Endothelia Glomerular
2000	132830	Fibroblast
1385	132815	LOH
550	132819	Endothelia Glomerular
2064	132818	Fibroblast
849	132807	SMC/Pericyte
348	132813	Endothelia Glomerular
3874	135990	PT
1265	132832	Fibroblast
4109	132788	IC
1191	132828	Fibroblast
1759	132806	PT
2439	132805	PT
2715	132785	PT
507	132792	Endothelia Glomerular
3605	132814	Myeloid Cell
2151	132798	Myeloid Cell
2378	132777	PT
3171	136012	PT
2544	132791	PT
2791	132793	Myeloid Cell
4017	132788	Fibroblast
1210	132789	SMC/Pericyte
2084	132788	Fibroblast
2841	132784	T Cell
2328	132784	Endothelia
448	132784	Endothelia Glomerular
1865	132781	Myeloid Cell
1486	132760	Myeloid Cell
736	136024	Fibroblast
3227	132765	PT
1296	132763	Fibroblast
1259	132761	Endothelia
749	132773	Endothelia
3778	132771	B Cell
4217	132739	Endothelia
38	132744	Endothelia Glomerular
835	132755	SMC/Pericyte
3320	132727	Fibroblast
392	132762	Endothelia Glomerular
2728	136028	Myeloid Cell
1617	132752	Myeloid Cell
2891	132755	PT
1344	132732	SMC/Pericyte
3467	132742	Fibroblast
2116	132732	Fibroblast
4066	132716	B Cell
2471	132723	PT
3355	132724	Fibroblast
1711	132722	Fibroblast
3861	132704	Fibroblast
3059	136018	Fibroblast
2702	132708	PT
4158	132711	Fibroblast
840	132703	Endothelia Glomerular
1589	132688	PT
2828	132692	Fibroblast
3724	132700	Endothelia
776	132699	Endothelia Glomerular
1865	132693	PT
3757	132688	Fibroblast
1298	132678	Endothelia
2198	136003	PT
560	132673	Endothelia Glomerular
3112	132684	PT
453	132691	Endothelia Glomerular
1672	132692	Fibroblast
2539	132688	PT
3802	132685	Endothelia
2239	132670	PT
2302	132674	Endothelia
2613	132669	PT
3993	132657	Myeloid Cell
2118	136005	PT
1805	132666	PT
714	132669	Endothelia Glomerular
2112	132641	Fibroblast
2801	132653	Fibroblast
30	132648	SMC/Pericyte
2461	132632	PT
1667	132615	Myeloid Cell
358	132634	Podocyte
4169	132630	B Cell
2706	132634	Fibroblast
3554	135986	Myeloid Cell
470	132629	Endothelia Glomerular
1370	132637	PT
901	132588	SMC/Pericyte
3062	132624	IC
764	132615	SMC/Pericyte
1986	132608	PT
3894	132630	T Cell
2581	132615	PT
3823	132624	B Cell
829	132601	Endothelia Glomerular
1241	136001	PT
2528	132604	PT
2937	132601	T Cell
2295	132610	T Cell
3962	132595	Myeloid Cell
699	132593	Endothelia Glomerular
1391	132580	Myeloid Cell
2370	132583	Endothelia
2793	132595	Endothelia
3334	132581	IC
525	132593	Podocyte
3879	136434	Myeloid Cell
3275	135978	PT
2608	132573	PT
3254	132599	PT
1275	132578	Fibroblast
3369	132567	IC
382	132566	Endothelia Glomerular
1223	132586	PEC
327	132581	Podocyte
2701	132574	Myeloid Cell
3169	132551	PC
2981	132551	IC
1947	135979	Fibroblast
435	132557	Endothelia Glomerular
3050	132542	PC
3756	132558	Fibroblast
4168	132558	B Cell
464	132534	Podocyte
309	132556	Podocyte
2422	132549	Fibroblast
3432	132556	IC
1408	132522	PT
2089	132540	Fibroblast
1364	135988	Myeloid Cell
3245	132534	IC
3964	132531	Myeloid Cell
1624	132534	PT
2625	132506	PT
2713	132540	Myeloid Cell
3083	132496	IC
2297	132544	PT
2895	132528	Fibroblast
3281	132520	PC
4047	132541	Endothelia
892	135981	PT
555	132519	Endothelia Glomerular
835	132521	SMC/Pericyte
498	132505	Podocyte
2171	132512	PT
743	132538	Endothelia Glomerular
3874	132506	PT
3392	132494	PC
273	132513	SMC/Pericyte
32	132519	SMC/Pericyte
2699	132498	Fibroblast
3131	135974	PT
3618	132507	Endothelia
1447	132496	PT
4165	132484	PT
623	132478	SMC/Pericyte
2221	132496	PT
2792	132476	Endothelia
2310	132480	PT
3773	132472	PT
4051	132473	Fibroblast
2082	132463	Myeloid Cell
1280	135966	T Cell
2860	132480	Fibroblast
2936	132473	PC
779	132446	Podocyte
3005	132446	PC
3122	132434	PC
541	132430	Endothelia Glomerular
3206	132452	IC
1963	132437	PT
258	132433	Endothelia Glomerular
1207	132447	PEC
1402	135947	PT
2391	132443	PT
3396	132415	PC
369	132455	Endothelia Glomerular
2484	132442	Fibroblast
3306	132403	IC
447	132439	Endothelia Glomerular
3626	132423	Fibroblast
3836	132431	PT
4101	132415	Fibroblast
165	132434	Podocyte
2708	135944	Myeloid Cell
2517	132393	PT
4216	132414	B Cell
3702	132396	PT
2650	132407	PT
2937	132402	T Cell
3522	132394	Myeloid Cell
2320	132399	PT
4002	132394	Myeloid Cell
2870	132408	Fibroblast
3873	132391	PT
3633	135959	B Cell
1438	132410	PT
363	132402	Podocyte
3758	132376	PT
3938	132404	PT
3068	132375	Fibroblast
4166	132400	Fibroblast
2372	132358	PT
430	132374	Endothelia Glomerular
3180	132369	PC
1192	132382	PT
2340	135969	Myeloid Cell
2803	132361	Fibroblast
1629	132356	PT
2249	132362	PT
2069	132345	Myeloid Cell
3115	132375	B Cell
3808	132361	PT
308	132343	Endothelia Glomerular
2452	132355	Fibroblast
3249	132356	PC
852	132344	SMC/Pericyte
2416	136428	Endothelia
3223	135941	PT
471	132364	Endothelia
379	132337	Endothelia Glomerular
1937	132338	PT
1560	132325	T Cell
2162	132344	PT
4166	132344	Myeloid Cell
3933	132318	PT
2012	132345	Fibroblast
4227	132334	Myeloid Cell
1462	132321	LOH
3010	135945	Myeloid Cell
1386	132310	LOH
3346	132320	PC
2906	132323	Myeloid Cell
1139	132317	PT
984	132304	PEC
4126	132311	T Cell
1062	132300	PT
3046	132315	Endothelia
3092	132311	Myeloid Cell
1521	132292	LOH
3769	135935	Fibroblast
2982	132297	PT
1732	132301	PT
2682	132294	PT
464	132290	Podocyte
2329	132289	PT
3174	132294	Endothelia
3606	132291	Fibroblast
3831	132289	PT
2823	132291	Endothelia
2458	132280	Fibroblast
1074	135929	PT
2021	132290	Myeloid Cell
2142	132279	PT
1137	132280	PT
3992	132276	PT
3275	132273	T Cell
4174	132275	Endothelia
2259	132272	PT
3760	132275	PT
4069	132275	PT
4229	132266	Endothelia
3407	135929	T Cell
330	132269	SMC/Pericyte
3904	132265	PT
888	132266	PEC
3654	132265	PT
2029	132256	PT
1760	132261	T Cell
2507	132261	PT
1381	132251	LOH
2362	135894	PT
3094	135917	PT
3962	135933	Myeloid Cell
1227	135914	Myeloid Cell
3216	135898	Myeloid Cell
3003	136423	Myeloid Cell
3558	135888	Myeloid Cell
2502	135908	PT
1761	135882	PT
3151	135896	PT
2761	135907	Myeloid Cell
3957	135876	Myeloid Cell
3013	135855	B Cell
978	135874	Fibroblast
2103	135877	Fibroblast
2310	135859	PT
1872	136417	PT
3665	135856	T Cell
2638	135861	T Cell
3480	135866	Fibroblast
2757	135848	Myeloid Cell
4168	135846	B Cell
3078	135842	PT
3112	135817	PT
3797	135828	Fibroblast
1630	135820	PT
3729	135835	Endothelia
3281	136412	Myeloid Cell
2155	135822	Fibroblast
1213	135823	Endothelia
3181	135829	Myeloid Cell
3493	135821	Fibroblast
1870	135823	PT
3848	135835	Myeloid Cell
3893	135800	Myeloid Cell
1545	135792	PT
3602	135815	Myeloid Cell
1921	135809	Endothelia
731	136435	T Cell
2010	135795	Fibroblast
3280	135792	Fibroblast
1808	135783	PT
3560	135800	Fibroblast
1720	135772	PT
4224	135735	Endothelia
3737	135774	B Cell
3160	135770	Myeloid Cell
3025	135761	Fibroblast
3676	135769	Myeloid Cell
3451	136427	B Cell
1920	135749	Fibroblast
2322	135737	PT
3541	135762	Fibroblast
4042	135737	B Cell
1355	135737	Endothelia
3406	135757	Myeloid Cell
3471	135743	Myeloid Cell
3489	135762	Fibroblast
2520	135716	T Cell
1947	135714	Endothelia
956	136460	PT
1744	136418	PT
3805	135698	Endothelia
3426	135684	Myeloid Cell
4136	135716	Myeloid Cell
4163	135685	Myeloid Cell
3525	135689	Fibroblast
3591	135697	Myeloid Cell
3007	135695	Fibroblast
3705	135688	B Cell
1195	135648	Fibroblast
1278	135654	Myeloid Cell
3136	136409	PT
1441	135662	T Cell
4081	135643	Myeloid Cell
3216	135676	B Cell
3109	135657	B Cell
2587	135659	PT
3815	135651	Endothelia
1118	135622	T Cell
2349	135637	PT
3028	135629	Myeloid Cell
1857	135607	LOH
3752	136404	Endothelia
672	135621	Endothelia
1521	135596	PT
4131	135620	Myeloid Cell
1741	135617	Fibroblast
2112	135604	Endothelia
1605	135599	PT
2592	135594	PT
3502	135594	Myeloid Cell
1472	135611	PT
3316	135600	Myeloid Cell
4226	136405	PC
3826	135594	T Cell
1777	135557	LOH
3137	135573	Fibroblast
3745	135569	Fibroblast
3969	135586	T Cell
2976	135585	T Cell
3054	135567	B Cell
1416	135567	SMC/Pericyte
1931	135551	LOH
3396	135582	B Cell
4132	136415	PT
3454	135569	Myeloid Cell
4150	135557	Fibroblast
2103	135514	Myeloid Cell
1215	135540	Fibroblast
2758	135524	T Cell
3992	135536	Myeloid Cell
2673	135540	Fibroblast
2524	135512	Endothelia
3374	135506	T Cell
3697	135513	Myeloid Cell
2626	136403	PC
1612	135504	PT
3475	135502	Myeloid Cell
3015	135499	Myeloid Cell
1644	135480	PT
2191	135479	Endothelia
1198	135479	Myeloid Cell
4055	135458	Endothelia
3133	135478	Fibroblast
1990	135448	LOH
3055	135433	PT
4034	136401	Endothelia
1792	135456	LOH
2244	135457	Myeloid Cell
2810	135468	B Cell
1076	135440	Fibroblast
3886	135446	Endothelia
1552	135441	PT
3963	135428	Myeloid Cell
3478	135402	Fibroblast
4214	135430	Endothelia
2807	135405	T Cell
2040	136404	PT
2988	135407	Myeloid Cell
1414	135399	Fibroblast
2110	135401	T Cell
2450	135400	Myeloid Cell
3715	135386	Fibroblast
2287	135396	PT
2717	135399	Endothelia
3901	135390	Myeloid Cell
1783	135381	Fibroblast
2234	135399	PT
3930	136374	Myeloid Cell
2511	135389	Fibroblast
2602	135397	PT
1873	135341	LOH
3230	135375	B Cell
3323	135363	Myeloid Cell
1450	135366	PT
3387	135379	Myeloid Cell
2039	135352	LOH
2191	135365	PT
2333	135372	PT
3236	136388	PT
4037	135344	Fibroblast
2532	135337	Fibroblast
2234	135327	PT
4154	135338	Endothelia
2144	135343	PT
1492	135323	PT
3033	135306	Fibroblast
1248	135327	Fibroblast
2298	135309	PT
3954	135321	Fibroblast
2491	136429	PC
849	136386	Fibroblast
1814	135309	Fibroblast
2745	135316	SMC/Pericyte
2692	135313	Myeloid Cell
2591	135319	T Cell
3083	135293	Fibroblast
2867	135310	Myeloid Cell
3663	135292	T Cell
2081	135274	LOH
2963	135309	Fibroblast
1725	135264	PC
3698	136354	Endothelia
2414	135280	PT
2817	135289	Myeloid Cell
4228	135276	Fibroblast
1263	135266	T Cell
4085	135263	T Cell
1619	135259	T Cell
3427	135236	Endothelia
2727	135248	Endothelia
1179	135248	Myeloid Cell
4141	135246	T Cell
3185	136369	PT
2966	135253	Fibroblast
1908	135251	LOH
1027	135238	Fibroblast
2337	135248	Myeloid Cell
2846	135235	T Cell
840	135215	Endothelia
3695	135228	Fibroblast
1827	135214	Myeloid Cell
3055	135201	Fibroblast
3602	135200	Fibroblast
3335	136353	Fibroblast
2503	135213	Myeloid Cell
4023	135190	Myeloid Cell
1304	135209	Fibroblast
3659	135171	Endothelia
3968	135169	Endothelia
4160	135200	Endothelia
2969	135199	Myeloid Cell
2087	135191	LOH
1190	135186	Myeloid Cell
1723	135138	PC
3074	136346	PT
4221	135189	T Cell
1552	135178	Myeloid Cell
1593	135155	PC
4143	135165	B Cell
3891	135165	Fibroblast
2350	135175	Fibroblast
1942	135153	LOH
1054	135157	Endothelia
3558	135151	Fibroblast
1311	135157	Endothelia
1052	136362	Endothelia
2645	135153	Endothelia
2943	135150	Endothelia
3813	135133	T Cell
942	135143	Endothelia
1253	135152	SMC/Pericyte
3009	135109	Endothelia
3079	135107	Fibroblast
1877	135130	LOH
4233	135139	T Cell
1651	135130	PT
578	136355	Endothelia
3725	135125	T Cell
4184	135116	Fibroblast
2683	135127	Fibroblast
3421	135121	T Cell
2087	135111	LOH
3627	135111	Fibroblast
705	135118	Endothelia
1174	135111	T Cell
3851	135105	Endothelia
3341	135121	T Cell
2491	136325	IC
1834	135087	Endothelia
2319	135090	PT
4215	135075	Myeloid Cell
2258	135094	PT
3924	135094	Fibroblast
2434	135105	Fibroblast
2942	135094	PT
2493	135071	Fibroblast
2766	135098	T Cell
2852	135090	Fibroblast
3137	136320	PT
2797	135082	PT
3377	135087	Myeloid Cell
986	135091	Endothelia
1091	135079	Fibroblast
1904	135053	LOH
2017	135058	LOH
3302	135076	T Cell
2384	135072	PT
1570	135036	PC
3230	135066	T Cell
2624	136311	PC
1652	135037	PC
1413	135035	IC
1493	135040	IC
2090	135055	LOH
1021	135060	Endothelia
3902	135045	T Cell
567	135042	Endothelia
2990	135025	PT
2545	135018	T Cell
2700	135006	Endothelia
2615	136447	IC
1260	136343	Fibroblast
2898	134993	Fibroblast
3983	135027	B Cell
2836	134995	SMC/Pericyte
2395	134977	PT
1017	135006	Myeloid Cell
617	134990	Myeloid Cell
1897	134992	Myeloid Cell
3760	135002	SMC/Pericyte
4225	134971	Myeloid Cell
1617	134938	IC
3235	136338	PT
3888	134961	Myeloid Cell
2306	134958	PT
2075	134969	Myeloid Cell
847	134981	T Cell
3346	134976	Fibroblast
3525	134959	B Cell
2958	134944	Endothelia
2244	134956	PT
3773	134953	T Cell
1205	134965	B Cell
2100	136324	PT
2192	134961	Fibroblast
1464	134933	PC
3817	134946	Fibroblast
1030	134958	Myeloid Cell
1967	134926	PT
3568	134921	T Cell
1389	134922	PC
3864	134903	B Cell
2818	134924	PT
3365	134907	Fibroblast
2405	136328	Fibroblast
2032	134910	PT
2662	134884	PT
3471	134906	Fibroblast
2975	134907	Fibroblast
1229	134905	Myeloid Cell
1147	134902	Endothelia
1303	134899	Fibroblast
1894	134893	PT
1025	134899	B Cell
1081	134897	Endothelia
4215	136312	PC
3717	134891	Myeloid Cell
673	134901	T Cell
2749	134880	PT
3751	134883	Myeloid Cell
3811	134878	Fibroblast
3890	134869	Myeloid Cell
2581	134862	PT
1456	134869	PC
1695	134867	PC
4109	134883	Endothelia
1906	136302	PT
1551	134856	PC
2826	134835	PT
2073	134851	B Cell
4015	134877	Endothelia
1496	134839	PC
1685	134827	PC
4202	134844	B Cell
3153	134826	Endothelia
773	134835	T Cell
1399	134827	Endothelia
3905	136310	Myeloid Cell
3463	134809	Fibroblast
3083	134830	Fibroblast
2415	134833	Myeloid Cell
4124	134806	Fibroblast
4027	134821	Myeloid Cell
3953	134821	Myeloid Cell
1903	134808	PT
2473	134795	PT
3749	134816	Fibroblast
1371	134801	Fibroblast
4079	136304	Myeloid Cell
2729	134817	PT
2372	134810	Myeloid Cell
3856	134793	B Cell
4094	134787	T Cell
1748	134780	PC
2100	134802	B Cell
3511	134757	Fibroblast
671	134786	Endothelia
3738	134793	Myeloid Cell
4212	134788	B Cell
1296	136299	Fibroblast
729	134769	Fibroblast
2207	134794	Myeloid Cell
3683	134753	Fibroblast
1526	134753	PC
4023	134766	Myeloid Cell
970	134754	PT
2746	134747	PT
2100	134753	B Cell
4212	134732	PT
3751	134735	Fibroblast
3189	136303	Myeloid Cell
2001	134728	PT
3810	134746	T Cell
2182	134724	Myeloid Cell
2450	134704	PT
3986	134715	T Cell
4050	134720	Myeloid Cell
4113	134717	B Cell
1586	134696	PC
902	134675	PT
3610	134709	SMC/Pericyte
3277	136473	Fibroblast
1193	136298	Endothelia
1318	134697	Myeloid Cell
1179	134687	T Cell
2100	134676	Fibroblast
3807	134685	Myeloid Cell
3947	134680	T Cell
738	134695	Fibroblast
1058	134670	PT
1846	134658	Myeloid Cell
1664	134657	PC
2030	134660	PT
1367	136298	Fibroblast
2741	134674	PT
3141	134667	B Cell
1420	134655	Myeloid Cell
3737	134652	Myeloid Cell
4214	134661	Myeloid Cell
841	134660	Myeloid Cell
751	134654	Fibroblast
4054	134637	PT
4154	134649	Myeloid Cell
3606	134631	Endothelia
1802	136283	PT
2196	134617	Endothelia
1765	134618	PC
2396	134627	Myeloid Cell
2689	134643	PT
3910	134628	Fibroblast
3993	134617	Myeloid Cell
1523	134643	Fibroblast
3641	134620	Fibroblast
3694	134610	Myeloid Cell
3850	134632	T Cell
3799	136292	Fibroblast
2887	134646	T Cell
3040	134631	B Cell
1103	134620	B Cell
1305	134619	T Cell
4103	134626	Myeloid Cell
1199	134614	T Cell
1393	134594	Myeloid Cell
3540	134592	Myeloid Cell
766	134575	Fibroblast
2912	134582	Myeloid Cell
3250	136297	PT
2366	134576	T Cell
3082	134570	Fibroblast
4205	134587	T Cell
1920	134596	Myeloid Cell
3191	134583	B Cell
3258	134593	B Cell
3943	134559	Myeloid Cell
2828	134590	Myeloid Cell
4139	134566	T Cell
1547	134571	T Cell
4039	136274	PT
906	134566	Myeloid Cell
3141	134570	B Cell
1250	134554	Fibroblast
3720	134556	SMC/Pericyte
1831	134535	Fibroblast
4074	134527	B Cell
2961	134544	B Cell
4001	134524	Myeloid Cell
608	134536	Endothelia
2530	134525	PT
2211	136270	Fibroblast
2725	134544	Myeloid Cell
1960	134540	Myeloid Cell
1901	134538	Myeloid Cell
2765	134540	Endothelia
2821	134519	Fibroblast
2400	134515	PT
3347	134535	Myeloid Cell
3892	134502	PT
3167	134515	Myeloid Cell
2911	134498	Myeloid Cell
3092	136264	PT
3007	134503	Myeloid Cell
2599	134502	PT
4210	134509	T Cell
236	134495	Endothelia
1300	134490	Fibroblast
3436	134484	B Cell
4150	134498	B Cell
1806	134493	PT
2001	134466	Endothelia
1650	134485	T Cell
2342	136266	Fibroblast
643	134487	T Cell
3305	134471	B Cell
2330	134475	Myeloid Cell
2835	134468	Myeloid Cell
3351	134476	T Cell
1921	134458	Myeloid Cell
2944	134470	Myeloid Cell
986	134455	Fibroblast
2436	134456	PT
3046	134451	Myeloid Cell
2421	136267	Fibroblast
4230	134452	T Cell
1187	134443	PT
4020	134450	T Cell
700	134466	Endothelia
2685	134431	Fibroblast
1602	134442	Myeloid Cell
4068	134432	T Cell
4165	134436	Myeloid Cell
1832	134434	Fibroblast
1059	134449	B Cell
3829	136432	Fibroblast
1408	136270	Endothelia
2618	134443	Myeloid Cell
3453	134435	T Cell
1278	134426	Fibroblast
3208	134423	Fibroblast
2312	134417	Fibroblast
3975	134413	Endothelia
2582	134394	PT
3127	134419	Fibroblast
3817	134424	Myeloid Cell
3929	134432	T Cell
4217	136234	PC
718	134398	PT
1700	134397	Endothelia
3647	134424	T Cell
270	134410	B Cell
504	134403	Myeloid Cell
597	134405	Fibroblast
3296	134415	Fibroblast
3534	134401	B Cell
1876	134408	T Cell
3893	134397	T Cell
3196	136244	PT
4119	134404	Myeloid Cell
1507	134398	Fibroblast
1226	134383	Myeloid Cell
2440	134374	PT
2967	134379	Fibroblast
3743	134400	B Cell
2342	134357	Myeloid Cell
4220	134369	T Cell
3656	134364	Fibroblast
3838	134361	Myeloid Cell
2950	136250	B Cell
3036	134374	Myeloid Cell
3488	134346	Fibroblast
997	134348	Fibroblast
4089	134363	T Cell
2622	134338	Myeloid Cell
2076	134359	Fibroblast
2769	134326	PT
3420	134362	Fibroblast
2135	134350	Fibroblast
3311	134356	Fibroblast
2496	136239	PC
4038	134340	T Cell
779	134325	PT
880	134328	Endothelia
1819	134342	T Cell
2848	134325	PT
2665	134331	B Cell
3737	134336	T Cell
3264	134334	Myeloid Cell
3955	134321	Fibroblast
4195	134337	T Cell
1501	136230	PT
2190	134337	Fibroblast
2706	134318	PT
2932	134313	PT
1063	134332	Fibroblast
1486	134335	Myeloid Cell
487	134292	SMC/Pericyte
3113	134303	PT
1432	134311	B Cell
3900	134294	T Cell
2232	134321	Myeloid Cell
2109	136212	PT
2279	134308	Myeloid Cell
3821	134291	Myeloid Cell
3669	134302	Myeloid Cell
4225	134283	T Cell
3010	134277	PT
2064	134284	PT
2217	134280	Myeloid Cell
895	134270	Fibroblast
3842	134271	Myeloid Cell
4177	134292	T Cell
2624	136237	PC
1167	134289	Endothelia
3749	134268	Myeloid Cell
2804	134253	PT
1401	134271	Myeloid Cell
2537	134262	PT
3318	134245	Myeloid Cell
4159	134250	T Cell
1625	134253	PT
3923	134248	T Cell
4010	134250	T Cell
1159	136240	Myeloid Cell
2280	134233	Myeloid Cell
1989	134216	PT
2063	134229	PT
3492	134215	Fibroblast
2712	134235	PT
2895	134227	PT
2182	134211	PT
3207	134220	PT
4113	134219	Myeloid Cell
4225	134188	T Cell
2141	136248	PT
1410	134223	Fibroblast
678	134209	PT
1556	134195	PT
3947	134219	T Cell
1093	134196	T Cell
4065	134178	T Cell
3612	134202	Myeloid Cell
2655	134211	T Cell
2563	134185	Fibroblast
3879	134199	Myeloid Cell
3956	136454	Endothelia
3253	136229	PT
2803	134165	PT
3994	134175	T Cell
573	134170	Myeloid Cell
1203	134169	T Cell
1628	134179	B Cell
3943	134160	Myeloid Cell
1034	134154	PT
2269	134151	Fibroblast
2700	134151	Myeloid Cell
1794	134144	T Cell
1916	136210	Fibroblast
2513	134167	B Cell
2617	134170	Myeloid Cell
4202	134163	T Cell
911	134162	PT
2445	134135	Fibroblast
1409	134138	Fibroblast
2642	134131	Myeloid Cell
2871	134127	PT
3599	134132	T Cell
4131	134153	T Cell
3947	136185	PT
3260	134143	PT
3527	134127	Myeloid Cell
3664	134158	Myeloid Cell
4041	134138	Myeloid Cell
2550	134126	Myeloid Cell
2750	134137	B Cell
1606	134130	Myeloid Cell
2242	134101	PT
2955	134108	PT
1276	134101	LOH
4065	136197	PT
643	134123	B Cell
1554	134113	T Cell
1979	134087	PT
3666	134095	T Cell
4159	134106	B Cell
792	134101	PT
3021	134090	PT
4016	134091	Myeloid Cell
377	134098	SMC/Pericyte
2355	134084	Fibroblast
3107	136198	PT
4200	134065	B Cell
1160	134086	B Cell
3914	134087	T Cell
4094	134087	PT
2468	134091	T Cell
3288	134075	PT
1025	134063	PT
2551	134062	Endothelia
1106	134071	T Cell
693	134076	PT
2508	136141	PC
1377	134063	LOH
3065	134052	PT
1306	134044	LOH
1799	134027	T Cell
2630	134040	Endothelia
4045	134053	B Cell
4136	134032	B Cell
2465	134039	T Cell
625	134040	PT
3118	134008	PT
3491	136172	Fibroblast
2243	134011	PT
3716	134021	Myeloid Cell
389	134032	Endothelia
2390	134024	T Cell
761	134013	PT
832	134013	PT
3973	134013	Fibroblast
4068	134002	B Cell
698	134006	PT
1407	134018	LOH
3116	136146	PT
2018	133998	PT
3880	134007	T Cell
2924	134015	Endothelia
4207	134000	PT
1009	134004	Fibroblast
4032	133977	B Cell
1502	133997	Fibroblast
3920	133992	Fibroblast
1396	133986	LOH
1165	133985	Endothelia
2613	136162	PC
1105	133980	Fibroblast
2850	133975	T Cell
4219	133964	Endothelia
605	133957	PT
2585	133976	T Cell
2769	133974	PT
3674	133951	Endothelia
1473	133927	Fibroblast
2461	133974	PT
1319	133949	LOH
3188	136160	PT
1216	133951	LOH
3414	133969	Fibroblast
2307	133943	T Cell
3317	133951	PT
4131	133935	Fibroblast
2171	133938	PT
2383	133953	PT
3030	133956	Fibroblast
2537	133923	Myeloid Cell
3506	133934	Myeloid Cell
4080	136465	Myeloid Cell
1632	136160	PT
3859	133919	Fibroblast
3952	133929	B Cell
1375	133901	LOH
4219	133920	T Cell
3426	133907	Fibroblast
2455	133904	PT
2378	133890	PT
2772	133909	B Cell
3894	133873	Fibroblast
4049	133875	B Cell
876	136142	PT
463	133884	PT
1058	133900	LOH
1115	133879	LOH
2142	133891	PT
2615	133900	SMC/Pericyte
2081	133890	PT
3075	133865	Fibroblast
990	133905	LOH
3234	133856	PT
1269	133869	LOH
3866	136149	PT
2543	133858	Myeloid Cell
2644	133877	Fibroblast
3310	133870	PT
4190	133871	T Cell
3672	133853	Myeloid Cell
3957	133859	B Cell
986	133855	LOH
569	133834	Endothelia
610	133814	Endothelia
2445	133835	T Cell
2988	136150	Myeloid Cell
674	133856	Fibroblast
2299	133845	PT
738	133807	PT
1455	133820	T Cell
2848	133824	Fibroblast
4141	133826	B Cell
794	133831	LOH
1313	133799	LOH
2039	133827	Myeloid Cell
2094	133825	PT
3264	136151	PT
1971	133814	Myeloid Cell
2641	133813	Fibroblast
3990	133795	Myeloid Cell
2110	133809	SMC/Pericyte
1878	133808	Endothelia
2462	133778	Fibroblast
1170	133788	LOH
671	133764	PT
3596	133780	Fibroblast
1217	133746	LOH
2075	136130	PT
3369	133770	Myeloid Cell
2258	133761	PT
4103	133772	Myeloid Cell
2390	133762	PT
2195	133780	PT
3011	133775	Endothelia
3911	133763	Fibroblast
2314	133754	PT
1047	133756	LOH
3453	133722	PT
1410	136123	PT
4070	133723	Myeloid Cell
1828	133725	Myeloid Cell
1602	133722	Fibroblast
1366	133732	T Cell
1105	133707	LOH
3168	133717	Fibroblast
824	133723	LOH
2987	133719	Endothelia
1448	133716	Myeloid Cell
699	133700	LOH
4072	136139	Myeloid Cell
966	133709	LOH
3365	133693	Myeloid Cell
3528	133701	PT
3633	133706	T Cell
4229	133722	Myeloid Cell
3795	133690	Fibroblast
905	133701	LOH
1020	133690	LOH
3724	133701	Fibroblast
2219	133679	PT
2761	136131	Fibroblast
2340	133689	PT
793	133697	LOH
2551	133699	Myeloid Cell
2913	133692	Endothelia
1316	133703	SMC/Pericyte
1862	133690	Myeloid Cell
106	133663	PEC
486	133696	PEC
4200	133693	Endothelia
1758	133684	Fibroblast
3737	136117	Myeloid Cell
3024	133672	Fibroblast
3935	133641	Fibroblast
3992	133654	Fibroblast
4028	133661	B Cell
1235	133646	Fibroblast
3721	133619	Endothelia
840	133636	Fibroblast
1670	133629	Fibroblast
1567	133612	Fibroblast
1748	133620	PT
622	136424	Myeloid Cell
2585	136099	IC
3612	133625	Fibroblast
3668	133622	Fibroblast
2780	133616	PT
2279	133610	PT
2365	133599	PT
4057	133621	B Cell
1625	133615	Fibroblast
2196	133572	PT
4234	133581	B Cell
2019	133579	SMC/Pericyte
3543	136122	Myeloid Cell
311	133591	SMC/Pericyte
3024	133554	Fibroblast
3350	133574	Endothelia
3999	133564	T Cell
4165	133558	T Cell
1617	133557	Fibroblast
592	133561	PEC
2109	133542	B Cell
2303	133530	PT
3190	133533	PT
779	136118	PT
3856	133542	Myeloid Cell
3427	133533	Endothelia
333	133542	SMC/Pericyte
2544	133547	T Cell
4215	133536	Fibroblast
1395	133546	Fibroblast
794	133525	B Cell
419	133520	Endothelia Glomerular
885	133532	Endothelia
1075	133530	Fibroblast
4144	136113	T Cell
2698	133500	LOH
42	133495	Endothelia Glomerular
724	133517	PEC
2600	133482	LOH
90	133507	Podocyte
3464	133490	Endothelia
3221	133473	PT
2159	133483	PT
2246	133473	PT
3264	133465	PT
2688	136119	Fibroblast
1129	133497	Endothelia
1375	133457	Myeloid Cell
3202	133490	PT
3955	133464	Fibroblast
338	133462	Endothelia Glomerular
1053	133479	SMC/Pericyte
4229	133472	Fibroblast
493	133478	Endothelia Glomerular
1522	133480	Myeloid Cell
2905	133468	B Cell
3726	136086	Fibroblast
1703	133480	Myeloid Cell
2787	133441	LOH
3575	133464	Myeloid Cell
236	133472	Endothelia Glomerular
993	133479	Myeloid Cell
577	133452	Endothelia Glomerular
3127	133459	Myeloid Cell
1180	133440	Fibroblast
2328	133453	SMC/Pericyte
927	133459	T Cell
989	136105	PT
447	133448	SMC/Pericyte
3890	133444	Endothelia
1288	133445	Fibroblast
1565	133430	Myeloid Cell
3780	133414	Fibroblast
301	133431	SMC/Pericyte
986	133427	SMC/Pericyte
2562	133399	LOH
671	133434	Podocyte
1110	133412	Myeloid Cell
3004	136077	Fibroblast
3322	133412	Myeloid Cell
1678	133393	T Cell
2673	133406	LOH
254	133401	Endothelia Glomerular
2862	133363	LOH
2898	133423	LOH
3451	133388	Fibroblast
828	133391	PEC
1872	133394	Myeloid Cell
109	133396	SMC/Pericyte
1800	136127	PT
866	133401	PEC
938	133383	SMC/Pericyte
2945	133357	Myeloid Cell
1041	133392	SMC/Pericyte
448	133371	Podocyte
642	133365	Endothelia Glomerular
2389	133361	LOH
1825	133355	Myeloid Cell
2485	133351	LOH
4224	133358	Myeloid Cell
2319	136105	Fibroblast
496	133362	Podocyte
566	133360	Podocyte
2774	133340	LOH
2615	133317	LOH
1182	133354	SMC/Pericyte
2709	133322	LOH
2020	133321	PT
1226	133351	Myeloid Cell
1104	133327	Fibroblast
2263	133347	Myeloid Cell
8891	132205	IC
11910	132206	IC
8837	131855	Fibroblast
9877	128802	IC
9001	128801	T Cell
8724	128809	Fibroblast
10242	128789	PC
11430	128771	DCT/CNT
11772	128794	PT
9350	128780	PT
10559	128777	Endothelia
10099	128779	Endothelia
11821	128786	PT
9615	131848	B Cell
12012	128777	PT
11551	128762	DCT/CNT
10510	128781	Fibroblast
10017	128773	PC
8818	128784	B Cell
11006	128763	PT
9710	128760	IC
10153	128750	IC
9592	128744	PC
12540	128753	SMC/Pericyte
11134	131820	PT
8758	128756	B Cell
9839	128678	PC
10406	128739	IC
8870	128738	Fibroblast
11294	128718	PT
11035	128713	PT
9538	128705	PC
11157	128688	PT
11623	128696	PT
9150	128693	Fibroblast
11520	131825	PT
10030	128666	IC
9686	128671	PC
11537	128677	PT
10347	128664	PC
10433	128679	Myeloid Cell
10943	128696	PT
10378	128651	IC
10654	128684	PT
11643	128657	PT
10118	128630	IC
12169	131847	PT
11709	128655	PT
8608	128662	Myeloid Cell
8806	128673	Fibroblast
11014	128663	Fibroblast
11775	128661	PT
10966	128654	Endothelia
11263	128637	PT
9378	128632	PT
12068	128628	PT
12178	128606	PT
9290	131818	B Cell
9535	128615	IC
11443	128598	PT
11046	128624	PT
9131	128622	PT
9079	128586	Fibroblast
10861	128607	PT
10667	128595	PT
10934	128614	Fibroblast
8739	128606	Fibroblast
11534	128575	PT
9390	131835	B Cell
10547	128588	PT
9676	128532	IC
9787	128576	IC
9722	128546	IC
11209	128574	PT
11323	128580	Fibroblast
9337	128556	PT
8853	128568	SMC/Pericyte
12097	128553	PT
8950	128569	Fibroblast
10743	131834	Fibroblast
9883	128551	IC
10401	128564	Fibroblast
10462	128554	PT
11011	128557	PT
9136	128539	PT
9089	128539	PT
10323	128533	IC
11246	128554	Fibroblast
9578	128538	IC
10083	128525	IC
10872	131823	Endothelia
10840	128527	PT
9518	128515	Fibroblast
12377	128485	PT
10734	128512	PT
12531	128532	PT
11074	128496	PT
12484	128493	Endothelia
8544	128521	T Cell
9222	128495	PT
10528	128502	PT
8965	131818	Endothelia
10662	128505	PT
11288	128496	PT
11761	128497	PT
11147	128507	PT
9134	128478	PT
9771	128479	IC
11219	128495	PT
9608	128473	IC
10974	128489	Fibroblast
10066	128438	PC
12048	132207	PC
12101	131834	PT
10289	128426	PC
11021	128463	Fibroblast
8987	128449	Fibroblast
10465	128454	PT
10902	128473	Myeloid Cell
11434	128461	PT
10807	128460	PT
10002	128433	IC
8614	128427	PT
9863	128431	PC
8896	131799	PT
12252	128439	Endothelia
9965	128425	IC
12610	128450	PT
11214	128418	PT
12168	128425	B Cell
11780	128403	PT
9648	128428	IC
10756	128419	Myeloid Cell
9525	128394	Myeloid Cell
10909	128420	Endothelia
9593	131792	B Cell
10969	128390	Endothelia
10513	128408	PT
10252	128393	PC
10844	128400	T Cell
9321	128404	LOH
11025	128391	Endothelia
9953	128329	PC
9792	128361	PC
12487	128335	IC
11105	128369	T Cell
9144	131778	Fibroblast
12403	128332	IC
8759	128373	Fibroblast
12617	128351	Endothelia
9634	128360	IC
9728	128351	PC
10597	128358	PT
10907	128351	PT
9249	128357	SMC/Pericyte
10035	128340	IC
8851	128327	PT
8980	131770	PT
8616	128340	PT
10118	128298	PC
10210	128293	IC
12302	128336	Fibroblast
10819	128328	PT
10242	128341	IC
8737	128321	Myeloid Cell
8788	128329	Fibroblast
9217	128321	B Cell
10634	128292	PT
12745	131782	IC
9938	128271	IC
9122	128303	Endothelia
8997	128292	Endothelia
10902	128273	PT
10305	128255	Fibroblast
8816	128254	PT
9699	128226	PC
12705	128295	PT
8621	128262	Endothelia
10412	128270	PT
8869	131759	PT
8918	128260	Fibroblast
12447	128280	IC
11600	128274	PT
8761	128245	PT
11058	128259	PT
12391	128244	IC
9409	128195	LOH
9151	128209	LOH
10675	128233	PT
11417	128228	PT
12263	131763	PT
9263	128207	LOH
9805	128207	IC
10754	128238	PT
8828	128202	PT
11236	128214	PT
12462	128205	PC
11767	128204	Endothelia
10239	128208	Myeloid Cell
12313	128210	B Cell
11199	128199	Myeloid Cell
9252	131766	Endothelia
10354	128213	T Cell
9901	128177	IC
8568	128170	Fibroblast
9598	128165	IC
10767	128170	PT
12086	128198	PT
9972	128185	PC
11493	128205	Fibroblast
9081	128182	LOH
12588	128170	SMC/Pericyte
9474	131768	Myeloid Cell
12641	128156	PT
10202	128178	Myeloid Cell
11338	128141	PT
10936	128159	SMC/Pericyte
12395	128146	PC
9322	128166	LOH
11697	128167	Myeloid Cell
10119	128146	LOH
9811	128153	Fibroblast
9722	128109	IC
12717	132209	B Cell
9666	131754	Fibroblast
12484	128141	PC
9118	128117	LOH
10177	128151	Myeloid Cell
11827	128137	Fibroblast
12095	128130	PT
10016	128107	PC
12040	128126	PT
11486	128131	Endothelia
9245	128095	LOH
10363	128105	PT
9384	131752	B Cell
12447	128103	PC
8804	128104	PT
11653	128115	PT
12152	128109	Endothelia
10319	128114	PT
10800	128124	B Cell
11986	128107	PT
12726	128094	PT
12220	128105	Fibroblast
12317	128094	Myeloid Cell
12677	131764	PC
9462	128095	SMC/Pericyte
9665	128086	IC
9304	128079	LOH
11569	128106	PT
8902	128092	Fibroblast
10174	128084	Fibroblast
10869	128081	PT
11156	128093	PT
12102	128061	B Cell
8634	128054	Fibroblast
10573	131751	Fibroblast
8965	128063	SMC/Pericyte
11711	128070	PT
12268	128087	Fibroblast
10790	128059	PT
11018	128067	Fibroblast
11816	128069	PT
9028	128078	SMC/Pericyte
9080	128075	SMC/Pericyte
11291	128044	PT
12403	128040	IC
8765	131755	Myeloid Cell
12060	128061	PT
12484	128057	PC
9365	128045	Fibroblast
9587	128037	PC
10909	128051	PT
9854	128043	Endothelia
10214	128051	Fibroblast
8762	128038	PT
8707	128038	PT
11389	128042	PT
11829	131751	PT
8571	128031	Fibroblast
9112	128029	SMC/Pericyte
11760	128033	PT
12273	128056	Fibroblast
9988	128031	IC
9636	128025	PC
9372	128023	SMC/Pericyte
11856	128031	PT
12224	128027	Endothelia
11206	128028	PT
12590	131768	Endothelia
10104	128023	LOH
9713	128016	PC
10949	128019	PT
9436	128020	T Cell
10197	128013	LOH
11980	128019	PT
11151	128019	PT
11053	128019	Myeloid Cell
12269	128011	Fibroblast
12057	128016	PT
12506	131765	T Cell
10421	128016	PT
11099	128015	PT
11441	128015	PT
9049	128011	SMC/Pericyte
12502	128001	PC
9272	128006	LOH
8657	128001	Fibroblast
10217	131736	Fibroblast
12548	131728	Endothelia
11520	132211	SMC/Pericyte
8545	131735	SMC/Pericyte
8679	131727	Fibroblast
9194	131721	LOH
9495	131705	Fibroblast
9125	131693	LOH
9310	131703	Endothelia
11463	131709	PT
12686	131688	PC
8948	131689	PT
9623	131698	B Cell
9184	132184	Fibroblast
8875	131679	PT
11788	131709	PT
11562	131688	PT
10184	131697	Myeloid Cell
12006	131688	PT
11879	131670	Endothelia
8720	131669	Fibroblast
10383	131678	B Cell
10923	131686	Myeloid Cell
9217	131630	LOH
10431	132199	Myeloid Cell
11713	131669	PT
11032	131649	PT
9676	131647	B Cell
11488	131649	PT
9435	131650	Myeloid Cell
9760	131638	B Cell
8734	131625	Fibroblast
11752	131620	PT
9256	131620	LOH
8797	131618	Fibroblast
10466	132177	Myeloid Cell
12552	131602	PC
11333	131618	PT
11115	131608	PT
8952	131600	Fibroblast
9124	131579	Myeloid Cell
11459	131588	PT
12425	131599	PT
10356	131572	Fibroblast
9024	131560	T Cell
9583	131565	Fibroblast
11779	132195	Myeloid Cell
8885	131568	Endothelia
10687	131567	PT
12731	131564	PC
9182	131555	PT
9934	131558	SMC/Pericyte
8539	131540	B Cell
9049	131533	Myeloid Cell
8796	131537	Fibroblast
12598	131540	IC
8640	131537	Fibroblast
9125	132185	T Cell
8688	131534	Myeloid Cell
9478	131516	Endothelia
8844	131499	Fibroblast
9664	131500	B Cell
9093	131504	Myeloid Cell
10915	131493	PT
11020	131501	T Cell
9344	131475	LOH
12351	131490	PT
9264	131467	LOH
11199	132180	Endothelia
9781	131482	Fibroblast
10504	131482	T Cell
8555	131491	Endothelia
12458	131484	Fibroblast
12540	131483	Endothelia
12670	131467	PT
8735	131477	PT
11235	131468	SMC/Pericyte
12516	131452	Endothelia
12731	131451	PT
9367	132214	Fibroblast
8555	132200	PT
8983	131445	Endothelia
11776	131457	PT
10052	131388	B Cell
8774	131434	PT
9850	131441	Fibroblast
11155	131436	PT
9222	131407	LOH
8685	131424	PT
8924	131430	Fibroblast
8871	131437	Endothelia
9102	132180	Fibroblast
9475	131439	T Cell
9150	131422	Fibroblast
11889	131401	PT
12601	131406	PT
9048	131423	T Cell
8629	131401	T Cell
9878	131404	Fibroblast
9450	131402	Endothelia
9715	131419	B Cell
8565	131406	Endothelia
12739	132174	PT
12322	131384	PT
10778	131392	PT
9331	131380	LOH
8784	131353	PT
11381	131367	PT
10688	131372	PT
10493	131378	Fibroblast
9259	131370	LOH
11020	131366	PT
8949	131339	PT
12546	132170	PT
11294	131350	SMC/Pericyte
8662	131328	PT
9605	131310	Endothelia
8567	131325	SMC/Pericyte
9726	131344	Endothelia
9380	131344	SMC/Pericyte
10551	131331	PT
12542	131338	PT
11714	131325	PT
9121	131330	Myeloid Cell
10645	132180	B Cell
9441	131304	T Cell
8730	131307	PT
9331	131318	Endothelia
9811	131315	Fibroblast
9034	131279	PT
10171	131288	B Cell
9365	131276	Fibroblast
12317	131261	PT
10674	131273	PT
8612	131270	T Cell
12214	132147	PT
9714	131269	Endothelia
12158	131257	PT
11588	131252	PT
12543	131245	PT
8828	131260	Myeloid Cell
9106	131259	T Cell
9211	131244	Fibroblast
10122	131259	Fibroblast
12694	131240	PT
11820	131263	Endothelia
11528	132157	Fibroblast
8916	131236	PT
12731	131225	PT
9799	131213	Myeloid Cell
8693	131226	T Cell
8564	131236	T Cell
10908	131231	PT
9259	131210	T Cell
8761	131217	Myeloid Cell
10626	131197	PT
8643	131204	T Cell
12079	132125	PT
11748	131212	Endothelia
11924	131227	PT
8523	131220	PT
11272	131220	PT
9097	131198	T Cell
9155	131185	Endothelia
12111	131151	PT
8829	131169	Fibroblast
9610	131180	T Cell
9711	131189	SMC/Pericyte
11346	132143	Fibroblast
8570	131177	Myeloid Cell
10806	131185	Endothelia
11700	131177	Endothelia
10708	131184	PT
9580	131157	B Cell
8924	131155	PT
9055	131163	PT
10426	131135	PT
11941	131138	PT
8534	131143	PT
8543	132123	PT
12551	131124	PT
11387	131084	PT
10787	131139	Endothelia
11267	131158	PT
9115	131148	Endothelia
9224	131142	T Cell
8757	131132	Fibroblast
11566	131129	PT
11222	131110	PT
8576	131102	SMC/Pericyte
9595	132216	Fibroblast
8593	132130	PT
8697	131100	Myeloid Cell
9873	131108	Endothelia
9013	131100	PT
9665	131079	IC
10691	131087	PT
8896	131085	PT
10317	131083	Endothelia
9355	131089	B Cell
9126	131085	Fibroblast
11857	131095	PT
8786	132120	Endothelia
8811	131055	PT
9954	131048	SMC/Pericyte
9490	131062	Fibroblast
9543	131065	Endothelia
9297	131053	B Cell
8631	131044	Myeloid Cell
8670	131035	Myeloid Cell
8927	131047	T Cell
9077	131026	T Cell
9238	131037	Myeloid Cell
11762	132131	PT
9181	131035	T Cell
9391	131033	B Cell
10379	131004	PT
11086	131003	PT
8564	130999	T Cell
10844	131005	PT
8737	131012	PT
9018	130999	T Cell
8947	130998	T Cell
9347	130995	Fibroblast
8697	132103	Fibroblast
8846	130987	PT
11827	130981	PT
12742	130992	PT
12201	130975	PT
9126	130988	B Cell
9602	130969	PC
9273	130977	B Cell
12623	130936	PT
9244	130961	B Cell
11209	130974	T Cell
8948	132094	Fibroblast
12524	130952	PT
8694	130937	PT
9177	130966	B Cell
12388	130928	PT
12120	130935	Endothelia
11888	130924	PT
12004	130949	PT
[truncated: 493,995+ more rows]
