# Supplementary material for: Multiomic analysis of human kidney disease identifies a tractable inflammatory and pro-fibrotic tubular cell phenotype
Source: Nat Commun. 2025 May 22;16:4745. doi: 10.1038/s41467-025-59997-4 (PMC12095627; doi:10.1038/s41467-025-59997-4)
Supplement: Supplementary file 6 — Source Data [file 41467_2025_59997_MOESM6_ESM.zip › Source Data/FigureS6.xlsx]

## Sheet: Figure S6
KPMP annotations on KPMP UMAP:				KPMP annotations on multiome UMAP:
UMAP1	UMAP2	Group		UMAP1	UMAP2	Group
-0.41116	0.708914	PT		-6.52186	-3.65724	PT
0.786616	-5.16498	PT		-7.99445	-6.41695	PT
-10.0553	-3.46405	FIB		6.66173	-4.36891	FIB
8.58308	-2.34208	TAL		-6.1291	8.99061	TAL
-3.23308	5.39445	IMM		9.19949	-1.07136	IMM
1.07768	11.8641	IC		-1.32011	16.7348	IC
-15.2659	2.2263	EC		-4.38754	10.6986	EC
-9.91083	-3.56225	FIB		6.53221	-4.63342	FIB
-9.96272	-3.02284	FIB		6.59735	-4.54902	FIB
10.7225	-6.55573	TAL		-2.85214	7.82824	TAL
0.415669	13.667	IC		-0.185343	16.345	IC
-1.16379	1.22579	PT		-5.25897	-9.71266	PT
8.55996	-2.07015	TAL		-6.12125	8.8531	TAL
0.7868	2.34782	TAL		-6.9191	-3.06323	TAL
-13.4215	0.538819	EC		-1.80694	-16.1019	EC
-2.89788	-1.67957	PT		-4.95077	-8.05756	PT
-7.56893	4.8289	IMM		6.62923	-5.00485	IMM
-1.52085	0.224141	PT		-4.912	-8.90379	PT
2.10076	-6.71092	PT		-7.14564	-4.40235	PT
-12.9406	-0.177909	EC		-0.543405	-15.9113	EC
1.27512	12.9235	IC		-1.15641	16.7522	IC
-13.3199	0.738798	EC		-1.125	-15.83	EC
5.82342	-3.83345	TAL		-6.58147	-2.38302	TAL
-13.4293	3.14248	EC		-4.6144	-15.6682	EC
-7.38641	5.13189	IMM		12.4705	-6.13706	IMM
-7.22262	5.28651	IMM		12.577	-6.03352	IMM
-12.9321	-0.27194	EC		-0.539839	-15.991	EC
2.5503	-7.54643	DTL		-6.87347	-3.95065	DTL
-9.09927	-3.60553	FIB		6.51288	-4.44627	FIB
0.328529	13.5618	IC		-0.247332	16.5333	IC
-1.19088	0.526651	PT		-5.21671	-9.846	PT
-12.8221	0.618586	EC		-0.748024	-15.8671	EC
0.95274	12.8391	IC		-1.16865	16.7369	IC
-12.6862	0.902137	EC		-0.877685	-15.9536	EC
10.2864	-6.56869	TAL		-3.53401	7.90494	TAL
-15.4572	2.86977	EC		-2.90468	-15.8603	EC
2.12695	-7.36292	DTL		-6.90269	-3.93075	DTL
-0.909512	3.4933	IMM		10.5366	-9.06184	IMM
-4.19817	2.43934	POD		0.878635	-0.690444	POD
-1.24694	0.383777	PT		-5.54436	-10.0553	PT
5.9335	-5.46417	ATL		-4.45048	7.71303	ATL
3.90681	-6.43413	DTL		-6.38198	-3.40946	DTL
-0.375121	-5.30998	PT		-7.55861	-6.96957	PT
2.34093	-7.40595	DTL		-7.14622	-4.3542	DTL
-6.36673	5.50837	IMM		-6.80119	-3.6299	IMM
5.60031	7.22131	PC		-11.446	1.5475	PC
3.02196	2.03364	TAL		-2.25724	7.45423	TAL
11.6244	-6.43099	TAL		-2.69651	8.7969	TAL
8.8129	-2.58549	TAL		-5.49021	9.18346	TAL
-12.816	0.354572	EC		-0.724099	-15.9955	EC
8.35959	-3.03573	TAL		-5.37185	9.79006	TAL
0.218125	-4.69903	PT		-7.86398	-6.61519	PT
-13.0052	-0.542202	EC		-0.54091	-15.807	EC
6.45034	-2.98145	TAL		-6.60969	7.89341	TAL
3.99023	-7.00589	EC		-0.276902	-15.69	EC
-13.1886	1.0605	EC		-1.90166	-16.1027	EC
-3.70386	-2.46433	PT		-5.92659	-10.0457	PT
-1.73206	-5.90858	PT		-6.8199	-7.15486	PT
-4.09898	-4.18259	PT		-4.84149	-8.68749	PT
10.6201	-6.97276	TAL		-3.10871	8.26471	TAL
3.00636	2.11133	TAL		-2.92646	8.6138	TAL
2.1356	-4.24735	PT		-8.69994	-6.20173	PT
4.27517	-4.24356	TAL		-6.80801	1.11533	TAL
-12.9439	-0.288991	EC		-0.594661	-15.8922	EC
3.87167	-6.70456	DTL		-6.69712	-3.00066	DTL
-3.74275	-6.18034	PT		-4.7143	-7.06502	PT
-9.96214	-3.58528	FIB		6.34403	-4.76878	FIB
1.7432	-3.91871	PT		-8.54573	-6.87871	PT
0.783035	13.3989	IC		-1.10876	16.8081	IC
8.52846	-1.98377	TAL		-6.18741	9.27168	TAL
-3.75078	-3.13076	PT		-5.48293	-10.1328	PT
0.135377	13.6968	IC		-0.357016	16.2687	IC
11.1763	-6.79893	TAL		-2.74541	8.36229	TAL
9.34674	-3.94564	TAL		-2.53026	6.33643	TAL
-1.33242	1.8209	PT		-4.98345	-9.93243	PT
-14.2277	1.88617	EC		5.56938	-4.4746	EC
-12.9766	0.0327061	EC		-0.447791	-15.8608	EC
-14.4918	2.42071	EC		-8.29032	2.18101	EC
5.79932	7.94671	PC		-10.8831	1.31365	PC
-1.04919	0.433184	PT		-5.57525	-3.93727	PT
10.6966	-5.46731	TAL		-2.6539	9.71653	TAL
-9.9419	-1.57427	FIB		6.57364	-4.54323	FIB
11.2894	-5.47754	TAL		-2.53806	8.8913	TAL
-1.13385	1.35718	PT		-5.13198	-9.91226	PT
-13.145	-0.277707	EC		-0.686802	-15.8693	EC
-3.8359	-2.17126	PT		-5.78775	-9.18213	PT
4.48392	6.21696	PC		-11.2016	1.29633	PC
6.17247	7.63966	PC		-10.8182	1.2932	PC
4.84294	-6.76952	PT		-6.09376	7.2935	PT
0.83068	13.2503	IC		-1.02931	16.7916	IC
-3.5366	-4.01139	PT		-7.0008	-8.07252	PT
10.9549	-6.73056	TAL		-2.85225	8.14538	TAL
-2.96575	7.1244	IMM		5.91754	4.40501	IMM
-13.0148	2.02605	EC		-1.14944	-16.0551	EC
-9.05921	-1.84431	FIB		6.08331	-4.42059	FIB
-0.768037	4.40003	IMM		5.28751	-15.7953	IMM
2.79973	2.33016	TAL		-3.19368	9.0165	TAL
-0.892097	4.50569	IMM		5.11092	-15.6171	IMM
-12.8531	0.222782	EC		-1.15217	-15.8122	EC
7.15994	6.26464	CNT		-10.1818	0.836633	CNT
2.70891	2.36165	TAL		-2.96788	8.6608	TAL
-3.7158	-2.34877	PT		-5.76237	-10.1922	PT
3.55553	-7.60909	DTL		-6.50664	-3.29048	DTL
9.34916	3.12289	DCT		-4.9487	-0.219212	DCT
5.21411	6.83274	PC		-11.5681	1.20762	PC
-9.75394	-2.6963	FIB		6.69741	-4.45539	FIB
2.28608	-3.64057	PT		-8.97957	-6.74792	PT
4.72504	6.70579	PC		-11.2779	1.68346	PC
-8.98267	-3.66567	FIB		6.48518	-4.77025	FIB
5.49957	8.01765	PC		-10.6675	1.32665	PC
-9.67687	-1.38159	FIB		6.40004	-4.83457	FIB
3.02982	2.20301	TAL		-2.79792	8.82736	TAL
-12.6543	1.21379	EC		-0.862506	-15.9153	EC
-13.1224	2.24408	EC		-1.65877	-16.0675	EC
7.77639	-3.60489	TAL		-4.35563	6.42668	TAL
-9.61695	-1.06755	FIB		6.84446	-4.58992	FIB
0.577759	1.63902	PT		1.69026	-6.91441	PT
6.59257	-2.99399	TAL		-6.31006	7.47884	TAL
-13.197	2.46064	EC		-1.69526	-16.0517	EC
-9.7538	-4.17371	FIB		5.87069	-4.4113	FIB
11.0821	-5.333	TAL		-2.31554	9.48428	TAL
-13.1028	-0.11872	EC		-0.527482	-15.6561	EC
-13.2901	0.0503327	EC		-0.571043	-15.8713	EC
-3.95506	-3.10224	PT		-5.10224	-9.06845	PT
10.3559	-5.57338	TAL		-2.87433	9.5755	TAL
5.37336	7.58141	PC		-10.9076	1.37702	PC
-9.7622	-3.77132	FIB		6.33292	-4.42412	FIB
11.654	-6.62297	TAL		-2.57864	8.37216	TAL
-0.0372693	0.81663	PT		-5.08305	-6.59052	PT
-7.40058	-1.98919	FIB		6.60205	-5.21041	FIB
6.4501	8.02088	PC		-10.6846	1.40468	PC
11.0772	-6.52636	TAL		-2.23789	8.95946	TAL
-12.949	0.359657	EC		-0.660298	-15.8275	EC
11.0396	-7.00411	TAL		-2.59021	8.93433	TAL
2.49124	1.67183	TAL		-5.11438	5.37724	TAL
-6.40914	1.0062	VSM/P		5.59672	-4.58313	VSM/P
-10.5776	-0.89235	FIB		6.44213	-5.02515	FIB
3.84622	-6.35205	DTL		-6.23292	-3.4957	DTL
-3.40411	-5.31509	PT		-4.39128	-7.7189	PT
0.449702	13.0667	IC		-1.02386	16.4147	IC
1.55404	3.07744	TAL		-5.67975	6.66723	TAL
10.138	-3.04829	TAL		-4.20886	10.9261	TAL
3.13162	2.26649	TAL		-2.85691	8.60391	TAL
11.2536	-6.03844	TAL		-2.24217	9.4397	TAL
-0.281898	13.7232	IC		0.127799	16.4084	IC
-13.074	-0.102192	EC		-0.422105	-15.6382	EC
6.82792	-3.0441	TAL		-6.411	7.70207	TAL
0.720918	-5.51783	PT		-7.56974	-5.96095	PT
8.42395	-2.05676	TAL		-6.22845	9.20939	TAL
9.90028	-6.73222	TAL		-3.29111	7.51106	TAL
-15.6436	2.75489	EC		-2.9605	-15.8498	EC
11.5484	-5.82409	TAL		-2.24256	9.02844	TAL
-2.75808	-0.0576621	NEU		6.46996	-4.50109	NEU
6.31052	7.66788	PC		-10.402	1.78432	PC
3.27201	-6.64114	DTL		-6.42405	-3.00682	DTL
1.06081	13.1234	IC		-1.17218	16.7091	IC
-3.85493	-6.2916	PT		-5.22726	-8.04854	PT
1.78077	1.71856	TAL		-5.77452	6.8713	TAL
-9.84381	-2.95828	FIB		6.4425	-4.39972	FIB
1.0645	13.2587	IC		-1.0816	16.7638	IC
3.37842	-7.25346	DTL		-6.64109	-3.6446	DTL
3.67859	-7.87629	DTL		-6.91709	-3.73231	DTL
4.76423	-7.44253	DTL		-6.50832	-3.00361	DTL
3.71813	-6.98426	DTL		-6.73556	-3.27965	DTL
-13.4285	-0.119824	EC		-0.661865	-16.0642	EC
6.03635	7.84937	PC		-10.5502	1.06759	PC
-12.7257	1.26817	EC		-0.822162	-15.7509	EC
11.2866	-6.25224	TAL		-2.00753	8.47426	TAL
-13.8703	2.42476	EC		-2.94197	-16.04	EC
5.87775	-3.51906	TAL		-6.68626	6.45088	TAL
1.91625	-6.21648	DTL		-7.25294	-4.5213	DTL
1.6255	-6.76436	DTL		-7.243	-4.51348	DTL
1.38549	-4.79457	PT		-8.32579	-6.65997	PT
-2.89923	6.01596	IMM		10.1561	2.96905	IMM
-14.5922	2.11978	EC		-2.34418	-16.1996	EC
-1.11507	1.89638	PT		1.81425	-7.06095	PT
10.372	-6.22888	TAL		-3.30918	8.47395	TAL
1.29569	12.6032	IC		-1.31815	16.7599	IC
9.7788	-5.996	TAL		-1.83775	8.72366	TAL
11.5981	-6.85241	TAL		-2.37714	8.91601	TAL
-9.57853	-1.84257	FIB		6.89521	-4.64531	FIB
-0.926946	4.53437	IMM		5.13526	-15.5362	IMM
3.08664	2.29409	TAL		-2.74655	8.55854	TAL
-0.883658	4.53577	IMM		5.21832	-15.7244	IMM
-3.9448	-2.63233	PT		-5.18898	-9.921	PT
-1.16366	1.71126	PT		-4.60387	8.89406	PT
-15.2737	2.60588	EC		-3.04036	-15.9559	EC
8.99742	-2.924	TAL		-4.43404	10.8568	TAL
-10.1322	-2.97009	FIB		6.58609	-4.43918	FIB
0.823611	13.5017	IC		-0.991862	16.5507	IC
10.9775	-6.95424	TAL		-2.52652	8.48621	TAL
0.347779	-3.74083	PT		-8.33518	-6.41869	PT
10.6912	-6.01659	TAL		-1.82852	9.37459	TAL
0.323694	13.2262	IC		-0.764353	16.1472	IC
-4.28465	-2.78235	PT		-6.89379	-7.90254	PT
1.76759	-3.88829	PT		-8.87001	-7.01927	PT
2.45899	-7.51476	DTL		-7.03407	-4.1145	DTL
11.0428	-6.25257	TAL		-2.18711	8.57559	TAL
-0.750051	4.38415	IMM		4.91842	-15.4299	IMM
-14.9336	1.96161	EC		-2.79665	-16.2004	EC
-13.2291	3.35134	EC		-3.1341	-16.0318	EC
-13.0497	-0.354905	EC		-0.43419	-15.7285	EC
6.0678	7.29037	PC		-10.6633	1.53366	PC
8.12779	-3.66887	TAL		-5.71237	8.39709	TAL
-10.0222	-2.93388	FIB		6.53542	-4.68554	FIB
1.1008	12.9466	IC		-1.12895	16.6638	IC
11.4231	-6.54143	TAL		-2.93465	8.52378	TAL
3.25146	-7.30472	DTL		-6.61194	-3.59687	DTL
0.931263	12.8494	IC		-1.16418	16.7113	IC
11.4839	-6.69907	TAL		-3.06731	8.07597	TAL
11.1267	-5.97399	TAL		-2.65931	8.35143	TAL
8.9756	-2.44297	TAL		-5.79546	9.67735	TAL
2.39342	-7.5738	DTL		-7.0217	-4.23369	DTL
2.80024	-6.96235	DTL		-6.82181	-3.92202	DTL
-3.31771	-6.46879	PT		-5.10731	-6.80664	PT
2.35578	-7.47268	DTL		-6.96075	-4.08418	DTL
11.4437	-5.804	TAL		-2.04018	9.34505	TAL
2.44323	3.43557	PC		-12.4015	-0.257277	PC
0.330157	13.158	IC		-1.17684	16.5725	IC
0.180648	13.742	IC		-0.181878	16.3098	IC
-9.5833	-2.59081	FIB		6.63306	-4.44294	FIB
11.2966	-5.83285	TAL		-2.21394	9.569	TAL
10.8509	-6.16483	TAL		-2.34472	9.06095	TAL
-6.50803	-0.257134	VSM/P		5.29611	-4.4874	VSM/P
11.2337	-6.68756	TAL		-3.13318	8.1664	TAL
11.3102	-5.10907	TAL		-2.19715	9.1576	TAL
2.53219	2.55824	TAL		-2.77856	8.07512	TAL
5.18952	8.25221	PC		-11.239	1.5719	PC
-0.981616	1.9306	PT		-5.13234	-9.27891	PT
4.87265	6.21196	PC		-11.4183	1.23608	PC
5.87172	8.18151	PC		-11.0281	1.49509	PC
6.10157	8.10258	PC		-10.9921	1.35274	PC
-9.67463	-1.62082	FIB		6.38811	-4.97477	FIB
7.22029	2.80282	DCT		-6.11927	0.0853025	DCT
-9.16693	-1.22647	FIB		-5.79923	6.38366	FIB
5.90776	-4.20679	TAL		-6.66315	-2.77681	TAL
5.66969	-4.59889	ATL		-6.54835	6.12336	ATL
6.4304	-3.38372	TAL		-4.52404	6.77181	TAL
6.22627	7.62577	PC		-10.6633	1.10425	PC
-15.4183	2.41136	EC		-2.86904	-15.9344	EC
-9.91047	-3.67256	FIB		6.52268	-4.68764	FIB
7.46137	5.84372	CNT		-10.0785	0.52403	CNT
10.0214	-6.70936	TAL		-1.83995	8.15705	TAL
8.46526	-2.00531	TAL		-6.25827	8.92743	TAL
-9.88891	-3.5694	FIB		6.58687	-4.61533	FIB
0.0255124	12.9127	IC		-1.26821	16.5238	IC
-0.775728	4.41672	IMM		5.14517	-15.6527	IMM
10.6391	-5.55057	TAL		-2.28738	8.02215	TAL
-12.6584	1.63269	EC		-2.99099	-15.7808	EC
10.0906	-6.40458	TAL		-3.46497	8.17885	TAL
1.21656	1.60649	TAL		-2.93763	7.49154	TAL
2.2456	-7.43749	DTL		-7.09396	-4.32145	DTL
2.62197	2.33807	TAL		-3.41807	9.63468	TAL
10.4883	-6.00256	TAL		-2.08781	7.89585	TAL
-0.0453224	-4.99384	PT		-8.29449	-7.29458	PT
-0.153	-5.79952	PT		-7.33684	-6.4139	PT
2.08819	-3.93834	PT		-8.88038	-6.8259	PT
2.27065	-5.88047	PT		-7.41489	-5.02063	PT
0.604467	13.5192	IC		-0.780945	16.6131	IC
-12.6945	1.55507	EC		-1.86289	-16.2884	EC
-9.8752	-1.61842	FIB		6.87131	-4.4921	FIB
-8.7547	-3.28965	FIB		6.52535	-5.14747	FIB
-3.39855	6.12316	IMM		9.28217	3.35352	IMM
3.82133	-7.703	DTL		-6.65606	-3.46179	DTL
1.37442	-4.77323	PT		-7.99269	-5.94362	PT
-0.564921	2.03819	PT		-5.24122	-9.70328	PT
5.91631	-3.52819	TAL		-6.49657	7.10785	TAL
-15.448	2.59132	EC		-2.96955	-16.0725	EC
11.0151	-6.77038	TAL		-1.95095	9.14826	TAL
5.97572	-3.80284	TAL		-6.4808	6.257	TAL
8.48189	-1.92584	TAL		-6.18656	9.25784	TAL
3.04987	-7.71896	DTL		-6.55749	-3.47243	DTL
10.0955	-6.40854	TAL		-2.23835	9.3967	TAL
2.69075	-7.23395	DTL		-6.83812	-3.94957	DTL
-12.7935	0.0255295	EC		-0.580085	-15.6846	EC
5.07563	7.25301	PC		-10.802	1.38645	PC
1.47037	-5.14549	PT		-8.16465	-6.23156	PT
6.34361	-3.02788	TAL		-6.53808	7.4341	TAL
11.1261	-6.96223	TAL		-3.00496	8.23579	TAL
2.62168	2.22251	TAL		-2.75686	8.76287	TAL
7.48101	-2.44452	TAL		-6.64851	8.18648	TAL
-15.4084	2.17214	EC		-2.1718	-16.0119	EC
3.70735	-7.58361	DTL		-6.61981	-2.97976	DTL
2.21922	2.05747	TAL		-6.26819	6.54075	TAL
4.76381	6.67737	PC		-11.2432	1.55974	PC
-2.6754	-6.2999	PT		-5.41627	-6.54311	PT
-0.929691	-0.419319	PT		-3.14841	9.21977	PT
9.63467	-6.56404	TAL		-2.50245	8.94543	TAL
-12.6238	4.31343	EC		-4.23745	-15.9472	EC
9.38984	-2.56592	TAL		-5.03968	10.0286	TAL
-12.5919	0.289084	EC		-1.74025	-16.1081	EC
2.6599	2.15104	TAL		-2.81606	8.77488	TAL
6.97069	-3.50388	TAL		-5.85807	7.52025	TAL
5.39864	7.89614	PC		-11.138	1.59447	PC
-3.99476	2.22908	POD		0.844596	-0.800824	POD
-3.83759	-3.50039	PT		-5.00055	-8.4437	PT
11.5652	-6.46677	TAL		-2.38257	7.97554	TAL
5.51551	7.8944	PC		-10.4594	1.16925	PC
2.11049	-6.926	DTL		-7.10229	-4.30983	DTL
-13.5597	1.57044	EC		-4.42399	-15.7102	EC
9.59158	-2.89679	TAL		-4.74749	10.0307	TAL
11.4816	-7.03008	TAL		-2.4701	8.81427	TAL
1.22708	-4.55784	PT		-8.76418	-6.36435	PT
9.28009	-5.73232	TAL		-3.79823	10.1287	TAL
3.09806	-7.89223	DTL		-6.45076	-3.77109	DTL
11.5119	-6.33387	TAL		-3.13641	8.45863	TAL
3.06138	-7.71124	DTL		-6.67829	-3.78315	DTL
1.05535	13.3171	IC		-1.2892	16.5761	IC
11.1385	-6.92632	TAL		-2.80702	9.24446	TAL
11.3175	-7.14919	TAL		-2.62444	8.2808	TAL
-8.03023	-0.57788	FIB		5.87604	-4.46882	FIB
-9.86123	-3.66405	FIB		6.49396	-4.6095	FIB
5.22996	8.335	PC		-10.7985	1.27497	PC
8.33612	-2.07986	TAL		-6.21002	9.16838	TAL
10.5995	-6.85212	TAL		-2.21734	8.99638	TAL
-1.59114	0.900092	PT		-5.00945	-7.41374	PT
11.2069	-6.92875	TAL		-1.94492	8.75754	TAL
6.70582	-2.9432	TAL		-6.43059	7.93492	TAL
10.0922	-5.9451	TAL		-3.02952	7.91536	TAL
1.00665	-4.69249	PT		-8.23038	-6.37065	PT
10.5723	-4.09124	TAL		-3.26166	10.4853	TAL
-3.71686	-6.43981	PT		-4.70284	-7.12237	PT
-11.5743	1.07393	EC		-2.86314	-16.091	EC
-6.50068	0.0709829	VSM/P		5.1164	-4.35503	VSM/P
2.54126	3.60399	PC		-11.3948	1.15802	PC
-3.78147	-1.99804	PT		-6.40346	-10.7791	PT
5.57862	-4.13159	TAL		-6.45931	5.59489	TAL
10.2003	-3.68604	TAL		-3.90304	10.1319	TAL
-9.87091	-1.53196	FIB		6.69539	-4.71951	FIB
5.75814	-3.54255	TAL		-6.67441	6.1615	TAL
-1.9368	-6.44008	PT		-5.99971	-6.38309	PT
-0.909176	1.8868	PT		-5.36793	-10.628	PT
2.61231	2.33615	TAL		-3.64811	9.83121	TAL
-5.60442	5.0287	IMM		-11.9961	0.126614	IMM
-7.72799	-1.36686	FIB		6.51739	-4.17401	FIB
-14.8478	2.29382	EC		-2.72875	-16.0687	EC
-12.7313	0.101415	EC		-0.738239	-15.7557	EC
-0.61264	4.25442	IMM		5.2879	-15.8096	IMM
-9.55089	-3.59007	FIB		6.41107	-4.23913	FIB
5.48921	7.39703	PC		-10.3753	0.968216	PC
11.0551	-7.144	TAL		-2.61769	8.23982	TAL
-9.98218	-2.22188	FIB		6.35886	-5.00028	FIB
5.24255	8.21334	PC		-10.5683	1.32868	PC
3.64741	-7.57949	DTL		-6.61627	-2.84226	DTL
-10.9984	1.59624	EC		-4.3996	-15.9827	EC
-13.3082	-0.356994	EC		-7.57983	-5.56144	EC
-3.48936	-3.01725	PT		-6.23589	-8.67525	PT
5.04136	7.52349	PC		-11.2122	1.55766	PC
0.0507163	13.8641	IC		0.0484508	16.4544	IC
-9.72629	-2.68787	FIB		6.29023	-4.37651	FIB
-0.419215	13.4914	IC		0.0368619	16.5491	IC
-15.0891	2.39473	EC		-2.90979	-16.039	EC
11.3812	-7.12297	TAL		-2.67218	8.59059	TAL
11.4411	-6.49676	TAL		-2.61497	9.18061	TAL
10.5058	-5.6628	TAL		-3.26836	8.62205	TAL
-2.7131	-1.68184	PT		-5.3205	-8.496	PT
-1.27414	1.1796	PT		-5.19411	-9.12777	PT
5.48715	8.15559	PC		-10.7202	1.4146	PC
11.1148	-7.22137	TAL		-2.58727	8.30023	TAL
1.28942	-4.90313	PT		-8.42102	-6.14227	PT
-13.6463	2.80613	EC		-2.70265	-16.0047	EC
1.16866	12.4092	IC		-1.27541	16.8234	IC
9.44369	3.14305	DCT		-5.17454	-0.0657944	DCT
4.75285	-7.00558	DTL		-5.97761	6.87459	DTL
-7.55708	4.97451	IMM		12.0606	-6.31379	IMM
-3.62999	-2.48183	PT		-5.74577	-10.0174	PT
2.9725	1.97999	TAL		-3.50265	9.18369	TAL
4.91201	6.45317	PC		-11.0153	1.43257	PC
5.01084	7.24123	PC		-11.157	1.51754	PC
-6.54414	0.0713705	VSM/P		5.15735	-4.35547	VSM/P
9.54051	-6.13015	TAL		-2.09319	8.40479	TAL
2.36996	-7.53158	DTL		-7.10131	-4.31975	DTL
0.448191	13.6324	IC		-0.85097	16.6132	IC
11.2409	-6.32463	TAL		-3.42762	8.11123	TAL
-0.408911	13.0918	IC		-0.881833	16.5087	IC
9.63361	-3.19403	TAL		-5.13694	9.82146	TAL
-14.9743	2.32761	EC		-2.86156	-15.9936	EC
11.3117	-6.83041	TAL		-2.36154	8.76656	TAL
-13.1645	-0.260684	EC		-0.762861	-15.9235	EC
5.93558	-3.43507	TAL		-6.65568	6.76638	TAL
-13.082	0.63636	EC		-0.827479	-15.9523	EC
-1.058	1.20355	PT		-5.08665	-9.76865	PT
-12.9949	0.0183786	EC		-0.456575	-15.7145	EC
0.90689	12.7398	IC		-10.3631	0.985387	IC
-0.4881	4.08746	IMM		5.05693	-15.7947	IMM
5.21256	8.30739	PC		-10.5881	1.15749	PC
10.883	-5.52234	TAL		-1.71523	8.09717	TAL
-12.6765	0.572324	EC		-0.560979	-15.8883	EC
-12.4347	1.8479	EC		-2.36438	-16.0307	EC
-13.1716	0.135131	EC		-0.633539	-15.8783	EC
11.0974	-6.29633	TAL		-2.37657	7.73563	TAL
3.79588	-6.88067	DTL		-6.39072	-2.90759	DTL
2.21479	-5.6888	PT		-7.639	-5.37821	PT
-7.56716	5.05763	IMM		12.4118	-5.65478	IMM
3.74464	-7.68648	DTL		-6.59337	-3.31713	DTL
-7.57486	4.94574	IMM		12.4811	-6.17774	IMM
-4.1155	-2.72354	PT		-5.20517	-10.3481	PT
11.4394	-7.04245	TAL		-2.91012	8.33877	TAL
3.74914	-8.03309	DTL		-6.65101	-3.37715	DTL
-9.1075	-2.78926	FIB		6.65886	-4.83123	FIB
11.3618	-7.29708	TAL		-2.46737	8.3085	TAL
2.46943	3.16764	PC		-10.987	1.40369	PC
10.9298	-6.99338	TAL		-2.44533	8.5105	TAL
3.56567	-6.93447	DTL		-6.65534	-3.37876	DTL
-9.97436	-3.54033	FIB		6.63965	-4.3161	FIB
6.34419	8.31481	PC		-11.1562	0.938899	PC
3.9162	-6.94397	DTL		-6.57683	-3.30065	DTL
10.7419	-6.88135	TAL		-2.52564	8.9552	TAL
9.11601	-6.03493	TAL		-2.6925	9.04409	TAL
2.91872	2.32749	TAL		-3.69332	7.92054	TAL
-6.94126	1.77232	VSM/P		5.11043	-4.31611	VSM/P
10.2774	-5.37581	TAL		-3.41492	9.00642	TAL
9.28961	-3.89161	TAL		-4.62129	10.0216	TAL
6.13556	-4.44765	TAL		-5.98421	5.78703	TAL
10.2413	-3.69585	TAL		-5.20793	9.70887	TAL
5.51512	-4.50559	TAL		-6.26981	5.78087	TAL
5.09073	8.12668	PC		-10.5275	1.53187	PC
9.23816	-4.24944	TAL		-2.58686	6.94011	TAL
-9.00243	-3.19908	FIB		6.38467	-5.45731	FIB
-3.8251	-3.00993	PT		-5.80472	-9.58644	PT
1.88227	-6.87476	DTL		-7.10716	-4.28292	DTL
-2.03641	-3.76815	PT		-7.13997	-8.5035	PT
-15.1643	2.32267	EC		-2.11043	-15.9056	EC
5.6736	-3.67846	TAL		-6.5261	5.95512	TAL
6.63813	7.01892	CNT		-10.5336	1.39373	CNT
3.0849	2.1642	TAL		-2.93132	8.56314	TAL
5.93525	-3.3209	TAL		-6.6661	6.35282	TAL
3.69537	-7.94946	DTL		-6.71455	-3.34153	DTL
1.97262	-6.97062	DTL		-7.24897	-4.52219	DTL
6.44076	-2.96414	TAL		-6.26441	7.68317	TAL
2.69012	1.40183	TAL		-3.19119	8.94691	TAL
8.69319	-4.501	TAL		-3.52052	8.86535	TAL
-6.03611	6.83717	IMM		12.1602	-9.81072	IMM
9.38104	-4.14595	TAL		-1.72526	6.90224	TAL
-9.99811	5.03499	EC		5.22277	-15.7388	EC
-0.246879	13.7151	IC		-0.119436	16.1333	IC
9.75914	-6.79832	TAL		-2.6623	8.41399	TAL
-15.325	2.56155	EC		-2.38482	-16.0032	EC
-9.80385	-2.63962	FIB		6.07632	-4.51338	FIB
9.51651	-2.66776	TAL		-4.3758	10.4041	TAL
11.4003	-6.62942	TAL		-2.94319	8.65599	TAL
1.9245	3.12196	TAL		-12.4194	-0.0196993	TAL
11.4111	-6.06077	TAL		-2.85971	8.47657	TAL
11.0285	-7.07448	TAL		-2.82564	8.16463	TAL
-3.44132	7.30262	IMM		7.03968	5.6212	IMM
-8.48566	-0.928099	FIB		5.81746	-4.52274	FIB
11.5418	-6.58026	TAL		-2.12648	8.15935	TAL
9.26385	-3.74836	TAL		-4.82982	10.4603	TAL
10.6479	-3.6715	TAL		-3.49651	10.5002	TAL
6.21577	-4.41582	TAL		-6.48309	-2.75066	TAL
-13.3574	2.46222	EC		-2.1833	-16.1244	EC
5.51255	-4.69711	TAL		-6.58243	5.93029	TAL
-12.8078	0.359566	EC		-0.615848	-15.9614	EC
0.273245	12.1857	PT		-1.37087	16.923	PT
-3.98724	-3.25592	PT		-5.51267	-9.80089	PT
5.88273	7.96094	PC		-10.9058	1.50186	PC
8.64392	-2.04039	TAL		-6.19396	9.24521	TAL
10.4779	-4.69641	TAL		-3.39059	10.3683	TAL
-9.22575	-3.37502	FIB		6.52083	-4.47095	FIB
-2.78746	-1.92721	PT		-5.17178	-7.7642	PT
11.38	-7.12781	TAL		-2.79228	8.26062	TAL
-14.5487	2.09329	EC		-2.97839	-15.9883	EC
9.56292	2.97844	DCT		-5.08143	0.809376	DCT
11.0103	-5.71622	TAL		-3.40108	7.89121	TAL
-12.8891	-0.671284	EC		-0.652492	-15.7163	EC
-4.23841	-4.18077	PT		-4.98067	-7.95326	PT
0.700345	-2.42229	PT		-7.96729	-6.32281	PT
5.61955	-4.57394	TAL		-6.42542	5.80912	TAL
3.58609	-7.76952	DTL		-6.76955	-3.11442	DTL
-7.62498	4.88321	IMM		11.9699	-5.73743	IMM
5.02264	6.3528	PC		-10.5759	1.0153	PC
11.4707	-6.02004	TAL		-2.12279	8.80829	TAL
-12.9392	0.31965	EC		-0.533526	-15.7916	EC
9.24836	-4.09503	TAL		-2.40909	6.08897	TAL
-0.0146931	-5.59637	PT		-7.24985	-6.1478	PT
4.22585	-6.66429	TAL		-6.55927	-2.57388	TAL
3.5653	-7.17934	DTL		-6.67069	-3.02287	DTL
-13.1313	-0.0170478	EC		-0.546581	-15.9284	EC
-15.5562	2.38387	EC		-3.0853	-15.7698	EC
2.173	1.83296	TAL		-2.8206	7.90403	TAL
-14.9685	2.0854	EC		-2.80362	-15.8919	EC
6.91064	2.80458	DCT		-5.84332	6.41835	DCT
10.5341	-5.68871	TAL		-2.512	8.62412	TAL
3.7356	-7.31596	DTL		-6.56358	-3.39702	DTL
3.22467	-7.65026	DTL		-6.60413	-3.60167	DTL
-7.1594	5.35938	IMM		12.2578	-6.64457	IMM
9.44674	-4.50053	TAL		-2.92526	10.2235	TAL
10.8899	-6.79312	TAL		-1.89149	7.25681	TAL
1.8801	-7.01788	DTL		-7.19401	-4.32094	DTL
11.3047	-6.97309	TAL		-2.54719	7.96835	TAL
-12.4522	4.35564	EC		-4.65216	-15.6315	EC
-15.4418	2.10031	EC		-2.77155	-15.872	EC
4.64106	6.4999	PC		-11.2421	1.40189	PC
5.71503	8.04204	PC		-10.6952	1.71753	PC
1.87553	-5.97588	PT		-7.49013	-5.08298	PT
3.0081	2.1035	TAL		-2.93925	8.69848	TAL
-0.921901	4.54228	IMM		5.18317	-15.7098	IMM
11.1947	-4.81295	TAL		-2.90496	10.0943	TAL
9.56306	-6.85554	TAL		-2.61021	7.97179	TAL
8.98865	-2.6134	TAL		-5.68723	9.66044	TAL
0.146263	12.9819	IC		-0.912476	16.5362	IC
11.092	-6.22868	TAL		-2.50355	8.72338	TAL
8.75602	3.50824	DCT		-5.85055	0.0546204	DCT
0.705507	12.3973	IC		-1.05865	16.7974	IC
3.88052	-6.91641	DTL		-6.48113	-2.72033	DTL
-3.93643	2.23667	POD		0.794251	-0.760757	POD
2.30339	3.25056	PC		-11.9401	1.20809	PC
-7.76	4.58022	IMM		12.1849	-5.38687	IMM
11.3126	-6.87795	TAL		-2.57445	8.26056	TAL
11.268	-6.79638	TAL		-2.32705	8.17876	TAL
2.33842	-4.37989	PT		-8.48817	-6.36055	PT
5.25249	8.40356	PC		-10.9929	1.58797	PC
-12.744	4.26038	EC		-4.41057	-15.9489	EC
4.90962	8.12345	PC		-10.6296	1.37394	PC
-9.79742	-3.235	FIB		6.53009	-4.53577	FIB
4.99208	7.00617	PC		-11.0862	1.68618	PC
-0.727159	4.34883	IMM		5.20497	-15.7115	IMM
1.65823	-6.53243	DTL		-7.27721	-4.55451	DTL
1.75966	-6.79043	DTL		-7.35549	-4.81528	DTL
11.5186	-7.10286	TAL		-2.10802	8.69434	TAL
-3.78047	-2.17418	PT		-5.49292	-10.4086	PT
-7.67402	-1.04353	FIB		6.43767	-4.58154	FIB
-0.368138	13.312	IC		-0.481582	16.0583	IC
5.72494	-3.61168	TAL		-6.83008	6.41078	TAL
11.1475	-6.87326	TAL		-1.71879	7.39798	TAL
10.8982	-6.87058	TAL		-2.33082	8.13202	TAL
-12.1864	4.23637	EC		-4.51113	-15.8842	EC
-9.54128	-3.82546	FIB		6.49918	-4.48687	FIB
-15.6801	2.66417	EC		-2.23295	-16.0122	EC
-12.7988	0.456432	EC		-0.319245	-15.671	EC
11.003	-7.11688	TAL		-2.97412	8.67052	TAL
5.949	7.9747	PC		-10.5154	1.13312	PC
8.59595	-3.5391	TAL		-4.85863	9.83639	TAL
0.625887	-4.63677	PT		-8.23449	-7.0724	PT
8.57337	3.51841	DCT		-6.16224	0.394888	DCT
-2.61076	-6.21285	PT		-5.83339	-7.13395	PT
-6.45064	5.34925	IMM		12.1425	-6.51174	IMM
-3.35119	-2.09559	PT		-6.17531	-10.6561	PT
5.97295	8.05726	PC		-10.9777	1.48975	PC
9.15185	-4.18307	TAL		-2.39179	6.60889	TAL
0.841007	-4.28632	PT		-8.32027	-6.35003	PT
5.65209	7.96775	PC		-10.5479	1.43067	PC
1.9558	-7.00132	DTL		-7.15053	-4.41036	DTL
-15.1209	2.5306	EC		-3.33377	-15.9144	EC
2.59574	2.51421	PC		-2.73194	7.37335	PC
5.6027	8.11784	PC		-10.6208	1.76479	PC
-4.23657	-4.19564	PT		-5.21321	-9.10044	PT
1.31645	-3.78263	PT		-8.89524	-7.2086	PT
-0.888825	4.48404	IMM		5.08585	-15.5583	IMM
11.5386	-6.8961	TAL		-2.9236	9.02847	TAL
11.2756	-6.58755	TAL		-2.34611	8.79596	TAL
1.14165	1.69757	TAL		-3.19301	9.61553	TAL
2.42103	3.2965	PC		-6.88318	-3.21269	PC
5.4842	-4.75246	TAL		-6.67684	6.06329	TAL
3.05721	1.76389	TAL		6.54438	-4.39672	TAL
11.4714	-7.0463	TAL		-2.72529	8.58281	TAL
-6.66792	1.22596	VSM/P		5.1651	-4.37344	VSM/P
-3.30912	-2.30738	PT		-6.13336	-10.7934	PT
-10.023	5.02369	EC		-6.11606	5.82935	EC
3.51472	1.87924	TAL		-2.7101	8.1448	TAL
11.4032	-7.00038	TAL		-2.85825	8.4299	TAL
-4.52214	2.42641	POD		0.767188	-0.800498	POD
11.4051	-7.03667	TAL		-3.29078	8.12059	TAL
-3.38977	-4.7978	PT		-6.46575	-7.85562	PT
11.176	-6.9626	TAL		-2.60395	8.04746	TAL
4.12008	-7.65552	DTL		-6.45798	-2.99052	DTL
11.5086	-5.52624	TAL		-2.67833	8.98201	TAL
5.03496	8.36706	PC		-11.1589	1.53654	PC
2.43365	-7.55495	DTL		-6.96601	-4.09012	DTL
-13.286	0.11342	EC		-1.01886	-15.802	EC
3.00461	1.98541	TAL		-2.83583	8.53157	TAL
-4.7412	-2.58185	FIB		-5.79824	-6.34651	FIB
-0.227454	1.94397	PT		1.76172	-7.05561	PT
-7.30472	0.307647	VSM/P		5.43473	-4.49284	VSM/P
1.24404	12.6953	IC		-1.17875	16.7111	IC
-1.67445	10.0216	IC		5.02175	13.6839	IC
10.4258	-5.57366	TAL		-2.8538	8.59926	TAL
-6.06003	5.87455	IMM		12.0043	-8.25265	IMM
7.02527	-2.94063	TAL		-6.42789	7.96817	TAL
9.30647	-4.03927	TAL		-3.52632	10.0244	TAL
-9.65364	-1.45219	FIB		6.46627	-4.49644	FIB
-6.88133	5.49086	TAL		-8.12269	-6.66889	TAL
0.593958	13.4548	IC		-1.27853	16.7062	IC
11.6348	-5.91469	TAL		-3.01439	9.483	TAL
2.45192	-7.57415	DTL		-6.81396	-3.82349	DTL
-2.03291	-0.672301	PT		-4.71887	-9.57333	PT
-4.04208	2.16441	POD		0.747745	-0.810311	POD
-3.32635	-4.02104	PT		-6.03352	-8.29502	PT
-12.8147	2.53116	EC		-2.49539	-16.4568	EC
7.59411	-3.55253	CNT		-3.09385	7.84893	CNT
9.48097	3.17292	DCT		-4.86076	0.630809	DCT
11.2968	-6.93988	TAL		-3.2514	9.79126	TAL
-15.235	2.30544	EC		-2.55436	-16.2279	EC
8.77121	-2.28076	TAL		-5.78427	9.52518	TAL
-12.6233	-0.187668	EC		-0.423163	-15.859	EC
9.35901	-6.44942	TAL		-2.98891	8.02694	TAL
8.63154	-2.09634	TAL		-6.12978	9.18186	TAL
7.28283	2.84593	DCT		-7.40953	1.96626	DCT
-6.37993	0.181219	VSM/P		5.13197	-4.36477	VSM/P
5.15138	8.45539	PC		-10.4752	1.28612	PC
5.22217	8.36447	PC		-10.4313	1.32749	PC
-6.38133	0.116097	VSM/P		5.11291	-4.43549	VSM/P
6.00328	7.82544	PC		-10.4508	1.23008	PC
-7.37279	5.2532	IMM		11.8302	-6.35119	IMM
5.40809	5.92401	PC		-10.8626	1.55293	PC
2.442	-7.49021	DTL		-7.00107	-4.16499	DTL
5.19483	8.22149	PC		-10.6321	1.47603	PC
11.2791	-6.99137	TAL		-2.267	8.15643	TAL
5.7629	7.22748	PC		-11.1987	0.992359	PC
-9.9742	-3.52427	FIB		6.50301	-4.75171	FIB
-2.24206	0.730489	IMM		2.96274	-2.6851	IMM
0.769065	-4.65935	PT		-8.71854	-6.87063	PT
-5.32601	0.777182	VSM/P		6.48862	-5.15188	VSM/P
6.38686	-3.66429	TAL		-6.76928	6.75621	TAL
7.10503	-2.65587	TAL		-6.34659	7.99549	TAL
-10.0305	-1.95222	FIB		6.4646	-4.50607	FIB
-3.39416	-2.22975	PT		-6.48815	-10.4693	PT
-15.4389	2.19508	EC		-2.18325	-15.9359	EC
-6.70648	0.51616	VSM/P		5.24876	-4.46945	VSM/P
-5.60898	5.0004	IMM		10.8492	-8.52619	IMM
6.30904	-3.57455	TAL		-6.58015	6.92602	TAL
3.19559	-7.88022	DTL		-6.66347	-3.54884	DTL
0.69953	13.3738	IC		-1.20294	16.412	IC
11.3544	-7.10122	TAL		-3.07636	8.30612	TAL
-1.59537	-6.30063	PT		-6.92765	-6.08073	PT
-6.90621	4.6295	IMM		-8.50635	-6.41035	IMM
5.69055	8.1695	PC		-10.6444	1.11327	PC
6.08918	-3.72154	TAL		-6.55899	6.58653	TAL
-15.115	2.84602	EC		-3.68068	-15.8569	EC
-13.0004	0.344771	EC		-0.866639	-16.048	EC
-15.23	2.07105	EC		-3.0511	-15.8206	EC
1.83307	-4.00556	PT		-8.98039	-6.64934	PT
-1.41728	1.7132	PT		-5.10336	-9.78875	PT
11.142	-6.8166	TAL		-2.91118	8.05184	TAL
-9.93703	-3.56	FIB		6.53952	-4.92308	FIB
-10.088	-3.5317	FIB		6.37555	-4.75494	FIB
3.15883	-6.72124	DTL		-6.89983	-3.95756	DTL
-4.24821	-3.09823	PT		-5.33809	-8.66324	PT
11.078	-6.00183	TAL		-1.9745	7.74344	TAL
2.58619	-7.50633	DTL		-6.9136	-4.04542	DTL
6.57289	7.96611	PC		-10.4718	1.76569	PC
8.44243	-1.99367	TAL		-6.11062	9.36229	TAL
7.70422	5.49818	CNT		-9.98277	0.664376	CNT
1.16288	2.06257	TAL		-6.00629	6.7009	TAL
-14.2577	2.36257	EC		-3.60622	-15.9437	EC
3.5396	-7.5356	DTL		-6.4317	-3.24388	DTL
3.36192	-7.28537	DTL		-6.68877	-3.68338	DTL
-3.34646	-5.25917	PT		-5.46247	-8.18352	PT
-6.49383	0.311692	VSM/P		5.20087	-4.38282	VSM/P
3.1126	-7.88616	DTL		-6.39688	-3.68007	DTL
-0.677345	1.64865	PT		1.85289	-7.04401	PT
9.08399	-6.3585	TAL		-3.61071	7.73807	TAL
10.3737	-3.94907	PT		-3.76925	10.1559	PT
10.4444	-3.40049	TAL		-4.06671	10.5011	TAL
11.4656	-5.8955	TAL		-2.44206	9.67065	TAL
4.72177	-7.00547	ATL		-6.44743	-2.86556	ATL
3.88956	-7.7796	DTL		-6.62428	-3.6998	DTL
-13.1499	0.625136	EC		-0.424633	-15.7438	EC
0.200756	13.3352	IC		-1.21471	16.416	IC
-1.13719	1.96903	PT		-5.15714	-9.77421	PT
7.43298	-3.57113	TAL		-5.53563	7.48043	TAL
1.08389	11.7436	IC		-1.40436	16.7581	IC
-9.79111	-2.88852	FIB		6.39339	-4.47271	FIB
-3.95423	-2.3705	PT		-5.39642	-9.60386	PT
-0.775059	4.50015	IMM		5.12526	-15.6379	IMM
6.00276	7.86824	PC		-10.9036	0.994944	PC
2.22707	-7.39781	DTL		-7.03758	-4.16613	DTL
5.52674	8.04846	PC		-10.8451	1.05973	PC
-3.31511	5.79346	IMM		9.37127	1.72538	IMM
0.77407	13.5016	IC		-1.20868	16.7164	IC
-7.72346	4.74301	IMM		12.0347	-5.35387	IMM
-4.20495	-2.65847	PT		-5.208	-9.11635	PT
11.0285	-7.16489	TAL		-3.3275	8.31069	TAL
-2.10315	-6.31891	PT		-6.05265	-7.00461	PT
-12.828	1.42689	EC		-0.742746	-16.0051	EC
-9.73872	-3.03065	FIB		6.69568	-4.4623	FIB
4.79334	6.63726	PC		-11.105	1.28107	PC
7.00341	-2.54946	TAL		-6.3147	8.11336	TAL
-0.865665	0.224845	PT		-2.61628	8.31994	PT
-9.33237	-1.08518	FIB		6.43512	-5.2757	FIB
6.37997	8.10744	PC		-10.7079	1.58149	PC
-0.43699	1.89815	PT		-8.25073	-7.60749	PT
-13.0769	2.88827	EC		-4.53086	-15.919	EC
-3.67529	-4.89232	PT		-5.14818	-7.77186	PT
5.82823	-3.73855	TAL		-6.61518	6.29719	TAL
2.6439	2.22188	TAL		-2.49476	8.91783	TAL
9.91632	-5.33154	TAL		-2.6929	7.381	TAL
3.14165	-7.71341	DTL		-6.542	-3.52845	DTL
10.92	-7.06213	TAL		-2.26416	7.93101	TAL
-3.03552	5.82188	IMM		5.22722	2.44888	IMM
1.88688	-4.31857	PT		-9.06489	-7.08531	PT
-4.1954	-5.16841	PT		-5.10632	-7.97487	PT
6.62744	-3.0137	TAL		-6.29976	7.74243	TAL
10.7323	-5.46234	TAL		-3.93265	8.55512	TAL
5.27477	8.28554	PC		-10.9919	1.33053	PC
-9.59013	-0.980199	FIB		6.80412	-4.6659	FIB
2.68522	-6.9841	DTL		-6.79923	-3.48075	DTL
-0.101457	1.91106	PT		-5.30469	-9.28405	PT
2.40783	2.97877	PC		1.77887	-7.08437	PC
-15.7165	2.80231	EC		-2.84356	-16.0071	EC
-12.9593	0.246181	EC		-0.762317	-15.8409	EC
5.58613	8.17479	PC		-10.6586	1.40882	PC
0.0778483	13.658	IC		-0.0839062	16.4865	IC
10.7879	-6.5464	TAL		-3.1745	8.43581	TAL
10.5524	-3.68682	TAL		-3.84469	10.7057	TAL
-6.89338	5.34589	IMM		12.0239	-7.33474	IMM
9.79607	-4.38273	TAL		-3.62581	9.82368	TAL
10.8077	-6.0797	TAL		-1.56106	7.83855	TAL
5.20148	7.80173	PC		-10.7918	1.1742	PC
-0.277736	13.7453	IC		-0.0551901	16.5074	IC
-3.64667	-5.1887	PT		-4.51052	-8.16888	PT
-5.38071	4.54895	IMM		6.36035	-4.2806	IMM
4.84831	6.02312	PC		-11.0148	1.42683	PC
0.415914	-3.54325	PT		-8.77578	-6.94434	PT
-13.1015	-0.506826	EC		-0.525581	-15.7385	EC
0.942478	-5.18447	PT		-7.80108	-6.06961	PT
3.96662	-7.79444	DTL		-6.49732	-2.96094	DTL
-0.932614	4.54328	IMM		5.05344	-15.5681	IMM
-3.94226	-6.20822	PT		-4.74998	-6.76043	PT
6.15271	-3.52009	TAL		-6.78074	6.75466	TAL
-9.87265	-2.65302	FIB		6.76372	-4.64849	FIB
1.78758	1.82121	PT		-12.3493	-0.364042	PT
-6.52068	0.691103	VSM/P		5.14217	-4.37606	VSM/P
11.3073	-6.00614	TAL		-2.56959	9.58844	TAL
11.2434	-6.76298	TAL		-2.8839	8.22873	TAL
1.88683	-5.39953	PT		-7.85587	-5.68706	PT
11.245	-6.81258	TAL		-3.16359	8.66419	TAL
10.817	-6.21856	TAL		-1.58973	7.39084	TAL
7.16287	6.02985	CNT		-10.2069	0.667428	CNT
2.77146	2.37222	TAL		-3.04528	8.70628	TAL
11.2805	-5.07489	TAL		-2.56186	9.83879	TAL
6.61861	-3.19656	TAL		-6.29708	7.56849	TAL
1.02898	13.1579	IC		-1.32996	16.5972	IC
11.6043	-6.49042	TAL		-3.40631	8.05051	TAL
8.64625	-3.54788	TAL		-4.70723	9.50959	TAL
9.50108	-2.62157	TAL		-4.83182	10.3773	TAL
-6.34053	5.52373	IMM		11.9933	-7.29897	IMM
6.01069	7.77439	PC		-10.2923	0.804065	PC
8.11	-2.4252	TAL		-5.7816	9.58002	TAL
-0.92504	4.48007	IMM		5.07688	-15.6191	IMM
11.6256	-6.74387	TAL		-2.5608	8.26305	TAL
5.85082	7.87612	PC		-10.7443	1.52509	PC
4.8813	6.75022	PC		-11.2919	1.28379	PC
8.67479	-3.60275	TAL		-3.85627	6.33816	TAL
5.80276	7.8406	PC		-10.5199	1.32185	PC
0.907149	-5.68498	PT		-7.57428	-5.96646	PT
-15.3446	2.43294	EC		-2.64961	-16.2324	EC
11.6434	-6.06158	TAL		-2.51566	8.84164	TAL
9.69711	2.95701	DCT		-4.26688	0.211055	DCT
2.08459	-3.85559	PT		-8.98204	-6.93164	PT
11.5514	-6.91331	TAL		-2.53249	8.16004	TAL
11.152	-7.0143	TAL		-2.162	7.92394	TAL
9.54068	2.97018	DCT		-3.84488	0.44184	DCT
-9.44708	-3.71572	FIB		6.42397	-4.5316	FIB
-3.70454	-1.89532	PT		-6.08307	-10.9614	PT
0.843787	0.290811	TAL		-3.60798	9.26924	TAL
-3.04464	7.25032	IMM		5.72568	3.29164	IMM
1.36238	2.83897	TAL		-6.6857	-3.28199	TAL
-0.912558	12.2363	FIB		6.45936	-4.37914	FIB
11.0196	-6.68882	TAL		-2.33254	8.61258	TAL
11.6196	-6.62772	TAL		-2.29957	8.68364	TAL
-13.0107	0.174046	EC		-0.599739	-15.9344	EC
-7.47756	4.86889	IMM		12.3304	-5.84729	IMM
5.46251	8.29161	PC		-10.7241	1.75433	PC
2.87895	2.17348	TAL		-2.87163	7.8348	TAL
0.825998	13.3871	IC		-1.16157	16.5865	IC
-7.98185	0.925956	FIB		5.72424	-4.65049	FIB
-3.65258	-2.15893	PT		-5.65806	-10.4217	PT
-13.0777	-0.383137	EC		-0.439494	-16.0241	EC
-14.6755	2.34776	EC		-3.69318	-15.9442	EC
6.94999	-2.61291	TAL		-6.09353	7.33301	TAL
5.44128	7.88268	PC		-10.922	1.41554	PC
-10.7938	-0.00219941	VSM/P		-0.649985	-15.82	VSM/P
11.6255	-6.5512	TAL		-2.37668	8.57444	TAL
4.6677	6.3339	PC		-10.9412	1.41276	PC
-7.72403	4.90677	IMM		12.2846	-6.11137	IMM
-3.97378	-2.02242	PT		-5.60705	-10.4884	PT
-0.505893	-4.21834	PT		-8.04625	-7.44907	PT
9.99887	-6.24879	TAL		-2.68659	8.52119	TAL
-0.386875	-1.77985	PT		-8.4402	-6.92319	PT
4.04397	-7.69673	DTL		-6.82327	-3.68604	DTL
5.80374	-4.51764	TAL		-6.67977	5.86619	TAL
3.1731	-7.55449	DTL		-6.7054	-3.63172	DTL
-4.62506	6.21071	IMM		-6.40966	8.21716	IMM
-7.77173	5.00218	IMM		12.3805	-5.89899	IMM
-7.25739	0.986509	VSM/P		5.13823	-4.32761	VSM/P
3.46961	1.77884	TAL		-2.74739	8.54354	TAL
5.39162	8.32065	PC		-10.818	1.48745	PC
5.27236	8.09369	PC		-10.6041	1.80651	PC
-14.8873	2.37415	EC		-8.5019	2.3567	EC
6.12452	8.03761	PC		-10.9373	1.07348	PC
2.194	3.26153	PC		-12.1232	0.098176	PC
-6.95316	0.834768	VSM/P		5.0607	-4.24371	VSM/P
2.30459	2.43517	TAL		-11.9698	-0.0479425	TAL
-4.1148	-5.76026	PT		-4.76005	-7.79609	PT
1.60578	2.21294	TAL		-5.14308	6.81954	TAL
1.13614	13.0499	IC		-1.00068	16.5341	IC
10.0977	-5.07663	TAL		-1.50262	7.26444	TAL
-13.8412	2.74035	EC		-3.26379	-15.9785	EC
9.96963	-6.62683	TAL		-2.32328	7.81844	TAL
-14.0602	2.168	EC		-2.65864	-16.1881	EC
-9.78083	-3.3589	FIB		6.62362	-4.62565	FIB
8.79598	-6.09545	TAL		-2.6028	8.26324	TAL
10.962	-4.31134	TAL		-2.96367	10.583	TAL
10.5288	-5.25469	TAL		-2.46098	7.91922	TAL
10.8904	-6.98212	TAL		-2.3137	8.41095	TAL
6.11806	8.01629	PC		-10.215	1.93827	PC
-9.5089	-1.04241	FIB		6.30638	-4.79497	FIB
-7.76778	-1.74143	FIB		6.65353	-4.25469	FIB
8.40716	-4.41168	TAL		-2.96198	8.96035	TAL
-2.89964	6.28105	IMM		-6.76942	-3.39592	IMM
3.63604	-6.69188	DTL		-6.42285	-3.53426	DTL
5.80542	-3.39943	TAL		-6.61231	6.70732	TAL
-6.57796	0.103834	VSM/P		5.21501	-4.43681	VSM/P
-0.345859	13.7215	IC		0.0434154	16.4517	IC
6.60962	-3.0775	TAL		-6.27577	7.4147	TAL
-1.38801	1.93993	PT		2.08104	-7.23209	PT
-9.75973	-4.2191	FIB		6.4051	-4.54925	FIB
-1.26233	1.87545	PT		-5.10923	-9.46994	PT
3.69993	-7.48501	DTL		-6.52087	-2.85145	DTL
10.1762	-6.56926	TAL		-2.81594	8.28333	TAL
-3.93154	-5.42464	PT		-5.00321	-8.13258	PT
0.274196	13.5706	IC		-0.34353	16.283	IC
-1.34064	1.77233	PT		-5.5713	-10.077	PT
-13.0053	0.0509765	EC		-0.842636	-15.7325	EC
-4.56646	7.13208	IMM		5.52393	2.5872	IMM
5.75876	-4.62578	TAL		-6.42373	5.82385	TAL
3.93146	-7.38328	DTL		-6.62067	-3.59236	DTL
-0.940395	4.53476	IMM		5.11519	-15.6569	IMM
11.5074	-6.54704	TAL		-2.73009	8.40775	TAL
-6.68351	0.28959	VSM/P		5.16831	-4.38171	VSM/P
2.66429	1.93589	TAL		-2.7465	8.21513	TAL
11.3699	-6.76752	TAL		-3.35756	8.40139	TAL
-7.64255	4.76833	IMM		-5.97112	6.74144	IMM
-6.73197	0.994207	VSM/P		5.1263	-4.31383	VSM/P
4.18348	-7.5991	DTL		-6.58028	-3.09718	DTL
-9.67442	-1.65615	FIB		6.50285	-4.74582	FIB
-15.5156	2.4167	EC		-3.10008	-15.8857	EC
-12.7147	0.782119	EC		-0.52232	-15.7761	EC
2.21304	1.30392	TAL		-3.39541	7.69157	TAL
5.11755	8.20387	PC		-11.2235	1.64641	PC
-14.5616	2.10334	EC		-1.44433	-16.0985	EC
2.56861	-7.34648	DTL		-7.00465	-4.17434	DTL
-3.80342	-2.17501	PT		-5.64741	-10.0704	PT
2.67114	-7.5206	DTL		-6.76744	-3.89761	DTL
-7.53166	5.12131	IMM		11.9301	-6.65183	IMM
0.418434	-4.34829	PT		-8.22835	-6.19828	PT
-7.89604	-1.37068	FIB		6.28271	-4.52798	FIB
5.49804	8.12603	PC		-10.8949	1.56354	PC
-1.08311	2.01371	PT		-5.31544	-10.5935	PT
11.5262	-6.53022	TAL		-2.10401	8.9704	TAL
-13.1759	-0.5678	EC		-0.279664	-15.6412	EC
-12.8738	0.298049	EC		-0.60317	-15.6076	EC
-1.31263	0.528108	PT		-4.83419	-8.80598	PT
9.3448	-2.89048	TAL		-4.49334	10.5425	TAL
-12.8843	2.12392	EC		-2.51294	-16.0848	EC
-2.26813	0.730999	IMM		3.06425	-2.68229	IMM
-9.87617	-3.66633	FIB		6.76678	-4.61708	FIB
3.30511	-7.71275	DTL		-6.47354	-3.49017	DTL
-2.53983	-3.82308	PT		-5.57958	-8.62214	PT
6.19721	8.04791	PC		-11.1258	1.42063	PC
2.45246	2.32432	PC		-12.4514	-0.172684	PC
-2.96808	7.36213	IMM		5.31225	2.22441	IMM
6.30641	-3.40427	TAL		-6.5481	7.2202	TAL
2.02081	-4.22968	PT		-8.90038	-6.73641	PT
2.92989	-6.37263	DTL		-6.56753	-3.12745	DTL
7.91634	-4.91987	TAL		-2.58397	8.46136	TAL
5.77972	7.6384	PC		-10.6585	1.53028	PC
11.3177	-6.20354	TAL		-2.1539	9.4856	TAL
5.16892	7.37377	PC		-10.9773	1.40421	PC
8.19349	-4.36583	TAL		-3.72188	8.18573	TAL
8.41105	-3.65913	TAL		-5.63097	8.48138	TAL
4.87401	6.64673	PC		-11.0945	1.63604	PC
1.84764	3.17349	TAL		-11.2538	1.11993	TAL
5.61827	7.96619	PC		-10.8422	1.6257	PC
-12.7044	3.88793	EC		-4.14258	-15.8705	EC
-9.17777	-1.03527	FIB		6.24716	-4.91368	FIB
4.739	6.33586	PC		-11.2351	1.30999	PC
4.34052	-7.69292	DTL		-6.57868	-3.32269	DTL
6.20106	-3.14259	TAL		-6.62519	7.60266	TAL
-4.05796	-5.64496	PT		-5.10411	-8.12412	PT
2.02487	-6.93492	DTL		-7.27132	-4.32637	DTL
7.28354	-2.82385	TAL		-6.60685	7.88621	TAL
11.5285	-6.50789	TAL		-3.69694	8.24688	TAL
7.99011	4.56491	CNT		-8.77267	1.75385	CNT
4.65466	5.97379	PC		-11.3187	1.57171	PC
6.13878	7.50265	PC		-10.1294	0.596563	PC
-6.84539	0.469359	VSM/P		-0.625932	-15.7298	VSM/P
6.24416	-3.12324	TAL		-6.32568	7.25897	TAL
5.43399	7.8733	PC		-10.7247	1.17471	PC
-3.69647	-6.27406	PT		-4.69829	-7.28013	PT
2.77583	2.14099	TAL		-2.98513	8.78566	TAL
11.0135	-6.93707	TAL		-3.1846	7.95427	TAL
2.77682	2.08705	TAL		-3.50375	9.53765	TAL
-9.5713	-1.69159	FIB		6.57182	-4.84919	FIB
-12.5023	2.44481	EC		-1.8624	-16.1314	EC
5.96889	7.94703	PC		-10.5517	1.41159	PC
0.635678	13.4527	IC		-1.00167	16.7036	IC
0.667845	13.5314	IC		-0.793938	16.6057	IC
0.215435	3.51179	IMM		-7.30362	2.04383	IMM
2.33534	-7.49755	DTL		-6.97011	-4.08936	DTL
-3.94124	-2.38922	PT		-5.2567	-9.9197	PT
10.587	-5.74723	TAL		-1.71386	7.47	TAL
-9.96066	-3.62953	FIB		6.522	-4.50991	FIB
11.4033	-6.6882	TAL		-2.64342	8.98683	TAL
10.655	-5.85651	TAL		-1.8248	8.5864	TAL
0.92224	13.2524	IC		-1.05511	16.7679	IC
11.5079	-5.94466	TAL		-2.63927	9.35869	TAL
7.10927	-2.94982	TAL		-6.43399	7.98895	TAL
5.25224	8.24972	PC		-11.0095	1.28931	PC
3.7182	-7.8242	DTL		-6.6228	-3.54419	DTL
6.31202	-4.05328	TAL		-6.35657	7.21941	TAL
5.36476	8.29125	PC		-10.4769	1.20149	PC
-1.33325	0.575686	PT		-5.12424	-9.68423	PT
2.57852	-7.52594	DTL		-6.82219	-3.86096	DTL
5.4547	8.1731	PC		-10.5875	1.2476	PC
3.90904	-7.46706	DTL		-6.2683	-2.9372	DTL
4.01258	-7.53904	DTL		-6.58323	-3.38269	DTL
10.2878	-3.17811	TAL		-4.26072	10.7838	TAL
5.44485	8.27998	PC		-10.8154	1.56573	PC
-7.39155	5.21811	IMM		12.3652	-6.11337	IMM
5.16814	7.97345	PC		-10.9482	1.36097	PC
3.033	2.27768	TAL		-2.89022	8.47712	TAL
3.51661	-6.8815	DTL		-6.86429	-3.67316	DTL
-7.96195	-3.01233	FIB		6.36536	-5.38479	FIB
0.470031	1.26263	PT		-2.71663	9.86125	PT
-0.586834	2.11395	PT		1.78853	-7.04059	PT
6.74146	-3.10123	TAL		-6.4363	7.73331	TAL
-9.62311	-2.30896	FIB		6.60919	-4.88464	FIB
-3.6709	-2.24195	PT		-5.95746	-9.96194	PT
11.5615	-6.49899	TAL		-2.05645	8.37757	TAL
-9.38972	-0.641765	FIB		6.12299	-4.42791	FIB
-0.898462	4.51796	IMM		5.33425	-15.8251	IMM
-15.4912	2.70694	EC		-3.03053	-15.6897	EC
5.69405	8.13105	PC		-10.7408	1.52005	PC
-10.0015	-3.13483	FIB		6.52022	-4.56796	FIB
-1.44266	1.64341	PT		-6.76194	6.31877	PT
11.1551	-5.80899	TAL		-2.74181	8.87972	TAL
9.24686	-3.85804	TAL		-2.09343	5.81938	TAL
1.66236	-6.55177	DTL		-7.32604	-4.86635	DTL
-3.96503	-4.20635	PT		-5.67886	-7.92316	PT
9.33105	-3.20032	PT		-6.08449	9.32974	PT
10.8339	-6.43743	TAL		-1.93852	7.61132	TAL
11.1664	-6.72563	TAL		-2.85889	8.2911	TAL
10.3684	-5.47106	TAL		-2.97959	7.53175	TAL
-0.505238	13.7244	IC		-1.49535	16.0461	IC
10.2919	-6.70751	TAL		-2.36636	7.9314	TAL
-0.0134432	13.531	IC		-0.252722	16.3966	IC
5.1119	8.15895	PC		-10.8121	1.69555	PC
2.56187	2.70066	IC		1.76267	-7.07739	IC
10.8205	-6.20879	TAL		-2.23891	9.20394	TAL
5.19374	7.21477	PC		-11.1083	1.52298	PC
0.760777	-4.50163	PT		-7.91283	-6.27607	PT
11.4538	-7.07343	TAL		-2.74932	9.24298	TAL
6.02379	7.78372	PC		-10.925	1.42311	PC
-9.97897	-2.65425	FIB		6.57548	-4.71965	FIB
2.31981	-7.54076	DTL		-6.89717	-4.03394	DTL
3.69557	-7.5585	DTL		-6.36733	-2.97813	DTL
1.22693	1.44729	TAL		-3.08892	9.01532	TAL
9.28011	-6.52104	TAL		-2.80777	8.53852	TAL
10.8116	-6.77326	TAL		-1.84911	8.96198	TAL
10.7357	-7.08392	TAL		-2.44977	8.03396	TAL
6.08145	-3.38567	TAL		-6.64212	6.79492	TAL
-8.4163	-2.19432	FIB		6.5759	-4.6373	FIB
-0.788445	0.761375	CNT		-6.54541	5.7563	CNT
-2.63056	0.818445	IMM		6.79156	-4.1767	IMM
2.31771	-7.41744	DTL		-6.81754	-3.88488	DTL
-7.79235	4.92756	IMM		11.4689	-5.67658	IMM
-4.15546	-4.77238	PT		-5.04333	-8.40421	PT
-0.258762	13.7872	IC		0.092062	16.4046	IC
-4.1356	-2.68212	PT		-5.60781	-10.2331	PT
-4.15137	-4.70169	PT		-5.18035	-8.32781	PT
-12.7996	1.12423	EC		-1.24758	-16.0617	EC
9.52917	-4.39232	TAL		-3.57315	7.81469	TAL
-9.45201	-3.16367	FIB		6.70286	-4.80643	FIB
5.33574	6.75104	PC		-11.0221	1.31525	PC
-9.83327	-1.79784	FIB		6.88911	-4.54266	FIB
3.45583	-7.10897	DTL		-6.47213	-3.21024	DTL
8.58731	-1.93548	TAL		-6.23773	8.61293	TAL
5.71116	-3.51472	TAL		-6.80025	6.62115	TAL
3.06621	2.03385	TAL		-2.93448	8.30751	TAL
9.35458	-6.7098	TAL		-2.53097	8.52265	TAL
11.3386	-6.43908	TAL		-3.64543	7.94784	TAL
-7.02011	1.74836	VSM/P		5.22127	-4.41934	VSM/P
5.41134	8.14428	PC		-10.6804	1.70129	PC
11.1948	-6.95033	TAL		-2.33843	8.82344	TAL
-1.2795	0.549401	PT		-4.93021	-9.14325	PT
11.0562	-6.79469	TAL		-3.11476	8.44842	TAL
7.00849	6.3996	CNT		-10.4173	1.13863	CNT
5.90655	8.09221	PC		-11.2522	1.41178	PC
11.3097	-6.89769	TAL		-2.86443	7.94452	TAL
4.72831	6.40273	PC		-11.1832	0.966642	PC
10.8563	-6.52125	TAL		-3.51442	8.01995	TAL
-15.2878	2.47788	EC		5.24412	-4.47828	EC
-0.925563	-3.87184	PT		-7.52038	-8.0721	PT
-3.75105	-2.24077	PT		-6.3062	-9.4894	PT
1.89037	-3.9924	PT		-8.84233	-6.93455	PT
5.85457	8.22716	PC		-10.7298	1.30353	PC
3.13867	-7.44758	DTL		-6.47427	-3.46131	DTL
2.38999	1.83483	TAL		-3.5659	9.55589	TAL
5.8351	-3.61911	TAL		-6.70607	6.49535	TAL
0.829985	-3.80036	PT		-8.28163	-6.72282	PT
2.09724	-3.93732	PT		-8.96304	-6.99995	PT
3.03509	1.99144	TAL		-6.66675	-3.16003	TAL
2.19099	-5.08807	PT		-0.417268	-15.7154	PT
-14.7434	2.37199	EC		-2.81287	-16.0444	EC
6.09845	-3.37988	TAL		-6.41742	7.21971	TAL
6.31233	7.91369	PC		-10.9699	1.46082	PC
-1.45702	10.0886	IC		5.66588	13.5551	IC
-15.028	2.66654	EC		-3.11124	-15.934	EC
-15.6919	2.65779	EC		-2.90086	-15.8687	EC
5.49686	8.26557	PC		-10.5392	1.71023	PC
6.23128	7.84738	PC		-10.7175	1.6257	PC
5.2471	8.20683	PC		-10.7451	1.65157	PC
-3.93915	-2.12888	PT		-6.13055	-10.6926	PT
-3.49384	-2.01629	PT		-6.29365	-10.8675	PT
1.3789	-6.69243	DTL		-7.0677	-4.28884	DTL
1.95396	1.65973	TAL		-6.81104	-3.16113	TAL
-3.04246	7.05785	IMM		5.4233	-4.44609	IMM
-9.77449	-3.48781	FIB		6.60935	-4.29285	FIB
7.39953	2.67257	DCT		-7.18093	1.90139	DCT
-9.84306	-3.06209	FIB		6.44915	-4.89083	FIB
4.21264	-7.79846	DTL		-6.49858	-3.30245	DTL
5.84571	-3.29804	TAL		-6.77418	6.43	TAL
-10.1802	-3.20261	FIB		6.46289	-4.7012	FIB
-0.398699	3.98858	IMM		5.25809	-15.7693	IMM
-12.7878	0.0690873	EC		-0.422795	-15.7876	EC
-9.32494	-1.46778	FIB		6.96637	-4.66597	FIB
11.4121	-6.82915	TAL		-2.46013	8.27183	TAL
10.9375	-7.02869	TAL		-2.66525	8.42905	TAL
-14.5778	2.05003	EC		-2.22396	-16.223	EC
-3.74273	-5.1421	PT		-5.01398	-8.98526	PT
3.03411	-7.53573	DTL		-6.78779	-3.80138	DTL
10.2574	-7.01892	TAL		-2.5844	8.2999	TAL
10.7963	-6.8182	TAL		-2.5414	8.3681	TAL
6.30613	-3.18611	TAL		-6.69917	7.10665	TAL
11.516	-6.79851	TAL		-3.12223	8.31594	TAL
-9.23104	-0.168796	FIB		6.41049	-4.49463	FIB
5.05367	7.13755	PC		-11.1285	1.44982	PC
2.62485	-6.29163	PT		-7.23097	-4.52598	PT
10.6595	-5.99287	TAL		-2.36289	8.73055	TAL
-3.73165	-2.02624	PT		-5.86672	-10.7908	PT
-15.5207	2.68707	EC		-3.15063	-15.8372	EC
5.65395	-3.80174	TAL		-6.58475	-2.5847	TAL
-0.762194	-3.36712	PT		-8.74765	-7.18611	PT
5.2948	8.3435	PC		-11.1065	1.52402	PC
5.0987	8.22073	PC		-10.8668	1.67599	PC
2.43624	-7.39842	DTL		-7.13475	-4.29223	DTL
5.33069	8.1817	PC		-10.5966	1.51899	PC
2.90176	-1.90152	PEC		0.588488	-2.46618	PEC
2.4156	-7.35588	DTL		-7.18265	-4.35373	DTL
2.82687	-7.46736	DTL		-6.85572	-3.95417	DTL
1.57913	11.1554	IC		-11.1401	1.68145	IC
-7.033	5.1801	IMM		12.1088	-6.82684	IMM
11.3919	-7.08204	TAL		-3.42873	8.40158	TAL
-6.58572	-0.403216	VSM/P		5.19473	-4.40734	VSM/P
10.6176	-5.78284	TAL		-1.90775	8.73304	TAL
5.75973	-3.50558	TAL		-6.80127	6.54132	TAL
-10.0025	-3.65001	FIB		6.48276	-4.53179	FIB
5.80373	7.92252	PC		-10.5585	1.78661	PC
-14.7455	2.30079	EC		-2.84815	-16.1533	EC
-7.60915	4.60661	IMM		11.4231	-5.58722	IMM
5.88944	4.48281	CNT		-7.61138	1.96315	CNT
-9.77573	-2.06529	FIB		6.5947	-4.83963	FIB
5.40345	8.19759	PC		-10.4819	1.11425	PC
11.5569	-7.06371	TAL		-2.30155	8.05379	TAL
5.17308	7.85982	PC		-10.6204	1.56908	PC
0.566951	12.4792	IC		-1.16911	16.671	IC
6.66712	-2.87232	TAL		-6.54755	7.78168	TAL
9.54909	3.02994	DCT		-4.87204	0.225742	DCT
0.396234	13.5153	IC		-0.756944	16.3377	IC
-10.1038	-3.27463	FIB		6.38437	-5.03766	FIB
-9.84751	-1.70272	FIB		6.6989	-4.72001	FIB
10.5392	-6.80083	TAL		-2.39466	7.95005	TAL
0.807584	13.3286	IC		-1.276	16.4861	IC
-0.860396	4.47776	IMM		5.10215	-15.604	IMM
-9.54973	-1.31842	FIB		6.48088	-5.12551	FIB
-3.72752	-6.44143	PT		-5.1595	-5.98536	PT
6.66466	-3.00538	TAL		-6.30318	7.86348	TAL
3.6725	-7.56571	DTL		-6.6783	-3.3762	DTL
7.94266	4.98327	CNT		-9.12186	0.145905	CNT
7.51608	-3.94657	TAL		-5.5129	7.44881	TAL
-7.2335	5.33313	IMM		12.4556	-6.41896	IMM
-9.22899	-2.52792	FIB		6.68118	-4.91383	FIB
5.55892	8.13889	PC		-10.9183	1.55701	PC
-10.1368	-3.08546	FIB		6.44153	-4.60062	FIB
0.858053	12.0619	IC		-1.23232	16.6742	IC
-7.40598	4.68399	IMM		12.0035	-6.66197	IMM
5.51001	-4.09973	TAL		-6.55223	5.72117	TAL
11.3766	-6.34366	TAL		-2.74462	8.12899	TAL
5.67375	-3.62459	TAL		-6.69688	6.52851	TAL
7.8267	-3.45443	TAL		-5.80007	8.10629	TAL
-1.61571	10.0002	IC		5.36079	13.6394	IC
-4.12766	-2.35293	PT		-5.67296	-9.54169	PT
2.28341	-7.47777	DTL		-6.77458	-3.8906	DTL
-9.75949	-1.55204	FIB		6.68094	-4.67946	FIB
2.0983	3.16851	TAL		-12.3439	0.279562	TAL
10.8599	-6.52428	TAL		-2.7509	9.50291	TAL
-15.3463	2.42787	EC		-2.84391	-15.7854	EC
-0.591666	2.07116	PT		-5.10264	-9.85712	PT
11.6894	-6.15744	TAL		-2.91896	8.30433	TAL
-0.718758	-5.3832	PT		-7.29252	-6.06154	PT
-15.6196	2.43494	EC		-3.18812	-15.7991	EC
5.56681	8.10643	CNT		-10.6866	1.65647	CNT
6.44474	-3.13285	TAL		-6.41346	7.56931	TAL
-9.15685	-2.6818	FIB		6.4762	-4.67188	FIB
11.4853	-6.78476	TAL		-2.76851	8.50795	TAL
5.45643	8.42351	PC		-10.7172	1.56091	PC
-13.0769	-0.275192	EC		-0.434136	-15.8945	EC
6.62785	-3.00455	TAL		-6.39738	7.56552	TAL
5.41439	8.22299	PC		-11.0163	1.30997	PC
6.15686	7.93411	PC		-11.3028	1.42192	PC
8.78637	-2.89706	TAL		-4.87305	9.24419	TAL
-3.8189	2.45088	POD		0.836681	-0.718681	POD
1.36326	11.427	IC		-10.8691	1.48801	IC
-12.8475	1.33828	EC		-0.988695	-16.007	EC
11.0763	-5.72218	TAL		-2.1417	9.28413	TAL
11.1655	-6.83738	TAL		-2.58747	7.9356	TAL
6.97065	5.93081	CNT		-9.74475	0.611957	CNT
-4.9998	7.10225	IMM		2.28583	-11.2476	IMM
-3.98532	-5.77429	PT		-4.9203	-7.89012	PT
-10.1181	-2.7951	FIB		6.63029	-4.42234	FIB
-0.168156	13.7669	IC		-0.0422203	16.4861	IC
-4.09217	-5.49132	PT		-4.86172	-8.26258	PT
11.5267	-6.65585	TAL		-2.8385	8.55402	TAL
5.74844	7.77988	PC		-10.616	1.53075	PC
11.342	-5.07854	TAL		-2.32639	9.53685	TAL
-9.33328	-0.585493	FIB		6.5466	-4.76684	FIB
-12.9261	0.636583	EC		-1.23701	-15.791	EC
-0.805435	4.38994	IMM		5.23657	-15.7463	IMM
-9.27609	-0.693918	FIB		5.96254	-4.6473	FIB
11.1728	-6.35997	TAL		-2.15757	9.22262	TAL
10.28	-6.47146	TAL		-3.0044	8.2461	TAL
-13.5886	2.14282	EC		-2.95913	-15.8873	EC
-0.412762	1.51331	PT		1.70346	-6.99676	PT
-9.24829	-1.03413	FIB		6.07272	-4.85782	FIB
-7.23632	5.32957	IMM		12.1926	-6.43644	IMM
5.5261	-3.89827	TAL		-6.60922	-2.72002	TAL
3.35048	-7.56499	DTL		-6.77031	-3.59424	DTL
5.66042	8.24354	PC		-10.4769	1.86025	PC
5.05114	8.22111	PC		-10.343	1.58485	PC
11.5961	-6.89322	TAL		-2.32901	8.73679	TAL
-9.37588	-3.0605	FIB		6.6449	-4.54092	FIB
2.38668	1.30675	TAL		-2.89878	7.14365	TAL
4.36723	-7.64399	DTL		-6.49674	-3.31116	DTL
10.2374	-3.5467	TAL		-3.9447	10.1265	TAL
-0.485686	-6.1215	PT		-7.30736	-5.11579	PT
5.76446	8.21536	PC		-10.846	1.42591	PC
11.3623	-6.84083	TAL		-2.49124	8.71327	TAL
11.332	-7.14756	TAL		-2.64638	9.16485	TAL
-12.9692	0.178987	EC		-0.432109	-15.7078	EC
8.7978	-2.31928	TAL		-5.04178	9.95503	TAL
-14.9062	2.23416	EC		-3.26438	-16.0291	EC
11.1987	-4.93758	TAL		-2.9181	10.2259	TAL
9.95084	-6.37815	TAL		-2.3994	9.39806	TAL
10.5131	-3.79081	TAL		-3.24366	10.4968	TAL
2.88212	-6.02814	PT		-6.65309	-3.02029	PT
0.69045	13.476	IC		-0.784448	16.5224	IC
11.4708	-6.29891	TAL		-2.21206	8.58061	TAL
-6.39173	-0.185742	VSM/P		5.2308	-4.44257	VSM/P
-4.06639	-3.05658	PT		-5.67931	-10.4586	PT
-1.38833	0.549401	PT		-5.66517	-10.624	PT
11.2703	-6.92031	TAL		-2.84107	8.02023	TAL
-12.8912	0.342478	EC		-1.01311	-15.8072	EC
2.17336	3.11438	TAL		-12.4661	-0.347043	TAL
-3.87623	-2.27235	PT		-5.34545	-9.46644	PT
10.5072	-5.2277	TAL		-2.11281	7.33438	TAL
-2.95684	-6.09948	PT		-5.51662	-7.4525	PT
-14.8445	2.1313	EC		-2.75468	-16.0566	EC
-1.43944	1.68049	PT		-4.99875	-9.08423	PT
-13.4302	2.14157	EC		-2.92652	-16.2178	EC
5.66828	8.21188	PC		-10.6099	1.8156	PC
3.52157	1.05435	TAL		-5.24163	8.14318	TAL
2.35906	-6.5881	DTL		-7.26851	-4.7956	DTL
2.78478	1.89145	TAL		-6.4302	7.81088	TAL
-9.21061	-1.4956	FIB		6.81405	-4.52197	FIB
10.0702	-6.87346	TAL		-2.12986	8.8567	TAL
1.04708	12.5524	IC		-1.13121	16.7495	IC
-7.31804	5.23809	IMM		12.2763	-6.85767	IMM
2.64125	-7.50432	DTL		-6.54287	-3.76343	DTL
9.50084	-6.66412	TAL		-2.2087	8.19209	TAL
-4.88956	7.35201	IMM		3.77137	-8.95576	IMM
-5.88001	5.93949	IMM		11.7281	-8.85009	IMM
4.09779	-7.72939	DTL		-6.53192	-3.16612	DTL
8.18923	-2.56679	TAL		-6.19271	8.26666	TAL
2.43912	3.19363	PC		-12.4882	0.0256336	PC
3.65466	-7.57746	DTL		-6.48181	-2.88517	DTL
11.3367	-4.96792	TAL		-2.90959	9.40101	TAL
-9.16834	-2.49785	FIB		6.7734	-4.70345	FIB
3.83267	-7.73332	DTL		-6.82517	-3.10673	DTL
11.1176	-6.01432	TAL		-2.26332	8.25501	TAL
2.55491	1.86275	TAL		-3.05724	8.15688	TAL
5.75977	7.62696	PC		-10.2502	0.423915	PC
6.43748	8.10018	PC		-11.2228	0.999433	PC
10.9234	-5.15936	TAL		-3.37299	8.25079	TAL
-9.57484	-2.06707	FIB		6.73212	-4.56837	FIB
5.60569	8.13267	PC		-10.5088	1.2021	PC
2.84515	2.21827	TAL		-4.08658	9.22533	TAL
4.94925	8.03332	PC		-10.7183	1.24915	PC
-9.7085	-1.40244	FIB		6.49679	-5.1404	FIB
10.5751	-5.5366	TAL		-2.09216	8.25461	TAL
1.46127	1.54074	TAL		-6.65973	-3.02382	TAL
2.29988	-7.34283	DTL		-6.86715	-4.03521	DTL
-9.52716	-1.10162	FIB		6.26298	-4.83923	FIB
5.54053	8.13349	PC		-10.4	1.13052	PC
1.48139	1.5532	TAL		-6.88296	-3.23712	TAL
1.30312	0.887559	PT		-6.95882	-4.52196	PT
8.83896	-6.26853	TAL		-2.4481	8.457	TAL
1.59477	-6.65203	DTL		-7.31088	-4.73345	DTL
-1.10467	1.84271	PT		-5.25303	-9.65846	PT
2.49077	-7.62326	DTL		-6.72471	-3.94576	DTL
7.80268	5.11141	CNT		-9.95146	0.695063	CNT
-9.94174	-2.18746	FIB		6.87282	-4.79977	FIB
2.39338	-7.47483	DTL		-6.89939	-4.05498	DTL
1.10473	-4.50833	PT		-8.40172	-7.02032	PT
7.002	6.66295	PC		-10.5873	1.63071	PC
5.83851	-3.52766	TAL		-6.94875	6.49591	TAL
9.6072	-2.71672	TAL		-5.1409	9.85182	TAL
5.44626	7.94533	PC		-10.5488	1.28921	PC
5.10885	8.41216	PC		-11.0595	1.39529	PC
6.79036	-3.40654	TAL		-6.0447	7.64741	TAL
5.22604	6.44548	PC		-10.734	1.50279	PC
10.2787	-6.93342	TAL		-2.37205	9.76914	TAL
-12.8042	0.0823923	EC		-0.573754	-15.4879	EC
-2.84668	6.90054	IMM		6.82175	5.84468	IMM
-15.0067	1.7626	EC		-0.452665	-15.6679	EC
0.843028	13.1434	IC		-1.24338	16.6518	IC
6.11369	7.70261	PC		-10.4652	1.80236	PC
-1.0171	-5.70178	PT		-7.41093	-4.75	PT
3.00021	2.34479	TAL		-2.83337	8.47465	TAL
11.5254	-6.44388	TAL		-2.90299	8.86651	TAL
-13.1525	0.484612	EC		-0.652613	-15.966	EC
6.67589	7.12441	PC		-10.044	1.71661	PC
7.40188	-3.6256	TAL		-3.75252	8.09404	TAL
-0.956775	4.56621	IMM		5.11408	-15.6477	IMM
2.39845	3.41045	PC		-11.7968	1.28929	PC
0.399607	13.4142	IC		-1.3306	16.2867	IC
-3.72123	-3.80562	PT		-5.93436	-8.88474	PT
-12.8479	0.706728	EC		-1.29864	-15.9925	EC
-12.7649	0.825281	EC		-0.728913	-15.8413	EC
10.7208	-3.54931	TAL		-3.86654	10.5825	TAL
8.90304	-4.57557	TAL		-3.66573	10.0785	TAL
-2.22939	-5.37637	PT		-5.90681	-7.93309	PT
11.6522	-6.12253	TAL		-2.07438	8.10375	TAL
-6.08011	5.68509	IMM		11.8757	-8.51988	IMM
2.73426	2.22573	TAL		-3.42129	9.40853	TAL
-5.93278	5.51347	IMM		11.3264	-8.39057	IMM
1.05111	13.2474	IC		-0.953684	16.8004	IC
10.2323	-6.4601	TAL		-2.61741	8.6956	TAL
-9.44497	-1.33756	FIB		6.5719	-4.80599	FIB
3.16987	-7.45599	DTL		-6.80891	-3.48198	DTL
2.27448	3.38917	PC		-12.5212	-0.187617	PC
-4.08445	-5.82876	PT		-4.71765	-7.25459	PT
-1.24644	1.82028	PT		-5.20053	-9.37647	PT
-9.87968	-3.5905	FIB		6.30809	-4.63728	FIB
1.17487	-4.89023	PT		-7.97323	-6.22347	PT
-13.2635	0.442156	EC		-0.618338	-15.8328	EC
-4.19052	-3.65675	PT		-5.49111	-9.38572	PT
5.27897	8.35924	PC		-11.0247	1.2666	PC
-9.98942	-2.32655	FIB		6.75462	-4.44782	FIB
-1.32041	1.64282	PT		-5.31253	-10.1491	PT
4.3745	5.71551	PC		-11.2707	1.36477	PC
5.68843	8.24392	PC		-11.0146	1.43276	PC
-13.0747	0.924971	EC		-0.972768	-16.035	EC
11.5267	-6.73822	TAL		-2.60721	8.55096	TAL
1.85938	-6.78592	DTL		-7.21116	-4.4617	DTL
-3.05484	-4.65989	PT		-5.53196	-8.4372	PT
6.57777	-2.8947	TAL		-6.47048	7.68925	TAL
-3.96057	-3.27495	PT		-5.20568	-9.42027	PT
10.1714	-4.50854	TAL		-3.14407	9.53345	TAL
6.32081	7.79784	PC		-10.4363	1.03378	PC
0.912173	13.3553	IC		-1.39663	16.4577	IC
1.91963	-7.04688	DTL		-7.13891	-4.40636	DTL
-13.181	0.265442	EC		-0.695957	-15.7617	EC
-3.56689	-5.79308	PT		-4.70931	-6.7537	PT
10.935	-6.76352	TAL		-2.55436	8.10953	TAL
-12.7358	2.7987	EC		-2.48161	-16.0537	EC
-12.3643	2.40925	EC		-1.97226	-16.1436	EC
2.51346	-7.50318	DTL		-6.98592	-4.13542	DTL
0.31046	-5.24446	PT		-7.98435	-6.53239	PT
2.28626	3.29865	PC		-12.1152	0.0397309	PC
-0.941859	4.16269	IMM		5.18253	-15.6029	IMM
-5.43455	4.62835	IMM		10.4219	-9.17563	IMM
-7.8553	-1.56652	FIB		6.72845	-4.31543	FIB
11.4492	-6.27963	TAL		-2.56024	9.07519	TAL
-7.28029	5.22855	IMM		12.5601	-6.22035	IMM
-1.47642	0.939925	PT		-5.24992	-8.65903	PT
6.08744	8.08082	PC		-10.5231	1.47461	PC
11.2619	-5.01544	TAL		-2.13415	9.60446	TAL
9.86449	-3.69832	TAL		-4.8217	9.9049	TAL
-0.927463	1.84944	PT		-4.85588	-8.72164	PT
-15.4828	2.17316	EC		-3.13679	-15.8827	EC
10.1381	-5.67962	TAL		-1.84769	7.87833	TAL
0.509352	13.5655	IC		-0.924061	16.7273	IC
-12.54	1.46452	EC		-0.669195	-15.7993	EC
-3.87848	-6.37299	PT		-4.91993	-7.32613	PT
-9.29708	-1.80614	FIB		6.31546	-4.83605	FIB
3.08038	2.16766	TAL		-5.60265	7.71404	TAL
10.7696	-7.12162	TAL		-2.58395	8.73788	TAL
1.47827	0.625986	TAL		-6.18884	6.20782	TAL
1.71639	11.0728	PC		-10.4987	1.82581	PC
-13.1492	-0.473494	EC		-0.456181	-15.6501	EC
4.60541	6.19584	PC		-11.0106	1.54148	PC
6.37156	-3.13015	TAL		-6.14792	7.31682	TAL
-9.6794	-1.09062	FIB		6.5845	-4.90617	FIB
7.97184	-3.46109	TAL		-5.19127	8.36348	TAL
-3.98631	-4.80325	PT		-4.65851	-8.65612	PT
1.81078	-6.92866	DTL		-7.15017	-4.48808	DTL
9.35571	-2.84523	TAL		-4.88061	9.99875	TAL
11.0267	-4.42951	TAL		-3.2663	10.3729	TAL
7.53356	-4.05593	TAL		-4.75251	6.98015	TAL
2.13387	2.91928	TAL		-2.83292	8.01532	TAL
-4.2309	-3.4791	PT		-5.40511	-8.47477	PT
1.01959	12.1677	IC		-1.33747	16.608	IC
-15.5851	2.48095	EC		-2.29029	-16.1473	EC
4.051	-6.54716	TAL		-6.59719	-2.98851	TAL
-3.68702	2.74616	POD		0.812359	-0.749736	POD
2.48295	-7.54478	DTL		-7.08654	-4.2254	DTL
6.73828	-3.10561	TAL		-6.20367	7.66104	TAL
10.3195	-5.06627	TAL		-1.46836	7.56737	TAL
11.0516	-5.44575	TAL		-2.42208	9.74019	TAL
10.1768	-6.71028	TAL		-2.93082	8.12887	TAL
0.650826	13.3907	IC		-1.0699	16.4823	IC
-0.376461	-4.31496	PT		-7.82645	-6.52305	PT
9.87499	-4.47854	TAL		-2.61217	6.96142	TAL
5.76236	7.83544	PC		-10.453	1.21902	PC
10.4569	-4.96307	TAL		-1.58348	7.92145	TAL
11.4113	-6.46584	TAL		-2.10298	8.51	TAL
-13.0545	-0.16212	EC		-0.685386	-15.6699	EC
-2.91602	6.31646	IMM		9.32566	2.87574	IMM
6.86989	-2.96407	TAL		-6.46082	7.91575	TAL
-14.9366	2.54534	EC		-3.2016	-15.802	EC
3.14049	1.72194	TAL		-2.34926	8.01736	TAL
10.5534	-5.86604	TAL		-3.06229	7.66816	TAL
-10.0401	-2.27584	FIB		6.53716	-4.6569	FIB
1.6053	1.80528	TAL		-3.52347	7.70223	TAL
-13.0147	0.306534	EC		-0.315556	-15.7543	EC
5.75538	-3.5555	TAL		-6.77811	6.40318	TAL
-12.7892	-0.310146	EC		-0.519631	-15.7293	EC
-14.5179	2.30152	EC		-2.90713	-15.9063	EC
10.236	-6.63101	TAL		-3.26926	7.80268	TAL
-6.41283	-0.304609	VSM/P		5.14455	-4.35597	VSM/P
0.961469	13.2851	IC		-1.12173	16.5599	IC
-0.877516	1.85029	PT		-5.12826	-9.87286	PT
-13.0082	-0.424594	EC		-0.52779	-15.824	EC
-4.30904	-3.39147	PT		-5.03712	-7.86302	PT
10.1671	-5.79158	TAL		-3.01012	9.94542	TAL
-10.1178	-3.1026	FIB		6.53237	-4.64317	FIB
-13.3244	-0.136382	EC		-0.905642	-15.7554	EC
5.03315	7.43173	PC		-10.9167	1.59641	PC
-3.97992	-4.46713	PT		-5.36426	-8.37282	PT
2.32716	-7.42567	DTL		-7.11741	-4.29614	DTL
6.03687	-3.32322	TAL		-6.3858	7.06045	TAL
-9.89831	-3.00714	FIB		6.5022	-4.30047	FIB
-12.5265	0.352251	EC		-0.583735	-15.8488	EC
-0.399158	13.7314	IC		-0.951293	16.0781	IC
-0.84719	-4.35718	PT		-7.66841	-7.90491	PT
9.416	-6.58901	TAL		-2.3683	8.27246	TAL
-0.81596	4.49119	IMM		5.18961	-15.7141	IMM
-4.40091	-4.60292	PT		-4.57164	-7.17648	PT
-0.0296835	-5.59527	PT		-7.66347	-6.13941	PT
-12.8758	0.384024	EC		-0.624178	-15.8276	EC
-7.29541	4.43417	IMM		12.2057	-6.2355	IMM
1.88563	3.23915	TAL		-12.3723	0.280231	TAL
11.3693	-5.24884	TAL		-2.71309	9.36116	TAL
-9.7521	-1.57275	FIB		6.55409	-5.10525	FIB
-15.6302	2.78448	EC		-3.09376	-15.9963	EC
-0.891523	4.50837	IMM		5.13182	-15.6658	IMM
-10.2188	-3.28249	FIB		6.48527	-4.59746	FIB
11.3484	-7.03478	TAL		-2.63235	8.14742	TAL
-9.82617	-2.90941	FIB		6.40018	-5.07947	FIB
2.99224	2.01058	TAL		-2.78058	9.14304	TAL
-12.4874	4.49569	EC		-4.51386	-15.988	EC
-15.6822	2.64806	EC		-2.90066	-15.8489	EC
5.52452	8.11102	PC		-10.5531	1.19724	PC
-11.9154	-0.506392	EC		-0.640423	-15.6383	EC
5.51496	-3.81058	TAL		-6.7062	5.8317	TAL
-6.43517	0.299165	VSM/P		5.08976	-4.30765	VSM/P
9.81779	-6.74777	TAL		-2.76104	8.15073	TAL
3.0127	2.23848	TAL		-2.902	8.55418	TAL
5.17173	6.72532	PC		-11.3083	1.42528	PC
-9.85074	-1.44848	FIB		6.45041	-4.6382	FIB
-1.32652	0.551081	PT		-5.09419	-8.29787	PT
-14.7651	2.11164	EC		-2.48282	-16.1748	EC
-9.10558	-0.615975	FIB		5.44797	-4.55073	FIB
4.6732	6.0999	PC		-11.223	1.50686	PC
3.91401	-6.86544	DTL		-6.56353	-3.01439	DTL
-10.0094	-3.22868	FIB		6.48542	-4.50332	FIB
-4.27616	2.43302	POD		0.755316	-0.791086	POD
8.81249	-2.16408	TAL		-5.76609	9.59504	TAL
8.95875	-4.15742	TAL		-3.39266	9.39878	TAL
-0.203957	10.3028	IC		5.53837	13.7444	IC
-4.57064	7.3212	IMM		3.28082	-9.54569	IMM
5.21984	-4.47798	TAL		-9.36293	2.34009	TAL
-2.26009	-3.80164	PT		-6.7583	-8.23865	PT
-9.57069	-3.47781	FIB		6.4368	-4.83468	FIB
-3.47196	6.03666	IMM		7.69569	2.4551	IMM
6.67104	-3.28289	TAL		-6.28434	7.20151	TAL
10.4168	-5.85148	TAL		-3.0615	8.18043	TAL
5.42572	8.01407	PC		-10.4289	1.72354	PC
6.36226	-3.48256	TAL		-6.46188	6.88461	TAL
-12.66	0.862178	EC		-0.389035	-15.8838	EC
-10.0829	-2.651	FIB		6.75237	-4.70516	FIB
-13.0714	0.0489333	EC		-0.616901	-15.8475	EC
-9.32399	-1.12013	FIB		5.66	-4.4562	FIB
3.62715	-7.19296	DTL		-6.31538	-2.98681	DTL
-9.65073	-1.84629	FIB		6.73246	-4.41528	FIB
10.9617	-7.00274	TAL		-2.4397	8.446	TAL
2.39679	-6.65376	DTL		6.46117	-4.62018	DTL
-15.424	2.37821	EC		-3.13593	-15.7543	EC
-9.93015	-3.6338	FIB		6.6066	-5.05056	FIB
2.53913	3.26257	PC		-11.9598	1.04666	PC
5.73229	-4.23297	TAL		-6.5819	-2.52191	TAL
5.85115	-3.47238	TAL		-6.4969	7.2861	TAL
-9.86976	-3.26446	FIB		6.62735	-4.85403	FIB
9.61578	-4.47721	TAL		-1.5245	7.15759	TAL
6.23822	-3.13401	TAL		-6.26744	7.93156	TAL
-13.1136	0.965345	EC		-1.10246	-15.8725	EC
-9.87161	-1.90285	FIB		6.77392	-4.95226	FIB
9.17366	-4.03836	TAL		-2.84903	6.31685	TAL
7.32193	-4.18642	TAL		-6.55798	-2.89259	TAL
11.72	-6.53148	TAL		-1.92813	8.4897	TAL
5.63812	-3.70956	TAL		-6.60704	5.89343	TAL
-7.08481	5.32825	IMM		11.8461	-6.69295	IMM
-3.73393	-6.02805	PT		-5.16983	-6.05315	PT
-4.10204	-3.93876	PT		-5.03311	-7.7043	PT
2.94855	2.11902	TAL		-2.90581	8.79924	TAL
11.5326	-6.84623	TAL		-2.50935	8.89003	TAL
-3.71859	-2.86713	PT		-5.80146	-8.80452	PT
-7.08872	0.469268	VSM/P		5.22308	-4.42195	VSM/P
5.71325	8.25305	PC		-10.9643	1.25415	PC
11.4438	-6.84154	TAL		-2.33994	8.4972	TAL
9.59565	-2.71115	TAL		-5.06782	10.2509	TAL
-15.6353	2.58726	EC		-2.48933	-16.0729	EC
1.19674	11.7319	IC		-1.23547	16.7618	IC
4.15328	-7.3043	DTL		-6.46772	-2.95631	DTL
-10.0006	-2.30541	FIB		6.53001	-4.492	FIB
11.2423	-6.85525	TAL		-2.77615	9.12714	TAL
11.4094	-6.17895	TAL		-2.24963	9.53079	TAL
-4.11124	-3.32254	PT		-5.4892	-8.24939	PT
7.56404	5.24206	CNT		-7.88252	1.52029	CNT
1.24204	-6.33801	DTL		-7.30733	-4.76106	DTL
-8.75687	0.426501	FIB		6.64163	-4.78797	FIB
-11.3125	-0.490095	EC		-3.57668	-15.7886	EC
-3.26463	6.93101	IMM		6.53029	5.87161	IMM
-6.53142	0.176181	VSM/P		5.17164	-4.39701	VSM/P
1.56675	1.94244	TAL		-12.082	-0.0904514	TAL
3.56722	-7.78344	DTL		-6.46362	-3.52522	DTL
-9.65448	-3.03322	FIB		6.41228	-5.24665	FIB
-8.97948	-0.917126	FIB		6.44876	-4.9414	FIB
6.61917	-3.46598	TAL		-6.56382	8.05678	TAL
2.91238	5.77688	PC		-7.63803	1.61911	PC
-9.86242	-2.18514	FIB		6.69273	-4.44189	FIB
-15.5023	2.4117	EC		-2.81683	-16.0384	EC
-2.78942	-4.55824	PT		-5.78563	-8.21852	PT
11.0821	-5.38981	TAL		-2.87076	8.90381	TAL
-9.65825	-1.67054	FIB		6.83946	-4.7984	FIB
5.91766	-3.47966	TAL		-6.65876	6.37944	TAL
-6.58274	-0.174656	VSM/P		5.33556	-4.53828	VSM/P
2.27259	2.90999	PC		-10.7011	1.46797	PC
-1.40859	1.00014	PT		-4.10704	0.187898	PT
-14.2824	1.86951	EC		-2.57837	-16.0933	EC
-10.2016	-3.21129	FIB		6.41087	-4.58455	FIB
-0.217749	13.9996	IC		0.235411	16.5213	IC
-3.0482	6.05928	IMM		7.81206	3.53512	IMM
-11.8841	0.434978	EC		-10.6725	2.07632	EC
5.39733	7.18818	PC		-10.9103	1.38156	PC
3.81215	-6.63682	DTL		-6.50721	-3.56121	DTL
-3.15123	7.42147	IMM		6.10164	3.67374	IMM
-0.33892	-5.67608	PT		-7.14287	-6.29007	PT
5.8709	-3.45054	TAL		-6.62977	-2.48972	TAL
-3.66058	-5.80682	PT		-4.84881	-6.61116	PT
-7.80365	4.69562	IMM		12.2214	-5.38216	IMM
-10.1382	-3.59345	FIB		6.34144	-4.67417	FIB
5.56002	8.16998	PC		-10.738	1.53518	PC
0.122171	-4.41686	PT		-8.42858	-7.64014	PT
10.1255	-5.57999	TAL		-2.69556	9.34432	TAL
3.58252	-7.53406	DTL		-6.77842	-3.0186	DTL
-10.027	-2.81586	FIB		6.56435	-4.49928	FIB
7.11285	5.7614	CNT		-9.84349	0.425247	CNT
-9.13952	-3.52194	FIB		6.4624	-4.64855	FIB
3.0124	2.31151	TAL		-1.92238	6.52944	TAL
-9.59826	-1.72572	FIB		6.56364	-4.97257	FIB
2.78416	-6.27823	PT		-6.99698	-4.0019	PT
-6.46313	-0.0404591	VSM/P		5.22037	-4.41488	VSM/P
2.05673	-6.38142	DTL		-7.09584	-4.27545	DTL
-6.8831	5.29933	IMM		12.0043	-6.52395	IMM
6.74273	-3.29453	TAL		-6.42563	6.10596	TAL
6.74203	-3.38665	TAL		-6.22236	7.38077	TAL
-0.828143	4.45824	IMM		2.1322	-7.41364	IMM
2.60093	-4.22424	PT		-8.38833	-6.22123	PT
11.2934	-6.13336	TAL		-3.05959	9.44741	TAL
-14.9179	2.57691	EC		-3.88024	-15.7669	EC
-12.9617	-0.0844	EC		-0.462491	-16.1619	EC
11.2539	-6.74288	TAL		-2.22121	7.73164	TAL
9.474	-6.37578	TAL		-2.86222	8.64316	TAL
-9.48364	-1.77916	FIB		6.32218	-4.6717	FIB
-3.89515	-3.752	PT		-5.10517	-8.56757	PT
-12.7365	1.49178	EC		-0.8632	-15.9838	EC
2.28424	-7.49496	DTL		-6.75644	-3.82061	DTL
2.25113	-7.3033	DTL		-7.00852	-4.14084	DTL
2.48937	3.51421	PC		-12.291	-0.140874	PC
3.53644	-6.77808	DTL		-6.81213	-3.55992	DTL
-13.3735	2.40492	EC		-2.63573	-16.175	EC
5.29049	7.7924	PC		-10.8449	1.62033	PC
10.4522	-4.29589	TAL		-3.63556	9.39498	TAL
5.53752	6.89285	PC		-10.8405	1.56321	PC
-14.7958	1.94107	EC		-2.72448	-16.075	EC
1.34258	-4.44955	PT		-8.92099	-7.15427	PT
-9.11412	-4.85535	FIB		-10.3691	1.78615	FIB
2.06406	-3.87164	PT		0.182721	-2.86727	PT
-9.68229	-3.30787	FIB		6.63672	-4.77841	FIB
-13.0464	-0.298243	EC		-0.375924	-15.7771	EC
0.625977	-4.04744	PT		-8.75488	-7.47744	PT
0.962476	-4.70691	PT		-8.84773	-6.68364	PT
-6.5146	-0.313402	VSM/P		5.0765	-4.32065	VSM/P
-12.5596	0.519856	EC		-0.284986	-15.7002	EC
-13.2671	0.0986768	EC		-0.773583	-15.9187	EC
7.79411	-2.82047	TAL		-6.20688	8.09375	TAL
6.0341	-3.55089	TAL		-6.23176	4.0196	TAL
2.43031	2.03394	TAL		-3.06472	8.11224	TAL
-0.394123	4.00294	IMM		5.15174	-15.6384	IMM
-6.61576	1.35711	VSM/P		5.09451	-4.34534	VSM/P
11.5687	-6.38532	TAL		-2.11619	9.01491	TAL
-7.47252	5.38403	IMM		12.0425	-7.06385	IMM
-14.6483	2.18353	EC		-2.84229	-15.9011	EC
-5.93457	5.80486	IMM		11.819	-8.54147	IMM
-15.508	2.26663	EC		-3.07787	-15.8845	EC
11.4853	-6.85709	TAL		-2.12216	7.77571	TAL
-2.83092	-5.25034	PT		-5.72984	-8.06532	PT
-12.1897	2.31198	EC		-1.00415	-16.1252	EC
-6.74521	1.57083	VSM/P		5.20581	-4.37851	VSM/P
3.02426	1.87012	TAL		-2.88068	9.19671	TAL
-0.285751	13.7626	IC		-0.0213987	16.4595	IC
7.32483	-3.38004	TAL		-6.39402	7.91575	TAL
11.3714	-6.59191	TAL		-2.71303	8.33646	TAL
5.37487	8.15041	PC		-10.7322	1.67604	PC
10.183	-6.32057	TAL		-3.00211	7.76915	TAL
11.1442	-4.60564	TAL		-3.17014	10.511	TAL
8.61321	-4.02857	TAL		-4.14822	9.76775	TAL
2.33645	-7.38364	DTL		-7.23643	-4.29084	DTL
-14.1929	2.04764	EC		5.54799	-4.51929	EC
6.35278	-3.3869	TAL		-6.23859	7.42599	TAL
-9.99308	5.05708	EC		-0.598802	-15.7392	EC
-13.1761	3.09939	EC		-4.43069	-15.8748	EC
2.2185	3.33604	PC		-12.2183	0.463652	PC
11.6235	-6.62529	TAL		-2.03623	9.37053	TAL
10.1261	-3.04775	TAL		-4.31217	10.2813	TAL
10.4641	-6.39532	TAL		-3.03919	10.3127	TAL
-13.0219	-0.296452	EC		-0.397481	-15.6922	EC
2.51456	3.27714	PC		-12.3047	-0.0756729	PC
-7.07623	5.39913	IMM		12.2523	-6.65314	IMM
5.90298	8.0621	PC		-10.6499	1.38035	PC
5.13887	8.25099	PC		-10.565	1.3849	PC
2.34296	1.95225	TAL		-3.95869	7.7069	TAL
1.07884	-4.6177	PT		-8.56955	-6.48249	PT
0.0635612	13.5466	IC		-0.00759506	16.8575	IC
-6.41793	0.317339	VSM/P		5.19882	-4.40077	VSM/P
-3.56774	-5.21182	PT		-5.84701	-7.71842	PT
-9.63896	-3.00408	FIB		6.50418	-5.0001	FIB
4.78482	-7.74032	DTL		-6.9952	-4.1278	DTL
4.85017	6.3556	PC		-10.7641	1.08898	PC
9.96408	-4.86047	TAL		-2.47937	8.30806	TAL
-3.83642	-2.57497	PT		-5.58936	-9.16433	PT
-9.31802	-0.69592	FIB		6.57462	-4.65197	FIB
2.41194	3.04684	PC		-12.3716	0.0105338	PC
11.1726	-6.94884	TAL		-2.36967	8.44319	TAL
-12.6313	2.87327	EC		-2.59714	-16.2844	EC
-9.06052	-0.758782	FIB		6.20059	-4.87221	FIB
3.78565	-6.04816	TAL		-6.73221	-3.54413	TAL
-0.798572	4.39281	IMM		5.31453	-15.843	IMM
-9.34655	-1.24818	FIB		6.27011	-4.83745	FIB
11.5189	-5.86689	TAL		-2.54052	8.37309	TAL
2.10188	3.23061	TAL		-12.3418	-0.0866952	TAL
11.2672	-6.2454	TAL		-2.18183	9.2708	TAL
4.38535	-7.72042	DTL		-6.60808	-3.44548	DTL
-13.0921	0.559953	EC		-0.894364	-16.0068	EC
5.76725	8.05791	PC		-10.7134	1.66484	PC
-0.906583	-5.30599	PT		-7.30167	-5.57347	PT
5.77182	8.10635	PC		-10.6766	1.41598	PC
3.49528	-7.60938	DTL		-6.53408	-3.07507	DTL
-13.1651	0.150599	EC		-0.654682	-15.9699	EC
6.50577	-3.12209	TAL		-6.18044	7.49307	TAL
3.17134	-7.18485	DTL		-6.59776	-3.67689	DTL
-6.6154	-0.427146	VSM/P		5.08882	-4.34786	VSM/P
11.2492	-6.51882	TAL		-2.64366	8.63658	TAL
-7.0963	5.35868	IMM		12.1811	-6.51733	IMM
3.27111	-6.60544	DTL		-6.42362	-3.24585	DTL
-4.142	-4.08435	PT		-4.97528	-8.4749	PT
-10.0496	-2.83188	FIB		6.56938	-4.66133	FIB
8.70936	-2.12295	TAL		-6.09251	9.33948	TAL
-9.7143	-3.64509	FIB		6.49748	-5.22559	FIB
8.60625	-2.05842	TAL		-6.2275	8.93158	TAL
2.76713	2.07099	TAL		-3.86083	7.5885	TAL
1.09492	13.1712	IC		-1.23489	16.7856	IC
-12.3442	1.32661	EC		-2.74272	-16.1345	EC
9.73305	-6.36043	TAL		-2.8865	7.86021	TAL
-13.1059	-0.477736	EC		-0.534325	-15.9578	EC
11.0993	-5.713	TAL		-1.96103	9.38666	TAL
3.84947	-7.74566	DTL		-6.60147	-3.24831	DTL
-9.94282	-3.62804	FIB		6.37047	-4.66275	FIB
2.8388	2.08015	TAL		-2.61029	8.38735	TAL
-9.68677	-3.58238	FIB		6.5066	-4.60975	FIB
-5.68971	5.24232	IMM		10.9246	-8.5827	IMM
5.53326	7.93124	PC		-10.8909	1.41645	PC
9.33039	-6.17517	TAL		-2.87462	8.22498	TAL
9.81415	-4.48298	TAL		-3.15442	10.2958	TAL
1.16259	-6.54833	DTL		-7.40748	-5.24535	DTL
-12.5637	2.06354	EC		-2.41766	-16.2437	EC
-6.02994	5.27672	IMM		11.3024	-8.24169	IMM
-9.69258	-1.3703	FIB		7.02462	-4.75709	FIB
11.372	-6.90461	TAL		-2.39489	8.47576	TAL
-7.09234	0.642298	VSM/P		5.20659	-4.38838	VSM/P
-9.51818	-3.40168	FIB		6.65336	-4.77443	FIB
-12.6857	0.85243	EC		-0.624581	-15.6948	EC
6.23476	4.93948	CNT		-9.64243	2.11895	CNT
10.9156	-4.52758	TAL		-3.20428	10.4815	TAL
1.79029	-6.85369	DTL		-7.26311	-4.5308	DTL
-9.89213	-1.67073	FIB		6.95714	-4.76217	FIB
6.06713	7.88324	PC		-11.1343	0.997726	PC
9.60046	-4.7415	TAL		-2.93879	8.87252	TAL
-6.46271	0.395436	VSM/P		5.08857	-4.33217	VSM/P
0.529338	13.4543	IC		-0.479856	16.2856	IC
5.72794	8.10254	PC		-10.6978	1.50765	PC
1.33096	1.47996	TAL		-6.76051	-3.88624	TAL
1.99278	3.16168	TAL		-11.7484	0.543716	TAL
5.31772	6.81142	PC		-10.6102	1.22732	PC
9.69102	-4.28795	TAL		-3.14058	8.91274	TAL
-6.68086	1.58372	VSM/P		5.11651	-4.35156	VSM/P
7.56531	-4.51883	TAL		-3.08969	7.00038	TAL
11.0361	-6.42872	TAL		-2.01795	7.97008	TAL
2.38998	-7.3816	DTL		-6.90941	-3.94728	DTL
3.46968	-7.74527	DTL		-6.48902	-3.17642	DTL
-12.9515	0.284207	EC		-1.73687	-16.1854	EC
10.2595	-6.40671	TAL		-2.55369	7.9472	TAL
10.6933	-5.1041	TAL		-2.20789	9.59207	TAL
-9.50727	-1.81708	FIB		6.76342	-4.37092	FIB
9.65659	-3.28578	TAL		-4.46197	9.73065	TAL
-15.4071	2.2321	EC		-2.93019	-15.9637	EC
7.72233	3.54717	DCT		-8.6198	1.67636	DCT
6.79399	4.96042	CNT		-8.91155	1.34745	CNT
-6.41008	0.313356	VSM/P		5.16256	-4.37275	VSM/P
-12.073	1.00247	EC		-0.537668	-15.7023	EC
2.375	3.52065	PC		-12.1562	0.709577	PC
9.39706	2.81319	DCT		-3.66911	0.544589	DCT
3.70867	-7.77058	DTL		-6.82793	-3.60637	DTL
-7.77578	4.88802	IMM		11.521	-5.90485	IMM
-3.45109	5.46348	IMM		-4.34852	-15.8534	IMM
-8.2054	-1.99119	FIB		6.74128	-4.82062	FIB
0.526381	2.3213	FIB		-6.71703	-2.78883	FIB
4.73029	-7.60134	DTL		-6.48579	-3.07294	DTL
1.07338	13.2157	IC		-0.986816	16.796	IC
6.44004	-3.09102	TAL		-6.46589	7.26531	TAL
2.0483	-7.05389	DTL		-7.26876	-4.60789	DTL
-5.08318	7.2075	IMM		2.33149	-8.93473	IMM
-1.25864	1.38722	PT		-5.21923	-9.9018	PT
10.429	-5.68426	TAL		-2.79853	7.58879	TAL
-12.7353	0.456306	EC		-0.731693	-15.9891	EC
6.14041	-3.41947	TAL		-6.27183	6.98057	TAL
3.26628	-7.22173	DTL		-6.89876	-3.96368	DTL
2.83654	2.2573	TAL		-3.18715	8.84122	TAL
1.86903	-6.9908	DTL		-7.26087	-4.52275	DTL
11.2208	-7.1302	TAL		-2.70885	9.40073	TAL
-15.0242	2.11034	EC		-2.62255	-15.8249	EC
3.66813	-7.5813	DTL		-6.56574	-3.40854	DTL
8.54223	-5.31904	TAL		-2.65128	8.68147	TAL
11.3787	-7.06903	TAL		-2.81723	8.09388	TAL
7.96614	1.78213	DCT		-4.56914	0.728259	DCT
-3.96483	-2.55055	PT		-5.43189	-9.04026	PT
5.33908	7.8168	PC		-11.2894	1.68711	PC
3.1418	2.0964	TAL		-2.89729	-5.26048	TAL
-9.38436	-0.798222	FIB		6.4077	-5.02215	FIB
-0.75238	1.84848	PT		2.01711	-7.64955	PT
-12.6079	-0.157378	EC		-0.257828	-15.6531	EC
1.70563	-6.91486	DTL		-7.22145	-4.49956	DTL
6.25438	7.49998	PC		-10.6322	1.44951	PC
-12.9328	0.0711899	EC		-0.302649	-15.6608	EC
8.8205	-4.97313	TAL		-6.15517	9.23532	TAL
9.7037	-4.40118	TAL		-2.2303	7.05702	TAL
-14.268	2.07463	EC		-2.36184	-15.9849	EC
2.96362	2.09649	TAL		-2.89735	8.73317	TAL
-9.49457	-0.865577	FIB		6.0777	-4.58014	FIB
5.93229	8.11883	PC		-10.6094	1.02772	PC
3.4698	-6.72541	DTL		-6.89233	-3.66437	DTL
10.5511	-5.69013	TAL		-2.0158	7.80743	TAL
11.5672	-6.73033	TAL		-2.4703	8.07806	TAL
5.9501	7.84496	PC		-10.6213	1.56009	PC
2.44679	-7.48624	DTL		-6.86367	-3.88023	DTL
-6.831	5.36011	IMM		12.3005	-6.93708	IMM
-3.25479	7.31233	IMM		5.70749	5.11925	IMM
-9.76458	-1.37463	FIB		6.57189	-4.74895	FIB
3.793	-7.4067	DTL		-6.55694	-2.92756	DTL
5.88507	7.95028	PC		-10.6853	1.59867	PC
2.45519	-7.20581	DTL		-6.95559	-4.09679	DTL
-12.8962	0.123208	EC		-0.281648	-15.6559	EC
2.66185	2.22216	TAL		-2.91673	8.534	TAL
-8.87788	-3.39527	FIB		6.52409	-4.72367	FIB
8.78739	-6.22668	TAL		-3.01626	8.80866	TAL
-13.3519	2.89725	EC		-3.28612	-15.9858	EC
-7.49389	5.11704	IMM		11.4634	-6.53533	IMM
-8.68071	-1.21344	FIB		6.4088	-5.01413	FIB
2.93943	1.91544	TAL		-2.61032	8.38668	TAL
8.12807	4.45224	CNT		-8.58744	-0.466336	CNT
9.91676	-3.05013	TAL		-4.37287	10.1492	TAL
5.90616	7.94116	PC		-10.6071	1.23398	PC
5.58656	-3.67338	TAL		-6.71004	6.29615	TAL
-15.4174	2.78365	EC		-2.914	-15.8553	EC
2.38183	-7.38812	DTL		-7.05474	-4.13506	DTL
-1.80195	-0.227537	PT		-4.2515	-8.37018	PT
-0.0704743	13.8022	IC		0.195307	16.571	IC
5.92183	-4.11333	TAL		-6.75973	6.40476	TAL
5.63246	8.18046	PC		-10.6876	1.40142	PC
9.4502	-3.16107	TAL		-5.30958	9.40284	TAL
5.8549	8.11182	PC		-10.9782	1.35353	PC
5.93745	7.35099	PC		-10.1524	1.93552	PC
-10.1853	4.76759	EC		-0.520139	-15.6041	EC
11.3319	-5.95015	TAL		-2.20529	9.20767	TAL
6.10976	8.35525	PC		-11.0111	1.6927	PC
2.87304	2.16087	TAL		-2.97991	8.69776	TAL
-10.0394	-3.33695	FIB		6.64227	-4.766	FIB
-13.9411	2.8388	EC		-3.23815	-16.0352	EC
0.388034	-5.75222	PT		-7.4534	-5.99101	PT
-5.95914	5.95528	IMM		-11.1067	1.08749	IMM
1.84229	-3.97679	PT		-9.08169	-7.03099	PT
10.1646	-6.52201	TAL		-2.3528	9.96464	TAL
-9.575	-1.67798	FIB		6.84674	-4.62897	FIB
9.94089	-4.27176	TAL		-5.32895	8.22701	TAL
5.67574	8.22296	PC		-10.72	1.56986	PC
11.4071	-7.02654	TAL		-3.48455	8.09505	TAL
11.1152	-6.55387	TAL		-2.41843	8.38627	TAL
1.74448	-6.69119	DTL		-7.23007	-4.44531	DTL
2.44753	-7.47695	DTL		-6.98782	-4.06736	DTL
-0.865257	4.48691	IMM		5.0899	-15.613	IMM
2.43466	1.98106	TAL		-2.83747	8.44488	TAL
2.28375	-7.13346	DTL		-7.17717	-4.33873	DTL
-12.9215	-0.574474	EC		-0.471183	-15.7984	EC
4.65201	5.81317	PC		-10.7423	1.05789	PC
9.57713	3.06021	DCT		-3.38785	0.218378	DCT
10.2901	-6.80838	TAL		-3.13557	8.12582	TAL
5.56166	8.352	PC		-11.217	1.4127	PC
2.33308	-7.44794	DTL		-6.77549	-3.87741	DTL
7.18465	-3.25162	TAL		-5.67547	7.86928	TAL
6.75731	7.93239	PC		-10.5914	0.691085	PC
-10.104	-3.56262	FIB		6.3394	-4.35231	FIB
0.94708	13.4769	IC		-0.826996	16.7609	IC
-1.28045	1.95338	PT		-5.37919	-9.75137	PT
8.85376	-2.81244	TAL		-5.19678	9.70839	TAL
2.16387	3.22986	TAL		-4.2482	8.87156	TAL
11.176	-6.49894	TAL		-2.60307	8.72947	TAL
-4.9942	7.18087	IMM		2.63488	-9.30665	IMM
-12.0934	1.04448	EC		-2.52197	-16.1097	EC
-6.83995	-0.198942	VSM/P		5.36559	-4.44985	VSM/P
4.04677	-7.63441	DTL		-6.45867	-2.90246	DTL
-15.6719	2.65385	EC		-2.7248	-15.9629	EC
2.46178	-7.0713	DTL		-6.95005	-3.98305	DTL
4.86964	4.4839	CNT		-10.7333	1.56483	CNT
2.40491	-7.41296	DTL		-7.07462	-4.24696	DTL
2.02526	-7.10942	DTL		-7.18567	-4.40244	DTL
-3.60733	-6.4959	PT		-4.65816	-6.44107	PT
-0.836036	3.92852	IMM		-3.16042	10.1624	IMM
11.5037	-6.68164	TAL		-3.3542	8.43242	TAL
0.712355	13.407	IC		-1.29857	16.5027	IC
-9.08854	-1.65165	FIB		6.56662	-4.63671	FIB
11.5455	-6.81231	TAL		-2.20328	8.98756	TAL
-0.383187	13.6139	IC		-1.52272	15.9986	IC
5.20725	7.2685	PC		-10.9151	1.60073	PC
3.13661	-7.80846	DTL		-6.61364	-3.67238	DTL
6.16429	7.74306	PC		-10.9812	0.97993	PC
2.84533	2.23474	TAL		-3.1211	8.52936	TAL
-1.08451	2.05959	PT		-5.34514	-10.025	PT
5.59732	8.03096	PC		-10.7662	1.37371	PC
-7.90409	4.64476	IMM		-6.58526	-2.74249	IMM
11.4678	-7.06249	TAL		-2.40733	8.61303	TAL
1.81901	-5.01038	PT		-7.62425	-5.396	PT
-13.1389	0.240759	EC		-0.480317	-15.8149	EC
4.6227	6.26005	PC		-10.6452	1.34075	PC
5.17106	7.2574	PC		-11.2002	1.44642	PC
9.73659	-2.81576	TAL		-4.48901	10.6719	TAL
5.35147	7.96249	PC		-10.5695	1.39474	PC
5.34101	7.25535	PC		-1.18179	16.7561	PC
2.69167	2.57666	IC		-0.749335	16.434	IC
9.88788	-6.21795	TAL		-3.8326	8.74387	TAL
-1.06131	3.50068	IMM		10.4773	-9.14516	IMM
-1.20813	0.967427	PT		-5.51679	-10.9773	PT
2.00873	-5.44697	PT		-7.42478	-4.90152	PT
-9.61845	-1.16875	FIB		6.31132	-4.47397	FIB
11.0218	-7.15974	TAL		-2.56724	8.64053	TAL
-7.5594	5.05	IMM		-3.7762	10.1326	IMM
11.1392	-5.03671	TAL		-2.23899	9.87896	TAL
1.04208	12.007	IC		-1.32244	16.7	IC
-3.72596	2.72497	POD		0.774866	-0.763359	POD
-12.8798	1.00595	EC		-0.63284	-15.9943	EC
-9.78188	-2.35867	FIB		6.89015	-4.47481	FIB
-13.1018	-0.034964	EC		-0.520847	-15.7617	EC
3.19863	2.07555	TAL		-2.77943	8.22289	TAL
-3.08172	5.46405	IMM		9.93672	-0.65977	IMM
-9.00866	-4.84752	FIB		6.51925	-5.10646	FIB
-9.75824	-1.29397	FIB		6.59143	-4.82356	FIB
2.55461	2.16723	TAL		-2.96618	9.23324	TAL
3.92166	-7.19563	DTL		-6.5956	-2.67947	DTL
8.41155	-2.20252	TAL		-6.23552	8.76813	TAL
1.07211	13.2455	IC		-1.09196	16.6846	IC
5.18443	8.33238	PC		-10.7755	1.38015	PC
-15.3706	2.06704	EC		-2.77707	-16.067	EC
5.7985	-3.54457	TAL		-6.51403	6.34219	TAL
5.29335	8.25418	PC		-10.898	1.48839	PC
6.51861	-3.5891	TAL		-6.26907	7.3314	TAL
5.83874	7.67462	PC		-10.5543	1.2611	PC
-14.9621	2.08957	EC		-3.38152	-15.9362	EC
1.05685	12.9736	IC		-1.32195	16.6897	IC
8.03158	-3.69171	TAL		-4.50162	9.81102	TAL
-13.2066	0.156769	EC		-0.771609	-16.1245	EC
-12.9747	1.51766	EC		-1.69395	-16.2427	EC
11.4091	-5.29527	TAL		-2.66357	9.36985	TAL
-3.87539	-6.11661	PT		-4.55342	-7.24211	PT
3.15171	2.19667	TAL		-3.09544	8.58214	TAL
-9.94088	-2.15576	FIB		6.67833	-4.57365	FIB
11.0878	-6.95788	TAL		-3.60258	10.1556	TAL
6.55766	-3.60856	TAL		-6.34164	7.62104	TAL
-3.88442	-5.57518	PT		-4.75683	-7.07082	PT
2.3898	3.00661	PC		-12.2237	0.355309	PC
6.69736	-3.18352	TAL		-5.94436	7.27926	TAL
3.68117	-7.88373	DTL		-6.69535	-3.50554	DTL
3.04706	1.94479	TAL		-2.90333	8.87597	TAL
2.77322	-7.66097	DTL		-6.72304	-3.8773	DTL
-7.96513	4.7468	IMM		11.5667	-5.77036	IMM
-9.89913	-2.89909	FIB		6.53093	-4.31849	FIB
11.3403	-5.42454	TAL		-2.89212	8.92058	TAL
11.4701	-6.93144	TAL		-2.20989	8.16752	TAL
3.01481	2.29502	TAL		-2.69488	8.55346	TAL
8.0288	4.4555	CNT		-7.75502	0.021643	CNT
-8.17726	0.465554	FIB		5.77949	-4.57811	FIB
3.18342	2.45094	TAL		-2.86107	8.61356	TAL
-2.39646	-6.34475	PT		-6.32208	-6.63816	PT
0.0932644	-5.18748	PT		-7.67935	-6.65448	PT
5.48497	7.83524	PC		-11.3087	1.62334	PC
9.37561	-2.55359	TAL		-5.72609	9.65369	TAL
11.5828	-6.68016	TAL		-2.39697	8.32685	TAL
-12.4913	4.34524	EC		-4.53331	-15.8566	EC
4.77682	7.03815	PC		-11.275	1.59125	PC
-1.27028	-4.17433	PT		-7.05693	-8.07316	PT
5.53331	8.34346	PC		-10.5767	1.70289	PC
3.08126	2.0772	TAL		-2.5831	8.3366	TAL
-0.888137	-4.60243	PT		-7.43488	-6.49675	PT
2.42026	3.33485	PC		-11.6713	0.934527	PC
5.64027	-3.69688	TAL		-6.81872	-2.74638	TAL
-12.5415	1.15288	EC		-0.485811	-15.7557	EC
8.19606	3.87092	DCT		-6.23473	0.214471	DCT
-9.85302	-3.02816	FIB		6.54599	-4.60979	FIB
-6.63602	1.03408	VSM/P		5.06378	-4.27955	VSM/P
6.77149	-3.64656	TAL		-6.27336	7.93207	TAL
-9.37671	-1.65525	FIB		6.79283	-4.93104	FIB
0.959264	-3.55377	PT		-8.95851	-7.19452	PT
-9.91881	-1.55369	FIB		6.8528	-4.8879	FIB
-13.2364	0.120495	EC		-1.16802	-15.9906	EC
-13.8763	2.64931	EC		-2.9777	-16.0299	EC
11.4437	-6.30723	TAL		-2.99945	8.10765	TAL
6.39598	-4.42713	TAL		-6.28383	5.83737	TAL
-9.53139	-2.96773	FIB		6.58479	-5.11936	FIB
9.85468	-4.17191	TAL		-5.31149	9.23492	TAL
2.43184	2.67114	TAL		-11.3593	-0.438011	TAL
7.27632	5.823	CNT		-10.3313	1.12104	CNT
-13.0937	0.251583	EC		-0.573616	-15.7435	EC
-13.1184	-0.310013	EC		-0.70109	-15.6967	EC
0.425354	13.6628	IC		-1.14684	16.2683	IC
3.65838	-7.84594	DTL		-6.48714	-3.53443	DTL
0.813589	-5.50635	PT		-7.80311	-5.72529	PT
11.4949	-6.82147	TAL		-2.10862	7.83445	TAL
3.00597	1.92901	TAL		-2.55016	6.78395	TAL
0.56832	-5.96031	PT		-7.44733	-5.32023	PT
5.50322	7.5773	PC		-11.3958	1.56942	PC
10.2386	-5.00496	TAL		-2.76521	9.60264	TAL
-3.96891	-5.99728	PT		-4.61008	-7.29988	PT
5.51388	7.63784	PC		-10.8094	1.56888	PC
5.83363	7.9616	PC		-10.4377	0.990578	PC
-8.87185	-2.50877	FIB		6.50141	-4.83552	FIB
6.0713	-3.20731	TAL		-6.63834	6.88997	TAL
0.0585419	13.7016	IC		0.386986	16.7961	IC
2.62114	-7.29896	DTL		-6.74872	-3.6723	DTL
3.04669	1.99482	TAL		-2.79152	8.53098	TAL
-15.4192	2.07037	EC		-2.03542	-15.9251	EC
4.75342	-4.18504	PT		-1.06385	-16.0793	PT
9.22306	-2.99226	TAL		-5.05292	10.1188	TAL
-10.2618	-2.97828	FIB		6.4146	-4.76938	FIB
-15.716	2.57385	EC		-3.08598	-15.8919	EC
9.47945	-2.70594	TAL		-4.71738	9.84542	TAL
3.62212	-6.88717	DTL		-6.80861	-3.4741	DTL
3.76788	-7.80356	DTL		-6.51269	-3.40271	DTL
-13.0297	-0.488808	EC		-0.323359	-15.7014	EC
3.37814	-7.34048	DTL		-6.5024	-3.20728	DTL
-9.69245	-3.64452	FIB		6.51522	-4.61292	FIB
11.5054	-6.82674	TAL		-2.93804	9.24526	TAL
0.174114	-4.98452	PT		-7.91936	-6.85862	PT
-3.90472	-2.5169	PT		-5.39933	-10.052	PT
11.3844	-6.98617	TAL		-2.31402	8.46089	TAL
9.71208	2.78318	DCT		-3.60508	0.126074	DCT
-15.1943	2.57321	EC		-3.02731	-15.7471	EC
2.35393	-7.44743	DTL		-7.12138	-4.31189	DTL
0.553699	-4.62497	PT		-8.02915	-7.07591	PT
8.87521	2.33442	DCT		-5.87781	0.0944649	DCT
5.63778	8.21856	PC		-10.7607	1.04233	PC
-15.4672	2.39347	EC		-3.29102	-15.911	EC
5.46336	8.1127	PC		-10.8766	1.55747	PC
11.4945	-6.84478	TAL		-1.97137	8.8805	TAL
-3.71894	-6.15302	PT		-4.51367	-6.98679	PT
0.0637725	13.5803	IC		-0.682198	16.3042	IC
3.48441	-7.70194	DTL		-6.71688	-3.40419	DTL
7.15708	6.1611	CNT		-10.0127	0.712519	CNT
1.13835	11.1247	IC		-11.2486	1.51462	IC
-9.52824	-1.69053	FIB		6.72615	-4.51618	FIB
2.29162	2.92288	PC		-12.4365	0.277995	PC
0.141827	1.92457	PT		1.81058	-7.08111	PT
-3.90806	-3.07163	PT		-5.2702	-8.52083	PT
-12.3881	1.81946	EC		-0.902195	-16.0843	EC
-0.861509	4.46374	IMM		5.2755	-15.6621	IMM
11.062	-7.04951	TAL		-2.38017	8.10369	TAL
-1.3313	1.73028	PT		-5.29851	-9.95481	PT
9.08663	-4.08134	TAL		-4.4214	9.81773	TAL
1.79329	-6.59693	DTL		-7.27021	-4.62602	DTL
11.5391	-6.24217	TAL		-2.66542	9.13276	TAL
-9.35431	-0.999233	FIB		6.7667	-4.41176	FIB
-4.27684	7.02939	IMM		2.43131	-9.12287	IMM
11.5179	-6.08439	TAL		-2.86034	8.56115	TAL
3.61275	-6.98629	DTL		-6.61571	-2.66664	DTL
-0.898738	4.5177	IMM		5.29737	-15.802	IMM
11.5256	-6.25498	TAL		-2.45628	9.18954	TAL
-1.04254	10.3508	IC		-6.42978	5.87074	IC
6.1279	-3.2698	TAL		-6.54713	7.75959	TAL
11.5027	-6.89981	TAL		-2.25072	9.00922	TAL
-14.5431	2.14311	EC		-2.74072	-15.8873	EC
0.467594	13.4761	IC		-1.02847	16.5637	IC
8.75433	-2.90163	TAL		-5.51798	9.67126	TAL
-9.11897	-1.51082	FIB		6.53022	-4.99621	FIB
7.1451	-5.58664	ATL		-3.32463	7.3831	ATL
2.81279	-7.48419	DTL		-6.67424	-3.73938	DTL
-0.894521	4.502	IMM		5.27143	-15.7185	IMM
11.3379	-6.95862	TAL		-2.94263	8.23882	TAL
11.4526	-5.12863	TAL		-2.22813	9.86268	TAL
5.52085	-4.64547	TAL		-6.2827	5.58306	TAL
11.1754	-6.9108	TAL		-2.91365	8.29929	TAL
4.18409	-6.83361	DTL		-6.57653	-2.55504	DTL
3.17709	-7.1546	DTL		-6.69237	-3.7219	DTL
-10.2314	-2.61793	FIB		6.50538	-4.55187	FIB
-0.901719	1.88734	PT		1.72225	-7.02882	PT
9.00102	-2.23439	TAL		-5.67294	9.65199	TAL
-12.9983	-0.599824	EC		-0.336119	-15.7614	EC
2.50372	-7.35549	DTL		-7.34853	-5.02449	DTL
4.9625	8.01502	IMM		-11.1935	1.54857	IMM
3.22851	-7.6707	DTL		-6.67039	-3.47237	DTL
5.33947	8.36999	PC		-11.2662	1.5645	PC
-13.8507	2.33897	EC		-3.51647	-15.9412	EC
-4.17913	-3.21493	PT		-4.89688	-8.3111	PT
-9.58386	-3.66238	FIB		6.61736	-4.43302	FIB
6.43451	-3.47493	TAL		-5.35158	7.09214	TAL
2.23101	3.2592	PC		-11.813	0.773748	PC
-3.05321	-4.83042	PT		-6.51288	-8.2122	PT
3.79686	-7.34717	DTL		-6.48503	-2.95393	DTL
10.4881	-5.74033	TAL		-1.81387	7.44996	TAL
-9.71154	-3.77114	FIB		6.57158	-4.36638	FIB
-8.47496	0.493325	FIB		5.71767	-4.62325	FIB
-9.89326	-3.40906	FIB		6.36758	-4.92463	FIB
5.53868	8.07165	PC		-10.417	1.15971	PC
5.49377	7.57819	PC		-10.5764	1.51771	PC
-12.9777	2.23766	EC		-2.01862	-16.2226	EC
8.06352	-4.65804	TAL		-3.29269	8.48067	TAL
4.7572	6.6106	PC		-10.9334	1.39249	PC
5.14484	8.33774	PC		-10.909	1.37531	PC
5.3171	8.25448	PC		-10.8447	1.42223	PC
9.991	-6.7452	TAL		-3.04274	8.30386	TAL
3.61242	-7.56785	DTL		-6.68569	-3.47298	DTL
10.1408	-4.6135	TAL		-1.93336	7.40758	TAL
-9.64212	-1.23575	FIB		6.90054	-4.67871	FIB
-12.685	-0.413775	EC		-0.394017	-15.7689	EC
0.719604	-4.52336	PT		-8.98172	-7.31796	PT
6.10772	7.64814	PC		-10.5167	1.69176	PC
5.51844	8.12283	PC		-10.6079	1.09004	PC
1.20045	12.7382	IC		-0.854765	16.7938	IC
-3.48325	6.24171	IMM		-4.0995	10.0796	IMM
5.4401	8.12168	PC		-10.6795	1.61697	PC
9.5444	-4.48559	TAL		-1.72395	7.33241	TAL
-9.69753	-1.29874	FIB		6.73478	-4.50966	FIB
3.40833	1.86165	TAL		-2.76781	8.96673	TAL
-6.51898	0.0337884	VSM/P		5.16982	-4.38314	VSM/P
1.13647	12.2857	IC		-1.28441	16.613	IC
-12.7903	3.9829	EC		-4.29725	-15.9262	EC
2.53999	-7.06701	DTL		-7.15512	-4.3765	DTL
3.13246	2.25788	TAL		-2.90877	8.53315	TAL
6.48523	7.87799	PC		-11.0439	0.785114	PC
-4.06938	-3.16089	PT		-4.81059	-8.52707	PT
6.09324	-3.21557	TAL		-6.34215	7.18638	TAL
0.528207	13.4967	IC		-1.31611	16.3617	IC
-2.10854	-6.17941	PT		-6.75728	-6.5697	PT
2.79127	2.16003	TAL		-3.34245	7.85541	TAL
-10.0505	-3.37631	FIB		6.61411	-4.49321	FIB
1.13041	12.4181	IC		-1.26226	16.7952	IC
10.7515	-6.01664	TAL		-2.83244	9.63853	TAL
-8.02368	0.974259	FIB		5.6582	-4.46241	FIB
-3.69204	-2.46924	PT		-5.60266	-9.4987	PT
[truncated: 170,849 more rows]
