# Supplementary material for: Multiomic analysis of human kidney disease identifies a tractable inflammatory and pro-fibrotic tubular cell phenotype
Source: Nat Commun. 2025 May 22;16:4745. doi: 10.1038/s41467-025-59997-4 (PMC12095627; doi:10.1038/s41467-025-59997-4)
Supplement: Supplementary file 6 — Source Data [file 41467_2025_59997_MOESM6_ESM.zip › Source Data/FigureS17.xlsx]

## Sheet: Figure S17b
Image 1 cells:				Image 1 molecules:				Image 2 cells:				Image 2 molecules:				Image 3 cells:				Image 3 molecules:				Image 4 cells:				Image 4 molecules:
x	y	Group		x	y	Molecule		x	y	Group		x	y	Molecule		x	y	Group		x	y	Molecule		x	y	Group		x	y	Molecule
-27325.4	165031	Epithelia Injured		-26791.9	165917	VCAM1		-42612	139754	Epithelia Healthy		-43161.1	139552	VCAM1		-65605	168230	Other		-65086.9	169241	VCAM1		-58711.8	170031	Fibroblast		-58314.7	169942	VCAM1
-27282.4	165023	Epithelia Injured		-26769.3	165885	VCAM1		-42607	139753	Epithelia Healthy		-42966.1	139182	VCAM1		-65593	168227	Other		-64852.9	169277	VCAM1		-58706.8	170030	Fibroblast		-58474.3	169862	VCAM1
-27278.4	165020	Epithelia Injured		-27378.3	165765	VCAM1		-42601	139751	Epithelia Healthy		-43341.5	139274	VCAM1		-65587	168225	Other		-65207.2	169036	VCAM1		-58703.8	170028	Fibroblast		-58466.9	169858	VCAM1
-27255.4	164981	Epithelia Injured		-27430.6	165709	VCAM1		-42598	139749	Epithelia Healthy		-42864.2	139193	VCAM1		-65583	168221	Other		-65212	168997	VCAM1		-58698.8	170023	Fibroblast		-58423.5	169885	VCAM1
-27255.4	164971	Epithelia Injured		-27511	165700	VCAM1		-42591	139742	Epithelia Healthy		-42841.7	139172	VCAM1		-65577	168210	Other		-65207.7	169042	VCAM1		-58696.8	170020	Fibroblast		-58476.1	169865	VCAM1
-27257.4	164965	Epithelia Injured		-27397.4	165737	VCAM1		-42589	139739	Epithelia Healthy		-42812.1	139169	VCAM1		-65577	168208	Other		-65207	169037	VCAM1		-58696.8	170006	Fibroblast		-58476.2	169865	VCAM1
-27259.4	164961	Epithelia Injured		-27397.2	165737	VCAM1		-42587	139733	Epithelia Healthy		-42844.9	139172	VCAM1		-65581	168204	Other		-65215.3	169062	VCAM1		-58698.8	170003	Fibroblast		-58479.7	169897	VCAM1
-27261.4	164958	Epithelia Injured		-26992.9	165595	VCAM1		-42587	139711	Epithelia Healthy		-42811.8	139169	VCAM1		-65591	168198	Other		-65200.4	169021	VCAM1		-58707.8	169994	Fibroblast		-58439.1	169893	VCAM1
-27264.4	164955	Epithelia Injured		-26992.8	165595	VCAM1		-42589	139703	Epithelia Healthy		-42832.3	139155	VCAM1		-65606	168195	Other		-65233.6	169066	VCAM1		-58709.8	169993	Fibroblast		-58439.2	169888	VCAM1
-27267.4	164953	Epithelia Injured		-26654.6	165495	VCAM1		-42593	139695	Epithelia Healthy		-42824.6	139154	VCAM1		-65613	168195	Other		-65325.1	169029	VCAM1		-58714.8	169993	Fibroblast		-58463.5	169855	VCAM1
-27271.4	164951	Epithelia Injured		-27547.6	165491	VCAM1		-42595	139692	Epithelia Healthy		-43336.7	139137	VCAM1		-65616	168198	Other		-65229.2	169013	VCAM1		-58733.8	169995	Fibroblast		-58475.5	169894	VCAM1
-27281.4	164949	Epithelia Injured		-27546.9	165484	VCAM1		-42600	139687	Epithelia Healthy		-43488.3	139014	VCAM1		-65617	168200	Other		-65242.4	169006	VCAM1		-58738.8	169996	Fibroblast		-58475.3	169893	VCAM1
-27297.4	164949	Epithelia Injured		-27545.6	165474	VCAM1		-42603	139685	Epithelia Healthy		-42796	138947	VCAM1		-65619	168206	Other		-65285.6	169020	VCAM1		-58742.8	169997	Fibroblast		-58434.1	169887	VCAM1
-27309.4	164953	Epithelia Injured		-27803.1	165404	VCAM1		-42607	139683	Epithelia Healthy		-42716.1	138815	VCAM1		-65621	168218	Other		-65324	169016	VCAM1		-58743.8	170001	Fibroblast		-58429.7	169872	VCAM1
-27312.4	164955	Epithelia Injured		-26807.1	165387	VCAM1		-42619	139683	Epithelia Healthy		-42707.2	138833	VCAM1		-65621	168220	Other		-65325.9	168993	VCAM1		-58743.8	170011	Fibroblast		-58486.7	169870	VCAM1
-27313.4	164956	Epithelia Injured		-27973	165363	VCAM1		-42623	139685	Epithelia Healthy		-42729	138798	VCAM1		-65617	168224	Other		-65334.1	168984	VCAM1		-58742.8	170016	Fibroblast		-58414.7	169890	VCAM1
-27319.4	164965	Epithelia Injured		-27133.7	165366	VCAM1		-42626	139687	Epithelia Healthy		-42742.8	138786	VCAM1		-65607	168230	Other		-65195.8	168908	VCAM1		-58740.8	170019	Fibroblast		-58457.3	169887	VCAM1
-27321.4	164969	Epithelia Injured		-27031.4	165276	VCAM1		-42631	139692	Epithelia Healthy		-42715.4	138815	VCAM1		-65605	168230	Other		-65192.5	168902	VCAM1		-58735.8	170024	Fibroblast		-58828.4	169845	VCAM1
-27322.4	164974	Epithelia Injured		-27445.1	165279	VCAM1		-42633	139695	Epithelia Healthy		-42745.2	138791	VCAM1		-65210	168233	Epithelia Inflammatory		-65182.1	168880	VCAM1		-58729.8	170028	Fibroblast		-58941.3	169670	VCAM1
-27327.4	165008	Epithelia Injured		-27424.3	165232	VCAM1		-42635	139699	Epithelia Healthy		-42734.5	138804	VCAM1		-65205	168232	Epithelia Inflammatory		-65160.4	168845	VCAM1		-58725.8	170030	Fibroblast		-58957.2	169660	VCAM1
-27328.4	165023	Epithelia Injured		-27412	165219	VCAM1		-42636	139704	Epithelia Healthy		-42940.1	138640	VCAM1		-65201	168230	Epithelia Inflammatory		-65167.1	168832	VCAM1		-58720.8	170031	Fibroblast		-58941.7	169632	VCAM1
-27328.4	165027	Epithelia Injured		-26767.3	165185	VCAM1		-42636	139733	Epithelia Healthy		-42995	138607	VCAM1		-65198	168228	Epithelia Inflammatory		-65156.1	168816	VCAM1		-58711.8	170031	Fibroblast		-58941.5	169632	VCAM1
-27326.4	165031	Epithelia Injured		-27479.7	165066	VCAM1		-42635	139738	Epithelia Healthy		-42642.7	138600	VCAM1		-65187	168217	Epithelia Inflammatory		-65175.3	168815	VCAM1		-59351.8	170029	Epithelia Inflammatory		-58085.8	169518	VCAM1
-27325.4	165031	Epithelia Injured		-27490.5	165056	VCAM1		-42633	139742	Epithelia Healthy		-42642.6	138600	VCAM1		-65186	168215	Epithelia Inflammatory		-65182.2	168823	VCAM1		-59346.8	170028	Epithelia Inflammatory		-58054.4	169496	VCAM1
-27328.4	165022	Epithelia Injured		-27508.6	165061	VCAM1		-42631	139745	Epithelia Healthy		-42771.9	138633	VCAM1		-65184	168203	Epithelia Inflammatory		-65209.5	168873	VCAM1		-59338.8	170026	Epithelia Inflammatory		-58632.2	169442	VCAM1
-27328.4	165008	Epithelia Injured		-27465.5	165060	VCAM1		-42629	139747	Epithelia Healthy		-42772.3	138595	VCAM1		-65184	168191	Epithelia Inflammatory		-65213.4	168854	VCAM1		-59335.8	170024	Epithelia Inflammatory		-58632.9	169442	VCAM1
-27363.4	164935	Epithelia Injured		-27403.8	164918	VCAM1		-42626	139749	Epithelia Healthy		-42770.7	138622	VCAM1		-65187	168177	Epithelia Inflammatory		-65192.8	168847	VCAM1		-59330.8	170019	Epithelia Inflammatory		-59370.2	169271	VCAM1
-27365.4	164932	Epithelia Injured		-27528	164920	VCAM1		-42618	139753	Epithelia Healthy		-42775.1	138595	VCAM1		-65188	168173	Epithelia Inflammatory		-64935.7	168858	VCAM1		-59324.8	170010	Epithelia Inflammatory		-59393.3	169260	VCAM1
-27371.4	164926	Epithelia Injured		-27529.3	164896	VCAM1		-42613	139754	Epithelia Healthy		-42764.3	138627	VCAM1		-65189	168170	Epithelia Inflammatory		-64719.6	168747	VCAM1		-59324.8	169986	Epithelia Inflammatory		-59391	169256	VCAM1
-27374.4	164926	Epithelia Injured		-27893.2	164882	VCAM1		-42612	139754	Epithelia Healthy		-42769.5	138626	VCAM1		-65193	168162	Epithelia Inflammatory		-64850.3	168730	VCAM1		-59326.8	169983	Epithelia Inflammatory		-59410.2	169259	VCAM1
-27377.4	164927	Epithelia Injured		-27696.8	164789	VCAM1		-43533	139732	Fibroblast		-42795.1	138609	VCAM1		-65195	168159	Epithelia Inflammatory		-64851	168730	VCAM1		-59331.8	169978	Epithelia Inflammatory		-59343	169287	VCAM1
-27386.4	164931	Epithelia Injured		-27875.2	164785	VCAM1		-43517	139724	Fibroblast		-42780.7	138487	VCAM1		-65202	168152	Epithelia Inflammatory		-64832.1	168691	VCAM1		-59334.8	169976	Epithelia Inflammatory		-59351.4	169172	VCAM1
-27398.4	164937	Epithelia Injured		-27202.4	164808	VCAM1		-43515	139719	Fibroblast		-42790.7	138505	VCAM1		-65205	168150	Epithelia Inflammatory		-64845.6	168731	VCAM1		-59338.8	169974	Epithelia Inflammatory		-58764.5	169118	VCAM1
-27421.4	164950	Epithelia Injured		-27836.8	164728	VCAM1		-43515	139703	Fibroblast		-42802.2	138536	VCAM1		-65209	168148	Epithelia Inflammatory		-64844.2	168677	VCAM1		-59356.8	169974	Epithelia Inflammatory		-58752.3	169187	VCAM1
-27422.4	164951	Epithelia Injured		-27877.9	164746	VCAM1		-43519	139695	Fibroblast		-42783.1	138510	VCAM1		-65223	168148	Epithelia Inflammatory		-64828.5	168719	VCAM1		-59360.8	169976	Epithelia Inflammatory		-58746.1	169181	VCAM1
-27422.4	164955	Epithelia Injured		-27880.5	164722	VCAM1		-43521	139692	Fibroblast		-43713.5	138400	VCAM1		-65226	168150	Epithelia Inflammatory		-64828.7	168680	VCAM1		-59363.8	169978	Epithelia Inflammatory		-58752.2	169169	VCAM1
-27421.4	164960	Epithelia Injured		-26958.3	164693	VCAM1		-43530	139683	Fibroblast		-43615.3	138364	VCAM1		-65230	168154	Epithelia Inflammatory		-65292.1	168702	VCAM1		-59368.8	169983	Epithelia Inflammatory		-58743	169146	VCAM1
-27419.4	164966	Epithelia Injured		-26839.7	165857	VCAM1		-43539	139677	Fibroblast		-43615.2	138364	VCAM1		-65252	168191	Epithelia Inflammatory		-65265.7	168689	VCAM1		-59374.8	169992	Epithelia Inflammatory		-58770.4	169113	VCAM1
-27417.4	164971	Epithelia Injured		-26678.9	165819	VCAM1		-43547	139675	Fibroblast		-43331.7	138297	VCAM1		-65252	168195	Epithelia Inflammatory		-65265.6	168689	VCAM1		-59378.8	170002	Epithelia Inflammatory		-58750.2	169176	VCAM1
-27380.4	165011	Epithelia Injured		-26678.4	165819	VCAM1		-43561	139675	Fibroblast		-42523.3	139341	VCAM1		-65251	168197	Epithelia Inflammatory		-65267.1	168675	VCAM1		-59379.8	170007	Epithelia Inflammatory		-58754	169132	VCAM1
-27374.4	165017	Epithelia Injured		-27167.7	165707	VCAM1		-43565	139677	Fibroblast		-42541.7	139291	VCAM1		-65235	168223	Epithelia Inflammatory		-64320	168629	VCAM1		-59379.8	170010	Epithelia Inflammatory		-59302.8	169108	VCAM1
-27329.4	165026	Epithelia Injured		-26574.1	165603	VCAM1		-43568	139679	Fibroblast		-42529.7	139296	VCAM1		-65233	168226	Epithelia Inflammatory		-64322	168581	VCAM1		-59378.8	170015	Epithelia Inflammatory		-58103.4	169109	VCAM1
-27328.4	165022	Epithelia Injured		-27074.4	165286	VCAM1		-43569	139680	Fibroblast		-42538.5	139278	VCAM1		-65230	168228	Epithelia Inflammatory		-64329.1	168584	VCAM1		-59376.8	170018	Epithelia Inflammatory		-58100.4	169107	VCAM1
-27724.4	165030	Epithelia Injured		-27074.1	165286	VCAM1		-43575	139689	Fibroblast		-42858.9	139219	VCAM1		-65220	168232	Epithelia Inflammatory		-65248.7	168628	VCAM1		-59372.8	170023	Epithelia Inflammatory		-59221.1	169016	VCAM1
-27719.4	165029	Epithelia Injured		-26893.9	165251	VCAM1		-43576	139694	Fibroblast		-42848.6	139225	VCAM1		-65215	168233	Epithelia Inflammatory		-64292.2	168606	VCAM1		-59371.8	170024	Epithelia Inflammatory		-59226.4	168795	VCAM1
-27716.4	165027	Epithelia Injured		-27254.2	165252	VCAM1		-43576	139707	Fibroblast		-43130.5	139125	VCAM1		-65210	168233	Epithelia Inflammatory		-64304.9	168578	VCAM1		-59368.8	170026	Epithelia Inflammatory		-59227.1	168788	VCAM1
-27715.4	165026	Epithelia Injured		-27105.9	165238	VCAM1		-43575	139712	Fibroblast		-42510	138934	VCAM1		-65720	168231	Leukocyte		-64434	168604	VCAM1		-59359.8	170028	Epithelia Inflammatory		-59266.8	168746	VCAM1
-27713.4	165023	Epithelia Injured		-27619.8	165183	VCAM1		-43573	139716	Fibroblast		-42599.2	138901	VCAM1		-65699	168211	Leukocyte		-64429.1	168608	VCAM1		-59354.8	170029	Epithelia Inflammatory		-59248.2	168805	VCAM1
-27713.4	165015	Epithelia Injured		-27737.7	164746	VCAM1		-43571	139719	Fibroblast		-42629.9	138894	VCAM1		-65692	168204	Leukocyte		-64434.2	168555	VCAM1		-59351.8	170029	Epithelia Inflammatory		-59244.9	168783	VCAM1
-27736.4	164952	Epithelia Injured		-27746.7	164732	VCAM1		-43548	139739	Fibroblast		-42600.2	138872	VCAM1		-65692	168193	Leukocyte		-64428.3	168594	VCAM1		-58549.8	170025	Leukocyte		-59234	168783	VCAM1
-27737.4	164950	Epithelia Injured		-27174.4	164724	VCAM1		-43533	139732	Fibroblast		-42599.2	138872	VCAM1		-65693	168191	Leukocyte		-65340.4	168391	VCAM1		-58544.8	170024	Leukocyte		-59241.4	168761	VCAM1
-27740.4	164947	Epithelia Injured		-26992.5	164719	VCAM1		-42954	139768	Epithelia Healthy		-42592	138892	VCAM1		-65694	168190	Leukocyte		-65349.5	168403	VCAM1		-58539.8	170022	Leukocyte		-59174.3	168759	VCAM1
-27743.4	164945	Epithelia Injured		-26992.2	164719	VCAM1		-42924	139738	Epithelia Healthy		-42752	138777	VCAM1		-65697	168188	Leukocyte		-65344.7	168399	VCAM1		-58539.8	170010	Leukocyte		-58679.3	168700	VCAM1
-27751.4	164941	Epithelia Injured		-27480.1	164657	VCAM1		-42924	139726	Epithelia Healthy		-42770	138744	VCAM1		-65701	168186	Leukocyte		-65345	168392	VCAM1		-58542.8	169997	Leukocyte		-58689	168692	VCAM1
-27757.4	164939	Epithelia Injured		-26886.7	165973	SPP1		-42925	139724	Epithelia Healthy		-42766.5	138743	VCAM1		-65723	168186	Leukocyte		-65351.9	168399	VCAM1		-58544.8	169991	Leukocyte		-58687.1	168754	VCAM1
-27791.4	164931	Epithelia Injured		-26889.6	165987	SPP1		-42926	139723	Epithelia Healthy		-42604.7	138663	VCAM1		-65729	168188	Leukocyte		-65389.6	168393	VCAM1		-58546.8	169991	Leukocyte		-58117.8	168766	VCAM1
-27800.4	164931	Epithelia Injured		-26886.6	165973	SPP1		-42940	139711	Epithelia Healthy		-42786.4	138662	VCAM1		-65732	168190	Leukocyte		-65390.8	168354	VCAM1		-58548.8	169992	Leukocyte		-58755.1	168701	VCAM1
-27824.4	164967	Epithelia Injured		-27574.5	165930	SPP1		-42943	139709	Epithelia Healthy		-42785.1	138654	VCAM1		-65733	168191	Leukocyte		-65370.5	168371	VCAM1		-58563.8	170002	Leukocyte		-58712.8	168614	VCAM1
-27829.4	164975	Epithelia Injured		-27534.7	165994	SPP1		-42953	139703	Epithelia Healthy		-42794.9	138646	VCAM1		-65735	168194	Leukocyte		-65372.8	168367	VCAM1		-58574.8	170013	Leukocyte		-58708.6	168592	VCAM1
-27829.4	164978	Epithelia Injured		-27615.1	165979	SPP1		-42957	139701	Epithelia Healthy		-42794.5	138646	VCAM1		-65739	168202	Leukocyte		-65396.7	168347	VCAM1		-58572.8	170016	Leukocyte		-58711.4	168542	VCAM1
-27827.4	164982	Epithelia Injured		-27559.6	165980	SPP1		-42967	139699	Epithelia Healthy		-42786.7	138639	VCAM1		-65740	168207	Leukocyte		-65377.8	168328	VCAM1		-58568.8	170020	Leukocyte		-58714.9	168557	VCAM1
-27817.4	164995	Epithelia Injured		-27538.6	165996	SPP1		-42977	139699	Epithelia Healthy		-42791.6	138573	VCAM1		-65740	168216	Leukocyte		-64908.7	168280	VCAM1		-58565.8	170022	Leukocyte		-58712.1	168591	VCAM1
-27807.4	165007	Epithelia Injured		-27538.6	165996	SPP1		-42980	139709	Epithelia Healthy		-42602.3	138540	VCAM1		-65739	168221	Leukocyte		-64870.3	168291	VCAM1		-58561.8	170024	Leukocyte		-58710.1	168587	VCAM1
-27799.4	165015	Epithelia Injured		-27550.7	165990	SPP1		-42991	139752	Epithelia Healthy		-42552.2	138494	VCAM1		-65737	168224	Leukocyte		-64871.6	168293	VCAM1		-58556.8	170025	Leukocyte		-58718.5	168554	VCAM1
-27796.4	165017	Epithelia Injured		-27617.1	165968	SPP1		-42991	139753	Epithelia Healthy		-43957.6	138369	VCAM1		-65733	168228	Leukocyte		-64872.1	168311	VCAM1		-58549.8	170025	Leukocyte		-59463.5	168562	VCAM1
-27786.4	165021	Epithelia Injured		-27563.5	165934	SPP1		-42989	139755	Epithelia Healthy		-42752.2	138341	VCAM1		-65730	168230	Leukocyte		-65223.9	168224	VCAM1		-58523.8	170025	Fibroblast		-59447.1	168543	VCAM1
-27748.4	165029	Epithelia Injured		-27614.8	165996	SPP1		-42986	139757	Epithelia Healthy		-42733.9	138295	VCAM1		-65725	168231	Leukocyte		-65287.8	168139	VCAM1		-58507.8	170023	Fibroblast		-58976.5	168533	VCAM1
-27743.4	165030	Epithelia Injured		-27997.7	165982	SPP1		-42972	139765	Epithelia Healthy		-43419.1	139678	SPP1		-65720	168231	Leukocyte		-65287.7	168139	VCAM1		-58502.8	170022	Fibroblast		-59236.9	169967	VCAM1
-27724.4	165030	Epithelia Injured		-27996.2	165982	SPP1		-42957	139768	Epithelia Healthy		-43201	139473	SPP1		-65520	168221	Epithelia Healthy		-65261.9	168171	VCAM1		-58493.8	170016	Fibroblast		-59062.6	169831	VCAM1
-27678.4	165030	Epithelia Inflammatory		-27949.6	165955	SPP1		-42954	139768	Epithelia Healthy		-43770	139449	SPP1		-65505	168218	Epithelia Healthy		-65283.6	168143	VCAM1		-58490.8	170013	Fibroblast		-58785.4	169722	VCAM1
-27673.4	165029	Epithelia Inflammatory		-27949.6	165939	SPP1		-43614	139710	Fibroblast		-43770	139449	SPP1		-65502	168216	Epithelia Healthy		-64868.7	168047	VCAM1		-58488.8	170010	Fibroblast		-58773.8	169727	VCAM1
-27670.4	165027	Epithelia Inflammatory		-27875.1	165886	SPP1		-43609	139709	Fibroblast		-42739	139407	SPP1		-65497	168211	Epithelia Healthy		-65621.8	168001	VCAM1		-58486.8	170004	Fibroblast		-58777.6	169715	VCAM1
-27661.4	165018	Epithelia Inflammatory		-27235.3	165898	SPP1		-43603	139707	Fibroblast		-42807.9	139357	SPP1		-65495	168208	Epithelia Healthy		-64840	167971	VCAM1		-58486.8	169994	Fibroblast		-58815.4	169629	VCAM1
-27659.4	165015	Epithelia Inflammatory		-27253.1	165847	SPP1		-43600	139705	Fibroblast		-42807.8	139357	SPP1		-65493	168204	Epithelia Healthy		-65541.2	167918	VCAM1		-58488.8	169986	Fibroblast		-58943.8	169615	VCAM1
-27653.4	165003	Epithelia Inflammatory		-27256.5	165847	SPP1		-43595	139700	Fibroblast		-42719.2	139304	SPP1		-65493	168192	Epithelia Healthy		-65541.1	167918	VCAM1		-58494.8	169977	Fibroblast		-58948.9	169620	VCAM1
-27653.4	164963	Epithelia Inflammatory		-27263.9	165858	SPP1		-43593	139697	Fibroblast		-43945	139303	SPP1		-65531	168166	Epithelia Healthy		-64788	167787	VCAM1		-58499.8	169972	Fibroblast		-58929.4	169587	VCAM1
-27659.4	164951	Epithelia Inflammatory		-27233.5	165887	SPP1		-43591	139693	Fibroblast		-42946.3	139260	SPP1		-65533	168165	Epithelia Healthy		-65312	169185	VCAM1		-58506.8	169971	Fibroblast		-59313.6	169530	VCAM1
-27661.4	164948	Epithelia Inflammatory		-27226.6	165838	SPP1		-43590	139688	Fibroblast		-42926.3	139279	SPP1		-65536	168165	Epithelia Healthy		-64261.5	169058	VCAM1		-58536.8	169971	Fibroblast		-58655.7	169519	VCAM1
-27670.4	164939	Epithelia Inflammatory		-27220.4	165897	SPP1		-43590	139685	Fibroblast		-42904	139282	SPP1		-65540	168166	Epithelia Healthy		-64205	168992	VCAM1		-58539.8	169974	Fibroblast		-58664.1	169495	VCAM1
-27673.4	164937	Epithelia Inflammatory		-27156.3	165869	SPP1		-43596	139680	Fibroblast		-42918.7	139204	SPP1		-65544	168168	Epithelia Healthy		-64198.3	169021	VCAM1		-58541.8	169977	Fibroblast		-58129.8	169504	VCAM1
-27677.4	164935	Epithelia Inflammatory		-27210.6	165825	SPP1		-43598	139679	Fibroblast		-42988.3	139215	SPP1		-65548	168171	Epithelia Healthy		-64263.6	168962	VCAM1		-58542.8	169980	Fibroblast		-59085.3	169465	VCAM1
-27685.4	164933	Epithelia Inflammatory		-27970.2	165851	SPP1		-43615	139676	Fibroblast		-42996.8	139192	SPP1		-65552	168175	Epithelia Healthy		-64264.4	168967	VCAM1		-58543.8	169988	Fibroblast		-59067.8	169459	VCAM1
-27715.4	164933	Epithelia Inflammatory		-27970.3	165841	SPP1		-43627	139676	Fibroblast		-42975.4	139169	SPP1		-65552	168176	Epithelia Healthy		-65583.3	168904	VCAM1		-58543.8	169994	Fibroblast		-59086.5	169460	VCAM1
-27725.4	164939	Epithelia Inflammatory		-27064	165839	SPP1		-43629	139678	Fibroblast		-43207.7	139199	SPP1		-65551	168181	Epithelia Healthy		-65583.2	168904	VCAM1		-58538.8	170022	Fibroblast		-59077.2	169454	VCAM1
-27728.4	164941	Epithelia Inflammatory		-27063.4	165839	SPP1		-43631	139681	Fibroblast		-43324.5	139163	SPP1		-65545	168203	Epithelia Healthy		-64528.3	168924	VCAM1		-58533.8	170024	Fibroblast		-58002	169418	VCAM1
-27733.4	164946	Epithelia Inflammatory		-27088.4	165817	SPP1		-43632	139686	Fibroblast		-42956.3	139075	SPP1		-65543	168206	Epithelia Healthy		-64528.4	168923	VCAM1		-58528.8	170025	Fibroblast		-58607.1	169198	VCAM1
-27735.4	164949	Epithelia Inflammatory		-27318.5	165790	SPP1		-43632	139695	Fibroblast		-42992.8	139165	SPP1		-65531	168218	Epithelia Healthy		-64240.4	168886	VCAM1		-58523.8	170025	Fibroblast		-58087.6	169133	VCAM1
-27735.4	164955	Epithelia Inflammatory		-27314.1	165835	SPP1		-43631	139700	Fibroblast		-43004.4	139134	SPP1		-65528	168220	Epithelia Healthy		-64238.3	168893	VCAM1		-58574.8	170012	Leukocyte		-58080.7	169134	VCAM1
-27733.4	164987	Epithelia Inflammatory		-27296.7	165792	SPP1		-43629	139703	Fibroblast		-43017.6	139103	SPP1		-65523	168221	Epithelia Healthy		-64933	168886	VCAM1		-58554.8	169997	Leukocyte		-58103	169146	VCAM1
-27729.4	164996	Epithelia Inflammatory		-27370.6	165793	SPP1		-43627	139705	Fibroblast		-42996.6	139102	SPP1		-65520	168221	Epithelia Healthy		-64507.6	168856	VCAM1		-58545.8	169990	Leukocyte		-58008.5	169157	VCAM1
-27726.4	165002	Epithelia Inflammatory		-27356.5	165849	SPP1		-43624	139707	Fibroblast		-43495	139120	SPP1		-64762	168205	Fibroblast		-64521.9	168854	VCAM1		-58544.8	169989	Leukocyte		-59380.1	169097	VCAM1
-27712.4	165017	Epithelia Inflammatory		-27823.6	165806	SPP1		-43620	139709	Fibroblast		-42754	139033	SPP1		-64757	168204	Fibroblast		-64312	168716	VCAM1		-58544.8	169980	Leukocyte		-59379.9	169096	VCAM1
-27700.4	165023	Epithelia Inflammatory		-27571.3	165797	SPP1		-43615	139710	Fibroblast		-42964.3	139028	SPP1		-64754	168202	Fibroblast		-64866.2	168729	VCAM1		-58596.8	169971	Leukocyte		-58483.3	169094	VCAM1
-27684.4	165029	Epithelia Inflammatory		-27606	165782	SPP1		-43614	139710	Fibroblast		-42950.3	138963	SPP1		-64747	168195	Fibroblast		-64861.6	168720	VCAM1		-58600.8	169971	Leukocyte		-58523.9	169056	VCAM1
-27679.4	165030	Epithelia Inflammatory		-27619.1	165778	SPP1		-43588	139685	Fibroblast		-42957.4	138978	SPP1		-64745	168192	Fibroblast		-64477.8	168710	VCAM1		-58602.8	169974	Leukocyte		-58523.9	169057	VCAM1
-27678.4	165030	Epithelia Inflammatory		-27551.7	165840	SPP1		-43583	139683	Fibroblast		-43624.2	138985	SPP1		-64744	168187	Fibroblast		-64465.2	168713	VCAM1		-58603.8	169979	Leukocyte		-58524.8	169056	VCAM1
-27056.4	165030	Epithelia Healthy		-27570.1	165813	SPP1		-43580	139681	Fibroblast		-43572.1	138973	SPP1		-64743	168170	Fibroblast		-65328.5	168676	VCAM1		-58603.8	169987	Leukocyte		-58833.4	169072	VCAM1
-27051.4	165029	Epithelia Healthy		-27070.3	165766	SPP1		-43579	139680	Fibroblast		-43585.8	138999	SPP1		-64743	168154	Fibroblast		-65646.5	168678	VCAM1		-58602.8	169992	Leukocyte		-58495	169044	VCAM1
-27045.4	165027	Epithelia Healthy		-27096.5	165747	SPP1		-43575	139674	Fibroblast		-43576.9	138983	SPP1		-64745	168146	Fibroblast		-65646.5	168678	VCAM1		-58600.8	169995	Leukocyte		-58507.4	169039	VCAM1
-27041.4	165025	Epithelia Healthy		-27101.8	165789	SPP1		-43575	139670	Fibroblast		-43983.2	138994	SPP1		-64747	168143	Fibroblast		-65001.6	168662	VCAM1		-58591.8	170004	Leukocyte		-58497.1	169023	VCAM1
-27038.4	165023	Epithelia Healthy		-27108.6	165788	SPP1		-43581	139661	Fibroblast		-43965.3	139012	SPP1		-64750	168140	Fibroblast		-65001.6	168662	VCAM1		-58586.8	170008	Leukocyte		-58491.7	169019	VCAM1
-27033.4	165018	Epithelia Healthy		-27092.8	165747	SPP1		-43591	139651	Fibroblast		-43028.1	138948	SPP1		-64753	168138	Fibroblast		-64887.3	168685	VCAM1		-58583.8	170010	Leukocyte		-58525	169009	VCAM1
-27031.4	165015	Epithelia Healthy		-27069.5	165757	SPP1		-43597	139647	Fibroblast		-43028	138948	SPP1		-64756	168137	Fibroblast		-64852.1	168656	VCAM1		-58577.8	170012	Leukocyte		-58509.9	169009	VCAM1
-27027.4	165005	Epithelia Healthy		-27078.9	165749	SPP1		-43605	139644	Fibroblast		-43624.8	138915	SPP1		-64776	168137	Fibroblast		-64882.9	168624	VCAM1		-58574.8	170012	Leukocyte		-58500.7	169027	VCAM1
-27027.4	164996	Epithelia Healthy		-26873.8	165786	SPP1		-43614	139644	Fibroblast		-43628.2	138941	SPP1		-64782	168138	Fibroblast		-64876.9	168624	VCAM1		-59243.8	169997	Leukocyte		-58466.2	169026	VCAM1
-27028.4	164990	Epithelia Healthy		-26872.5	165775	SPP1		-43627	139670	Fibroblast		-42971.2	138939	SPP1		-64785	168139	Fibroblast		-65110.6	168664	VCAM1		-59238.8	169996	Leukocyte		-58462	169033	VCAM1
-27030.4	164982	Epithelia Healthy		-26866.5	165805	SPP1		-43627	139672	Fibroblast		-42852.1	138875	SPP1		-64795	168174	Fibroblast		-65669.2	168647	VCAM1		-59234.8	169994	Leukocyte		-58463.1	169022	VCAM1
-27032.4	164977	Epithelia Healthy		-26862.4	165774	SPP1		-43625	139674	Fibroblast		-42958.4	138873	SPP1		-64795	168178	Fibroblast		-65126.1	168636	VCAM1		-59231.8	169992	Leukocyte		-58455.9	169031	VCAM1
-27035.4	164971	Epithelia Healthy		-26891	165764	SPP1		-43589	139685	Fibroblast		-42915.8	138846	SPP1		-64794	168184	Fibroblast		-64654.7	168579	VCAM1		-59230.8	169991	Leukocyte		-58459.2	169018	VCAM1
-27037.4	164968	Epithelia Healthy		-26861.7	165774	SPP1		-43588	139685	Fibroblast		-42925.4	138880	SPP1		-64793	168186	Fibroblast		-64422.3	168606	VCAM1		-59228.8	169988	Leukocyte		-58393.4	169019	VCAM1
-27038.4	164967	Epithelia Healthy		-27443.9	165747	SPP1		-43567	139669	Epithelia Healthy		-43125.8	138857	SPP1		-64779	168200	Fibroblast		-64966.6	168576	VCAM1		-59227.8	169985	Leukocyte		-58394.2	169016	VCAM1
-27041.4	164965	Epithelia Healthy		-27463.8	165765	SPP1		-43563	139667	Epithelia Healthy		-43098.9	138868	SPP1		-64776	168202	Fibroblast		-64952.6	168555	VCAM1		-59227.8	169978	Leukocyte		-58295.8	169014	VCAM1
-27069.4	164965	Epithelia Healthy		-27554.1	165709	SPP1		-43560	139665	Epithelia Healthy		-43099.4	138853	SPP1		-64772	168204	Fibroblast		-64331.6	168527	VCAM1		-59228.8	169959	Leukocyte		-58309.4	168999	VCAM1
-27079.4	164969	Epithelia Healthy		-27479.9	165707	SPP1		-43559	139664	Epithelia Healthy		-43118.8	138853	SPP1		-64767	168205	Fibroblast		-64335.3	168543	VCAM1		-59230.8	169953	Leukocyte		-58305.9	169009	VCAM1
-27082.4	164971	Epithelia Healthy		-27497.6	165682	SPP1		-43557	139661	Epithelia Healthy		-43107.8	138844	SPP1		-64762	168205	Fibroblast		-64326.6	168517	VCAM1		-59234.8	169942	Leukocyte		-58310.5	169000	VCAM1
-27083.4	164972	Epithelia Healthy		-27470.5	165676	SPP1		-43555	139657	Epithelia Healthy		-43106.9	138846	SPP1		-65492	168166	Epithelia Healthy		-64312	168555	VCAM1		-59235.8	169940	Leukocyte		-58335.1	168995	VCAM1
-27089.4	164981	Epithelia Healthy		-27468.3	165725	SPP1		-43555	139643	Epithelia Healthy		-43364.1	138851	SPP1		-65505	168130	Epithelia Healthy		-64330	168513	VCAM1		-59239.8	169933	Leukocyte		-58291.9	169011	VCAM1
-27091.4	164985	Epithelia Healthy		-27506.1	165757	SPP1		-43557	139639	Epithelia Healthy		-43057.2	138825	SPP1		-65509	168122	Epithelia Healthy		-64322.6	168548	VCAM1		-59240.8	169932	Leukocyte		-58303	168997	VCAM1
-27092.4	164990	Epithelia Healthy		-27476	165678	SPP1		-43559	139636	Epithelia Healthy		-43034.8	138804	SPP1		-65518	168122	Epithelia Healthy		-64538.8	168577	VCAM1		-59246.8	169928	Leukocyte		-58305.7	169011	VCAM1
-27092.4	164996	Epithelia Healthy		-27497.6	165716	SPP1		-43591	139604	Epithelia Healthy		-43034.9	138794	SPP1		-65519	168124	Epithelia Healthy		-64190.6	168548	VCAM1		-59250.8	169926	Leukocyte		-58292.7	169005	VCAM1
-27091.4	164999	Epithelia Healthy		-27500.7	165684	SPP1		-43595	139601	Epithelia Healthy		-43035.5	138793	SPP1		-65534	168160	Epithelia Healthy		-64287.8	168533	VCAM1		-59260.8	169926	Leukocyte		-58393.7	169015	VCAM1
-27088.4	165005	Epithelia Healthy		-27516.3	165739	SPP1		-43599	139599	Epithelia Healthy		-43023.3	138792	SPP1		-65534	168163	Epithelia Healthy		-64307.6	168511	VCAM1		-59266.8	169928	Leukocyte		-58293	169001	VCAM1
-27083.4	165014	Epithelia Healthy		-27502.3	165704	SPP1		-43613	139599	Epithelia Healthy		-43023.8	138791	SPP1		-65516	168181	Epithelia Healthy		-65021.2	168535	VCAM1		-59269.8	169930	Leukocyte		-58531.1	168994	VCAM1
-27077.4	165023	Epithelia Healthy		-26807.4	165735	SPP1		-43617	139601	Epithelia Healthy		-43057.1	138826	SPP1		-65504	168189	Epithelia Healthy		-65027.9	168527	VCAM1		-59280.8	169941	Leukocyte		-59453.2	168993	VCAM1
-27075.4	165025	Epithelia Healthy		-26868.4	165690	SPP1		-43620	139603	Epithelia Healthy		-43030.1	138790	SPP1		-65492	168192	Epithelia Healthy		-65032.3	168512	VCAM1		-59282.8	169944	Leukocyte		-58573.1	168971	VCAM1
-27072.4	165027	Epithelia Healthy		-26869.1	165680	SPP1		-43621	139604	Epithelia Healthy		-43037.7	138808	SPP1		-65492	168166	Epithelia Healthy		-64548.9	168516	VCAM1		-59283.8	169949	Leukocyte		-58576.7	168947	VCAM1
-27068.4	165029	Epithelia Healthy		-26878.3	165708	SPP1		-43622	139618	Epithelia Healthy		-43078.8	138800	SPP1		-65253	168191	Epithelia Inflammatory		-64778.9	168492	VCAM1		-59283.8	169950	Leukocyte		-59438.7	168936	VCAM1
-27063.4	165030	Epithelia Healthy		-27339.4	165689	SPP1		-43618	139632	Epithelia Healthy		-43035	138808	SPP1		-65244	168185	Epithelia Inflammatory		-64778.8	168492	VCAM1		-59281.8	169960	Leukocyte		-59376.6	168908	VCAM1
-27056.4	165030	Epithelia Healthy		-27391.5	165658	SPP1		-43614	139642	Epithelia Healthy		-43079.5	138802	SPP1		-65241	168182	Epithelia Inflammatory		-64775.2	168488	VCAM1		-59274.8	169981	Leukocyte		-59378.1	168907	VCAM1
-26548.4	165024	Epithelia Healthy		-27383.6	165729	SPP1		-43573	139671	Epithelia Healthy		-43035.7	138788	SPP1		-65238	168176	Epithelia Inflammatory		-64795.4	168500	VCAM1		-59272.8	169984	Leukocyte		-59316.7	168898	VCAM1
-26543.4	165023	Epithelia Healthy		-27370.8	165740	SPP1		-43567	139669	Epithelia Healthy		-43054.5	138799	SPP1		-65231	168156	Epithelia Inflammatory		-64814.5	168496	VCAM1		-59268.8	169989	Leukocyte		-58640.7	168884	VCAM1
-26539.4	165021	Epithelia Healthy		-27383.3	165729	SPP1		-43627	139669	Other		-43050.1	138793	SPP1		-65231	168146	Epithelia Inflammatory		-65064.2	168512	VCAM1		-59267.8	169990	Leukocyte		-58635	168887	VCAM1
-26536.4	165019	Epithelia Healthy		-27349.1	165661	SPP1		-43625	139667	Other		-43023.7	138789	SPP1		-65259	168098	Epithelia Inflammatory		-65064.2	168512	VCAM1		-59261.8	169994	Leukocyte		-58631.6	168883	VCAM1
-26531.4	165014	Epithelia Healthy		-27378.2	165733	SPP1		-43619	139660	Other		-43049	138804	SPP1		-65261	168095	Epithelia Inflammatory		-65045.4	168496	VCAM1		-59257.8	169996	Leukocyte		-58634.3	168878	VCAM1
-26529.4	165011	Epithelia Healthy		-27402.3	165660	SPP1		-43617	139654	Other		-43057.7	138800	SPP1		-65264	168092	Epithelia Inflammatory		-64946.3	168457	VCAM1		-59252.8	169997	Leukocyte		-58741.6	168797	VCAM1
-26529.4	164997	Epithelia Healthy		-27409.2	165658	SPP1		-43616	139650	Other		-43046.2	138800	SPP1		-65267	168090	Epithelia Inflammatory		-64954	168482	VCAM1		-59243.8	169997	Leukocyte		-58753	168801	VCAM1
-26531.4	164991	Epithelia Healthy		-27383.1	165740	SPP1		-43616	139635	Other		-43031.8	138788	SPP1		-65279	168086	Epithelia Inflammatory		-64821.4	168471	VCAM1		-58556.8	169981	Leukocyte		-58347.2	168710	VCAM1
-26537.4	164982	Epithelia Healthy		-27278.7	165703	SPP1		-43618	139627	Other		-43085.3	138850	SPP1		-65291	168086	Epithelia Inflammatory		-64820.3	168473	VCAM1		-58542.8	169979	Leukocyte		-59479.5	168675	VCAM1
-26538.4	164981	Epithelia Healthy		-27317.7	165672	SPP1		-43621	139621	Other		-43039.2	138797	SPP1		-65294	168088	Epithelia Inflammatory		-64775.2	168465	VCAM1		-58540.8	169975	Leukocyte		-59440.3	168625	VCAM1
-26546.4	164975	Epithelia Healthy		-27289.6	165680	SPP1		-43622	139620	Other		-43027.9	138796	SPP1		-65295	168089	Epithelia Inflammatory		-64765.9	168474	VCAM1		-58540.8	169965	Leukocyte		-59436.4	168641	VCAM1
-26549.4	164973	Epithelia Healthy		-27327.4	165671	SPP1		-43624	139620	Other		-43052.8	138794	SPP1		-65297	168092	Epithelia Inflammatory		-64832.7	168409	VCAM1		-58541.8	169959	Leukocyte		-59485.3	168633	VCAM1
-26557.4	164973	Epithelia Healthy		-27278.3	165703	SPP1		-43631	139622	Other		-43039.1	138788	SPP1		-65298	168097	Epithelia Inflammatory		-64250.3	168419	VCAM1		-58543.8	169953	Leukocyte		-59488.5	168607	VCAM1
-26568.4	164974	Epithelia Healthy		-27270.5	165699	SPP1		-43642	139626	Other		-43067	138804	SPP1		-65298	168098	Epithelia Inflammatory		-65507.1	168345	VCAM1		-58545.8	169949	Leukocyte		-59488.5	168607	VCAM1
-26584.4	164977	Epithelia Healthy		-27289.3	165649	SPP1		-43643	139627	Other		-43061.6	138801	SPP1		-65295	168155	Epithelia Inflammatory		-65339.7	168374	VCAM1		-58546.8	169948	Leukocyte		-58547.5	168594	VCAM1
-26589.4	164978	Epithelia Healthy		-27221.5	165634	SPP1		-43644	139629	Other		-43084.2	138854	SPP1		-65287	168179	Epithelia Inflammatory		-65362.4	168380	VCAM1		-58552.8	169944	Leukocyte		-59195.7	168527	VCAM1
-26596.4	164980	Epithelia Healthy		-27241.9	165640	SPP1		-43646	139635	Other		-43044.8	138804	SPP1		-65283	168186	Epithelia Inflammatory		-65335.8	168349	VCAM1		-58568.8	169944	Leukocyte		-59200	168515	VCAM1
-26597.4	164981	Epithelia Healthy		-27196.5	165703	SPP1		-43648	139657	Other		-43067	138803	SPP1		-65281	168189	Epithelia Inflammatory		-65335.3	168390	VCAM1		-58580.8	169948	Leukocyte		-58470	169845	SPP1
-26599.4	164985	Epithelia Healthy		-27191.1	165687	SPP1		-43648	139663	Other		-43027.2	138797	SPP1		-65255	168191	Epithelia Inflammatory		-64641.1	168335	VCAM1		-58584.8	169950	Leukocyte		-58427.8	169898	SPP1
-26600.4	164990	Epithelia Healthy		-27241.6	165639	SPP1		-43642	139667	Other		-43154.6	138819	SPP1		-65253	168191	Epithelia Inflammatory		-64644.5	168327	VCAM1		-58587.8	169952	Leukocyte		-58398.7	169881	SPP1
-26600.4	165003	Epithelia Healthy		-27235.3	165652	SPP1		-43637	139668	Other		-43154.8	138818	SPP1		-65484	168193	Epithelia Healthy		-64406.3	168295	VCAM1		-58592.8	169957	Leukocyte		-58421.2	169878	SPP1
-26599.4	165008	Epithelia Healthy		-27733.1	165624	SPP1		-43630	139669	Other		-43145.1	138843	SPP1		-65479	168192	Epithelia Healthy		-65255.1	168224	VCAM1		-58594.8	169960	Leukocyte		-58465.8	169870	SPP1
-26597.4	165011	Epithelia Healthy		-27741.9	165624	SPP1		-43627	139669	Other		-43144.2	138844	SPP1		-65467	168186	Epithelia Healthy		-65259.9	168237	VCAM1		-58598.8	169968	Leukocyte		-58420.3	169892	SPP1
-26595.4	165013	Epithelia Healthy		-27766.3	165620	SPP1		-43654	139664	Epithelia Healthy		-43174.1	138828	SPP1		-65464	168184	Epithelia Healthy		-65267.6	168201	VCAM1		-58598.8	169969	Leukocyte		-58415.8	169902	SPP1
-26592.4	165015	Epithelia Healthy		-27744.4	165618	SPP1		-43649	139663	Epithelia Healthy		-43156.6	138815	SPP1		-65456	168176	Epithelia Healthy		-65247.8	168219	VCAM1		-58591.8	169977	Leukocyte		-58417.8	169883	SPP1
-26586.4	165017	Epithelia Healthy		-27743.8	165609	SPP1		-43647	139654	Epithelia Healthy		-43140.8	138807	SPP1		-65446	168158	Epithelia Healthy		-65241.5	168217	VCAM1		-58581.8	169981	Leukocyte		-59001.4	169897	SPP1
-26560.4	165023	Epithelia Healthy		-27748.2	165628	SPP1		-43645	139634	Epithelia Healthy		-43165.1	138822	SPP1		-65441	168148	Epithelia Healthy		-65246.5	168201	VCAM1		-58556.8	169981	Leukocyte		-59019.3	169905	SPP1
-26555.4	165024	Epithelia Healthy		-27740.2	165600	SPP1		-43645	139627	Epithelia Healthy		-43116.6	138830	SPP1		-65441	168132	Epithelia Healthy		-65112.6	168217	VCAM1		-59215.8	169985	Other		-58302.2	169855	SPP1
-26548.4	165024	Epithelia Healthy		-27774.8	165642	SPP1		-43684	139627	Epithelia Healthy		-42879	138777	SPP1		-65482	168108	Epithelia Healthy		-64580.3	168195	VCAM1		-59210.8	169984	Other		-58845.8	169840	SPP1
-26494.4	164990	Epithelia Healthy		-27766	165639	SPP1		-43690	139631	Epithelia Healthy		-42878.8	138777	SPP1		-65493	168108	Epithelia Healthy		-65039.1	168186	VCAM1		-59207.8	169982	Other		-58073	169793	SPP1
-26489.4	164989	Epithelia Healthy		-27765.2	165631	SPP1		-43695	139636	Epithelia Healthy		-42726	138805	SPP1		-65499	168110	Epithelia Healthy		-64383.8	168172	VCAM1		-59198.8	169973	Other		-58088.8	169776	SPP1
-26483.4	164987	Epithelia Healthy		-27789.6	165623	SPP1		-43697	139639	Epithelia Healthy		-42978.6	138818	SPP1		-65502	168112	Epithelia Healthy		-65319.1	168141	VCAM1		-59196.8	169970	Other		-58072.9	169793	SPP1
-26475.4	164983	Epithelia Healthy		-27756.7	165619	SPP1		-43698	139644	Epithelia Healthy		-42726.9	138796	SPP1		-65503	168113	Epithelia Healthy		-65299.4	168160	VCAM1		-59194.8	169960	Other		-58076.6	169784	SPP1
-26474.4	164982	Epithelia Healthy		-27750.9	165609	SPP1		-43698	139649	Epithelia Healthy		-42701.5	138818	SPP1		-65509	168121	Epithelia Healthy		-65308.8	168152	VCAM1		-59194.8	169942	Other		-58094.9	169764	SPP1
-26474.4	164934	Epithelia Healthy		-27752.5	165606	SPP1		-43697	139654	Epithelia Healthy		-42704.5	138809	SPP1		-65504	168143	Epithelia Healthy		-64343.8	168161	VCAM1		-59195.8	169929	Other		-59186.1	169848	SPP1
-26475.4	164933	Epithelia Healthy		-27759.3	165605	SPP1		-43695	139657	Epithelia Healthy		-42705.5	138786	SPP1		-65490	168192	Epithelia Healthy		-64182.6	168126	VCAM1		-59196.8	169924	Other		-59178	169839	SPP1
-26481.4	164929	Epithelia Healthy		-27772.1	165603	SPP1		-43691	139661	Epithelia Healthy		-42705.1	138785	SPP1		-65488	168193	Epithelia Healthy		-65174.5	168140	VCAM1		-59200.8	169916	Other		-59182.9	169832	SPP1
-26489.4	164927	Epithelia Healthy		-27756.9	165602	SPP1		-43688	139663	Epithelia Healthy		-42715.7	138786	SPP1		-65484	168193	Epithelia Healthy		-65078.5	168122	VCAM1		-59202.8	169913	Other		-59192.9	169798	SPP1
-26507.4	164927	Epithelia Healthy		-27756.5	165601	SPP1		-43683	139664	Epithelia Healthy		-43013.2	138765	SPP1		-65537	168165	Epithelia Healthy		-65073.4	168105	VCAM1		-59205.8	169910	Other		-59223.1	169772	SPP1
-26510.4	164929	Epithelia Healthy		-27745.8	165597	SPP1		-43654	139664	Epithelia Healthy		-42923.2	138745	SPP1		-65535	168163	Epithelia Healthy		-64957.2	168091	VCAM1		-59208.8	169908	Other		-59221.2	169772	SPP1
-26517.4	164936	Epithelia Healthy		-27744.4	165627	SPP1		-42696	139644	Fibroblast		-43007.4	138787	SPP1		-65531	168157	Epithelia Healthy		-65152.4	168099	VCAM1		-59224.8	169908	Other		-59177.9	169830	SPP1
-26519.4	164939	Epithelia Healthy		-27737.2	165613	SPP1		-42691	139643	Fibroblast		-42988.2	138782	SPP1		-65525	168143	Epithelia Healthy		-65413.3	168042	VCAM1		-59227.8	169910	Other		-59183.5	169818	SPP1
-26521.4	164943	Epithelia Healthy		-27738.6	165605	SPP1		-42688	139641	Fibroblast		-43017.8	138773	SPP1		-65521	168133	Epithelia Healthy		-65413.3	168041	VCAM1		-59232.8	169915	Other		-59175.7	169817	SPP1
-26523.4	164949	Epithelia Healthy		-27746.4	165597	SPP1		-42683	139636	Fibroblast		-42964	138765	SPP1		-65520	168129	Epithelia Healthy		-65644.4	168005	VCAM1		-59234.8	169918	Other		-59214.2	169799	SPP1
-26524.4	164954	Epithelia Healthy		-27739.1	165596	SPP1		-42681	139633	Fibroblast		-43006.8	138763	SPP1		-65520	168113	Epithelia Healthy		-65646.3	168034	VCAM1		-59238.8	169930	Other		-59194.7	169794	SPP1
-26524.4	164963	Epithelia Healthy		-27772.5	165645	SPP1		-42681	139607	Fibroblast		-42954.1	138759	SPP1		-65521	168108	Epithelia Healthy		-65588.3	168036	VCAM1		-59238.8	169934	Other		-59208.7	169793	SPP1
-26523.4	164968	Epithelia Healthy		-27771.6	165629	SPP1		-42685	139599	Fibroblast		-42972.1	138758	SPP1		-65523	168102	Epithelia Healthy		-65327.6	168031	VCAM1		-59227.8	169977	Other		-59188.8	169831	SPP1
-26519.4	164976	Epithelia Healthy		-27777.7	165626	SPP1		-42687	139596	Fibroblast		-42965.3	138755	SPP1		-65525	168099	Epithelia Healthy		-65594.6	167997	VCAM1		-59225.8	169981	Other		-59179.9	169819	SPP1
-26517.4	164979	Epithelia Healthy		-27738.2	165623	SPP1		-42696	139587	Fibroblast		-42947	138754	SPP1		-65526	168098	Epithelia Healthy		-65209	167976	VCAM1		-59224.8	169982	Other		-59141.1	169824	SPP1
-26515.4	164981	Epithelia Healthy		-27744.8	165623	SPP1		-42699	139585	Fibroblast		-42933	138751	SPP1		-65529	168096	Epithelia Healthy		-64896.9	168007	VCAM1		-59221.8	169984	Other		-59170.1	169842	SPP1
-26512.4	164983	Epithelia Healthy		-27747.4	165615	SPP1		-42707	139583	Fibroblast		-42956.1	138739	SPP1		-65533	168094	Epithelia Healthy		-64912	167979	VCAM1		-59216.8	169985	Other		-59152.7	169820	SPP1
-26502.4	164989	Epithelia Healthy		-27738.1	165612	SPP1		-42717	139583	Fibroblast		-42937.3	138752	SPP1		-65543	168094	Epithelia Healthy		-64877.3	167992	VCAM1		-59215.8	169985	Other		-59152.6	169832	SPP1
-26497.4	164990	Epithelia Healthy		-27774.7	165605	SPP1		-42724	139585	Fibroblast		-42947.1	138739	SPP1		-65547	168096	Epithelia Healthy		-64886	167985	VCAM1		-58498.8	169971	Fibroblast		-58103.8	169781	SPP1
-26494.4	164990	Epithelia Healthy		-27765.1	165604	SPP1		-42726	139586	Fibroblast		-43016.5	138802	SPP1		-65550	168098	Epithelia Healthy		-64937.1	167980	VCAM1		-58488.8	169956	Fibroblast		-58101.6	169780	SPP1
-26936.4	164984	Epithelia Healthy		-27764	165604	SPP1		-42729	139588	Fibroblast		-43030	138774	SPP1		-65551	168099	Epithelia Healthy		-64972.9	167971	VCAM1		-58484.8	169948	Fibroblast		-58145.3	169778	SPP1
-26931.4	164983	Epithelia Healthy		-27772.3	165603	SPP1		-42731	139591	Fibroblast		-42998.1	138758	SPP1		-65557	168108	Epithelia Healthy		-64951.9	167953	VCAM1		-58482.8	169942	Fibroblast		-58122.6	169779	SPP1
-26928.4	164981	Epithelia Healthy		-27750.4	165597	SPP1		-42735	139599	Fibroblast		-42985.2	138752	SPP1		-65559	168112	Epithelia Healthy		-65190.6	167961	VCAM1		-58482.8	169930	Fibroblast		-59230.6	169753	SPP1
-26920.4	164975	Epithelia Healthy		-27736.1	165613	SPP1		-42736	139604	Fibroblast		-42950.9	138738	SPP1		-65560	168117	Epithelia Healthy		-64897.3	167965	VCAM1		-58486.8	169922	Fibroblast		-59230.4	169754	SPP1
-26919.4	164974	Epithelia Healthy		-27758.9	165604	SPP1		-42736	139617	Fibroblast		-42946.7	138737	SPP1		-65562	168162	Epithelia Healthy		-64920.7	167961	VCAM1		-58488.8	169919	Fibroblast		-58151.2	169697	SPP1
-26917.4	164971	Epithelia Healthy		-27742.2	165596	SPP1		-42735	139622	Fibroblast		-43001.9	138779	SPP1		-65562	168163	Epithelia Healthy		-64894.2	167956	VCAM1		-58494.8	169911	Fibroblast		-58116	169747	SPP1
-26915.4	164967	Epithelia Healthy		-27750.3	165593	SPP1		-42733	139626	Fibroblast		-42954.4	138749	SPP1		-65556	168171	Epithelia Healthy		-64933.1	167954	VCAM1		-58495.8	169910	Fibroblast		-58132.1	169677	SPP1
-26911.4	164955	Epithelia Healthy		-27759.5	165608	SPP1		-42729	139632	Fibroblast		-42947.1	138738	SPP1		-65555	168172	Epithelia Healthy		-64842.6	167951	VCAM1		-58498.8	169908	Fibroblast		-58176.4	169765	SPP1
-26911.4	164939	Epithelia Healthy		-27744.4	165603	SPP1		-42724	139637	Fibroblast		-43030	138771	SPP1		-65552	168174	Epithelia Healthy		-64795.9	167941	VCAM1		-58506.8	169904	Fibroblast		-58164.2	169753	SPP1
-26915.4	164929	Epithelia Healthy		-27784.2	165618	SPP1		-42719	139641	Fibroblast		-42970.3	138768	SPP1		-65537	168165	Epithelia Healthy		-64254.4	167886	VCAM1		-58524.8	169904	Fibroblast		-58113.7	169743	SPP1
-26917.4	164926	Epithelia Healthy		-27779.2	165620	SPP1		-42716	139643	Fibroblast		-42958.1	138755	SPP1		-64626	168141	Epithelia Inflammatory		-65064	167833	VCAM1		-58532.8	169908	Fibroblast		-58126	169679	SPP1
-26922.4	164921	Epithelia Healthy		-27778.6	165615	SPP1		-42711	139644	Fibroblast		-42973.2	138755	SPP1		-64612	168139	Epithelia Inflammatory		-65063.9	167833	VCAM1		-58535.8	169910	Fibroblast		-59219.1	169748	SPP1
-26925.4	164919	Epithelia Healthy		-27772.4	165610	SPP1		-42696	139644	Fibroblast		-42961.3	138751	SPP1		-64607	168138	Epithelia Inflammatory		-64265.3	167780	VCAM1		-58540.8	169915	Fibroblast		-59227.5	169723	SPP1
-26929.4	164917	Epithelia Healthy		-27777.8	165607	SPP1		-42624	139644	Fibroblast		-42940.9	138751	SPP1		-64599	168136	Epithelia Inflammatory		-64259.9	167796	VCAM1		-58542.8	169918	Fibroblast		-59452.8	169637	SPP1
-26951.4	164917	Epithelia Healthy		-27769.7	165606	SPP1		-42619	139643	Fibroblast		-42932.2	138746	SPP1		-64593	168134	Epithelia Inflammatory		-64766.1	167770	VCAM1		-58543.8	169923	Fibroblast		-59453.9	169642	SPP1
-26955.4	164919	Epithelia Healthy		-27627.9	165667	SPP1		-42607	139637	Fibroblast		-43015.7	138767	SPP1		-64590	168132	Epithelia Inflammatory		-64765.9	167770	VCAM1		-58545.8	169935	Fibroblast		-58920.4	169619	SPP1
-26956.4	164922	Epithelia Healthy		-27680.1	165652	SPP1		-42604	139635	Fibroblast		-43004.8	138765	SPP1		-64583	168125	Epithelia Inflammatory		-64748.7	167768	VCAM1		-58545.8	169948	Fibroblast		-58925.9	169636	SPP1
-26962.4	164941	Epithelia Healthy		-27639.5	165636	SPP1		-42603	139634	Fibroblast		-43010.8	138765	SPP1		-64581	168122	Epithelia Inflammatory		-64193.4	167742	VCAM1		-58540.8	169964	Fibroblast		-58925.3	169618	SPP1
-26962.4	164962	Epithelia Healthy		-27620.6	165671	SPP1		-42597	139625	Fibroblast		-42961.8	138762	SPP1		-64579	168116	Epithelia Inflammatory		-64268.7	167714	VCAM1		-58539.8	169967	Fibroblast		-58926.4	169629	SPP1
-26956.4	164982	Epithelia Healthy		-27628	165667	SPP1		-42593	139611	Fibroblast		-42993.9	138758	SPP1		-64579	168100	Epithelia Inflammatory		-64184.9	169297	SPP1		-58536.8	169970	Fibroblast		-58925.2	169617	SPP1
-26955.4	164983	Epithelia Healthy		-27629.2	165659	SPP1		-42593	139599	Fibroblast		-43006.4	138757	SPP1		-64581	168094	Epithelia Inflammatory		-64179	169293	SPP1		-58505.8	169971	Fibroblast		-58916	169643	SPP1
-26950.4	164984	Epithelia Healthy		-27579.1	165648	SPP1		-42595	139595	Fibroblast		-42994.3	138754	SPP1		-64587	168082	Epithelia Inflammatory		-64203.9	169287	SPP1		-58498.8	169971	Fibroblast		-59229.7	169640	SPP1
-26936.4	164984	Epithelia Healthy		-27616.7	165645	SPP1		-42597	139592	Fibroblast		-42978.2	138749	SPP1		-64589	168079	Epithelia Inflammatory		-64175.2	169282	SPP1		-58351.8	169966	Other		-59248.5	169617	SPP1
-26593.4	164979	Epithelia Healthy		-27608.5	165643	SPP1		-42600	139589	Fibroblast		-42977.7	138748	SPP1		-64602	168066	Epithelia Inflammatory		-64189.5	169280	SPP1		-58348.8	169964	Other		-59251.6	169607	SPP1
-26558.4	164973	Epithelia Healthy		-27648.9	165641	SPP1		-42603	139587	Fibroblast		-42992.7	138743	SPP1		-64605	168064	Epithelia Inflammatory		-65106.2	169250	SPP1		-58342.8	169958	Other		-59251.5	169607	SPP1
-26554.4	164971	Epithelia Healthy		-27639.4	165636	SPP1		-42611	139583	Fibroblast		-42958.6	138740	SPP1		-64613	168060	Epithelia Inflammatory		-65089.2	169245	SPP1		-58338.8	169953	Other		-59221.6	169597	SPP1
-26551.4	164968	Epithelia Healthy		-27645.8	165629	SPP1		-42623	139583	Fibroblast		-42995.3	138763	SPP1		-64633	168060	Epithelia Inflammatory		-65082.7	169277	SPP1		-58332.8	169941	Other		-59250.7	169662	SPP1
-26549.4	164965	Epithelia Healthy		-27636.1	165664	SPP1		-42627	139586	Fibroblast		-42948.8	138749	SPP1		-64645	168064	Epithelia Inflammatory		-65062.6	169271	SPP1		-58330.8	169934	Other		-59227	169648	SPP1
-26549.4	164951	Epithelia Healthy		-27628.5	165659	SPP1		-42631	139590	Fibroblast		-42959.7	138734	SPP1		-64654	168070	Epithelia Inflammatory		-65109.2	169269	SPP1		-58330.8	169924	Other		-59227.8	169637	SPP1
-26551.4	164948	Epithelia Healthy		-27618.3	165632	SPP1		-42640	139600	Fibroblast		-42948.3	138734	SPP1		-64657	168073	Epithelia Inflammatory		-64891	169296	SPP1		-58333.8	169923	Other		-59226.9	169631	SPP1
-26557.4	164940	Epithelia Healthy		-27599.2	165655	SPP1		-42647	139608	Fibroblast		-43024	138778	SPP1		-64663	168081	Epithelia Inflammatory		-64951.1	169167	SPP1		-58339.8	169923	Other		-59219.2	169614	SPP1
-26562.4	164935	Epithelia Healthy		-27595.1	165649	SPP1		-42648	139612	Fibroblast		-42977.6	138766	SPP1		-64665	168084	Epithelia Inflammatory		-64111.3	169154	SPP1		-58351.8	169936	Other		-59238.7	169600	SPP1
-26565.4	164933	Epithelia Healthy		-27635.3	165645	SPP1		-42648	139621	Fibroblast		-43000.8	138758	SPP1		-64666	168089	Epithelia Inflammatory		-64128.8	169134	SPP1		-58357.8	169945	Other		-59219.1	169614	SPP1
-26597.4	164933	Epithelia Healthy		-27603	165645	SPP1		-42647	139626	Fibroblast		-42980.7	138754	SPP1		-64666	168108	Epithelia Inflammatory		-64137	169141	SPP1		-58362.8	169955	Other		-59247.1	169605	SPP1
-26600.4	164935	Epithelia Healthy		-27598.7	165640	SPP1		-42645	139630	Fibroblast		-42984	138754	SPP1		-64665	168113	Epithelia Inflammatory		-64314.3	169150	SPP1		-58362.8	169957	Other		-59238.3	169600	SPP1
-26603.4	164938	Epithelia Healthy		-27615.2	165636	SPP1		-42643	139633	Fibroblast		-42968.8	138742	SPP1		-64655	168128	Epithelia Inflammatory		-64316.6	169153	SPP1		-58360.8	169960	Other		-59252.3	169605	SPP1
-26609.4	164947	Epithelia Healthy		-27607.2	165654	SPP1		-42635	139641	Fibroblast		-42943	138741	SPP1		-64649	168134	Epithelia Inflammatory		-64370.8	169056	SPP1		-58356.8	169964	Other		-59236.2	169608	SPP1
-26611.4	164951	Epithelia Healthy		-27636.7	165653	SPP1		-42632	139643	Fibroblast		-42988.7	138779	SPP1		-64646	168136	Epithelia Inflammatory		-65207	168950	SPP1		-58353.8	169966	Other		-59258.1	169641	SPP1
-26612.4	164956	Epithelia Healthy		-27577.5	165641	SPP1		-42627	139644	Fibroblast		-42987.8	138765	SPP1		-64636	168140	Epithelia Inflammatory		-65211.8	169064	SPP1		-58351.8	169966	Other		-59237.1	169608	SPP1
-26612.4	164961	Epithelia Healthy		-27618.2	165632	SPP1		-42624	139644	Fibroblast		-42987.1	138759	SPP1		-64631	168141	Epithelia Inflammatory		-65211.8	169064	SPP1		-58005.8	169953	Leukocyte		-59108.4	169593	SPP1
-26611.4	164966	Epithelia Healthy		-27606.3	165667	SPP1		-42658	139612	Other		-43001.4	138773	SPP1		-64626	168141	Epithelia Inflammatory		-65237	169066	SPP1		-58000.8	169952	Leukocyte		-59096.5	169588	SPP1
-26609.4	164969	Epithelia Healthy		-27634.9	165666	SPP1		-42653	139611	Other		-42953.1	138760	SPP1		-65437	168129	Epithelia Injured		-65279.7	169065	SPP1		-57994.8	169950	Leukocyte		-59099.4	169596	SPP1
-26603.4	164975	Epithelia Healthy		-27616.3	165642	SPP1		-42649	139609	Other		-43008.6	138754	SPP1		-65435	168126	Epithelia Injured		-65316.8	169049	SPP1		-57991.8	169948	Leukocyte		-59086.8	169583	SPP1
-26597.4	164979	Epithelia Healthy		-27599	165655	SPP1		-42645	139606	Other		-43007.3	138754	SPP1		-65433	168120	Epithelia Injured		-65228.4	168985	SPP1		-57989.8	169946	Leukocyte		-59098.7	169584	SPP1
-26593.4	164979	Epithelia Healthy		-27597.4	165658	SPP1		-42642	139603	Other		-42996.8	138753	SPP1		-65432	168115	Epithelia Injured		-65214.5	168982	SPP1		-57988.8	169941	Leukocyte		-59102.5	169580	SPP1
-27216.4	164980	Epithelia Healthy		-27621.7	165648	SPP1		-42625	139584	Other		-42962.6	138741	SPP1		-65432	168105	Epithelia Injured		-65243.8	169016	SPP1		-57988.8	169917	Leukocyte		-59077.3	169578	SPP1
-27211.4	164979	Epithelia Healthy		-27612.2	165633	SPP1		-42623	139581	Other		-43350.7	138695	SPP1		-65433	168095	Epithelia Injured		-65223.9	168991	SPP1		-57991.8	169914	Leukocyte		-59088.6	169576	SPP1
-27147.4	164957	Epithelia Healthy		-27636.6	165630	SPP1		-42621	139577	Other		-43360.8	138706	SPP1		-65434	168093	Epithelia Injured		-65218.6	168995	SPP1		-57994.8	169912	Leukocyte		-59097.3	169590	SPP1
-27135.4	164951	Epithelia Healthy		-27620.5	165630	SPP1		-42621	139565	Other		-43361.6	138702	SPP1		-65438	168092	Epithelia Injured		-65226.9	169003	SPP1		-58011.8	169912	Leukocyte		-59095.4	169577	SPP1
-27132.4	164949	Epithelia Healthy		-27626.5	165627	SPP1		-42625	139557	Other		-43301.9	138741	SPP1		-65465	168091	Epithelia Injured		-65248.8	169044	SPP1		-58015.8	169914	Leukocyte		-59068.1	169619	SPP1
-27129.4	164946	Epithelia Healthy		-27606.7	165648	SPP1		-42626	139556	Other		-43351.5	138700	SPP1		-65477	168091	Epithelia Injured		-64946.1	168962	SPP1		-58020.8	169919	Leukocyte		-59104	169596	SPP1
-27127.4	164943	Epithelia Healthy		-27622.1	165630	SPP1		-42644	139546	Other		-43330.2	138732	SPP1		-65479	168094	Epithelia Injured		-65353.7	168955	SPP1		-58022.8	169922	Leukocyte		-59082.2	169573	SPP1
-27127.4	164935	Epithelia Healthy		-27626.6	165637	SPP1		-42658	139546	Other		-43294.3	138733	SPP1		-65483	168104	Epithelia Injured		-64801.2	168881	SPP1		-58023.8	169927	Leukocyte		-59081.8	169567	SPP1
-27144.4	164901	Epithelia Healthy		-27635.6	165626	SPP1		-42673	139548	Other		-43322.3	138727	SPP1		-65483	168106	Epithelia Injured		-64772.9	168900	SPP1		-58023.8	169939	Leukocyte		-59096	169584	SPP1
-27173.4	164853	Epithelia Healthy		-27634.7	165625	SPP1		-42677	139552	Other		-43354.3	138706	SPP1		-65476	168115	Epithelia Injured		-64280.5	168925	SPP1		-58022.8	169944	Leukocyte		-59068	169619	SPP1
-27175.4	164850	Epithelia Healthy		-27627.8	165644	SPP1		-42679	139555	Other		-43359.5	138703	SPP1		-65474	168117	Epithelia Injured		-65212.6	168892	SPP1		-58020.8	169947	Leukocyte		-59100.9	169531	SPP1
-27176.4	164849	Epithelia Healthy		-27628.9	165633	SPP1		-42683	139563	Other		-43355.8	138698	SPP1		-65462	168125	Epithelia Injured		-64601.5	168858	SPP1		-58019.8	169948	Leukocyte		-59108.5	169519	SPP1
-27179.4	164847	Epithelia Healthy		-27633.8	165625	SPP1		-42687	139575	Other		-43320	138731	SPP1		-65454	168129	Epithelia Injured		-64601.4	168858	SPP1		-58013.8	169952	Leukocyte		-59115.6	169562	SPP1
-27189.4	164847	Epithelia Healthy		-27037	165669	SPP1		-42688	139580	Other		-43351.1	138724	SPP1		-65440	168132	Epithelia Injured		-65177.5	168854	SPP1		-58008.8	169953	Leukocyte		-59108.2	169519	SPP1
-27231.4	164867	Epithelia Healthy		-27021.3	165663	SPP1		-42688	139587	Other		-43344.1	138722	SPP1		-65437	168129	Epithelia Injured		-64343.5	168916	SPP1		-58005.8	169953	Leukocyte		-59108.9	169558	SPP1
-27234.4	164869	Epithelia Healthy		-27061.6	165648	SPP1		-42687	139592	Other		-43354.1	138718	SPP1		-64364	168123	Epithelia Healthy		-65233.5	168875	SPP1		-58793.8	169929	Other		-59107.5	169567	SPP1
-27242.4	164875	Epithelia Healthy		-27061.3	165648	SPP1		-42685	139595	Other		-43354.5	138716	SPP1		-64359	168122	Epithelia Healthy		-65230.1	168860	SPP1		-58788.8	169928	Other		-59142.5	169537	SPP1
-27245.4	164878	Epithelia Healthy		-26989.1	165620	SPP1		-42681	139600	Other		-43318.3	138712	SPP1		-64349	168116	Epithelia Healthy		-65175.2	168820	SPP1		-58782.8	169926	Other		-59136.5	169509	SPP1
-27263.4	164905	Epithelia Healthy		-27020	165663	SPP1		-42680	139601	Other		-43363.3	138706	SPP1		-64346	168114	Epithelia Healthy		-65145.8	168819	SPP1		-58779.8	169924	Other		-59111.5	169571	SPP1
-27265.4	164909	Epithelia Healthy		-27037.3	165665	SPP1		-42673	139607	Other		-43348.9	138698	SPP1		-64339	168107	Epithelia Healthy		-65195.8	168828	SPP1		-58774.8	169919	Other		-59101	169565	SPP1
-27266.4	164914	Epithelia Healthy		-27011.6	165602	SPP1		-42670	139609	Other		-43362.3	138697	SPP1		-64329	168092	Epithelia Healthy		-65202.9	168872	SPP1		-58772.8	169916	Other		-59151.8	169527	SPP1
-27266.4	164917	Epithelia Healthy		-26998.5	165615	SPP1		-42666	139611	Other		-43344.6	138696	SPP1		-64323	168080	Epithelia Healthy		-64746.4	168852	SPP1		-58770.8	169912	Other		-59141.1	169521	SPP1
-27264.4	164929	Epithelia Healthy		-27039.9	165620	SPP1		-42661	139612	Other		-43292.2	138759	SPP1		-64323	168066	Epithelia Healthy		-64746.5	168852	SPP1		-58770.8	169898	Other		-59128.2	169567	SPP1
-27263.4	164934	Epithelia Healthy		-27634.4	165598	SPP1		-42658	139612	Other		-43351	138724	SPP1		-64325	168062	Epithelia Healthy		-64584.8	168825	SPP1		-58772.8	169895	Other		-59117.8	169565	SPP1
-27261.4	164940	Epithelia Healthy		-27610.2	165572	SPP1		-42732	139588	Leukocyte		-43348	138699	SPP1		-64327	168059	Epithelia Healthy		-64565.7	168818	SPP1		-58787.8	169880	Other		-59096.6	169559	SPP1
-27249.4	164964	Epithelia Healthy		-27571.1	165558	SPP1		-42728	139587	Leukocyte		-43310.3	138715	SPP1		-64342	168037	Epithelia Healthy		-64728.5	168784	SPP1		-58795.8	169874	Other		-59085.9	169542	SPP1
-27247.4	164967	Epithelia Healthy		-27629.1	165560	SPP1		-42723	139584	Leukocyte		-42846.7	138749	SPP1		-64344	168035	Epithelia Healthy		-64864.2	168761	SPP1		-58798.8	169872	Other		-59142	169541	SPP1
-27241.4	164974	Epithelia Healthy		-27578.2	165600	SPP1		-42719	139580	Leukocyte		-42912.2	138746	SPP1		-64348	168033	Epithelia Healthy		-64855.5	168773	SPP1		-58802.8	169871	Other		-59147.9	169539	SPP1
-27240.4	164975	Epithelia Healthy		-27576.4	165595	SPP1		-42717	139577	Leukocyte		-42906.7	138745	SPP1		-64362	168030	Epithelia Healthy		-64859.9	168717	SPP1		-58809.8	169871	Other		-59143.6	169536	SPP1
-27234.4	164979	Epithelia Healthy		-27608.6	165589	SPP1		-42717	139559	Leukocyte		-42886.1	138732	SPP1		-64375	168030	Epithelia Healthy		-64838	168673	SPP1		-58817.8	169872	Other		-59099.5	169531	SPP1
-27229.4	164980	Epithelia Healthy		-27584.3	165578	SPP1		-42719	139556	Leukocyte		-42875.3	138696	SPP1		-64399	168039	Epithelia Healthy		-64852.8	168681	SPP1		-58823.8	169873	Other		-59101.4	169525	SPP1
-27216.4	164980	Epithelia Healthy		-27603.1	165576	SPP1		-42748	139549	Leukocyte		-42908.9	138731	SPP1		-64406	168046	Epithelia Healthy		-64846.7	168680	SPP1		-58828.8	169874	Other		-59142.4	169524	SPP1
-27815.4	164962	Epithelia Injured		-27608.7	165567	SPP1		-42759	139549	Leukocyte		-42885.9	138737	SPP1		-64410	168056	Epithelia Healthy		-64155.6	168657	SPP1		-58836.8	169878	Other		-59136.8	169518	SPP1
-27813.4	164960	Epithelia Injured		-27597.2	165565	SPP1		-42761	139551	Leukocyte		-42914.2	138733	SPP1		-64412	168064	Epithelia Healthy		-64182.8	168666	SPP1		-58838.8	169880	Other		-59095.7	169560	SPP1
-27807.4	164948	Epithelia Injured		-27628.5	165560	SPP1		-42762	139556	Leukocyte		-42894.9	138719	SPP1		-64418	168105	Epithelia Healthy		-64164.5	168652	SPP1		-58839.8	169885	Other		-59104.5	169553	SPP1
-27800.4	164930	Epithelia Injured		-27588.1	165559	SPP1		-42762	139563	Leukocyte		-42904.6	138716	SPP1		-64417	168106	Epithelia Healthy		-64146.2	168692	SPP1		-58839.8	169892	Other		-59144.3	169523	SPP1
-27800.4	164910	Epithelia Injured		-27633.7	165597	SPP1		-42761	139568	Leukocyte		-42903.6	138716	SPP1		-64402	168116	Epithelia Healthy		-65267.9	168685	SPP1		-58838.8	169897	Other		-59142	169515	SPP1
-27801.4	164905	Epithelia Injured		-27583.5	165577	SPP1		-42759	139572	Leukocyte		-42909.3	138701	SPP1		-64398	168118	Epithelia Healthy		-65268.1	168685	SPP1		-58832.8	169906	Other		-59123.8	169562	SPP1
-27803.4	164899	Epithelia Injured		-27622.3	165626	SPP1		-42757	139575	Leukocyte		-42916.8	138739	SPP1		-64390	168120	Epithelia Healthy		-65278.8	168656	SPP1		-58826.8	169912	Other		-59095.9	169559	SPP1
-27805.4	164896	Epithelia Injured		-27605.7	165618	SPP1		-42751	139581	Leukocyte		-42910.7	138690	SPP1		-64385	168121	Epithelia Healthy		-65266	168682	SPP1		-58812.8	169924	Other		-59142.5	169552	SPP1
-27806.4	164895	Epithelia Injured		-27656	165607	SPP1		-42748	139583	Leukocyte		-42920.8	138673	SPP1		-64371	168123	Epithelia Healthy		-64316.6	168699	SPP1		-58809.8	169926	Other		-59147.9	169539	SPP1
-27809.4	164893	Epithelia Injured		-27609.6	165605	SPP1		-42738	139587	Leukocyte		-42873.7	138671	SPP1		-64364	168123	Epithelia Healthy		-64344.8	168603	SPP1		-58805.8	169928	Other		-59101.7	169537	SPP1
-27817.4	164889	Epithelia Injured		-27594.6	165597	SPP1		-42733	139588	Leukocyte		-42919.7	138691	SPP1		-65334	168107	Epithelia Inflammatory		-64320.2	168662	SPP1		-58800.8	169929	Other		-59094.9	169535	SPP1
-27822.4	164888	Epithelia Injured		-27637.1	165593	SPP1		-42732	139588	Leukocyte		-42912.6	138711	SPP1		-65331	168106	Epithelia Inflammatory		-64323.2	168655	SPP1		-58793.8	169929	Other		-59102.5	169530	SPP1
-27832.4	164888	Epithelia Injured		-27637.6	165583	SPP1		-43692	139566	Leukocyte		-42918.9	138690	SPP1		-65324	168103	Epithelia Inflammatory		-64349.2	168618	SPP1		-58647.8	169929	Epithelia Inflammatory		-59114.4	169527	SPP1
-27866.4	164909	Epithelia Injured		-27582.8	165577	SPP1		-43687	139565	Leukocyte		-42920.7	138673	SPP1		-65322	168102	Epithelia Inflammatory		-64309.1	168598	SPP1		-58642.8	169928	Epithelia Inflammatory		-59109.9	169522	SPP1
-27876.4	164919	Epithelia Injured		-27589.2	165572	SPP1		-43679	139561	Leukocyte		-42904.2	138725	SPP1		-65316	168098	Epithelia Inflammatory		-64324	168685	SPP1		-58638.8	169926	Epithelia Inflammatory		-59126.4	169520	SPP1
-27876.4	164927	Epithelia Injured		-27604.8	165572	SPP1		-43676	139559	Leukocyte		-42913.2	138696	SPP1		-65313	168095	Epithelia Inflammatory		-64303.5	168642	SPP1		-58635.8	169924	Epithelia Inflammatory		-59115.6	169520	SPP1
-27875.4	164932	Epithelia Injured		-27605.4	165567	SPP1		-43675	139558	Leukocyte		-42921.8	138695	SPP1		-65311	168092	Epithelia Inflammatory		-64345.9	168606	SPP1		-58630.8	169919	Epithelia Inflammatory		-59136.9	169518	SPP1
-27867.4	164946	Epithelia Injured		-27595.8	165560	SPP1		-43673	139555	Leukocyte		-42894.4	138669	SPP1		-65311	168074	Epithelia Inflammatory		-64303.3	168633	SPP1		-58628.8	169916	Epithelia Inflammatory		-59116	169511	SPP1
-27865.4	164949	Epithelia Injured		-27604.8	165555	SPP1		-43672	139550	Leukocyte		-42884.3	138716	SPP1		-65317	168062	Epithelia Inflammatory		-64329.8	168652	SPP1		-58624.8	169908	Epithelia Inflammatory		-59116.9	169511	SPP1
-27859.4	164957	Epithelia Injured		-27603.3	165554	SPP1		-43671	139541	Leukocyte		-42892.9	138713	SPP1		-65321	168061	Epithelia Inflammatory		-64317	168642	SPP1		-58624.8	169896	Epithelia Inflammatory		-59119	169555	SPP1
-27857.4	164959	Epithelia Injured		-27610.7	165611	SPP1		-43671	139531	Leukocyte		-42885.7	138684	SPP1		-65334	168058	Epithelia Inflammatory		-64334.9	168589	SPP1		-58631.8	169873	Epithelia Inflammatory		-59088.9	169552	SPP1
-27843.4	164969	Epithelia Injured		-27585.4	165599	SPP1		-43673	139527	Leukocyte		-42902.5	138713	SPP1		-65356	168055	Epithelia Inflammatory		-64317.5	168659	SPP1		-58632.8	169871	Epithelia Inflammatory		-59092.5	169531	SPP1
-27840.4	164971	Epithelia Injured		-27593.8	165578	SPP1		-43675	139524	Leukocyte		-42875.9	138701	SPP1		-65363	168055	Epithelia Inflammatory		-64303.7	168632	SPP1		-58637.8	169866	Epithelia Inflammatory		-59144.7	169523	SPP1
-27830.4	164975	Epithelia Injured		-27610.1	165570	SPP1		-43676	139523	Leukocyte		-42889.7	138682	SPP1		-65365	168057	Epithelia Inflammatory		-64320.1	168654	SPP1		-58640.8	169864	Epithelia Inflammatory		-59127.4	169512	SPP1
-27815.4	164962	Epithelia Injured		-27592.7	165637	SPP1		-43679	139521	Leukocyte		-43924.4	138717	SPP1		-65367	168060	Epithelia Inflammatory		-64335.2	168589	SPP1		-58644.8	169862	Epithelia Inflammatory		-59086.6	169539	SPP1
-27407.4	164944	Epithelia Injured		-27597.7	165635	SPP1		-43683	139519	Leukocyte		-43404.2	138629	SPP1		-65368	168065	Epithelia Inflammatory		-64323.8	168635	SPP1		-58660.8	169862	Epithelia Inflammatory		-59082.8	169539	SPP1
-27399.4	164940	Epithelia Injured		-27581.8	165631	SPP1		-43705	139519	Leukocyte		-43373.3	138690	SPP1		-65368	168078	Epithelia Inflammatory		-64116.7	168594	SPP1		-58664.8	169864	Epithelia Inflammatory		-59092.4	169531	SPP1
-27373.4	164925	Epithelia Injured		-27623.7	165623	SPP1		-43708	139520	Leukocyte		-43377.2	138659	SPP1		-65367	168083	Epithelia Inflammatory		-64103.6	168587	SPP1		-58665.8	169865	Epithelia Inflammatory		-59105.9	169558	SPP1
-27373.4	164917	Epithelia Injured		-27619.6	165622	SPP1		-43714	139526	Leukocyte		-43370.3	138696	SPP1		-65365	168087	Epithelia Inflammatory		-64109.6	168649	SPP1		-58670.8	169879	Epithelia Inflammatory		-59148.1	169529	SPP1
-27377.4	164909	Epithelia Injured		-27612.3	165620	SPP1		-43716	139529	Leukocyte		-43377.6	138656	SPP1		-65363	168090	Epithelia Inflammatory		-64107.8	168592	SPP1		-58673.8	169890	Epithelia Inflammatory		-59204.9	169532	SPP1
-27379.4	164906	Epithelia Injured		-27605.4	165618	SPP1		-43719	139534	Leukocyte		-43459.6	138676	SPP1		-65357	168096	Epithelia Inflammatory		-64124.9	168576	SPP1		-58677.8	169906	Epithelia Inflammatory		-59219.6	169540	SPP1
-27382.4	164903	Epithelia Injured		-27646	165612	SPP1		-43722	139540	Leukocyte		-43358.6	138691	SPP1		-65342	168106	Epithelia Inflammatory		-64109.5	168571	SPP1		-58677.8	169914	Epithelia Inflammatory		-59218.8	169538	SPP1
-27385.4	164901	Epithelia Injured		-27610.5	165611	SPP1		-43722	139541	Leukocyte		-43359.4	138680	SPP1		-65337	168107	Epithelia Inflammatory		-64271.3	168589	SPP1		-58674.8	169916	Epithelia Inflammatory		-59213.8	169552	SPP1
-27395.4	164895	Epithelia Injured		-27581.4	165609	SPP1		-43721	139546	Leukocyte		-43363.1	138691	SPP1		-65334	168107	Epithelia Inflammatory		-64271.9	168563	SPP1		-58654.8	169928	Epithelia Inflammatory		-59232.8	169547	SPP1
-27399.4	164893	Epithelia Injured		-27619.8	165608	SPP1		-43719	139554	Leukocyte		-43349.2	138682	SPP1		-64419	168105	Epithelia Healthy		-64471.8	168561	SPP1		-58651.8	169929	Epithelia Inflammatory		-59201.4	169536	SPP1
-27427.4	164883	Epithelia Injured		-27581.4	165608	SPP1		-43717	139557	Leukocyte		-43366.5	138673	SPP1		-64418	168104	Epithelia Healthy		-64455.2	168556	SPP1		-58647.8	169929	Epithelia Inflammatory		-59194.8	169492	SPP1
-27435.4	164881	Epithelia Injured		-27625.7	165605	SPP1		-43713	139561	Leukocyte		-43366.3	138673	SPP1		-64414	168097	Epithelia Healthy		-65016.2	168574	SPP1		-58207.8	169923	Epithelia Healthy		-59215.7	169551	SPP1
-27447.4	164881	Epithelia Injured		-27660.2	165602	SPP1		-43710	139563	Leukocyte		-43347.1	138687	SPP1		-64413	168095	Epithelia Healthy		-65063	168568	SPP1		-58202.8	169922	Epithelia Healthy		-59194	169528	SPP1
-27448.4	164882	Epithelia Injured		-27603.8	165601	SPP1		-43705	139564	Leukocyte		-43372.4	138646	SPP1		-64400	168039	Epithelia Healthy		-65021.8	168570	SPP1		-58198.8	169920	Epithelia Healthy		-59196.5	169488	SPP1
-27448.4	164885	Epithelia Injured		-27640.7	165600	SPP1		-43693	139566	Leukocyte		-43356.2	138634	SPP1		-64400	168037	Epithelia Healthy		-65057.3	168553	SPP1		-58195.8	169918	Epithelia Healthy		-59238.8	169536	SPP1
-27447.4	164890	Epithelia Injured		-27585.2	165598	SPP1		-43692	139566	Leukocyte		-43361	138678	SPP1		-64407	168027	Epithelia Healthy		-65021.6	168570	SPP1		-58190.8	169913	Epithelia Healthy		-59231.4	169535	SPP1
-27441.4	164910	Epithelia Injured		-27647.4	165583	SPP1		-42719	139555	Fibroblast		-43349.2	138687	SPP1		-64418	168016	Epithelia Healthy		-65007.5	168550	SPP1		-58184.8	169904	Epithelia Healthy		-59236.4	169506	SPP1
-27433.4	164930	Epithelia Injured		-27602.7	165581	SPP1		-42716	139553	Fibroblast		-43368.6	138673	SPP1		-64422	168013	Epithelia Healthy		-65550.9	168513	SPP1		-58182.8	169900	Epithelia Healthy		-59192.5	169499	SPP1
-27427.4	164944	Epithelia Injured		-27647.7	165578	SPP1		-42715	139552	Fibroblast		-43372.8	138650	SPP1		-64425	168011	Epithelia Healthy		-65371.1	168426	SPP1		-58181.8	169897	Epithelia Healthy		-59200.6	169492	SPP1
-27425.4	164947	Epithelia Injured		-27636.2	165573	SPP1		-42713	139549	Fibroblast		-43207.3	138626	SPP1		-64428	168011	Epithelia Healthy		-65343.2	168408	SPP1		-58181.8	169891	Epithelia Healthy		-59195	169492	SPP1
-27422.4	164950	Epithelia Injured		-27603.6	165567	SPP1		-42713	139527	Fibroblast		-43187.7	138639	SPP1		-64430	168012	Epithelia Healthy		-65353.7	168394	SPP1		-58199.8	169862	Epithelia Healthy		-59210.2	169477	SPP1
-27407.4	164944	Epithelia Injured		-27612.8	165563	SPP1		-42717	139519	Fibroblast		-43207	138626	SPP1		-64431	168013	Epithelia Healthy		-65349.8	168420	SPP1		-58202.8	169860	Epithelia Healthy		-59229.7	169553	SPP1
-27460.4	164942	Epithelia Injured		-27612.2	165559	SPP1		-42719	139516	Fibroblast		-43204.9	138665	SPP1		-64433	168016	Epithelia Healthy		-65399.8	168378	SPP1		-58218.8	169860	Epithelia Healthy		-59236.8	169546	SPP1
-27455.4	164941	Epithelia Injured		-27599.9	165551	SPP1		-42728	139507	Fibroblast		-43233.9	138632	SPP1		-64434	168021	Epithelia Healthy		-65399.6	168378	SPP1		-58227.8	169866	Epithelia Healthy		-59241.5	169545	SPP1
-27452.4	164939	Epithelia Injured		-27586.6	165633	SPP1		-42742	139495	Fibroblast		-43246.3	138645	SPP1		-64436	168062	Epithelia Healthy		-65395.9	168364	SPP1		-58236.8	169875	Epithelia Healthy		-59214.3	169550	SPP1
-27449.4	164936	Epithelia Injured		-27626.8	165607	SPP1		-42745	139493	Fibroblast		-43236.1	138652	SPP1		-64436	168073	Epithelia Healthy		-65410.3	168346	SPP1		-58238.8	169878	Epithelia Healthy		-59223.7	169543	SPP1
-27447.4	164933	Epithelia Injured		-27636.9	165593	SPP1		-42759	139493	Fibroblast		-43241.4	138649	SPP1		-64433	168093	Epithelia Healthy		-65375.6	168349	SPP1		-58240.8	169886	Epithelia Healthy		-59202.9	169540	SPP1
-27443.4	164925	Epithelia Injured		-27609.8	165569	SPP1		-42762	139495	Fibroblast		-43210.3	138618	SPP1		-64427	168101	Epithelia Healthy		-65345.5	168341	SPP1		-58241.8	169891	Epithelia Healthy		-59250.5	169532	SPP1
-27443.4	164913	Epithelia Injured		-27581.6	165630	SPP1		-42765	139498	Fibroblast		-43244.7	138644	SPP1		-64423	168105	Epithelia Healthy		-65379.5	168354	SPP1		-58241.8	169896	Epithelia Healthy		-59192	169504	SPP1
-27451.4	164875	Epithelia Injured		-27584.5	165619	SPP1		-42767	139501	Fibroblast		-43235	138646	SPP1		-64419	168105	Epithelia Healthy		-65386.9	168352	SPP1		-58240.8	169901	Epithelia Healthy		-59197.5	169497	SPP1
-27453.4	164869	Epithelia Injured		-27605.4	165609	SPP1		-42768	139506	Fibroblast		-43187.4	138640	SPP1		-65433	168092	Epithelia Injured		-65382.6	168346	SPP1		-58237.8	169906	Epithelia Healthy		-59226.5	169549	SPP1
-27457.4	164861	Epithelia Injured		-27581.8	165609	SPP1		-42768	139517	Fibroblast		-43199.5	138630	SPP1		-65428	168076	Epithelia Injured		-65365.2	168326	SPP1		-58233.8	169911	Epithelia Healthy		-59209.5	169540	SPP1
-27463.4	164852	Epithelia Injured		-27652.3	165608	SPP1		-42766	139529	Fibroblast		-43223.1	138627	SPP1		-65416	168031	Epithelia Injured		-64858.6	168284	SPP1		-58226.8	169919	Epithelia Healthy		-59218.8	169548	SPP1
-27466.4	164849	Epithelia Injured		-27593.3	165602	SPP1		-42765	139534	Fibroblast		-43222	138624	SPP1		-65416	168026	Epithelia Injured		-64857	168294	SPP1		-58223.8	169922	Epithelia Healthy		-59210.3	169541	SPP1
-27471.4	164845	Epithelia Injured		-27659.8	165602	SPP1		-42763	139540	Fibroblast		-43232.7	138648	SPP1		-65424	168026	Epithelia Injured		-64910.6	168280	SPP1		-58218.8	169923	Epithelia Healthy		-59230.2	169540	SPP1
-27491.4	164835	Epithelia Injured		-27668.7	165600	SPP1		-42759	139546	Fibroblast		-43192.6	138625	SPP1		-65450	168030	Epithelia Injured		-64849.2	168308	SPP1		-58207.8	169923	Epithelia Healthy		-59238.5	169524	SPP1
-27501.4	164835	Epithelia Injured		-27589.8	165598	SPP1		-42758	139547	Fibroblast		-43194.8	138653	SPP1		-65489	168044	Epithelia Injured		-64851.8	168308	SPP1		-58686.8	169914	Other		-59236.6	169504	SPP1
-27515.4	164841	Epithelia Injured		-27637.8	165581	SPP1		-42726	139555	Fibroblast		-43193.2	138650	SPP1		-65490	168045	Epithelia Injured		-64852.2	168294	SPP1		-58678.8	169913	Other		-59230.5	169502	SPP1
-27518.4	164843	Epithelia Injured		-27654	165579	SPP1		-42719	139555	Fibroblast		-43246	138649	SPP1		-65492	168048	Epithelia Injured		-64854.3	168288	SPP1		-58667.8	169871	Other		-59204.5	169480	SPP1
-27521.4	164846	Epithelia Injured		-27631.5	165602	SPP1		-42877	139552	Other		-43244.6	138633	SPP1		-65493	168053	Epithelia Injured		-64848.8	168288	SPP1		-58667.8	169859	Other		-59224.5	169476	SPP1
-27523.4	164849	Epithelia Injured		-27660.5	165592	SPP1		-42861	139551	Other		-43220.5	138663	SPP1		-65492	168058	Epithelia Injured		-64850.6	168284	SPP1		-58668.8	169856	Other		-59243.8	169547	SPP1
-27539.4	164879	Epithelia Injured		-27640.5	165592	SPP1		-42852	139545	Other		-43234.7	138636	SPP1		-65487	168077	Epithelia Injured		-64915.9	168317	SPP1		-58670.8	169853	Other		-59211.5	169536	SPP1
-27540.4	164884	Epithelia Injured		-27634.9	165573	SPP1		-42847	139540	Other		-43185.2	138633	SPP1		-65485	168080	Epithelia Injured		-64897.2	168317	SPP1		-58674.8	169849	Other		-59197.2	169481	SPP1
-27540.4	164905	Epithelia Injured		-27586.3	165636	SPP1		-42845	139537	Other		-42848.9	138605	SPP1		-65479	168088	Epithelia Injured		-64874.3	168344	SPP1		-58714.8	169849	Other		-59205.7	169481	SPP1
-27539.4	164910	Epithelia Injured		-27620.6	165625	SPP1		-42845	139525	Other		-42865.3	138609	SPP1		-65477	168090	Epithelia Injured		-64902.7	168271	SPP1		-58714.8	169855	Other		-59220.1	169544	SPP1
-27537.4	164913	Epithelia Injured		-27583.8	165611	SPP1		-42847	139522	Other		-42855	138631	SPP1		-65464	168091	Epithelia Injured		-65226.6	168221	SPP1		-58713.8	169873	Other		-59236.3	169504	SPP1
-27531.4	164921	Epithelia Injured		-27605.2	165609	SPP1		-42854	139515	Other		-42857.4	138603	SPP1		-65437	168092	Epithelia Injured		-65199.4	168224	SPP1		-58705.8	169907	Other		-59192.6	169490	SPP1
-27529.4	164923	Epithelia Injured		-27640.2	165591	SPP1		-42857	139513	Other		-42886.8	138601	SPP1		-65433	168092	Epithelia Injured		-65211.5	168225	SPP1		-58704.8	169908	Other		-59210.1	169530	SPP1
-27526.4	164925	Epithelia Injured		-27607.6	165559	SPP1		-42885	139513	Other		-42864.7	138585	SPP1		-64912	168083	Epithelia Inflammatory		-65206.8	168229	SPP1		-58695.8	169914	Other		-58436.4	169490	SPP1
-27506.4	164937	Epithelia Injured		-27628.6	165559	SPP1		-42888	139515	Other		-42870.5	138583	SPP1		-64870	168075	Epithelia Inflammatory		-65263.1	168141	SPP1		-58686.8	169914	Other		-58646.8	169436	SPP1
-27501.4	164938	Epithelia Injured		-27595.7	165629	SPP1		-42889	139516	Other		-42864.4	138603	SPP1		-64865	168074	Epithelia Inflammatory		-65286.6	168094	SPP1		-58015.8	169913	Fibroblast		-58769.5	169367	SPP1
-27461.4	164942	Epithelia Injured		-27590.3	165619	SPP1		-42895	139525	Other		-42878.2	138596	SPP1		-64856	168068	Epithelia Inflammatory		-65291.9	168093	SPP1		-58002.8	169910	Fibroblast		-59152.4	169365	SPP1
-27460.4	164942	Epithelia Injured		-27644	165614	SPP1		-42896	139530	Other		-42895.1	138588	SPP1		-64853	168065	Epithelia Inflammatory		-64645.6	168103	SPP1		-57999.8	169908	Fibroblast		-59144.9	169346	SPP1
-26612.4	164936	Epithelia Healthy		-27593.7	165611	SPP1		-42896	139533	Other		-42884.9	138584	SPP1		-64851	168062	Epithelia Inflammatory		-64600	168118	SPP1		-57998.8	169907	Fibroblast		-59195.9	169340	SPP1
-26607.4	164935	Epithelia Healthy		-27604.9	165604	SPP1		-42895	139536	Other		-42879.7	138583	SPP1		-64849	168058	Epithelia Inflammatory		-64632.6	168115	SPP1		-57996.8	169904	Fibroblast		-59114.4	169331	SPP1
-26597.4	164931	Epithelia Healthy		-27656.7	165585	SPP1		-42893	139540	Other		-42868	138581	SPP1		-64849	168042	Epithelia Inflammatory		-65341.9	168061	SPP1		-57992.8	169896	Fibroblast		-59192.8	169328	SPP1
-26594.4	164929	Epithelia Healthy		-27617.1	165627	SPP1		-42888	139548	Other		-42891.2	138585	SPP1		-64851	168036	Epithelia Inflammatory		-65335.1	168057	SPP1		-57988.8	169876	Fibroblast		-59190.1	169335	SPP1
-26585.4	164920	Epithelia Healthy		-27649.8	165606	SPP1		-42885	139551	Other		-42891	138585	SPP1		-64853	168033	Epithelia Inflammatory		-64415.9	168031	SPP1		-57988.8	169862	Fibroblast		-59167.9	169317	SPP1
-26583.4	164917	Epithelia Healthy		-27636.6	165595	SPP1		-42880	139552	Other		-42895.3	138584	SPP1		-64858	168026	Epithelia Inflammatory		-64935.6	168061	SPP1		-57990.8	169858	Fibroblast		-59121.9	169345	SPP1
-26583.4	164895	Epithelia Healthy		-27599.3	165566	SPP1		-42877	139552	Other		-42902	138604	SPP1		-64863	168020	Epithelia Inflammatory		-64912.6	168058	SPP1		-57991.8	169857	Fibroblast		-59128	169342	SPP1
-26589.4	164886	Epithelia Healthy		-27590.3	165625	SPP1		-43280	139550	Epithelia Healthy		-42865.1	138593	SPP1		-64869	168016	Epithelia Inflammatory		-64864.5	168053	SPP1		-58016.8	169857	Fibroblast		-59133.9	169341	SPP1
-26590.4	164885	Epithelia Healthy		-27584.1	165607	SPP1		-43275	139549	Epithelia Healthy		-42885.3	138586	SPP1		-64887	168016	Epithelia Inflammatory		-64885.7	168045	SPP1		-58030.8	169863	Fibroblast		-59143	169338	SPP1
-26610.4	164881	Epithelia Healthy		-27632.9	165572	SPP1		-43267	139547	Epithelia Healthy		-42895.2	138585	SPP1		-64891	168018	Epithelia Inflammatory		-64862.2	168064	SPP1		-58032.8	169864	Fibroblast		-59135.9	169335	SPP1
-26622.4	164880	Epithelia Healthy		-27649.3	165606	SPP1		-43264	139545	Epithelia Healthy		-42893.2	138645	SPP1		-64894	168020	Epithelia Inflammatory		-64867.7	168039	SPP1		-58035.8	169866	Fibroblast		-59140.4	169333	SPP1
-26635.4	164880	Epithelia Healthy		-27612.1	165602	SPP1		-43255	139536	Epithelia Healthy		-42894.9	138593	SPP1		-64930	168046	Epithelia Inflammatory		-64899.6	168036	SPP1		-58036.8	169867	Fibroblast		-59149.7	169330	SPP1
-26637.4	164881	Epithelia Healthy		-27627.6	165601	SPP1		-43253	139533	Epithelia Healthy		-42887	138643	SPP1		-64931	168047	Epithelia Inflammatory		-64865.8	168044	SPP1		-58038.8	169870	Fibroblast		-59132.7	169325	SPP1
-26640.4	164883	Epithelia Healthy		-27649.9	165592	SPP1		-43253	139515	Epithelia Healthy		-42886.2	138642	SPP1		-64937	168056	Epithelia Inflammatory		-64182	168027	SPP1		-58039.8	169875	Fibroblast		-59138	169324	SPP1
-26641.4	164884	Epithelia Healthy		-27636.6	165588	SPP1		-43255	139511	Epithelia Healthy		-42880.3	138642	SPP1		-64938	168061	Epithelia Inflammatory		-64186.1	168003	SPP1		-58039.8	169888	Fibroblast		-59172.8	169309	SPP1
-26643.4	164887	Epithelia Healthy		-27601.9	165579	SPP1		-43257	139508	Epithelia Healthy		-42888.7	138606	SPP1		-64938	168064	Epithelia Inflammatory		-64186.4	168001	SPP1		-58038.8	169893	Fibroblast		-59184.7	169302	SPP1
-26645.4	164891	Epithelia Healthy		-27601.7	165622	SPP1		-43264	139501	Epithelia Healthy		-42901.8	138601	SPP1		-64928	168081	Epithelia Inflammatory		-64199.5	167993	SPP1		-58034.8	169901	Fibroblast		-59159.9	169373	SPP1
-26647.4	164897	Epithelia Healthy		-27603.5	165613	SPP1		-43267	139499	Epithelia Healthy		-42902.1	138613	SPP1		-64927	168082	Epithelia Inflammatory		-64207.5	168000	SPP1		-58032.8	169904	Fibroblast		-59152.6	169356	SPP1
-26648.4	164902	Epithelia Healthy		-27612	165602	SPP1		-43277	139493	Epithelia Healthy		-42864.7	138593	SPP1		-64922	168083	Epithelia Inflammatory		-64195	167978	SPP1		-58028.8	169908	Fibroblast		-59127.9	169349	SPP1
-26648.4	164913	Epithelia Healthy		-27737.8	165591	SPP1		-43299	139493	Epithelia Healthy		-42893.4	138620	SPP1		-64912	168083	Epithelia Inflammatory		-64197	167987	SPP1		-58025.8	169910	Fibroblast		-59135.1	169325	SPP1
-26647.4	164918	Epithelia Healthy		-27738.2	165591	SPP1		-43308	139499	Epithelia Healthy		-42872.6	138658	SPP1		-64184	168073	Fibroblast		-65621.2	168000	SPP1		-58021.8	169912	Fibroblast		-59135.8	169335	SPP1
-26645.4	164922	Epithelia Healthy		-27733.2	165585	SPP1		-43309	139500	Epithelia Healthy		-42896.3	138613	SPP1		-64179	168072	Fibroblast		-64827.9	167966	SPP1		-58016.8	169913	Fibroblast		-59128.8	169324	SPP1
-26643.4	164925	Epithelia Healthy		-27739.2	165589	SPP1		-43315	139509	Epithelia Healthy		-42899	138608	SPP1		-64175	168070	Fibroblast		-64825.4	167970	SPP1		-58015.8	169913	Fibroblast		-59162.9	169365	SPP1
-26639.4	164929	Epithelia Healthy		-27698.1	165612	SPP1		-43316	139514	Epithelia Healthy		-42891.7	138606	SPP1		-64166	168064	Fibroblast		-64208.5	167914	SPP1		-58715.8	169911	Fibroblast		-59149.3	169365	SPP1
-26636.4	164931	Epithelia Healthy		-27686.2	165593	SPP1		-43316	139521	Epithelia Healthy		-42892.7	138593	SPP1		-64165	168063	Fibroblast		-64202.4	167903	SPP1		-58710.8	169910	Fibroblast		-59147.9	169338	SPP1
-26620.4	164935	Epithelia Healthy		-27710.6	165584	SPP1		-43315	139526	Epithelia Healthy		-42891.1	138635	SPP1		-64163	168060	Fibroblast		-64203.2	167897	SPP1		-58707.8	169908	Fibroblast		-59160.4	169314	SPP1
-26615.4	164936	Epithelia Healthy		-27789.6	165616	SPP1		-43313	139530	Epithelia Healthy		-42877.7	138631	SPP1		-64161	168056	Fibroblast		-64208.7	167967	SPP1		-58707.8	169892	Fibroblast		-59169.8	169370	SPP1
-26612.4	164936	Epithelia Healthy		-27788.6	165615	SPP1		-43309	139536	Epithelia Healthy		-42871.3	138618	SPP1		-64161	168044	Fibroblast		-64193.3	167888	SPP1		-58715.8	169849	Fibroblast		-59158.4	169364	SPP1
-27058.4	164934	Epithelia Injured		-27752.5	165589	SPP1		-43308	139537	Epithelia Healthy		-42879	138603	SPP1		-64163	168041	Fibroblast		-64208.8	167967	SPP1		-58716.8	169846	Fibroblast		-59188.9	169358	SPP1
-27053.4	164933	Epithelia Injured		-27818.6	165562	SPP1		-43303	139541	Epithelia Healthy		-42901.2	138599	SPP1		-64172	168032	Fibroblast		-64189	167920	SPP1		-58717.8	169844	Fibroblast		-59152.6	169358	SPP1
-27025.4	164923	Epithelia Injured		-27796.5	165533	SPP1		-43294	139547	Epithelia Healthy		-43554.2	138642	SPP1		-64175	168030	Fibroblast		-64207.1	167898	SPP1		-58719.8	169842	Fibroblast		-59191.2	169327	SPP1
-26999.4	164870	Epithelia Injured		-27735.2	165521	SPP1		-43290	139549	Epithelia Healthy		-42917.5	138660	SPP1		-64181	168028	Fibroblast		-64212.5	167964	SPP1		-58753.8	169842	Fibroblast		-59195.9	169326	SPP1
-26999.4	164864	Epithelia Injured		-27738.7	165515	SPP1		-43285	139550	Epithelia Healthy		-42920.4	138623	SPP1		-64191	168026	Fibroblast		-64100.8	167896	SPP1		-58776.8	169856	Fibroblast		-59140.8	169326	SPP1
-27003.4	164858	Epithelia Injured		-27758.7	165510	SPP1		-43280	139550	Epithelia Healthy		-42916.9	138660	SPP1		-64211	168026	Fibroblast		-64758.3	167841	SPP1		-58779.8	169858	Fibroblast		-59166.8	169316	SPP1
-27009.4	164850	Epithelia Injured		-27768.1	165594	SPP1		-43209	139538	Epithelia Healthy		-42902.4	138651	SPP1		-64219	168030	Fibroblast		-64723.7	167837	SPP1		-58780.8	169859	Fibroblast		-59145.1	169315	SPP1
-27030.4	164829	Epithelia Injured		-27775.5	165590	SPP1		-43206	139536	Epithelia Healthy		-42932.6	138639	SPP1		-64222	168032	Fibroblast		-64312.9	167824	SPP1		-58782.8	169862	Fibroblast		-59167.6	169314	SPP1
-27038.4	164823	Epithelia Injured		-27813.2	165526	SPP1		-43202	139533	Epithelia Healthy		-42902.4	138631	SPP1		-64225	168035	Fibroblast		-64104.5	167758	SPP1		-58784.8	169866	Fibroblast		-59161.3	169314	SPP1
-27076.4	164797	Epithelia Injured		-27800.9	165617	SPP1		-43195	139526	Epithelia Healthy		-42899.9	138642	SPP1		-64227	168038	Fibroblast		-64122.2	167761	SPP1		-58785.8	169871	Fibroblast		-59141.5	169314	SPP1
-27079.4	164795	Epithelia Injured		-27803.6	165602	SPP1		-43185	139504	Epithelia Healthy		-42910.9	138660	SPP1		-64229	168042	Fibroblast		-64113.6	167754	SPP1		-58785.8	169876	Fibroblast		-59169.9	169305	SPP1
-27095.4	164795	Epithelia Injured		-27790.4	165599	SPP1		-43185	139495	Epithelia Healthy		-42904.8	138657	SPP1		-64230	168047	Fibroblast		-64102	167746	SPP1		-58784.8	169881	Fibroblast		-59171.3	169304	SPP1
-27098.4	164797	Epithelia Injured		-27774.3	165594	SPP1		-43188	139491	Epithelia Healthy		-42927.8	138602	SPP1		-64230	168052	Fibroblast		-64111.7	167779	SPP1		-58782.8	169884	Fibroblast		-59198.6	169357	SPP1
-27118.4	164813	Epithelia Injured		-27775.3	165594	SPP1		-43189	139490	Epithelia Healthy		-42932.5	138617	SPP1		-64229	168057	Fibroblast		-64114.4	167743	SPP1		-58778.8	169888	Fibroblast		-59193.8	169352	SPP1
-27119.4	164814	Epithelia Injured		-27785.4	165591	SPP1		-43211	139479	Epithelia Healthy		-42934.8	138608	SPP1		-64227	168060	Fibroblast		-64764.9	167779	SPP1		-58775.8	169890	Fibroblast		-59126.7	169339	SPP1
-27121.4	164817	Epithelia Injured		-27779.5	165591	SPP1		-43215	139478	Epithelia Healthy		-42901.4	138653	SPP1		-64221	168066	Fibroblast		-64649.3	169210	SPP1		-58749.8	169904	Fibroblast		-59159.3	169327	SPP1
-27123.4	164823	Epithelia Injured		-27775.4	165590	SPP1		-43230	139478	Epithelia Healthy		-42937.9	138643	SPP1		-64218	168068	Fibroblast		-64681.2	169225	SPP1		-58745.8	169906	Fibroblast		-59195.7	169326	SPP1
-27124.4	164828	Epithelia Injured		-27789.7	165590	SPP1		-43233	139479	Epithelia Healthy		-43259.3	138650	SPP1		-64200	168072	Fibroblast		-64674.3	169181	SPP1		-58720.8	169911	Fibroblast		-59183.9	169322	SPP1
-27124.4	164831	Epithelia Injured		-27807	165586	SPP1		-43234	139484	Epithelia Healthy		-43295.4	138660	SPP1		-64195	168073	Fibroblast		-64685.6	169202	SPP1		-58715.8	169911	Fibroblast		-59140.6	169326	SPP1
-27120.4	164871	Epithelia Injured		-27778.5	165585	SPP1		-43234	139489	Epithelia Healthy		-43259.3	138650	SPP1		-64184	168073	Fibroblast		-64669.6	169170	SPP1		-58574.8	169906	Fibroblast		-58786.8	169338	SPP1
-27119.4	164876	Epithelia Injured		-27772.3	165580	SPP1		-43233	139494	Epithelia Healthy		-43291.6	138632	SPP1		-65688	168069	Epithelia Healthy		-64515.9	169182	SPP1		-58571.8	169904	Fibroblast		-59357.6	169319	SPP1
-27115.4	164882	Epithelia Injured		-27804.6	165566	SPP1		-43215	139533	Epithelia Healthy		-43295.2	138660	SPP1		-65686	168067	Epithelia Healthy		-64223.1	169120	SPP1		-58566.8	169899	Fibroblast		-59350.9	169311	SPP1
-27077.4	164925	Epithelia Injured		-27818.1	165546	SPP1		-43213	139536	Epithelia Healthy		-43265.6	138645	SPP1		-65675	168053	Epithelia Healthy		-64863.4	169073	SPP1		-58564.8	169896	Fibroblast		-59352.7	169311	SPP1
-27071.4	164931	Epithelia Injured		-27744.2	165540	SPP1		-43212	139537	Epithelia Healthy		-43262.9	138633	SPP1		-65671	168043	Epithelia Healthy		-64599.5	169115	SPP1		-58563.8	169893	Fibroblast		-59348.7	169303	SPP1
-27068.4	164933	Epithelia Injured		-27826.7	165537	SPP1		-43210	139538	Epithelia Healthy		-43272.6	138630	SPP1		-65668	168030	Epithelia Healthy		-64574.2	169046	SPP1		-58563.8	169883	Fibroblast		-59379.3	169282	SPP1
-27063.4	164934	Epithelia Injured		-27805.6	165536	SPP1		-43209	139538	Epithelia Healthy		-43279.5	138628	SPP1		-65668	168023	Epithelia Healthy		-64808.6	169037	SPP1		-58564.8	169878	Fibroblast		-59363.4	169279	SPP1
-27058.4	164934	Epithelia Injured		-27810.1	165535	SPP1		-42798	139524	Fibroblast		-43252.7	138649	SPP1		-65669	168021	Epithelia Healthy		-64779.9	169061	SPP1		-58566.8	169875	Fibroblast		-59356.8	169285	SPP1
-27022.4	164922	Epithelia Injured		-27838.9	165532	SPP1		-42793	139523	Fibroblast		-43296.1	138619	SPP1		-65675	168013	Epithelia Healthy		-64147.9	169014	SPP1		-58572.8	169868	Fibroblast		-59337.7	169304	SPP1
-26967.4	164905	Epithelia Injured		-27828.4	165527	SPP1		-42790	139521	Fibroblast		-43265	138647	SPP1		-65676	168012	Epithelia Healthy		-64182.1	168987	SPP1		-58573.8	169867	Fibroblast		-59348.6	169299	SPP1
-26964.4	164903	Epithelia Injured		-27821.5	165526	SPP1		-42785	139516	Fibroblast		-43258.3	138642	SPP1		-65679	168010	Epithelia Healthy		-64610.1	168964	SPP1		-58575.8	169866	Fibroblast		-59344.2	169314	SPP1
-26963.4	164902	Epithelia Injured		-27812.5	165526	SPP1		-42783	139513	Fibroblast		-42988	138619	SPP1		-65703	168010	Epithelia Healthy		-64118.3	168925	SPP1		-58613.8	169853	Fibroblast		-59376.2	169287	SPP1
-26957.4	164893	Epithelia Injured		-27830.4	165521	SPP1		-42777	139503	Fibroblast		-43011.3	138609	SPP1		-65706	168012	Epithelia Healthy		-64124.2	168905	SPP1		-58625.8	169853	Fibroblast		-59090.1	169281	SPP1
-26955.4	164887	Epithelia Injured		-27739.3	165521	SPP1		-42775	139497	Fibroblast		-42982.3	138609	SPP1		-65715	168021	Epithelia Healthy		-64239.2	168861	SPP1		-58627.8	169854	Fibroblast		-59077	169256	SPP1
-26955.4	164863	Epithelia Injured		-27799	165520	SPP1		-42775	139487	Fibroblast		-42985.9	138609	SPP1		-65717	168024	Epithelia Healthy		-64908.1	168758	SPP1		-58628.8	169855	Fibroblast		-59062.3	169283	SPP1
-26957.4	164860	Epithelia Injured		-27827.6	165517	SPP1		-42777	139479	Fibroblast		-42987.5	138600	SPP1		-65719	168030	Epithelia Healthy		-64924.5	168776	SPP1		-58630.8	169858	Fibroblast		-59076.3	169304	SPP1
-26958.4	164859	Epithelia Injured		-27738.5	165515	SPP1		-42779	139476	Fibroblast		-42995.2	138599	SPP1		-65720	168035	Epithelia Healthy		-64881	168744	SPP1		-58631.8	169863	Fibroblast		-59075.3	169274	SPP1
-26961.4	164857	Epithelia Injured		-27775.6	165514	SPP1		-42788	139467	Fibroblast		-42980.3	138597	SPP1		-65720	168038	Epithelia Healthy		-64891.8	168724	SPP1		-58631.8	169872	Fibroblast		-59198.3	169287	SPP1
-26973.4	164857	Epithelia Injured		-27767.3	165508	SPP1		-42797	139461	Fibroblast		-43012.9	138622	SPP1		-65719	168043	Epithelia Healthy		-64873.7	168740	SPP1		-58628.8	169884	Fibroblast		-59247.3	169235	SPP1
-26991.4	164861	Epithelia Injured		-27859.6	165507	SPP1		-42815	139455	Fibroblast		-43006.4	138609	SPP1		-65717	168051	Epithelia Healthy		-64330.1	168729	SPP1		-58627.8	169887	Fibroblast		-59248.8	169229	SPP1
-26997.4	164865	Epithelia Injured		-27772.9	165598	SPP1		-42829	139455	Fibroblast		-42982.1	138609	SPP1		-65715	168054	Epithelia Healthy		-64323.9	168725	SPP1		-58624.8	169891	Fibroblast		-59245.8	169230	SPP1
-27016.4	164891	Epithelia Injured		-27775.5	165589	SPP1		-42835	139457	Fibroblast		-42981.4	138619	SPP1		-65711	168059	Epithelia Healthy		-64863	168702	SPP1		-58623.8	169892	Fibroblast		-59248.9	169266	SPP1
-27022.4	164903	Epithelia Injured		-27812.7	165534	SPP1		-42838	139459	Fibroblast		-42983.5	138594	SPP1		-65710	168060	Epithelia Healthy		-64881.1	168700	SPP1		-58618.8	169896	Fibroblast		-59249.9	169262	SPP1
-27024.4	164909	Epithelia Injured		-27795.9	165617	SPP1		-42845	139466	Fibroblast		-42974.2	138614	SPP1		-65705	168064	Epithelia Healthy		-64878	168698	SPP1		-58615.8	169898	Fibroblast		-59232.6	169248	SPP1
-27024.4	164922	Epithelia Injured		-27779.4	165600	SPP1		-42847	139469	Fibroblast		-42978.7	138641	SPP1		-65702	168066	Epithelia Healthy		-64887.2	168719	SPP1		-58610.8	169900	Fibroblast		-59238	169240	SPP1
-27022.4	164922	Epithelia Injured		-27790.4	165599	SPP1		-42849	139475	Fibroblast		-42976.1	138606	SPP1		-65698	168068	Epithelia Healthy		-64872.8	168692	SPP1		-58575.8	169906	Fibroblast		-59229.8	169252	SPP1
-28022.4	164924	Epithelia Healthy		-27801.7	165591	SPP1		-42850	139480	Fibroblast		-42984.9	138647	SPP1		-65693	168069	Epithelia Healthy		-65029.2	168682	SPP1		-58574.8	169906	Fibroblast		-59218	169243	SPP1
-27980.4	164918	Epithelia Healthy		-27785.4	165591	SPP1		-42850	139489	Fibroblast		-42967.5	138632	SPP1		-65688	168069	Epithelia Healthy		-64863.9	168644	SPP1		-58175.8	169893	Epithelia Healthy		-59250.4	169256	SPP1
-27975.4	164917	Epithelia Healthy		-27811.6	165589	SPP1		-42849	139494	Fibroblast		-43027.2	138619	SPP1		-64116	168049	Fibroblast		-64860.9	168672	SPP1		-58170.8	169892	Epithelia Healthy		-59260.1	169250	SPP1
-27972.4	164915	Epithelia Healthy		-27768.4	165587	SPP1		-42847	139502	Fibroblast		-43022.8	138615	SPP1		-64111	168048	Fibroblast		-64855.2	168666	SPP1		-58164.8	169890	Epithelia Healthy		-59263.9	169244	SPP1
-27956.4	164903	Epithelia Healthy		-27806.5	165586	SPP1		-42843	139509	Fibroblast		-43009.4	138612	SPP1		-64108	168046	Fibroblast		-64860.6	168652	SPP1		-58161.8	169888	Epithelia Healthy		-59246.6	169271	SPP1
-27947.4	164894	Epithelia Healthy		-27795.6	165583	SPP1		-42841	139512	Fibroblast		-43018.5	138621	SPP1		-64100	168040	Fibroblast		-64884.1	168636	SPP1		-58158.8	169885	Epithelia Healthy		-59235.9	169266	SPP1
-27945.4	164891	Epithelia Healthy		-27802.4	165569	SPP1		-42837	139517	Fibroblast		-42981.3	138635	SPP1		-64099	168039	Fibroblast		-64886	168673	SPP1		-58156.8	169882	Epithelia Healthy		-59248.7	169249	SPP1
-27943.4	164885	Epithelia Healthy		-27816.6	165559	SPP1		-42835	139519	Fibroblast		-43141.8	138630	SPP1		-64093	168030	Fibroblast		-64855.4	168633	SPP1		-58156.8	169862	Epithelia Healthy		-59216.9	169243	SPP1
-27943.4	164875	Epithelia Healthy		-27743.7	165554	SPP1		-42832	139521	Fibroblast		-43094	138577	SPP1		-64091	168026	Fibroblast		-64883.4	168665	SPP1		-58158.8	169859	Epithelia Healthy		-59240.6	169300	SPP1
-27945.4	164872	Epithelia Healthy		-27825.3	165544	SPP1		-42828	139523	Fibroblast		-43169.6	138626	SPP1		-64091	168006	Fibroblast		-64483.5	168598	SPP1		-58165.8	169852	Epithelia Healthy		-59200.1	169297	SPP1
-27951.4	164864	Epithelia Healthy		-27826.3	165537	SPP1		-42823	139524	Fibroblast		-43177.2	138649	SPP1		-64093	168003	Fibroblast		-64336	168535	SPP1		-58168.8	169850	Epithelia Healthy		-59200.4	169296	SPP1
-27952.4	164863	Epithelia Healthy		-27835.4	165535	SPP1		-42798	139524	Fibroblast		-43164.2	138634	SPP1		-64095	168001	Fibroblast		-64931.5	168529	SPP1		-58184.8	169850	Epithelia Healthy		-59240.9	169291	SPP1
-27955.4	164861	Epithelia Healthy		-27838.6	165532	SPP1		-42994	139516	Epithelia Healthy		-43149.8	138622	SPP1		-64100	168000	Fibroblast		-64282.6	168530	SPP1		-58188.8	169852	Epithelia Healthy		-59241.5	169267	SPP1
-27977.4	164861	Epithelia Healthy		-27824.7	165523	SPP1		-42980	139511	Epithelia Healthy		-43150.9	138611	SPP1		-64114	168000	Fibroblast		-65007	168538	SPP1		-58191.8	169854	Epithelia Healthy		-59248	169266	SPP1
-28011.4	164873	Epithelia Healthy		-27836.8	165522	SPP1		-42978	139510	Epithelia Healthy		-43142	138610	SPP1		-64130	168005	Fibroblast		-65008.4	168541	SPP1		-58196.8	169859	Epithelia Healthy		-59238.8	169257	SPP1
-28039.4	164883	Epithelia Healthy		-27802.4	165520	SPP1		-42977	139509	Epithelia Healthy		-43092.9	138578	SPP1		-64132	168006	Fibroblast		-65048.5	168501	SPP1		-58198.8	169862	Epithelia Healthy		-59243.1	169241	SPP1
-28041.4	164885	Epithelia Healthy		-27810.6	165519	SPP1		-42971	139499	Epithelia Healthy		-43151.5	138621	SPP1		-64137	168011	Fibroblast		-65040.2	168514	SPP1		-58198.8	169863	Epithelia Healthy		-59252.6	169240	SPP1
-28042.4	164895	Epithelia Healthy		-27807.4	165516	SPP1		-42971	139487	Epithelia Healthy		-43152.7	138627	SPP1		-64139	168014	Fibroblast		-65053	168513	SPP1		-58193.8	169873	Epithelia Healthy		-59248.9	169234	SPP1
-28042.4	164917	Epithelia Healthy		-27800.2	165516	SPP1		-42973	139483	Epithelia Healthy		-43163.3	138627	SPP1		-64140	168019	Fibroblast		-65068.9	168510	SPP1		-58189.8	169880	Epithelia Healthy		-59204.7	169293	SPP1
-28037.4	164921	Epithelia Healthy		-27779.4	165515	SPP1		-42975	139480	Epithelia Healthy		-43148.2	138622	SPP1		-64140	168030	Fibroblast		-65041.2	168508	SPP1		-58186.8	169885	Epithelia Healthy		-59212.2	169270	SPP1
-28034.4	164923	Epithelia Healthy		-27772.2	165515	SPP1		-42976	139479	Epithelia Healthy		-43115.4	138615	SPP1		-64139	168035	Fibroblast		-65065.5	168503	SPP1		-58180.8	169892	Epithelia Healthy		-59242.7	169242	SPP1
-28029.4	164924	Epithelia Healthy		-27742.2	165514	SPP1		-42979	139477	Epithelia Healthy		-43178	138615	SPP1		-64137	168038	Fibroblast		-65036.4	168508	SPP1		-58179.8	169893	Epithelia Healthy		-59234.9	169297	SPP1
-28022.4	164924	Epithelia Healthy		-27786.5	165514	SPP1		-42987	139473	Epithelia Healthy		-43093.1	138587	SPP1		-64135	168040	Fibroblast		-65050.1	168435	SPP1		-58175.8	169893	Epithelia Healthy		-59199.7	169296	SPP1
-27876.4	164918	Epithelia Injured		-27835.8	165511	SPP1		-42992	139473	Epithelia Healthy		-43141.5	138633	SPP1		-64128	168046	Fibroblast		-65035.2	168421	SPP1		-59103.8	169885	Fibroblast		-59192	169299	SPP1
-27847.4	164900	Epithelia Injured		-27750.5	165507	SPP1		-43011	139489	Epithelia Healthy		-43168.4	138642	SPP1		-64125	168048	Fibroblast		-64520.1	168445	SPP1		-59101.8	169884	Fibroblast		-59220.2	169299	SPP1
-27841.4	164896	Epithelia Injured		-27806.1	165504	SPP1		-43011	139491	Epithelia Healthy		-43173.2	138636	SPP1		-64120	168049	Fibroblast		-65235.5	168380	SPP1		-59100.8	169883	Fibroblast		-59205.5	169279	SPP1
-27833.4	164888	Epithelia Injured		-27795.9	165625	SPP1		-43010	139498	Epithelia Healthy		-43170.5	138631	SPP1		-64116	168049	Fibroblast		-64728.4	168366	SPP1		-59098.8	169880	Fibroblast		-59230.5	169253	SPP1
-27833.4	164879	Epithelia Injured		-27803.6	165602	SPP1		-43008	139503	Epithelia Healthy		-43164.4	138621	SPP1		-65437	168029	Epithelia Healthy		-64810.9	168376	SPP1		-59096.8	169876	Fibroblast		-59176.2	169267	SPP1
-27837.4	164869	Epithelia Injured		-27795.8	165601	SPP1		-43005	139507	Epithelia Healthy		-43103.9	138616	SPP1		-65425	168027	Epithelia Healthy		-65351.1	168380	SPP1		-59096.8	169860	Fibroblast		-59183.5	169244	SPP1
-27839.4	164866	Epithelia Injured		-27792.7	165588	SPP1		-43004	139508	Epithelia Healthy		-43174	138647	SPP1		-65414	168024	Epithelia Healthy		-65350.2	168380	SPP1		-59098.8	169856	Fibroblast		-59203.6	169269	SPP1
-27845.4	164858	Epithelia Injured		-27807.9	165571	SPP1		-42995	139516	Epithelia Healthy		-43120.3	138590	SPP1		-65403	168012	Epithelia Healthy		-65337.9	168342	SPP1		-59100.8	169853	Fibroblast		-59178.2	169253	SPP1
-27846.4	164857	Epithelia Injured		-27794.6	165611	SPP1		-42994	139516	Epithelia Healthy		-43163.2	138643	SPP1		-65402	168007	Epithelia Healthy		-65326.3	168386	SPP1		-59107.8	169846	Fibroblast		-59171.9	169297	SPP1
-27870.4	164842	Epithelia Injured		-27794	165610	SPP1		-43088	139478	Epithelia Healthy		-43154	138641	SPP1		-65401	167994	Epithelia Healthy		-65330.7	168381	SPP1		-59109.8	169845	Fibroblast		-59168.7	169281	SPP1
-27879.4	164839	Epithelia Injured		-27783.2	165608	SPP1		-43085	139477	Epithelia Healthy		-43140.2	138635	SPP1		-65401	167987	Epithelia Healthy		-65334.9	168384	SPP1		-59114.8	169845	Fibroblast		-59184.7	169256	SPP1
-27895.4	164838	Epithelia Injured		-27806.8	165570	SPP1		-43082	139475	Epithelia Healthy		-43147.9	138634	SPP1		-65444	167987	Epithelia Healthy		-65334.6	168370	SPP1		-59115.8	169846	Fibroblast		-59192.1	169252	SPP1
-27910.4	164838	Epithelia Injured		-27746.7	165555	SPP1		-43077	139471	Epithelia Healthy		-43171.4	138624	SPP1		-65446	167988	Epithelia Healthy		-65352.6	168343	SPP1		-59121.8	169860	Fibroblast		-59165.7	169296	SPP1
-27914.4	164839	Epithelia Injured		-27813	165553	SPP1		-43070	139463	Epithelia Healthy		-43093	138585	SPP1		-65450	167994	Epithelia Healthy		-65330.8	168381	SPP1		-59123.8	169866	Fibroblast		-59199.1	169258	SPP1
-27919.4	164841	Epithelia Injured		-27812.4	165547	SPP1		-43067	139456	Epithelia Healthy		-43150	138621	SPP1		-65452	168004	Epithelia Healthy		-65335.4	168390	SPP1		-59126.8	169878	Fibroblast		-59191	169240	SPP1
-27925.4	164844	Epithelia Injured		-27749	165530	SPP1		-43066	139450	Epithelia Healthy		-43156.8	138629	SPP1		-65452	168019	Epithelia Healthy		-65318.3	168366	SPP1		-59126.8	169880	Fibroblast		-59168.7	169276	SPP1
-27927.4	164847	Epithelia Injured		-27757.3	165515	SPP1		-43066	139439	Epithelia Healthy		-43102.5	138620	SPP1		-65450	168029	Epithelia Healthy		-65351	168347	SPP1		-59124.8	169883	Fibroblast		-59179.5	169249	SPP1
-27928.4	164852	Epithelia Injured		-27764.8	165514	SPP1		-43067	139433	Epithelia Healthy		-43150.7	138619	SPP1		-65437	168029	Epithelia Healthy		-65315.2	168368	SPP1		-59123.8	169884	Fibroblast		-59201.7	169246	SPP1
-27928.4	164853	Epithelia Injured		-27826	165513	SPP1		-43068	139430	Epithelia Healthy		-43171.1	138624	SPP1		-65453	168009	Epithelia Healthy		-65322.8	168347	SPP1		-59121.8	169885	Fibroblast		-59145.6	169299	SPP1
-27927.4	164858	Epithelia Injured		-27817.6	165504	SPP1		-43070	139430	Epithelia Healthy		-43057.7	138627	SPP1		-65447	167991	Epithelia Healthy		-64985	168261	SPP1		-59103.8	169885	Fibroblast		-59203.9	169250	SPP1
-27921.4	164886	Epithelia Injured		-27793.3	165615	SPP1		-43082	139435	Epithelia Healthy		-43043.2	138608	SPP1		-65446	167987	Epithelia Healthy		-65261.5	168251	SPP1		-59133.8	169883	Fibroblast		-59191.7	169235	SPP1
-27919.4	164889	Epithelia Injured		-27751.7	165558	SPP1		-43094	139441	Epithelia Healthy		-43076.7	138581	SPP1		-65446	167978	Epithelia Healthy		-65256.6	168251	SPP1		-59128.8	169882	Fibroblast		-59179.7	169249	SPP1
-27913.4	164897	Epithelia Injured		-27760.3	165513	SPP1		-43113	139459	Epithelia Healthy		-43036.3	138621	SPP1		-65447	167974	Epithelia Healthy		-65259.3	168242	SPP1		-59127.8	169881	Fibroblast		-59177.9	169208	SPP1
-27911.4	164899	Epithelia Injured		-27785.4	165595	SPP1		-43114	139460	Epithelia Healthy		-43092	138616	SPP1		-65451	167962	Epithelia Healthy		-65259.8	168242	SPP1		-59118.8	169857	Fibroblast		-59178.6	169207	SPP1
-27892.4	164913	Epithelia Injured		-27819.9	165549	SPP1		-43114	139466	Epithelia Healthy		-43047.4	138616	SPP1		-65459	167960	Epithelia Healthy		-65256.1	168248	SPP1		-59115.8	169845	Fibroblast		-59174.2	169197	SPP1
-27886.4	164917	Epithelia Injured		-27823.9	165548	SPP1		-43112	139470	Epithelia Healthy		-43044.9	138600	SPP1		-65481	167958	Epithelia Healthy		-65255.7	168241	SPP1		-59115.8	169844	Fibroblast		-59185.1	169188	SPP1
-27881.4	164918	Epithelia Injured		-27735.1	165527	SPP1		-43109	139475	Epithelia Healthy		-43082.2	138598	SPP1		-65493	167958	Epithelia Healthy		-65641.6	168227	SPP1		-59129.8	169844	Fibroblast		-59189.1	169194	SPP1
-27876.4	164918	Epithelia Injured		-27843.8	165524	SPP1		-43107	139476	Epithelia Healthy		-43031.3	138614	SPP1		-65497	167968	Epithelia Healthy		-65361.9	168195	SPP1		-59143.8	169849	Fibroblast		-59124.9	169303	SPP1
-27328.4	164916	Epithelia Healthy		-27846.6	165520	SPP1		-43103	139477	Epithelia Healthy		-43089.7	138600	SPP1		-65498	167973	Epithelia Healthy		-64809.9	168144	SPP1		-59144.8	169850	Fibroblast		-59166.8	169229	SPP1
-27313.4	164913	Epithelia Healthy		-27764.9	165515	SPP1		-43096	139478	Epithelia Healthy		-43043.4	138636	SPP1		-65500	167985	Epithelia Healthy		-64810.4	168144	SPP1		-59150.8	169858	Fibroblast		-59185	169207	SPP1
-27310.4	164911	Epithelia Healthy		-27744.1	165512	SPP1		-43088	139478	Epithelia Healthy		-43045.9	138621	SPP1		-65502	168011	Epithelia Healthy		-65014.6	168096	SPP1		-59151.8	169863	Fibroblast		-59185.5	169188	SPP1
-27305.4	164906	Epithelia Healthy		-27754.8	165511	SPP1		-43620	139486	Epithelia Healthy		-43043	138636	SPP1		-65502	168016	Epithelia Healthy		-65681.4	168111	SPP1		-59151.8	169870	Fibroblast		-59132.9	169294	SPP1
-27303.4	164903	Epithelia Healthy		-27801.2	165501	SPP1		-43615	139485	Epithelia Healthy		-43041.3	138632	SPP1		-65500	168026	Epithelia Healthy		-64980	168102	SPP1		-59150.8	169875	Fibroblast		-59185.8	169208	SPP1
-27301.4	164893	Epithelia Healthy		-27800.4	165501	SPP1		-43603	139479	Epithelia Healthy		-43055	138587	SPP1		-65499	168030	Epithelia Healthy		-64969.4	168109	SPP1		-59148.8	169878	Fibroblast		-59141.8	169273	SPP1
-27301.4	164875	Epithelia Healthy		-27796.4	165608	SPP1		-43600	139477	Epithelia Healthy		-43070.4	138583	SPP1		-65497	168033	Epithelia Healthy		-64984	168098	SPP1		-59146.8	169880	Fibroblast		-59180.1	169240	SPP1
-27303.4	164871	Epithelia Healthy		-27787	165503	SPP1		-43595	139472	Epithelia Healthy		-43050.2	138628	SPP1		-65496	168034	Epithelia Healthy		-64965.2	168084	SPP1		-59143.8	169882	Fibroblast		-59147.5	169264	SPP1
-27305.4	164868	Epithelia Healthy		-27841.9	165554	SPP1		-43589	139463	Epithelia Healthy		-43035.8	138619	SPP1		-65493	168036	Epithelia Healthy		-64971.8	168083	SPP1		-59138.8	169883	Fibroblast		-59189.2	169224	SPP1
-27313.4	164858	Epithelia Healthy		-27752.3	165536	SPP1		-43583	139449	Epithelia Healthy		-43091.5	138605	SPP1		-65488	168037	Epithelia Healthy		-64984.7	168104	SPP1		-59133.8	169883	Fibroblast		-59175	169219	SPP1
-27316.4	164855	Epithelia Healthy		-27788	165504	SPP1		-43583	139435	Epithelia Healthy		-43043.7	138597	SPP1		-65453	168009	Epithelia Healthy		-64986	168084	SPP1		-58573.8	169866	Epithelia Healthy		-59176.1	169245	SPP1
-27325.4	164849	Epithelia Healthy		-27496.8	165603	SPP1		-43585	139429	Epithelia Healthy		-43081.2	138587	SPP1		-64842	168033	Epithelia Inflammatory		-64962.2	168075	SPP1		-58570.8	169863	Epithelia Healthy		-59148.9	169283	SPP1
-27329.4	164847	Epithelia Healthy		-27533.5	165542	SPP1		-43587	139426	Epithelia Healthy		-43030.4	138644	SPP1		-64837	168032	Epithelia Inflammatory		-64974.1	168098	SPP1		-58568.8	169860	Epithelia Healthy		-59405.9	169279	SPP1
-27341.4	164847	Epithelia Healthy		-27526.5	165607	SPP1		-43590	139423	Epithelia Healthy		-43030.8	138640	SPP1		-64831	168030	Epithelia Inflammatory		-64979.9	168096	SPP1		-58567.8	169856	Epithelia Healthy		-59396.1	169230	SPP1
-27347.4	164849	Epithelia Healthy		-27552.8	165580	SPP1		-43593	139421	Epithelia Healthy		-43059.5	138640	SPP1		-64827	168028	Epithelia Inflammatory		-64975.4	168091	SPP1		-58567.8	169853	Epithelia Healthy		-59390.8	169243	SPP1
-27355.4	164853	Epithelia Healthy		-27531.3	165555	SPP1		-43603	139417	Epithelia Healthy		-43081.2	138587	SPP1		-64824	168026	Epithelia Inflammatory		-64986.2	168078	SPP1		-58581.8	169810	Epithelia Healthy		-59396.1	169230	SPP1
-27358.4	164855	Epithelia Healthy		-27515.9	165618	SPP1		-43608	139416	Epithelia Healthy		-43561.6	138594	SPP1		-64819	168021	Epithelia Inflammatory		-64981	168095	SPP1		-58584.8	169808	Epithelia Healthy		-59393	169229	SPP1
-27359.4	164856	Epithelia Healthy		-27536.3	165543	SPP1		-43617	139415	Epithelia Healthy		-42955.5	138593	SPP1		-64817	168018	Epithelia Inflammatory		-64957.6	168081	SPP1		-58610.8	169808	Epithelia Healthy		-59391.1	169242	SPP1
-27361.4	164859	Epithelia Healthy		-26817.1	165561	SPP1		-43629	139415	Epithelia Healthy		-42949.1	138591	SPP1		-64811	168006	Epithelia Inflammatory		-64955.3	168070	SPP1		-58613.8	169810	Epithelia Healthy		-59342.7	169226	SPP1
-27365.4	164871	Epithelia Healthy		-26834.2	165586	SPP1		-43635	139417	Epithelia Healthy		-42949.7	138591	SPP1		-64809	167998	Epithelia Inflammatory		-64962.7	168084	SPP1		-58618.8	169815	Epithelia Healthy		-59346.6	169233	SPP1
-27366.4	164876	Epithelia Healthy		-26915.5	165585	SPP1		-43638	139419	Epithelia Healthy		-42955.5	138592	SPP1		-64809	167988	Epithelia Inflammatory		-64978.6	168068	SPP1		-58620.8	169818	Epithelia Healthy		-59328.8	169271	SPP1
-27366.4	164888	Epithelia Healthy		-26873.3	165614	SPP1		-43641	139422	Epithelia Healthy		-42988.2	138574	SPP1		-64811	167984	Epithelia Inflammatory		-64965.5	168091	SPP1		-58622.8	169822	Epithelia Healthy		-59353.9	169261	SPP1
-27365.4	164893	Epithelia Healthy		-26855.3	165619	SPP1		-43643	139431	Epithelia Healthy		-42969.7	138574	SPP1		-64813	167981	Epithelia Inflammatory		-64964.7	168071	SPP1		-58623.8	169827	Epithelia Healthy		-59344.4	169230	SPP1
-27359.4	164902	Epithelia Healthy		-27753.3	165589	SPP1		-43648	139458	Epithelia Healthy		-42974.4	138560	SPP1		-64814	167980	Epithelia Inflammatory		-64957.7	168065	SPP1		-58623.8	169846	Epithelia Healthy		-58813.9	169226	SPP1
-27358.4	164903	Epithelia Healthy		-27729	165521	SPP1		-43648	139463	Epithelia Healthy		-42946.1	138603	SPP1		-64818	167980	Epithelia Inflammatory		-65641.4	168034	SPP1		-58622.8	169851	Epithelia Healthy		-59125.6	169218	SPP1
-27347.4	164913	Epithelia Healthy		-27752.3	165585	SPP1		-43647	139468	Epithelia Healthy		-42952.8	138558	SPP1		-64858	167998	Epithelia Inflammatory		-65572.9	168054	SPP1		-58599.8	169861	Epithelia Healthy		-59138.7	169191	SPP1
-27344.4	164915	Epithelia Healthy		-27674.9	165581	SPP1		-43641	139477	Epithelia Healthy		-42936.8	138589	SPP1		-64868	168003	Epithelia Inflammatory		-65317	168052	SPP1		-58593.8	169863	Epithelia Healthy		-59123.3	169197	SPP1
-27339.4	164916	Epithelia Healthy		-27747.5	165578	SPP1		-43637	139481	Epithelia Healthy		-42932.9	138593	SPP1		-64869	168006	Epithelia Inflammatory		-65350.6	168041	SPP1		-58584.8	169865	Epithelia Healthy		-59124.4	169196	SPP1
-27328.4	164916	Epithelia Healthy		-27734.2	165576	SPP1		-43634	139483	Epithelia Healthy		-42940	138606	SPP1		-64869	168007	Epithelia Inflammatory		-65344.6	168048	SPP1		-58574.8	169866	Epithelia Healthy		-59145.9	169195	SPP1
-27401.4	164891	Epithelia Injured		-27729.3	165540	SPP1		-43630	139485	Epithelia Healthy		-42979.9	138587	SPP1		-64868	168012	Epithelia Inflammatory		-65318	168056	SPP1		-58573.8	169866	Epithelia Healthy		-59138.9	169192	SPP1
-27398.4	164889	Epithelia Injured		-27701	165528	SPP1		-43625	139486	Epithelia Healthy		-42959.2	138554	SPP1		-64867	168016	Epithelia Inflammatory		-65328.2	168029	SPP1		-58093.8	169863	Fibroblast		-59140.3	169187	SPP1
-27391.4	164882	Epithelia Injured		-27728.7	165522	SPP1		-43620	139486	Epithelia Healthy		-42952.4	138553	SPP1		-64856	168029	Epithelia Inflammatory		-65318.4	168046	SPP1		-58088.8	169862	Fibroblast		-59140.7	169188	SPP1
-27389.4	164879	Epithelia Injured		-27668.2	165593	SPP1		-43664	139464	Epithelia Healthy		-43165.8	138566	SPP1		-64853	168032	Epithelia Inflammatory		-65333.7	168031	SPP1		-58085.8	169860	Fibroblast		-59156.4	169202	SPP1
-27387.4	164873	Epithelia Injured		-27668.9	165589	SPP1		-43659	139463	Epithelia Healthy		-43191.4	138562	SPP1		-64848	168033	Epithelia Inflammatory		-65327.8	168029	SPP1		-58080.8	169855	Fibroblast		-59142.8	169262	SPP1
-27387.4	164857	Epithelia Injured		-27671.6	165587	SPP1		-43651	139459	Epithelia Healthy		-43154.9	138557	SPP1		-64842	168033	Epithelia Inflammatory		-65322.8	168027	SPP1		-58078.8	169852	Fibroblast		-59148.2	169189	SPP1
-27389.4	164847	Epithelia Injured		-27758.3	165580	SPP1		-43648	139457	Epithelia Healthy		-43154.4	138557	SPP1		-64173	168017	Epithelia Healthy		-65319.7	168051	SPP1		-58078.8	169846	Fibroblast		-58756.4	169210	SPP1
-27391.4	164844	Epithelia Injured		-27743.6	165580	SPP1		-43646	139452	Epithelia Healthy		-43304.7	138551	SPP1		-64170	168015	Epithelia Healthy		-65322.8	168026	SPP1		-58082.8	169840	Fibroblast		-58743.6	169208	SPP1
-27392.4	164843	Epithelia Injured		-27727.3	165572	SPP1		-43645	139449	Epithelia Healthy		-43333	138548	SPP1		-64169	168014	Epithelia Healthy		-65557.3	167986	SPP1		-58089.8	169833	Fibroblast		-58733.5	169210	SPP1
-27400.4	164837	Epithelia Injured		-27724.8	165545	SPP1		-43644	139444	Epithelia Healthy		-43313.2	138542	SPP1		-64167	168011	Epithelia Healthy		-65566.1	168002	SPP1		-58092.8	169831	Fibroblast		-58727.6	169229	SPP1
-27451.4	164826	Epithelia Injured		-27730.2	165530	SPP1		-43643	139430	Epithelia Healthy		-43328.1	138540	SPP1		-64163	168002	Epithelia Healthy		-64915.7	167973	SPP1		-58101.8	169826	Fibroblast		-58734.6	169219	SPP1
-27458.4	164826	Epithelia Injured		-27719	165519	SPP1		-43643	139422	Epithelia Healthy		-43312.8	138541	SPP1		-64163	167990	Epithelia Healthy		-64877.7	167999	SPP1		-58122.8	169815	Fibroblast		-58727.3	169202	SPP1
-27463.4	164845	Epithelia Injured		-27672.5	165562	SPP1		-43647	139416	Epithelia Healthy		-43308.9	138547	SPP1		-64166	167963	Epithelia Healthy		-64881.2	167979	SPP1		-58130.8	169811	Fibroblast		-59386.4	169224	SPP1
-27463.4	164848	Epithelia Injured		-27670.8	165549	SPP1		-43648	139415	Epithelia Healthy		-43317.4	138544	SPP1		-64167	167958	Epithelia Healthy		-64897	167997	SPP1		-58135.8	169809	Fibroblast		-59377.7	169181	SPP1
-27451.4	164874	Epithelia Injured		-27737	165540	SPP1		-43651	139413	Epithelia Healthy		-43274.6	138590	SPP1		-64169	167952	Epithelia Healthy		-64909.3	167982	SPP1		-58144.8	169809	Fibroblast		-59361.8	169165	SPP1
-27449.4	164878	Epithelia Injured		-27668.5	165593	SPP1		-43659	139409	Epithelia Healthy		-43265.7	138587	SPP1		-64173	167942	Epithelia Healthy		-64924.6	167978	SPP1		-58146.8	169811	Fibroblast		-59384.7	169158	SPP1
-27447.4	164880	Epithelia Injured		-27672.5	165562	SPP1		-43669	139409	Epithelia Healthy		-43283.5	138582	SPP1		-64175	167939	Epithelia Healthy		-64129.6	167971	SPP1		-58148.8	169814	Fibroblast		-59413.1	169185	SPP1
-27418.4	164890	Epithelia Injured		-27731.8	165557	SPP1		-43673	139411	Epithelia Healthy		-43275.3	138583	SPP1		-64179	167939	Epithelia Healthy		-64127.5	167962	SPP1		-58149.8	169819	Fibroblast		-59382.4	169165	SPP1
-27404.4	164891	Epithelia Injured		-27729.3	165553	SPP1		-43676	139413	Epithelia Healthy		-43264.7	138587	SPP1		-64186	167940	Epithelia Healthy		-64137.9	167995	SPP1		-58149.8	169824	Fibroblast		-59412.8	169186	SPP1
-27401.4	164891	Epithelia Injured		-27736.4	165548	SPP1		-43684	139419	Epithelia Healthy		-43294.7	138551	SPP1		-64190	167942	Epithelia Healthy		-64137.7	167995	SPP1		-58148.8	169829	Fibroblast		-59395.8	169221	SPP1
-28047.4	164884	Epithelia Healthy		-27725.4	165530	SPP1		-43685	139420	Epithelia Healthy		-43285.8	138518	SPP1		-64192	167944	Epithelia Healthy		-64131.1	167957	SPP1		-58146.8	169833	Fibroblast		-59264.7	169160	SPP1
-28043.4	164883	Epithelia Healthy		-27702.1	165534	SPP1		-43687	139423	Epithelia Healthy		-43250.3	138538	SPP1		-64219	167990	Epithelia Healthy		-64135.9	167966	SPP1		-58144.8	169836	Fibroblast		-59260.3	169159	SPP1
-28028.4	164879	Epithelia Healthy		-27688	165589	SPP1		-43691	139431	Epithelia Healthy		-43288.8	138583	SPP1		-64219	167991	Epithelia Healthy		-64131.1	167958	SPP1		-58136.8	169846	Fibroblast		-59247.1	169154	SPP1
-28023.4	164877	Epithelia Healthy		-27749.9	165580	SPP1		-43692	139436	Epithelia Healthy		-43244	138548	SPP1		-64217	167997	Epithelia Healthy		-64125.3	167945	SPP1		-58130.8	169852	Fibroblast		-59234.2	169178	SPP1
-28020.4	164875	Epithelia Healthy		-27728.3	165541	SPP1		-43692	139443	Epithelia Healthy		-43303.2	138540	SPP1		-64215	168002	Epithelia Healthy		-64127.1	167947	SPP1		-58115.8	169862	Fibroblast		-59246.7	169154	SPP1
-28004.4	164863	Epithelia Healthy		-27727.7	165549	SPP1		-43691	139448	Epithelia Healthy		-43304.7	138537	SPP1		-64213	168005	Epithelia Healthy		-64126	167946	SPP1		-58110.8	169863	Fibroblast		-59250.1	169157	SPP1
-27997.4	164856	Epithelia Healthy		-27717.9	165526	SPP1		-43689	139451	Epithelia Healthy		-43299.8	138529	SPP1		-64212	168006	Epithelia Healthy		-64130.3	167952	SPP1		-58093.8	169863	Fibroblast		-59240.2	169194	SPP1
-27991.4	164847	Epithelia Healthy		-27674.7	165590	SPP1		-43685	139456	Epithelia Healthy		-43285.9	138557	SPP1		-64197	168016	Epithelia Healthy		-64129.7	167967	SPP1		-58688.8	169851	Other		-59248	169152	SPP1
-27989.4	164843	Epithelia Healthy		-27742	165565	SPP1		-43684	139457	Epithelia Healthy		-43302.6	138545	SPP1		-64192	168017	Epithelia Healthy		-64126.6	167956	SPP1		-58679.8	169849	Other		-59239.1	169201	SPP1
-27987.4	164835	Epithelia Healthy		-27673.7	165556	SPP1		-43679	139461	Epithelia Healthy		-43303.1	138536	SPP1		-64178	168018	Epithelia Healthy		-64219.8	167953	SPP1		-58676.8	169848	Other		-59256.4	169153	SPP1
-27987.4	164829	Epithelia Healthy		-27667.9	165578	SPP1		-43676	139463	Epithelia Healthy		-43251.9	138536	SPP1		-64173	168017	Epithelia Healthy		-64229.8	167989	SPP1		-58676.8	169834	Other		-59113.3	169177	SPP1
-27995.4	164825	Epithelia Healthy		-27667.8	165576	SPP1		-43671	139464	Epithelia Healthy		-43305.7	138545	SPP1		-65621	168006	Epithelia Injured		-64224	167967	SPP1		-58678.8	169830	Other		-59122	169171	SPP1
-28059.4	164814	Epithelia Healthy		-27734.6	165567	SPP1		-43664	139464	Epithelia Healthy		-43309.7	138543	SPP1		-65619	168004	Epithelia Injured		-64949.6	167976	SPP1		-58687.8	169814	Other		-59152	169141	SPP1
-28062.4	164814	Epithelia Healthy		-27731.3	165546	SPP1		-43108	139456	Epithelia Healthy		-43250.7	138535	SPP1		-65613	167995	Epithelia Injured		-64990.1	167975	SPP1		-58690.8	169809	Other		-59164	169192	SPP1
-28076.4	164831	Epithelia Healthy		-27715.1	165533	SPP1		-43069	139429	Epithelia Healthy		-43294.8	138530	SPP1		-65609	167971	Epithelia Injured		-64941.8	167968	SPP1		-58692.8	169806	Other		-59123.8	169175	SPP1
-28082.4	164839	Epithelia Healthy		-27726.2	165556	SPP1		-43069	139417	Epithelia Healthy		-43289	138525	SPP1		-65609	167967	Epithelia Injured		-64932.8	167970	SPP1		-58694.8	169804	Other		-59183.3	169158	SPP1
-28088.4	164851	Epithelia Healthy		-27665.1	165536	SPP1		-43071	139414	Epithelia Healthy		-43282.7	138520	SPP1		-65610	167966	Epithelia Injured		-64985.3	167970	SPP1		-58706.8	169804	Other		-59182.9	169147	SPP1
-28090.4	164861	Epithelia Healthy		-27667.7	165530	SPP1		-43082	139403	Epithelia Healthy		-43283.9	138519	SPP1		-65613	167964	Epithelia Injured		-64950.8	167966	SPP1		-58709.8	169807	Other		-59160.4	169122	SPP1
-28090.4	164874	Epithelia Healthy		-27640.6	165525	SPP1		-43085	139401	Epithelia Healthy		-43292.4	138557	SPP1		-65625	167960	Epithelia Injured		-64897.5	167957	SPP1		-58712.8	169812	Other		-59180.8	169117	SPP1
-28088.4	164876	Epithelia Healthy		-27659.9	165522	SPP1		-43092	139398	Epithelia Healthy		-43296.3	138536	SPP1		-65637	167960	Epithelia Injured		-64924	167963	SPP1		-58713.8	169814	Other		-59151	169115	SPP1
-28068.4	164882	Epithelia Healthy		-27655.3	165521	SPP1		-43098	139398	Epithelia Healthy		-43264.1	138531	SPP1		-65645	167964	Epithelia Injured		-64902.2	167962	SPP1		-58714.8	169817	Other		-59161.9	169102	SPP1
-28053.4	164884	Epithelia Healthy		-27668.4	165529	SPP1		-43109	139409	Epithelia Healthy		-43305.7	138532	SPP1		-65648	167966	Epithelia Injured		-64939.7	167930	SPP1		-58719.8	169840	Other		-59182.5	169093	SPP1
-28047.4	164884	Epithelia Healthy		-27664.5	165535	SPP1		-43114	139415	Epithelia Healthy		-43256.3	138523	SPP1		-65649	167967	Epithelia Injured		-64895.7	167949	SPP1		-58719.8	169841	Other		-59124.6	169175	SPP1
-27692.4	164862	Epithelia Injured		-27637.8	165524	SPP1		-43118	139423	Epithelia Healthy		-43273.9	138516	SPP1		-65651	167970	Epithelia Injured		-64926.9	167968	SPP1		-58715.8	169847	Other		-59125.3	169138	SPP1
-27632.4	164858	Epithelia Injured		-27661.6	165561	SPP1		-43120	139431	Epithelia Healthy		-43295.9	138547	SPP1		-65652	167975	Epithelia Injured		-64924	167963	SPP1		-58713.8	169848	Other		-59146.1	169177	SPP1
-27627.4	164857	Epithelia Injured		-27643.3	165527	SPP1		-43120	139442	Epithelia Healthy		-43257	138529	SPP1		-65652	167994	Epithelia Injured		-64923.6	167927	SPP1		-58709.8	169849	Other		-59179.1	169174	SPP1
-27613.4	164849	Epithelia Injured		-27623.3	165546	SPP1		-43116	139455	Epithelia Healthy		-43273.1	138515	SPP1		-65651	167999	Epithelia Injured		-64916.9	167968	SPP1		-58697.8	169851	Other		-59162.7	169170	SPP1
-27610.4	164847	Epithelia Injured		-27626.5	165532	SPP1		-43114	139459	Epithelia Healthy		-43279.8	138507	SPP1		-65649	168002	Epithelia Injured		-64930.7	167933	SPP1		-58688.8	169851	Other		-59128.8	169165	SPP1
-27607.4	164844	Epithelia Injured		-27626.3	165531	SPP1		-43108	139456	Epithelia Healthy		-43292.9	138531	SPP1		-65648	168003	Epithelia Injured		-64901.1	167965	SPP1		-58941.8	169857	Leukocyte		-59175.5	169154	SPP1
-27591.4	164826	Epithelia Injured		-27632.4	165548	SPP1		-43382	139450	Fibroblast		-43288.4	138529	SPP1		-65640	168004	Epithelia Injured		-64937	167954	SPP1		-58936.8	169856	Leukocyte		-59180.8	169151	SPP1
-27590.4	164824	Epithelia Injured		-26899.4	165505	SPP1		-43380	139448	Fibroblast		-43287.4	138556	SPP1		-65622	168006	Epithelia Injured		-64916.8	167968	SPP1		-58932.8	169854	Leukocyte		-59188.4	169151	SPP1
-27588.4	164808	Epithelia Injured		-27569	165511	SPP1		-43377	139444	Fibroblast		-43280.3	138524	SPP1		-65621	168006	Epithelia Injured		-64936.1	167936	SPP1		-58929.8	169852	Leukocyte		-59184.1	169118	SPP1
-27588.4	164793	Epithelia Injured		-27557.3	165532	SPP1		-43371	139434	Fibroblast		-43260.2	138522	SPP1		-64867	168002	Epithelia Inflammatory		-64942.5	167934	SPP1		-58928.8	169851	Leukocyte		-59164.8	169111	SPP1
-27590.4	164791	Epithelia Injured		-27544.2	165521	SPP1		-43368	139428	Fibroblast		-43262.8	138554	SPP1		-64864	168001	Epithelia Inflammatory		-64921.3	167968	SPP1		-58922.8	169843	Leukocyte		-59180.7	169105	SPP1
-27593.4	164789	Epithelia Injured		-27552.5	165509	SPP1		-43368	139419	Fibroblast		-43256.9	138537	SPP1		-64835	167991	Epithelia Inflammatory		-64941.4	167942	SPP1		-58920.8	169840	Leukocyte		-59179.3	169100	SPP1
-27659.4	164755	Epithelia Injured		-27486.3	165466	SPP1		-43373	139414	Fibroblast		-43279.2	138524	SPP1		-64827	167987	Epithelia Inflammatory		-64936	167936	SPP1		-58920.8	169820	Leukocyte		-59146.2	169178	SPP1
-27664.4	164754	Epithelia Injured		-27523	165479	SPP1		-43382	139411	Fibroblast		-43274.6	138511	SPP1		-64821	167982	Epithelia Inflammatory		-64918.4	167925	SPP1		-58922.8	169817	Leukocyte		-59175	169169	SPP1
-27689.4	164751	Epithelia Injured		-27559.2	165527	SPP1		-43392	139411	Fibroblast		-42843.5	138573	SPP1		-64817	167978	Epithelia Inflammatory		-64913.5	167927	SPP1		-58927.8	169812	Leukocyte		-59168.3	169169	SPP1
-27701.4	164751	Epithelia Injured		-27589.2	165482	SPP1		-43395	139414	Fibroblast		-42850.7	138562	SPP1		-64817	167964	Epithelia Inflammatory		-65208.9	167937	SPP1		-58929.8	169811	Leukocyte		-59188.9	169150	SPP1
-27711.4	164755	Epithelia Injured		-27516.5	165480	SPP1		-43401	139421	Fibroblast		-42899.2	138550	SPP1		-64819	167961	Epithelia Inflammatory		-64803.8	167940	SPP1		-58942.8	169810	Leukocyte		-59119.7	169139	SPP1
-27714.4	164757	Epithelia Injured		-27543.4	165473	SPP1		-43402	139423	Fibroblast		-42874.8	138550	SPP1		-64820	167960	Epithelia Inflammatory		-64790.3	167939	SPP1		-58961.8	169810	Leukocyte		-59165.3	169117	SPP1
-27715.4	164758	Epithelia Injured		-27486	165466	SPP1		-43402	139439	Fibroblast		-42845.5	138546	SPP1		-64829	167954	Epithelia Inflammatory		-64264.3	167894	SPP1		-58975.8	169816	Leukocyte		-59169.4	169099	SPP1
-27717.4	164761	Epithelia Injured		-27489.1	165495	SPP1		-43401	139444	Fibroblast		-42887.5	138533	SPP1		-64835	167954	Epithelia Inflammatory		-65187.3	167910	SPP1		-58976.8	169817	Leukocyte		-59116.1	169184	SPP1
-27719.4	164767	Epithelia Injured		-27474	165464	SPP1		-43400	139445	Fibroblast		-42880.1	138530	SPP1		-64880	167956	Epithelia Inflammatory		-65446.2	167875	SPP1		-58977.8	169841	Leukocyte		-59136.7	169184	SPP1
-27720.4	164772	Epithelia Injured		-27502.6	165445	SPP1		-43394	139449	Fibroblast		-42844.1	138560	SPP1		-64883	167957	Epithelia Inflammatory		-64182.7	167855	SPP1		-58977.8	169845	Leukocyte		-59157.2	169171	SPP1
-27728.4	164820	Epithelia Injured		-27514.2	165469	SPP1		-43389	139450	Fibroblast		-42873.9	138537	SPP1		-64885	167959	Epithelia Inflammatory		-64177.1	167853	SPP1		-58974.8	169848	Leukocyte		-59168	169142	SPP1
-27728.4	164829	Epithelia Injured		-26821.6	165469	SPP1		-43382	139450	Fibroblast		-42877.8	138525	SPP1		-64886	167962	Epithelia Inflammatory		-64519.8	167835	SPP1		-58971.8	169850	Leukocyte		-59189.2	169123	SPP1
-27727.4	164834	Epithelia Injured		-26823.5	165495	SPP1		-42992	139752	Epithelia Healthy		-42858.2	138578	SPP1		-64886	167964	Epithelia Inflammatory		-64519.9	167835	SPP1		-58963.8	169854	Leukocyte		-59184.3	169119	SPP1
-27723.4	164842	Epithelia Injured		-26848.3	165454	SPP1		-42991	139751	Epithelia Healthy		-42888.6	138574	SPP1		-64877	167997	Epithelia Inflammatory		-64769.3	167803	SPP1		-58948.8	169857	Leukocyte		-59170.7	169110	SPP1
-27721.4	164845	Epithelia Injured		-26826.3	165496	SPP1		-42987	139744	Epithelia Healthy		-42874	138571	SPP1		-64876	167999	Epithelia Inflammatory		-64793.5	167802	SPP1		-58941.8	169857	Leukocyte		-59127.9	169106	SPP1
-27707.4	164859	Epithelia Injured		-26843.8	165457	SPP1		-42985	139740	Epithelia Healthy		-42895	138562	SPP1		-64875	168000	Epithelia Inflammatory		-65271.9	167786	SPP1		-58560.8	169854	Epithelia Healthy		-59151	169101	SPP1
-27704.4	164861	Epithelia Injured		-26846.9	165446	SPP1		-42979	139708	Epithelia Healthy		-42896.8	138561	SPP1		-64872	168002	Epithelia Inflammatory		-65054.2	167801	SPP1		-58557.8	169852	Epithelia Healthy		-59172	169092	SPP1
-27699.4	164862	Epithelia Injured		-26823.3	165464	SPP1		-42978	139702	Epithelia Healthy		-42863.1	138555	SPP1		-64867	168002	Epithelia Inflammatory		-64254.9	167793	SPP1		-58550.8	169845	Epithelia Healthy		-59125.6	169171	SPP1
-27692.4	164862	Epithelia Injured		-27217.6	165405	SPP1		-42978	139697	Epithelia Healthy		-42846.4	138551	SPP1		-65411	167987	Epithelia Healthy		-64188.1	167770	SPP1		-58548.8	169842	Epithelia Healthy		-59144.9	169108	SPP1
-27546.4	164862	Epithelia Injured		-27216.9	165419	SPP1		-42989	139684	Epithelia Healthy		-42861	138544	SPP1		-65401	167986	Epithelia Healthy		-64744.9	167774	SPP1		-58548.8	169822	Epithelia Healthy		-59146.6	169173	SPP1
-27541.4	164861	Epithelia Injured		-27216.5	165438	SPP1		-42990	139683	Epithelia Healthy		-42890.2	138530	SPP1		-65399	167984	Epithelia Healthy		-64748.3	167740	SPP1		-58550.8	169818	Epithelia Healthy		-59140.7	169168	SPP1
-27538.4	164859	Epithelia Injured		-27216.4	165419	SPP1		-42993	139681	Epithelia Healthy		-42869.1	138527	SPP1		-65397	167976	Epithelia Healthy		-64739.2	167740	SPP1		-58552.8	169815	Epithelia Healthy		-59119.5	169145	SPP1
-27530.4	164853	Epithelia Injured		-27192.1	165450	SPP1		-43003	139677	Epithelia Healthy		-42884.2	138521	SPP1		-65396	167971	Epithelia Healthy		-64749.7	167757	SPP1		-58557.8	169810	Epithelia Healthy		-59181.4	169143	SPP1
-27525.4	164848	Epithelia Injured		-27232.5	165399	SPP1		-43006	139676	Epithelia Healthy		-42885	138521	SPP1		-65395	167954	Epithelia Healthy		-64753.6	167741	SPP1		-58560.8	169808	Epithelia Healthy		-59172.6	169141	SPP1
-27523.4	164845	Epithelia Injured		-27155.1	165485	SPP1		-43011	139676	Epithelia Healthy		-42884.1	138520	SPP1		-65395	167945	Epithelia Healthy		-64196	167731	SPP1		-58578.8	169808	Epithelia Healthy		-59121.2	169120	SPP1
-27521.4	164841	Epithelia Injured		-27165.8	165443	SPP1		-43012	139677	Epithelia Healthy		-42894.9	138583	SPP1		-65403	167918	Epithelia Healthy		-64185.3	167716	SPP1		-58580.8	169810	Epithelia Healthy		-59133.6	169108	SPP1
-27521.4	164825	Epithelia Injured		-27150	165412	SPP1		-43016	139685	Epithelia Healthy		-42886.8	138580	SPP1		-65404	167916	Epithelia Healthy		-64180.3	167717	SPP1		-58581.8	169822	Epithelia Healthy		-59166.8	169107	SPP1
-27523.4	164819	Epithelia Injured		-27159.3	165460	SPP1		-43030	139721	Epithelia Healthy		-42892.8	138576	SPP1		-65405	167915	Epithelia Healthy		-64290.5	167725	SPP1		-58581.8	169829	Epithelia Healthy		-59137.9	169102	SPP1
-27525.4	164815	Epithelia Injured		-27146.1	165440	SPP1		-43031	139729	Epithelia Healthy		-42867.1	138575	SPP1		-65412	167915	Epithelia Healthy		-64308.3	167704	SPP1		-58575.8	169845	Epithelia Healthy		-59141.5	169096	SPP1
-27527.4	164812	Epithelia Injured		-27147.9	165483	SPP1		-43031	139732	Epithelia Healthy		-42866.1	138555	SPP1		-65416	167916	Epithelia Healthy		-64301.9	167721	SPP1		-58565.8	169855	Epithelia Healthy		-59172	169092	SPP1
-27545.4	164800	Epithelia Injured		-27144	165406	SPP1		-43028	139735	Epithelia Healthy		-42901.1	138548	SPP1		-65438	167928	Epithelia Healthy		-64998.9	169168	ITGB6		-58560.8	169854	Epithelia Healthy		-59145.7	169187	SPP1
-27549.4	164798	Epithelia Injured		-27142.3	165401	SPP1		-43008	139749	Epithelia Healthy		-42856.9	138542	SPP1		-65450	167956	Epithelia Healthy		-65374.4	169190	ITGB6		-59479.8	169853	Epithelia Healthy		-59111.5	169185	SPP1
-27561.4	164793	Epithelia Injured		-27090.2	165481	SPP1		-43005	139751	Epithelia Healthy		-42869.2	138538	SPP1		-65450	167967	Epithelia Healthy		-64923.3	169112	ITGB6		-59474.8	169852	Epithelia Healthy		-59116	169184	SPP1
-27583.4	164793	Epithelia Injured		-27686.5	165443	SPP1		-43000	139752	Epithelia Healthy		-42869.7	138537	SPP1		-65444	167985	Epithelia Healthy		-64955.3	168937	ITGB6		-59470.8	169850	Epithelia Healthy		-59137.2	169182	SPP1
-27586.4	164795	Epithelia Injured		-27720.6	165465	SPP1		-42992	139752	Epithelia Healthy		-42871.6	138530	SPP1		-65424	167987	Epithelia Healthy		-65579.9	168653	ITGB6		-59467.8	169848	Epithelia Healthy		-59172.5	169170	SPP1
-27587.4	164796	Epithelia Injured		-27716.4	165447	SPP1		-42872	139426	Fibroblast		-42890.7	138569	SPP1		-65411	167987	Epithelia Healthy		-65048.2	168552	ITGB6		-59458.8	169839	Epithelia Healthy		-59178.1	169148	SPP1
-27605.4	164840	Epithelia Injured		-27760.8	165472	SPP1		-42867	139425	Fibroblast		-42883.3	138567	SPP1		-64207	167981	Epithelia Injured		-64208.1	167987	ITGB6		-59456.8	169836	Epithelia Healthy		-59192.9	169136	SPP1
-27607.4	164845	Epithelia Injured		-26541.5	165481	SPP1		-42859	139423	Fibroblast		-42900	138557	SPP1		-64203	167977	Epithelia Injured		-64197	167895	ITGB6		-59456.8	169806	Epithelia Healthy		-59175.5	169115	SPP1
-27607.4	164848	Epithelia Injured		-26558.1	165484	SPP1		-42856	139421	Fibroblast		-42860.5	138554	SPP1		-64175	167936	Epithelia Injured		-64202.8	167892	ITGB6		-59460.8	169798	Epithelia Healthy		-59144.8	169108	SPP1
-27605.4	164853	Epithelia Injured		-26919.3	165434	SPP1		-42849	139414	Fibroblast		-42879.6	138526	SPP1		-64173	167928	Epithelia Injured		-64196.8	167895	ITGB6		-59462.8	169795	Epithelia Healthy		-59167.8	169095	SPP1
-27603.4	164856	Epithelia Injured		-26945.9	165494	SPP1		-42847	139411	Fibroblast		-42891.9	138582	SPP1		-64173	167888	Epithelia Injured		-64198.2	167889	ITGB6		-59475.8	169782	Epithelia Healthy		-59120.9	169180	SPP1
-27602.4	164857	Epithelia Injured		-26879.7	165460	SPP1		-42846	139408	Fibroblast		-42890.8	138569	SPP1		-64191	167883	Epithelia Injured		-64190	167924	ITGB6		-59478.8	169780	Epithelia Healthy		-59148.4	169177	SPP1
-27599.4	164859	Epithelia Injured		-26935.5	165455	SPP1		-42846	139404	Fibroblast		-42882	138568	SPP1		-64194	167883	Epithelia Injured		-64646.1	167868	ITGB6		-59488.8	169780	Epithelia Healthy		-59117.3	169166	SPP1
-27594.4	164860	Epithelia Injured		-26875.1	165446	SPP1		-42847	139401	Fibroblast		-42871.1	138551	SPP1		-64209	167888	Epithelia Injured		-64101	167767	ITGB6		-59496.8	169784	Epithelia Healthy		-59193.6	169139	SPP1
-27551.4	164862	Epithelia Injured		-26881.7	165478	SPP1		-42853	139385	Fibroblast		-42866.8	138576	SPP1		-64223	167916	Epithelia Injured		-64102.6	167755	ITGB6		-59499.8	169786	Epithelia Healthy		-59121.7	169180	SPP1
-27546.4	164862	Epithelia Injured		-26876.8	165462	SPP1		-42857	139375	Fibroblast		-42894.2	138576	SPP1		-64225	167926	Epithelia Injured		-64101.9	167733	ITGB6		-59504.8	169791	Epithelia Healthy		-59160.3	169168	SPP1
-27843.4	164855	Epithelia Injured		-26852.8	165446	SPP1		-42862	139366	Fibroblast		-42869.3	138562	SPP1		-64225	167930	Epithelia Injured		-64214.2	168896	ITGB6		-59506.8	169794	Epithelia Healthy		-59156.9	169127	SPP1
-27837.4	164853	Epithelia Injured		-27893.2	165484	SPP1		-42867	139361	Fibroblast		-42903.6	138542	SPP1		-64219	167989	Epithelia Injured		-64876.1	168692	ITGB6		-59507.8	169799	Epithelia Healthy		-59129.1	169096	SPP1
-27828.4	164847	Epithelia Injured		-27900.9	165475	SPP1		-42885	139361	Fibroblast		-42870.2	138530	SPP1		-64207	167981	Epithelia Injured		-64870.2	168631	ITGB6		-59509.8	169815	Epithelia Healthy		-58157.4	169149	SPP1
-27827.4	164846	Epithelia Injured		-27925.6	165493	SPP1		-42888	139363	Fibroblast		-42881	138580	SPP1		-64735	167983	Leukocyte		-64158.5	168534	ITGB6		-59509.8	169820	Epithelia Healthy		-58837.1	169169	SPP1
-27817.4	164831	Epithelia Injured		-27925.2	165479	SPP1		-42889	139364	Fibroblast		-42876.2	138575	SPP1		-64717	167974	Leukocyte		-64966.6	168407	ITGB6		-59508.8	169825	Epithelia Healthy		-58845.7	169152	SPP1
-27816.4	164826	Epithelia Injured		-27920.6	165478	SPP1		-42891	139367	Fibroblast		-42868.9	138554	SPP1		-64711	167969	Leukocyte		-65601.4	168364	ITGB6		-59506.8	169833	Epithelia Healthy		-58773.7	169127	SPP1
-27815.4	164819	Epithelia Injured		-27900.5	165461	SPP1		-42907	139399	Fibroblast		-42903.3	138542	SPP1		-64703	167961	Leukocyte		-64532.2	168075	ITGB6		-59502.8	169841	Epithelia Healthy		-58752.9	169196	SPP1
-27815.4	164791	Epithelia Injured		-27898.4	165453	SPP1		-42908	139404	Fibroblast		-42895.4	138581	SPP1		-64697	167950	Leukocyte		-64137.2	167993	ITGB6		-59500.8	169844	Epithelia Healthy		-58748.3	169176	SPP1
-27817.4	164785	Epithelia Injured		-27908	165476	SPP1		-42908	139409	Fibroblast		-42885.7	138571	SPP1		-64696	167948	Leukocyte		-65179.1	167950	ITGB6		-59494.8	169850	Epithelia Healthy		-58753.9	169191	SPP1
-27819.4	164781	Epithelia Injured		-27925.5	165471	SPP1		-42907	139414	Fibroblast		-42870.1	138554	SPP1		-64696	167943	Leukocyte		-64436.7	167817	ITGB6		-59491.8	169852	Epithelia Healthy		-58759.5	169199	SPP1
-27821.4	164778	Epithelia Injured		-27896.6	165456	SPP1		-42905	139417	Fibroblast		-42903	138548	SPP1		-64697	167940	Leukocyte		-65055.7	169277	MMP7		-59486.8	169853	Epithelia Healthy		-58764.7	169113	SPP1
-27822.4	164777	Epithelia Injured		-27905.4	165450	SPP1		-42901	139421	Fibroblast		-42879	138570	SPP1		-64699	167937	Leukocyte		-65079.3	169245	MMP7		-59479.8	169853	Epithelia Healthy		-58759.2	169199	SPP1
-27825.4	164775	Epithelia Injured		-27908.8	165450	SPP1		-42898	139423	Fibroblast		-42880.2	138563	SPP1		-64702	167934	Leukocyte		-64982.2	169193	MMP7		-58660.8	169842	Leukocyte		-58751.8	169194	SPP1
-27901.4	164755	Epithelia Injured		-27886.7	165448	SPP1		-42894	139425	Fibroblast		-42875.2	138563	SPP1		-64705	167932	Leukocyte		-64947.8	169218	MMP7		-58655.8	169841	Leukocyte		-58741.1	169184	SPP1
-27915.4	164755	Epithelia Injured		-27887.6	165435	SPP1		-42889	139426	Fibroblast		-42864.3	138554	SPP1		-64735	167932	Leukocyte		-64947.8	169218	MMP7		-58652.8	169840	Leukocyte		-58749	169178	SPP1
-27918.4	164757	Epithelia Injured		-27883.1	165410	SPP1		-42872	139426	Fibroblast		-42903.1	138548	SPP1		-64738	167934	Leukocyte		-65006.3	169177	MMP7		-58649.8	169838	Leukocyte		-58754.5	169128	SPP1
-27925.4	164764	Epithelia Injured		-27889.2	165450	SPP1		-43371	139413	Fibroblast		-42889.8	138526	SPP1		-64746	167940	Leukocyte		-65223.5	169210	MMP7		-58642.8	169831	Leukocyte		-58747.9	169187	SPP1
-27927.4	164767	Epithelia Injured		-27881.1	165437	SPP1		-43352	139412	Fibroblast		-42881.5	138580	SPP1		-64747	167941	Leukocyte		-65343.3	169206	MMP7		-58640.8	169828	Leukocyte		-58751.5	169194	SPP1
-27933.4	164781	Epithelia Injured		-27927.6	165487	SPP1		-43347	139411	Fibroblast		-42862.5	138539	SPP1		-64753	167949	Leukocyte		-64924.1	169154	MMP7		-58636.8	169820	Leukocyte		-58754.5	169128	SPP1
-27935.4	164789	Epithelia Injured		-27920.9	165486	SPP1		-43344	139409	Fibroblast		-42897.9	138534	SPP1		-64755	167952	Leukocyte		-64942.7	169139	MMP7		-58636.8	169798	Leukocyte		-59280.5	169146	SPP1
-27936.4	164794	Epithelia Injured		-27927.6	165473	SPP1		-43343	139408	Fibroblast		-42879.8	138529	SPP1		-64757	167956	Leukocyte		-65033.6	169154	MMP7		-58640.8	169790	Leukocyte		-59316	169136	SPP1
-27936.4	164823	Epithelia Injured		-27927.5	165487	SPP1		-43341	139405	Fibroblast		-42887.2	138569	SPP1		-64758	167961	Leukocyte		-65027.5	169118	MMP7		-58642.8	169787	Leukocyte		-59290.2	169151	SPP1
-27935.4	164828	Epithelia Injured		-27921.3	165486	SPP1		-43341	139377	Fibroblast		-42899	138548	SPP1		-64758	167966	Leukocyte		-65032.6	169114	MMP7		-58651.8	169778	Leukocyte		-59274.8	169131	SPP1
-27933.4	164836	Epithelia Injured		-27921.6	165482	SPP1		-43347	139368	Fibroblast		-42862.3	138535	SPP1		-64757	167971	Leukocyte		-65040.1	169114	MMP7		-58672.8	169764	Leukocyte		-59313.9	169117	SPP1
-27931.4	164839	Epithelia Injured		-27880.5	165412	SPP1		-43356	139359	Fibroblast		-42870.4	138559	SPP1		-64755	167974	Leukocyte		-65062.1	169110	MMP7		-58688.8	169764	Leukocyte		-59275	169131	SPP1
-27927.4	164843	Epithelia Injured		-27915.7	165454	SPP1		-43365	139353	Fibroblast		-42870.7	138557	SPP1		-64749	167980	Leukocyte		-64933.5	169093	MMP7		-58691.8	169766	Leukocyte		-59275.3	169119	SPP1
-27851.4	164855	Epithelia Injured		-27880.8	165412	SPP1		-43369	139351	Fibroblast		-42735.8	138521	SPP1		-64746	167982	Leukocyte		-65244.9	169049	MMP7		-58696.8	169771	Leukocyte		-59313.9	169117	SPP1
-27843.4	164855	Epithelia Injured		-27886.2	165408	SPP1		-43387	139351	Fibroblast		-43390.3	138508	SPP1		-64741	167983	Leukocyte		-65216.7	168986	MMP7		-58698.8	169774	Leukocyte		-59278.9	169093	SPP1
-27220.4	164852	Epithelia Injured		-27889.3	165420	SPP1		-43393	139353	Fibroblast		-43384.6	138519	SPP1		-64735	167983	Leukocyte		-65266.2	169030	MMP7		-58699.8	169779	Leukocyte		-59310.2	169136	SPP1
-27215.4	164851	Epithelia Injured		-27922.5	165451	SPP1		-43396	139355	Fibroblast		-43377.3	138504	SPP1		-65451	167961	Epithelia Healthy		-65023	169037	MMP7		-58699.8	169784	Leukocyte		-59284.6	169085	SPP1
-27205.4	164847	Epithelia Injured		-27919.2	165451	SPP1		-43401	139360	Fibroblast		-43360.1	138497	SPP1		-65445	167949	Epithelia Healthy		-65022.1	169019	MMP7		-58698.8	169789	Leukocyte		-59277.6	169154	SPP1
-27202.4	164845	Epithelia Injured		-27879.6	165438	SPP1		-43402	139362	Fibroblast		-43355.4	138533	SPP1		-65441	167939	Epithelia Healthy		-65328	169006	MMP7		-58694.8	169803	Leukocyte		-59265.8	169146	SPP1
-27195.4	164838	Epithelia Injured		-27894.3	165419	SPP1		-43402	139365	Fibroblast		-43364.6	138505	SPP1		-65440	167935	Epithelia Healthy		-64974.8	168957	MMP7		-58675.8	169835	Leukocyte		-59272.1	169104	SPP1
-27193.4	164835	Epithelia Injured		-27886.4	165408	SPP1		-43396	139400	Fibroblast		-43188.9	138560	SPP1		-65440	167926	Epithelia Healthy		-64964.4	168996	MMP7		-58672.8	169838	Leukocyte		-59288.2	169084	SPP1
-27193.4	164813	Epithelia Injured		-27904.3	165454	SPP1		-43394	139406	Fibroblast		-43189.9	138523	SPP1		-65441	167924	Epithelia Healthy		-64982.3	168987	MMP7		-58669.8	169840	Leukocyte		-59310	169070	SPP1
-27196.4	164808	Epithelia Injured		-27928.5	165449	SPP1		-43392	139410	Fibroblast		-43214.6	138547	SPP1		-65466	167903	Epithelia Healthy		-65016.4	168955	MMP7		-58666.8	169841	Leukocyte		-59288.1	169083	SPP1
-27202.4	164805	Epithelia Injured		-27894.3	165419	SPP1		-43375	139413	Fibroblast		-43227.6	138576	SPP1		-65470	167900	Epithelia Healthy		-64901	168961	MMP7		-58661.8	169842	Leukocyte		-59314.3	169077	SPP1
-27217.4	164800	Epithelia Injured		-27879.1	165405	SPP1		-43371	139413	Fibroblast		-43171.4	138558	SPP1		-65472	167899	Epithelia Healthy		-64951.2	168968	MMP7		-58660.8	169842	Leukocyte		-59282.7	169099	SPP1
-27224.4	164799	Epithelia Injured		-27961.6	165476	SPP1		-43174	139414	Epithelia Healthy		-43199.2	138552	SPP1		-65475	167899	Epithelia Healthy		-64957.1	168984	MMP7		-59041.8	169839	Fibroblast		-58096.5	169107	SPP1
-27230.4	164799	Epithelia Injured		-27942.7	165476	SPP1		-43154	139409	Epithelia Healthy		-43163.3	138552	SPP1		-65485	167909	Epithelia Healthy		-64708	168944	MMP7		-59036.8	169838	Fibroblast		-58749.6	169066	SPP1
-27242.4	164806	Epithelia Injured		-27965.2	165470	SPP1		-43153	139408	Epithelia Healthy		-43210.7	138528	SPP1		-65487	167912	Epithelia Healthy		-64803.7	168873	MMP7		-59030.8	169836	Fibroblast		-58783.5	169046	SPP1
-27243.4	164807	Epithelia Injured		-27953.3	165462	SPP1		-43141	139386	Epithelia Healthy		-43217.3	138525	SPP1		-65493	167938	Epithelia Healthy		-64762.3	168890	MMP7		-59027.8	169834	Fibroblast		-58776.2	169093	SPP1
-27247.4	164815	Epithelia Injured		-27968.2	165458	SPP1		-43139	139382	Epithelia Healthy		-43189.8	138523	SPP1		-65494	167943	Epithelia Healthy		-64803.5	168873	MMP7		-59025.8	169832	Fibroblast		-58779.9	169090	SPP1
-27248.4	164820	Epithelia Injured		-27960.3	165457	SPP1		-43139	139372	Epithelia Healthy		-43213.2	138521	SPP1		-65494	167950	Epithelia Healthy		-64575.6	168895	MMP7		-59024.8	169830	Fibroblast		-58772.7	169039	SPP1
-27248.4	164831	Epithelia Injured		-27993.4	165425	SPP1		-43144	139367	Epithelia Healthy		-43207.2	138509	SPP1		-65493	167955	Epithelia Healthy		-65202.3	168882	MMP7		-59023.8	169827	Fibroblast		-58746	169058	SPP1
-27247.4	164836	Epithelia Injured		-27960.2	165416	SPP1		-43147	139365	Epithelia Healthy		-43186.8	138554	SPP1		-65492	167956	Epithelia Healthy		-65151.9	168852	MMP7		-59019.8	169814	Fibroblast		-59175.6	169081	SPP1
-27241.4	164845	Epithelia Injured		-27989.3	165382	SPP1		-43155	139361	Epithelia Healthy		-43157.2	138543	SPP1		-65480	167959	Epithelia Healthy		-65229.6	168843	MMP7		-59019.8	169805	Fibroblast		-59177.8	169076	SPP1
-27239.4	164847	Epithelia Injured		-27962.8	165466	SPP1		-43165	139361	Epithelia Healthy		-43237.8	138533	SPP1		-65458	167961	Epithelia Healthy		-65195.7	168821	MMP7		-59020.8	169800	Fibroblast		-59168.7	169075	SPP1
-27236.4	164849	Epithelia Injured		-27970.1	165405	SPP1		-43171	139363	Epithelia Healthy		-43222.9	138525	SPP1		-65451	167961	Epithelia Healthy		-65143.7	168818	MMP7		-59022.8	169797	Fibroblast		-59170.9	169085	SPP1
-27232.4	164851	Epithelia Injured		-27957.2	165471	SPP1		-43175	139365	Epithelia Healthy		-43165.4	138557	SPP1		-64310	167963	Leukocyte		-65203.7	168874	MMP7		-59027.8	169792	Fibroblast		-59169.9	169089	SPP1
-27227.4	164852	Epithelia Injured		-27987.4	165444	SPP1		-43178	139367	Epithelia Healthy		-43176.1	138556	SPP1		-64305	167962	Leukocyte		-65177.6	168846	MMP7		-59031.8	169790	Fibroblast		-59176.6	169086	SPP1
-27220.4	164852	Epithelia Injured		-27956.4	165441	SPP1		-43185	139374	Epithelia Healthy		-43163.1	138552	SPP1		-64302	167960	Leukocyte		-65208	168875	MMP7		-59044.8	169790	Fibroblast		-59166.4	169086	SPP1
-27464.4	164846	Leukocyte		-27988.7	165382	SPP1		-43187	139377	Epithelia Healthy		-43177.5	138538	SPP1		-64293	167951	Leukocyte		-65179.8	168838	MMP7		-59068.8	169800	Fibroblast		-59177	169087	SPP1
-27461.4	164841	Leukocyte		-27956.1	165481	SPP1		-43189	139383	Epithelia Healthy		-43234	138534	SPP1		-64291	167948	Leukocyte		-64757.8	168822	MMP7		-59071.8	169802	Fibroblast		-59181.1	169082	SPP1
-27460.4	164839	Leukocyte		-27965.3	165470	SPP1		-43190	139388	Epithelia Healthy		-43237	138533	SPP1		-64289	167938	Leukocyte		-64649.6	168792	MMP7		-59078.8	169809	Fibroblast		-59187.9	169064	SPP1
-27451.4	164805	Leukocyte		-27978.8	165456	SPP1		-43190	139393	Epithelia Healthy		-43244.5	138529	SPP1		-64289	167916	Leukocyte		-64614.1	168797	MMP7		-59080.8	169812	Fibroblast		-59189.2	169057	SPP1
-27451.4	164800	Leukocyte		-27938.7	165451	SPP1		-43189	139398	Epithelia Healthy		-43232.3	138520	SPP1		-64291	167912	Leukocyte		-64625.4	168752	MMP7		-59081.8	169817	Fibroblast		-59201.5	169050	SPP1
-27454.4	164797	Leukocyte		-27963.9	165440	SPP1		-43187	139404	Epithelia Healthy		-43190.2	138520	SPP1		-64293	167909	Leukocyte		-64618.4	168758	MMP7		-59081.8	169820	Fibroblast		-59186.7	169047	SPP1
-27457.4	164795	Leukocyte		-27945.3	165481	SPP1		-43185	139407	Epithelia Healthy		-43231	138518	SPP1		-64294	167908	Leukocyte		-64686.9	168765	MMP7		-59080.8	169825	Fibroblast		-59196.6	169039	SPP1
-27459.4	164794	Leukocyte		-27956.2	165480	SPP1		-43183	139409	Epithelia Healthy		-43206.9	138509	SPP1		-64297	167906	Leukocyte		-64859.5	168763	MMP7		-59076.8	169831	Fibroblast		-59142.4	169063	SPP1
-27477.4	164794	Leukocyte		-27950.6	165479	SPP1		-43177	139413	Epithelia Healthy		-43226.5	138550	SPP1		-64309	167906	Leukocyte		-64848.4	168675	MMP7		-59075.8	169832	Fibroblast		-59210.4	169058	SPP1
-27494.4	164796	Leukocyte		-27986.4	165452	SPP1		-43175	139414	Epithelia Healthy		-43238.3	138533	SPP1		-64324	167913	Leukocyte		-64848.4	168675	MMP7		-59069.8	169836	Fibroblast		-59182	169038	SPP1
-27506.4	164798	Leukocyte		-27970.6	165442	SPP1		-43174	139414	Epithelia Healthy		-43232.6	138526	SPP1		-64326	167914	Leukocyte		-64334.8	168638	MMP7		-59065.8	169838	Fibroblast		-59134.8	169093	SPP1
-27508.4	164800	Leukocyte		-27956	165441	SPP1		-42496	139388	Epithelia Injured		-43225.3	138509	SPP1		-64345	167926	Leukocyte		-64350.7	168616	MMP7		-59060.8	169839	Fibroblast		-59147.8	169091	SPP1
-27511.4	164807	Leukocyte		-27998.3	165433	SPP1		-42491	139387	Epithelia Injured		-43237.9	138542	SPP1		-64346	167929	Leukocyte		-64339.4	168589	MMP7		-59041.8	169839	Fibroblast		-59147.7	169090	SPP1
-27511.4	164812	Leukocyte		-27992	165422	SPP1		-42488	139385	Epithelia Injured		-43177.1	138542	SPP1		-64346	167936	Leukocyte		-64344.2	168571	MMP7		-58181.8	169831	Other		-59153.1	169088	SPP1
-27509.4	164815	Leukocyte		-27992.2	165390	SPP1		-42475	139372	Epithelia Injured		-43248.5	138523	SPP1		-64345	167941	Leukocyte		-64347.3	168612	MMP7		-58176.8	169830	Other		-59151.8	169087	SPP1
-27505.4	164820	Leukocyte		-27992	165384	SPP1		-42473	139369	Epithelia Injured		-43200.6	138518	SPP1		-64341	167949	Leukocyte		-64318.5	168697	MMP7		-58167.8	169824	Other		-59191.9	169082	SPP1
-27504.4	164821	Leukocyte		-27992.6	165382	SPP1		-42471	139365	Epithelia Injured		-43213.5	138516	SPP1		-64339	167952	Leukocyte		-64324.7	168675	MMP7		-58162.8	169819	Other		-59192.3	169076	SPP1
-27483.4	164839	Leukocyte		-27986.1	165429	SPP1		-42471	139345	Epithelia Injured		-43249.6	138505	SPP1		-64337	167954	Leukocyte		-64320.6	168665	MMP7		-58160.8	169816	Other		-59197.8	169061	SPP1
-27469.4	164846	Leukocyte		-27959	165429	SPP1		-42473	139339	Epithelia Injured		-43241.5	138536	SPP1		-64334	167956	Leukocyte		-64310.8	168628	MMP7		-58160.8	169798	Other		-59200.5	169059	SPP1
-27464.4	164846	Leukocyte		-27975.7	165395	SPP1		-42474	139338	Epithelia Injured		-43180.2	138561	SPP1		-64324	167962	Leukocyte		-64324.1	168634	MMP7		-58162.8	169796	Other		-59210	169058	SPP1
-27407.4	164838	Epithelia Healthy		-27978.5	165389	SPP1		-42486	139330	Epithelia Injured		-43233.1	138557	SPP1		-64319	167963	Leukocyte		-64319.7	168642	MMP7		-58169.8	169791	Other		-59181.9	169055	SPP1
-27399.4	164836	Epithelia Healthy		-27950.4	165479	SPP1		-42496	139324	Epithelia Injured		-43212.3	138556	SPP1		-64310	167963	Leukocyte		-65658.2	168615	MMP7		-58185.8	169783	Other		-59192.7	169055	SPP1
-27397.4	164834	Epithelia Healthy		-27976.5	165439	SPP1		-42505	139324	Epithelia Injured		-43215.6	138524	SPP1		-65538	167961	Epithelia Inflammatory		-64276.2	168584	MMP7		-58190.8	169782	Other		-59180.8	169050	SPP1
-27395.4	164831	Epithelia Healthy		-27976.8	165433	SPP1		-42516	139331	Epithelia Injured		-43235.1	138523	SPP1		-65533	167960	Epithelia Inflammatory		-64268	168573	MMP7		-58206.8	169782	Other		-59206.8	169045	SPP1
-27391.4	164823	Epithelia Healthy		-27998	165433	SPP1		-42522	139335	Epithelia Injured		-43212.8	138521	SPP1		-65523	167956	Epithelia Inflammatory		-64266.9	168573	MMP7		-58212.8	169784	Other		-59201	169034	SPP1
-27390.4	164818	Epithelia Healthy		-27992.6	165390	SPP1		-42526	139339	Epithelia Injured		-43184.4	138543	SPP1		-65520	167954	Epithelia Inflammatory		-64271.2	168568	MMP7		-58221.8	169790	Other		-59136.2	169089	SPP1
-27389.4	164811	Epithelia Healthy		-27946.9	165458	SPP1		-42530	139345	Epithelia Injured		-43213.4	138516	SPP1		-65519	167953	Epithelia Inflammatory		-64268.7	168559	MMP7		-58226.8	169795	Other		-59154.2	169089	SPP1
-27389.4	164797	Epithelia Healthy		-27971.4	165453	SPP1		-42537	139360	Epithelia Injured		-43196.5	138512	SPP1		-65517	167950	Epithelia Inflammatory		-64286.2	168608	MMP7		-58228.8	169798	Other		-59162.1	169078	SPP1
-27391.4	164794	Epithelia Healthy		-27967.8	165435	SPP1		-42537	139361	Epithelia Injured		-43231	138539	SPP1		-65515	167946	Epithelia Inflammatory		-64288.2	168576	MMP7		-58230.8	169802	Other		-59184.7	169074	SPP1
-27401.4	164794	Epithelia Healthy		-27978.7	165389	SPP1		-42531	139371	Epithelia Injured		-43240.8	138533	SPP1		-65513	167940	Epithelia Inflammatory		-64277.2	168556	MMP7		-58231.8	169807	Other		-59185.6	169073	SPP1
-27439.4	164795	Epithelia Healthy		-27992	165383	SPP1		-42528	139375	Epithelia Injured		-43231.2	138529	SPP1		-65513	167920	Epithelia Inflammatory		-64275.6	168596	MMP7		-58231.8	169812	Other		-59193.7	169063	SPP1
-27448.4	164801	Epithelia Healthy		-27967.3	165444	SPP1		-42520	139383	Epithelia Injured		-43215.7	138524	SPP1		-65515	167916	Epithelia Inflammatory		-64427.7	168564	MMP7		-58230.8	169817	Other		-59166.1	169057	SPP1
-27449.4	164802	Epithelia Healthy		-27973.8	165443	SPP1		-42510	139387	Epithelia Injured		-43236.7	138518	SPP1		-65517	167913	Epithelia Inflammatory		-64471.3	168551	MMP7		-58228.8	169820	Other		-59182.8	169056	SPP1
-27451.4	164806	Epithelia Healthy		-27960.4	165450	SPP1		-42505	139388	Epithelia Injured		-43231.2	138528	SPP1		-65520	167910	Epithelia Inflammatory		-65040.9	168549	MMP7		-58224.8	169824	Other		-59158.4	169044	SPP1
-27453.4	164811	Epithelia Healthy		-27988.6	165436	SPP1		-42496	139388	Epithelia Injured		-43249.1	138529	SPP1		-65523	167908	Epithelia Inflammatory		-65567.8	168391	MMP7		-58221.8	169826	Other		-59187.9	169088	SPP1
-27455.4	164818	Epithelia Healthy		-27973.1	165393	SPP1		-43028	139378	Other		-42995.8	138577	SPP1		-65533	167902	Epithelia Inflammatory		-65339.1	168336	MMP7		-58216.8	169827	Other		-59155.7	169087	SPP1
-27456.4	164823	Epithelia Healthy		-27995.3	165392	SPP1		-43023	139377	Other		-43015.9	138562	SPP1		-65538	167901	Epithelia Inflammatory		-65352.4	168327	MMP7		-58186.8	169831	Other		-59133.5	169081	SPP1
-27456.4	164824	Epithelia Healthy		-27974	165443	SPP1		-43015	139375	Other		-43031.3	138543	SPP1		-65548	167901	Epithelia Inflammatory		-65615.8	168313	MMP7		-58181.8	169831	Other		-59179.1	169074	SPP1
-27444.4	164830	Epithelia Healthy		-27976.4	165451	SPP1		-43001	139371	Other		-43041.5	138517	SPP1		-65553	167902	Epithelia Inflammatory		-65562.8	168329	MMP7		-59245.8	169827	Epithelia Healthy		-59205.8	169048	SPP1
-27430.4	164836	Epithelia Healthy		-27956.6	165441	SPP1		-42998	139369	Other		-42995.7	138576	SPP1		-65562	167908	Epithelia Inflammatory		-64933	168296	MMP7		-59240.8	169826	Epithelia Healthy		-59147.9	169042	SPP1
-27411.4	164838	Epithelia Healthy		-27989.8	165422	SPP1		-42993	139364	Other		-42991.5	138574	SPP1		-65569	167915	Epithelia Inflammatory		-64881.7	168335	MMP7		-59237.8	169824	Epithelia Healthy		-59180.3	169033	SPP1
-27407.4	164838	Epithelia Healthy		-27999	165408	SPP1		-42991	139361	Other		-42988.9	138566	SPP1		-65569	167920	Epithelia Inflammatory		-64899.3	168336	MMP7		-59234.8	169821	Epithelia Healthy		-59196.5	169031	SPP1
-26578.4	164844	Epithelia Healthy		-27986.6	165387	SPP1		-42991	139347	Other		-43001.1	138559	SPP1		-65563	167938	Epithelia Inflammatory		-64856.8	168303	MMP7		-59233.8	169819	Epithelia Healthy		-59190.8	169020	SPP1
-26575.4	164843	Epithelia Healthy		-27986.6	165437	SPP1		-42993	139343	Other		-42993.9	138552	SPP1		-65554	167958	Epithelia Inflammatory		-64897.5	168297	MMP7		-59233.8	169805	Epithelia Healthy		-59167	169085	SPP1
-26572.4	164840	Epithelia Healthy		-27939.7	165431	SPP1		-42995	139340	Other		-42998.5	138552	SPP1		-65550	167960	Epithelia Inflammatory		-64912.1	168291	MMP7		-59234.8	169802	Epithelia Healthy		-59128.7	169073	SPP1
-26568.4	164832	Epithelia Healthy		-27579.4	165415	SPP1		-42996	139339	Other		-43016.1	138543	SPP1		-65545	167961	Epithelia Inflammatory		-64869	168292	MMP7		-59236.8	169798	Epithelia Healthy		-59202.7	169070	SPP1
-26568.4	164808	Epithelia Healthy		-27456.7	165464	SPP1		-42998	139338	Other		-43011.1	138543	SPP1		-65538	167961	Epithelia Inflammatory		-64876.6	168301	MMP7		-59238.8	169795	Epithelia Healthy		-59192.1	169071	SPP1
-26569.4	164803	Epithelia Healthy		-27447.1	165457	SPP1		-43027	139335	Other		-43008.6	138542	SPP1		-65433	167927	Epithelia Healthy		-64876.6	168290	MMP7		-59243.8	169790	Epithelia Healthy		-59147	169044	SPP1
-26571.4	164795	Epithelia Healthy		-27493.1	165435	SPP1		-43037	139334	Other		-42991.8	138542	SPP1		-65419	167921	Epithelia Healthy		-64895.4	168287	MMP7		-59246.8	169788	Epithelia Healthy		-59147.4	169043	SPP1
-26573.4	164789	Epithelia Healthy		-27477.2	165460	SPP1		-43048	139334	Other		-43028	138540	SPP1		-65405	167913	Epithelia Healthy		-64876.5	168290	MMP7		-59266.8	169788	Epithelia Healthy		-59168.7	169041	SPP1
-26574.4	164787	Epithelia Healthy		-27441.8	165424	SPP1		-43052	139335	Other		-43023.2	138538	SPP1		-65405	167901	Epithelia Healthy		-64895.2	168287	MMP7		-59269.8	169790	Epithelia Healthy		-59154.5	169041	SPP1
-26578.4	164783	Epithelia Healthy		-27481	165427	SPP1		-43054	139336	Other		-43016.1	138532	SPP1		-65406	167900	Epithelia Healthy		-65239.6	168193	MMP7		-59272.8	169793	Epithelia Healthy		-59145.7	169087	SPP1
-26581.4	164781	Epithelia Healthy		-27646.5	165429	SPP1		-43060	139340	Other		-42996.3	138531	SPP1		-65413	167896	Epithelia Healthy		-65207.3	168221	MMP7		-59274.8	169796	Epithelia Healthy		-59150.5	169084	SPP1
-26605.4	164781	Epithelia Healthy		-26592.3	165445	SPP1		-43061	139341	Other		-42988.8	138523	SPP1		-65433	167890	Epithelia Healthy		-65221.2	168196	MMP7		-59275.8	169801	Epithelia Healthy		-59202.6	169080	SPP1
-26608.4	164783	Epithelia Healthy		-26581.2	165431	SPP1		-43061	139342	Other		-43040.9	138514	SPP1		-65464	167883	Epithelia Healthy		-65265.9	168127	MMP7		-59275.8	169804	Epithelia Healthy		-59183.7	169046	SPP1
-26609.4	164784	Epithelia Healthy		-27012.8	165413	SPP1		-43059	139352	Other		-42998.5	138514	SPP1		-65468	167883	Epithelia Healthy		-65265.6	168127	MMP7		-59274.8	169809	Epithelia Healthy		-59172	169048	SPP1
-26617.4	164794	Epithelia Healthy		-27012.7	165413	SPP1		-43055	139364	Other		-43019.6	138513	SPP1		-65470	167884	Epithelia Healthy		-65283.6	168115	MMP7		-59270.8	169817	Epithelia Healthy		-59146.9	169038	SPP1
-26619.4	164797	Epithelia Healthy		-27009.8	165392	SPP1		-43053	139367	Other		-43034.9	138495	SPP1		-65471	167885	Epithelia Healthy		-65281.3	168137	MMP7		-59268.8	169820	Epithelia Healthy		-59249.5	169085	SPP1
-26620.4	164802	Epithelia Healthy		-27013.8	165415	SPP1		-43047	139373	Other		-43012.6	138558	SPP1		-65473	167888	Epithelia Healthy		-65476.5	168152	MMP7		-59264.8	169824	Epithelia Healthy		-59285	169042	SPP1
-26620.4	164821	Epithelia Healthy		-27017	165407	SPP1		-43044	139375	Other		-43028.5	138511	SPP1		-65474	167893	Epithelia Healthy		-65494.9	168121	MMP7		-59261.8	169826	Epithelia Healthy		-59255.2	169060	SPP1
-26619.4	164825	Epithelia Healthy		-26995.4	165372	SPP1		-43040	139377	Other		-43001.2	138558	SPP1		-65474	167897	Epithelia Healthy		-65483.8	168114	MMP7		-59256.8	169827	Epithelia Healthy		-59226.9	169025	SPP1
-26598.4	164836	Epithelia Healthy		-27049.5	165361	SPP1		-43035	139378	Other		-43008.1	138555	SPP1		-65456	167915	Epithelia Healthy		-65488.5	168138	MMP7		-59245.8	169827	Epithelia Healthy		-59232	169022	SPP1
-26584.4	164842	Epithelia Healthy		-27866.5	165410	SPP1		-43028	139378	Other		-43003.3	138533	SPP1		-65448	167921	Epithelia Healthy		-64644.8	168093	MMP7		-58976.8	169816	Fibroblast		-59261.8	169018	SPP1
-26579.4	164844	Epithelia Healthy		-27836.8	165355	SPP1		-43084	139362	Leukocyte		-43021.3	138523	SPP1		-65438	167927	Epithelia Healthy		-64618.9	168086	MMP7		-58970.8	169815	Fibroblast		-59253.6	169071	SPP1
-26578.4	164844	Epithelia Healthy		-27855.2	165350	SPP1		-43079	139361	Leukocyte		-43035.2	138522	SPP1		-65433	167927	Epithelia Healthy		-64637.4	168104	MMP7		-58962.8	169811	Fibroblast		-59292.8	169029	SPP1
-27169.4	164843	Epithelia Injured		-26959.2	165385	SPP1		-43075	139359	Leukocyte		-42998.4	138513	SPP1		-64094	167921	Epithelia Inflammatory		-65471.1	168113	MMP7		-58959.8	169809	Fibroblast		-59292.3	169028	SPP1
-27159.4	164841	Epithelia Injured		-26945.1	165384	SPP1		-43072	139357	Leukocyte		-43028.4	138511	SPP1		-64089	167920	Epithelia Inflammatory		-65475	168110	MMP7		-58959.8	169808	Fibroblast		-59276.6	169026	SPP1
-27153.4	164839	Epithelia Injured		-27918.5	165360	SPP1		-43067	139352	Leukocyte		-43020	138505	SPP1		-64081	167916	Epithelia Inflammatory		-64371.6	168106	MMP7		-58972.8	169782	Fibroblast		-59230.6	169020	SPP1
-27143.4	164833	Epithelia Injured		-27915.4	165361	SPP1		-43065	139349	Leukocyte		-42981.9	138554	SPP1		-64078	167914	Epithelia Inflammatory		-65342.7	168103	MMP7		-58977.8	169774	Fibroblast		-59249.9	169064	SPP1
-27140.4	164831	Epithelia Injured		-27918.6	165360	SPP1		-43065	139337	Leukocyte		-42977.2	138537	SPP1		-64071	167907	Epithelia Inflammatory		-65333.8	168102	MMP7		-58981.8	169770	Fibroblast		-59226.7	169057	SPP1
-27131.4	164822	Epithelia Injured		-27915.3	165355	SPP1		-43067	139331	Leukocyte		-43014.4	138536	SPP1		-64069	167904	Epithelia Inflammatory		-65444.1	167982	MMP7		-58985.8	169770	Fibroblast		-59210	169045	SPP1
-27129.4	164819	Epithelia Injured		-27888.2	165406	SPP1		-43068	139329	Leukocyte		-43010.8	138508	SPP1		-64041	167848	Epithelia Inflammatory		-64833.4	167997	MMP7		-58993.8	169773	Fibroblast		-59228.8	169038	SPP1
-27127.4	164815	Epithelia Injured		-27884.9	165400	SPP1		-43072	139325	Leukocyte		-43002.1	138508	SPP1		-64041	167820	Epithelia Inflammatory		-64201.2	167990	MMP7		-59002.8	169779	Fibroblast		-59235.3	169035	SPP1
-27127.4	164800	Epithelia Injured		-27908.5	165360	SPP1		-43075	139323	Leukocyte		-43009.4	138547	SPP1		-64046	167803	Epithelia Inflammatory		-64192.9	167999	MMP7		-59004.8	169781	Fibroblast		-59206	169034	SPP1
-27128.4	164799	Epithelia Injured		-27912.1	165350	SPP1		-43078	139322	Leukocyte		-42992.4	138528	SPP1		-64054	167794	Epithelia Inflammatory		-64201.3	167987	MMP7		-59006.8	169784	Fibroblast		-59213	169033	SPP1
-27147.4	164786	Epithelia Injured		-27894.5	165408	SPP1		-43084	139322	Leukocyte		-43015.3	138515	SPP1		-64060	167788	Epithelia Inflammatory		-64204.3	167991	MMP7		-59007.8	169789	Fibroblast		-59207	169031	SPP1
-27149.4	164785	Epithelia Injured		-27933.6	165357	SPP1		-43110	139329	Leukocyte		-42977.1	138537	SPP1		-64062	167787	Epithelia Inflammatory		-64193.4	168016	MMP7		-59007.8	169800	Fibroblast		-59251.3	169025	SPP1
-27168.4	164778	Epithelia Injured		-27929	165358	SPP1		-43116	139331	Leukocyte		-43011.6	138536	SPP1		-64068	167787	Epithelia Inflammatory		-64210.7	167999	MMP7		-59006.8	169802	Fibroblast		-59237.5	169024	SPP1
-27173.4	164778	Epithelia Injured		-27920.3	165358	SPP1		-43117	139332	Leukocyte		-42997.2	138518	SPP1		-64072	167792	Epithelia Inflammatory		-64838	167957	MMP7		-59003.8	169804	Fibroblast		-59201.9	169023	SPP1
-27174.4	164779	Epithelia Injured		-27911.9	165350	SPP1		-43119	139335	Leukocyte		-42986.7	138551	SPP1		-64078	167800	Epithelia Inflammatory		-64831.3	167959	MMP7		-58981.8	169815	Fibroblast		-59201.6	169022	SPP1
-27194.4	164806	Epithelia Injured		-27902	165399	SPP1		-43120	139340	Leukocyte		-42973.8	138549	SPP1		-64089	167815	Epithelia Inflammatory		-64816.5	167971	MMP7		-58978.8	169816	Fibroblast		-59201.6	169021	SPP1
-27195.4	164808	Epithelia Injured		-27937.7	165363	SPP1		-43120	139341	Leukocyte		-43004.7	138547	SPP1		-64111	167874	Epithelia Inflammatory		-64195	167890	MMP7		-58976.8	169816	Fibroblast		-59205	169014	SPP1
-27195.4	164809	Epithelia Injured		-27898.1	165412	SPP1		-43119	139346	Leukocyte		-42998.2	138540	SPP1		-64112	167879	Epithelia Inflammatory		-64199.2	167889	MMP7		-58929.8	169810	Leukocyte		-59264.7	168998	SPP1
-27192.4	164830	Epithelia Injured		-27911.4	165363	SPP1		-43117	139349	Leukocyte		-42963.1	138537	SPP1		-64112	167906	Epithelia Inflammatory		-65426.7	167912	MMP7		-58922.8	169803	Leukocyte		-59248.3	169062	SPP1
-27191.4	164833	Epithelia Injured		-27947.7	165363	SPP1		-43113	139353	Leukocyte		-43006.3	138520	SPP1		-64111	167911	Epithelia Inflammatory		-64114.8	167781	MMP7		-58920.8	169800	Leukocyte		-59233.2	169028	SPP1
-27189.4	164836	Epithelia Injured		-27923.1	165339	SPP1		-43110	139355	Leukocyte		-42987	138518	SPP1		-64109	167914	Epithelia Inflammatory		-64774.3	167760	MMP7		-58920.8	169774	Leukocyte		-59232.5	169020	SPP1
-27188.4	164837	Epithelia Injured		-27901	165386	SPP1		-43100	139359	Leukocyte		-42961.1	138516	SPP1		-64105	167918	Epithelia Inflammatory		-64642.2	169205	MMP7		-58922.8	169770	Leukocyte		-59254.6	169014	SPP1
-27185.4	164839	Epithelia Injured		-27924.1	165386	SPP1		-43094	139361	Leukocyte		-43004.1	138534	SPP1		-64102	167920	Epithelia Inflammatory		-65634.9	169179	MMP7		-58924.8	169767	Leukocyte		-59205.9	169009	SPP1
-27180.4	164841	Epithelia Injured		-27913	165364	SPP1		-43089	139362	Leukocyte		-43006.2	138520	SPP1		-64097	167921	Epithelia Inflammatory		-65634.9	169178	MMP7		-58938.8	169749	Leukocyte		-59186.2	169004	SPP1
-27170.4	164843	Epithelia Injured		-27924	165358	SPP1		-43084	139362	Leukocyte		-43012.5	138510	SPP1		-64094	167921	Epithelia Inflammatory		-65644.6	169180	MMP7		-58941.8	169746	Leukocyte		-59247	169067	SPP1
-27169.4	164843	Epithelia Injured		-27935.4	165354	SPP1		-42537	139359	Epithelia Inflammatory		-42971.1	138552	SPP1		-64620	167893	Leukocyte		-64444.9	169163	MMP7		-58944.8	169744	Leukocyte		-59243.9	169063	SPP1
-27986.4	164828	Epithelia Injured		-27929.8	165351	SPP1		-42532	139354	Epithelia Inflammatory		-42981.5	138552	SPP1		-64615	167892	Leukocyte		-65614.3	169148	MMP7		-58948.8	169742	Leukocyte		-59221.1	169057	SPP1
-27985.4	164827	Epithelia Injured		-27884.3	165403	SPP1		-42506	139324	Epithelia Inflammatory		-42991.3	138543	SPP1		-64609	167890	Leukocyte		-65316.3	168782	MMP7		-58964.8	169742	Leukocyte		-59212	169053	SPP1
-27985.4	164803	Epithelia Injured		-27896.9	165393	SPP1		-42506	139322	Epithelia Inflammatory		-43014.1	138530	SPP1		-64606	167888	Leukocyte		-64882.3	168756	MMP7		-58967.8	169744	Leukocyte		-59210.7	169051	SPP1
-27986.4	164796	Epithelia Injured		-27919.3	165354	SPP1		-42508	139320	Epithelia Inflammatory		-43024.5	138513	SPP1		-64603	167885	Leukocyte		-64872.6	168736	MMP7		-58968.8	169745	Leukocyte		-59214.3	169044	SPP1
-27987.4	164791	Epithelia Injured		-27907.2	165354	SPP1		-42515	139315	Epithelia Inflammatory		-42994.5	138511	SPP1		-64601	167882	Leukocyte		-65337.8	168738	MMP7		-58980.8	169766	Leukocyte		-59231.7	169028	SPP1
-27999.4	164757	Epithelia Injured		-27915.7	165347	SPP1		-42517	139314	Epithelia Inflammatory		-42957.1	138525	SPP1		-64599	167878	Leukocyte		-65026.8	168730	MMP7		-58980.8	169770	Leukocyte		-59281.9	169024	SPP1
-28005.4	164757	Epithelia Injured		-27888.4	165394	SPP1		-42518	139314	Epithelia Inflammatory		-42982.6	138562	SPP1		-64597	167872	Leukocyte		-64307.4	168719	MMP7		-58965.8	169799	Leukocyte		-59197.1	169018	SPP1
-28020.4	164759	Epithelia Injured		-27913.1	165364	SPP1		-42554	139327	Epithelia Inflammatory		-42993.1	138555	SPP1		-64597	167850	Leukocyte		-64878.1	168706	MMP7		-58961.8	169805	Leukocyte		-59204.7	169014	SPP1
-28034.4	164765	Epithelia Injured		-27917.9	165354	SPP1		-42564	139334	Epithelia Inflammatory		-42981.1	138552	SPP1		-64599	167846	Leukocyte		-65335.2	168668	MMP7		-58957.8	169809	Leukocyte		-59221.1	169008	SPP1
-28055.4	164776	Epithelia Injured		-27908.3	165353	SPP1		-42564	139335	Epithelia Inflammatory		-42951.5	138545	SPP1		-64601	167843	Leukocyte		-64870.3	168681	MMP7		-58941.8	169810	Leukocyte		-59254.9	169001	SPP1
-28057.4	164778	Epithelia Injured		-27413.4	165406	SPP1		-42563	139340	Epithelia Inflammatory		-43014.3	138531	SPP1		-64607	167837	Leukocyte		-64863.3	168645	MMP7		-58929.8	169810	Leukocyte		-59264.8	168999	SPP1
-28059.4	164781	Epithelia Injured		-27418.6	165403	SPP1		-42559	139349	Epithelia Inflammatory		-42951.9	138526	SPP1		-64630	167831	Leukocyte		-64859.8	168647	MMP7		-58014.8	169815	Epithelia Healthy		-59258.7	168993	SPP1
-28065.4	164797	Epithelia Injured		-27459.5	165398	SPP1		-42557	139352	Epithelia Inflammatory		-43002.8	138517	SPP1		-64640	167831	Leukocyte		-65143	168669	MMP7		-58007.8	169814	Epithelia Healthy		-59262.3	169074	SPP1
-28066.4	164802	Epithelia Injured		-27459.1	165398	SPP1		-42556	139353	Epithelia Inflammatory		-43024.3	138513	SPP1		-64642	167832	Leukocyte		-64478	168633	MMP7		-58001.8	169813	Epithelia Healthy		-59222.7	169064	SPP1
-28066.4	164803	Epithelia Injured		-27405.8	165416	SPP1		-42550	139356	Epithelia Inflammatory		-43009.8	138550	SPP1		-64648	167836	Leukocyte		-64425.3	168633	MMP7		-57998.8	169812	Epithelia Healthy		-59234	169046	SPP1
-28062.4	164811	Epithelia Injured		-27403.5	165343	SPP1		-42541	139359	Epithelia Inflammatory		-42945.8	138521	SPP1		-64649	167837	Leukocyte		-64930.5	168611	MMP7		-57995.8	169810	Epithelia Healthy		-59223.9	169045	SPP1
-28060.4	164813	Epithelia Injured		-27409.7	165423	SPP1		-42537	139359	Epithelia Inflammatory		-43093.1	138531	SPP1		-64655	167846	Leukocyte		-64930.5	168611	MMP7		-57994.8	169809	Epithelia Healthy		-59246.6	169042	SPP1
-28052.4	164817	Epithelia Injured		-27401.9	165415	SPP1		-43496	139354	Epithelia Healthy		-43088.2	138530	SPP1		-64656	167851	Leukocyte		-64337	168519	MMP7		-57988.8	169800	Epithelia Healthy		-59235.1	169038	SPP1
-28030.4	164824	Epithelia Injured		-27415.9	165420	SPP1		-43491	139353	Epithelia Healthy		-43194.3	138509	SPP1		-64656	167868	Leukocyte		-64338	168518	MMP7		-57986.8	169792	Epithelia Healthy		-59249.3	169036	SPP1
-28018.4	164826	Epithelia Injured		-27977.4	165380	SPP1		-43487	139351	Epithelia Healthy		-43120.9	138503	SPP1		-64655	167873	Leukocyte		-64327.7	168549	MMP7		-57986.8	169778	Epithelia Healthy		-59220.3	169030	SPP1
-27988.4	164828	Epithelia Injured		-27985.7	165365	SPP1		-43484	139349	Epithelia Healthy		-43143.7	138498	SPP1		-64641	167887	Leukocyte		-64338.8	168547	MMP7		-57988.8	169774	Epithelia Healthy		-59214.5	169023	SPP1
-27986.4	164828	Epithelia Injured		-27952.9	165356	SPP1		-43475	139340	Epithelia Healthy		-43132	138492	SPP1		-64638	167889	Leukocyte		-64536.4	168581	MMP7		-57990.8	169771	Epithelia Healthy		-59252	169021	SPP1
-27268.4	164814	Leukocyte		-27965.1	165342	SPP1		-43473	139337	Epithelia Healthy		-43188.8	138490	SPP1		-64629	167892	Leukocyte		-64928.3	168530	MMP7		-57995.8	169766	Epithelia Healthy		-59249.9	169077	SPP1
-27263.4	164813	Leukocyte		-27979.6	165331	SPP1		-43471	139329	Epithelia Healthy		-43144.5	138481	SPP1		-64625	167893	Leukocyte		-64312.6	168487	MMP7		-57998.8	169764	Epithelia Healthy		-59274.6	169062	SPP1
-27260.4	164811	Leukocyte		-27984.2	165369	SPP1		-43471	139315	Epithelia Healthy		-43135.7	138477	SPP1		-64620	167893	Leukocyte		-64293	168528	MMP7		-58008.8	169760	Epithelia Healthy		-59216.1	169061	SPP1
-27259.4	164810	Leukocyte		-27989.8	165377	SPP1		-43473	139305	Epithelia Healthy		-43151	138470	SPP1		-64750	167857	Epithelia Inflammatory		-64281	168522	MMP7		-58024.8	169760	Epithelia Healthy		-59239.6	169050	SPP1
-27256.4	164806	Leukocyte		-27977.5	165371	SPP1		-43475	139302	Epithelia Healthy		-43160.1	138459	SPP1		-64745	167856	Epithelia Inflammatory		-64295.6	168547	MMP7		-58027.8	169762	Epithelia Healthy		-59248	169040	SPP1
-27256.4	164799	Leukocyte		-27958.6	165366	SPP1		-43480	139297	Epithelia Healthy		-43152.2	138459	SPP1		-64736	167850	Epithelia Inflammatory		-64282.9	168539	MMP7		-58032.8	169767	Epithelia Healthy		-59230.9	169025	SPP1
-27267.4	164775	Leukocyte		-27962.5	165362	SPP1		-43483	139295	Epithelia Healthy		-43162.3	138455	SPP1		-64726	167842	Epithelia Inflammatory		-64921.1	168487	MMP7		-58038.8	169778	Epithelia Healthy		-59228.6	169018	SPP1
-27269.4	164771	Leukocyte		-27970.8	165342	SPP1		-43487	139293	Epithelia Healthy		-43131.6	138520	SPP1		-64725	167841	Epithelia Inflammatory		-65006.3	168479	MMP7		-58040.8	169782	Epithelia Healthy		-59222.8	169015	SPP1
-27273.4	164765	Leukocyte		-27971.1	165332	SPP1		-43517	139293	Epithelia Healthy		-43182.2	138510	SPP1		-64687	167799	Epithelia Inflammatory		-65005	168483	MMP7		-58040.8	169785	Epithelia Healthy		-59187.8	169014	SPP1
-27277.4	164761	Leukocyte		-27979.8	165380	SPP1		-43532	139303	Epithelia Healthy		-43194.9	138504	SPP1		-64685	167796	Epithelia Inflammatory		-64548.5	168403	MMP7		-58039.8	169789	Epithelia Healthy		-59214.6	169005	SPP1
-27280.4	164759	Leukocyte		-27984.5	165376	SPP1		-43537	139308	Epithelia Healthy		-43123.5	138498	SPP1		-64685	167766	Epithelia Inflammatory		-65323.3	168354	MMP7		-58034.8	169799	Epithelia Healthy		-59251.7	168995	SPP1
-27284.4	164758	Leukocyte		-27978	165373	SPP1		-43539	139311	Epithelia Healthy		-43187.5	138486	SPP1		-64687	167763	Epithelia Inflammatory		-65356.9	168378	MMP7		-58022.8	169813	Epithelia Healthy		-59238.6	169057	SPP1
-27294.4	164758	Leukocyte		-27968.1	165370	SPP1		-43541	139315	Epithelia Healthy		-43157.6	138459	SPP1		-64692	167758	Epithelia Inflammatory		-65037.3	168329	MMP7		-58019.8	169815	Epithelia Healthy		-59232	169047	SPP1
-27297.4	164760	Leukocyte		-27966.1	165338	SPP1		-43542	139320	Epithelia Healthy		-43175.4	138452	SPP1		-64695	167756	Epithelia Inflammatory		-64416	168345	MMP7		-58014.8	169815	Epithelia Healthy		-59230.7	169024	SPP1
-27298.4	164761	Leukocyte		-27971.7	165354	SPP1		-43542	139321	Epithelia Healthy		-43164.2	138534	SPP1		-64699	167754	Epithelia Inflammatory		-64641.8	168328	MMP7		-59025.8	169791	Leukocyte		-59193.5	169017	SPP1
-27299.4	164765	Leukocyte		-27977.6	165351	SPP1		-43541	139326	Epithelia Healthy		-43190.3	138512	SPP1		-64723	167754	Epithelia Inflammatory		-64469	168319	MMP7		-59020.8	169790	Leukocyte		-59207.4	169004	SPP1
-27303.4	164783	Leukocyte		-27969.3	165346	SPP1		-43539	139332	Epithelia Healthy		-43143	138455	SPP1		-64724	167755	Epithelia Inflammatory		-65510.6	168273	MMP7		-58981.8	169768	Leukocyte		-59258.5	169003	SPP1
-27305.4	164794	Leukocyte		-27975.5	165333	SPP1		-43537	139335	Epithelia Healthy		-43160.7	138528	SPP1		-64751	167783	Epithelia Inflammatory		-64354.2	168282	MMP7		-58977.8	169762	Leukocyte		-59191.7	169002	SPP1
-27305.4	164796	Leukocyte		-27978.2	165360	SPP1		-43533	139340	Epithelia Healthy		-43131.3	138520	SPP1		-64752	167787	Epithelia Inflammatory		-64441.4	168291	MMP7		-58971.8	169751	Leukocyte		-59258	168993	SPP1
-27303.4	164799	Leukocyte		-27964.2	165378	SPP1		-43528	139345	Epithelia Healthy		-43128.8	138511	SPP1		-64766	167846	Epithelia Inflammatory		-65086.1	168239	MMP7		-58970.8	169749	Leukocyte		-59236.6	169017	SPP1
-27297.4	164805	Leukocyte		-27986.2	165378	SPP1		-43523	139349	Epithelia Healthy		-43135.3	138503	SPP1		-64766	167851	Epithelia Inflammatory		-65085.1	168238	MMP7		-58969.8	169746	Leukocyte		-59198.9	169009	SPP1
-27294.4	164807	Leukocyte		-27964.2	165373	SPP1		-43520	139351	Epithelia Healthy		-43135.6	138497	SPP1		-64765	167852	Epithelia Inflammatory		-64190	168278	MMP7		-58969.8	169741	Leukocyte		-59250	168999	SPP1
-27282.4	164813	Leukocyte		-27956.6	165366	SPP1		-43514	139353	Epithelia Healthy		-43188.3	138486	SPP1		-64762	167854	Epithelia Inflammatory		-64273.4	168164	MMP7		-58970.8	169738	Leukocyte		-59238.3	169058	SPP1
-27277.4	164814	Leukocyte		-27960.1	165355	SPP1		-43509	139354	Epithelia Healthy		-43147.1	138469	SPP1		-64758	167856	Epithelia Inflammatory		-65318.3	168157	MMP7		-58972.8	169735	Leukocyte		-59237.2	169009	SPP1
-27268.4	164814	Leukocyte		-27977.7	165360	SPP1		-43496	139354	Epithelia Healthy		-43126.6	138519	SPP1		-64753	167857	Epithelia Inflammatory		-65332.2	168141	MMP7		-58977.8	169730	Leukocyte		-59264.6	168995	SPP1
-27195.4	164807	Epithelia Injured		-27974.3	165379	SPP1		-43009	139340	Other		-43178.4	138515	SPP1		-64750	167857	Epithelia Inflammatory		-65329.6	168118	MMP7		-59004.8	169712	Leukocyte		-59006.3	169016	SPP1
-27189.4	164801	Epithelia Injured		-27990.4	165357	SPP1		-43004	139339	Other		-43187.9	138511	SPP1		-64321	167842	Leukocyte		-65073.9	168156	MMP7		-59008.8	169710	Leukocyte		-59020	169052	SPP1
-27179.4	164790	Epithelia Injured		-27982.3	165346	SPP1		-42997	139337	Other		-43180.7	138501	SPP1		-64317	167841	Leukocyte		-64851.5	168132	MMP7		-59024.8	169710	Leukocyte		-59012.9	169009	SPP1
-27173.4	164777	Epithelia Injured		-27976.6	165338	SPP1		-42997	139315	Other		-43158.5	138443	SPP1		-64313	167839	Leukocyte		-64799.2	168102	MMP7		-59028.8	169712	Leukocyte		-59019.8	169052	SPP1
-27173.4	164771	Epithelia Injured		-27985.3	165378	SPP1		-43001	139307	Other		-43135	138491	SPP1		-64300	167828	Leukocyte		-65636.5	168009	MMP7		-59031.8	169714	Leukocyte		-59020.3	169007	SPP1
-27174.4	164765	Epithelia Injured		-27132.3	165376	SPP1		-43003	139304	Other		-43141.4	138484	SPP1		-64297	167825	Leukocyte		-65335.5	168052	MMP7		-59032.8	169715	Leukocyte		-59008.9	169007	SPP1
-27178.4	164751	Epithelia Injured		-27932.7	165339	SPP1		-43008	139299	Other		-43145.9	138474	SPP1		-64297	167814	Leukocyte		-65090.4	168026	MMP7		-59034.8	169718	Leukocyte		-58751.9	168997	SPP1
-27180.4	164745	Epithelia Injured		-27968.5	165326	SPP1		-43011	139297	Other		-43158.8	138472	SPP1		-64299	167811	Leukocyte		-65460.7	168017	MMP7		-59038.8	169728	Leukocyte		-58749	168998	SPP1
-27201.4	164742	Epithelia Injured		-27945.3	165357	SPP1		-43019	139293	Other		-43147.3	138468	SPP1		-64300	167810	Leukocyte		-65174.1	167997	MMP7		-59040.8	169736	Leukocyte		-59086.6	168987	SPP1
-27225.4	164742	Epithelia Injured		-27953.7	165351	SPP1		-43024	139292	Other		-43151.7	138464	SPP1		-64303	167808	Leukocyte		-64891.8	168007	MMP7		-59041.8	169741	Leukocyte		-58737.9	168961	SPP1
-27225.4	164798	Epithelia Injured		-27938.5	165342	SPP1		-43031	139291	Other		-43170.1	138452	SPP1		-64312	167805	Leukocyte		-64885.9	167957	MMP7		-59041.8	169776	Leukocyte		-58734.9	169000	SPP1
-27223.4	164799	Epithelia Injured		-27926.3	165340	SPP1		-43043	139291	Other		-43148	138450	SPP1		-64317	167804	Leukocyte		-64885.8	167957	MMP7		-59040.8	169781	Leukocyte		-58705.8	168986	SPP1
-27208.4	164804	Epithelia Injured		-27932.7	165339	SPP1		-43051	139293	Other		-43160.8	138529	SPP1		-64326	167804	Leukocyte		-64916.4	167921	MMP7		-59038.8	169784	Leukocyte		-58723.6	169003	SPP1
-27198.4	164807	Epithelia Injured		-27973	165325	SPP1		-43054	139295	Other		-43180.2	138498	SPP1		-64330	167807	Leukocyte		-65099.3	167939	MMP7		-59034.8	169788	Leukocyte		-58741.7	168961	SPP1
-27195.4	164807	Epithelia Injured		-27931.9	165324	SPP1		-43065	139306	Other		-43160.2	138454	SPP1		-64336	167813	Leukocyte		-65099	167938	MMP7		-59030.8	169790	Leukocyte		-58715.3	168945	SPP1
-27336.4	164812	Epithelia Injured		-27941.4	165347	SPP1		-43067	139309	Other		-43154	138535	SPP1		-64341	167819	Leukocyte		-64871.8	167938	MMP7		-59026.8	169791	Leukocyte		-58711.9	168988	SPP1
-27331.4	164811	Epithelia Injured		-27936.4	165352	SPP1		-43068	139314	Other		-43173.3	138529	SPP1		-64342	167823	Leukocyte		-64861.3	167935	MMP7		-59025.8	169791	Leukocyte		-58712	168987	SPP1
-27321.4	164807	Epithelia Injured		-27945.3	165350	SPP1		-43068	139328	Other		-43193.7	138499	SPP1		-64342	167831	Leukocyte		-64842.1	167947	MMP7		-58045.8	169783	Epithelia Inflammatory		-58719.1	168980	SPP1
-27317.4	164805	Epithelia Injured		-27935.9	165337	SPP1		-43065	139336	Other		-43143.2	138482	SPP1		-64341	167836	Leukocyte		-64787.9	167926	MMP7		-58041.8	169782	Epithelia Inflammatory		-58715.5	168995	SPP1
-27314.4	164803	Epithelia Injured		-27935.6	165345	SPP1		-43064	139338	Other		-43152	138482	SPP1		-64339	167837	Leukocyte		-64269.2	167896	MMP7		-58040.8	169781	Epithelia Inflammatory		-58737.9	168987	SPP1
-27306.4	164795	Epithelia Injured		-27954	165341	SPP1		-43062	139340	Other		-43142.7	138476	SPP1		-64328	167842	Leukocyte		-65448.5	167858	MMP7		-58035.8	169773	Epithelia Inflammatory		-58699.9	168974	SPP1
-27305.4	164793	Epithelia Injured		-27927.1	165340	SPP1		-43009	139340	Other		-43158.1	138473	SPP1		-64321	167842	Leukocyte		-65339.6	167871	MMP7		-58034.8	169771	Epithelia Inflammatory		-58712.1	168962	SPP1
-27292.4	164756	Epithelia Injured		-27923.2	165334	SPP1		-43616	139338	Epithelia Healthy		-43187.2	138507	SPP1		-64091	167816	Epithelia Injured		-65236	167857	MMP7		-58034.8	169758	Epithelia Inflammatory		-58710.4	168974	SPP1
-27291.4	164751	Epithelia Injured		-27932.5	165339	SPP1		-43611	139337	Epithelia Healthy		-43158.3	138487	SPP1		-64084	167809	Epithelia Injured		-64172.2	167831	MMP7		-58036.8	169754	Epithelia Inflammatory		-58699.8	168975	SPP1
-27291.4	164717	Epithelia Injured		-27946.3	165307	SPP1		-43603	139335	Epithelia Healthy		-43170.3	138461	SPP1		-64079	167803	Epithelia Injured		-64218.6	167780	MMP7		-58042.8	169745	Epithelia Inflammatory		-58739.6	168954	SPP1
-27307.4	164717	Epithelia Injured		-27966.6	165315	SPP1		-43600	139333	Epithelia Healthy		-43180.9	138460	SPP1		-64073	167795	Epithelia Injured		-65327.9	167785	MMP7		-58045.8	169742	Epithelia Inflammatory		-58711.7	168950	SPP1
-27361.4	164735	Epithelia Injured		-27963.5	165311	SPP1		-43595	139328	Epithelia Healthy		-43161.6	138448	SPP1		-64069	167788	Epithelia Injured		-64281.4	167738	MMP7		-58048.8	169740	Epithelia Inflammatory		-58720.4	168935	SPP1
-27377.4	164743	Epithelia Injured		-27945.1	165358	SPP1		-43593	139325	Epithelia Healthy		-43180.9	138494	SPP1		-64068	167786	Epithelia Injured		-65362.5	167717	MMP7		-58056.8	169736	Epithelia Inflammatory		-58720.9	168934	SPP1
-27380.4	164745	Epithelia Injured		-27938.5	165346	SPP1		-43593	139307	Epithelia Healthy		-43322.6	138516	SPP1		-64068	167784	Epithelia Injured		-65061.3	169259	ICAM1		-58068.8	169736	Epithelia Inflammatory		-58718.3	168988	SPP1
-27385.4	164750	Epithelia Injured		-27873.2	165299	SPP1		-43595	139303	Epithelia Healthy		-43329.2	138526	SPP1		-64093	167730	Epithelia Injured		-64562.6	168906	ICAM1		-58071.8	169738	Epithelia Inflammatory		-58742.7	168958	SPP1
-27391.4	164758	Epithelia Injured		-27880.2	165253	SPP1		-43597	139300	Epithelia Healthy		-43311.2	138519	SPP1		-64095	167728	Epithelia Injured		-64844.8	168731	ICAM1		-58076.8	169743	Epithelia Inflammatory		-58726.8	169002	SPP1
-27393.4	164761	Epithelia Injured		-27879.7	165253	SPP1		-43602	139295	Epithelia Healthy		-43304.1	138505	SPP1		-64107	167728	Epithelia Injured		-64848.2	168684	ICAM1		-58082.8	169752	Epithelia Inflammatory		-58737.4	169000	SPP1
-27394.4	164766	Epithelia Injured		-27887.1	165228	SPP1		-43605	139293	Epithelia Healthy		-43322	138531	SPP1		-64133	167744	Epithelia Injured		-64336.4	168633	ICAM1		-58083.8	169757	Epithelia Inflammatory		-58735.1	168985	SPP1
-27394.4	164767	Epithelia Injured		-27031.4	165285	SPP1		-43609	139291	Epithelia Healthy		-43327.1	138518	SPP1		-64136	167746	Epithelia Injured		-64282.3	168545	ICAM1		-58083.8	169764	Epithelia Inflammatory		-58713.8	168947	SPP1
-27389.4	164782	Epithelia Injured		-27494.1	165254	SPP1		-43615	139289	Epithelia Healthy		-43324.2	138496	SPP1		-64143	167753	Epithelia Injured		-65016.3	168565	ICAM1		-58082.8	169769	Epithelia Inflammatory		-58711.3	168947	SPP1
-27387.4	164785	Epithelia Injured		-27488.1	165287	SPP1		-43631	139289	Epithelia Healthy		-43310.8	138525	SPP1		-64145	167756	Epithelia Injured		-65590.4	168293	ICAM1		-58079.8	169772	Epithelia Inflammatory		-58718.9	168945	SPP1
-27385.4	164787	Epithelia Injured		-27492.9	165249	SPP1		-43635	139291	Epithelia Healthy		-43346.6	138522	SPP1		-64149	167764	Epithelia Injured		-65534.8	168283	ICAM1		-58065.8	169779	Epithelia Inflammatory		-58707.6	168982	SPP1
-27371.4	164797	Epithelia Injured		-27451.5	165223	SPP1		-43637	139293	Epithelia Healthy		-43311	138519	SPP1		-64155	167779	Epithelia Injured		-65511	168155	ICAM1		-58057.8	169781	Epithelia Inflammatory		-58708.4	168982	SPP1
-27368.4	164799	Epithelia Injured		-27496.2	165234	SPP1		-43648	139316	Epithelia Healthy		-43307.3	138515	SPP1		-64156	167783	Epithelia Injured		-64213.3	168059	ICAM1		-58048.8	169783	Epithelia Inflammatory		-58734.5	169002	SPP1
-27355.4	164807	Epithelia Injured		-27459.9	165284	SPP1		-43648	139319	Epithelia Healthy		-43342.6	138511	SPP1		-64156	167786	Epithelia Injured		-64124.5	169042	ICAM1		-58045.8	169783	Epithelia Inflammatory		-58711.5	168955	SPP1
-27346.4	164811	Epithelia Injured		-27492.4	165249	SPP1		-43647	139324	Epithelia Healthy		-43289.1	138509	SPP1		-64155	167791	Epithelia Injured		-64197.6	168987	ICAM1		-59463.8	169767	Epithelia Healthy		-59257.9	168976	SPP1
-27341.4	164812	Epithelia Injured		-27454.7	165313	SPP1		-43645	139327	Epithelia Healthy		-43303.5	138498	SPP1		-64153	167794	Epithelia Injured		-64157.7	168956	ICAM1		-59458.8	169766	Epithelia Healthy		-59257.8	168977	SPP1
-27336.4	164812	Epithelia Injured		-26592.8	165282	SPP1		-43641	139331	Epithelia Healthy		-43309.1	138495	SPP1		-64147	167802	Epithelia Injured		-64276.7	168959	ICAM1		-59455.8	169764	Epithelia Healthy		-59232.6	168968	SPP1
-27243.4	164806	Epithelia Injured		-26588	165299	SPP1		-43638	139333	Epithelia Healthy		-43324.3	138495	SPP1		-64145	167804	Epithelia Injured		-65566.2	168930	ICAM1		-59450.8	169759	Epithelia Healthy		-59227.9	168968	SPP1
-27235.4	164802	Epithelia Injured		-26518	165270	SPP1		-43634	139335	Epithelia Healthy		-43339.1	138516	SPP1		-64142	167806	Epithelia Injured		-64242.7	168889	ICAM1		-59448.8	169756	Epithelia Healthy		-59204.8	169000	SPP1
-27226.4	164797	Epithelia Injured		-27427.7	165229	SPP1		-43628	139337	Epithelia Healthy		-43344.4	138507	SPP1		-64092	167816	Epithelia Injured		-65343.3	168839	ICAM1		-59446.8	169752	Epithelia Healthy		-59191.6	168998	SPP1
-27225.4	164795	Epithelia Injured		-27450.2	165160	SPP1		-43623	139338	Epithelia Healthy		-43332.4	138532	SPP1		-64091	167816	Epithelia Injured		-64290	168846	ICAM1		-59446.8	169736	Epithelia Healthy		-59198.8	168995	SPP1
-27223.4	164780	Epithelia Injured		-27459.2	165160	SPP1		-43616	139338	Epithelia Healthy		-43346.8	138524	SPP1		-64777	167792	Epithelia Injured		-65231	168722	ICAM1		-59448.8	169730	Epithelia Healthy		-59198.8	168994	SPP1
-27222.4	164772	Epithelia Injured		-27405.4	165216	SPP1		-42563	139333	Epithelia Inflammatory		-43344.2	138506	SPP1		-64775	167791	Epithelia Injured		-64864.8	168698	ICAM1		-59450.8	169727	Epithelia Healthy		-59197.5	169000	SPP1
-27222.4	164765	Epithelia Injured		-27426.1	165147	SPP1		-42531	139326	Epithelia Inflammatory		-43285.5	138503	SPP1		-64770	167788	Epithelia Injured		-64868.8	168725	ICAM1		-59451.8	169726	Epithelia Healthy		-59205.4	168993	SPP1
-27226.4	164741	Epithelia Injured		-27897.9	165195	SPP1		-42527	139324	Epithelia Inflammatory		-43303.1	138498	SPP1		-64769	167787	Epithelia Injured		-64454.1	168694	ICAM1		-59460.8	169720	Epithelia Healthy		-59197.4	168990	SPP1
-27229.4	164737	Epithelia Injured		-27897.3	165195	SPP1		-42521	139318	Epithelia Inflammatory		-43334.3	138498	SPP1		-64767	167784	Epithelia Injured		-65045.9	168694	ICAM1		-59476.8	169720	Epithelia Healthy		-59188.7	168996	SPP1
-27231.4	164735	Epithelia Injured		-27885.1	165186	SPP1		-42520	139314	Epithelia Inflammatory		-43344.2	138497	SPP1		-64766	167781	Epithelia Injured		-64871.2	168631	ICAM1		-59479.8	169722	Epithelia Healthy		-59197.4	168990	SPP1
-27265.4	164723	Epithelia Injured		-27855.1	165213	SPP1		-42520	139311	Epithelia Inflammatory		-43280.9	138497	SPP1		-64766	167777	Epithelia Injured		-64649.4	168600	ICAM1		-59488.8	169731	Epithelia Healthy		-59364.3	168982	SPP1
-27283.4	164717	Epithelia Injured		-27872.9	165194	SPP1		-42521	139307	Epithelia Inflammatory		-43292.8	138490	SPP1		-64769	167747	Epithelia Injured		-64782	168605	ICAM1		-59490.8	169734	Epithelia Healthy		-59365.5	168974	SPP1
-27289.4	164717	Epithelia Injured		-27852.8	165179	SPP1		-42523	139303	Epithelia Inflammatory		-43315.8	138485	SPP1		-64770	167746	Epithelia Injured		-64302.4	168557	ICAM1		-59491.8	169739	Epithelia Healthy		-59348.4	168946	SPP1
-27290.4	164727	Epithelia Injured		-27866.1	165150	SPP1		-42533	139293	Epithelia Inflammatory		-43337.1	138509	SPP1		-64773	167744	Epithelia Injured		-64302.1	168557	ICAM1		-59491.8	169750	Epithelia Healthy		-59361.7	168995	SPP1
-27291.4	164752	Epithelia Injured		-27841.2	165157	SPP1		-42536	139291	Epithelia Inflammatory		-43340.5	138501	SPP1		-64777	167742	Epithelia Injured		-64537.3	168527	ICAM1		-59490.8	169755	Epithelia Healthy		-59322.4	168925	SPP1
-27291.4	164756	Epithelia Injured		-27229.6	165217	SPP1		-42540	139289	Epithelia Inflammatory		-43294.9	138499	SPP1		-64791	167742	Epithelia Injured		-64153.7	168556	ICAM1		-59488.8	169758	Epithelia Healthy		-59347.5	168921	SPP1
-27254.4	164805	Epithelia Injured		-27227.4	165189	SPP1		-42545	139289	Epithelia Inflammatory		-43343.3	138492	SPP1		-64797	167744	Epithelia Injured		-64776.7	168485	ICAM1		-59484.8	169762	Epithelia Healthy		-59338.5	168929	SPP1
-27251.4	164806	Epithelia Injured		-27825.8	165154	SPP1		-42553	139293	Epithelia Inflammatory		-43345	138482	SPP1		-64806	167750	Epithelia Injured		-64380.1	168451	ICAM1		-59481.8	169764	Epithelia Healthy		-59337	168919	SPP1
-27243.4	164806	Epithelia Injured		-27022.2	165154	SPP1		-42571	139304	Epithelia Inflammatory		-43339	138532	SPP1		-64807	167751	Epithelia Injured		-64777.2	168462	ICAM1		-59477.8	169766	Epithelia Healthy		-59329.8	168914	SPP1
-27457.4	164793	Epithelia Injured		-27032.9	165185	SPP1		-42573	139306	Epithelia Inflammatory		-43314	138532	SPP1		-64813	167759	Epithelia Injured		-64666.7	168410	ICAM1		-59472.8	169767	Epithelia Healthy		-59328	168928	SPP1
-27437.4	164783	Epithelia Injured		-27040.4	165145	SPP1		-42574	139308	Epithelia Inflammatory		-43319.2	138528	SPP1		-64823	167774	Epithelia Injured		-64310.2	168404	ICAM1		-59463.8	169767	Epithelia Healthy		-59346.7	168938	SPP1
-27434.4	164781	Epithelia Injured		-27921.3	165153	SPP1		-42574	139319	Epithelia Inflammatory		-43342.2	138525	SPP1		-64824	167779	Epithelia Injured		-65250.1	168362	ICAM1		-58718.8	169764	Leukocyte		-59337.9	168896	SPP1
-27432.4	164779	Epithelia Injured		-27988.6	165159	SPP1		-42573	139324	Epithelia Inflammatory		-43344.2	138517	SPP1		-64824	167786	Epithelia Injured		-65184.5	168362	ICAM1		-58715.8	169762	Leukocyte		-59342.5	168933	SPP1
-27429.4	164775	Epithelia Injured		-27968.3	165147	SPP1		-42569	139330	Epithelia Inflammatory		-43285.9	138502	SPP1		-64823	167791	Epithelia Injured		-64430.7	168281	ICAM1		-58712.8	169759	Leukocyte		-59356.7	168911	SPP1
-27427.4	164772	Epithelia Injured		-27902.4	165177	SPP1		-42568	139331	Epithelia Inflammatory		-43299.5	138497	SPP1		-64821	167794	Epithelia Injured		-65282.3	168198	ICAM1		-58710.8	169756	Leukocyte		-59345.9	168899	SPP1
-27427.4	164763	Epithelia Injured		-27892.2	165173	SPP1		-42565	139333	Epithelia Inflammatory		-43337.2	138494	SPP1		-64811	167804	Epithelia Injured		-65265.9	168204	ICAM1		-58708.8	169752	Leukocyte		-58689.9	168953	SPP1
-27429.4	164760	Epithelia Injured		-27974.1	165167	SPP1		-42563	139333	Epithelia Inflammatory		-43348.2	138487	SPP1		-64808	167806	Epithelia Injured		-64594.2	168183	ICAM1		-58706.8	169746	Leukocyte		-58682.2	168962	SPP1
-27432.4	164757	Epithelia Injured		-27988.4	165159	SPP1		-42498	139323	Epithelia Injured		-43301.9	138482	SPP1		-64777	167792	Epithelia Injured		-65391.5	168162	ICAM1		-58706.8	169734	Leukocyte		-58702.4	168960	SPP1
-27441.4	164751	Epithelia Injured		-27975.9	165144	SPP1		-42498	139301	Epithelia Injured		-43313.7	138478	SPP1		-64630	167705	Fibroblast		-65182.4	168100	ICAM1		-58708.8	169726	Leukocyte		-58702.6	168924	SPP1
-27481.4	164737	Epithelia Injured		-27911.1	165161	SPP1		-42501	139267	Epithelia Injured		-43322.3	138533	SPP1		-64625	167704	Fibroblast		-64560.8	167998	ICAM1		-58714.8	169717	Leukocyte		-58661.6	168952	SPP1
-27497.4	164737	Epithelia Injured		-27922.1	165166	SPP1		-42503	139264	Epithelia Injured		-43330.5	138531	SPP1		-64617	167702	Fibroblast		-65589.8	167992	ICAM1		-58720.8	169710	Leukocyte		-58708.4	168926	SPP1
-27507.4	164739	Epithelia Injured		-27971.7	165152	SPP1		-42504	139263	Epithelia Injured		-43299.6	138520	SPP1		-64611	167700	Fibroblast		-64480.8	167943	ICAM1		-58731.8	169699	Leukocyte		-58670.1	168944	SPP1
-27516.4	164745	Epithelia Injured		-27981.8	165152	SPP1		-42507	139261	Epithelia Injured		-43290	138515	SPP1		-64608	167698	Fibroblast		-64430	167909	ICAM1		-58735.8	169696	Leukocyte		-58679.9	168928	SPP1
-27523.4	164752	Epithelia Injured		-27966.3	165145	SPP1		-42515	139257	Epithelia Injured		-43334.3	138487	SPP1		-64599	167689	Fibroblast		-64682	167915	ICAM1		-58738.8	169694	Leukocyte		-58690.4	168920	SPP1
-27525.4	164755	Epithelia Injured		-27978.4	165148	SPP1		-42529	139257	Epithelia Injured		-43314.1	138477	SPP1		-64597	167686	Fibroblast		-64230.1	167863	ICAM1		-58750.8	169694	Leukocyte		-58683.2	168965	SPP1
-27530.4	164763	Epithelia Injured		-27070.9	165122	SPP1		-42533	139259	Epithelia Injured		-43329.7	138536	SPP1		-64597	167672	Fibroblast		-64234.3	167896	ICAM1		-58753.8	169696	Leukocyte		-58710.5	168930	SPP1
-27531.4	164765	Epithelia Injured		-27991	165127	SPP1		-42536	139261	Epithelia Injured		-43322.5	138533	SPP1		-64599	167669	Fibroblast		-65022.8	167825	ICAM1		-58763.8	169706	Leukocyte		-58701.7	168959	SPP1
-27528.4	164771	Epithelia Injured		-27983.5	165138	SPP1		-42537	139262	Epithelia Injured		-43346.4	138528	SPP1		-64604	167664	Fibroblast		-65692.2	167772	ICAM1		-58764.8	169709	Leukocyte		-58701.8	168920	SPP1
-27526.4	164774	Epithelia Injured		-27995.6	165112	SPP1		-42539	139265	Epithelia Injured		-43295.9	138520	SPP1		-64607	167662	Fibroblast		-64610.8	167732	ICAM1		-58764.8	169740	Leukocyte		-58695.9	168917	SPP1
-27512.4	164793	Epithelia Injured		-27989.6	165120	SPP1		-42541	139271	Epithelia Injured		-43347.3	138517	SPP1		-64633	167662	Fibroblast		-65681.3	167722	ICAM1		-58756.8	169748	Leukocyte		-58826.9	168941	SPP1
-27507.4	164798	Epithelia Injured		-27995.6	165112	SPP1		-42542	139276	Epithelia Injured		-43345.9	138517	SPP1		-64648	167672	Fibroblast		-64959.1	167702	ICAM1		-58740.8	169758	Leukocyte		-58839.2	168966	SPP1
-27457.4	164793	Epithelia Injured		-27995.4	165146	SPP1		-42542	139287	Epithelia Injured		-43346.2	138502	SPP1		-64651	167675	Fibroblast		-64958.4	167702	ICAM1		-58738.8	169759	Leukocyte		-58835.7	168947	SPP1
-27120.4	164800	Epithelia Injured		-26727.7	165151	SPP1		-42520	139310	Epithelia Injured		-43299.4	138497	SPP1		-64653	167682	Fibroblast		-64953	167708	ICAM1		-58730.8	169762	Leukocyte		-58503.6	168850	SPP1
-27115.4	164799	Epithelia Injured		-26737.5	165122	SPP1		-42512	139318	Epithelia Injured		-43305.3	138490	SPP1		-64654	167687	Fibroblast		-64998.7	167726	ICAM1		-58727.8	169763	Leukocyte		-59082.4	168830	SPP1
-27109.4	164797	Epithelia Injured		-26719.4	165099	SPP1		-42504	139323	Epithelia Injured		-43328.3	138485	SPP1		-64654	167688	Fibroblast		-65528.5	167711	ICAM1		-58719.8	169764	Leukocyte		-59102.8	168865	SPP1
-27106.4	164795	Epithelia Injured		-26727.1	165151	SPP1		-42498	139323	Epithelia Injured		-43347.7	138484	SPP1		-64653	167693	Fibroblast		-65037.4	167700	ICAM1		-58718.8	169764	Leukocyte		-59223.9	168833	SPP1
-27097.4	164786	Epithelia Injured		-26736.9	165122	SPP1		-43658	139318	Epithelia Healthy		-43317.7	138478	SPP1		-64649	167699	Fibroblast		-65183.8	169163	CXCL1		-58805.8	169757	Leukocyte		-59221.5	168824	SPP1
-27095.4	164750	Epithelia Injured		-26744.5	165138	SPP1		-43653	139317	Epithelia Healthy		-43319	138477	SPP1		-64648	167700	Fibroblast		-64754.5	168962	CXCL1		-58803.8	169756	Leukocyte		-59224.3	168828	SPP1
-27095.4	164741	Epithelia Injured		-27822.7	165091	SPP1		-43648	139315	Epithelia Healthy		-43322.9	138477	SPP1		-64642	167704	Fibroblast		-64861	168751	CXCL1		-58798.8	169751	Leukocyte		-59237.6	168806	SPP1
-27101.4	164729	Epithelia Injured		-27827.2	165096	SPP1		-43647	139314	Epithelia Healthy		-43319.3	138473	SPP1		-64637	167705	Fibroblast		-64849.4	168759	CXCL1		-58797.8	169749	Leukocyte		-59181.9	168816	SPP1
-27102.4	164728	Epithelia Injured		-27822.6	165091	SPP1		-43644	139309	Epithelia Healthy		-43340	138526	SPP1		-64630	167705	Fibroblast		-64875.3	168760	CXCL1		-58797.8	169745	Leukocyte		-59232.2	168791	SPP1
-27151.4	164728	Epithelia Injured		-27801.1	165064	SPP1		-43639	139299	Epithelia Healthy		-43340.7	138525	SPP1		-64452	169335	Epithelia Healthy		-64768.8	168710	CXCL1		-58802.8	169722	Leukocyte		-59240.4	168811	SPP1
-27157.4	164729	Epithelia Injured		-27815.1	165064	SPP1		-43638	139296	Epithelia Healthy		-43297.7	138519	SPP1		-64447	169334	Epithelia Healthy		-64854.9	168714	CXCL1		-58806.8	169708	Leukocyte		-59206	168827	SPP1
-27175.4	164741	Epithelia Injured		-27836.2	165122	SPP1		-43638	139290	Epithelia Healthy		-43340.7	138505	SPP1		-64444	169332	Epithelia Healthy		-64310.4	168609	CXCL1		-58810.8	169700	Leukocyte		-59205.9	168827	SPP1
-27179.4	164745	Epithelia Injured		-27807.7	165111	SPP1		-43639	139288	Epithelia Healthy		-43299	138505	SPP1		-64443	169331	Epithelia Healthy		-64317.2	168607	CXCL1		-58814.8	169694	Leukocyte		-59215.7	168777	SPP1
-27179.4	164747	Epithelia Injured		-27828.5	165106	SPP1		-43644	139283	Epithelia Healthy		-43290.5	138498	SPP1		-64433	169316	Epithelia Healthy		-64325.3	168632	CXCL1		-58815.8	169693	Leukocyte		-59321.4	168785	SPP1
-27172.4	164775	Epithelia Injured		-27831.5	165120	SPP1		-43647	139281	Epithelia Healthy		-43292.5	138487	SPP1		-64433	169294	Epithelia Healthy		-64329.6	168592	CXCL1		-58818.8	169693	Leukocyte		-59255.5	168803	SPP1
-27171.4	164776	Epithelia Injured		-27823	165106	SPP1		-43655	139279	Epithelia Healthy		-43347.6	138484	SPP1		-64437	169284	Epithelia Healthy		-64958.3	168647	CXCL1		-58837.8	169714	Leukocyte		-59244.7	168770	SPP1
-27126.4	164800	Epithelia Injured		-27821.5	165086	SPP1		-43667	139279	Epithelia Healthy		-42873.7	138501	SPP1		-64439	169281	Epithelia Healthy		-65205.7	168218	CXCL1		-58851.8	169735	Leukocyte		-59254	168814	SPP1
-27120.4	164800	Epithelia Injured		-27814.8	165085	SPP1		-43670	139281	Epithelia Healthy		-42874.4	138501	SPP1		-64440	169280	Epithelia Healthy		-65291.2	168150	CXCL1		-58851.8	169736	Leukocyte		-59275.1	168754	SPP1
-27062.4	164794	Epithelia Injured		-27814.6	165074	SPP1		-43677	139288	Epithelia Healthy		-42855.1	138508	SPP1		-64443	169278	Epithelia Healthy		-65459.8	167985	CXCL1		-58850.8	169741	Leukocyte		-59238.1	168797	SPP1
-27057.4	164793	Epithelia Injured		-27813.1	165074	SPP1		-43679	139291	Epithelia Healthy		-42849.9	138497	SPP1		-64447	169276	Epithelia Healthy		-64102.4	167731	CXCL1		-58836.8	169750	Leukocyte		-59248	168756	SPP1
-27054.4	164791	Epithelia Injured		-27793.3	165045	SPP1		-43680	139296	Epithelia Healthy		-42845.5	138494	SPP1		-64469	169276	Epithelia Healthy		-64836.7	169088	CXCL1		-58824.8	169755	Leukocyte		-59269.4	168749	SPP1
-27045.4	164782	Epithelia Injured		-27801.2	165035	SPP1		-43680	139297	Epithelia Healthy		-42850.6	138485	SPP1		-64478	169282	Epithelia Healthy		-64127.3	168900	CXCL1		-58820.8	169756	Leukocyte		-59251.8	168811	SPP1
-27043.4	164779	Epithelia Injured		-27810.7	165106	SPP1		-43679	139302	Epithelia Healthy		-42831	138479	SPP1		-64479	169283	Epithelia Healthy		-64180.9	168835	CXCL1		-58808.8	169757	Leukocyte		-59259.2	168748	SPP1
-27041.4	164775	Epithelia Injured		-27814.5	165091	SPP1		-43677	139306	Epithelia Healthy		-42851.8	138520	SPP1		-64481	169286	Epithelia Healthy		-64889.7	168734	CXCL1		-58805.8	169757	Leukocyte		-59256.9	168747	SPP1
-27041.4	164755	Epithelia Injured		-27788.3	165073	SPP1		-43673	139312	Epithelia Healthy		-42851.6	138520	SPP1		-64483	169290	Epithelia Healthy		-64857.3	168683	CXCL1		-58649.8	169759	Epithelia Healthy		-59241.7	168804	SPP1
-27047.4	164746	Epithelia Injured		-27797.7	165069	SPP1		-43672	139313	Epithelia Healthy		-42887.4	138517	SPP1		-64486	169305	Epithelia Healthy		-64885.3	168677	CXCL1		-58644.8	169758	Epithelia Healthy		-59235.9	168792	SPP1
-27048.4	164745	Epithelia Injured		-27809.3	165078	SPP1		-43666	139317	Epithelia Healthy		-42831	138479	SPP1		-64486	169310	Epithelia Healthy		-64868.1	168674	CXCL1		-58636.8	169754	Epithelia Healthy		-59241.7	168804	SPP1
-27057.4	164739	Epithelia Injured		-27801	165047	SPP1		-43661	139318	Epithelia Healthy		-42888.2	138517	SPP1		-64485	169315	Epithelia Healthy		-64865.1	168662	CXCL1		-58633.8	169752	Epithelia Healthy		-59179.1	168806	SPP1
-27061.4	164737	Epithelia Injured		-27845.4	165103	SPP1		-43658	139318	Epithelia Healthy		-42851.4	138483	SPP1		-64483	169323	Epithelia Healthy		-65693.1	168631	CXCL1		-58632.8	169751	Epithelia Healthy		-59174.2	168805	SPP1
-27083.4	164737	Epithelia Injured		-27879.6	165137	SPP1		-43170	139274	Fibroblast		-42885.4	138518	SPP1		-64481	169326	Epithelia Healthy		-64663.2	168607	CXCL1		-58630.8	169748	Epithelia Healthy		-59175.3	168783	SPP1
-27086.4	164739	Epithelia Injured		-27878.3	165137	SPP1		-43165	139273	Fibroblast		-42878	138503	SPP1		-64477	169330	Epithelia Healthy		-64428	168609	CXCL1		-58628.8	169744	Epithelia Healthy		-59176.3	168762	SPP1
-27091.4	164743	Epithelia Injured		-27856.4	165136	SPP1		-43135	139263	Fibroblast		-42850.6	138489	SPP1		-64474	169332	Epithelia Healthy		-64716.2	168557	CXCL1		-58628.8	169724	Epithelia Healthy		-59185	168760	SPP1
-27093.4	164745	Epithelia Injured		-27841.8	165112	SPP1		-43132	139261	Fibroblast		-42843.1	138493	SPP1		-64470	169334	Epithelia Healthy		-64327.4	168548	CXCL1		-58630.8	169721	Epithelia Healthy		-59188.2	168714	SPP1
-27095.4	164751	Epithelia Injured		-27872	165133	SPP1		-43131	139260	Fibroblast		-42883.8	138514	SPP1		-64465	169335	Epithelia Healthy		-64829.1	168541	CXCL1		-58637.8	169714	Epithelia Healthy		-59180.5	168787	SPP1
-27097.4	164759	Epithelia Injured		-27853.7	165131	SPP1		-43125	139251	Fibroblast		-42872.7	138477	SPP1		-64452	169335	Epithelia Healthy		-65034.5	168521	CXCL1		-58640.8	169712	Epithelia Healthy		-59187.9	168719	SPP1
-27097.4	164771	Epithelia Injured		-27840.3	165104	SPP1		-43125	139241	Fibroblast		-42844.5	138489	SPP1		-65505	169325	Leukocyte		-64527	168490	CXCL1		-58656.8	169712	Epithelia Healthy		-59189	168714	SPP1
-27096.4	164786	Epithelia Injured		-27836.1	165102	SPP1		-43129	139233	Fibroblast		-42849.6	138484	SPP1		-65503	169323	Leukocyte		-64316.7	168309	CXCL1		-58659.8	169714	Epithelia Healthy		-59188.8	168720	SPP1
-27095.4	164787	Epithelia Injured		-27879.3	165137	SPP1		-43131	139230	Fibroblast		-42852.2	138481	SPP1		-65501	169320	Leukocyte		-65031.7	168302	CXCL1		-58668.8	169723	Epithelia Healthy		-59194.1	168714	SPP1
-27086.4	164793	Epithelia Injured		-27869.1	165133	SPP1		-43138	139223	Fibroblast		-42872.7	138477	SPP1		-65501	169298	Leukocyte		-64788.9	168109	CXCL1		-58670.8	169726	Epithelia Healthy		-59175.7	168738	SPP1
-27081.4	164794	Epithelia Injured		-27899.8	165099	SPP1		-43141	139221	Fibroblast		-42865.7	138480	SPP1		-65503	169295	Leukocyte		-64934.6	167940	CXCL1		-58671.8	169731	Epithelia Healthy		-59188.5	168794	SPP1
-27062.4	164794	Epithelia Injured		-27898.7	165099	SPP1		-43153	139221	Fibroblast		-43877.2	138495	SPP1		-65504	169294	Leukocyte		-65130.8	167920	CXCL1		-58671.8	169742	Epithelia Healthy		-59185	168726	SPP1
-26830.4	164794	Epithelia Healthy		-27843.5	165129	SPP1		-43171	139225	Fibroblast		-42928	138503	SPP1		-65506	169293	Leukocyte		-65578.1	167752	CXCL1		-58670.8	169747	Epithelia Healthy		-59192.1	168723	SPP1
-26825.4	164793	Epithelia Healthy		-27833.9	165109	SPP1		-43201	139233	Fibroblast		-42926.1	138497	SPP1		-65542	169281	Leukocyte		-64139.8	167702	CXCL1		-58668.8	169750	Epithelia Healthy		-59178.2	168719	SPP1
-26822.4	164791	Epithelia Healthy		-27838.1	165109	SPP1		-43204	139235	Fibroblast		-42917	138529	SPP1		-65553	169281	Leukocyte		-64929.2	169217	CCL2		-58666.8	169752	Epithelia Healthy		-59173.2	168754	SPP1
-26814.4	164785	Epithelia Healthy		-27895.1	165100	SPP1		-43209	139240	Fibroblast		-42908.5	138525	SPP1		-65557	169285	Leukocyte		-65240.9	169193	CCL2		-58657.8	169758	Epithelia Healthy		-59183.7	168719	SPP1
-26813.4	164784	Epithelia Healthy		-27893.3	165099	SPP1		-43211	139243	Fibroblast		-42940.9	138518	SPP1		-65559	169288	Leukocyte		-65362.9	169183	CCL2		-58652.8	169759	Epithelia Healthy		-59181.1	168804	SPP1
-26807.4	164776	Epithelia Healthy		-27861.1	165134	SPP1		-43212	139248	Fibroblast		-42923.1	138491	SPP1		-65562	169303	Leukocyte		-65204.7	169028	CCL2		-58649.8	169759	Epithelia Healthy		-58223.1	168676	SPP1
-26805.4	164773	Epithelia Healthy		-27837.9	165104	SPP1		-43212	139255	Fibroblast		-42912	138492	SPP1		-65562	169304	Leukocyte		-65204.6	169028	CCL2		-58784.8	169744	Fibroblast		-59028.2	168636	SPP1
-26805.4	164751	Epithelia Healthy		-27869.9	165085	SPP1		-43211	139260	Fibroblast		-42940.8	138518	SPP1		-65561	169309	Leukocyte		-64750	168962	CCL2		-58769.8	169741	Fibroblast		-58244.7	168614	SPP1
-26817.4	164739	Epithelia Healthy		-27869	165140	SPP1		-43209	139263	Fibroblast		-42933.4	138499	SPP1		-65560	169313	Leukocyte		-64750.2	168962	CCL2		-58765.8	169740	Fibroblast		-58336.8	168552	SPP1
-26824.4	164733	Epithelia Healthy		-27891.4	165092	SPP1		-43205	139267	Fibroblast		-42902.1	138490	SPP1		-65559	169315	Leukocyte		-64277.1	168909	CCL2		-58764.8	169735	Fibroblast		-59460.1	168551	SPP1
-26831.4	164733	Epithelia Healthy		-27882.4	165088	SPP1		-43202	139269	Fibroblast		-43888.4	138500	SPP1		-65508	169325	Leukocyte		-64277.1	168909	CCL2		-58764.8	169690	Fibroblast		-58114.1	168501	SPP1
-26842.4	164749	Epithelia Healthy		-27873.2	165085	SPP1		-43198	139271	Fibroblast		-43928.1	138504	SPP1		-65505	169325	Leukocyte		-64387.7	168840	CCL2		-58768.8	169678	Fibroblast		-58967	168562	SPP1
-26844.4	164753	Epithelia Healthy		-27879.5	165084	SPP1		-43183	139274	Fibroblast		-43917.5	138499	SPP1		-65708	169311	Leukocyte		-64422	168800	CCL2		-58772.8	169670	Fibroblast		-58966	168524	SPP1
-26846.4	164763	Epithelia Healthy		-27840.5	165112	SPP1		-43170	139274	Fibroblast		-43200.5	138459	SPP1		-65703	169310	Leukocyte		-64610.5	168739	CCL2		-58774.8	169667	Fibroblast		-58966.7	168528	SPP1
-26846.4	164778	Epithelia Healthy		-27877.3	165134	SPP1		-42840	139250	Epithelia Injured		-43193.6	138457	SPP1		-65699	169308	Leukocyte		-64610.6	168739	CCL2		-58779.8	169662	Fibroblast		-58490.2	169998	SPP1
-26843.4	164791	Epithelia Healthy		-27855.4	165094	SPP1		-42835	139249	Epithelia Injured		-43197.7	138452	SPP1		-65696	169306	Leukocyte		-64838.9	168747	CCL2		-58782.8	169660	Fibroblast		-58198.6	169917	SPP1
-26842.4	164793	Epithelia Healthy		-27425.1	165116	SPP1		-42829	139247	Epithelia Injured		-43202.8	138444	SPP1		-65695	169305	Leukocyte		-64778.1	168718	CCL2		-58798.8	169660	Fibroblast		-58724.7	169892	SPP1
-26839.4	164794	Epithelia Healthy		-27426.3	165111	SPP1		-42826	139245	Epithelia Injured		-43196.6	138468	SPP1		-65693	169302	Leukocyte		-64849	168718	CCL2		-58807.8	169666	Fibroblast		-58595.1	169819	SPP1
-26830.4	164794	Epithelia Healthy		-27436.8	165111	SPP1		-42823	139242	Epithelia Injured		-43196.2	138468	SPP1		-65691	169298	Leukocyte		-64841.6	168683	CCL2		-58808.8	169667	Fibroblast		-59470.4	169823	SPP1
-27850.4	164781	Epithelia Inflammatory		-27484.9	165070	SPP1		-42817	139233	Epithelia Injured		-43196.9	138445	SPP1		-65691	169286	Leukocyte		-64839.4	168658	CCL2		-58812.8	169673	Fibroblast		-58830.1	169716	SPP1
-27844.4	164780	Epithelia Inflammatory		-27457.7	165061	SPP1		-42813	139225	Epithelia Injured		-43217.3	138441	SPP1		-65695	169278	Leukocyte		-64840.7	168725	CCL2		-58813.8	169675	Fibroblast		-58629.3	169740	SPP1
-27828.4	164775	Epithelia Inflammatory		-27511.4	165065	SPP1		-42813	139199	Epithelia Injured		-43202.4	138443	SPP1		-65697	169275	Leukocyte		-64155.2	168653	CCL2		-58816.8	169686	Fibroblast		-59050.3	169684	SPP1
-27826.4	164774	Epithelia Inflammatory		-27473.2	165049	SPP1		-42815	139196	Epithelia Injured		-43231.2	138425	SPP1		-65698	169274	Leukocyte		-65598.3	168654	CCL2		-58816.8	169692	Fibroblast		-59042.8	169704	SPP1
-27825.4	164773	Epithelia Inflammatory		-27190.2	165066	SPP1		-42817	139194	Epithelia Injured		-43201	138502	SPP1		-65720	169254	Leukocyte		-64280.1	168560	CCL2		-58801.8	169735	Fibroblast		-59058.8	169705	SPP1
-27823.4	164769	Epithelia Inflammatory		-27197.9	165034	SPP1		-42827	139190	Epithelia Injured		-43209.6	138491	SPP1		-65723	169252	Leukocyte		-64287.8	168610	CCL2		-58799.8	169740	Fibroblast		-59066	169682	SPP1
-27817.4	164753	Epithelia Inflammatory		-27206.2	165095	SPP1		-42841	139185	Epithelia Injured		-43194.6	138488	SPP1		-65729	169250	Leukocyte		-64279.8	168576	CCL2		-58796.8	169746	Fibroblast		-58152.5	169649	SPP1
-27817.4	164737	Epithelia Inflammatory		-27155.1	165047	SPP1		-42844	139184	Epithelia Injured		-43192.8	138473	SPP1		-65747	169250	Leukocyte		-64288.5	168579	CCL2		-58784.8	169744	Fibroblast		-58142.1	169658	SPP1
-27819.4	164727	Epithelia Inflammatory		-27151.6	165077	SPP1		-42848	139184	Epithelia Injured		-43218.6	138454	SPP1		-65751	169252	Leukocyte		-64211.2	168551	CCL2		-58005.8	169751	Epithelia Healthy		-58189.1	169597	SPP1
-27825.4	164718	Epithelia Inflammatory		-27154.4	165047	SPP1		-42853	139189	Epithelia Injured		-43229.2	138440	SPP1		-65752	169253	Leukocyte		-64208.4	168615	CCL2		-58000.8	169750	Epithelia Healthy		-59002.1	169585	SPP1
-27826.4	164717	Epithelia Inflammatory		-27163.1	165011	SPP1		-42857	139194	Epithelia Injured		-43239.3	138435	SPP1		-65752	169255	Leukocyte		-64433.3	168569	CCL2		-57991.8	169744	Epithelia Healthy		-58963.4	169605	SPP1
-27829.4	164715	Epithelia Inflammatory		-27180	165021	SPP1		-42861	139201	Epithelia Injured		-43214	138430	SPP1		-65750	169269	Leukocyte		-64433.7	168569	CCL2		-57982.8	169735	Epithelia Healthy		-58961.9	169605	SPP1
-27837.4	164713	Epithelia Inflammatory		-27846.1	165064	SPP1		-42865	139214	Epithelia Injured		-43238.4	138470	SPP1		-65746	169294	Leukocyte		-65030.6	168579	CCL2		-57980.8	169732	Epithelia Healthy		-58923.7	169612	SPP1
-27859.4	164713	Epithelia Inflammatory		-27847	165064	SPP1		-42866	139218	Epithelia Injured		-43224	138429	SPP1		-65714	169310	Leukocyte		-65517.6	168531	CCL2		-57978.8	169722	Epithelia Healthy		-58925.7	169611	SPP1
-27869.4	164715	Epithelia Inflammatory		-27831.4	165022	SPP1		-42866	139229	Epithelia Injured		-43192.7	138473	SPP1		-65709	169311	Leukocyte		-64383.6	168501	CCL2		-57978.8	169712	Epithelia Healthy		-58927.7	169601	SPP1
-27873.4	164717	Epithelia Inflammatory		-27871.5	165005	SPP1		-42863	139237	Epithelia Injured		-43247	138453	SPP1		-65708	169311	Leukocyte		-65345.3	168406	CCL2		-57980.8	169704	Epithelia Healthy		-58920	169595	SPP1
-27876.4	164719	Epithelia Inflammatory		-27863.5	164989	SPP1		-42857	139246	Epithelia Injured		-43245.3	138441	SPP1		-65485	169306	Leukocyte		-65366	168369	CCL2		-57982.8	169701	Epithelia Healthy		-58914	169601	SPP1
-27884.4	164725	Epithelia Inflammatory		-27822.3	165064	SPP1		-42854	139249	Epithelia Injured		-43215.4	138423	SPP1		-65480	169305	Leukocyte		-65336.9	168328	CCL2		-57989.8	169694	Epithelia Healthy		-58919.9	169590	SPP1
-27899.4	164740	Epithelia Inflammatory		-27818.3	165047	SPP1		-42849	139250	Epithelia Injured		-43179.9	138447	SPP1		-65477	169304	Leukocyte		-64869.6	168294	CCL2		-57992.8	169692	Epithelia Healthy		-58945.1	169585	SPP1
-27901.4	164743	Epithelia Inflammatory		-27873.4	165046	SPP1		-42840	139250	Epithelia Injured		-43235.6	138430	SPP1		-65474	169302	Leukocyte		-64754.7	168165	CCL2		-57996.8	169690	Epithelia Healthy		-58944.2	169585	SPP1
-27902.4	164748	Epithelia Inflammatory		-27872.6	165046	SPP1		-43753	139183	Epithelia Healthy		-43218.8	138502	SPP1		-65471	169299	Leukocyte		-64754.6	168165	CCL2		-57999.8	169689	Epithelia Healthy		-58936	169611	SPP1
-27902.4	164751	Epithelia Inflammatory		-27866.6	165042	SPP1		-43743	139181	Epithelia Healthy		-43237.4	138502	SPP1		-65469	169296	Leukocyte		-65188.6	169234	CCL2		-58005.8	169689	Epithelia Healthy		-59002.3	169544	SPP1
-27901.4	164754	Epithelia Inflammatory		-27831.9	165058	SPP1		-43737	139179	Epithelia Healthy		-43240.9	138497	SPP1		-65453	169264	Leukocyte		-65283.4	169150	CCL2		-58017.8	169698	Epithelia Healthy		-59002.4	169545	SPP1
-27887.4	164771	Epithelia Inflammatory		-27871.6	165045	SPP1		-43728	139173	Epithelia Healthy		-43242.8	138488	SPP1		-65453	169246	Leukocyte		-64196.5	169112	CCL2		-58029.8	169710	Epithelia Healthy		-59001.9	169544	SPP1
-27880.4	164776	Epithelia Inflammatory		-27843.5	165006	SPP1		-43727	139172	Epithelia Healthy		-43239.8	138454	SPP1		-65455	169243	Leukocyte		-65156.5	169080	CCL2		-58036.8	169730	Epithelia Healthy		-58976.5	169557	SPP1
-27875.4	164779	Epithelia Inflammatory		-27817.8	165051	SPP1		-43725	139169	Epithelia Healthy		-43184.4	138447	SPP1		-65458	169240	Leukocyte		-65133.3	169024	CCL2		-58036.8	169732	Epithelia Healthy		-58976.2	169550	SPP1
-27869.4	164781	Epithelia Inflammatory		-27811.3	165048	SPP1		-43723	139165	Epithelia Healthy		-43239.3	138441	SPP1		-65461	169238	Leukocyte		-64230.3	169011	CCL2		-58032.8	169738	Epithelia Healthy		-58956.3	169552	SPP1
-27850.4	164781	Epithelia Inflammatory		-27877	165030	SPP1		-43723	139147	Epithelia Healthy		-43222.4	138427	SPP1		-65464	169237	Leukocyte		-64268.3	168984	CCL2		-58026.8	169744	Epithelia Healthy		-59191.8	169541	SPP1
-27772.4	164788	Epithelia Injured		-27862	164995	SPP1		-43724	139144	Epithelia Healthy		-43221.3	138426	SPP1		-65470	169237	Leukocyte		-64234.4	168981	CCL2		-58023.8	169746	Epithelia Healthy		-59176.3	169549	SPP1
-27767.4	164787	Epithelia Injured		-27859.1	165061	SPP1		-43728	139140	Epithelia Healthy		-43203.2	138498	SPP1		-65474	169239	Leukocyte		-64239.7	168991	CCL2		-58013.8	169750	Epithelia Healthy		-59184.7	169546	SPP1
-27763.4	164785	Epithelia Injured		-27851.1	165000	SPP1		-43733	139137	Epithelia Healthy		-43252.5	138496	SPP1		-65486	169250	Leukocyte		-64187.6	168985	CCL2		-58008.8	169751	Epithelia Healthy		-59360.6	169556	SPP1
-27760.4	164783	Epithelia Injured		-27863.9	165053	SPP1		-43745	139131	Epithelia Healthy		-43247	138490	SPP1		-65494	169262	Leukocyte		-64201.9	168979	CCL2		-58005.8	169751	Epithelia Healthy		-58675.5	169532	SPP1
-27759.4	164782	Epithelia Injured		-27817.7	165052	SPP1		-43772	139124	Epithelia Healthy		-43225.2	138485	SPP1		-65503	169276	Leukocyte		-64194.8	168989	CCL2		-58842.8	169725	Fibroblast		-58669.1	169506	SPP1
-27749.4	164767	Epithelia Injured		-27876.3	165006	SPP1		-43775	139124	Epithelia Healthy		-43195.1	138480	SPP1		-65504	169278	Leukocyte		-64203.7	168965	CCL2		-58822.8	169701	Fibroblast		-58672.3	169503	SPP1
-27749.4	164752	Epithelia Injured		-27860.7	165003	SPP1		-43777	139126	Epithelia Healthy		-43188.3	138480	SPP1		-65504	169288	Leukocyte		-64207.5	169017	CCL2		-58817.8	169691	Fibroblast		-58153	169477	SPP1
-27753.4	164748	Epithelia Injured		-27869.2	164994	SPP1		-43783	139135	Epithelia Healthy		-43195.7	138473	SPP1		-65503	169293	Leukocyte		-64195.6	169021	CCL2		-58815.8	169683	Fibroblast		-59089	169480	SPP1
-27768.4	164736	Epithelia Injured		-27870.1	165053	SPP1		-43784	139140	Epithelia Healthy		-43239.6	138454	SPP1		-65501	169297	Leukocyte		-64626.6	168959	CCL2		-58815.8	169674	Fibroblast		-59089.2	169480	SPP1
-27773.4	164733	Epithelia Injured		-27860.8	165033	SPP1		-43784	139153	Epithelia Healthy		-43183.2	138449	SPP1		-65499	169300	Leukocyte		-64250.2	168963	CCL2		-58816.8	169672	Fibroblast		-59151.6	169465	SPP1
-27775.4	164732	Epithelia Injured		-27880.9	165029	SPP1		-43783	139156	Epithelia Healthy		-43200.9	138445	SPP1		-65497	169302	Leukocyte		-64266.2	168966	CCL2		-58818.8	169669	Fibroblast		-59145.9	169463	SPP1
-27787.4	164729	Epithelia Injured		-27825.3	165064	SPP1		-43779	139161	Epithelia Healthy		-43238.2	138427	SPP1		-65494	169304	Leukocyte		-64200.7	168906	CCL2		-58819.8	169668	Fibroblast		-59138.8	169478	SPP1
-27795.4	164729	Epithelia Injured		-27830.9	165061	SPP1		-43762	139181	Epithelia Healthy		-43231.8	138425	SPP1		-65491	169305	Leukocyte		-64200.7	168906	CCL2		-58822.8	169666	Fibroblast		-59123.6	169462	SPP1
-27805.4	164735	Epithelia Injured		-27838.7	165041	SPP1		-43759	139182	Epithelia Healthy		-43212.8	138422	SPP1		-65486	169306	Leukocyte		-64528.8	168932	CCL2		-58830.8	169662	Fibroblast		-59149.2	169460	SPP1
-27808.4	164737	Epithelia Injured		-27852.1	164989	SPP1		-43754	139183	Epithelia Healthy		-43234.6	138490	SPP1		-65485	169306	Leukocyte		-64535.5	168914	CCL2		-58844.8	169662	Fibroblast		-59151.7	169465	SPP1
-27811.4	164740	Epithelia Injured		-27870.8	165023	SPP1		-43753	139183	Epithelia Healthy		-43241.8	138473	SPP1		-65519	169295	Leukocyte		-64234	168886	CCL2		-58848.8	169664	Fibroblast		-59138.2	169447	SPP1
-27813.4	164743	Epithelia Injured		-27834.3	165009	SPP1		-43164	139174	Epithelia Healthy		-43209.2	138494	SPP1		-65514	169294	Leukocyte		-64956.8	168893	CCL2		-58851.8	169666	Fibroblast		-59135.9	169443	SPP1
-27815.4	164747	Epithelia Injured		-27849.7	164989	SPP1		-43149	139171	Epithelia Healthy		-43205.9	138492	SPP1		-65505	169292	Leukocyte		-64149.6	168867	CCL2		-58856.8	169671	Fibroblast		-59134.7	169443	SPP1
-27816.4	164752	Epithelia Injured		-27834.3	165041	SPP1		-43140	139165	Epithelia Healthy		-43196.5	138492	SPP1		-65505	169278	Leukocyte		-64172.7	168843	CCL2		-58858.8	169674	Fibroblast		-59148.4	169469	SPP1
-27818.4	164764	Epithelia Injured		-27844.1	165001	SPP1		-43135	139160	Epithelia Healthy		-43206.1	138479	SPP1		-65518	169251	Leukocyte		-64188.4	168826	CCL2		-58860.8	169682	Fibroblast		-58986.7	169438	SPP1
-27817.4	164769	Epithelia Injured		-27851.3	164998	SPP1		-43133	139157	Epithelia Healthy		-43211	138478	SPP1		-65519	169249	Leukocyte		-64916.1	168758	CCL2		-58861.8	169687	Fibroblast		-59188.8	169399	SPP1
-27815.4	164772	Epithelia Injured		-27297	164968	SPP1		-43131	139153	Epithelia Healthy		-43209.1	138467	SPP1		-65520	169248	Leukocyte		-65531.6	168784	CCL2		-58861.8	169716	Fibroblast		-59199.1	169455	SPP1
-27814.4	164773	Epithelia Injured		-27297.8	165006	SPP1		-43129	139147	Epithelia Healthy		-43195.6	138465	SPP1		-65531	169248	Leukocyte		-64999.7	168770	CCL2		-58860.8	169721	Fibroblast		-59199.1	169455	SPP1
-27811.4	164775	Epithelia Injured		-27320.9	164999	SPP1		-43129	139129	Epithelia Healthy		-43244.9	138462	SPP1		-65534	169250	Leukocyte		-64511.8	168712	CCL2		-58858.8	169727	Fibroblast		-59192.9	169449	SPP1
-27780.4	164787	Epithelia Injured		-27315.4	165015	SPP1		-43131	139123	Epithelia Healthy		-43196.1	138460	SPP1		-65537	169253	Leukocyte		-64868.6	168693	CCL2		-58856.8	169730	Fibroblast		-59184.1	169450	SPP1
-27775.4	164788	Epithelia Injured		-27301.2	164973	SPP1		-43133	139119	Epithelia Healthy		-43234.2	138450	SPP1		-65544	169261	Leukocyte		-64622.8	168719	CCL2		-58853.8	169733	Fibroblast		-59183.3	169402	SPP1
-27772.4	164788	Epithelia Injured		-27318	164973	SPP1		-43135	139116	Epithelia Healthy		-43238.5	138447	SPP1		-65552	169271	Leukocyte		-64611.7	168698	CCL2		-58851.8	169734	Fibroblast		-59183.3	169402	SPP1
-28051.4	164774	Epithelia Healthy		-27328.5	165007	SPP1		-43140	139111	Epithelia Healthy		-43203.2	138433	SPP1		-65552	169275	Leukocyte		-64859	168672	CCL2		-58842.8	169725	Fibroblast		-59324.6	169413	SPP1
-27999.4	164755	Epithelia Healthy		-27363.3	164985	SPP1		-43143	139109	Epithelia Healthy		-43224.9	138475	SPP1		-65551	169279	Leukocyte		-64867.8	168670	CCL2		-58181.8	169731	Leukocyte		-59188.9	169398	SPP1
-27997.4	164751	Epithelia Healthy		-27374.1	164993	SPP1		-43151	139107	Epithelia Healthy		-43241.4	138466	SPP1		-65530	169293	Leukocyte		-64864.4	168624	CCL2		-58178.8	169730	Leukocyte		-59134.1	169389	SPP1
-27997.4	164727	Epithelia Healthy		-27361	164975	SPP1		-43179	139107	Epithelia Healthy		-43207.2	138428	SPP1		-65526	169295	Leukocyte		-64883.5	168622	CCL2		-58168.8	169720	Leukocyte		-59134.4	169380	SPP1
-27999.4	164723	Epithelia Healthy		-27341.2	165005	SPP1		-43183	139109	Epithelia Healthy		-43229.2	138487	SPP1		-65519	169295	Leukocyte		-64884.1	168617	CCL2		-58165.8	169712	Leukocyte		-59182.3	169392	SPP1
-28001.4	164720	Epithelia Healthy		-27363.2	164981	SPP1		-43186	139111	Epithelia Healthy		-43234.8	138483	SPP1		-65391	169278	Fibroblast		-64399.2	168663	CCL2		-58165.8	169679	Leukocyte		-59154.6	169375	SPP1
-28018.4	164703	Epithelia Healthy		-27365.4	164940	SPP1		-43187	139112	Epithelia Healthy		-43226.6	138482	SPP1		-65383	169274	Fibroblast		-65095.4	168653	CCL2		-58167.8	169673	Leukocyte		-59180.1	169385	SPP1
-28021.4	164701	Epithelia Healthy		-27340.1	165005	SPP1		-43189	139115	Epithelia Healthy		-43249.7	138473	SPP1		-65380	169272	Fibroblast		-64604.7	168679	CCL2		-58169.8	169669	Leukocyte		-59198	169383	SPP1
-28029.4	164697	Epithelia Healthy		-27342.8	165008	SPP1		-43191	139119	Epithelia Healthy		-43213.1	138472	SPP1		-65371	169263	Fibroblast		-64437	168654	CCL2		-58179.8	169669	Leukocyte		-59166	169376	SPP1
-28051.4	164691	Epithelia Healthy		-27793.4	165015	SPP1		-43192	139124	Epithelia Healthy		-43195.5	138465	SPP1		-65369	169260	Fibroblast		-65415.9	168611	CCL2		-58184.8	169672	Leukocyte		-59171.6	169378	SPP1
-28063.4	164691	Epithelia Healthy		-27778.4	165000	SPP1		-43193	139131	Epithelia Healthy		-43222.4	138462	SPP1		-65367	169254	Fibroblast		-64430.9	168630	CCL2		-58187.8	169674	Leukocyte		-59117.9	169374	SPP1
-28066.4	164693	Epithelia Healthy		-27775	164987	SPP1		-43193	139132	Epithelia Healthy		-43196.6	138460	SPP1		-65367	169238	Fibroblast		-65010.4	168602	CCL2		-58188.8	169675	Leukocyte		-59118.2	169367	SPP1
-28074.4	164699	Epithelia Healthy		-27778.1	165000	SPP1		-43187	139157	Epithelia Healthy		-43182.2	138457	SPP1		-65369	169232	Fibroblast		-64665.3	168585	CCL2		-58190.8	169678	Leukocyte		-59120.7	169361	SPP1
-28075.4	164700	Epithelia Healthy		-27812.7	164967	SPP1		-43186	139159	Epithelia Healthy		-43210.3	138452	SPP1		-65371	169229	Fibroblast		-64645.2	168597	CCL2		-58198.8	169700	Leukocyte		-59116.7	169357	SPP1
-28077.4	164703	Epithelia Healthy		-27780.6	164966	SPP1		-43184	139162	Epithelia Healthy		-43203.8	138452	SPP1		-65376	169224	Fibroblast		-64667.4	168569	CCL2		-58199.8	169705	Leukocyte		-59207.7	169354	SPP1
-28085.4	164717	Epithelia Healthy		-27744.2	164962	SPP1		-43179	139169	Epithelia Healthy		-43227.9	138445	SPP1		-65379	169222	Fibroblast		-64667.2	168569	CCL2		-58199.8	169716	Leukocyte		-59205.9	169346	SPP1
-28086.4	164722	Epithelia Healthy		-27808.5	164976	SPP1		-43177	139171	Epithelia Healthy		-43019	138502	SPP1		-65387	169222	Fibroblast		-64315.1	168574	CCL2		-58198.8	169721	Leukocyte		-59209.8	169344	SPP1
-28086.4	164749	Epithelia Healthy		-27747.7	164942	SPP1		-43174	139173	Epithelia Healthy		-43002.2	138507	SPP1		-65392	169225	Fibroblast		-64892.4	168573	CCL2		-58196.8	169724	Leukocyte		-59210.2	169347	SPP1
-28085.4	164754	Epithelia Healthy		-27794.8	164958	SPP1		-43169	139174	Epithelia Healthy		-42973	138502	SPP1		-65398	169231	Fibroblast		-64847.2	168525	CCL2		-58192.8	169728	Leukocyte		-59220.2	169338	SPP1
-28081.4	164762	Epithelia Healthy		-27758	164968	SPP1		-43164	139174	Epithelia Healthy		-43010.6	138500	SPP1		-65403	169237	Fibroblast		-64847.3	168525	CCL2		-58189.8	169730	Leukocyte		-59213.8	169345	SPP1
-28079.4	164765	Epithelia Healthy		-27696.4	165006	SPP1		-43460	139156	Epithelia Healthy		-43016.2	138500	SPP1		-65413	169252	Fibroblast		-64568.1	168574	CCL2		-58184.8	169731	Leukocyte		-58577.3	169320	SPP1
-28077.4	164767	Epithelia Healthy		-27735.3	164954	SPP1		-43451	139148	Epithelia Healthy		-42968.9	138498	SPP1		-65418	169261	Fibroblast		-64526.3	168570	CCL2		-58181.8	169731	Leukocyte		-58691.6	169263	SPP1
-28074.4	164769	Epithelia Healthy		-27687.8	165007	SPP1		-43450	139147	Epithelia Healthy		-42966.4	138457	SPP1		-65417	169262	Fibroblast		-64526.9	168551	CCL2		-58037.8	169731	Epithelia Healthy		-59290	169210	SPP1
-28062.4	164773	Epithelia Healthy		-27676.6	164957	SPP1		-43445	139140	Epithelia Healthy		-42967.8	138504	SPP1		-65410	169268	Fibroblast		-64543.8	168567	CCL2		-58005.8	169688	Epithelia Healthy		-59289.2	169214	SPP1
-28054.4	164775	Epithelia Healthy		-27701.6	165013	SPP1		-43443	139134	Epithelia Healthy		-42948.5	138482	SPP1		-65399	169276	Fibroblast		-64544.8	168519	CCL2		-58005.8	169683	Epithelia Healthy		-59262.6	169197	SPP1
-28051.4	164774	Epithelia Healthy		-27693.9	164956	SPP1		-43440	139121	Epithelia Healthy		-42946.3	138505	SPP1		-65396	169278	Fibroblast		-64534.8	168501	CCL2		-58006.8	169681	Epithelia Healthy		-58647	169229	SPP1
-26604.4	164758	Epithelia Injured		-27053.2	165026	SPP1		-43440	139116	Epithelia Healthy		-42940.5	138497	SPP1		-65391	169278	Fibroblast		-64182.2	168577	CCL2		-58010.8	169675	Epithelia Healthy		-58642.7	169236	SPP1
-26599.4	164757	Epithelia Injured		-26546.2	164980	SPP1		-43448	139108	Epithelia Healthy		-43012.1	138497	SPP1		-65504	169277	Fibroblast		-64310.7	168508	CCL2		-58011.8	169674	Epithelia Healthy		-58645.9	169218	SPP1
-26595.4	164755	Epithelia Injured		-26955.1	164975	SPP1		-43454	139104	Epithelia Healthy		-42948.4	138481	SPP1		-65469	169235	Fibroblast		-64310.6	168508	CCL2		-58014.8	169672	Epithelia Healthy		-58630.9	169198	SPP1
-26592.4	164753	Epithelia Injured		-26955.1	164975	SPP1		-43456	139103	Epithelia Healthy		-42951.9	138506	SPP1		-65469	169220	Fibroblast		-64535.2	168501	CCL2		-58022.8	169668	Epithelia Healthy		-58665.7	169226	SPP1
-26587.4	164748	Epithelia Injured		-27206.1	164873	SPP1		-43459	139103	Epithelia Healthy		-43410.5	138454	SPP1		-65471	169216	Fibroblast		-64875.9	168506	CCL2		-58036.8	169668	Epithelia Healthy		-58632.2	169227	SPP1
-26586.4	164746	Epithelia Injured		-27211.3	164946	SPP1		-43466	139109	Epithelia Healthy		-43390.8	138458	SPP1		-65476	169210	Fibroblast		-64530.4	168489	CCL2		-58060.8	169679	Epithelia Healthy		-58646.1	169231	SPP1
-26579.4	164726	Epithelia Injured		-27836.8	164930	SPP1		-43470	139113	Epithelia Healthy		-43394.2	138433	SPP1		-65479	169208	Fibroblast		-64131.9	168465	CCL2		-58062.8	169682	Epithelia Healthy		-58664.1	169214	SPP1
-26579.4	164715	Epithelia Injured		-27836.6	164930	SPP1		-43478	139127	Epithelia Healthy		-43407.5	138426	SPP1		-65493	169208	Fibroblast		-64488.8	168467	CCL2		-58066.8	169690	Epithelia Healthy		-58670.4	169209	SPP1
-26581.4	164709	Epithelia Injured		-27825.4	164950	SPP1		-43480	139132	Epithelia Healthy		-43408.7	138464	SPP1		-65502	169214	Fibroblast		-64398.3	168436	CCL2		-58067.8	169695	Epithelia Healthy		-58660.2	169202	SPP1
-26583.4	164706	Epithelia Injured		-27825.3	164893	SPP1		-43481	139135	Epithelia Healthy		-43397	138492	SPP1		-65517	169229	Fibroblast		-64843.9	168473	CCL2		-58067.8	169708	Epithelia Healthy		-58634.9	169200	SPP1
-26598.4	164691	Epithelia Injured		-27823.9	164892	SPP1		-43483	139142	Epithelia Healthy		-43418.7	138483	SPP1		-65519	169232	Fibroblast		-64970.8	168462	CCL2		-58066.8	169713	Epithelia Healthy		-58633.2	169197	SPP1
-26601.4	164689	Epithelia Injured		-27825	164950	SPP1		-43483	139145	Epithelia Healthy		-43385.2	138477	SPP1		-65520	169237	Fibroblast		-64968.8	168465	CCL2		-58064.8	169716	Epithelia Healthy		-58601.9	169178	SPP1
-26607.4	164689	Epithelia Injured		-27839.7	164907	SPP1		-43477	139151	Epithelia Healthy		-43392	138477	SPP1		-65520	169247	Fibroblast		-64546.7	168428	CCL2		-58056.8	169724	Epithelia Healthy		-58628.5	169190	SPP1
-26610.4	164692	Epithelia Injured		-27409.3	164938	SPP1		-43474	139153	Epithelia Healthy		-43391.7	138476	SPP1		-65514	169264	Fibroblast		-64433.6	168456	CCL2		-58047.8	169730	Epithelia Healthy		-58628.1	169189	SPP1
-26638.4	164729	Epithelia Injured		-27452.1	164936	SPP1		-43470	139155	Epithelia Healthy		-43396.6	138472	SPP1		-65508	169274	Fibroblast		-64491.7	168448	CCL2		-58042.8	169731	Epithelia Healthy		-58601.7	169177	SPP1
-26638.4	164736	Epithelia Injured		-27460.5	164933	SPP1		-43465	139156	Epithelia Healthy		-43392.2	138472	SPP1		-65505	169277	Fibroblast		-64802.5	168397	CCL2		-58037.8	169731	Epithelia Healthy		-58618.9	169164	SPP1
-26637.4	164741	Epithelia Injured		-27507.3	164903	SPP1		-43460	139156	Epithelia Healthy		-43403.9	138466	SPP1		-65504	169277	Fibroblast		-64802.5	168396	CCL2		-59502.8	169722	Other		-58607.1	169197	SPP1
-26635.4	164744	Epithelia Injured		-27503.1	164837	SPP1		-42576	139148	Epithelia Injured		-43394.7	138466	SPP1		-65560	169273	Leukocyte		-64765.8	168410	CCL2		-59499.8	169720	Other		-58602.7	169175	SPP1
-26628.4	164751	Epithelia Injured		-27472.5	164935	SPP1		-42571	139147	Epithelia Injured		-43382.5	138462	SPP1		-65555	169272	Leukocyte		-64782.7	168399	CCL2		-59490.8	169711	Other		-58606.4	169202	SPP1
-26625.4	164753	Epithelia Injured		-27458.3	164939	SPP1		-42568	139145	Epithelia Injured		-43405	138449	SPP1		-65552	169270	Leukocyte		-64530	168394	CCL2		-59488.8	169708	Other		-58626.6	169195	SPP1
-26618.4	164757	Epithelia Injured		-27451.2	164932	SPP1		-42563	139140	Epithelia Injured		-43374.6	138439	SPP1		-65549	169267	Leukocyte		-64548.5	168394	CCL2		-59484.8	169700	Other		-58596.8	169161	SPP1
-26613.4	164758	Epithelia Injured		-27467.9	164914	SPP1		-42561	139137	Epithelia Injured		-43407.8	138426	SPP1		-65538	169254	Leukocyte		-64542.3	168401	CCL2		-59484.8	169678	Other		-59301.2	169184	SPP1
-26604.4	164758	Epithelia Injured		-27510.6	164902	SPP1		-42561	139111	Epithelia Injured		-43419.8	138482	SPP1		-65536	169251	Leukocyte		-64249	168422	CCL2		-59488.8	169670	Other		-58792.4	169145	SPP1
-26792.4	164752	Epithelia Injured		-27480.9	164888	SPP1		-42563	139107	Epithelia Injured		-43408.8	138464	SPP1		-65529	169240	Leukocyte		-64254.4	168422	CCL2		-59490.8	169667	Other		-58787.8	169139	SPP1
-26787.4	164751	Epithelia Injured		-27457.9	164938	SPP1		-42565	139104	Epithelia Injured		-43410.7	138440	SPP1		-65529	169224	Leukocyte		-64256.5	168416	CCL2		-59495.8	169662	Other		-58763	169183	SPP1
-26777.4	164747	Epithelia Injured		-27510.6	164902	SPP1		-42568	139101	Epithelia Injured		-43373.2	138460	SPP1		-65530	169223	Leukocyte		-64256.6	168415	CCL2		-59498.8	169660	Other		-58395.3	169165	SPP1
-26773.4	164745	Epithelia Injured		-26628.8	164883	SPP1		-42571	139099	Epithelia Injured		-43396.5	138444	SPP1		-65532	169222	Leukocyte		-64571	168391	CCL2		-59508.8	169660	Other		-58418.5	169134	SPP1
-26768.4	164734	Epithelia Injured		-26628.8	164883	SPP1		-42575	139097	Epithelia Injured		-43391.2	138441	SPP1		-65563	169208	Leukocyte		-64955.8	168363	CCL2		-59514.8	169666	Other		-58396.8	169159	SPP1
-26765.4	164724	Epithelia Injured		-27037	164889	SPP1		-42595	139097	Epithelia Injured		-43421.3	138440	SPP1		-65569	169208	Leukocyte		-65090.6	168392	CCL2		-59517.8	169670	Other		-58396.5	169118	SPP1
-26765.4	164709	Epithelia Injured		-27002	164873	SPP1		-42598	139099	Epithelia Injured		-43388.6	138429	SPP1		-65572	169210	Leukocyte		-64239.4	168387	CCL2		-59519.8	169674	Other		-58789.8	169088	SPP1
-26767.4	164706	Epithelia Injured		-27072	164838	SPP1		-42601	139102	Epithelia Injured		-43379.1	138447	SPP1		-65577	169215	Leukocyte		-65341.1	168388	CCL2		-59524.8	169685	Other		-58802	169125	SPP1
-26768.4	164705	Epithelia Injured		-27027.5	164901	SPP1		-42607	139111	Epithelia Injured		-43413.4	138498	SPP1		-65579	169218	Leukocyte		-64602.1	168339	CCL2		-59527.8	169693	Other		-58773.8	169120	SPP1
-26777.4	164699	Epithelia Injured		-27022.4	164872	SPP1		-42608	139116	Epithelia Injured		-43388.5	138473	SPP1		-65583	169226	Leukocyte		-64601.6	168366	CCL2		-59528.8	169696	Other		-58810.1	169101	SPP1
-26783.4	164697	Epithelia Injured		-27120.3	164848	SPP1		-42608	139127	Epithelia Injured		-43395.6	138469	SPP1		-65584	169231	Leukocyte		-64202.6	168313	CCL2		-59528.8	169699	Other		-58802.1	169085	SPP1
-26801.4	164697	Epithelia Injured		-27001.8	164873	SPP1		-42607	139132	Epithelia Injured		-43423.5	138446	SPP1		-65584	169244	Leukocyte		-64442.2	168292	CCL2		-59526.8	169703	Other		-58802.6	169089	SPP1
-26810.4	164703	Epithelia Injured		-27077.8	164837	SPP1		-42605	139136	Epithelia Injured		-43378.5	138432	SPP1		-65583	169249	Leukocyte		-64511.8	168266	CCL2		-59520.8	169710	Other		-58786.9	169083	SPP1
-26820.4	164711	Epithelia Injured		-27995.5	164900	SPP1		-42603	139139	Epithelia Injured		-43384.8	138471	SPP1		-65581	169257	Leukocyte		-64234.5	168257	CCL2		-59510.8	169720	Other		-58787.6	169082	SPP1
-26821.4	164712	Epithelia Injured		-27972.9	164898	SPP1		-42597	139145	Epithelia Injured		-43386.8	138450	SPP1		-65579	169264	Leukocyte		-64210.3	168227	CCL2		-59507.8	169722	Other		-58787.6	169133	SPP1
-26823.4	164715	Epithelia Injured		-27996.1	164898	SPP1		-42594	139147	Epithelia Injured		-43411.4	138439	SPP1		-65577	169267	Leukocyte		-65153.8	168245	CCL2		-59502.8	169722	Other		-58800.5	169094	SPP1
-26824.4	164720	Epithelia Injured		-27972.9	164906	SPP1		-42589	139148	Epithelia Injured		-43386.3	138436	SPP1		-65576	169268	Leukocyte		-65261	168240	CCL2		-59043.8	169711	Epithelia Healthy		-58800.2	169082	SPP1
-26824.4	164732	Epithelia Injured		-27963.1	164896	SPP1		-42576	139148	Epithelia Injured		-43389.6	138433	SPP1		-65570	169272	Leukocyte		-65119.2	168215	CCL2		-59038.8	169710	Epithelia Healthy		-58782.2	169136	SPP1
-26808.4	164748	Epithelia Injured		-27958.6	164895	SPP1		-43723	139143	Epithelia Injured		-43395.7	138494	SPP1		-65565	169273	Leukocyte		-65017	168213	CCL2		-59034.8	169708	Epithelia Healthy		-58777.4	169124	SPP1
-26804.4	164751	Epithelia Injured		-27966.9	164908	SPP1		-43720	139141	Epithelia Injured		-43391.9	138488	SPP1		-65560	169273	Leukocyte		-65386.8	168170	CCL2		-59031.8	169706	Epithelia Healthy		-58785.5	169126	SPP1
-26799.4	164752	Epithelia Injured		-27987.6	164912	SPP1		-43711	139132	Epithelia Injured		-43392.8	138478	SPP1		-65426	169263	Leukocyte		-64286.8	168186	CCL2		-59026.8	169701	Epithelia Healthy		-58777.7	169121	SPP1
-26792.4	164752	Epithelia Injured		-27969.2	164908	SPP1		-43709	139129	Epithelia Injured		-43385.2	138469	SPP1		-65419	169261	Leukocyte		-65154.5	168176	CCL2		-59024.8	169698	Epithelia Healthy		-58789.8	169093	SPP1
-27116.4	164728	Leukocyte		-27976.6	164905	SPP1		-43705	139117	Epithelia Injured		-43414.1	138458	SPP1		-65416	169258	Leukocyte		-64207.5	168149	CCL2		-59022.8	169690	Epithelia Healthy		-58778.1	169134	SPP1
-27102.4	164727	Leukocyte		-27989.9	164909	SPP1		-43705	139107	Epithelia Injured		-43397.8	138444	SPP1		-65385	169220	Leukocyte		-64441.2	168122	CCL2		-59022.8	169678	Epithelia Healthy		-58782.6	169126	SPP1
-27100.4	164725	Leukocyte		-27878.6	164883	SPP1		-43709	139097	Epithelia Injured		-43386.3	138436	SPP1		-65385	169208	Leukocyte		-65187.7	168121	CCL2		-59023.8	169671	Epithelia Healthy		-58776.7	169124	SPP1
-27098.4	164707	Leukocyte		-27879.9	164881	SPP1		-43711	139094	Epithelia Injured		-43389.4	138433	SPP1		-65388	169201	Leukocyte		-65187.6	168095	CCL2		-59024.8	169666	Epithelia Healthy		-58795.8	169094	SPP1
-27098.4	164689	Leukocyte		-27871.1	164841	SPP1		-43720	139085	Epithelia Injured		-43376.8	138461	SPP1		-65389	169199	Leukocyte		-65056.3	168091	CCL2		-59030.8	169657	Epithelia Healthy		-59353.1	169090	SPP1
-27115.4	164668	Leukocyte		-27910.2	164852	SPP1		-43723	139083	Epithelia Injured		-43397.7	138444	SPP1		-65390	169198	Leukocyte		-65048.6	168087	CCL2		-59033.8	169654	Epithelia Healthy		-59343.2	169081	SPP1
-27118.4	164665	Leukocyte		-27319.6	164904	SPP1		-43727	139081	Epithelia Injured		-43410.7	138444	SPP1		-65393	169196	Leukocyte		-64252.5	168041	CCL2		-59036.8	169652	Epithelia Healthy		-58432.4	169043	SPP1
-27121.4	164663	Leukocyte		-27326.1	164881	SPP1		-43753	139081	Epithelia Injured		-43018.6	138482	SPP1		-65401	169194	Leukocyte		-64268.9	168040	CCL2		-59040.8	169650	Epithelia Healthy		-59145.5	169017	SPP1
-27135.4	164657	Leukocyte		-27319.6	164904	SPP1		-43761	139085	Epithelia Injured		-42999.1	138462	SPP1		-65411	169194	Leukocyte		-64250.7	168056	CCL2		-59058.8	169650	Epithelia Healthy		-59128.7	169072	SPP1
-27151.4	164657	Leukocyte		-27309.6	164898	SPP1		-43764	139087	Epithelia Injured		-43023.8	138485	SPP1		-65416	169196	Leukocyte		-64777.8	168010	CCL2		-59064.8	169652	Epithelia Healthy		-59145.5	169017	SPP1
-27154.4	164659	Leukocyte		-27325.6	164881	SPP1		-43769	139092	Epithelia Injured		-43457.5	138446	SPP1		-65423	169199	Leukocyte		-65163.8	168008	CCL2		-59067.8	169654	Epithelia Healthy		-58573.5	169053	SPP1
-27163.4	164668	Leukocyte		-27345.9	164880	SPP1		-43771	139095	Epithelia Injured		-42899.4	138437	SPP1		-65427	169201	Leukocyte		-65153.8	168002	CCL2		-59072.8	169659	Epithelia Healthy		-58560.4	169050	SPP1
-27165.4	164671	Leukocyte		-27409.5	164888	SPP1		-43772	139100	Epithelia Injured		-42894.5	138421	SPP1		-65428	169202	Leukocyte		-64129.2	167970	CCL2		-59074.8	169662	Epithelia Healthy		-58563.8	169053	SPP1
-27167.4	164675	Leukocyte		-27405.5	164870	SPP1		-43774	139112	Epithelia Injured		-42899.7	138423	SPP1		-65445	169234	Leukocyte		-65023.4	167951	CCL2		-59078.8	169670	Epithelia Healthy		-58563.8	169054	SPP1
-27168.4	164680	Leukocyte		-27398.8	164855	SPP1		-43774	139122	Epithelia Injured		-42885.9	138465	SPP1		-65446	169239	Leukocyte		-64586.4	167948	CCL2		-59079.8	169675	Epithelia Healthy		-58579.9	169080	SPP1
-27162.4	164716	Leukocyte		-27430.1	164839	SPP1		-43773	139123	Epithelia Injured		-42879.8	138465	SPP1		-65446	169242	Leukocyte		-64674.6	167894	CCL2		-59079.8	169684	Epithelia Healthy		-58587.5	169046	SPP1
-27161.4	164721	Leukocyte		-27418.7	164879	SPP1		-43771	139124	Epithelia Injured		-42917.4	138475	SPP1		-65445	169247	Leukocyte		-64473	167905	CCL2		-59078.8	169689	Epithelia Healthy		-58585.6	169031	SPP1
-27160.4	164723	Leukocyte		-27395.8	164872	SPP1		-43762	139128	Epithelia Injured		-42882.8	138427	SPP1		-65443	169252	Leukocyte		-64472.8	167897	CCL2		-59076.8	169693	Epithelia Healthy		-58592.8	169047	SPP1
-27157.4	164727	Leukocyte		-27394.1	164841	SPP1		-43724	139143	Epithelia Injured		-42913.6	138461	SPP1		-65441	169255	Leukocyte		-64304.7	167867	CCL2		-59074.8	169696	Epithelia Healthy		-58582.1	169041	SPP1
-27156.4	164728	Leukocyte		-27429.7	164839	SPP1		-43723	139143	Epithelia Injured		-42878.5	138456	SPP1		-65436	169260	Leukocyte		-64301.6	167867	CCL2		-59072.8	169698	Epithelia Healthy		-58566.8	169034	SPP1
-27116.4	164728	Leukocyte		-27396.3	164879	SPP1		-42826	139131	Epithelia Healthy		-42922.5	138453	SPP1		-65433	169262	Leukocyte		-65052.3	167851	CCL2		-59064.8	169704	Epithelia Healthy		-58594.7	169063	SPP1
-27490.4	164728	Epithelia Healthy		-27402.6	164862	SPP1		-42823	139130	Epithelia Healthy		-42886.7	138458	SPP1		-65428	169263	Leukocyte		-65508.8	167854	CCL2		-59061.8	169706	Epithelia Healthy		-58571.7	169030	SPP1
-27485.4	164727	Epithelia Healthy		-27410.3	164882	SPP1		-42813	139126	Epithelia Healthy		-42914.1	138482	SPP1		-65426	169263	Leukocyte		-64496.2	167849	CCL2		-59053.8	169710	Epithelia Healthy		-58932.9	169043	SPP1
-27468.4	164722	Epithelia Healthy		-27438.2	164846	SPP1		-42811	139123	Epithelia Healthy		-42932.3	138476	SPP1		-65174	169247	Other		-64612.2	167829	CCL2		-59048.8	169711	Epithelia Healthy		-58903.7	169041	SPP1
-27465.4	164721	Epithelia Healthy		-27441.6	164837	SPP1		-42811	139109	Epithelia Healthy		-42920.7	138447	SPP1		-65169	169246	Other		-64359.2	167789	CCL2		-59043.8	169711	Epithelia Healthy		-58936.1	169045	SPP1
-27462.4	164719	Epithelia Healthy		-27672	164780	SPP1		-42813	139105	Epithelia Healthy		-42875.9	138454	SPP1		-65160	169240	Other		-65325.3	167779	CCL2		-58717.8	169709	Fibroblast		-59321.2	169016	SPP1
-27461.4	164718	Epithelia Healthy		-27668.5	164835	SPP1		-42815	139102	Epithelia Healthy		-42835	138467	SPP1		-65155	169235	Other		-64859.5	167775	CCL2		-58712.8	169708	Fibroblast		-59356.8	169000	SPP1
-27455.4	164709	Epithelia Healthy		-27645	164803	SPP1		-42818	139099	Epithelia Healthy		-42872.1	138461	SPP1		-65153	169232	Other		-65182.5	167781	CCL2		-58704.8	169706	Fibroblast		-59348.4	169050	SPP1
-27454.4	164704	Epithelia Healthy		-27703.9	164803	SPP1		-42821	139097	Epithelia Healthy		-42878	138416	SPP1		-65150	169225	Other		-64766.1	167766	CCL2		-58701.8	169704	Fibroblast		-59332.3	168978	SPP1
-27454.4	164682	Epithelia Healthy		-27697	164798	SPP1		-42839	139097	Epithelia Healthy		-42877.5	138467	SPP1		-65150	169222	Other		-64980.4	167750	CCL2		-58698.8	169701	Fibroblast		-58495.5	169036	SPP1
-27455.4	164677	Epithelia Healthy		-27698.4	164794	SPP1		-42842	139099	Epithelia Healthy		-42857	138436	SPP1		-65163	169189	Other		-64980.4	167750	CCL2		-58696.8	169698	Fibroblast		-58335.8	169024	SPP1
-27457.4	164675	Epithelia Healthy		-27639.4	164800	SPP1		-42845	139102	Epithelia Healthy		-42868.5	138427	SPP1		-65164	169188	Other		-65285.2	167760	CCL2		-58694.8	169694	Fibroblast		-59151.2	169033	SPP1
-27460.4	164674	Epithelia Healthy		-27707	164756	SPP1		-42847	139105	Epithelia Healthy		-42857.7	138458	SPP1		-65177	169188	Other		-64393.6	167703	CCL2		-58688.8	169664	Fibroblast		-59151.1	169033	SPP1
-27503.4	164664	Epithelia Healthy		-27701.2	164808	SPP1		-42848	139110	Epithelia Healthy		-42875.7	138457	SPP1		-65186	169194	Other		-64393.3	167703	CCL2		-58688.8	169640	Fibroblast		-59172.8	169030	SPP1
-27511.4	164664	Epithelia Healthy		-27678.9	164781	SPP1		-42848	139115	Epithelia Healthy		-43272.5	138446	SPP1		-65189	169197	Other		-65218.9	167716	CCL2		-58690.8	169637	Fibroblast		-59147.2	169029	SPP1
-27513.4	164665	Epithelia Healthy		-27545.9	164812	SPP1		-42847	139120	Epithelia Healthy		-43259.9	138447	SPP1		-65195	169206	Other		-65669.9	167704	CCL2		-58693.8	169634	Fibroblast		-59183.9	169017	SPP1
-27516.4	164667	Epithelia Healthy		-27563.3	164817	SPP1		-42841	139129	Epithelia Healthy		-43272.2	138446	SPP1		-65196	169211	Other						-58696.8	169632	Fibroblast		-59172.5	168992	SPP1
-27521.4	164672	Epithelia Healthy		-27551.6	164827	SPP1		-42839	139131	Epithelia Healthy		-43253.8	138470	SPP1		-65196	169228	Other						-58718.8	169632	Fibroblast		-59186.7	168998	SPP1
-27523.4	164675	Epithelia Healthy		-27558.3	164807	SPP1		-42826	139131	Epithelia Healthy		-43260.5	138461	SPP1		-65195	169233	Other						-58721.8	169634	Fibroblast		-59172.7	168992	SPP1
-27525.4	164679	Epithelia Healthy		-27912	164757	SPP1		-43400	139123	Epithelia Inflammatory		-43259.9	138453	SPP1		-65193	169237	Other						-58724.8	169637	Fibroblast		-59184.6	169017	SPP1
-27526.4	164684	Epithelia Healthy		-27888.4	164804	SPP1		-43398	139122	Epithelia Inflammatory		-43263.1	138448	SPP1		-65189	169243	Other						-58725.8	169639	Fibroblast		-58676.6	168963	SPP1
-27525.4	164692	Epithelia Healthy		-27895.1	164799	SPP1		-43397	139121	Epithelia Inflammatory		-43282.2	138480	SPP1		-65188	169244	Other						-58739.8	169669	Fibroblast		-58700.3	168985	SPP1
-27521.4	164712	Epithelia Healthy		-27911.6	164757	SPP1		-43397	139111	Epithelia Inflammatory		-43250.2	138448	SPP1		-65185	169246	Other						-58739.8	169690	Fibroblast		-58682.4	168969	SPP1
-27519.4	164718	Epithelia Healthy		-27888.2	164788	SPP1		-43401	139103	Epithelia Inflammatory		-43303.8	138437	SPP1		-65180	169247	Other						-58738.8	169693	Fibroblast		-58657.9	168967	SPP1
-27516.4	164721	Epithelia Healthy		-27887.9	164804	SPP1		-43413	139083	Epithelia Inflammatory		-43275.1	138482	SPP1		-65174	169247	Other						-58736.8	169695	Fibroblast		-58663.7	168964	SPP1
-27511.4	164725	Epithelia Healthy		-27902.9	164758	SPP1		-43415	139080	Epithelia Inflammatory		-43272.4	138485	SPP1		-64978	169243	Fibroblast						-58723.8	169707	Fibroblast		-58688	168974	SPP1
-27508.4	164727	Epithelia Healthy		-27843.2	164786	SPP1		-43416	139079	Epithelia Inflammatory		-43276.2	138466	SPP1		-64973	169242	Fibroblast						-58720.8	169709	Fibroblast		-58658	168968	SPP1
-27503.4	164728	Epithelia Healthy		-27837.4	164789	SPP1		-43430	139069	Epithelia Inflammatory		-43250.3	138432	SPP1		-64970	169240	Fibroblast						-58717.8	169709	Fibroblast		-58669.8	168964	SPP1
-27490.4	164728	Epithelia Healthy		-27837.2	164789	SPP1		-43433	139067	Epithelia Inflammatory		-43312.6	138451	SPP1		-64970	169230	Fibroblast						-58109.8	169674	Epithelia Healthy		-58653	168964	SPP1
-26924.4	164728	Epithelia Injured		-27229.7	164799	SPP1		-43437	139065	Epithelia Inflammatory		-43266.2	138427	SPP1		-64973	169224	Fibroblast						-58102.8	169667	Epithelia Healthy		-58687.3	168969	SPP1
-26919.4	164727	Epithelia Injured		-27242.5	164828	SPP1		-43449	139065	Epithelia Inflammatory		-43306.9	138448	SPP1		-64986	169210	Fibroblast						-58096.8	169658	Epithelia Healthy		-58679.9	168972	SPP1
-26909.4	164723	Epithelia Injured		-27398.9	164799	SPP1		-43452	139067	Epithelia Inflammatory		-43250	138442	SPP1		-64991	169205	Fibroblast						-58096.8	169640	Epithelia Healthy		-59066.2	168799	SPP1
-26906.4	164721	Epithelia Injured		-27415.3	164827	SPP1		-43461	139076	Epithelia Inflammatory		-43272	138484	SPP1		-64998	169200	Fibroblast						-58106.8	169622	Epithelia Healthy		-59087.7	168776	SPP1
-26905.4	164720	Epithelia Injured		-27397.2	164825	SPP1		-43463	139079	Epithelia Inflammatory		-43304.8	138465	SPP1		-65000	169199	Fibroblast						-58108.8	169619	Epithelia Healthy		-59072	168801	SPP1
-26899.4	164711	Epithelia Injured		-27396.9	164799	SPP1		-43464	139084	Epithelia Inflammatory		-43080.9	138459	SPP1		-65005	169197	Fibroblast						-58117.8	169610	Epithelia Healthy		-59084.1	168747	SPP1
-26899.4	164689	Epithelia Injured		-27182.4	164826	SPP1		-43464	139088	Epithelia Inflammatory		-43039	138455	SPP1		-65010	169197	Fibroblast						-58120.8	169608	Epithelia Healthy		-59120	168765	SPP1
-26903.4	164677	Epithelia Injured		-27174.3	164794	SPP1		-43461	139096	Epithelia Inflammatory		-43033.5	138443	SPP1		-65012	169198	Fibroblast						-58126.8	169606	Epithelia Healthy		-59104.2	168754	SPP1
-26911.4	164663	Epithelia Injured		-27263.8	164793	SPP1		-43460	139098	Epithelia Inflammatory		-43014.7	138427	SPP1		-65013	169199	Fibroblast						-58136.8	169606	Epithelia Healthy		-59266.7	168737	SPP1
-26913.4	164660	Epithelia Injured		-27297.5	164782	SPP1		-43455	139103	Epithelia Inflammatory		-43089.1	138422	SPP1		-65015	169202	Fibroblast						-58144.8	169608	Epithelia Healthy		-59279.2	168727	SPP1
-26914.4	164659	Epithelia Injured		-27298	164781	SPP1		-43439	139116	Epithelia Inflammatory		-43014.3	138428	SPP1		-65016	169207	Fibroblast						-58147.8	169610	Epithelia Healthy		-59258.9	168706	SPP1
-26917.4	164657	Epithelia Injured		-27286.9	164761	SPP1		-43424	139120	Epithelia Inflammatory		-43797.7	138437	SPP1		-65016	169212	Fibroblast						-58148.8	169611	Epithelia Healthy		-59265.5	168731	SPP1
-26921.4	164655	Epithelia Injured		-27291	164778	SPP1		-43411	139123	Epithelia Inflammatory		-43349.4	138442	SPP1		-65015	169217	Fibroblast						-58154.8	169620	Epithelia Healthy		-59249.1	168694	SPP1
-26931.4	164651	Epithelia Injured		-27218.9	164772	SPP1		-43400	139123	Epithelia Inflammatory		-43358.7	138456	SPP1		-65011	169225	Fibroblast						-58155.8	169625	Epithelia Healthy		-59226	168683	SPP1
-26949.4	164651	Epithelia Injured		-27220.5	164791	SPP1		-43574	139110	Epithelia Healthy		-43344.5	138453	SPP1		-65009	169228	Fibroblast						-58155.8	169646	Epithelia Healthy		-59257.2	168697	SPP1
-26953.4	164653	Epithelia Injured		-27218.8	164761	SPP1		-43559	139107	Epithelia Healthy		-43355.6	138447	SPP1		-65001	169236	Fibroblast						-58141.8	169660	Epithelia Healthy		-59255.7	168690	SPP1
-26956.4	164655	Epithelia Injured		-27305.3	164772	SPP1		-43556	139105	Epithelia Healthy		-43336.5	138419	SPP1		-64992	169242	Fibroblast						-58137.8	169663	Epithelia Healthy		-59229	168673	SPP1
-26964.4	164661	Epithelia Injured		-27327.7	164804	SPP1		-43551	139100	Epithelia Healthy		-43337.2	138407	SPP1		-64987	169243	Fibroblast						-58118.8	169673	Epithelia Healthy		-59459.2	168618	SPP1
-26969.4	164666	Epithelia Injured		-27360	164789	SPP1		-43549	139097	Epithelia Healthy		-43362.2	138407	SPP1		-64978	169243	Fibroblast						-58110.8	169674	Epithelia Healthy		-59455.5	168603	SPP1
-26971.4	164669	Epithelia Injured		-27263	164733	SPP1		-43549	139073	Epithelia Healthy		-43333.4	138405	SPP1		-64656	169235	Epithelia Healthy						-58109.8	169674	Epithelia Healthy		-59456.6	168625	SPP1
-26972.4	164672	Epithelia Injured		-27255.3	164737	SPP1		-43555	139064	Epithelia Healthy		-43356.5	138442	SPP1		-64651	169234	Epithelia Healthy						-58747.8	169671	Other		-59463.2	168614	SPP1
-26973.4	164677	Epithelia Injured		-27252.6	164800	SPP1		-43560	139059	Epithelia Healthy		-43340.4	138438	SPP1		-64643	169230	Epithelia Healthy						-58742.8	169670	Other		-59441.9	168625	SPP1
-26974.4	164688	Epithelia Injured		-27229.4	164783	SPP1		-43563	139057	Epithelia Healthy		-43365.2	138437	SPP1		-64640	169228	Epithelia Healthy						-58739.8	169668	Other		-59227.6	168669	SPP1
-26974.4	164693	Epithelia Injured		-27282	164721	SPP1		-43567	139055	Epithelia Healthy		-43344.3	138436	SPP1		-64635	169223	Epithelia Healthy						-58738.8	169667	Other		-58907.5	168622	SPP1
-26973.4	164698	Epithelia Injured		-27241.1	164779	SPP1		-43581	139055	Epithelia Healthy		-43354.3	138430	SPP1		-64633	169220	Epithelia Healthy						-58735.8	169662	Other		-59449	168503	SPP1
-26971.4	164704	Epithelia Injured		-27258.8	164764	SPP1		-43585	139057	Epithelia Healthy		-43331.6	138424	SPP1		-64629	169210	Epithelia Healthy						-58734.8	169660	Other		-58860.8	169856	ITGB6
-26967.4	164712	Epithelia Injured		-27275.3	164761	SPP1		-43588	139059	Epithelia Healthy		-43383.2	138416	SPP1		-64629	169190	Epithelia Healthy						-58726.8	169641	Other		-58868.9	169840	ITGB6
-26963.4	164718	Epithelia Injured		-27247	164788	SPP1		-43589	139060	Epithelia Healthy		-43388.2	138415	SPP1		-64633	169178	Epithelia Healthy						-58724.8	169636	Other		-58817.3	169869	ITGB6
-26962.4	164719	Epithelia Injured		-27270.1	164761	SPP1		-43595	139068	Epithelia Healthy		-43340.2	138414	SPP1		-64635	169175	Epithelia Healthy						-58724.8	169628	Other		-58831.3	169856	ITGB6
-26959.4	164721	Epithelia Injured		-27239.2	164780	SPP1		-43597	139071	Epithelia Healthy		-43357.1	138412	SPP1		-64636	169174	Epithelia Healthy						-58732.8	169608	Other		-58074.9	169797	ITGB6
-26932.4	164727	Epithelia Injured		-27465.3	164762	SPP1		-43601	139079	Epithelia Healthy		-43335.5	138400	SPP1		-64639	169172	Epithelia Healthy						-58734.8	169605	Other		-58056.2	169792	ITGB6
-26927.4	164728	Epithelia Injured		-27457.6	164752	SPP1		-43602	139084	Epithelia Healthy		-43362.2	138443	SPP1		-64647	169168	Epithelia Healthy						-58739.8	169600	Other		-59141.6	169822	ITGB6
-26924.4	164728	Epithelia Injured		-27513.1	164784	SPP1		-43602	139087	Epithelia Healthy		-43334.9	138442	SPP1		-64673	169168	Epithelia Healthy						-58742.8	169598	Other		-58150.8	169782	ITGB6
-26638.4	164728	Fibroblast		-27097.9	164758	SPP1		-43601	139092	Epithelia Healthy		-43327.6	138420	SPP1		-64682	169174	Epithelia Healthy						-58748.8	169598	Other		-58101.8	169782	ITGB6
-26630.4	164720	Fibroblast		-27071.5	164753	SPP1		-43599	139097	Epithelia Healthy		-43365.8	138463	SPP1		-64687	169179	Epithelia Healthy						-58752.8	169602	Other		-59244.3	169617	ITGB6
-26617.4	164706	Fibroblast		-27093	164753	SPP1		-43597	139100	Epithelia Healthy		-43328.1	138460	SPP1		-64689	169182	Epithelia Healthy						-58753.8	169604	Other		-59230.8	169632	ITGB6
-26609.4	164690	Fibroblast		-27880.3	164757	SPP1		-43592	139105	Epithelia Healthy		-43327.7	138446	SPP1		-64691	169186	Epithelia Healthy						-58757.8	169614	Other		-59234.8	169640	ITGB6
-26609.4	164686	Fibroblast		-27882.9	164760	SPP1		-43589	139107	Epithelia Healthy		-43332.2	138438	SPP1		-64692	169191	Epithelia Healthy						-58767.8	169663	Other		-59134.2	169555	ITGB6
-26616.4	164679	Fibroblast		-27816.9	164743	SPP1		-43584	139109	Epithelia Healthy		-43333.2	138437	SPP1		-64692	169208	Epithelia Healthy						-58766.8	169664	Other		-58749.4	169358	ITGB6
-26624.4	164673	Fibroblast		-27790.2	164763	SPP1		-43579	139110	Epithelia Healthy		-43331.7	138433	SPP1		-64691	169213	Epithelia Healthy						-58757.8	169670	Other		-59192.3	169323	ITGB6
-26627.4	164671	Fibroblast		-27766.8	164767	SPP1		-43574	139110	Epithelia Healthy		-43341.1	138427	SPP1		-64687	169221	Epithelia Healthy						-58752.8	169671	Other		-59157.8	169361	ITGB6
-26631.4	164669	Fibroblast		-26626.2	164723	SPP1		-43386	139058	Epithelia Healthy		-43328.5	138425	SPP1		-64683	169227	Epithelia Healthy						-58747.8	169671	Other		-59192.4	169323	ITGB6
-26643.4	164669	Fibroblast		-26787.5	164742	SPP1		-43381	139057	Epithelia Healthy		-43349.2	138405	SPP1		-64682	169228	Epithelia Healthy						-58767.8	169662	Other		-59194.8	169344	ITGB6
-26647.4	164670	Fibroblast		-27472.8	164680	SPP1		-43375	139055	Epithelia Healthy		-43358.8	138464	SPP1		-64679	169230	Epithelia Healthy						-58760.8	169651	Other		-59178.1	169334	ITGB6
-26660.4	164675	Fibroblast		-27472.7	164679	SPP1		-43372	139053	Epithelia Healthy		-43359.1	138431	SPP1		-64672	169234	Epithelia Healthy						-58750.8	169599	Other		-59172.9	169362	ITGB6
-26666.4	164679	Fibroblast		-27519.1	164717	SPP1		-43363	139044	Epithelia Healthy		-43381.6	138421	SPP1		-64667	169235	Epithelia Healthy						-58750.8	169594	Other		-59171.3	169305	ITGB6
-26669.4	164682	Fibroblast		-27517.3	164689	SPP1		-43357	139035	Epithelia Healthy		-43340.2	138419	SPP1		-64656	169235	Epithelia Healthy						-58752.8	169591	Other		-59146.3	169330	ITGB6
-26671.4	164685	Fibroblast		-27474	164721	SPP1		-43357	139017	Epithelia Healthy		-43336	138414	SPP1		-65448	169233	Fibroblast						-58755.8	169588	Other		-58961.8	169304	ITGB6
-26673.4	164691	Fibroblast		-26909.4	164689	SPP1		-43361	139007	Epithelia Healthy		-43358.5	138464	SPP1		-65444	169232	Fibroblast						-58758.8	169586	Other		-59068.7	169264	ITGB6
-26674.4	164696	Fibroblast		-26904.6	164684	SPP1		-43363	139004	Epithelia Healthy		-43363.2	138450	SPP1		-65443	169231	Fibroblast						-58772.8	169586	Other		-59069	169263	ITGB6
-26674.4	164701	Fibroblast		-26910.4	164683	SPP1		-43368	138999	Epithelia Healthy		-43360	138444	SPP1		-65439	169225	Fibroblast						-58776.8	169588	Other		-59067.2	169285	ITGB6
-26673.4	164706	Fibroblast		-26952.7	164659	SPP1		-43377	138993	Epithelia Healthy		-43355.4	138434	SPP1		-65431	169209	Fibroblast						-58779.8	169590	Other		-59221.9	169270	ITGB6
-26671.4	164712	Fibroblast		-26744.6	164676	SPP1		-43385	138991	Epithelia Healthy		-43335.6	138433	SPP1		-65430	169206	Fibroblast						-58780.8	169591	Other		-59198.7	169307	ITGB6
-26669.4	164715	Fibroblast		-26996.4	164543	SPP1		-43401	138991	Epithelia Healthy		-43341.1	138427	SPP1		-65430	169201	Fibroblast						-58780.8	169655	Other		-59248.8	169242	ITGB6
-26661.4	164723	Fibroblast		-26968.1	164556	SPP1		-43409	138993	Epithelia Healthy		-43365.9	138420	SPP1		-65431	169200	Fibroblast						-58779.8	169656	Other		-59200.7	169306	ITGB6
-26658.4	164725	Fibroblast		-27024.2	164630	SPP1		-43412	138995	Epithelia Healthy		-43361	138443	SPP1		-65442	169190	Fibroblast						-58774.8	169660	Other		-59240	169252	ITGB6
-26654.4	164727	Fibroblast		-27046.9	164596	SPP1		-43421	139004	Epithelia Healthy		-43325.2	138469	SPP1		-65444	169189	Fibroblast						-58771.8	169662	Other		-59234.5	169251	ITGB6
-26649.4	164728	Fibroblast		-26841.6	164619	SPP1		-43423	139007	Epithelia Healthy		-43368.2	138436	SPP1		-65461	169183	Fibroblast						-58767.8	169662	Other		-59191.4	169305	ITGB6
-26638.4	164728	Fibroblast		-26917.9	164614	SPP1		-43425	139015	Epithelia Healthy		-43319.2	138429	SPP1		-65474	169183	Fibroblast						-58794.8	169659	Fibroblast		-59206	169251	ITGB6
-26716.4	164702	Epithelia Injured		-26919.1	164569	SPP1		-43426	139020	Epithelia Healthy		-43376.1	138428	SPP1		-65475	169184	Fibroblast						-58788.8	169658	Fibroblast		-59245.9	169230	ITGB6
-26711.4	164701	Epithelia Injured		-26736.4	164607	SPP1		-43426	139031	Epithelia Healthy		-43366.5	138410	SPP1		-65476	169189	Fibroblast						-58782.8	169654	Fibroblast		-59262.3	169249	ITGB6
-26699.4	164695	Epithelia Injured		-26758.6	164568	SPP1		-43425	139036	Epithelia Healthy		-43364.2	138469	SPP1		-65476	169206	Fibroblast						-58781.8	169653	Fibroblast		-59174.4	169280	ITGB6
-26681.4	164685	Epithelia Injured		-26747.3	164543	SPP1		-43423	139042	Epithelia Healthy		-43315.3	138464	SPP1		-65475	169211	Fibroblast						-58779.8	169639	Fibroblast		-59181.2	169249	ITGB6
-26678.4	164683	Epithelia Injured		-26746.9	164543	SPP1		-43421	139045	Epithelia Healthy		-43319.8	138462	SPP1		-65465	169226	Fibroblast						-58779.8	169610	Fibroblast		-59180.1	169301	ITGB6
-26677.4	164682	Epithelia Injured		-27761.2	164550	SPP1		-43417	139049	Epithelia Healthy		-43328.1	138454	SPP1		-65461	169230	Fibroblast						-58781.8	169593	Fibroblast		-59175.3	169296	ITGB6
-26677.4	164671	Epithelia Injured		-27747.5	164521	SPP1		-43412	139053	Epithelia Healthy		-43352.8	138413	SPP1		-65458	169232	Fibroblast						-58782.8	169591	Fibroblast		-59155.7	169259	ITGB6
-26683.4	164667	Epithelia Injured		-27784.8	164510	SPP1		-43409	139055	Epithelia Healthy		-43347.1	138475	SPP1		-65453	169233	Fibroblast						-58790.8	169583	Fibroblast		-59178.9	169239	ITGB6
-26717.4	164645	Epithelia Injured		-27769.9	164504	SPP1		-43402	139057	Epithelia Healthy		-43363.7	138468	SPP1		-65448	169233	Fibroblast						-58792.8	169582	Fibroblast		-59147.4	169280	ITGB6
-26731.4	164645	Epithelia Injured		-27793.1	164549	SPP1		-43397	139058	Epithelia Healthy		-43334	138466	SPP1		-65527	169222	Fibroblast						-58799.8	169581	Fibroblast		-59186.7	169230	ITGB6
-26734.4	164647	Epithelia Injured		-27792.7	164548	SPP1		-43386	139058	Epithelia Healthy		-43319.8	138462	SPP1		-65515	169218	Fibroblast						-58823.8	169581	Fibroblast		-59396.8	169277	ITGB6
-26747.4	164660	Epithelia Injured		-26563.6	164511	SPP1		-43916	139052	Epithelia Healthy		-43327.2	138454	SPP1		-65512	169216	Fibroblast						-58825.8	169582	Fibroblast		-59130.5	169187	ITGB6
-26749.4	164663	Epithelia Injured		-26630.4	164514	SPP1		-43911	139051	Epithelia Healthy		-43362.7	138452	SPP1		-65511	169215	Fibroblast						-58832.8	169589	Fibroblast		-58722.8	169218	ITGB6
-26757.4	164689	Epithelia Injured		-26905.3	164536	SPP1		-43908	139049	Epithelia Healthy		-43371.5	138442	SPP1		-65509	169212	Fibroblast						-58834.8	169592	Fibroblast		-58757.1	169202	ITGB6
-26758.4	164694	Epithelia Injured		-27809	165824	SPP1		-43907	139048	Epithelia Healthy		-43324.7	138431	SPP1		-65505	169198	Fibroblast						-58836.8	169600	Fibroblast		-58708.6	169216	ITGB6
-26758.4	164695	Epithelia Injured		-26968.5	165847	SPP1		-43901	139039	Epithelia Healthy		-43339.5	138424	SPP1		-65505	169178	Fibroblast						-58837.8	169605	Fibroblast		-58926.1	169183	ITGB6
-26757.4	164700	Epithelia Injured		-27101.9	165825	SPP1		-43901	139027	Epithelia Healthy		-43326.8	138422	SPP1		-65507	169174	Fibroblast						-58837.8	169618	Fibroblast		-58898	169180	ITGB6
-26750.4	164701	Epithelia Injured		-26922.1	165836	SPP1		-43903	139023	Epithelia Healthy		-43328.9	138471	SPP1		-65509	169171	Fibroblast						-58834.8	169633	Fibroblast		-59364.7	169194	ITGB6
-26740.4	164702	Epithelia Injured		-26933.4	165835	SPP1		-43905	139020	Epithelia Healthy		-43351.2	138422	SPP1		-65510	169170	Fibroblast						-58830.8	169641	Fibroblast		-59403.3	169210	ITGB6
-26716.4	164702	Epithelia Injured		-26668.6	165817	SPP1		-43922	139003	Epithelia Healthy		-42993.6	138428	SPP1		-65519	169164	Fibroblast						-58824.8	169650	Fibroblast		-58815.3	169223	ITGB6
-27986.4	164696	Other		-26840.8	165773	SPP1		-43925	139001	Epithelia Healthy		-42983	138425	SPP1		-65533	169164	Fibroblast						-58822.8	169652	Fibroblast		-59250.2	169150	ITGB6
-27981.4	164695	Other		-26851.2	165765	SPP1		-43931	138999	Epithelia Healthy		-42910.6	138415	SPP1		-65537	169166	Fibroblast						-58813.8	169658	Fibroblast		-59261.4	169149	ITGB6
-27978.4	164693	Other		-26883.5	165757	SPP1		-43941	138999	Epithelia Healthy		-42974.1	138439	SPP1		-65540	169168	Fibroblast						-58808.8	169659	Fibroblast		-59230.4	169167	ITGB6
-27975.4	164690	Other		-26905.9	165743	SPP1		-43949	139005	Epithelia Healthy		-42992.2	138424	SPP1		-65551	169179	Fibroblast						-58794.8	169659	Fibroblast		-59230.4	169167	ITGB6
-27973.4	164687	Other		-26886.7	165706	SPP1		-43954	139010	Epithelia Healthy		-42906	138422	SPP1		-65557	169187	Fibroblast						-58187.8	169635	Fibroblast		-59185.9	169169	ITGB6
-27969.4	164677	Other		-26870.8	165729	SPP1		-43956	139014	Epithelia Healthy		-42931.2	138407	SPP1		-65559	169190	Fibroblast						-58182.8	169634	Fibroblast		-59186.3	169169	ITGB6
-27969.4	164657	Other		-27146	165720	SPP1		-43956	139029	Epithelia Healthy		-42960.2	138401	SPP1		-65563	169198	Fibroblast						-58174.8	169630	Fibroblast		-59158.7	169143	ITGB6
-27971.4	164653	Other		-27145.8	165720	SPP1		-43955	139034	Epithelia Healthy		-42964.8	138451	SPP1		-65564	169203	Fibroblast						-58171.8	169628	Fibroblast		-58825.1	169153	ITGB6
-27973.4	164650	Other		-27152.1	165721	SPP1		-43949	139043	Epithelia Healthy		-42961.3	138451	SPP1		-65564	169206	Fibroblast						-58170.8	169627	Fibroblast		-58761.4	169154	ITGB6
-27980.4	164643	Other		-27151.9	165721	SPP1		-43947	139045	Epithelia Healthy		-42960.4	138442	SPP1		-65562	169208	Fibroblast						-58164.8	169618	Fibroblast		-58738.9	169179	ITGB6
-27983.4	164641	Other		-27315.8	165723	SPP1		-43938	139051	Epithelia Healthy		-42924.1	138441	SPP1		-65546	169221	Fibroblast						-58164.8	169604	Fibroblast		-59265.6	169138	ITGB6
-27999.4	164641	Other		-27296.5	165728	SPP1		-43933	139052	Epithelia Healthy		-42962.2	138435	SPP1		-65531	169222	Fibroblast						-58170.8	169595	Fibroblast		-58754.9	169043	ITGB6
-28007.4	164643	Other		-27315.4	165723	SPP1		-43916	139052	Epithelia Healthy		-42972.8	138430	SPP1		-65527	169222	Fibroblast						-58175.8	169590	Fibroblast		-58745.7	169068	ITGB6
-28010.4	164645	Other		-27323.9	165700	SPP1		-42870	139038	Other		-42973.1	138413	SPP1		-64522	169227	Epithelia Healthy						-58178.8	169588	Fibroblast		-59187.9	169041	ITGB6
-28011.4	164646	Other		-27328.1	165735	SPP1		-42865	139037	Other		-42895.1	138408	SPP1		-64517	169226	Epithelia Healthy						-58196.8	169588	Fibroblast		-59194	169064	ITGB6
-28013.4	164649	Other		-27096.8	165710	SPP1		-42859	139035	Other		-42967.1	138442	SPP1		-64508	169220	Epithelia Healthy						-58199.8	169590	Fibroblast		-59169.4	169055	ITGB6
-28014.4	164654	Other		-27068.3	165700	SPP1		-42856	139033	Other		-42920.6	138435	SPP1		-64503	169215	Epithelia Healthy						-58204.8	169595	Fibroblast		-59186.1	169069	ITGB6
-28014.4	164669	Other		-26998.5	165671	SPP1		-42851	139028	Other		-42954.5	138451	SPP1		-64501	169212	Epithelia Healthy						-58206.8	169598	Fibroblast		-59187.8	169041	ITGB6
-28013.4	164674	Other		-26998.5	165671	SPP1		-42849	139025	Other		-42976.5	138434	SPP1		-64501	169190	Epithelia Healthy						-58208.8	169606	Fibroblast		-59177	169084	ITGB6
-28011.4	164677	Other		-27082.9	165632	SPP1		-42849	139007	Other		-42927.9	138431	SPP1		-64505	169182	Epithelia Healthy						-58209.8	169611	Fibroblast		-59292.2	169068	ITGB6
-27995.4	164693	Other		-27078.1	165623	SPP1		-42853	138995	Other		-42969.3	138416	SPP1		-64507	169179	Epithelia Healthy						-58209.8	169614	Fibroblast		-59241.6	169036	ITGB6
-27992.4	164695	Other		-27687.7	165628	SPP1		-42855	138991	Other		-42973	138413	SPP1		-64512	169174	Epithelia Healthy						-58208.8	169619	Fibroblast		-59284	169031	ITGB6
-27987.4	164696	Other		-27862.5	165620	SPP1		-42857	138988	Other		-42929.5	138449	SPP1		-64515	169172	Epithelia Healthy						-58206.8	169624	Fibroblast		-59227.5	169022	ITGB6
-27986.4	164696	Other		-26742.7	165564	SPP1		-42858	138987	Other		-42984.8	138430	SPP1		-64535	169172	Epithelia Healthy						-58204.8	169627	Fibroblast		-59242	169045	ITGB6
-26670.4	164680	Epithelia Healthy		-27982.1	165497	SPP1		-42894	138987	Other		-42907.9	138423	SPP1		-64544	169178	Epithelia Healthy						-58203.8	169628	Fibroblast		-59247.7	169034	ITGB6
-26667.4	164679	Epithelia Healthy		-27824.4	165502	SPP1		-42895	138988	Other		-42923	138417	SPP1		-64549	169183	Epithelia Healthy						-58198.8	169632	Fibroblast		-59213.5	169017	ITGB6
-26638.4	164668	Epithelia Healthy		-27830.9	165497	SPP1		-42897	138995	Other		-42940.4	138438	SPP1		-64551	169186	Epithelia Healthy						-58195.8	169634	Fibroblast		-59277.4	169066	ITGB6
-26636.4	164667	Epithelia Healthy		-27832.6	165492	SPP1		-42898	139000	Other		-42914.7	138424	SPP1		-64552	169191	Epithelia Healthy						-58190.8	169635	Fibroblast		-59232.7	169025	ITGB6
-26629.4	164660	Epithelia Healthy		-27041.1	165258	SPP1		-42898	139003	Other		-42935.8	138458	SPP1		-64552	169206	Epithelia Healthy						-58187.8	169635	Fibroblast		-59283.4	169013	ITGB6
-26627.4	164657	Epithelia Healthy		-27098.5	165258	SPP1		-42895	139018	Other		-42935.4	138442	SPP1		-64551	169211	Epithelia Healthy						-58022.8	169628	Epithelia Healthy		-59233.3	169012	ITGB6
-26627.4	164645	Epithelia Healthy		-27153.3	165256	SPP1		-42891	139026	Other		-43188	138428	SPP1		-64549	169214	Epithelia Healthy						-58019.8	169626	Epithelia Healthy		-59287.2	169048	ITGB6
-26629.4	164642	Epithelia Healthy		-27090.5	165191	SPP1		-42889	139029	Other		-43137.5	138412	SPP1		-64545	169219	Epithelia Healthy						-58018.8	169625	Epithelia Healthy		-58750.7	169021	ITGB6
-26630.4	164641	Epithelia Healthy		-27097.8	165189	SPP1		-42883	139035	Other		-43164	138388	SPP1		-64544	169220	Epithelia Healthy						-58010.8	169615	Epithelia Healthy		-58724.8	168988	ITGB6
-26650.4	164625	Epithelia Healthy		-27095.4	165239	SPP1		-42880	139037	Other		-43134.2	138387	SPP1		-64539	169224	Epithelia Healthy						-58006.8	169609	Epithelia Healthy		-58717.6	168976	ITGB6
-26653.4	164623	Epithelia Healthy		-27081.6	165200	SPP1		-42875	139038	Other		-43169	138385	SPP1		-64536	169226	Epithelia Healthy						-58005.8	169607	Epithelia Healthy		-58718.5	168958	ITGB6
-26665.4	164617	Epithelia Healthy		-27093.2	165226	SPP1		-42870	139038	Other		-43192.3	138384	SPP1		-64531	169227	Epithelia Healthy						-58005.8	169601	Epithelia Healthy		-58697	168955	ITGB6
-26679.4	164617	Epithelia Healthy		-27093.3	165227	SPP1		-42916	139036	Epithelia Healthy		-43174.9	138384	SPP1		-64522	169227	Epithelia Healthy						-58010.8	169590	Epithelia Healthy		-58705.8	168950	ITGB6
-26694.4	164624	Epithelia Healthy		-27085.6	165219	SPP1		-42911	139035	Epithelia Healthy		-43176.4	138375	SPP1		-65656	169223	Other						-58014.8	169582	Epithelia Healthy		-58678.7	168942	ITGB6
-26702.4	164629	Epithelia Healthy		-27120.1	165198	SPP1		-42907	139033	Epithelia Healthy		-43139	138373	SPP1		-65651	169222	Other						-58018.8	169578	Epithelia Healthy		-58100.9	168918	ITGB6
-26710.4	164635	Epithelia Healthy		-26854.2	165239	SPP1		-42904	139031	Epithelia Healthy		-43179.7	138366	SPP1		-65643	169218	Other						-58024.8	169574	Epithelia Healthy		-58321.4	168831	ITGB6
-26716.4	164640	Epithelia Healthy		-26900	165245	SPP1		-42903	139030	Epithelia Healthy		-43190.6	138384	SPP1		-65640	169216	Other						-58037.8	169569	Epithelia Healthy		-58265	168783	ITGB6
-26717.4	164641	Epithelia Healthy		-26899.3	165245	SPP1		-42901	139027	Epithelia Healthy		-43150.6	138428	SPP1		-65603	169179	Other						-58041.8	169569	Epithelia Healthy		-58077	168535	ITGB6
-26717.4	164644	Epithelia Healthy		-27634.3	165214	SPP1		-42897	139019	Epithelia Healthy		-43206.9	138424	SPP1		-65601	169176	Other						-58043.8	169570	Epithelia Healthy		-59145.7	168503	ITGB6
-26715.4	164647	Epithelia Healthy		-27602.4	165213	SPP1		-42897	139008	Epithelia Healthy		-43125.5	138403	SPP1		-65599	169172	Other						-58048.8	169575	Epithelia Healthy		-58035.1	168510	ITGB6
-26712.4	164651	Epithelia Healthy		-27598.7	165201	SPP1		-42899	139003	Epithelia Healthy		-43127.2	138397	SPP1		-65598	169167	Other						-58050.8	169578	Epithelia Healthy		-58558.8	168504	ITGB6
-26711.4	164652	Epithelia Healthy		-27646.3	165201	SPP1		-42901	138999	Epithelia Healthy		-43218.4	138397	SPP1		-65598	169162	Other						-58054.8	169586	Epithelia Healthy		-59044.8	169711	ITGB6
-26702.4	164660	Epithelia Healthy		-27643.1	165231	SPP1		-42903	138996	Epithelia Healthy		-43207.2	138392	SPP1		-65599	169161	Other						-58055.8	169591	Epithelia Healthy		-59206.9	169359	ITGB6
-26675.4	164681	Epithelia Healthy		-27643.6	165219	SPP1		-42908	138991	Epithelia Healthy		-43201.8	138391	SPP1		-65604	169159	Other						-58055.8	169600	Epithelia Healthy		-59206.9	169359	ITGB6
-26670.4	164680	Epithelia Healthy		-27653.5	165194	SPP1		-42911	138989	Epithelia Healthy		-43210.5	138387	SPP1		-65628	169159	Other						-58054.8	169605	Epithelia Healthy		-59206.8	169346	ITGB6
-27011.4	164655	Epithelia Healthy		-27637.1	165192	SPP1		-42914	138988	Epithelia Healthy		-43156.8	138384	SPP1		-65656	169162	Other						-58052.8	169609	Epithelia Healthy		-59268.2	169240	ITGB6
-26995.4	164649	Epithelia Healthy		-27207	165210	SPP1		-42918	138988	Epithelia Healthy		-43201.9	138383	SPP1		-65657	169163	Other						-58038.8	169623	Epithelia Healthy		-58767.9	169179	ITGB6
-26984.4	164642	Epithelia Healthy		-27194.6	165194	SPP1		-42924	138991	Epithelia Healthy		-43202.8	138382	SPP1		-65679	169203	Other						-58027.8	169629	Epithelia Healthy		-58767.9	169179	ITGB6
-26983.4	164641	Epithelia Healthy		-27206.9	165206	SPP1		-42929	138995	Epithelia Healthy		-43155.7	138367	SPP1		-65679	169204	Other						-58022.8	169628	Epithelia Healthy		-58309.6	169871	MMP7
-26971.4	164614	Epithelia Healthy		-27788.4	165184	SPP1		-42931	138997	Epithelia Healthy		-43193.8	138367	SPP1		-65677	169213	Other						-58985.8	169623	Epithelia Inflammatory		-58820.5	169844	MMP7
-26965.4	164600	Epithelia Healthy		-27344.2	165066	SPP1		-42933	139002	Epithelia Healthy		-43166.3	138363	SPP1		-65676	169216	Other						-58980.8	169622	Epithelia Inflammatory		-58831.7	169847	MMP7
-26952.4	164547	Epithelia Healthy		-27091	165035	SPP1		-42934	139005	Epithelia Healthy		-43181.1	138355	SPP1		-65671	169220	Other						-58971.8	169616	Epithelia Inflammatory		-58865.9	169835	MMP7
-26952.4	164543	Epithelia Healthy		-27128.5	165027	SPP1		-42934	139030	Epithelia Healthy		-43165.6	138438	SPP1		-65668	169222	Other						-58966.8	169611	Epithelia Inflammatory		-58884.3	169804	MMP7
-26955.4	164541	Epithelia Healthy		-27093.6	165048	SPP1		-42931	139033	Epithelia Healthy		-43199.8	138421	SPP1		-65663	169223	Other						-58965.8	169603	Epithelia Inflammatory		-58042.4	169810	MMP7
-26983.4	164531	Epithelia Healthy		-27191.2	164992	SPP1		-42928	139035	Epithelia Healthy		-43156.5	138385	SPP1		-65656	169223	Other						-58965.8	169587	Epithelia Inflammatory		-58035.4	169820	MMP7
-27003.4	164525	Epithelia Healthy		-27193.1	165026	SPP1		-42923	139036	Epithelia Healthy		-43202.6	138382	SPP1		-65272	169223	Fibroblast						-58970.8	169582	Epithelia Inflammatory		-58032.4	169845	MMP7
-27027.4	164525	Epithelia Healthy		-27195.5	165016	SPP1		-42916	139036	Epithelia Healthy		-43160.1	138439	SPP1		-65267	169222	Fibroblast						-58986.8	169574	Epithelia Inflammatory		-58086.4	169801	MMP7
-27043.4	164531	Epithelia Healthy		-27204.2	164997	SPP1		-42748	139738	Epithelia Healthy		-43159.5	138439	SPP1		-65264	169220	Fibroblast						-58992.8	169572	Epithelia Inflammatory		-58070.8	169791	MMP7
-27046.4	164533	Epithelia Healthy		-27195.5	165016	SPP1		-42715	139716	Epithelia Healthy		-43203.9	138427	SPP1		-65263	169219	Fibroblast						-58998.8	169571	Epithelia Inflammatory		-58082.1	169788	MMP7
-27047.4	164534	Epithelia Healthy		-27172.9	165004	SPP1		-42705	139709	Epithelia Healthy		-43141.3	138407	SPP1		-65261	169216	Fibroblast						-59005.8	169571	Epithelia Inflammatory		-58056.2	169795	MMP7
-27049.4	164537	Epithelia Healthy		-27874.6	164968	SPP1		-42705	139699	Epithelia Healthy		-43219.1	138404	SPP1		-65259	169212	Fibroblast						-59008.8	169572	Epithelia Inflammatory		-58982.5	169826	MMP7
-27050.4	164542	Epithelia Healthy		-27868.9	164969	SPP1		-42707	139693	Epithelia Healthy		-43218.9	138403	SPP1		-65259	169198	Fibroblast						-59010.8	169573	Epithelia Inflammatory		-58991.3	169823	MMP7
-27054.4	164576	Epithelia Healthy		-27868.5	164979	SPP1		-42717	139678	Epithelia Healthy		-43209	138402	SPP1		-65260	169185	Fibroblast						-59011.8	169574	Epithelia Inflammatory		-58085.7	169820	MMP7
-27054.4	164585	Epithelia Healthy		-27868.5	164969	SPP1		-42726	139669	Epithelia Healthy		-43131.3	138401	SPP1		-65261	169180	Fibroblast						-59011.8	169592	Epithelia Inflammatory		-58141.5	169774	MMP7
-27053.4	164590	Epithelia Healthy		-27920.8	164955	SPP1		-42734	139663	Epithelia Healthy		-43212.2	138400	SPP1		-65263	169176	Fibroblast						-59010.8	169597	Epithelia Inflammatory		-58084.5	169817	MMP7
-27051.4	164596	Epithelia Healthy		-27915.7	164951	SPP1		-42738	139663	Epithelia Healthy		-43157.3	138396	SPP1		-65264	169175	Fibroblast						-59004.8	169609	Epithelia Inflammatory		-58101	169800	MMP7
-27027.4	164649	Epithelia Healthy		-27879	164956	SPP1		-42766	139691	Epithelia Healthy		-43206.4	138391	SPP1		-65276	169168	Fibroblast						-59000.8	169615	Epithelia Inflammatory		-58797.7	169825	MMP7
-27025.4	164652	Epithelia Healthy		-27879.9	164993	SPP1		-42775	139701	Epithelia Healthy		-43210.2	138386	SPP1		-65280	169166	Fibroblast						-58995.8	169620	Epithelia Inflammatory		-58867.2	169758	MMP7
-27024.4	164653	Epithelia Healthy		-27912.1	164946	SPP1		-42775	139704	Epithelia Healthy		-43160.6	138385	SPP1		-65298	169166	Fibroblast						-58992.8	169622	Epithelia Inflammatory		-58867.2	169758	MMP7
-27021.4	164655	Epithelia Healthy		-27868	164977	SPP1		-42769	139718	Epithelia Healthy		-43191.5	138381	SPP1		-65304	169170	Fibroblast						-58987.8	169623	Epithelia Inflammatory		-58885.9	169796	MMP7
-27016.4	164656	Epithelia Healthy		-27872	164993	SPP1		-42767	139721	Epithelia Healthy		-43205.3	138372	SPP1		-65309	169175	Fibroblast						-58985.8	169623	Epithelia Inflammatory		-58866.1	169766	MMP7
-27011.4	164655	Epithelia Healthy		-27884.5	164988	SPP1		-42759	139731	Epithelia Healthy		-43195.1	138430	SPP1		-65311	169178	Fibroblast						-58946.8	169622	Epithelia Inflammatory		-58153	169685	MMP7
-26838.4	164650	Epithelia Injured		-27909	164940	SPP1		-42755	139735	Epithelia Healthy		-43146	138426	SPP1		-65312	169183	Fibroblast						-58924.8	169617	Epithelia Inflammatory		-58158.1	169698	MMP7
-26833.4	164649	Epithelia Injured		-27871	164989	SPP1		-42752	139737	Epithelia Healthy		-43134.5	138422	SPP1		-65312	169204	Fibroblast						-58921.8	169616	Epithelia Inflammatory		-58108.2	169699	MMP7
-26814.4	164639	Epithelia Injured		-27883.1	164983	SPP1		-42749	139738	Epithelia Healthy		-43141.8	138420	SPP1		-65311	169209	Fibroblast						-58914.8	169609	Epithelia Inflammatory		-58144.2	169657	MMP7
-26814.4	164629	Epithelia Injured		-27908.9	164940	SPP1		-42748	139738	Epithelia Healthy		-43210.8	138406	SPP1		-65292	169221	Fibroblast						-58912.8	169606	Epithelia Inflammatory		-58322.9	169537	MMP7
-26815.4	164621	Epithelia Injured		-27866.4	164973	SPP1		-43120	139010	Epithelia Healthy		-43161.6	138390	SPP1		-65286	169223	Fibroblast						-58908.8	169596	Epithelia Inflammatory		-59495.9	169497	MMP7
-26821.4	164599	Epithelia Injured		-27877	164955	SPP1		-43115	139009	Epithelia Healthy		-43165.1	138378	SPP1		-65272	169223	Fibroblast						-58906.8	169590	Epithelia Inflammatory		-59495.8	169496	MMP7
-26827.4	164585	Epithelia Injured		-27884.3	164957	SPP1		-43107	139007	Epithelia Healthy		-43194.9	138378	SPP1		-65679	169202	Other						-58906.8	169570	Epithelia Inflammatory		-59491.5	169512	MMP7
-26833.4	164577	Epithelia Injured		-27009.1	164991	SPP1		-43104	139005	Epithelia Healthy		-43210.1	138372	SPP1		-65677	169201	Other						-58908.8	169564	Epithelia Inflammatory		-59153.2	169365	MMP7
-26853.4	164554	Epithelia Injured		-26925.1	164840	SPP1		-43095	138996	Epithelia Healthy		-43182.8	138443	SPP1		-65671	169197	Other						-58910.8	169561	Epithelia Inflammatory		-59132.3	169340	MMP7
-26856.4	164554	Epithelia Injured		-26924.9	164840	SPP1		-43093	138993	Epithelia Healthy		-43212.8	138419	SPP1		-65667	169193	Other						-58915.8	169556	Epithelia Inflammatory		-59127.8	169325	MMP7
-26861.4	164555	Epithelia Injured		-26951.3	164830	SPP1		-43091	138985	Epithelia Healthy		-43185.4	138385	SPP1		-65658	169172	Other						-58918.8	169554	Epithelia Inflammatory		-59169.6	169373	MMP7
-26869.4	164559	Epithelia Injured		-26944.2	164844	SPP1		-43091	138973	Epithelia Healthy		-43206.9	138381	SPP1		-65658	169164	Other						-58922.8	169552	Epithelia Inflammatory		-59204.2	169269	MMP7
-26872.4	164561	Epithelia Injured		-26940	164838	SPP1		-43093	138965	Epithelia Healthy		-43190.9	138380	SPP1		-65667	169160	Other						-58932.8	169552	Epithelia Inflammatory		-59240.1	169211	MMP7
-26873.4	164562	Epithelia Injured		-26944.2	164810	SPP1		-43095	138962	Epithelia Healthy		-43207.5	138426	SPP1		-65681	169156	Other						-58937.8	169554	Epithelia Inflammatory		-59241.5	169209	MMP7
-26875.4	164565	Epithelia Injured		-27397.9	164790	SPP1		-43102	138955	Epithelia Healthy		-43199.9	138424	SPP1		-65697	169156	Other						-58939.8	169555	Epithelia Inflammatory		-59238.6	169255	MMP7
-26876.4	164567	Epithelia Injured		-27391.1	164781	SPP1		-43117	138955	Epithelia Healthy		-43149.6	138419	SPP1		-65700	169158	Other						-58943.8	169558	Epithelia Inflammatory		-59238.5	169254	MMP7
-26878.4	164574	Epithelia Injured		-27744.9	164739	SPP1		-43127	138957	Epithelia Healthy		-43202.4	138415	SPP1		-65707	169165	Other						-58948.8	169562	Epithelia Inflammatory		-59215.5	169298	MMP7
-26887.4	164625	Epithelia Injured		-27765.1	164705	SPP1		-43130	138958	Epithelia Healthy		-43212.1	138413	SPP1		-65709	169168	Other						-58963.8	169588	Epithelia Inflammatory		-59204	169282	MMP7
-26887.4	164631	Epithelia Injured		-27744	164707	SPP1		-43132	138959	Epithelia Healthy		-43194.8	138378	SPP1		-65710	169173	Other						-58965.8	169604	Epithelia Inflammatory		-59234.7	169242	MMP7
-26885.4	164634	Epithelia Injured		-27767.1	164735	SPP1		-43138	138963	Epithelia Healthy		-43189.2	138376	SPP1		-65710	169178	Other						-58965.8	169610	Epithelia Inflammatory		-59241.8	169238	MMP7
-26884.4	164635	Epithelia Injured		-27758.2	164734	SPP1		-43145	138970	Epithelia Healthy		-43184.3	138370	SPP1		-65709	169180	Other						-58964.8	169612	Epithelia Inflammatory		-59234.6	169254	MMP7
-26881.4	164637	Epithelia Injured		-27749.1	164735	SPP1		-43147	138973	Epithelia Healthy		-43218	138409	SPP1		-65706	169183	Other						-58960.8	169616	Epithelia Inflammatory		-59233.4	169259	MMP7
-26850.4	164649	Epithelia Injured		-27567.6	164723	SPP1		-43148	138978	Epithelia Healthy		-43161.7	138390	SPP1		-65693	169193	Other						-58955.8	169620	Epithelia Inflammatory		-59234.4	169299	MMP7
-26845.4	164650	Epithelia Injured		-27574.5	164750	SPP1		-43148	138985	Epithelia Healthy		-43200.2	138425	SPP1		-65681	169202	Other						-58952.8	169622	Epithelia Inflammatory		-59197.8	169291	MMP7
-26838.4	164650	Epithelia Injured		-26756.8	164701	SPP1		-43147	138990	Epithelia Healthy		-43144.9	138410	SPP1		-65679	169202	Other						-58946.8	169622	Epithelia Inflammatory		-59240.6	169267	MMP7
-26966.4	164642	Epithelia Healthy		-27549.9	164712	SPP1		-43145	138994	Epithelia Healthy		-43216.7	138409	SPP1		-64461	169206	Other						-58669.8	169607	Epithelia Healthy		-59226.4	169250	MMP7
-26946.4	164640	Epithelia Healthy		-27519.6	164717	SPP1		-43141	139000	Epithelia Healthy		-43217.4	138400	SPP1		-64459	169204	Other						-58664.8	169606	Epithelia Healthy		-59174	169295	MMP7
-26894.4	164630	Epithelia Healthy		-27547	164672	SPP1		-43136	139005	Epithelia Healthy		-43148.8	138415	SPP1		-64445	169189	Other						-58655.8	169600	Epithelia Healthy		-59162.2	169281	MMP7
-26889.4	164629	Epithelia Healthy		-27549.4	164735	SPP1		-43133	139007	Epithelia Healthy		-43200.8	138415	SPP1		-64424	169165	Other						-58650.8	169595	Epithelia Healthy		-59191.8	169246	MMP7
-26888.4	164628	Epithelia Healthy		-27541.7	164718	SPP1		-43128	139009	Epithelia Healthy		-43199.5	138394	SPP1		-64424	169161	Other						-58648.8	169592	Epithelia Healthy		-59189.8	169237	MMP7
-26881.4	164606	Epithelia Healthy		-27531.6	164705	SPP1		-43123	139010	Epithelia Healthy		-43157.8	138437	SPP1		-64425	169158	Other						-58646.8	169584	Epithelia Healthy		-59176.3	169202	MMP7
-26880.4	164602	Epithelia Healthy		-27548.7	164689	SPP1		-43120	139010	Epithelia Healthy		-43200.3	138402	SPP1		-64427	169155	Other						-58646.8	169562	Epithelia Healthy		-59162	169266	MMP7
-26878.4	164593	Epithelia Healthy		-26996.9	164702	SPP1		-42895	138987	Fibroblast		-43189.3	138401	SPP1		-64431	169151	Other						-58648.8	169556	Epithelia Healthy		-59187	169221	MMP7
-26878.4	164564	Epithelia Healthy		-27033.5	164722	SPP1		-42857	138986	Fibroblast		-43193.8	138397	SPP1		-64434	169149	Other						-58654.8	169547	Epithelia Healthy		-59177.6	169205	MMP7
-26879.4	164562	Epithelia Healthy		-27038.2	164700	SPP1		-42855	138984	Fibroblast		-43150.8	138396	SPP1		-64444	169149	Other						-58659.8	169542	Epithelia Healthy		-59189.9	169202	MMP7
-26880.4	164561	Epithelia Healthy		-27004.6	164727	SPP1		-42853	138981	Fibroblast		-43281.1	138392	SPP1		-64447	169150	Other						-58662.8	169540	Epithelia Healthy		-59188.9	169202	MMP7
-26883.4	164559	Epithelia Healthy		-27008	164717	SPP1		-42853	138963	Fibroblast		-43327.7	138416	SPP1		-64451	169152	Other						-58666.8	169538	Epithelia Healthy		-59182.9	169187	MMP7
-26903.4	164551	Epithelia Healthy		-27245.8	164707	SPP1		-42854	138962	Fibroblast		-43326.5	138408	SPP1		-64454	169154	Other						-58684.8	169538	Epithelia Healthy		-59182.9	169205	MMP7
-26908.4	164550	Epithelia Healthy		-27264.6	164662	SPP1		-42892	138934	Fibroblast		-43267.9	138396	SPP1		-64464	169162	Other						-58688.8	169540	Epithelia Healthy		-59156.4	169255	MMP7
-26948.4	164546	Epithelia Healthy		-27259.5	164705	SPP1		-42898	138934	Fibroblast		-43263.8	138371	SPP1		-64469	169167	Other						-58691.8	169542	Epithelia Healthy		-59174.7	169243	MMP7
-26951.4	164546	Epithelia Healthy		-27469.9	164667	SPP1		-42901	138935	Fibroblast		-43257.9	138371	SPP1		-64475	169176	Other						-58692.8	169543	Epithelia Healthy		-59183.8	169208	MMP7
-26956.4	164555	Epithelia Healthy		-27454.2	164664	SPP1		-42904	138937	Fibroblast		-43274.4	138396	SPP1		-64476	169181	Other						-58698.8	169552	Epithelia Healthy		-59180.2	169238	MMP7
-26982.4	164627	Epithelia Healthy		-27459.1	164666	SPP1		-42909	138942	Fibroblast		-43298.7	138390	SPP1		-64476	169192	Other						-58702.8	169562	Epithelia Healthy		-59145.8	169287	MMP7
-26982.4	164641	Epithelia Healthy		-27470.9	164617	SPP1		-42911	138945	Fibroblast		-43290.8	138382	SPP1		-64475	169197	Other						-58703.8	169567	Epithelia Healthy		-59142.3	169269	MMP7
-26980.4	164642	Epithelia Healthy		-27463.3	164614	SPP1		-42912	138950	Fibroblast		-43300.9	138426	SPP1		-64473	169200	Other						-58703.8	169572	Epithelia Healthy		-59171.5	169243	MMP7
-26966.4	164642	Epithelia Healthy		-27470.5	164617	SPP1		-42912	138965	Fibroblast		-43328.8	138400	SPP1		-64469	169204	Other						-58702.8	169577	Epithelia Healthy		-59189.7	169231	MMP7
-26806.4	164640	Epithelia Healthy		-27437.9	164610	SPP1		-42911	138970	Fibroblast		-43298.6	138390	SPP1		-64466	169206	Other						-58698.8	169585	Epithelia Healthy		-59142.3	169269	MMP7
-26801.4	164639	Epithelia Healthy		-26700.7	164594	SPP1		-42909	138974	Fibroblast		-43273.8	138390	SPP1		-64461	169206	Other						-58688.8	169600	Epithelia Healthy		-59173.5	169214	MMP7
-26798.4	164637	Epithelia Healthy		-26708.2	164586	SPP1		-42905	138980	Fibroblast		-43287.7	138389	SPP1		-65418	169197	Epithelia Healthy						-58684.8	169604	Epithelia Healthy		-58844.7	169247	MMP7
-26793.4	164632	Epithelia Healthy		-26694.9	164615	SPP1		-42904	138981	Fibroblast		-43324.1	138422	SPP1		-65410	169193	Epithelia Healthy						-58681.8	169606	Epithelia Healthy		-58850.9	169242	MMP7
-26787.4	164623	Epithelia Healthy		-26725.8	164575	SPP1		-42899	138985	Fibroblast		-43316.4	138431	SPP1		-65409	169192	Epithelia Healthy						-58676.8	169607	Epithelia Healthy		-59156.6	169208	MMP7
-26772.4	164563	Epithelia Healthy		-26674.8	164603	SPP1		-42896	138987	Fibroblast		-43323.6	138410	SPP1		-65409	169178	Epithelia Healthy						-58669.8	169607	Epithelia Healthy		-59151.6	169193	MMP7
-26772.4	164557	Epithelia Healthy		-26674.5	164603	SPP1		-42895	138987	Fibroblast		-43292.7	138385	SPP1		-65411	169175	Epithelia Healthy						-58435.8	169607	Epithelia Healthy		-59140.2	169193	MMP7
-26779.4	164512	Epithelia Healthy		-26700.4	164576	SPP1		-43452	138986	Epithelia Healthy		-43270.5	138379	SPP1		-65416	169170	Epithelia Healthy						-58430.8	169606	Epithelia Healthy		-59151.1	169192	MMP7
-26782.4	164509	Epithelia Healthy		-26728.1	164575	SPP1		-43447	138985	Epithelia Healthy		-43279.5	138385	SPP1		-65419	169168	Epithelia Healthy						-58421.8	169600	Epithelia Healthy		-59156.2	169202	MMP7
-26785.4	164507	Epithelia Healthy		-27180.5	164625	SPP1		-43443	138983	Epithelia Healthy		-43325.9	138415	SPP1		-65427	169168	Epithelia Healthy						-58418.8	169597	Epithelia Healthy		-59125.4	169197	MMP7
-26793.4	164503	Epithelia Healthy		-27191.4	164613	SPP1		-43440	138981	Epithelia Healthy		-43330.6	138410	SPP1		-65431	169170	Epithelia Healthy						-58416.8	169591	Epithelia Healthy		-59129	169188	MMP7
-26796.4	164502	Epithelia Healthy		-27181.8	164615	SPP1		-43431	138972	Epithelia Healthy		-43323.6	138402	SPP1		-65438	169176	Epithelia Healthy						-58414.8	169581	Epithelia Healthy		-59154.7	169193	MMP7
-26801.4	164502	Epithelia Healthy		-27144.7	164624	SPP1		-43429	138969	Epithelia Healthy		-43328.4	138399	SPP1		-65439	169177	Epithelia Healthy						-58413.8	169566	Epithelia Healthy		-59137.9	169191	MMP7
-26806.4	164503	Epithelia Healthy		-26658.3	164545	SPP1		-43427	138963	Epithelia Healthy		-43259.8	138385	SPP1		-65441	169180	Epithelia Healthy						-58413.8	169561	Epithelia Healthy		-59140.6	169189	MMP7
-26820.4	164509	Epithelia Healthy		-27159.3	164574	SPP1		-43427	138951	Epithelia Healthy		-43258.3	138378	SPP1		-65443	169186	Epithelia Healthy						-58414.8	169558	Epithelia Healthy		-58741.6	169242	MMP7
-26826.4	164515	Epithelia Healthy		-27173.4	164543	SPP1		-43429	138943	Epithelia Healthy		-43219.4	138377	SPP1		-65443	169189	Epithelia Healthy						-58416.8	169555	Epithelia Healthy		-58744.3	169215	MMP7
-26845.4	164538	Epithelia Healthy		-26543.9	164513	SPP1		-43433	138935	Epithelia Healthy		-43252.1	138379	SPP1		-65439	169194	Epithelia Healthy						-58418.8	169553	Epithelia Healthy		-58741.6	169242	MMP7
-26851.4	164547	Epithelia Healthy		-27727.3	165952	ITGB6		-43435	138933	Epithelia Healthy		-43251	138379	SPP1		-65432	169199	Epithelia Healthy						-58462.8	169553	Epithelia Healthy		-58927.3	169199	MMP7
-26853.4	164551	Epithelia Healthy		-27188.7	165813	ITGB6		-43441	138933	Epithelia Healthy		-43245.7	138422	SPP1		-65428	169201	Epithelia Healthy						-58464.8	169555	Epithelia Healthy		-58964.9	169190	MMP7
-26853.4	164553	Epithelia Healthy		-26861.6	165711	ITGB6		-43447	138934	Epithelia Healthy		-43228.4	138415	SPP1		-65418	169197	Epithelia Healthy						-58466.8	169558	Epithelia Healthy		-59246.8	169158	MMP7
-26813.4	164639	Epithelia Healthy		-27224.1	165425	ITGB6		-43450	138935	Epithelia Healthy		-43224.2	138415	SPP1		-65044	169199	Fibroblast						-58467.8	169563	Epithelia Healthy		-59268.9	169158	MMP7
-26809.4	164640	Epithelia Healthy		-27751.5	165469	ITGB6		-43482	138946	Epithelia Healthy		-43235.3	138411	SPP1		-65039	169198	Fibroblast						-58467.8	169584	Epithelia Healthy		-59246.1	169151	MMP7
-26806.4	164640	Epithelia Healthy		-27980.8	165434	ITGB6		-43483	138947	Epithelia Healthy		-43258.1	138391	SPP1		-65036	169196	Fibroblast						-58466.8	169589	Epithelia Healthy		-59246.1	169155	MMP7
-26746.4	164636	Epithelia Injured		-27936.1	165430	ITGB6		-43484	138952	Epithelia Healthy		-43249.8	138380	SPP1		-65031	169191	Fibroblast						-58460.8	169598	Epithelia Healthy		-59233.3	169144	MMP7
-26741.4	164635	Epithelia Injured		-26756.1	165373	ITGB6		-43484	138964	Epithelia Healthy		-43229.3	138372	SPP1		-65029	169188	Fibroblast						-58456.8	169602	Epithelia Healthy		-59161	169197	MMP7
-26738.4	164633	Epithelia Injured		-27843.5	165160	ITGB6		-43483	138969	Epithelia Healthy		-43214.4	138371	SPP1		-65028	169185	Fibroblast						-58453.8	169604	Epithelia Healthy		-59173.8	169184	MMP7
-26736.4	164631	Epithelia Injured		-26895.2	165199	ITGB6		-43481	138972	Epithelia Healthy		-43238.4	138369	SPP1		-65028	169176	Fibroblast						-58449.8	169606	Epithelia Healthy		-59133.2	169160	MMP7
-26733.4	164617	Epithelia Injured		-27895.1	165099	ITGB6		-43477	138977	Epithelia Healthy		-43223.4	138368	SPP1		-65030	169170	Fibroblast						-58444.8	169607	Epithelia Healthy		-59153.6	169189	MMP7
-26732.4	164612	Epithelia Injured		-27848.6	165127	ITGB6		-43473	138981	Epithelia Healthy		-43256	138428	SPP1		-65035	169161	Fibroblast						-58435.8	169607	Epithelia Healthy		-59150.1	169169	MMP7
-26732.4	164576	Epithelia Injured		-27513.3	165080	ITGB6		-43470	138983	Epithelia Healthy		-43235.1	138420	SPP1		-65038	169157	Fibroblast						-57999.8	169603	Epithelia Healthy		-59147.4	169120	MMP7
-26733.4	164574	Epithelia Injured		-27858.6	164996	ITGB6		-43466	138985	Epithelia Healthy		-43236	138419	SPP1		-65040	169155	Fibroblast						-57995.8	169602	Epithelia Healthy		-59172.3	169188	MMP7
-26734.4	164573	Epithelia Injured		-27284.6	164961	ITGB6		-43461	138986	Epithelia Healthy		-43228.1	138415	SPP1		-65049	169147	Fibroblast						-57994.8	169601	Epithelia Healthy		-59142	169185	MMP7
-26737.4	164571	Epithelia Injured		-27205.7	164905	ITGB6		-43452	138986	Epithelia Healthy		-43235.5	138405	SPP1		-65067	169132	Fibroblast						-57988.8	169591	Epithelia Healthy		-59165	169161	MMP7
-26767.4	164565	Epithelia Injured		-27066.8	164884	ITGB6		-43856	138980	Epithelia Healthy		-43245.7	138421	SPP1		-65073	169129	Fibroblast						-57976.8	169566	Epithelia Healthy		-59178.1	169158	MMP7
-26776.4	164565	Epithelia Injured		-27008.4	164873	ITGB6		-43851	138979	Epithelia Healthy		-43239.6	138417	SPP1		-65078	169129	Fibroblast						-57976.8	169558	Epithelia Healthy		-59158.5	169133	MMP7
-26781.4	164569	Epithelia Injured		-27071.5	164870	ITGB6		-43839	138975	Epithelia Healthy		-43258.3	138381	SPP1		-65080	169130	Fibroblast						-57978.8	169554	Epithelia Healthy		-59148.8	169108	MMP7
-26784.4	164572	Epithelia Injured		-27071.6	164870	ITGB6		-43824	138965	Epithelia Healthy		-43252.2	138419	SPP1		-65081	169131	Fibroblast						-57980.8	169551	Epithelia Healthy		-59167.8	169097	MMP7
-26790.4	164579	Epithelia Injured		-27047.3	164836	ITGB6		-43820	138961	Epithelia Healthy		-43224.3	138406	SPP1		-65083	169134	Fibroblast						-57987.8	169544	Epithelia Healthy		-59143.1	169107	MMP7
-26792.4	164585	Epithelia Injured		-27234	164842	ITGB6		-43820	138958	Epithelia Healthy		-43261.9	138395	SPP1		-65084	169137	Fibroblast						-57990.8	169542	Epithelia Healthy		-59148.5	169189	MMP7
-26792.4	164602	Epithelia Injured		-27199.3	164815	ITGB6		-43827	138933	Epithelia Healthy		-43246.4	138428	SPP1		-65085	169142	Fibroblast						-57994.8	169540	Epithelia Healthy		-59147.7	169181	MMP7
-26788.4	164619	Epithelia Injured		-27231.2	164839	ITGB6		-43831	138921	Epithelia Healthy		-43232	138418	SPP1		-65085	169143	Fibroblast						-58000.8	169538	Epithelia Healthy		-59129.4	169173	MMP7
-26787.4	164622	Epithelia Injured		-27233.5	164832	ITGB6		-43833	138919	Epithelia Healthy		-43234.7	138409	SPP1		-65083	169153	Fibroblast						-58016.8	169538	Epithelia Healthy		-59156	169172	MMP7
-26786.4	164624	Epithelia Injured		-27229.6	164817	ITGB6		-43839	138915	Epithelia Healthy		-43256.2	138402	SPP1		-65071	169181	Fibroblast						-58022.8	169540	Epithelia Healthy		-59131	169145	MMP7
-26783.4	164627	Epithelia Injured		-27133.3	164822	ITGB6		-43855	138905	Epithelia Healthy		-43252	138416	SPP1		-65065	169190	Fibroblast						-58025.8	169542	Epithelia Healthy		-59175.5	169113	MMP7
-26774.4	164633	Epithelia Injured		-27201.3	164772	ITGB6		-43867	138905	Epithelia Healthy		-43223.8	138418	SPP1		-65061	169195	Fibroblast						-58032.8	169549	Epithelia Healthy		-59185.8	169140	MMP7
-26770.4	164635	Epithelia Injured		-27200.8	164771	ITGB6		-43876	138911	Epithelia Healthy		-43231	138415	SPP1		-65060	169196	Fibroblast						-58034.8	169552	Epithelia Healthy		-59148.3	169185	MMP7
-26765.4	164636	Epithelia Injured		-27221.9	164770	ITGB6		-43885	138920	Epithelia Healthy		-43223.3	138399	SPP1		-65057	169198	Fibroblast						-58038.8	169564	Epithelia Healthy		-59144	169183	MMP7
-26746.4	164636	Epithelia Injured		-27221.6	164770	ITGB6		-43887	138923	Epithelia Healthy		-43242.1	138415	SPP1		-65052	169199	Fibroblast						-58038.8	169568	Epithelia Healthy		-59128.2	169183	MMP7
-26739.4	164570	Epithelia Injured		-27483.2	164761	ITGB6		-43891	138931	Epithelia Healthy		-43234.2	138416	SPP1		-65044	169199	Fibroblast						-58003.8	169603	Epithelia Healthy		-59136.7	169162	MMP7
-26719.4	164546	Epithelia Injured		-26787.6	164712	ITGB6		-43892	138936	Epithelia Healthy		-43243.6	138407	SPP1		-65260	169175	Leukocyte						-57999.8	169603	Epithelia Healthy		-59177.4	169140	MMP7
-26717.4	164543	Epithelia Injured		-26787.3	164712	ITGB6		-43892	138949	Epithelia Healthy		-43246.8	138414	SPP1		-65255	169174	Leukocyte						-58127.8	169597	Other		-59175.3	169110	MMP7
-26717.4	164533	Epithelia Injured		-26728.9	164680	ITGB6		-43891	138954	Epithelia Healthy		-43248	138407	SPP1		-65252	169172	Leukocyte						-58122.8	169596	Other		-59142.7	169109	MMP7
-26719.4	164525	Epithelia Injured		-26726.9	164663	ITGB6		-43887	138962	Epithelia Healthy		-43266.7	138397	SPP1		-65247	169167	Leukocyte						-58116.8	169594	Other		-59145.7	169097	MMP7
-26721.4	164519	Epithelia Injured		-26716.7	164663	ITGB6		-43885	138965	Epithelia Healthy		-43637.1	138408	SPP1		-65241	169158	Leukocyte						-58102.8	169586	Other		-59147.1	169102	MMP7
-26723.4	164515	Epithelia Injured		-26721.7	164670	ITGB6		-43877	138973	Epithelia Healthy		-43122.9	138325	SPP1		-65241	169142	Leukocyte						-58099.8	169584	Other		-59132.2	169187	MMP7
-26725.4	164512	Epithelia Injured		-26749.1	164587	ITGB6		-43874	138975	Epithelia Healthy		-42803.3	138341	SPP1		-65243	169139	Leukocyte						-58094.8	169579	Other		-59144.8	169168	MMP7
-26726.4	164511	Epithelia Injured		-26572.8	164510	ITGB6		-43866	138979	Epithelia Healthy		-42803.2	138340	SPP1		-65248	169134	Leukocyte						-58092.8	169576	Other		-59128.2	169127	MMP7
-26729.4	164509	Epithelia Injured		-26676.1	164524	ITGB6		-43861	138980	Epithelia Healthy		-42831	138360	SPP1		-65251	169132	Leukocyte						-58090.8	169572	Other		-59161.6	169125	MMP7
-26737.4	164505	Epithelia Injured		-26816.3	165428	ITGB6		-43856	138980	Epithelia Healthy		-42807	138276	SPP1		-65255	169130	Leukocyte						-58090.8	169550	Other		-59160.9	169118	MMP7
-26757.4	164505	Epithelia Injured		-27861.1	165316	ITGB6		-42490	138971	Glomeruli		-42841.8	138318	SPP1		-65261	169130	Leukocyte						-58092.8	169544	Other		-59142.3	169110	MMP7
-26765.4	164507	Epithelia Injured		-27891.6	164957	ITGB6		-42488	138966	Glomeruli		-42843.5	138334	SPP1		-65264	169133	Leukocyte						-58093.8	169543	Other		-58843.8	169151	MMP7
-26778.4	164513	Epithelia Injured		-27890.3	164955	ITGB6		-42481	138942	Glomeruli		-43048.8	138329	SPP1		-65270	169142	Leukocyte						-58107.8	169538	Other		-58858.1	169147	MMP7
-26779.4	164515	Epithelia Injured		-26902.2	164815	ITGB6		-42481	138901	Glomeruli		-43077.9	138292	SPP1		-65274	169150	Leukocyte						-58137.8	169528	Other		-58752.9	169182	MMP7
-26780.4	164519	Epithelia Injured		-26879.2	164818	ITGB6		-42483	138898	Glomeruli		-43090.8	138301	SPP1		-65280	169165	Leukocyte						-58146.8	169528	Other		-58759	169175	MMP7
-26780.4	164538	Epithelia Injured		-26939.3	164820	ITGB6		-42488	138893	Glomeruli		-43090.4	138301	SPP1		-65279	169166	Leukocyte						-58154.8	169530	Other		-58761	169118	MMP7
-26771.4	164563	Epithelia Injured		-26930.8	164825	ITGB6		-42491	138891	Glomeruli		-43359.6	138329	SPP1		-65273	169170	Leukocyte						-58160.8	169532	Other		-58755.4	169138	MMP7
-26770.4	164564	Epithelia Injured		-26930	164825	ITGB6		-42507	138891	Glomeruli		-43342.1	138271	SPP1		-65263	169175	Leukocyte						-58163.8	169534	Other		-58764.7	169122	MMP7
-26766.4	164566	Epithelia Injured		-26850.5	164748	ITGB6		-42510	138893	Glomeruli		-43349.3	138336	SPP1		-65260	169175	Leukocyte						-58168.8	169539	Other		-58770	169110	MMP7
-26758.4	164568	Epithelia Injured		-27026.1	164705	ITGB6		-42513	138896	Glomeruli		-43315.7	138269	SPP1		-65641	169163	Other						-58170.8	169542	Other		-59261.8	169139	MMP7
-26747.4	164570	Epithelia Injured		-27025.1	164706	ITGB6		-42512	138956	Glomeruli		-43349	138336	SPP1		-65595	169162	Other						-58172.8	169546	Other		-59294.2	169145	MMP7
-26739.4	164570	Epithelia Injured		-27015.8	164703	ITGB6		-42499	138969	Glomeruli		-43155.3	138268	SPP1		-65592	169160	Other						-58174.8	169552	Other		-59269.4	169119	MMP7
-27768.4	164566	Epithelia Healthy		-26696.2	164596	ITGB6		-42496	138971	Glomeruli		-43232	138236	SPP1		-65587	169155	Other						-58175.8	169557	Other		-59272.8	169126	MMP7
-27756.4	164564	Epithelia Healthy		-26680.1	164577	ITGB6		-42491	138972	Glomeruli		-43218.5	138259	SPP1		-65581	169146	Other						-58175.8	169560	Other		-58770.8	169039	MMP7
-27751.4	164563	Epithelia Healthy		-27780	165850	MMP7		-42490	138971	Glomeruli		-43562.1	138259	SPP1		-65581	169124	Other						-58174.8	169565	Other		-58782.6	169075	MMP7
-27729.4	164557	Epithelia Healthy		-27779.7	165850	MMP7		-43816	138960	Epithelia Healthy		-43987.7	138269	SPP1		-65583	169121	Other						-58170.8	169575	Other		-58745	169049	MMP7
-27726.4	164555	Epithelia Healthy		-27200	165894	MMP7		-43811	138959	Epithelia Healthy		-42712.1	138240	SPP1		-65584	169120	Other						-58168.8	169578	Other		-59180.2	169073	MMP7
-27721.4	164550	Epithelia Healthy		-27080.9	165761	MMP7		-43803	138955	Epithelia Healthy		-43328.9	138264	SPP1		-65587	169118	Other						-58160.8	169586	Other		-59176.1	169085	MMP7
-27719.4	164547	Epithelia Healthy		-26847	165721	MMP7		-43800	138953	Epithelia Healthy		-43588.7	139451	SPP1		-65595	169114	Other						-58148.8	169594	Other		-59158.7	169086	MMP7
-27717.4	164543	Epithelia Healthy		-27662.5	165676	MMP7		-43799	138952	Epithelia Healthy		-43665.6	139299	SPP1		-65617	169114	Other						-58143.8	169596	Other		-59147.4	169078	MMP7
-27717.4	164521	Epithelia Healthy		-27216.3	165506	MMP7		-43798	138949	Epithelia Healthy		-43665.9	139299	SPP1		-65641	169128	Other						-58138.8	169597	Other		-59186.2	169031	MMP7
-27718.4	164508	Epithelia Healthy		-27839.6	165376	MMP7		-43797	138941	Epithelia Healthy		-42602.6	139110	SPP1		-65644	169130	Other						-58127.8	169597	Other		-59190.9	169022	MMP7
-27719.4	164503	Epithelia Healthy		-27613.3	165373	MMP7		-43797	138917	Epithelia Healthy		-42835.9	139130	SPP1		-65649	169135	Other						-58963.8	169587	Epithelia Healthy		-59195.2	169028	MMP7
-27721.4	164499	Epithelia Healthy		-26953.3	165281	MMP7		-43808	138917	Epithelia Healthy		-43389	139030	SPP1		-65651	169138	Other						-58958.8	169584	Epithelia Healthy		-59167.2	169092	MMP7
-27727.4	164490	Epithelia Healthy		-27318.9	165154	MMP7		-43818	138919	Epithelia Healthy		-43440.1	138953	SPP1		-65655	169146	Other						-58955.8	169581	Epithelia Healthy		-59180.8	169075	MMP7
-27730.4	164487	Epithelia Healthy		-26761.2	165151	MMP7		-43830	138923	Epithelia Healthy		-43876.2	138949	SPP1		-65656	169151	Other						-58954.8	169579	Epithelia Healthy		-59160.9	169039	MMP7
-27733.4	164485	Epithelia Healthy		-26736.3	165106	MMP7		-43830	138926	Epithelia Healthy		-43857.1	138935	SPP1		-65656	169158	Other						-58950.8	169566	Epithelia Healthy		-59224.8	169040	MMP7
-27743.4	164479	Epithelia Healthy		-27823.4	165105	MMP7		-43824	138951	Epithelia Healthy		-43856.9	138935	SPP1		-65655	169161	Other						-58950.8	169562	Epithelia Healthy		-59204.1	169037	MMP7
-27751.4	164475	Epithelia Healthy		-27799.9	165065	MMP7		-43823	138953	Epithelia Healthy		-43402.5	138830	SPP1		-65654	169162	Other						-58991.8	169526	Epithelia Healthy		-59264.7	169086	MMP7
-27763.4	164475	Epithelia Healthy		-27881.9	165136	MMP7		-43819	138959	Epithelia Healthy		-43187.4	138820	SPP1		-65650	169163	Other						-58994.8	169524	Epithelia Healthy		-59229.2	169058	MMP7
-27771.4	164479	Epithelia Healthy		-27698.3	164976	MMP7		-43818	138960	Epithelia Healthy		-43181.9	138816	SPP1		-65641	169163	Other						-59010.8	169524	Epithelia Healthy		-59239.9	169047	MMP7
-27774.4	164481	Epithelia Healthy		-27547.4	164823	MMP7		-43816	138960	Epithelia Healthy		-43187.3	138820	SPP1		-65297	169165	Leukocyte						-59013.8	169526	Epithelia Healthy		-59224.8	169040	MMP7
-27792.4	164495	Epithelia Healthy		-27155.1	164810	MMP7		-43128	138957	Epithelia Healthy		-43215.5	138784	SPP1		-65280	169164	Leukocyte						-59016.8	169529	Epithelia Healthy		-59246.9	169032	MMP7
-27799.4	164502	Epithelia Healthy		-26992.9	164546	MMP7		-43104	138953	Epithelia Healthy		-43197.6	138810	SPP1		-65275	169159	Leukocyte						-59018.8	169532	Epithelia Healthy		-59240.6	169024	MMP7
-27805.4	164510	Epithelia Healthy		-27653.4	165894	MMP7		-43099	138948	Epithelia Healthy		-43193.7	138811	SPP1		-65262	169130	Leukocyte						-59020.8	169536	Epithelia Healthy		-59233.9	169014	MMP7
-27807.4	164513	Epithelia Healthy		-27162.4	165710	MMP7		-43093	138939	Epithelia Healthy		-43260.6	138730	SPP1		-65262	169125	Leukocyte						-59022.8	169542	Epithelia Healthy		-59253.9	169072	MMP7
-27808.4	164518	Epithelia Healthy		-27063.4	165293	MMP7		-43093	138923	Epithelia Healthy		-43259.1	138738	SPP1		-65263	169123	Leukocyte						-59023.8	169547	Epithelia Healthy		-59235.5	169026	MMP7
-27808.4	164527	Epithelia Healthy		-26911.9	165228	MMP7		-43094	138918	Epithelia Healthy		-43263.2	138736	SPP1		-65276	169110	Leukocyte						-59023.8	169552	Epithelia Healthy		-59232.5	169016	MMP7
-27807.4	164532	Epithelia Healthy		-27632.4	165211	MMP7		-43095	138915	Epithelia Healthy		-43236.7	138765	SPP1		-65279	169108	Leukocyte						-59022.8	169557	Epithelia Healthy		-59197.6	169014	MMP7
-27801.4	164546	Epithelia Healthy		-27807.3	165219	MMP7		-43097	138911	Epithelia Healthy		-43251.3	138740	SPP1		-65289	169108	Leukocyte						-59018.8	169565	Epithelia Healthy		-59212.4	169033	MMP7
-27799.4	164549	Epithelia Healthy		-27760.8	164740	MMP7		-43099	138908	Epithelia Healthy		-43261.2	138745	SPP1		-65292	169111	Leukocyte						-59016.8	169568	Epithelia Healthy		-59196.9	169014	MMP7
-27795.4	164554	Epithelia Healthy		-27178.2	164541	MMP7		-43108	138899	Epithelia Healthy		-43243.9	138767	SPP1		-65295	169116	Leukocyte						-59011.8	169573	Epithelia Healthy		-59264.2	169092	MMP7
-27794.4	164555	Epithelia Healthy		-26781	165893	ICAM1		-43111	138897	Epithelia Healthy		-43228.3	138763	SPP1		-65298	169122	Leukocyte						-58964.8	169587	Epithelia Healthy		-59190.3	169011	MMP7
-27787.4	164561	Epithelia Healthy		-27119.2	165660	ICAM1		-43119	138893	Epithelia Healthy		-43585.4	138686	SPP1		-65309	169154	Leukocyte						-58963.8	169587	Epithelia Healthy		-58756.5	169022	MMP7
-27784.4	164563	Epithelia Healthy		-26915.5	165496	ICAM1		-43141	138893	Epithelia Healthy		-43585.3	138686	SPP1		-65309	169158	Leukocyte						-58947.8	169561	Epithelia Inflammatory		-59216	169003	MMP7
-27776.4	164565	Epithelia Healthy		-27019.6	165396	ICAM1		-43144	138895	Epithelia Healthy		-42858.7	138646	SPP1		-65307	169161	Leukocyte						-58945.8	169560	Epithelia Inflammatory		-59198.9	168994	MMP7
-27771.4	164566	Epithelia Healthy		-26801.9	165383	ICAM1		-43149	138900	Epithelia Healthy		-42858.1	138649	SPP1		-65306	169162	Leukocyte						-58933.8	169552	Epithelia Inflammatory		-59354.5	168899	MMP7
-27768.4	164566	Epithelia Healthy		-27804.1	165136	ICAM1		-43155	138909	Epithelia Healthy		-42858.4	138645	SPP1		-65303	169164	Leukocyte						-58932.8	169551	Epithelia Inflammatory		-59326.1	168918	MMP7
-26580.4	164554	Epithelia Healthy		-27169.6	165057	ICAM1		-43158	138924	Epithelia Healthy		-42906.2	138571	SPP1		-65298	169165	Leukocyte						-58932.8	169534	Epithelia Inflammatory		-59176.2	168911	MMP7
-26575.4	164553	Epithelia Healthy		-27236.4	164941	ICAM1		-43158	138927	Epithelia Healthy		-42919.3	138584	SPP1		-65297	169165	Leukocyte						-58934.8	169531	Epithelia Inflammatory		-58308.6	168911	MMP7
-26567.4	164551	Epithelia Healthy		-27706.5	164770	ICAM1		-43157	138932	Epithelia Healthy		-42918.6	138580	SPP1		-64326	169163	Epithelia Healthy						-58940.8	169523	Epithelia Inflammatory		-59210.5	168849	MMP7
-26561.4	164549	Epithelia Healthy		-27404.3	164823	ICAM1		-43155	138938	Epithelia Healthy		-42905.8	138570	SPP1		-64321	169162	Epithelia Healthy						-58941.8	169522	Epithelia Inflammatory		-59213.1	168843	MMP7
-26557.4	164547	Epithelia Healthy		-26839.8	164529	ICAM1		-43149	138947	Epithelia Healthy		-42900.9	138568	SPP1		-64320	169157	Epithelia Healthy						-58950.8	169516	Epithelia Inflammatory		-59205.5	168790	MMP7
-26554.4	164545	Epithelia Healthy		-26787.8	165994	ICAM1		-43147	138949	Epithelia Healthy		-42935.9	138552	SPP1		-64320	169138	Epithelia Healthy						-58954.8	169514	Epithelia Inflammatory		-58617.9	168779	MMP7
-26549.4	164540	Epithelia Healthy		-26846.2	165971	ICAM1		-43138	138955	Epithelia Healthy		-42917.7	138586	SPP1		-64321	169130	Epithelia Healthy						-58959.8	169513	Epithelia Inflammatory		-58587.9	168789	MMP7
-26543.4	164531	Epithelia Healthy		-26867	165879	ICAM1		-43130	138957	Epithelia Healthy		-42919.4	138541	SPP1		-64322	169128	Epithelia Healthy						-58971.8	169513	Epithelia Inflammatory		-59176	168761	MMP7
-26543.4	164525	Epithelia Healthy		-27648.7	165885	ICAM1		-43128	138957	Epithelia Healthy		-43392.5	138553	SPP1		-64325	169126	Epithelia Healthy						-58976.8	169514	Epithelia Inflammatory		-58679.8	168774	MMP7
-26546.4	164516	Epithelia Healthy		-27648.8	165885	ICAM1		-43690	138956	Fibroblast		-43414	138512	SPP1		-64337	169126	Epithelia Healthy						-58980.8	169516	Epithelia Inflammatory		-58682.4	168708	MMP7
-26554.4	164500	Epithelia Healthy		-27157.3	165696	ICAM1		-43685	138955	Fibroblast		-43405	138507	SPP1		-64341	169128	Epithelia Healthy						-58983.8	169518	Epithelia Inflammatory		-58495	168748	MMP7
-26557.4	164496	Epithelia Healthy		-27255.4	165251	ICAM1		-43682	138953	Fibroblast		-43410	138508	SPP1		-64344	169130	Epithelia Healthy						-58988.8	169523	Epithelia Inflammatory		-58476	168635	MMP7
-26558.4	164495	Epithelia Healthy		-26987.7	164978	ICAM1		-43679	138950	Fibroblast		-43412.7	138504	SPP1		-64345	169131	Epithelia Healthy						-58990.8	169526	Epithelia Inflammatory		-58525.2	168674	MMP7
-26567.4	164489	Epithelia Healthy		-27465.7	164622	ICAM1		-43677	138947	Fibroblast		-43131.6	138545	SPP1		-64347	169134	Epithelia Healthy						-58990.8	169527	Epithelia Inflammatory		-59034.2	168617	MMP7
-26575.4	164485	Epithelia Healthy		-26781.4	165890	CXCL1		-43675	138941	Fibroblast		-43120.8	138518	SPP1		-64348	169137	Epithelia Healthy						-58989.8	169530	Epithelia Inflammatory		-58223.2	168576	MMP7
-26601.4	164485	Epithelia Healthy		-26775.5	165890	CXCL1		-43675	138927	Fibroblast		-43124.4	138524	SPP1		-64349	169142	Epithelia Healthy						-58981.8	169545	Epithelia Inflammatory		-58711.2	168587	MMP7
-26616.4	164495	Epithelia Healthy		-27367	165836	CXCL1		-43677	138923	Fibroblast		-43371.6	138476	SPP1		-64349	169143	Epithelia Healthy						-58977.8	169551	Epithelia Inflammatory		-58718.2	168569	MMP7
-26621.4	164499	Epithelia Healthy		-27463.4	165715	CXCL1		-43679	138920	Fibroblast		-43856.5	138475	SPP1		-64348	169151	Epithelia Healthy						-58971.8	169557	Epithelia Inflammatory		-58717.3	168569	MMP7
-26622.4	164500	Epithelia Healthy		-27636.8	165665	CXCL1		-43684	138915	Fibroblast		-42654	138414	SPP1		-64347	169156	Epithelia Healthy						-58963.8	169561	Epithelia Inflammatory		-58711	168587	MMP7
-26624.4	164503	Epithelia Healthy		-26922	165475	CXCL1		-43687	138913	Fibroblast		-43108.3	138406	SPP1		-64345	169159	Epithelia Healthy						-58947.8	169561	Epithelia Inflammatory		-59447.6	168547	MMP7
-26625.4	164508	Epithelia Healthy		-27046.5	165288	CXCL1		-43691	138911	Fibroblast		-43095	138398	SPP1		-64344	169160	Epithelia Healthy						-59195.8	169569	Epithelia Injured		-58112.3	168500	MMP7
-26625.4	164520	Epithelia Healthy		-27023.9	165305	CXCL1		-43705	138911	Fibroblast		-43116.2	138390	SPP1		-64341	169162	Epithelia Healthy						-59190.8	169568	Epithelia Injured		-58437.8	168537	MMP7
-26623.4	164526	Epithelia Healthy		-27023.4	165306	CXCL1		-43708	138913	Fibroblast		-42712.3	138370	SPP1		-64336	169163	Epithelia Healthy						-59186.8	169566	Epithelia Injured		-58678.5	168509	MMP7
-26621.4	164530	Epithelia Healthy		-27455.6	165304	CXCL1		-43713	138918	Fibroblast		-42712.1	138370	SPP1		-64326	169163	Epithelia Healthy						-59183.8	169564	Epithelia Injured		-59000.7	169583	MMP7
-26619.4	164533	Epithelia Healthy		-27792.2	165109	CXCL1		-43715	138921	Fibroblast		-42866	138364	SPP1		-65306	169151	Leukocyte						-59178.8	169559	Epithelia Injured		-58961.7	169612	MMP7
-26613.4	164540	Epithelia Healthy		-27915.2	164813	CXCL1		-43716	138926	Fibroblast		-42677.7	138351	SPP1		-65302	169147	Leukocyte						-59176.8	169556	Epithelia Injured		-58921.7	169601	MMP7
-26612.4	164541	Epithelia Healthy		-26815.8	164720	CXCL1		-43716	138933	Fibroblast		-42677.9	138351	SPP1		-65299	169141	Leukocyte						-59176.8	169542	Epithelia Injured		-58933.4	169592	MMP7
-26607.4	164545	Epithelia Healthy		-26688.6	165409	CXCL1		-43715	138938	Fibroblast		-43544.8	138310	SPP1		-65290	169108	Leukocyte						-59178.8	169538	Epithelia Injured		-58663.8	169530	MMP7
-26604.4	164547	Epithelia Healthy		-26689.4	165409	CXCL1		-43713	138942	Fibroblast		-42825.3	138208	SPP1		-65290	169103	Leukocyte						-59180.8	169535	Epithelia Injured		-58653.2	169514	MMP7
-26596.4	164551	Epithelia Healthy		-26897.8	165370	CXCL1		-43709	138948	Fibroblast		-43096.7	139650	ITGB6		-65291	169101	Leukocyte						-59181.8	169534	Epithelia Injured		-58155.6	169478	MMP7
-26590.4	164553	Epithelia Healthy		-26933.5	164823	CXCL1		-43708	138949	Fibroblast		-42919.2	139570	ITGB6		-65295	169095	Leukocyte						-59183.8	169533	Epithelia Injured		-59092.6	169463	MMP7
-26585.4	164554	Epithelia Healthy		-27995.6	165919	CCL2		-43703	138953	Fibroblast		-43134.5	139517	ITGB6		-65296	169094	Leukocyte						-59190.8	169533	Epithelia Injured		-59186.1	169397	MMP7
-26580.4	164554	Epithelia Healthy		-27995.5	165919	CCL2		-43700	138955	Fibroblast		-42677.3	139530	ITGB6		-65299	169092	Leukocyte						-59193.8	169534	Epithelia Injured		-59150.2	169377	MMP7
-26678.4	164543	Epithelia Healthy		-26775.9	165902	CCL2		-43695	138956	Fibroblast		-42675.3	139508	ITGB6		-65321	169092	Leukocyte						-59201.8	169538	Epithelia Injured		-59117.5	169358	MMP7
-26640.4	164541	Epithelia Healthy		-26777.7	165894	CCL2		-43690	138956	Fibroblast		-42817.2	139147	ITGB6		-65325	169094	Leukocyte						-59202.8	169539	Epithelia Injured		-59116.8	169359	MMP7
-26635.4	164536	Epithelia Healthy		-26779.2	165893	CCL2		-42513	138956	Glomeruli		-42747	139085	ITGB6		-65328	169096	Leukocyte						-59208.8	169547	Epithelia Injured		-58490	169047	MMP7
-26629.4	164528	Epithelia Healthy		-26784.5	165917	CCL2		-42512	138955	Glomeruli		-42978.5	138618	ITGB6		-65331	169099	Leukocyte						-59210.8	169550	Epithelia Injured		-58463.3	169023	MMP7
-26627.4	164525	Epithelia Healthy		-26783.9	165916	CCL2		-42510	138950	Glomeruli		-43603.1	138596	ITGB6		-65333	169102	Leukocyte						-59212.8	169554	Epithelia Injured		-59182.6	169008	MMP7
-26627.4	164499	Epithelia Healthy		-26773.5	165897	CCL2		-42509	138945	Glomeruli		-42935.3	138515	ITGB6		-65335	169106	Leukocyte						-59212.8	169555	Epithelia Injured		-59183.1	169006	MMP7
-26633.4	164490	Epithelia Healthy		-26797.1	165920	CCL2		-42509	138903	Glomeruli		-43255.7	138464	ITGB6		-65336	169114	Leukocyte						-59211.8	169560	Epithelia Injured		-59175.5	169031	MMP7
-26638.4	164485	Epithelia Healthy		-26775.3	165871	CCL2		-42513	138897	Glomeruli		-42800.9	138277	ITGB6		-65336	169124	Leukocyte						-59210.8	169562	Epithelia Injured		-58357.1	169026	MMP7
-26647.4	164479	Epithelia Healthy		-26775	165884	CCL2		-42519	138897	Glomeruli		-43932.2	139051	ITGB6		-65335	169129	Leukocyte						-59208.8	169565	Epithelia Injured		-58360.6	169018	MMP7
-26652.4	164478	Epithelia Healthy		-26778.1	165898	CCL2		-42544	138929	Glomeruli		-43097.9	139662	MMP7		-65331	169139	Leukocyte						-59207.8	169566	Epithelia Injured		-59327.8	168978	MMP7
-26659.4	164477	Epithelia Healthy		-27483.1	165730	CCL2		-42543	138934	Glomeruli		-42576.3	139520	MMP7		-65329	169142	Leukocyte						-59204.8	169568	Epithelia Injured		-58204.5	168897	MMP7
-26677.4	164477	Epithelia Healthy		-27643.9	165646	CCL2		-42541	138938	Glomeruli		-42734.7	139046	MMP7		-65323	169148	Leukocyte						-59199.8	169569	Epithelia Injured		-59410.7	168850	MMP7
-26685.4	164479	Epithelia Healthy		-27639.6	165425	CCL2		-42539	138941	Glomeruli		-42603.6	139006	MMP7		-65320	169150	Leukocyte						-59195.8	169569	Epithelia Injured		-59198.2	168661	MMP7
-26688.4	164481	Epithelia Healthy		-27983.8	165325	CCL2		-42533	138948	Glomeruli		-42728.4	138943	MMP7		-65316	169152	Leukocyte						-58239.8	169567	Leukocyte		-59204.8	168690	MMP7
-26695.4	164488	Epithelia Healthy		-27976.2	165315	CCL2		-42528	138953	Glomeruli		-42723.6	138936	MMP7		-65310	169154	Leukocyte						-58234.8	169566	Leukocyte		-58095.5	168630	MMP7
-26697.4	164491	Epithelia Healthy		-27801.1	165144	CCL2		-42525	138955	Glomeruli		-42693.8	138910	MMP7		-65306	169151	Leukocyte						-58231.8	169564	Leukocyte		-58737.4	169954	ICAM1
-26701.4	164501	Epithelia Healthy		-27779	165139	CCL2		-42520	138956	Glomeruli		-42849.6	138740	MMP7		-64208	169155	Epithelia Healthy						-58226.8	169559	Leukocyte		-58737.3	169946	ICAM1
-26702.4	164506	Epithelia Healthy		-27760.8	165131	CCL2		-42513	138956	Glomeruli		-42879.9	138645	MMP7		-64203	169154	Epithelia Healthy						-58220.8	169550	Leukocyte		-58581.3	169938	ICAM1
-26702.4	164518	Epithelia Healthy		-27791.2	165095	CCL2		-43473	138945	Epithelia Injured		-42989.7	138639	MMP7		-64200	169152	Epithelia Healthy						-58220.8	169526	Leukocyte		-58452.9	169900	ICAM1
-26701.4	164523	Epithelia Healthy		-27786.7	165095	CCL2		-43470	138944	Epithelia Injured		-42776.4	138608	MMP7		-64195	169147	Epithelia Healthy						-58222.8	169523	Leukocyte		-58443.9	169874	ICAM1
-26699.4	164526	Epithelia Healthy		-27783.6	165118	CCL2		-43435	138931	Epithelia Injured		-42781	138609	MMP7		-64193	169144	Epithelia Healthy						-58227.8	169518	Leukocyte		-58077.2	169805	ICAM1
-26698.4	164527	Epithelia Healthy		-27715.6	165006	CCL2		-43433	138929	Epithelia Injured		-42776	138608	MMP7		-64189	169136	Epithelia Healthy						-58230.8	169516	Leukocyte		-59431.6	169534	ICAM1
-26683.4	164541	Epithelia Healthy		-27988.4	164889	CCL2		-43433	138909	Epithelia Injured		-42780.5	138601	MMP7		-64189	169124	Epithelia Healthy						-58252.8	169516	Leukocyte		-58399.2	169475	ICAM1
-26680.4	164543	Epithelia Healthy		-27991.2	164882	CCL2		-43445	138896	Epithelia Injured		-42786.8	138609	MMP7		-64193	169114	Epithelia Healthy						-58254.8	169518	Leukocyte		-59345.4	169284	ICAM1
-26678.4	164543	Epithelia Healthy		-27971.7	164872	CCL2		-43446	138895	Epithelia Injured		-42780.3	138609	MMP7		-64195	169111	Epithelia Healthy						-58265.8	169553	Leukocyte		-59174.9	169149	ICAM1
-26874.4	164544	Epithelia Inflammatory		-27675.1	164798	CCL2		-43451	138891	Epithelia Injured		-42942.6	138568	MMP7		-64200	169106	Epithelia Healthy						-58265.8	169554	Leukocyte		-59245.9	168770	ICAM1
-26869.4	164543	Epithelia Inflammatory		-27850.1	164796	CCL2		-43455	138889	Epithelia Injured		-43820.4	138531	MMP7		-64209	169100	Epithelia Healthy						-58264.8	169557	Leukocyte		-58181.1	168737	ICAM1
-26849.4	164537	Epithelia Inflammatory		-27857.3	164769	CCL2		-43459	138888	Epithelia Injured		-42785.8	138530	MMP7		-64221	169100	Epithelia Healthy						-58262.8	169560	Leukocyte		-58932	169794	ICAM1
-26843.4	164535	Epithelia Inflammatory		-27870.8	164767	CCL2		-43473	138888	Epithelia Injured		-42769.1	138486	MMP7		-64229	169104	Epithelia Healthy						-58260.8	169562	Leukocyte		-58750.3	169706	ICAM1
-26797.4	164500	Epithelia Inflammatory		-27863.4	164762	CCL2		-43474	138889	Epithelia Injured		-42781.1	138511	MMP7		-64232	169106	Epithelia Healthy						-58257.8	169564	Leukocyte		-58162.4	169476	ICAM1
-26795.4	164498	Epithelia Inflammatory		-27844.3	164757	CCL2		-43477	138893	Epithelia Injured		-43319	138514	MMP7		-64233	169107	Epithelia Healthy						-58253.8	169566	Leukocyte		-59064.1	169447	ICAM1
-26793.4	164495	Epithelia Inflammatory		-27030.9	164590	CCL2		-43486	138938	Epithelia Injured		-43300.8	138523	MMP7		-64235	169110	Epithelia Healthy						-58248.8	169567	Leukocyte		-59222.9	169414	ICAM1
-26793.4	164477	Epithelia Inflammatory		-26998.6	164599	CCL2		-43486	138939	Epithelia Injured		-42511.2	138429	MMP7		-64239	169122	Epithelia Healthy						-58239.8	169567	Leukocyte		-59236	169398	ICAM1
-26795.4	164475	Epithelia Inflammatory		-26758.8	164533	CCL2		-43485	138942	Epithelia Injured		-42575.6	138323	MMP7		-64240	169127	Epithelia Healthy						-59059.8	169563	Leukocyte		-59105.7	169392	ICAM1
-26810.4	164469	Epithelia Inflammatory		-26916.4	165800	CCL2		-43483	138945	Epithelia Injured		-43213	138276	MMP7		-64240	169128	Epithelia Healthy						-59054.8	169562	Leukocyte		-59119.2	169435	ICAM1
-26828.4	164469	Epithelia Inflammatory		-27638	165753	CCL2		-43473	138945	Epithelia Injured		-42537.8	139277	MMP7		-64239	169133	Epithelia Healthy						-59051.8	169560	Leukocyte		-59089	169421	ICAM1
-26884.4	164492	Epithelia Inflammatory		-26891.6	165764	CCL2		-43823	138922	Epithelia Healthy		-42860.8	139217	MMP7		-64237	169139	Epithelia Healthy						-59046.8	169555	Leukocyte		-59067.4	169425	ICAM1
-26901.4	164499	Epithelia Inflammatory		-27162.4	165718	CCL2		-43795	138916	Epithelia Healthy		-42614.7	138869	MMP7		-64235	169143	Epithelia Healthy						-59044.8	169552	Leukocyte		-58687.9	169319	ICAM1
-26908.4	164502	Epithelia Inflammatory		-27150.7	165715	CCL2		-43790	138911	Epithelia Healthy		-42597.5	138803	MMP7		-64233	169146	Epithelia Healthy						-59044.8	169538	Leukocyte		-58670.6	169310	ICAM1
-26920.4	164508	Epithelia Inflammatory		-27162.4	165704	CCL2		-43788	138908	Epithelia Healthy		-43630.7	138730	MMP7		-64227	169152	Epithelia Healthy						-59046.8	169535	Leukocyte		-58683.6	169308	ICAM1
-26927.4	164512	Epithelia Inflammatory		-27158.2	165702	CCL2		-43787	138906	Epithelia Healthy		-42920.5	138595	MMP7		-64224	169154	Epithelia Healthy						-59051.8	169530	Leukocyte		-59249.8	169218	ICAM1
-26933.4	164518	Epithelia Inflammatory		-26688.7	165518	CCL2		-43787	138887	Epithelia Healthy		-42696.2	138419	MMP7		-64219	169155	Epithelia Healthy						-59054.8	169528	Leukocyte		-58770.8	169193	ICAM1
-26935.4	164521	Epithelia Inflammatory		-26800.5	165412	CCL2		-43789	138881	Epithelia Healthy		-42799	139136	ICAM1		-64208	169155	Epithelia Healthy						-59072.8	169528	Leukocyte		-58565.7	169052	ICAM1
-26936.4	164526	Epithelia Inflammatory		-26716.2	165368	CCL2		-43845	138869	Epithelia Healthy		-43321	139160	ICAM1		-65104	169147	Fibroblast						-59075.8	169530	Leukocyte		-58374.4	169011	ICAM1
-26936.4	164527	Epithelia Inflammatory		-26942.2	165364	CCL2		-43852	138869	Epithelia Healthy		-43971.7	138958	ICAM1		-65099	169146	Fibroblast						-59078.8	169533	Leukocyte		-58330.7	168992	ICAM1
-26935.4	164532	Epithelia Inflammatory		-26634.1	165349	CCL2		-43855	138872	Epithelia Healthy		-43525.1	138812	ICAM1		-65096	169144	Fibroblast						-59080.8	169536	Leukocyte		-58330.8	168990	ICAM1
-26931.4	164538	Epithelia Inflammatory		-26524.2	165299	CCL2		-43857	138875	Epithelia Healthy		-42985.7	138807	ICAM1		-65091	169139	Fibroblast						-59081.8	169542	Leukocyte		-58388.8	169014	ICAM1
-26930.4	164539	Epithelia Inflammatory		-27123.5	165291	CCL2		-43858	138880	Epithelia Healthy		-42530.9	138524	ICAM1		-65089	169136	Fibroblast						-59081.8	169546	Leukocyte		-58369	169003	ICAM1
-26927.4	164541	Epithelia Inflammatory		-27202.8	165247	CCL2		-43858	138889	Epithelia Healthy		-42907.1	138423	ICAM1		-65089	169122	Fibroblast						-59080.8	169551	Leukocyte		-58087.8	168867	ICAM1
-26922.4	164543	Epithelia Inflammatory		-27201.5	165244	CCL2		-43856	138903	Epithelia Healthy		-42567.4	138425	ICAM1		-65093	169112	Fibroblast						-59078.8	169555	Leukocyte		-58087.7	168867	ICAM1
-26917.4	164544	Epithelia Inflammatory		-27109.6	165231	CCL2		-43849	138910	Epithelia Healthy		-42538.7	138235	ICAM1		-65099	169103	Fibroblast						-59076.8	169558	Leukocyte		-58720.4	168869	ICAM1
-26874.4	164544	Epithelia Inflammatory		-26886.3	165248	CCL2		-43830	138922	Epithelia Healthy		-42712.6	138745	ICAM1		-65104	169098	Fibroblast						-59074.8	169560	Leukocyte		-58243.6	168829	ICAM1
-27900.4	164532	Epithelia Healthy		-26874.1	165232	CCL2		-43823	138922	Epithelia Healthy		-42554.7	138512	ICAM1		-65107	169096	Fibroblast						-59071.8	169562	Leukocyte		-58575	168686	ICAM1
-27895.4	164531	Epithelia Healthy		-27307.8	165054	CCL2		-42544	138928	Other		-43450	139691	CXCL1		-65121	169096	Fibroblast						-59066.8	169563	Leukocyte		-58164.6	168693	ICAM1
-27892.4	164529	Epithelia Healthy		-27347.1	165036	CCL2		-42529	138918	Other		-43450	139690	CXCL1		-65124	169098	Fibroblast						-59059.8	169563	Leukocyte		-58367.2	168635	ICAM1
-27887.4	164524	Epithelia Healthy		-26982.2	164933	CCL2		-42527	138916	Other		-42706.2	138829	CXCL1		-65131	169105	Fibroblast						-59364.8	169560	Epithelia Healthy		-59278.4	168589	ICAM1
-27881.4	164515	Epithelia Healthy		-26736.5	164709	CCL2		-42523	138910	Other		-42758.7	138520	CXCL1		-65133	169108	Fibroblast						-59357.8	169559	Epithelia Healthy		-58739.2	169975	CXCL1
-27877.4	164507	Epithelia Healthy						-42520	138898	Other		-42727.9	138473	CXCL1		-65135	169114	Fibroblast						-59352.8	169558	Epithelia Healthy		-58678.5	169915	CXCL1
-27863.4	164437	Epithelia Healthy						-42520	138895	Other		-43224.4	138446	CXCL1		-65136	169119	Fibroblast						-59349.8	169556	Epithelia Healthy		-58806.6	169775	CXCL1
-27863.4	164429	Epithelia Healthy						-42528	138887	Other		-43253.3	138369	CXCL1		-65136	169120	Fibroblast						-59342.8	169549	Epithelia Healthy		-59385.7	169603	CXCL1
-27883.4	164405	Epithelia Healthy						-42531	138885	Other		-43297.5	138841	CXCL1		-65135	169125	Fibroblast						-59340.8	169546	Epithelia Healthy		-58797.3	169493	CXCL1
-27895.4	164405	Epithelia Healthy						-42539	138881	Other		-42552.4	138631	CXCL1		-65133	169131	Fibroblast						-59340.8	169524	Epithelia Healthy		-59368.8	169173	CXCL1
-27901.4	164407	Epithelia Healthy						-42555	138881	Other		-42555.8	138512	CXCL1		-65131	169135	Fibroblast						-59343.8	169520	Epithelia Healthy		-59348.6	169190	CXCL1
-27941.4	164431	Epithelia Healthy						-42559	138883	Other		-42742.9	138401	CXCL1		-65129	169138	Fibroblast						-59349.8	169514	Epithelia Healthy		-58969.7	169201	CXCL1
-27944.4	164433	Epithelia Healthy						-42562	138885	Other		-42853.7	139578	CCL2		-65127	169140	Fibroblast						-59356.8	169509	Epithelia Healthy		-58125	169174	CXCL1
-27957.4	164446	Epithelia Healthy						-42568	138891	Other		-43218.8	139591	CCL2		-65118	169146	Fibroblast						-59362.8	169505	Epithelia Healthy		-58527.3	168904	CXCL1
-27977.4	164468	Epithelia Healthy						-42570	138894	Other		-42609.8	139533	CCL2		-65113	169147	Fibroblast						-59364.8	169504	Epithelia Healthy		-59243.9	168889	CXCL1
-27979.4	164471	Epithelia Healthy						-42571	138899	Other		-42816.8	139146	CCL2		-65104	169147	Fibroblast						-59380.8	169504	Epithelia Healthy		-58216.2	168837	CXCL1
-27980.4	164476	Epithelia Healthy						-42571	138900	Other		-43017.2	139157	CCL2		-65354	169141	Leukocyte						-59383.8	169506	Epithelia Healthy		-59227.9	168811	CXCL1
-27980.4	164482	Epithelia Healthy						-42570	138905	Other		-42990.1	139001	CCL2		-65352	169140	Leukocyte						-59392.8	169515	Epithelia Healthy		-58669.2	168567	CXCL1
-27979.4	164487	Epithelia Healthy						-42569	138908	Other		-43424.8	138883	CCL2		-65345	169133	Leukocyte						-59394.8	169518	Epithelia Healthy		-58669.1	168567	CXCL1
-27977.4	164490	Epithelia Healthy						-42567	138911	Other		-42890.1	138567	CCL2		-65343	169130	Leukocyte						-59395.8	169523	Epithelia Healthy		-58644.4	169716	CXCL1
-27953.4	164517	Epithelia Healthy						-42553	138925	Other		-43800.4	138464	CCL2		-65337	169118	Leukocyte						-59395.8	169536	Epithelia Healthy		-58735	169484	CXCL1
-27951.4	164519	Epithelia Healthy						-42550	138927	Other		-43684.3	138377	CCL2		-65337	169096	Leukocyte						-59394.8	169541	Epithelia Healthy		-58139.1	169370	CXCL1
-27948.4	164521	Epithelia Healthy						-42545	138928	Other		-43226.3	138264	CCL2		-65343	169087	Leukocyte						-59388.8	169550	Epithelia Healthy		-58680	169310	CXCL1
-27914.4	164531	Epithelia Healthy						-42544	138928	Other		-43876.3	138285	CCL2		-65344	169086	Leukocyte						-59384.8	169554	Epithelia Healthy		-58199.6	169203	CXCL1
-27909.4	164532	Epithelia Healthy						-42606	138914	Glomeruli		-42756.8	138212	CCL2		-65347	169084	Leukocyte						-59381.8	169556	Epithelia Healthy		-58367.6	169063	CXCL1
-27900.4	164532	Epithelia Healthy						-42601	138913	Glomeruli		-42757.5	138212	CCL2		-65351	169082	Leukocyte						-59377.8	169558	Epithelia Healthy		-58796.5	169039	CXCL1
-26950.4	164518	Epithelia Injured						-42597	138911	Glomeruli		-43369.1	138227	CCL2		-65356	169081	Leukocyte						-59372.8	169559	Epithelia Healthy		-58477.8	169029	CXCL1
-26945.4	164517	Epithelia Injured						-42594	138909	Glomeruli		-42746.9	139517	CCL2		-65391	169076	Leukocyte						-59365.8	169560	Epithelia Healthy		-58301.7	169012	CXCL1
-26931.4	164513	Epithelia Injured						-42591	138906	Glomeruli		-43217.4	139524	CCL2		-65401	169076	Leukocyte						-59364.8	169560	Epithelia Healthy		-59322.5	168952	CXCL1
-26925.4	164511	Epithelia Injured						-42589	138903	Glomeruli		-42538.7	139315	CCL2		-65404	169078	Leukocyte						-59311.8	169541	Other		-58504	168928	CXCL1
-26894.4	164498	Epithelia Injured						-42589	138895	Glomeruli		-42531.9	139319	CCL2		-65409	169083	Leukocyte						-59306.8	169540	Other		-59390.4	168878	CXCL1
-26894.4	164493	Epithelia Injured						-42594	138892	Glomeruli		-43424.2	139101	CCL2		-65423	169103	Leukocyte						-59303.8	169538	Other		-59226.7	168665	CXCL1
-26895.4	164489	Epithelia Injured						-42596	138891	Glomeruli		-43426.2	139096	CCL2		-65425	169106	Leukocyte						-59300.8	169535	Other		-58733.1	169956	CCL2
-26899.4	164479	Epithelia Injured						-42605	138887	Glomeruli		-43428.7	139102	CCL2		-65426	169111	Leukocyte						-59298.8	169532	Other		-58740.5	169956	CCL2
-26924.4	164441	Epithelia Injured						-42611	138885	Glomeruli		-42867.9	138970	CCL2		-65426	169112	Leukocyte						-59296.8	169526	Other		-58752.9	169985	CCL2
-26925.4	164440	Epithelia Injured						-42619	138883	Glomeruli		-42871.5	138967	CCL2		-65425	169117	Leukocyte						-59296.8	169501	Other		-58754.2	169964	CCL2
-26927.4	164439	Epithelia Injured						-42631	138882	Glomeruli		-42878.7	138960	CCL2		-65421	169123	Leukocyte						-59304.8	169474	Other		-58732.5	169945	CCL2
-26949.4	164431	Epithelia Injured						-42639	138882	Glomeruli		-42873.6	138977	CCL2		-65412	169132	Leukocyte						-59306.8	169468	Other		-58728.1	169945	CCL2
-26952.4	164430	Epithelia Injured						-42644	138888	Glomeruli		-43831.4	138951	CCL2		-65409	169134	Leukocyte						-59307.8	169466	Other		-58767.3	169927	CCL2
-26962.4	164430	Epithelia Injured						-42644	138891	Glomeruli		-43844.6	138951	CCL2		-65402	169138	Leukocyte						-59316.8	169460	Other		-58764	169953	CCL2
-26976.4	164432	Epithelia Injured						-42643	138896	Glomeruli		-42600.9	138664	CCL2		-65397	169139	Leukocyte						-59340.8	169460	Other		-58741.4	169938	CCL2
-26981.4	164433	Epithelia Injured						-42641	138899	Glomeruli		-42823.1	138530	CCL2		-65357	169141	Leukocyte						-59350.8	169464	Other		-58768.8	169931	CCL2
-26987.4	164435	Epithelia Injured						-42633	138907	Glomeruli		-42863.6	138410	CCL2		-65354	169141	Leukocyte						-59353.8	169466	Other		-58768.9	169931	CCL2
-27002.4	164442	Epithelia Injured						-42630	138909	Glomeruli		-42738.8	138357	CCL2		-65189	169128	Other						-59356.8	169469	Other		-58741.4	169938	CCL2
-27003.4	164443	Epithelia Injured						-42622	138913	Glomeruli		-42738.8	138357	CCL2		-65167	169126	Other						-59358.8	169472	Other		-58476.2	169869	CCL2
-27004.4	164453	Epithelia Injured						-42617	138914	Glomeruli		-42740.3	138361	CCL2		-65158	169120	Other						-59360.8	169476	Other		-58805.5	169863	CCL2
-27004.4	164462	Epithelia Injured						-42606	138914	Glomeruli						-65155	169117	Other						-59362.8	169482	Other		-58822.4	169842	CCL2
-26998.4	164476	Epithelia Injured						-43032	139732	Epithelia Healthy						-65153	169114	Other						-59363.8	169487	Other		-59221.7	169834	CCL2
-26976.4	164513	Epithelia Injured						-43023	139710	Epithelia Healthy						-65153	169105	Other						-59365.8	169499	Other		-58793.9	169801	CCL2
-26974.4	164515	Epithelia Injured						-43017	139692	Epithelia Healthy						-65154	169104	Other						-59365.8	169500	Other		-58823.4	169781	CCL2
-26968.4	164517	Epithelia Injured						-43013	139679	Epithelia Healthy						-65156	169103	Other						-59364.8	169503	Other		-58793.7	169801	CCL2
-26963.4	164518	Epithelia Injured						-43013	139673	Epithelia Healthy						-65165	169099	Other						-59363.8	169504	Other		-58815.8	169781	CCL2
-26950.4	164518	Epithelia Injured						-43027	139667	Epithelia Healthy						-65184	169099	Other						-59328.8	169534	Other		-59253.4	169598	CCL2
-26986.4	164516	Epithelia Healthy						-43033	139665	Epithelia Healthy						-65198	169105	Other						-59325.8	169536	Other		-59434.8	169528	CCL2
-26981.4	164515	Epithelia Healthy						-43040	139665	Epithelia Healthy						-65200	169107	Other						-59317.8	169540	Other		-59434.7	169528	CCL2
-26978.4	164513	Epithelia Healthy						-43074	139699	Epithelia Healthy						-65200	169114	Other						-59312.8	169541	Other		-58401.7	169471	CCL2
-26978.4	164505	Epithelia Healthy						-43080	139708	Epithelia Healthy						-65199	169119	Other						-59311.8	169541	Other		-58941.7	169342	CCL2
-27003.4	164441	Epithelia Healthy						-43082	139712	Epithelia Healthy						-65197	169123	Other						-58659.8	169537	Epithelia Inflammatory		-59231.4	169250	CCL2
-27009.4	164432	Epithelia Healthy						-43077	139717	Epithelia Healthy						-65195	169126	Other						-58654.8	169536	Epithelia Inflammatory		-58829.1	169265	CCL2
-27012.4	164429	Epithelia Healthy						-43074	139719	Epithelia Healthy						-65193	169128	Other						-58650.8	169534	Epithelia Inflammatory		-59257.8	169150	CCL2
-27015.4	164427	Epithelia Healthy						-43060	139725	Epithelia Healthy						-65189	169128	Other						-58647.8	169532	Epithelia Inflammatory		-59115.5	169162	CCL2
-27027.4	164421	Epithelia Healthy						-43040	139731	Epithelia Healthy						-64846	169123	Epithelia Healthy						-58642.8	169527	Epithelia Inflammatory		-59277.9	169110	CCL2
-27057.4	164421	Epithelia Healthy						-43035	139732	Epithelia Healthy						-64841	169122	Epithelia Healthy						-58640.8	169524	Epithelia Inflammatory		-58082.1	169119	CCL2
-27123.4	164437	Epithelia Healthy						-43032	139732	Epithelia Healthy						-64831	169118	Epithelia Healthy						-58639.8	169519	Epithelia Inflammatory		-59260.9	169080	CCL2
-27131.4	164439	Epithelia Healthy						-42585	138895	Glomeruli						-64828	169116	Epithelia Healthy						-58639.8	169505	Epithelia Inflammatory		-59241.2	169039	CCL2
-27134.4	164441	Epithelia Healthy						-42582	138893	Glomeruli						-64815	169103	Epithelia Healthy						-58640.8	169500	Epithelia Inflammatory		-59285	169056	CCL2
-27140.4	164447	Epithelia Healthy						-42581	138892	Glomeruli						-64813	169100	Epithelia Healthy						-58642.8	169497	Epithelia Inflammatory		-58764.3	169004	CCL2
-27142.4	164450	Epithelia Healthy						-42579	138889	Glomeruli						-64813	169082	Epithelia Healthy						-58651.8	169488	Epithelia Inflammatory		-59244.9	168989	CCL2
-27142.4	164454	Epithelia Healthy						-42577	138885	Glomeruli						-64814	169080	Epithelia Healthy						-58654.8	169486	Epithelia Inflammatory		-58764.3	168889	CCL2
-27141.4	164456	Epithelia Healthy						-42577	138875	Glomeruli						-64816	169077	Epithelia Healthy						-58658.8	169484	Epithelia Inflammatory		-58723.7	168897	CCL2
-27139.4	164459	Epithelia Healthy						-42579	138871	Glomeruli						-64823	169068	Epithelia Healthy						-58668.8	169484	Epithelia Inflammatory		-58684.6	168704	CCL2
-27138.4	164460	Epithelia Healthy						-42581	138868	Glomeruli						-64829	169061	Epithelia Healthy						-58672.8	169486	Epithelia Inflammatory		-58683	168704	CCL2
-27128.4	164469	Epithelia Healthy						-42582	138867	Glomeruli						-64832	169058	Epithelia Healthy						-58675.8	169488	Epithelia Inflammatory		-58206.9	168713	CCL2
-27116.4	164479	Epithelia Healthy						-42592	138859	Glomeruli						-64836	169055	Epithelia Healthy						-58680.8	169493	Epithelia Inflammatory		-58659.5	169902	CCL2
-27110.4	164483	Epithelia Healthy						-42607	138849	Glomeruli						-64839	169054	Epithelia Healthy						-58686.8	169502	Epithelia Inflammatory		-58656	169916	CCL2
-27106.4	164485	Epithelia Healthy						-42613	138847	Glomeruli						-64849	169054	Epithelia Healthy						-58687.8	169507	Epithelia Inflammatory		-58666.2	169893	CCL2
-27096.4	164489	Epithelia Healthy						-42631	138847	Glomeruli						-64857	169056	Epithelia Healthy						-58687.8	169518	Epithelia Inflammatory		-58700.3	169876	CCL2
-27072.4	164497	Epithelia Healthy						-42634	138849	Glomeruli						-64860	169058	Epithelia Healthy						-58686.8	169523	Epithelia Inflammatory		-58726.1	169899	CCL2
-27052.4	164503	Epithelia Healthy						-42635	138851	Glomeruli						-64865	169063	Epithelia Healthy						-58684.8	169526	Epithelia Inflammatory		-58776.5	169885	CCL2
-26998.4	164515	Epithelia Healthy						-42636	138855	Glomeruli						-64871	169072	Epithelia Healthy						-58680.8	169531	Epithelia Inflammatory		-58148.2	169828	CCL2
-26993.4	164516	Epithelia Healthy						-42638	138875	Glomeruli						-64875	169082	Epithelia Healthy						-58679.8	169532	Epithelia Inflammatory		-58067.8	169758	CCL2
-26986.4	164516	Epithelia Healthy						-42638	138881	Glomeruli						-64876	169087	Epithelia Healthy						-58673.8	169536	Epithelia Inflammatory		-58794.2	169671	CCL2
-26790.4	166050	Glomeruli						-42588	138895	Glomeruli						-64876	169100	Epithelia Healthy						-58668.8	169537	Epithelia Inflammatory		-58825.1	169673	CCL2
-26785.4	166049	Glomeruli						-42585	138895	Glomeruli						-64875	169105	Epithelia Healthy						-58659.8	169537	Epithelia Inflammatory		-58824.3	169673	CCL2
-26781.4	166047	Glomeruli						-42708	138888	Other						-64869	169114	Epithelia Healthy						-59267.8	169535	Other		-58855.6	169687	CCL2
-26778.4	166045	Glomeruli						-42705	138887	Other						-64865	169119	Epithelia Healthy						-59262.8	169534	Other		-58854.2	169695	CCL2
-26777.4	166044	Glomeruli						-42703	138886	Other						-64864	169120	Epithelia Healthy						-59258.8	169532	Other		-58703.2	169647	CCL2
-26775.4	166041	Glomeruli						-42699	138882	Other						-64861	169122	Epithelia Healthy						-59257.8	169531	Other		-58706.3	169696	CCL2
-26774.4	166039	Glomeruli						-42697	138879	Other						-64856	169123	Epithelia Healthy						-59255.8	169527	Other		-58719.6	169691	CCL2
-26771.4	166024	Glomeruli						-42697	138863	Other						-64846	169123	Epithelia Healthy						-59246.8	169504	Other		-58723.8	169703	CCL2
-26769.4	166001	Glomeruli						-42707	138848	Other						-64588	169119	Epithelia Healthy						-59242.8	169493	Other		-58711.6	169697	CCL2
-26769.4	165991	Glomeruli						-42708	138847	Other						-64583	169118	Epithelia Healthy						-59241.8	169489	Other		-58735.2	169609	CCL2
-26784.4	165980	Glomeruli						-42713	138844	Other						-64580	169116	Epithelia Healthy						-59239.8	169480	Other		-58973.4	169595	CCL2
-26795.4	165972	Glomeruli						-42726	138837	Other						-64575	169111	Epithelia Healthy						-59239.8	169473	Other		-58091.1	169558	CCL2
-26797.4	165971	Glomeruli						-42732	138834	Other						-64569	169102	Epithelia Healthy						-59240.8	169470	Other		-59271.6	169512	CCL2
-26805.4	165971	Glomeruli						-42739	138831	Other						-64569	169086	Epithelia Healthy						-59242.8	169467	Other		-58170.9	169518	CCL2
-26811.4	165973	Glomeruli						-42749	138831	Other						-64573	169076	Epithelia Healthy						-59243.8	169466	Other		-58113.2	169490	CCL2
-26814.4	165975	Glomeruli						-42753	138833	Other						-64575	169073	Epithelia Healthy						-59246.8	169464	Other		-59001.3	169428	CCL2
-26819.4	165980	Glomeruli						-42756	138835	Other						-64578	169070	Epithelia Healthy						-59252.8	169464	Other		-58997.1	169445	CCL2
-26821.4	165983	Glomeruli						-42757	138836	Other						-64581	169068	Epithelia Healthy						-59269.8	169478	Other		-59137.5	169432	CCL2
-26823.4	165991	Glomeruli						-42759	138839	Other						-64601	169068	Epithelia Healthy						-59292.8	169500	Other		-58665.8	169343	CCL2
-26824.4	165996	Glomeruli						-42760	138842	Other						-64604	169070	Epithelia Healthy						-59294.8	169502	Other		-58663.5	169332	CCL2
-26824.4	166005	Glomeruli						-42761	138847	Other						-64605	169071	Epithelia Healthy						-59294.8	169517	Other		-58664.7	169325	CCL2
-26823.4	166010	Glomeruli						-42761	138848	Other						-64613	169081	Epithelia Healthy						-59292.8	169521	Other		-58686.6	169317	CCL2
-26811.4	166036	Glomeruli						-42759	138858	Other						-64615	169084	Epithelia Healthy						-59288.8	169527	Other		-58694.2	169310	CCL2
-26805.4	166044	Glomeruli						-42757	138862	Other						-64617	169094	Epithelia Healthy						-59283.8	169532	Other		-58679.7	169304	CCL2
-26800.4	166049	Glomeruli						-42753	138868	Other						-64617	169095	Epithelia Healthy						-59280.8	169534	Other		-58660.3	169295	CCL2
-26795.4	166050	Glomeruli						-42752	138869	Other						-64616	169102	Epithelia Healthy						-59275.8	169535	Other		-58689.9	169317	CCL2
-26790.4	166050	Glomeruli						-42724	138884	Other						-64615	169107	Epithelia Healthy						-59267.8	169535	Other		-58687.6	169312	CCL2
-26829.4	165984	Leukocyte						-42722	138885	Other						-64613	169110	Epithelia Healthy						-58167.8	169527	Fibroblast		-58693.1	169312	CCL2
-26827.4	165981	Leukocyte						-42714	138888	Other						-64607	169116	Epithelia Healthy						-58162.8	169526	Fibroblast		-58668.1	169303	CCL2
-26823.4	165973	Leukocyte						-42708	138888	Other						-64604	169118	Epithelia Healthy						-58152.8	169522	Fibroblast		-58686	169306	CCL2
-26823.4	165951	Leukocyte						-43789	138880	Epithelia Healthy						-64599	169119	Epithelia Healthy						-58144.8	169518	Fibroblast		-58684.9	169301	CCL2
-26825.4	165947	Leukocyte						-43787	138877	Epithelia Healthy						-64588	169119	Epithelia Healthy						-58141.8	169516	Fibroblast		-59286.9	169215	CCL2
-26827.4	165944	Leukocyte						-43785	138871	Epithelia Healthy						-64405	169105	Fibroblast						-58139.8	169512	Fibroblast		-59248.1	169217	CCL2
-26830.4	165941	Leukocyte						-43785	138849	Epithelia Healthy						-64391	169104	Fibroblast						-58134.8	169501	Fibroblast		-58224.6	169216	CCL2
-26833.4	165939	Leukocyte						-43791	138840	Epithelia Healthy						-64389	169102	Fibroblast						-58133.8	169495	Fibroblast		-59458	169204	CCL2
-26837.4	165937	Leukocyte						-43796	138835	Epithelia Healthy						-64385	169096	Fibroblast						-58133.8	169486	Fibroblast		-58503.6	169109	CCL2
-26855.4	165937	Leukocyte						-43799	138833	Epithelia Healthy						-64385	169084	Fibroblast						-58134.8	169478	Fibroblast		-58480.7	169095	CCL2
-26858.4	165939	Leukocyte						-43807	138829	Epithelia Healthy						-64387	169081	Fibroblast						-58142.8	169469	Fibroblast		-58463.5	169091	CCL2
-26863.4	165944	Leukocyte						-43815	138827	Epithelia Healthy						-64388	169080	Fibroblast						-58144.8	169467	Fibroblast		-58466.7	169090	CCL2
-26869.4	165953	Leukocyte						-43833	138827	Epithelia Healthy						-64409	169066	Fibroblast						-58151.8	169462	Fibroblast		-58485	169098	CCL2
-26873.4	165965	Leukocyte						-43839	138829	Epithelia Healthy						-64415	169066	Fibroblast						-58156.8	169462	Fibroblast		-58475.8	169088	CCL2
-26874.4	165970	Leukocyte						-43842	138831	Epithelia Healthy						-64418	169070	Fibroblast						-58160.8	169464	Fibroblast		-58445.8	169083	CCL2
-26874.4	165973	Leukocyte						-43849	138838	Epithelia Healthy						-64423	169090	Fibroblast						-58163.8	169466	Fibroblast		-58530.9	169059	CCL2
-26872.4	165981	Leukocyte						-43851	138841	Epithelia Healthy						-64423	169092	Fibroblast						-58180.8	169489	Fibroblast		-58819.5	169024	CCL2
-26871.4	165984	Leukocyte						-43852	138846	Epithelia Healthy						-64406	169105	Fibroblast						-58182.8	169492	Fibroblast		-58517.2	169042	CCL2
-26870.4	165985	Leukocyte						-43852	138861	Epithelia Healthy						-64405	169105	Fibroblast						-58184.8	169498	Fibroblast		-58486	169032	CCL2
-26842.4	165997	Leukocyte						-43851	138866	Epithelia Healthy						-65199	169105	Fibroblast						-58185.8	169503	Fibroblast		-58784.4	168981	CCL2
-26829.4	165984	Leukocyte						-43850	138867	Epithelia Healthy						-65191	169103	Fibroblast						-58185.8	169512	Fibroblast		-58471	169038	CCL2
-26718.4	165996	Glomeruli						-43834	138874	Epithelia Healthy						-65177	169097	Fibroblast						-58184.8	169517	Fibroblast		-58466.5	169029	CCL2
-26713.4	165995	Glomeruli						-43822	138878	Epithelia Healthy						-65175	169093	Fibroblast						-58180.8	169523	Fibroblast		-58452	169025	CCL2
-26710.4	165993	Glomeruli						-43806	138880	Epithelia Healthy						-65167	169065	Fibroblast						-58179.8	169524	Fibroblast		-58467.5	169023	CCL2
-26705.4	165988	Glomeruli						-43789	138880	Epithelia Healthy						-65167	169055	Fibroblast						-58176.8	169526	Fibroblast		-58476.4	169019	CCL2
-26703.4	165985	Glomeruli						-42646	138888	Other						-65168	169054	Fibroblast						-58171.8	169527	Fibroblast		-58476.1	169019	CCL2
-26702.4	165980	Glomeruli						-42644	138887	Other						-65171	169052	Fibroblast						-58167.8	169527	Fibroblast		-58314.5	169008	CCL2
-26701.4	165953	Glomeruli						-42640	138883	Other						-65188	169052	Fibroblast						-58131.8	169509	Fibroblast		-58298	169005	CCL2
-26701.4	165939	Glomeruli						-42639	138881	Other						-65191	169055	Fibroblast						-58107.8	169488	Fibroblast		-58330.9	168993	CCL2
-26703.4	165935	Glomeruli						-42637	138868	Other						-65193	169058	Fibroblast						-58104.8	169485	Fibroblast		-58331	168992	CCL2
-26705.4	165932	Glomeruli						-42636	138854	Other						-65203	169078	Fibroblast						-58104.8	169470	Fibroblast		-58303.2	169009	CCL2
-26706.4	165931	Glomeruli						-42636	138847	Other						-65204	169083	Fibroblast						-58106.8	169446	Fibroblast		-58323.7	169002	CCL2
-26709.4	165929	Glomeruli						-42645	138841	Other						-65204	169096	Fibroblast						-58107.8	169441	Fibroblast		-58303.4	169008	CCL2
-26723.4	165929	Glomeruli						-42679	138825	Other						-65203	169101	Fibroblast						-58108.8	169438	Fibroblast		-58319.9	169003	CCL2
-26732.4	165935	Glomeruli						-42684	138823	Other						-65201	169104	Fibroblast						-58110.8	169435	Fibroblast		-59402.6	168901	CCL2
-26734.4	165937	Glomeruli						-42691	138823	Other						-65200	169105	Fibroblast						-58113.8	169432	Fibroblast		-58702.7	168849	CCL2
-26736.4	165942	Glomeruli						-42696	138828	Other						-65199	169105	Fibroblast						-58115.8	169431	Fibroblast		-58774.7	168821	CCL2
-26740.4	165954	Glomeruli						-42698	138831	Other						-65151	169104	Leukocyte						-58129.8	169431	Fibroblast		-58226.3	168703	CCL2
-26742.4	165967	Glomeruli						-42706	138845	Other						-65135	169096	Leukocyte						-58137.8	169433	Fibroblast		-59370.3	168506	CCL2
-26742.4	165975	Glomeruli						-42707	138847	Other						-65132	169094	Leukocyte						-58139.8	169434	Fibroblast
-26741.4	165980	Glomeruli						-42704	138853	Other						-65124	169086	Leukocyte						-58144.8	169439	Fibroblast
-26739.4	165982	Glomeruli						-42702	138856	Other						-65124	169082	Leukocyte						-58150.8	169448	Fibroblast
-26724.4	165993	Glomeruli						-42696	138864	Other						-65128	169077	Leukocyte						-58152.8	169458	Fibroblast
-26719.4	165996	Glomeruli						-42687	138873	Other						-65131	169074	Leukocyte						-58152.8	169460	Fibroblast
-26718.4	165996	Glomeruli						-42684	138875	Other						-65152	169055	Leukocyte						-58138.8	169512	Fibroblast
-26594.4	165989	Fibroblast						-42664	138887	Other						-65156	169052	Leukocyte						-58131.8	169509	Fibroblast
-26590.4	165988	Fibroblast						-42659	138888	Other						-65161	169052	Leukocyte						-59282.8	169493	Other
-26588.4	165987	Fibroblast						-42646	138888	Other						-65164	169054	Leukocyte						-59252.8	169463	Other
-26585.4	165984	Fibroblast						-43406	138866	Epithelia Healthy						-65165	169055	Leukocyte						-59252.8	169450	Other
-26583.4	165981	Fibroblast						-43401	138865	Epithelia Healthy						-65174	169082	Leukocyte						-59258.8	169441	Other
-26581.4	165977	Fibroblast						-43393	138863	Epithelia Healthy						-65176	169094	Leukocyte						-59261.8	169438	Other
-26581.4	165965	Fibroblast						-43387	138859	Epithelia Healthy						-65176	169097	Leukocyte						-59264.8	169436	Other
-26583.4	165960	Fibroblast						-43385	138854	Epithelia Healthy						-65170	169099	Leukocyte						-59269.8	169435	Other
-26605.4	165948	Fibroblast						-43383	138845	Epithelia Healthy						-65153	169104	Leukocyte						-59286.8	169432	Other
-26610.4	165948	Fibroblast						-43382	138840	Epithelia Healthy						-65151	169104	Leukocyte						-59296.8	169432	Other
-26612.4	165949	Fibroblast						-43381	138832	Epithelia Healthy						-64433	169094	Leukocyte						-59299.8	169434	Other
-26627.4	165959	Fibroblast						-43381	138819	Epithelia Healthy						-64424	169091	Leukocyte						-59304.8	169439	Other
-26628.4	165962	Fibroblast						-43383	138816	Epithelia Healthy						-64422	169088	Leukocyte						-59306.8	169442	Other
-26628.4	165965	Fibroblast						-43388	138811	Epithelia Healthy						-64419	169077	Leukocyte						-59307.8	169447	Other
-26627.4	165970	Fibroblast						-43392	138811	Epithelia Healthy						-64417	169069	Leukocyte						-59307.8	169454	Other
-26625.4	165976	Fibroblast						-43406	138819	Epithelia Healthy						-64417	169060	Leukocyte						-59306.8	169467	Other
-26623.4	165979	Fibroblast						-43422	138829	Epithelia Healthy						-64424	169025	Leukocyte						-59303.8	169480	Other
-26619.4	165984	Fibroblast						-43438	138841	Epithelia Healthy						-64425	169023	Leukocyte						-59300.8	169492	Other
-26617.4	165985	Fibroblast						-43437	138846	Epithelia Healthy						-64431	169015	Leukocyte						-59295.8	169502	Other
-26611.4	165987	Fibroblast						-43409	138865	Epithelia Healthy						-64432	169014	Leukocyte						-59282.8	169493	Other
-26597.4	165989	Fibroblast						-43407	138866	Epithelia Healthy						-64435	169012	Leukocyte						-59081.8	169505	Other
-26594.4	165989	Fibroblast						-43406	138866	Epithelia Healthy						-64440	169011	Leukocyte						-59076.8	169504	Other
-26562.4	165964	Other						-43700	138864	Leukocyte						-64450	169011	Leukocyte						-59070.8	169502	Other
-26557.4	165963	Other						-43676	138860	Leukocyte						-64453	169012	Leukocyte						-59067.8	169500	Other
-26554.4	165961	Other						-43671	138859	Leukocyte						-64456	169014	Leukocyte						-59066.8	169499	Other
-26549.4	165956	Other						-43655	138855	Leukocyte						-64457	169015	Leukocyte						-59060.8	169490	Other
-26543.4	165947	Other						-43647	138851	Leukocyte						-64459	169018	Leukocyte						-59050.8	169462	Other
-26541.4	165941	Other						-43644	138849	Leukocyte						-64460	169023	Leukocyte						-59050.8	169446	Other
-26540.4	165936	Other						-43631	138836	Leukocyte						-64460	169026	Leukocyte						-59052.8	169440	Other
-26539.4	165927	Other						-43629	138833	Leukocyte						-64443	169085	Leukocyte						-59053.8	169439	Other
-26539.4	165907	Other						-43629	138813	Leukocyte						-64441	169088	Leukocyte						-59063.8	169432	Other
-26541.4	165904	Other						-43631	138810	Leukocyte						-64437	169092	Leukocyte						-59085.8	169421	Other
-26558.4	165887	Other						-43634	138807	Leukocyte						-64434	169094	Leukocyte						-59087.8	169421	Other
-26561.4	165885	Other						-43637	138805	Leukocyte						-64433	169094	Leukocyte						-59114.8	169439	Other
-26575.4	165885	Other						-43647	138801	Leukocyte						-64534	169091	Epithelia Healthy						-59115.8	169440	Other
-26578.4	165887	Other						-43665	138801	Leukocyte						-64529	169090	Epithelia Healthy						-59115.8	169443	Other
-26583.4	165892	Other						-43673	138803	Leukocyte						-64520	169084	Epithelia Healthy						-59114.8	169480	Other
-26585.4	165895	Other						-43679	138805	Leukocyte						-64512	169078	Epithelia Healthy						-59112.8	169483	Other
-26585.4	165897	Other						-43717	138829	Leukocyte						-64511	169077	Epithelia Healthy						-59100.8	169498	Other
-26577.4	165957	Other						-43720	138831	Leukocyte						-64505	169068	Epithelia Healthy						-59098.8	169500	Other
-26573.4	165961	Other						-43725	138836	Leukocyte						-64504	169063	Epithelia Healthy						-59095.8	169502	Other
-26570.4	165963	Other						-43727	138839	Leukocyte						-64504	169047	Epithelia Healthy						-59087.8	169504	Other
-26565.4	165964	Other						-43728	138844	Leukocyte						-64505	169042	Epithelia Healthy						-59082.8	169505	Other
-26562.4	165964	Other						-43728	138845	Leukocyte						-64507	169039	Epithelia Healthy						-59081.8	169505	Other
-26581.4	165959	Glomeruli						-43727	138850	Leukocyte						-64520	169026	Epithelia Healthy						-58951.8	169491	Fibroblast
-26579.4	165957	Glomeruli						-43725	138853	Leukocyte						-64523	169024	Epithelia Healthy						-58946.8	169490	Fibroblast
-26579.4	165943	Glomeruli						-43717	138861	Leukocyte						-64535	169020	Epithelia Healthy						-58934.8	169484	Fibroblast
-26582.4	165939	Glomeruli						-43714	138863	Leukocyte						-64551	169020	Epithelia Healthy						-58931.8	169482	Fibroblast
-26585.4	165937	Glomeruli						-43709	138864	Leukocyte						-64561	169024	Epithelia Healthy						-58930.8	169481	Fibroblast
-26593.4	165933	Glomeruli						-43700	138864	Leukocyte						-64564	169026	Epithelia Healthy						-58928.8	169478	Fibroblast
-26601.4	165930	Glomeruli						-43293	138861	Epithelia Healthy						-64565	169027	Epithelia Healthy						-58928.8	169466	Fibroblast
-26602.4	165930	Glomeruli						-43284	138860	Epithelia Healthy						-64571	169036	Epithelia Healthy						-58934.8	169457	Fibroblast
-26603.4	165931	Glomeruli						-43279	138859	Epithelia Healthy						-64575	169046	Epithelia Healthy						-58937.8	169454	Fibroblast
-26606.4	165944	Glomeruli						-43275	138857	Epithelia Healthy						-64576	169051	Epithelia Healthy						-58952.8	169444	Fibroblast
-26606.4	165946	Glomeruli						-43272	138855	Epithelia Healthy						-64576	169060	Epithelia Healthy						-58964.8	169444	Fibroblast
-26603.4	165949	Glomeruli						-43263	138846	Epithelia Healthy						-64575	169065	Epithelia Healthy						-58975.8	169454	Fibroblast
-26596.4	165954	Glomeruli						-43261	138843	Epithelia Healthy						-64571	169075	Epithelia Healthy						-58978.8	169457	Fibroblast
-26593.4	165956	Glomeruli						-43259	138839	Epithelia Healthy						-64569	169078	Epithelia Healthy						-58982.8	169462	Fibroblast
-26588.4	165958	Glomeruli						-43259	138827	Epithelia Healthy						-64563	169084	Epithelia Healthy						-58983.8	169464	Fibroblast
-26584.4	165959	Glomeruli						-43261	138821	Epithelia Healthy						-64554	169090	Epithelia Healthy						-58983.8	169474	Fibroblast
-26581.4	165959	Glomeruli						-43263	138818	Epithelia Healthy						-64549	169091	Epithelia Healthy						-58982.8	169479	Fibroblast
-26622.4	165956	Glomeruli						-43266	138815	Epithelia Healthy						-64534	169091	Epithelia Healthy						-58980.8	169482	Fibroblast
-26607.4	165946	Glomeruli						-43275	138809	Epithelia Healthy						-65120	169082	Leukocyte						-58976.8	169487	Fibroblast
-26605.4	165941	Glomeruli						-43285	138805	Epithelia Healthy						-65111	169073	Leukocyte						-58975.8	169488	Fibroblast
-26604.4	165936	Glomeruli						-43307	138805	Epithelia Healthy						-65109	169070	Leukocyte						-58972.8	169490	Fibroblast
-26604.4	165918	Glomeruli						-43316	138811	Epithelia Healthy						-65109	169050	Leukocyte						-58967.8	169491	Fibroblast
-26607.4	165904	Glomeruli						-43317	138812	Epithelia Healthy						-65111	169046	Leukocyte						-58951.8	169491	Fibroblast
-26608.4	165902	Glomeruli						-43319	138815	Epithelia Healthy						-65113	169043	Leukocyte						-58731.8	169489	Fibroblast
-26609.4	165901	Glomeruli						-43323	138823	Epithelia Healthy						-65123	169029	Leukocyte						-58726.8	169488	Fibroblast
-26629.4	165901	Glomeruli						-43324	138828	Epithelia Healthy						-65126	169026	Leukocyte						-58722.8	169486	Fibroblast
-26630.4	165904	Glomeruli						-43324	138833	Epithelia Healthy						-65129	169024	Leukocyte						-58719.8	169484	Fibroblast
-26637.4	165935	Glomeruli						-43323	138838	Epithelia Healthy						-65141	169024	Leukocyte						-58710.8	169475	Fibroblast
-26637.4	165947	Glomeruli						-43317	138850	Epithelia Healthy						-65144	169026	Leukocyte						-58708.8	169472	Fibroblast
-26636.4	165952	Glomeruli						-43315	138853	Epithelia Healthy						-65149	169031	Leukocyte						-58704.8	169464	Fibroblast
-26631.4	165957	Glomeruli						-43313	138855	Epithelia Healthy						-65151	169034	Leukocyte						-58704.8	169442	Fibroblast
-26628.4	165959	Glomeruli						-43310	138857	Epithelia Healthy						-65155	169042	Leukocyte						-58706.8	169439	Fibroblast
-26622.4	165956	Glomeruli						-43306	138859	Epithelia Healthy						-65157	169048	Leukocyte						-58707.8	169438	Fibroblast
-26578.4	165942	Other						-43301	138860	Epithelia Healthy						-65157	169050	Leukocyte						-58710.8	169436	Fibroblast
-26578.4	165925	Other						-43294	138861	Epithelia Healthy						-65148	169061	Leukocyte						-58714.8	169434	Fibroblast
-26581.4	165907	Other						-43293	138861	Epithelia Healthy						-65140	169069	Leukocyte						-58728.8	169434	Fibroblast
-26584.4	165900	Other						-43437	138840	Epithelia Inflammatory						-65130	169077	Leukocyte						-58731.8	169436	Fibroblast
-26585.4	165898	Other						-43427	138834	Epithelia Inflammatory						-65122	169083	Leukocyte						-58732.8	169437	Fibroblast
-26586.4	165897	Other						-43398	138815	Epithelia Inflammatory						-65120	169082	Leukocyte						-58735.8	169442	Fibroblast
-26601.4	165897	Other						-43395	138813	Epithelia Inflammatory						-64456	169085	Fibroblast						-58737.8	169446	Fibroblast
-26604.4	165899	Other						-43391	138809	Epithelia Inflammatory						-64451	169084	Fibroblast						-58742.8	169459	Fibroblast
-26607.4	165902	Other						-43391	138799	Epithelia Inflammatory						-64447	169082	Fibroblast						-58745.8	169468	Fibroblast
-26607.4	165903	Other						-43393	138793	Epithelia Inflammatory						-64445	169080	Fibroblast						-58745.8	169472	Fibroblast
-26606.4	165911	Other						-43395	138790	Epithelia Inflammatory						-64445	169054	Fibroblast						-58744.8	169475	Fibroblast
-26603.4	165926	Other						-43402	138783	Epithelia Inflammatory						-64447	169046	Fibroblast						-58741.8	169483	Fibroblast
-26602.4	165928	Other						-43405	138781	Epithelia Inflammatory						-64453	169035	Fibroblast						-58740.8	169485	Fibroblast
-26600.4	165930	Other						-43409	138779	Epithelia Inflammatory						-64456	169031	Fibroblast						-58737.8	169488	Fibroblast
-26579.4	165942	Other						-43415	138777	Epithelia Inflammatory						-64459	169028	Fibroblast						-58732.8	169489	Fibroblast
-26578.4	165942	Other						-43425	138777	Epithelia Inflammatory						-64469	169028	Fibroblast						-58731.8	169489	Fibroblast
-27734.4	165930	Epithelia Healthy						-43433	138779	Epithelia Inflammatory						-64472	169030	Fibroblast						-58241.8	169485	Leukocyte
-27729.4	165929	Epithelia Healthy						-43437	138781	Epithelia Inflammatory						-64477	169035	Fibroblast						-58236.8	169484	Leukocyte
-27723.4	165927	Epithelia Healthy						-43440	138783	Epithelia Inflammatory						-64479	169038	Fibroblast						-58232.8	169482	Leukocyte
-27720.4	165925	Epithelia Healthy						-43449	138792	Epithelia Inflammatory						-64480	169043	Fibroblast						-58231.8	169481	Leukocyte
-27717.4	165922	Epithelia Healthy						-43451	138795	Epithelia Inflammatory						-64480	169060	Fibroblast						-58231.8	169439	Leukocyte
-27715.4	165919	Epithelia Healthy						-43452	138800	Epithelia Inflammatory						-64479	169065	Fibroblast						-58232.8	169435	Leukocyte
-27713.4	165914	Epithelia Healthy						-43452	138813	Epithelia Inflammatory						-64475	169073	Fibroblast						-58234.8	169430	Leukocyte
-27713.4	165908	Epithelia Healthy						-43451	138818	Epithelia Inflammatory						-64473	169076	Fibroblast						-58237.8	169423	Leukocyte
-27718.4	165898	Epithelia Healthy						-43447	138830	Epithelia Inflammatory						-64469	169080	Fibroblast						-58238.8	169421	Leukocyte
-27721.4	165895	Epithelia Healthy						-43445	138833	Epithelia Inflammatory						-64466	169082	Fibroblast						-58251.8	169421	Leukocyte
-27729.4	165893	Epithelia Healthy						-43441	138838	Epithelia Inflammatory						-64462	169084	Fibroblast						-58263.8	169423	Leukocyte
-27735.4	165892	Epithelia Healthy						-43440	138839	Epithelia Inflammatory						-64457	169085	Fibroblast						-58268.8	169424	Leukocyte
-27746.4	165892	Epithelia Healthy						-43438	138840	Epithelia Inflammatory						-64456	169085	Fibroblast						-58271.8	169426	Leukocyte
-27751.4	165893	Epithelia Healthy						-43437	138840	Epithelia Inflammatory						-64794	169083	Epithelia Healthy						-58279.8	169434	Leukocyte
-27760.4	165896	Epithelia Healthy						-42776	138844	Fibroblast						-64789	169082	Epithelia Healthy						-58285.8	169450	Leukocyte
-27761.4	165897	Epithelia Healthy						-42771	138843	Fibroblast						-64780	169076	Epithelia Healthy						-58286.8	169455	Leukocyte
-27762.4	165902	Epithelia Healthy						-42763	138839	Fibroblast						-64779	169075	Epithelia Healthy						-58286.8	169457	Leukocyte
-27762.4	165911	Epithelia Healthy						-42760	138837	Fibroblast						-64777	169072	Epithelia Healthy						-58284.8	169461	Leukocyte
-27761.4	165916	Epithelia Healthy						-42759	138836	Fibroblast						-64777	169066	Epithelia Healthy						-58280.8	169467	Leukocyte
-27759.4	165919	Epithelia Healthy						-42757	138833	Fibroblast						-64778	169061	Epithelia Healthy						-58279.8	169468	Leukocyte
-27755.4	165924	Epithelia Healthy						-42755	138829	Fibroblast						-64781	169048	Epithelia Healthy						-58274.8	169472	Leukocyte
-27754.4	165925	Epithelia Healthy						-42755	138813	Fibroblast						-64787	169030	Epithelia Healthy						-58271.8	169474	Leukocyte
-27751.4	165927	Epithelia Healthy						-42761	138801	Fibroblast						-64789	169026	Epithelia Healthy						-58257.8	169482	Leukocyte
-27744.4	165929	Epithelia Healthy						-42771	138786	Fibroblast						-64793	169022	Epithelia Healthy						-58253.8	169484	Leukocyte
-27739.4	165930	Epithelia Healthy						-42774	138783	Fibroblast						-64803	169022	Epithelia Healthy						-58248.8	169485	Leukocyte
-27734.4	165930	Epithelia Healthy						-42776	138782	Fibroblast						-64813	169024	Epithelia Healthy						-58241.8	169485	Leukocyte
-26838.4	165928	Other						-42786	138782	Fibroblast						-64816	169026	Epithelia Healthy						-58215.8	169485	Other
-26833.4	165927	Other						-42812	138791	Fibroblast						-64826	169034	Epithelia Healthy						-58210.8	169484	Other
-26829.4	165925	Other						-42817	138796	Fibroblast						-64829	169037	Epithelia Healthy						-58196.8	169436	Other
-26826.4	165923	Other						-42819	138799	Fibroblast						-64835	169046	Epithelia Healthy						-58196.8	169424	Other
-26821.4	165918	Other						-42821	138805	Fibroblast						-64836	169051	Epithelia Healthy						-58202.8	169415	Other
-26819.4	165915	Other						-42822	138810	Fibroblast						-64836	169052	Epithelia Healthy						-58203.8	169414	Other
-26815.4	165903	Other						-42822	138813	Fibroblast						-64835	169055	Epithelia Healthy						-58206.8	169412	Other
-26814.4	165898	Other						-42821	138818	Fibroblast						-64813	169081	Epithelia Healthy						-58214.8	169408	Other
-26812.4	165864	Other						-42819	138826	Fibroblast						-64812	169082	Epithelia Healthy						-58224.8	169408	Other
-26812.4	165857	Other						-42817	138829	Fibroblast						-64809	169083	Epithelia Healthy						-58228.8	169410	Other
-26821.4	165843	Other						-42813	138834	Fibroblast						-64794	169083	Epithelia Healthy						-58231.8	169412	Other
-26826.4	165836	Other						-42812	138835	Fibroblast						-64386	169080	Fibroblast						-58236.8	169417	Other
-26833.4	165829	Other						-42807	138839	Fibroblast						-64381	169075	Fibroblast						-58238.8	169420	Other
-26849.4	165829	Other						-42804	138841	Fibroblast						-64380	169073	Fibroblast						-58230.8	169480	Other
-26858.4	165835	Other						-42800	138843	Fibroblast						-64379	169069	Fibroblast						-58228.8	169482	Other
-26859.4	165836	Other						-42795	138844	Fibroblast						-64379	169060	Fibroblast						-58225.8	169484	Other
-26861.4	165839	Other						-42776	138844	Fibroblast						-64404	169027	Fibroblast						-58220.8	169485	Other
-26865.4	165849	Other						-42600	138844	Glomeruli						-64410	169023	Fibroblast						-58215.8	169485	Other
-26873.4	165871	Other						-42595	138843	Glomeruli						-64416	169023	Fibroblast						-59123.8	169483	Epithelia Injured
-26875.4	165879	Other						-42592	138841	Glomeruli						-64421	169024	Fibroblast						-59118.8	169482	Epithelia Injured
-26876.4	165884	Other						-42583	138832	Glomeruli						-64423	169026	Fibroblast						-59115.8	169480	Epithelia Injured
-26876.4	165893	Other						-42581	138829	Glomeruli						-64423	169038	Fibroblast						-59113.8	169467	Epithelia Injured
-26875.4	165898	Other						-42581	138809	Glomeruli						-64422	169045	Fibroblast						-59113.8	169451	Epithelia Injured
-26873.4	165902	Other						-42587	138800	Glomeruli						-64418	169059	Fibroblast						-59114.8	169446	Epithelia Injured
-26871.4	165905	Other						-42592	138798	Glomeruli						-64416	169063	Fibroblast						-59116.8	169441	Epithelia Injured
-26851.4	165925	Other						-42601	138795	Glomeruli						-64414	169065	Fibroblast						-59117.8	169440	Epithelia Injured
-26848.4	165927	Other						-42651	138779	Glomeruli						-64392	169078	Fibroblast						-59125.8	169436	Epithelia Injured
-26843.4	165928	Other						-42657	138779	Glomeruli						-64387	169080	Fibroblast						-59138.8	169436	Epithelia Injured
-26838.4	165928	Other						-42660	138781	Glomeruli						-64386	169080	Fibroblast						-59141.8	169438	Epithelia Injured
-27654.4	165910	Epithelia Inflammatory						-42663	138784	Glomeruli						-64154	169083	Epithelia Healthy						-59148.8	169445	Epithelia Injured
-27649.4	165909	Epithelia Inflammatory						-42665	138787	Glomeruli						-64143	169080	Epithelia Healthy						-59150.8	169448	Epithelia Injured
-27646.4	165907	Epithelia Inflammatory						-42666	138792	Glomeruli						-64138	169078	Epithelia Healthy						-59151.8	169453	Epithelia Injured
-27641.4	165902	Epithelia Inflammatory						-42668	138808	Glomeruli						-64124	169068	Epithelia Healthy						-59151.8	169466	Epithelia Injured
-27627.4	165881	Epithelia Inflammatory						-42668	138820	Glomeruli						-64123	169067	Epithelia Healthy						-59150.8	169471	Epithelia Injured
-27623.4	165873	Epithelia Inflammatory						-42667	138825	Glomeruli						-64121	169064	Epithelia Healthy						-59148.8	169474	Epithelia Injured
-27621.4	165865	Epithelia Inflammatory						-42665	138828	Glomeruli						-64119	169054	Epithelia Healthy						-59142.8	169480	Epithelia Injured
-27621.4	165851	Epithelia Inflammatory						-42660	138833	Glomeruli						-64119	169042	Epithelia Healthy						-59139.8	169482	Epithelia Injured
-27623.4	165847	Epithelia Inflammatory						-42657	138835	Glomeruli						-64121	169034	Epithelia Healthy						-59134.8	169483	Epithelia Injured
-27625.4	165844	Epithelia Inflammatory						-42620	138843	Glomeruli						-64127	169025	Epithelia Healthy						-59123.8	169483	Epithelia Injured
-27626.4	165843	Epithelia Inflammatory						-42615	138844	Glomeruli						-64130	169022	Epithelia Healthy						-57996.8	169474	Leukocyte
-27629.4	165841	Epithelia Inflammatory						-42600	138844	Glomeruli						-64139	169016	Epithelia Healthy						-57994.8	169473	Leukocyte
-27633.4	165839	Epithelia Inflammatory						-43916	138832	Epithelia Healthy						-64147	169014	Epithelia Healthy						-57973.8	169456	Leukocyte
-27647.4	165839	Epithelia Inflammatory						-43911	138831	Epithelia Healthy						-64157	169014	Epithelia Healthy						-57972.8	169455	Leukocyte
-27652.4	165842	Epithelia Inflammatory						-43899	138827	Epithelia Healthy						-64161	169016	Epithelia Healthy						-57972.8	169434	Leukocyte
-27653.4	165843	Epithelia Inflammatory						-43896	138825	Epithelia Healthy						-64164	169018	Epithelia Healthy						-57974.8	169431	Leukocyte
-27664.4	165865	Epithelia Inflammatory						-43887	138816	Epithelia Healthy						-64169	169023	Epithelia Healthy						-57995.8	169410	Leukocyte
-27665.4	165871	Epithelia Inflammatory						-43885	138813	Epithelia Healthy						-64171	169026	Epithelia Healthy						-57998.8	169408	Leukocyte
-27665.4	165873	Epithelia Inflammatory						-43885	138799	Epithelia Healthy						-64176	169051	Epithelia Healthy						-58006.8	169406	Leukocyte
-27662.4	165894	Epithelia Inflammatory						-43889	138789	Epithelia Healthy						-64176	169060	Epithelia Healthy						-58016.8	169406	Leukocyte
-27658.4	165905	Epithelia Inflammatory						-43895	138780	Epithelia Healthy						-64175	169065	Epithelia Healthy						-58022.8	169408	Leukocyte
-27657.4	165907	Epithelia Inflammatory						-43902	138773	Epithelia Healthy						-64173	169069	Epithelia Healthy						-58025.8	169410	Leukocyte
-27655.4	165910	Epithelia Inflammatory						-43905	138771	Epithelia Healthy						-64169	169075	Epithelia Healthy						-58028.8	169413	Leukocyte
-27654.4	165910	Epithelia Inflammatory						-43909	138769	Epithelia Healthy						-64168	169076	Epithelia Healthy						-58030.8	169416	Leukocyte
-26696.4	165906	Glomeruli						-43935	138769	Epithelia Healthy						-64163	169080	Epithelia Healthy						-58032.8	169422	Leukocyte
-26691.4	165905	Glomeruli						-43944	138775	Epithelia Healthy						-64160	169082	Epithelia Healthy						-58034.8	169430	Leukocyte
-26685.4	165903	Glomeruli						-43945	138776	Epithelia Healthy						-64155	169083	Epithelia Healthy						-58035.8	169435	Leukocyte
-26682.4	165901	Glomeruli						-43951	138785	Epithelia Healthy						-64154	169083	Epithelia Healthy						-58035.8	169444	Leukocyte
-26677.4	165896	Glomeruli						-43953	138793	Epithelia Healthy						-64254	169073	Leukocyte						-58034.8	169449	Leukocyte
-26675.4	165893	Glomeruli						-43954	138798	Epithelia Healthy						-64249	169072	Leukocyte						-58032.8	169453	Leukocyte
-26671.4	165885	Glomeruli						-43954	138805	Epithelia Healthy						-64243	169070	Leukocyte						-58028.8	169459	Leukocyte
-26671.4	165869	Glomeruli						-43953	138810	Epithelia Healthy						-64240	169068	Leukocyte						-58023.8	169464	Leukocyte
-26673.4	165863	Glomeruli						-43951	138818	Epithelia Healthy						-64237	169065	Leukocyte						-58018.8	169468	Leukocyte
-26690.4	165844	Glomeruli						-43949	138821	Epithelia Healthy						-64235	169062	Leukocyte						-58015.8	169470	Leukocyte
-26693.4	165841	Glomeruli						-43945	138825	Epithelia Healthy						-64233	169058	Leukocyte						-57999.8	169474	Leukocyte
-26703.4	165841	Glomeruli						-43936	138831	Epithelia Healthy						-64233	169038	Leukocyte						-57996.8	169474	Leukocyte
-26712.4	165847	Glomeruli						-43931	138832	Epithelia Healthy						-64235	169035	Leukocyte						-58983.8	169463	Leukocyte
-26715.4	165850	Glomeruli						-43916	138832	Epithelia Healthy						-64244	169026	Leukocyte						-58964.8	169443	Leukocyte
-26717.4	165853	Glomeruli						-43188	138828	Epithelia Injured						-64246	169025	Leukocyte						-58964.8	169430	Leukocyte
-26721.4	165861	Glomeruli						-43178	138822	Epithelia Injured						-64250	169024	Leukocyte						-58966.8	169427	Leukocyte
-26722.4	165866	Glomeruli						-43174	138819	Epithelia Injured						-64255	169023	Leukocyte						-58975.8	169418	Leukocyte
-26722.4	165885	Glomeruli						-43171	138816	Epithelia Injured						-64268	169023	Leukocyte						-58978.8	169416	Leukocyte
-26721.4	165890	Glomeruli						-43159	138798	Epithelia Injured						-64271	169024	Leukocyte						-58996.8	169416	Leukocyte
-26717.4	165897	Glomeruli						-43158	138795	Epithelia Injured						-64274	169026	Leukocyte						-58999.8	169418	Leukocyte
-26715.4	165900	Glomeruli						-43158	138786	Epithelia Injured						-64279	169031	Leukocyte						-59004.8	169423	Leukocyte
-26714.4	165901	Glomeruli						-43159	138784	Epithelia Injured						-64281	169034	Leukocyte						-59006.8	169426	Leukocyte
-26708.4	165905	Glomeruli						-43167	138774	Epithelia Injured						-64283	169038	Leukocyte						-59007.8	169431	Leukocyte
-26703.4	165906	Glomeruli						-43174	138767	Epithelia Injured						-64284	169043	Leukocyte						-59007.8	169438	Leukocyte
-26696.4	165906	Glomeruli						-43177	138765	Epithelia Injured						-64284	169050	Leukocyte						-59006.8	169443	Leukocyte
-27974.4	165900	Epithelia Healthy						-43185	138761	Epithelia Injured						-64283	169055	Leukocyte						-59002.8	169451	Leukocyte
-27969.4	165899	Epithelia Healthy						-43199	138761	Epithelia Injured						-64277	169064	Leukocyte						-59000.8	169454	Leukocyte
-27966.4	165897	Epithelia Healthy						-43207	138765	Epithelia Injured						-64273	169068	Leukocyte						-58996.8	169458	Leukocyte
-27965.4	165896	Epithelia Healthy						-43210	138767	Epithelia Injured						-64270	169070	Leukocyte						-58993.8	169460	Leukocyte
-27963.4	165893	Epithelia Healthy						-43213	138770	Epithelia Injured						-64266	169072	Leukocyte						-58989.8	169462	Leukocyte
-27961.4	165889	Epithelia Healthy						-43215	138773	Epithelia Injured						-64261	169073	Leukocyte						-58984.8	169463	Leukocyte
-27961.4	165877	Epithelia Healthy						-43219	138781	Epithelia Injured						-64254	169073	Leukocyte						-58983.8	169463	Leukocyte
-27962.4	165875	Epithelia Healthy						-43220	138786	Epithelia Injured						-64366	169048	Epithelia Healthy						-58299.8	169463	Epithelia Healthy
-27966.4	165869	Epithelia Healthy						-43220	138793	Epithelia Injured						-64359	169036	Epithelia Healthy						-58294.8	169462	Epithelia Healthy
-27969.4	165866	Epithelia Healthy						-43219	138798	Epithelia Injured						-64359	169026	Epithelia Healthy						-58291.8	169460	Epithelia Healthy
-27971.4	165865	Epithelia Healthy						-43217	138802	Epithelia Injured						-64360	168995	Epithelia Healthy						-58287.8	169456	Epithelia Healthy
-27987.4	165865	Epithelia Healthy						-43207	138817	Epithelia Injured						-64361	168990	Epithelia Healthy						-58286.8	169454	Epithelia Healthy
-27990.4	165867	Epithelia Healthy						-43203	138821	Epithelia Injured						-64363	168986	Epithelia Healthy						-58282.8	169444	Epithelia Healthy
-27991.4	165868	Epithelia Healthy						-43194	138827	Epithelia Injured						-64365	168983	Epithelia Healthy						-58281.8	169440	Epithelia Healthy
-27993.4	165871	Epithelia Healthy						-43189	138828	Epithelia Injured						-64370	168978	Epithelia Healthy						-58281.8	169431	Epithelia Healthy
-27996.4	165876	Epithelia Healthy						-43188	138828	Epithelia Injured						-64373	168976	Epithelia Healthy						-58282.8	169429	Epithelia Healthy
-27997.4	165881	Epithelia Healthy						-42734	138787	Glomeruli						-64379	168974	Epithelia Healthy						-58286.8	169423	Epithelia Healthy
-27997.4	165882	Epithelia Healthy						-42729	138786	Glomeruli						-64393	168974	Epithelia Healthy						-58291.8	169418	Epithelia Healthy
-27996.4	165887	Epithelia Healthy						-42709	138776	Glomeruli						-64397	168976	Epithelia Healthy						-58294.8	169416	Epithelia Healthy
-27995.4	165890	Epithelia Healthy						-42705	138773	Glomeruli						-64400	168978	Epithelia Healthy						-58310.8	169416	Epithelia Healthy
-27991.4	165896	Epithelia Healthy						-42705	138767	Glomeruli						-64405	168983	Epithelia Healthy						-58319.8	169422	Epithelia Healthy
-27990.4	165897	Epithelia Healthy						-42707	138763	Glomeruli						-64411	168992	Epithelia Healthy						-58320.8	169423	Epithelia Healthy
-27987.4	165899	Epithelia Healthy						-42709	138760	Glomeruli						-64412	168997	Epithelia Healthy						-58322.8	169426	Epithelia Healthy
-27982.4	165900	Epithelia Healthy						-42713	138756	Glomeruli						-64413	169010	Epithelia Healthy						-58323.8	169431	Epithelia Healthy
-27974.4	165900	Epithelia Healthy						-42728	138756	Glomeruli						-64413	169011	Epithelia Healthy						-58323.8	169446	Epithelia Healthy
-27666.4	165871	Leukocyte						-42739	138757	Glomeruli						-64412	169021	Epithelia Healthy						-58322.8	169451	Epithelia Healthy
-27665.4	165870	Leukocyte						-42740	138758	Glomeruli						-64390	169053	Epithelia Healthy						-58320.8	169454	Epithelia Healthy
-27661.4	165862	Leukocyte						-42742	138763	Glomeruli						-64378	169060	Epithelia Healthy						-58314.8	169460	Epithelia Healthy
-27655.4	165848	Leukocyte						-42746	138777	Glomeruli						-64366	169048	Epithelia Healthy						-58311.8	169462	Epithelia Healthy
-27655.4	165842	Leukocyte						-42746	138782	Glomeruli						-64880	169047	Fibroblast						-58306.8	169463	Epithelia Healthy
-27659.4	165839	Leukocyte						-42740	138786	Glomeruli						-64875	169046	Fibroblast						-58299.8	169463	Epithelia Healthy
-27661.4	165838	Leukocyte						-42736	138787	Glomeruli						-64871	169044	Fibroblast						-59189.8	169459	Epithelia Healthy
-27671.4	165837	Leukocyte						-42734	138787	Glomeruli						-64868	169042	Fibroblast						-59184.8	169458	Epithelia Healthy
-27691.4	165836	Leukocyte						-42759	138783	Glomeruli						-64863	169037	Fibroblast						-59176.8	169454	Epithelia Healthy
-27703.4	165836	Leukocyte						-42747	138782	Glomeruli						-64857	169028	Fibroblast						-59173.8	169452	Epithelia Healthy
-27709.4	165842	Leukocyte						-42743	138772	Glomeruli						-64855	169024	Fibroblast						-59170.8	169449	Epithelia Healthy
-27709.4	165843	Leukocyte						-42741	138760	Glomeruli						-64853	169016	Fibroblast						-59166.8	169443	Epithelia Healthy
-27698.4	165854	Leukocyte						-42741	138756	Glomeruli						-64853	169006	Fibroblast						-59166.8	169439	Epithelia Healthy
-27688.4	165862	Leukocyte						-42747	138743	Glomeruli						-64855	169003	Fibroblast						-59189.8	169399	Epithelia Healthy
-27680.4	165868	Leukocyte						-42750	138737	Glomeruli						-64860	168998	Fibroblast						-59190.8	169398	Epithelia Healthy
-27674.4	165870	Leukocyte						-42754	138730	Glomeruli						-64863	168996	Fibroblast						-59195.8	169396	Epithelia Healthy
-27670.4	165871	Leukocyte						-42758	138730	Glomeruli						-64878	168996	Fibroblast						-59206.8	169396	Epithelia Healthy
-27666.4	165871	Leukocyte						-42767	138734	Glomeruli						-64881	168999	Fibroblast						-59212.8	169398	Epithelia Healthy
-26634.4	165880	Glomeruli						-42769	138735	Glomeruli						-64883	169002	Fibroblast						-59216.8	169400	Epithelia Healthy
-26629.4	165879	Glomeruli						-42772	138737	Glomeruli						-64886	169007	Fibroblast						-59219.8	169402	Epithelia Healthy
-26626.4	165877	Glomeruli						-42778	138742	Glomeruli						-64887	169010	Fibroblast						-59220.8	169403	Epithelia Healthy
-26617.4	165868	Glomeruli						-42778	138747	Glomeruli						-64889	169028	Fibroblast						-59221.8	169405	Epithelia Healthy
-26615.4	165865	Glomeruli						-42775	138762	Glomeruli						-64889	169037	Fibroblast						-59223.8	169413	Epithelia Healthy
-26614.4	165860	Glomeruli						-42769	138774	Glomeruli						-64886	169044	Fibroblast						-59225.8	169428	Epithelia Healthy
-26611.4	165837	Glomeruli						-42765	138780	Glomeruli						-64884	169046	Fibroblast						-59225.8	169431	Epithelia Healthy
-26611.4	165823	Glomeruli						-42762	138783	Glomeruli						-64881	169047	Fibroblast						-59224.8	169441	Epithelia Healthy
-26613.4	165820	Glomeruli						-42759	138783	Glomeruli						-64880	169047	Fibroblast						-59223.8	169448	Epithelia Healthy
-26621.4	165820	Glomeruli						-43241	138769	Epithelia Injured						-64296	169029	Leukocyte						-59221.8	169450	Epithelia Healthy
-26630.4	165822	Glomeruli						-43232	138768	Epithelia Injured						-64291	169028	Leukocyte						-59215.8	169454	Epithelia Healthy
-26640.4	165827	Glomeruli						-43227	138767	Epithelia Injured						-64287	169026	Leukocyte						-59203.8	169458	Epithelia Healthy
-26644.4	165831	Glomeruli						-43223	138765	Epithelia Injured						-64284	169024	Leukocyte						-59198.8	169459	Epithelia Healthy
-26650.4	165839	Glomeruli						-43220	138763	Epithelia Injured						-64279	169019	Leukocyte						-59189.8	169459	Epithelia Healthy
-26656.4	165849	Glomeruli						-43219	138762	Epithelia Injured						-64277	169016	Leukocyte						-59231.8	169451	Leukocyte
-26660.4	165857	Glomeruli						-43213	138753	Epithelia Injured						-64276	169013	Leukocyte						-59226.8	169450	Leukocyte
-26660.4	165859	Glomeruli						-43213	138737	Epithelia Injured						-64276	168998	Leukocyte						-59224.8	169448	Leukocyte
-26659.4	165864	Glomeruli						-43217	138729	Epithelia Injured						-64277	168992	Leukocyte						-59223.8	169412	Leukocyte
-26657.4	165869	Glomeruli						-43219	138726	Epithelia Injured						-64279	168986	Leukocyte						-59223.8	169402	Leukocyte
-26655.4	165872	Glomeruli						-43220	138725	Epithelia Injured						-64282	168984	Leukocyte						-59232.8	169396	Leukocyte
-26654.4	165873	Glomeruli						-43223	138723	Epithelia Injured						-64286	168982	Leukocyte						-59249.8	169396	Leukocyte
-26648.4	165877	Glomeruli						-43227	138721	Epithelia Injured						-64305	168982	Leukocyte						-59250.8	169397	Leukocyte
-26644.4	165879	Glomeruli						-43237	138719	Epithelia Injured						-64315	168986	Leukocyte						-59255.8	169406	Leukocyte
-26639.4	165880	Glomeruli						-43249	138719	Epithelia Injured						-64319	168994	Leukocyte						-59256.8	169408	Leukocyte
-26634.4	165880	Glomeruli						-43253	138721	Epithelia Injured						-64320	168999	Leukocyte						-59262.8	169428	Leukocyte
-27825.4	165869	Epithelia Healthy						-43256	138723	Epithelia Injured						-64320	169012	Leukocyte						-59262.8	169433	Leukocyte
-27819.4	165867	Epithelia Healthy						-43261	138728	Epithelia Injured						-64319	169017	Leukocyte						-59256.8	169442	Leukocyte
-27810.4	165861	Epithelia Healthy						-43263	138731	Epithelia Injured						-64317	169020	Leukocyte						-59250.8	169448	Leukocyte
-27809.4	165860	Epithelia Healthy						-43264	138736	Epithelia Injured						-64313	169024	Leukocyte						-59247.8	169450	Leukocyte
-27803.4	165851	Epithelia Healthy						-43264	138747	Epithelia Injured						-64310	169026	Leukocyte						-59242.8	169451	Leukocyte
-27801.4	165845	Epithelia Healthy						-43263	138752	Epithelia Injured						-64306	169028	Leukocyte						-59231.8	169451	Leukocyte
-27801.4	165831	Epithelia Healthy						-43261	138755	Epithelia Injured						-64301	169029	Leukocyte						-58063.8	169451	Leukocyte
-27803.4	165823	Epithelia Healthy						-43257	138760	Epithelia Injured						-64296	169029	Leukocyte						-58058.8	169450	Leukocyte
-27805.4	165820	Epithelia Healthy						-43252	138765	Epithelia Injured						-64244	169025	Fibroblast						-58049.8	169444	Leukocyte
-27814.4	165811	Epithelia Healthy						-43249	138767	Epithelia Injured						-64239	169024	Fibroblast						-58046.8	169441	Leukocyte
-27817.4	165809	Epithelia Healthy						-43247	138768	Epithelia Injured						-64235	169022	Fibroblast						-58044.8	169438	Leukocyte
-27825.4	165809	Epithelia Healthy						-43242	138769	Epithelia Injured						-64232	169020	Fibroblast						-58042.8	169434	Leukocyte
-27832.4	165816	Epithelia Healthy						-43241	138769	Epithelia Injured						-64231	169019	Fibroblast						-58042.8	169418	Leukocyte
-27846.4	165831	Epithelia Healthy						-42733	138757	Glomeruli						-64225	169010	Fibroblast						-58044.8	169414	Leukocyte
-27858.4	165847	Epithelia Healthy						-42719	138755	Glomeruli						-64224	169006	Fibroblast						-58046.8	169411	Leukocyte
-27858.4	165849	Epithelia Healthy						-42714	138754	Glomeruli						-64224	169000	Fibroblast						-58047.8	169410	Leukocyte
-27857.4	165854	Epithelia Healthy						-42712	138753	Glomeruli						-64231	168982	Fibroblast						-58050.8	169408	Leukocyte
-27855.4	165857	Epithelia Healthy						-42711	138752	Glomeruli						-64235	168972	Fibroblast						-58070.8	169408	Leukocyte
-27852.4	165860	Epithelia Healthy						-42698	138695	Glomeruli						-64239	168965	Fibroblast						-58073.8	169410	Leukocyte
-27847.4	165863	Epithelia Healthy						-42698	138690	Glomeruli						-64242	168965	Fibroblast						-58078.8	169415	Leukocyte
-27845.4	165864	Epithelia Healthy						-42699	138689	Glomeruli						-64250	168966	Fibroblast						-58080.8	169418	Leukocyte
-27833.4	165868	Epithelia Healthy						-42714	138689	Glomeruli						-64264	168970	Fibroblast						-58081.8	169423	Leukocyte
-27826.4	165869	Epithelia Healthy						-42719	138691	Glomeruli						-64270	168972	Fibroblast						-58081.8	169432	Leukocyte
-27825.4	165869	Epithelia Healthy						-42723	138693	Glomeruli						-64274	168978	Fibroblast						-58080.8	169437	Leukocyte
-26669.4	165861	Fibroblast						-42734	138700	Glomeruli						-64278	168986	Fibroblast						-58078.8	169441	Leukocyte
-26661.4	165857	Fibroblast						-42751	138720	Glomeruli						-64278	168988	Fibroblast						-58076.8	169444	Leukocyte
-26615.4	165818	Fibroblast						-42753	138723	Glomeruli						-64274	169012	Fibroblast						-58072.8	169448	Leukocyte
-26615.4	165807	Fibroblast						-42754	138728	Glomeruli						-64273	169014	Fibroblast						-58069.8	169450	Leukocyte
-26617.4	165804	Fibroblast						-42754	138729	Glomeruli						-64271	169016	Fibroblast						-58064.8	169451	Leukocyte
-26622.4	165799	Fibroblast						-42746	138747	Glomeruli						-64265	169020	Fibroblast						-58063.8	169451	Leukocyte
-26625.4	165797	Fibroblast						-42743	138753	Glomeruli						-64263	169021	Fibroblast						-59104.8	169435	Leukocyte
-26635.4	165797	Fibroblast						-42740	138756	Glomeruli						-64259	169022	Fibroblast						-59100.8	169433	Leukocyte
-26689.4	165827	Fibroblast						-42737	138757	Glomeruli						-64245	169025	Fibroblast						-59094.8	169429	Leukocyte
-26693.4	165835	Fibroblast						-42733	138757	Glomeruli						-64244	169025	Fibroblast						-59086.8	169419	Leukocyte
-26693.4	165840	Fibroblast						-42690	138752	Glomeruli						-65599	169022	Other						-59085.8	169413	Leukocyte
-26685.4	165851	Fibroblast						-42685	138751	Glomeruli						-65594	169021	Other						-59083.8	169400	Leukocyte
-26682.4	165855	Fibroblast						-42677	138747	Glomeruli						-65591	169020	Other						-59083.8	169394	Leukocyte
-26681.4	165856	Fibroblast						-42674	138745	Glomeruli						-65587	169018	Other						-59086.8	169393	Leukocyte
-26677.4	165859	Fibroblast						-42673	138744	Glomeruli						-65584	169016	Other						-59120.8	169383	Leukocyte
-26674.4	165861	Fibroblast						-42672	138742	Glomeruli						-65583	169015	Other						-59125.8	169383	Leukocyte
-26669.4	165861	Fibroblast						-42672	138702	Glomeruli						-65577	169006	Other						-59129.8	169388	Leukocyte
-26808.4	165858	Fibroblast						-42674	138694	Glomeruli						-65576	169003	Other						-59133.8	169394	Leukocyte
-26805.4	165857	Fibroblast						-42675	138691	Glomeruli						-65576	168999	Other						-59134.8	169396	Leukocyte
-26801.4	165855	Fibroblast						-42679	138689	Glomeruli						-65583	168992	Other						-59134.8	169399	Leukocyte
-26798.4	165853	Fibroblast						-42695	138689	Glomeruli						-65595	168982	Other						-59130.8	169431	Leukocyte
-26797.4	165852	Fibroblast						-42696	138690	Glomeruli						-65608	168973	Other						-59128.8	169434	Leukocyte
-26783.4	165831	Fibroblast						-42697	138692	Glomeruli						-65610	168973	Other						-59127.8	169435	Leukocyte
-26779.4	165823	Fibroblast						-42706	138715	Glomeruli						-65612	168974	Other						-59116.8	169440	Leukocyte
-26777.4	165817	Fibroblast						-42710	138731	Glomeruli						-65619	168981	Other						-59104.8	169435	Leukocyte
-26775.4	165809	Fibroblast						-42711	138741	Glomeruli						-65626	169006	Other						-59157.8	169441	Other
-26775.4	165791	Fibroblast						-42711	138747	Glomeruli						-65626	169008	Other						-59142.8	169438	Other
-26777.4	165788	Fibroblast						-42710	138751	Glomeruli						-65625	169010	Other						-59135.8	169434	Other
-26786.4	165779	Fibroblast						-42705	138752	Glomeruli						-65621	169014	Other						-59132.8	169431	Other
-26789.4	165777	Fibroblast						-42690	138752	Glomeruli						-65618	169016	Other						-59132.8	169411	Other
-26807.4	165777	Fibroblast						-43721	139719	Epithelia Healthy						-65614	169018	Other						-59133.8	169405	Other
-26811.4	165779	Fibroblast						-43718	139717	Epithelia Healthy						-65605	169021	Other						-59134.8	169400	Other
-26814.4	165781	Fibroblast						-43707	139706	Epithelia Healthy						-65600	169022	Other						-59135.8	169397	Other
-26819.4	165786	Fibroblast						-43699	139696	Epithelia Healthy						-65599	169022	Other						-59138.8	169396	Other
-26825.4	165795	Fibroblast						-43697	139693	Epithelia Healthy						-65140	169023	Fibroblast						-59148.8	169395	Other
-26833.4	165817	Fibroblast						-43697	139681	Epithelia Healthy						-65135	169022	Fibroblast						-59161.8	169395	Other
-26834.4	165822	Fibroblast						-43705	139657	Epithelia Healthy						-65127	169018	Fibroblast						-59188.8	169399	Other
-26834.4	165827	Fibroblast						-43707	139653	Epithelia Healthy						-65124	169016	Fibroblast						-59188.8	169400	Other
-26820.4	165848	Fibroblast						-43713	139644	Epithelia Healthy						-65119	169011	Fibroblast						-59187.8	169409	Other
-26810.4	165858	Fibroblast						-43716	139641	Epithelia Healthy						-65117	169008	Fibroblast						-59185.8	169413	Other
-26808.4	165858	Fibroblast						-43725	139635	Epithelia Healthy						-65112	169000	Fibroblast						-59175.8	169429	Other
-26956.4	165856	Epithelia Healthy						-43743	139635	Epithelia Healthy						-65111	168998	Fibroblast						-59164.8	169441	Other
-26951.4	165855	Epithelia Healthy						-43746	139637	Epithelia Healthy						-65109	168992	Fibroblast						-59157.8	169441	Other
-26942.4	165849	Epithelia Healthy						-43747	139638	Epithelia Healthy						-65108	168987	Fibroblast						-59063.8	169431	Other
-26942.4	165842	Epithelia Healthy						-43749	139641	Epithelia Healthy						-65108	168975	Fibroblast						-59058.8	169421	Other
-26943.4	165835	Epithelia Healthy						-43755	139653	Epithelia Healthy						-65109	168970	Fibroblast						-59057.8	169413	Other
-26945.4	165827	Epithelia Healthy						-43756	139658	Epithelia Healthy						-65111	168967	Fibroblast						-59057.8	169388	Other
-26950.4	165816	Epithelia Healthy						-43756	139692	Epithelia Healthy						-65119	168957	Fibroblast						-59066.8	169385	Other
-26952.4	165812	Epithelia Healthy						-43755	139697	Epithelia Healthy						-65126	168950	Fibroblast						-59076.8	169385	Other
-26953.4	165811	Epithelia Healthy						-43749	139707	Epithelia Healthy						-65129	168948	Fibroblast						-59080.8	169389	Other
-26965.4	165811	Epithelia Healthy						-43747	139710	Epithelia Healthy						-65147	168948	Fibroblast						-59081.8	169392	Other
-26971.4	165813	Epithelia Healthy						-43746	139711	Epithelia Healthy						-65150	168950	Fibroblast						-59083.8	169401	Other
-26974.4	165815	Epithelia Healthy						-43743	139713	Epithelia Healthy						-65153	168953	Fibroblast						-59084.8	169406	Other
-26975.4	165816	Epithelia Healthy						-43731	139719	Epithelia Healthy						-65155	168956	Fibroblast						-59085.8	169414	Other
-26977.4	165819	Epithelia Healthy						-43726	139720	Epithelia Healthy						-65157	168960	Fibroblast						-59085.8	169420	Other
-26979.4	165823	Epithelia Healthy						-43721	139719	Epithelia Healthy						-65158	168965	Fibroblast						-59081.8	169425	Other
-26980.4	165828	Epithelia Healthy						-43626	138742	Epithelia Healthy						-65160	168985	Fibroblast						-59077.8	169429	Other
-26981.4	165835	Epithelia Healthy						-43621	138741	Epithelia Healthy						-65160	169006	Fibroblast						-59072.8	169430	Other
-26981.4	165836	Epithelia Healthy						-43615	138739	Epithelia Healthy						-65159	169011	Fibroblast						-59066.8	169431	Other
-26980.4	165841	Epithelia Healthy						-43606	138733	Epithelia Healthy						-65157	169014	Fibroblast						-59063.8	169431	Other
[truncated: 13,489 more rows]

## Sheet: Figure S17d
	PT	PT Injured	PT Inflammatory	LOH-DCT	LOH-DCT Injured	LOH-DCT Inflammatory	PC	IC	CD Injured	Monocyte	Macrophage	cDC	Mast Cell	T Cell	NK	B Cell	Plasma Cell	Fibroblast	Myofibroblast	Podocyte	Endothelia Glomerular	PEC	Mesangial Cell	Endothelia	SMC
PT	1.39673	1.23715	1.17886	0.579762	0.506504	0.372309	0.422866	0.449875	0.414611	0.883043	0.945178	0.833693	1.01901	0.885834	0.844835	0.952232	0.843908	0.798239	0.80153	0.281337	0.172281	0.539775	0.317256	0.834042	0.667156
PT Injured	1.23715	1.64419	1.47462	0.669156	0.711301	0.754895	0.450726	0.51385	0.565962	0.953393	0.960617	0.992892	0.953076	0.849738	0.822415	0.765283	0.86449	0.928465	1.10506	0.32375	0.135598	0.486923	0.323082	0.83324	0.74747
PT Inflammatory	1.17886	1.47462	2	0.521125	0.540712	0.631485	0.419472	0.443313	0.513828	1.14958	1.13466	1.24018	0.930948	1.16913	0.840682	0.946469	0.910231	0.979905	1.31646	0.0412671	0.0150669	0.298593	0.0439737	0.813491	0.71094
LOH-DCT	0.579762	0.669156	0.521125	2	2	2	0.880311	0.908099	0.961529	0.827753	0.817125	0.788152	1.01712	0.742544	0.635826	0.753131	0.793517	0.863434	0.941191	0.0599885	0.0303855	0.117334	0.0323223	0.820872	0.784169
LOH-DCT Injured	0.506504	0.711301	0.540712	2	2	2	0.863054	0.920521	1.10135	0.856442	0.802777	0.827506	1.01187	0.76016	0.876712	0.623344	0.815299	0.82623	1.04404	0.104633	0.042254	0.154689	0.0545767	0.828001	0.789807
LOH-DCT Inflammatory	0.372309	0.754895	0.631485	2	2	2	0.66956	0.738814	1.04231	1.12987	0.919591	1.21788	1.03396	1.09339	0.78587	0.898921	0.834275	1.00172	1.34522	0.0299439	0.0155381	0.0721864	0.0189099	0.80403	0.670016
PC	0.422866	0.450726	0.419472	0.880311	0.863054	0.66956	2	2	2	0.582159	0.698444	0.596258	0.758163	0.58875	0.733419	0.479638	0.597371	0.738906	0.714745	0.0728824	0.0401955	0.238566	0.0868365	0.810462	0.62602
IC	0.449875	0.51385	0.443313	0.908099	0.920521	0.738814	2	2	2	0.575639	0.742741	0.682537	0.669607	0.675462	1.02788	0.469292	0.491309	0.792172	0.814929	0.112009	0.0173432	0.276991	0.0676582	0.886179	0.711305
CD Injured	0.414611	0.565962	0.513828	0.961529	1.10135	1.04231	2	2	2	0.672997	0.710034	0.625702	0.718101	0.614087	0.608983	0.477982	0.517078	0.750788	0.874025	0.0404291	0.0402001	0.33818	0.0369531	0.818074	0.640061
Monocyte	0.883043	0.953393	1.14958	0.827753	0.856442	1.12987	0.582159	0.575639	0.672997	1.7363	1.36445	1.74656	1.1522	1.5994	1.6349	1.23548	1.11323	1.10495	1.31318	1.06967	0.879255	1.01805	0.781727	1.05448	0.965187
Macrophage	0.945178	0.960617	1.13466	0.817125	0.802777	0.919591	0.698444	0.742741	0.710034	1.36445	1.6087	1.58636	1.29368	1.69465	1.27137	1.59093	1.4191	1.25136	1.26882	0.468965	0.283301	0.586983	0.484453	0.984607	1.06788
cDC	0.833693	0.992892	1.24018	0.788152	0.827506	1.21788	0.596258	0.682537	0.625702	1.74656	1.58636	2	1.24784	1.89579	1.17404	1.45712	1.44692	1.34075	1.44233	0.3168	0.172893	0.750552	0.388229	0.996313	1.13677
Mast Cell	1.01901	0.953076	0.930948	1.01712	1.01187	1.03396	0.758163	0.669607	0.718101	1.1522	1.29368	1.24784	1.69223	1.42647	1.29239	1.33581	1.40626	1.14902	1.15935	0.502855	0.358808	0.822999	0.642222	0.99404	0.962166
T Cell	0.885834	0.849738	1.16913	0.742544	0.76016	1.09339	0.58875	0.675462	0.614087	1.5994	1.69465	1.89579	1.42647	2	1.35668	2	1.61451	1.41635	1.31423	0.507268	0.308764	0.474216	0.421361	0.961185	0.87883
NK	0.844835	0.822415	0.840682	0.635826	0.876712	0.78587	0.733419	1.02788	0.608983	1.6349	1.27137	1.17404	1.29239	1.35668	1.50049	1.12555	1.47566	1.16134	1.01969	0.456679	0.44576	0.739636	0.387675	1.04842	1.02969
B Cell	0.952232	0.765283	0.946469	0.753131	0.623344	0.898921	0.479638	0.469292	0.477982	1.23548	1.59093	1.45712	1.33581	2	1.12555	2	1.96672	1.30039	1.00152	0.257141	0.305526	0.287089	0.347306	0.881404	0.699528
Plasma Cell	0.843908	0.86449	0.910231	0.793517	0.815299	0.834275	0.597371	0.491309	0.517078	1.11323	1.4191	1.44692	1.40626	1.61451	1.47566	1.96672	2	1.46742	1.13704	0.480133	0.389315	0.564724	0.395746	0.982237	0.906002
Fibroblast	0.798239	0.928465	0.979905	0.863434	0.82623	1.00172	0.738906	0.792172	0.750788	1.10495	1.25136	1.34075	1.14902	1.41635	1.16134	1.30039	1.46742	1.47441	1.25846	0.522092	0.388982	0.822786	0.619385	1.0627	1.27296
Myofibroblast	0.80153	1.10506	1.31646	0.941191	1.04404	1.34522	0.714745	0.814929	0.874025	1.31318	1.26882	1.44233	1.15935	1.31423	1.01969	1.00152	1.13704	1.25846	1.60994	0.267412	0.203213	0.779324	0.225722	0.987662	1.22565
Podocyte	0.281337	0.32375	0.0412671	0.0599885	0.104633	0.0299439	0.0728824	0.112009	0.0404291	1.06967	0.468965	0.3168	0.502855	0.507268	0.456679	0.257141	0.480133	0.522092	0.267412	2	2	2	2	1.31388	0.465854
Endothelia Glomerular	0.172281	0.135598	0.0150669	0.0303855	0.042254	0.0155381	0.0401955	0.0173432	0.0402001	0.879255	0.283301	0.172893	0.358808	0.308764	0.44576	0.305526	0.389315	0.388982	0.203213	2	2	2	2	1.37701	0.53305
PEC	0.539775	0.486923	0.298593	0.117334	0.154689	0.0721864	0.238566	0.276991	0.33818	1.01805	0.586983	0.750552	0.822999	0.474216	0.739636	0.287089	0.564724	0.822786	0.779324	2	2	2	2	1.17994	0.709856
Mesangial Cell	0.317256	0.323082	0.0439737	0.0323223	0.0545767	0.0189099	0.0868365	0.0676582	0.0369531	0.781727	0.484453	0.388229	0.642222	0.421361	0.387675	0.347306	0.395746	0.619385	0.225722	2	2	2	2	1.32447	0.594405
Endothelia	0.834042	0.83324	0.813491	0.820872	0.828001	0.80403	0.810462	0.886179	0.818074	1.05448	0.984607	0.996313	0.99404	0.961185	1.04842	0.881404	0.982237	1.0627	0.987662	1.31388	1.37701	1.17994	1.32447	1.18694	1.31433
SMC	0.667156	0.74747	0.71094	0.784169	0.789807	0.670016	0.62602	0.711305	0.640061	0.965187	1.06788	1.13677	0.962166	0.87883	1.02969	0.699528	0.906002	1.27296	1.22565	0.465854	0.53305	0.709856	0.594405	1.31433	2

## Sheet: Figure S17e
CD2/CD3D/IL7R:				GNLY/NKG7/GZMB:				CD19/IGKC/IGHG1:				MRC1/C1QC/SELENOP:
Value	Group	Distance		Value	Group	Distance		Value	Group	Distance		Value	Group	Distance
0.556594	Inflammatory Epithelia	1		0.568326	Inflammatory Epithelia	1		1.06755	Inflammatory Epithelia	1		0.794773	Inflammatory Epithelia	1
0.758568	Inflammatory Epithelia	2		1.18532	Inflammatory Epithelia	2		0.871579	Inflammatory Epithelia	2		0.621296	Inflammatory Epithelia	2
0.863715	Inflammatory Epithelia	3		1.06245	Inflammatory Epithelia	3		0.943867	Inflammatory Epithelia	3		0.711512	Inflammatory Epithelia	3
0.85351	Inflammatory Epithelia	4		1.07019	Inflammatory Epithelia	4		1.0937	Inflammatory Epithelia	4		0.79981	Inflammatory Epithelia	4
0.85285	Inflammatory Epithelia	5		1.50567	Inflammatory Epithelia	5		0.757593	Inflammatory Epithelia	5		0.781959	Inflammatory Epithelia	5
0.950116	Inflammatory Epithelia	6		1.37802	Inflammatory Epithelia	6		0.887299	Inflammatory Epithelia	6		0.854756	Inflammatory Epithelia	6
0.707367	Inflammatory Epithelia	7		1.30239	Inflammatory Epithelia	7		0.893685	Inflammatory Epithelia	7		0.727337	Inflammatory Epithelia	7
0.820313	Inflammatory Epithelia	8		1.66238	Inflammatory Epithelia	8		1.07376	Inflammatory Epithelia	8		0.999887	Inflammatory Epithelia	8
0.941868	Inflammatory Epithelia	9		1.09406	Inflammatory Epithelia	9		1.11788	Inflammatory Epithelia	9		0.960296	Inflammatory Epithelia	9
0.923033	Inflammatory Epithelia	10		1.18395	Inflammatory Epithelia	10		1.04472	Inflammatory Epithelia	10		0.867073	Inflammatory Epithelia	10
0.987883	Inflammatory Epithelia	11		1.32718	Inflammatory Epithelia	11		0.966951	Inflammatory Epithelia	11		0.919757	Inflammatory Epithelia	11
1.14022	Inflammatory Epithelia	12		1.37434	Inflammatory Epithelia	12		1.06485	Inflammatory Epithelia	12		1.03773	Inflammatory Epithelia	12
1.05728	Inflammatory Epithelia	13		1.26472	Inflammatory Epithelia	13		1.18766	Inflammatory Epithelia	13		1.05406	Inflammatory Epithelia	13
1.12557	Inflammatory Epithelia	14		1.16619	Inflammatory Epithelia	14		0.981683	Inflammatory Epithelia	14		0.920053	Inflammatory Epithelia	14
1.06359	Inflammatory Epithelia	15		1.1614	Inflammatory Epithelia	15		1.1196	Inflammatory Epithelia	15		1.07591	Inflammatory Epithelia	15
1.11757	Inflammatory Epithelia	16		1.14207	Inflammatory Epithelia	16		1.05058	Inflammatory Epithelia	16		0.929891	Inflammatory Epithelia	16
1.07688	Inflammatory Epithelia	17		1.2538	Inflammatory Epithelia	17		1.18131	Inflammatory Epithelia	17		1.0034	Inflammatory Epithelia	17
1.29088	Inflammatory Epithelia	18		1.262	Inflammatory Epithelia	18		1.14835	Inflammatory Epithelia	18		1.13325	Inflammatory Epithelia	18
1.18513	Inflammatory Epithelia	19		1.03324	Inflammatory Epithelia	19		1.29618	Inflammatory Epithelia	19		1.08553	Inflammatory Epithelia	19
1.27509	Inflammatory Epithelia	20		1.17341	Inflammatory Epithelia	20		1.41127	Inflammatory Epithelia	20		1.17691	Inflammatory Epithelia	20
1.25617	Inflammatory Epithelia	21		1.0202	Inflammatory Epithelia	21		1.35175	Inflammatory Epithelia	21		1.10172	Inflammatory Epithelia	21
1.25871	Inflammatory Epithelia	22		1.07579	Inflammatory Epithelia	22		1.59238	Inflammatory Epithelia	22		1.09958	Inflammatory Epithelia	22
1.12775	Inflammatory Epithelia	23		1.19602	Inflammatory Epithelia	23		1.65523	Inflammatory Epithelia	23		1.19812	Inflammatory Epithelia	23
1.30671	Inflammatory Epithelia	24		1.17456	Inflammatory Epithelia	24		1.56416	Inflammatory Epithelia	24		1.15546	Inflammatory Epithelia	24
1.28402	Inflammatory Epithelia	25		1.20146	Inflammatory Epithelia	25		1.52334	Inflammatory Epithelia	25		1.19185	Inflammatory Epithelia	25
1.38352	Inflammatory Epithelia	26		1.0608	Inflammatory Epithelia	26		1.48514	Inflammatory Epithelia	26		1.19903	Inflammatory Epithelia	26
1.37768	Inflammatory Epithelia	27		1.1976	Inflammatory Epithelia	27		1.47976	Inflammatory Epithelia	27		1.18813	Inflammatory Epithelia	27
1.42223	Inflammatory Epithelia	28		1.17988	Inflammatory Epithelia	28		1.50426	Inflammatory Epithelia	28		1.14413	Inflammatory Epithelia	28
1.27049	Inflammatory Epithelia	29		1.04117	Inflammatory Epithelia	29		1.50254	Inflammatory Epithelia	29		1.24488	Inflammatory Epithelia	29
1.55471	Inflammatory Epithelia	30		1.03433	Inflammatory Epithelia	30		1.60101	Inflammatory Epithelia	30		1.13742	Inflammatory Epithelia	30
1.4258	Inflammatory Epithelia	31		1.19736	Inflammatory Epithelia	31		1.50659	Inflammatory Epithelia	31		1.19357	Inflammatory Epithelia	31
1.2495	Inflammatory Epithelia	32		1.02039	Inflammatory Epithelia	32		1.55631	Inflammatory Epithelia	32		1.1963	Inflammatory Epithelia	32
1.36338	Inflammatory Epithelia	33		0.94925	Inflammatory Epithelia	33		1.59061	Inflammatory Epithelia	33		1.10112	Inflammatory Epithelia	33
1.53084	Inflammatory Epithelia	34		1.06366	Inflammatory Epithelia	34		1.55128	Inflammatory Epithelia	34		1.28887	Inflammatory Epithelia	34
1.41849	Inflammatory Epithelia	35		1.05409	Inflammatory Epithelia	35		1.60395	Inflammatory Epithelia	35		1.16056	Inflammatory Epithelia	35
1.45018	Inflammatory Epithelia	36		0.994532	Inflammatory Epithelia	36		1.58064	Inflammatory Epithelia	36		1.29929	Inflammatory Epithelia	36
1.37324	Inflammatory Epithelia	37		1.11692	Inflammatory Epithelia	37		1.65132	Inflammatory Epithelia	37		1.13795	Inflammatory Epithelia	37
1.51349	Inflammatory Epithelia	38		1.14171	Inflammatory Epithelia	38		1.51573	Inflammatory Epithelia	38		1.13219	Inflammatory Epithelia	38
1.36514	Inflammatory Epithelia	39		1.08692	Inflammatory Epithelia	39		1.53483	Inflammatory Epithelia	39		1.18369	Inflammatory Epithelia	39
1.44418	Inflammatory Epithelia	40		1.08981	Inflammatory Epithelia	40		1.51508	Inflammatory Epithelia	40		1.06665	Inflammatory Epithelia	40
1.56916	Inflammatory Epithelia	41		1.11031	Inflammatory Epithelia	41		1.57567	Inflammatory Epithelia	41		1.16566	Inflammatory Epithelia	41
1.53151	Inflammatory Epithelia	42		1.07386	Inflammatory Epithelia	42		1.54721	Inflammatory Epithelia	42		1.03997	Inflammatory Epithelia	42
1.44338	Inflammatory Epithelia	43		1.08377	Inflammatory Epithelia	43		1.61142	Inflammatory Epithelia	43		1.14417	Inflammatory Epithelia	43
1.36353	Inflammatory Epithelia	44		1.09758	Inflammatory Epithelia	44		1.53282	Inflammatory Epithelia	44		1.09968	Inflammatory Epithelia	44
1.51473	Inflammatory Epithelia	45		1.06301	Inflammatory Epithelia	45		1.60308	Inflammatory Epithelia	45		1.04194	Inflammatory Epithelia	45
1.44881	Inflammatory Epithelia	46		1.10436	Inflammatory Epithelia	46		1.64388	Inflammatory Epithelia	46		1.13397	Inflammatory Epithelia	46
1.3597	Inflammatory Epithelia	47		1.06788	Inflammatory Epithelia	47		1.59927	Inflammatory Epithelia	47		1.07887	Inflammatory Epithelia	47
1.27571	Inflammatory Epithelia	48		1.20809	Inflammatory Epithelia	48		1.57848	Inflammatory Epithelia	48		1.12275	Inflammatory Epithelia	48
1.42278	Inflammatory Epithelia	49		1.13641	Inflammatory Epithelia	49		1.52595	Inflammatory Epithelia	49		1.20455	Inflammatory Epithelia	49
1.61077	Inflammatory Epithelia	50		1.09942	Inflammatory Epithelia	50		1.5803	Inflammatory Epithelia	50		1.1797	Inflammatory Epithelia	50
0.386717	Injured Epithelia	1		2.06885	Injured Epithelia	1		0.584677	Injured Epithelia	1		0.895162	Injured Epithelia	1
0.579278	Injured Epithelia	2		1.22542	Injured Epithelia	2		0.768117	Injured Epithelia	2		0.919863	Injured Epithelia	2
0.905567	Injured Epithelia	3		1.07003	Injured Epithelia	3		0.586205	Injured Epithelia	3		0.833726	Injured Epithelia	3
0.871446	Injured Epithelia	4		1.03858	Injured Epithelia	4		0.716188	Injured Epithelia	4		0.802458	Injured Epithelia	4
0.812762	Injured Epithelia	5		1.03376	Injured Epithelia	5		0.814373	Injured Epithelia	5		0.695842	Injured Epithelia	5
0.598158	Injured Epithelia	6		0.937012	Injured Epithelia	6		0.670773	Injured Epithelia	6		0.7668	Injured Epithelia	6
0.630004	Injured Epithelia	7		0.977362	Injured Epithelia	7		0.720649	Injured Epithelia	7		0.811216	Injured Epithelia	7
0.512513	Injured Epithelia	8		1.02731	Injured Epithelia	8		0.659153	Injured Epithelia	8		0.969179	Injured Epithelia	8
0.599642	Injured Epithelia	9		1.04491	Injured Epithelia	9		0.737299	Injured Epithelia	9		0.805417	Injured Epithelia	9
0.546536	Injured Epithelia	10		0.972423	Injured Epithelia	10		0.681885	Injured Epithelia	10		0.921122	Injured Epithelia	10
0.527484	Injured Epithelia	11		0.978587	Injured Epithelia	11		0.737864	Injured Epithelia	11		0.87383	Injured Epithelia	11
0.603228	Injured Epithelia	12		0.914285	Injured Epithelia	12		0.705878	Injured Epithelia	12		0.915607	Injured Epithelia	12
0.71262	Injured Epithelia	13		0.975721	Injured Epithelia	13		0.723934	Injured Epithelia	13		0.961446	Injured Epithelia	13
0.599261	Injured Epithelia	14		0.983272	Injured Epithelia	14		0.704898	Injured Epithelia	14		0.899962	Injured Epithelia	14
0.583394	Injured Epithelia	15		0.968546	Injured Epithelia	15		0.695532	Injured Epithelia	15		1.00402	Injured Epithelia	15
0.645196	Injured Epithelia	16		0.859199	Injured Epithelia	16		0.743328	Injured Epithelia	16		0.862387	Injured Epithelia	16
0.670444	Injured Epithelia	17		0.947077	Injured Epithelia	17		0.708673	Injured Epithelia	17		0.926154	Injured Epithelia	17
0.573734	Injured Epithelia	18		0.962176	Injured Epithelia	18		0.685222	Injured Epithelia	18		0.886263	Injured Epithelia	18
0.712601	Injured Epithelia	19		0.99386	Injured Epithelia	19		0.733281	Injured Epithelia	19		0.927125	Injured Epithelia	19
0.650295	Injured Epithelia	20		1.03434	Injured Epithelia	20		0.740342	Injured Epithelia	20		0.921347	Injured Epithelia	20
0.695664	Injured Epithelia	21		0.991828	Injured Epithelia	21		0.739061	Injured Epithelia	21		0.969086	Injured Epithelia	21
0.727486	Injured Epithelia	22		1.01231	Injured Epithelia	22		0.72931	Injured Epithelia	22		1.0129	Injured Epithelia	22
0.662608	Injured Epithelia	23		0.93905	Injured Epithelia	23		0.757883	Injured Epithelia	23		0.883473	Injured Epithelia	23
0.660945	Injured Epithelia	24		0.897079	Injured Epithelia	24		0.732428	Injured Epithelia	24		0.95405	Injured Epithelia	24
0.64025	Injured Epithelia	25		0.931969	Injured Epithelia	25		0.716984	Injured Epithelia	25		0.937094	Injured Epithelia	25
0.621086	Injured Epithelia	26		0.915129	Injured Epithelia	26		0.683308	Injured Epithelia	26		0.940508	Injured Epithelia	26
0.659451	Injured Epithelia	27		0.858613	Injured Epithelia	27		0.676707	Injured Epithelia	27		0.956221	Injured Epithelia	27
0.663054	Injured Epithelia	28		0.899612	Injured Epithelia	28		0.737565	Injured Epithelia	28		0.934704	Injured Epithelia	28
0.642447	Injured Epithelia	29		0.898999	Injured Epithelia	29		0.737721	Injured Epithelia	29		0.88951	Injured Epithelia	29
0.668153	Injured Epithelia	30		0.955568	Injured Epithelia	30		0.802926	Injured Epithelia	30		0.930686	Injured Epithelia	30
0.762546	Injured Epithelia	31		1.06862	Injured Epithelia	31		0.716635	Injured Epithelia	31		0.921905	Injured Epithelia	31
0.7117	Injured Epithelia	32		0.842894	Injured Epithelia	32		0.782671	Injured Epithelia	32		0.935031	Injured Epithelia	32
0.720229	Injured Epithelia	33		0.916028	Injured Epithelia	33		0.783186	Injured Epithelia	33		0.949602	Injured Epithelia	33
0.628869	Injured Epithelia	34		0.898321	Injured Epithelia	34		0.719143	Injured Epithelia	34		0.924731	Injured Epithelia	34
0.65516	Injured Epithelia	35		0.892072	Injured Epithelia	35		0.718866	Injured Epithelia	35		0.881215	Injured Epithelia	35
0.730887	Injured Epithelia	36		0.959436	Injured Epithelia	36		0.776442	Injured Epithelia	36		0.918825	Injured Epithelia	36
0.629463	Injured Epithelia	37		0.903971	Injured Epithelia	37		0.745792	Injured Epithelia	37		0.937339	Injured Epithelia	37
0.650922	Injured Epithelia	38		0.949162	Injured Epithelia	38		0.733634	Injured Epithelia	38		0.943144	Injured Epithelia	38
0.695672	Injured Epithelia	39		0.98165	Injured Epithelia	39		0.710234	Injured Epithelia	39		0.931781	Injured Epithelia	39
0.678967	Injured Epithelia	40		0.962462	Injured Epithelia	40		0.717106	Injured Epithelia	40		0.891935	Injured Epithelia	40
0.699531	Injured Epithelia	41		0.887776	Injured Epithelia	41		0.769563	Injured Epithelia	41		0.915471	Injured Epithelia	41
0.699034	Injured Epithelia	42		0.873343	Injured Epithelia	42		0.689468	Injured Epithelia	42		0.868341	Injured Epithelia	42
0.745707	Injured Epithelia	43		0.875677	Injured Epithelia	43		0.706232	Injured Epithelia	43		0.905984	Injured Epithelia	43
0.712345	Injured Epithelia	44		0.908949	Injured Epithelia	44		0.749116	Injured Epithelia	44		0.930429	Injured Epithelia	44
0.743164	Injured Epithelia	45		0.93142	Injured Epithelia	45		0.738694	Injured Epithelia	45		0.917559	Injured Epithelia	45
0.687056	Injured Epithelia	46		0.932122	Injured Epithelia	46		0.709688	Injured Epithelia	46		0.939411	Injured Epithelia	46
0.709138	Injured Epithelia	47		0.9622	Injured Epithelia	47		0.730354	Injured Epithelia	47		0.907257	Injured Epithelia	47
0.693461	Injured Epithelia	48		0.835333	Injured Epithelia	48		0.741671	Injured Epithelia	48		0.89285	Injured Epithelia	48
0.758802	Injured Epithelia	49		0.923752	Injured Epithelia	49		0.744079	Injured Epithelia	49		0.932809	Injured Epithelia	49
0.687328	Injured Epithelia	50		0.910553	Injured Epithelia	50		0.715299	Injured Epithelia	50		0.95613	Injured Epithelia	50
0.344239	Healthy Epithelia	1		1.03851	Healthy Epithelia	1		0.533784	Healthy Epithelia	1		0.721387	Healthy Epithelia	1
0.484781	Healthy Epithelia	2		1.00375	Healthy Epithelia	2		0.542861	Healthy Epithelia	2		0.790131	Healthy Epithelia	2
0.597168	Healthy Epithelia	3		0.904215	Healthy Epithelia	3		0.417222	Healthy Epithelia	3		0.844539	Healthy Epithelia	3
0.722927	Healthy Epithelia	4		0.817131	Healthy Epithelia	4		0.440669	Healthy Epithelia	4		0.737564	Healthy Epithelia	4
0.796986	Healthy Epithelia	5		0.939644	Healthy Epithelia	5		0.502111	Healthy Epithelia	5		0.808502	Healthy Epithelia	5
[truncated: 45 more rows]

## Sheet: Figure S17f
Group	R - eGFR	p-value -log10 - eGFR	R - Fibrosis%	p-value -log10 - Fibrosis%
[truncated: 25 more rows]

[truncated: 3 more sheets: Figure S17g, Figure S17h, Figure S17i]
