# Supplementary material for: Multiomic analysis of human kidney disease identifies a tractable inflammatory and pro-fibrotic tubular cell phenotype
Source: Nat Commun. 2025 May 22;16:4745. doi: 10.1038/s41467-025-59997-4 (PMC12095627; doi:10.1038/s41467-025-59997-4)
Supplement: Supplementary file 6 — Source Data [file 41467_2025_59997_MOESM6_ESM.zip › Source Data/Figure5.xlsx]

## Sheet: Figure 5a
Ligands:						Receptors:
Gene	Group	Percent Expressing	Average Expression	Scaled Expression		Gene	Group	Percent Expressing	Average Expression	Scaled Expression
VCAM1	PT S1	3.41598	0.0374656	-0.709345		ITGA9	Fibroblast	30.4965	0.404255	1.12088
ICAM1	PT S1	0.606061	0.00606061	-0.592479		ITGB1	Fibroblast	45.3901	0.87234	2.44733
C3	PT S1	0.550964	0.00716253	-0.621		ITGA4	Fibroblast	1.41844	0.0212766	-1.86596
TNFSF14	PT S1	0	0	-0.581907		SPN	Fibroblast	0	0	-0.847216
TNF	PT S1	0.110193	0.00110193	-0.348938		ITGAL	Fibroblast	1.41844	0.0141844	-1.06027
IL34	PT S1	0.440771	0.00440771	-0.784774		ITGAX	Fibroblast	0.70922	0.0070922	-0.714044
CSF1	PT S1	0.0550964	0.000550964	-0.81365		ITGB2	Fibroblast	0.70922	0.0141844	-1.12843
IL18	PT S1	1.98347	0.0198347	-0.54708		ITGAM	Fibroblast	0	0	-0.894483
CXCL16	PT S1	0.165289	0.00165289	-0.618001		CR2	Fibroblast	0	0	-0.374124
CXCL8	PT S1	0.165289	0.00165289	-0.445596		C3AR1	Fibroblast	0	0	-0.586189
CXCL6	PT S1	0	0	-0.505668		TNFRSF14	Fibroblast	7.0922	0.0780142	-0.492235
CXCL3	PT S1	0	0	-0.501616		TNFRSF1B	Fibroblast	1.41844	0.0141844	-0.924111
CXCL2	PT S1	0	0	-0.551378		TNFRSF1A	Fibroblast	4.96454	0.0567376	-0.560151
CXCL1	PT S1	0	0	-0.479737		CSF1R	Fibroblast	0.70922	0.0070922	-0.578547
CCL28	PT S1	0	0	-0.657469		IL18RAP	Fibroblast	0	0	-0.495178
CCL20	PT S1	0	0	-0.478637		IL18R1	Fibroblast	1.41844	0.0141844	-0.522889
CCL2	PT S1	0.0550964	0.000550964	-0.575796		CXCR6	Fibroblast	0	0	-0.530827
VCAM1	PT S2	3.18966	0.0431034	-0.692553		CXCR2	Fibroblast	0	0	-0.302983
ICAM1	PT S2	1.2069	0.0137931	-0.472125		CCR10	Fibroblast	0.70922	0.0070922	0.584701
C3	PT S2	0.689655	0.0112069	-0.588087		CCR3	Fibroblast	0	0	-0.602618
TNFSF14	PT S2	0	0	-0.581907		CCR6	Fibroblast	0	0	-0.778408
TNF	PT S2	0	0	-0.576761		CCR2	Fibroblast	0	0	-0.638482
IL34	PT S2	0.517241	0.00517241	-0.730692		ITGA9	Myofibroblast	21.0256	0.316239	0.788137
CSF1	PT S2	0	0	-0.870212		ITGB1	Myofibroblast	30.2564	0.468376	0.755929
IL18	PT S2	1.2931	0.012931	-0.605607		ITGA4	Myofibroblast	6.32479	0.0905983	-1.66547
CXCL16	PT S2	0.172414	0.00172414	-0.611883		SPN	Myofibroblast	0.512821	0.00512821	-0.789754
CXCL8	PT S2	0.0862069	0.000862069	-0.485183		ITGAL	Myofibroblast	0.854701	0.00854701	-1.08157
CXCL6	PT S2	0	0	-0.505668		ITGAX	Myofibroblast	0.34188	0.00854701	-0.708157
CXCL3	PT S2	0	0	-0.501616		ITGB2	Myofibroblast	0.683761	0.00683761	-1.21392
CXCL2	PT S2	0.172414	0.00172414	-0.479049		ITGAM	Myofibroblast	0.17094	0.0017094	-0.878667
CXCL1	PT S2	0	0	-0.479737		CR2	Myofibroblast	0.34188	0.0512821	1.27472
CCL28	PT S2	0.258621	0.00258621	-0.543912		C3AR1	Myofibroblast	0.34188	0.00512821	-0.477971
CCL20	PT S2	0	0	-0.478637		TNFRSF14	Myofibroblast	6.15385	0.0666667	-0.751044
CCL2	PT S2	0.0862069	0.000862069	-0.570342		TNFRSF1B	Myofibroblast	5.64103	0.0649573	-0.723979
VCAM1	PT S3	1.79641	0.0259481	-0.743935		TNFRSF1A	Myofibroblast	11.6239	0.131624	0.521266
ICAM1	PT S3	0.998004	0.0149701	-0.453887		CSF1R	Myofibroblast	0.512821	0.00512821	-0.587151
C3	PT S3	0.199601	0.00199601	-0.663237		IL18RAP	Myofibroblast	0.17094	0.0017094	-0.477222
TNFSF14	PT S3	0.0998004	0.000998004	-0.485529		IL18R1	Myofibroblast	1.7094	0.0205128	-0.499275
TNF	PT S3	0	0	-0.576761		CXCR6	Myofibroblast	0	0	-0.530827
IL34	PT S3	0.698603	0.00698603	-0.602593		CXCR2	Myofibroblast	0	0	-0.302983
CSF1	PT S3	0.499002	0.00499002	-0.359068		CCR10	Myofibroblast	0.683761	0.00683761	0.547072
IL18	PT S3	2.09581	0.0229541	-0.520764		CCR3	Myofibroblast	0.17094	0.0017094	-0.475237
CXCL16	PT S3	0.299401	0.00299401	-0.502908		CCR6	Myofibroblast	0.512821	0.00512821	-0.64399
CXCL8	PT S3	0.199601	0.00199601	-0.42843		CCR2	Myofibroblast	0.17094	0.0017094	-0.56864
CXCL6	PT S3	0	0	-0.505668		ITGA9	CD16 Monocyte	3.80952	0.052381	-0.361948
CXCL3	PT S3	0	0	-0.501616		ITGB1	CD16 Monocyte	36.1905	0.485714	0.837624
CXCL2	PT S3	0.199601	0.00199601	-0.467655		ITGA4	CD16 Monocyte	76.6667	2.09524	1.51917
CXCL1	PT S3	0	0	-0.479737		SPN	CD16 Monocyte	31.4286	0.419048	2.5
CCL28	PT S3	0.199601	0.00199601	-0.569801		ITGAL	CD16 Monocyte	69.5238	1.41429	2.25527
CCL20	PT S3	0	0	-0.478637		ITGAX	CD16 Monocyte	51.9048	0.890476	1.85429
CCL2	PT S3	0.199601	0.00199601	-0.550475		ITGB2	CD16 Monocyte	31.4286	0.37619	2.46047
VCAM1	PT Injured	30.7083	0.682516	0.788782		ITGAM	CD16 Monocyte	11.4286	0.142857	0.342029
ICAM1	PT Injured	2.47647	0.0277365	-0.257403		CR2	CD16 Monocyte	0	0	-0.374124
C3	PT Injured	7.87519	0.113422	0.202735		C3AR1	CD16 Monocyte	6.19048	0.0714286	0.873467
TNFSF14	PT Injured	0.495295	0.00495295	-0.104539		TNFRSF14	CD16 Monocyte	17.1429	0.2	2.1296
TNF	PT Injured	0.148588	0.00148588	-0.269614		TNFRSF1B	CD16 Monocyte	72.8571	1.80952	2.5
IL34	PT Injured	2.42694	0.0257553	0.709733		TNFRSF1A	CD16 Monocyte	17.619	0.204762	1.51046
CSF1	PT Injured	1.3373	0.0143635	0.594268		CSF1R	CD16 Monocyte	37.619	0.552381	1.3288
IL18	PT Injured	7.03318	0.077266	-0.0750118		IL18RAP	CD16 Monocyte	0	0	-0.495178
CXCL16	PT Injured	0.89153	0.0089153	0.00341568		IL18R1	CD16 Monocyte	0.952381	0.00952381	-0.540375
CXCL8	PT Injured	0.198118	0.00198118	-0.429172		CXCR6	CD16 Monocyte	0	0	-0.530827
CXCL6	PT Injured	0.544824	0.00594354	-0.261854		CXCR2	CD16 Monocyte	0	0	-0.302983
CXCL3	PT Injured	0.346706	0.00643883	-0.275405		CCR10	CD16 Monocyte	0	0	-0.467115
CXCL2	PT Injured	0.495295	0.00643883	-0.281898		CCR3	CD16 Monocyte	0	0	-0.602618
CXCL1	PT Injured	0.94106	0.0148588	-0.346673		CCR6	CD16 Monocyte	0.47619	0.0047619	-0.653569
CCL28	PT Injured	1.08965	0.0163447	0.0553273		CCR2	CD16 Monocyte	0.47619	0.0047619	-0.444218
CCL20	PT Injured	0.346706	0.00445765	-0.350173		ITGA9	CD14 Monocyte	3.30189	0.0424528	-0.410675
CCL2	PT Injured	2.37741	0.0312036	-0.0463719		ITGB1	CD14 Monocyte	14.6226	0.200472	-0.64603
VCAM1	PT Inflammatory	38.8254	1.02121	1.35705		ITGA4	CD14 Monocyte	41.7453	0.856132	-0.0420097
ICAM1	PT Inflammatory	10.2773	0.169657	1.77589		SPN	CD14 Monocyte	5.66038	0.0660377	-0.128826
C3	PT Inflammatory	17.9445	0.331158	1.66959		ITGAL	CD14 Monocyte	19.3396	0.275943	-0.182562
TNFSF14	PT Inflammatory	2.12072	0.0244698	1.75388		ITGAX	CD14 Monocyte	39.6226	0.676887	1.36535
TNF	PT Inflammatory	1.14192	0.0114192	1.77207		ITGB2	CD14 Monocyte	16.5094	0.209906	0.946334
IL34	PT Inflammatory	3.26264	0.0358891	1.40833		ITGAM	CD14 Monocyte	24.7642	0.365566	1.99067
CSF1	PT Inflammatory	1.95759	0.0228385	1.44866		CR2	CD14 Monocyte	0.235849	0.00235849	-0.296456
IL18	PT Inflammatory	25.938	0.331158	1.74846		C3AR1	CD14 Monocyte	3.77358	0.0377358	0.197479
CXCL16	PT Inflammatory	2.93638	0.0293638	1.72938		TNFRSF14	CD14 Monocyte	8.49057	0.101415	0.0329878
CXCL8	PT Inflammatory	1.79445	0.0473083	1.78838		TNFRSF1B	CD14 Monocyte	42.6887	0.877358	1.59867
CXCL6	PT Inflammatory	5.0571	0.0570962	1.77886		TNFRSF1A	CD14 Monocyte	14.3868	0.186321	1.26682
CXCL3	PT Inflammatory	3.91517	0.0668842	1.78025		CSF1R	CD14 Monocyte	28.3019	0.400943	0.876368
CXCL2	PT Inflammatory	4.5677	0.0570962	1.77998		IL18RAP	CD14 Monocyte	0.235849	0.00235849	-0.470411
CXCL1	PT Inflammatory	16.9657	0.285481	1.78588		IL18R1	CD14 Monocyte	1.88679	0.0283019	-0.470409
CCL28	PT Inflammatory	4.73083	0.0554649	1.71586		CXCR6	CD14 Monocyte	0.235849	0.00235849	-0.404003
CCL20	PT Inflammatory	4.0783	0.0815661	1.78608		CXCR2	CD14 Monocyte	0	0	-0.302983
CCL2	PT Inflammatory	9.78793	0.141925	1.74298		CCR10	CD14 Monocyte	0	0	-0.467115
						CCR3	CD14 Monocyte	1.41509	0.0165094	0.618634
						CCR6	CD14 Monocyte	0	0	-0.778408
						CCR2	CD14 Monocyte	6.13208	0.0660377	1.97654
						ITGA9	Monocyte Transitioning	10.453	0.160279	0.139806
						ITGB1	Monocyte Transitioning	21.2544	0.289199	-0.149767
						ITGA4	Monocyte Transitioning	40.7666	0.878049	-0.00617254
						SPN	Monocyte Transitioning	4.52962	0.0452962	-0.349554
						ITGAL	Monocyte Transitioning	14.2857	0.195122	-0.432712
						ITGAX	Monocyte Transitioning	43.554	0.8223	1.70449
						ITGB2	Monocyte Transitioning	13.2404	0.1777	0.629122
						ITGAM	Monocyte Transitioning	18.4669	0.271777	1.33178
						CR2	Monocyte Transitioning	0.348432	0.00348432	-0.259445
						C3AR1	Monocyte Transitioning	5.92334	0.0592334	0.631279
						TNFRSF14	Monocyte Transitioning	11.4983	0.12892	0.636237
						TNFRSF1B	Monocyte Transitioning	27.1777	0.404181	0.408888
						TNFRSF1A	Monocyte Transitioning	14.2857	0.170732	1.05789
						CSF1R	Monocyte Transitioning	36.2369	0.505226	1.19284
						IL18RAP	Monocyte Transitioning	0	0	-0.495178
						IL18R1	Monocyte Transitioning	3.48432	0.0522648	-0.382958
						CXCR6	Monocyte Transitioning	0.696864	0.00696864	-0.156958
						CXCR2	Monocyte Transitioning	0	0	-0.302983
						CCR10	Monocyte Transitioning	0	0	-0.467115
						CCR3	Monocyte Transitioning	0.696864	0.00696864	-0.084686
						CCR6	Monocyte Transitioning	2.43902	0.0243902	-0.145157
						CCR2	Monocyte Transitioning	7.31707	0.0905923	2.5
						ITGA9	Macrophage Activated	44.0937	0.752546	2.25986
						ITGB1	Macrophage Activated	17.3116	0.215886	-0.557237
						ITGA4	Macrophage Activated	18.9409	0.255601	-1.23534
						SPN	Macrophage Activated	0.203666	0.00203666	-0.82436
						ITGAL	Macrophage Activated	2.44399	0.0285132	-1.00663
						ITGAX	Macrophage Activated	8.55397	0.108961	-0.321076
						ITGB2	Macrophage Activated	9.36864	0.107943	-0.0887969
						ITGAM	Macrophage Activated	24.0326	0.315682	1.64607
						CR2	Macrophage Activated	0.101833	0.00203666	-0.307043
						C3AR1	Macrophage Activated	16.5988	0.209776	2.5
						TNFRSF14	Macrophage Activated	17.6171	0.203666	2.2042
						TNFRSF1B	Macrophage Activated	30.0407	0.395112	0.382342
						TNFRSF1A	Macrophage Activated	20.3666	0.247454	2.06047
						CSF1R	Macrophage Activated	61.4053	1.07434	2.5
						IL18RAP	Macrophage Activated	0.203666	0.00203666	-0.473787
						IL18R1	Macrophage Activated	0.814664	0.00814664	-0.545557
						CXCR6	Macrophage Activated	0	0	-0.530827
						CXCR2	Macrophage Activated	0.101833	0.00101833	-0.130148
						CCR10	Macrophage Activated	0.101833	0.00101833	-0.315633
						CCR3	Macrophage Activated	0.916497	0.00916497	0.0778096
						CCR6	Macrophage Activated	0	0	-0.778408
						CCR2	Macrophage Activated	0.101833	0.00101833	-0.596861
						ITGA9	Macrophage Resident	36.3014	0.643836	1.93067
						ITGB1	Macrophage Resident	10.274	0.15411	-0.920137
						ITGA4	Macrophage Resident	9.58904	0.130137	-1.55674
						SPN	Macrophage Resident	0.342466	0.00342466	-0.80881
						ITGAL	Macrophage Resident	2.73973	0.0445205	-0.947598
						ITGAX	Macrophage Resident	10.274	0.15411	-0.158332
						ITGB2	Macrophage Resident	7.87671	0.0890411	-0.291121
						ITGAM	Macrophage Resident	13.6986	0.184932	0.676815
						CR2	Macrophage Resident	0	0	-0.374124
						C3AR1	Macrophage Resident	10.6164	0.140411	2.19355
						TNFRSF14	Macrophage Resident	9.24658	0.119863	0.439236
						TNFRSF1B	Macrophage Resident	26.7123	0.428082	0.478036
						TNFRSF1A	Macrophage Resident	12.3288	0.14726	0.738016
						CSF1R	Macrophage Resident	46.5753	0.835616	2.0675
						IL18RAP	Macrophage Resident	0.342466	0.00342466	-0.459235
						IL18R1	Macrophage Resident	3.08219	0.0342466	-0.448526
						CXCR6	Macrophage Resident	0	0	-0.530827
						CXCR2	Macrophage Resident	0	0	-0.302983
						CCR10	Macrophage Resident	0	0	-0.467115
						CCR3	Macrophage Resident	0.342466	0.00684932	-0.0935245
						CCR6	Macrophage Resident	0.342466	0.00684932	-0.599031
						CCR2	Macrophage Resident	0	0	-0.638482
						ITGA9	Macrophage HIF1A+	29.0323	0.483871	1.40438
						ITGB1	Macrophage HIF1A+	17.2043	0.215054	-0.562001
						ITGA4	Macrophage HIF1A+	12.9032	0.150538	-1.50213
						SPN	Macrophage HIF1A+	0	0	-0.847216
						ITGAL	Macrophage HIF1A+	2.15054	0.0322581	-0.992742
						ITGAX	Macrophage HIF1A+	19.3548	0.387097	0.591594
						ITGB2	Macrophage HIF1A+	5.37634	0.0537634	-0.678303
						ITGAM	Macrophage HIF1A+	11.828	0.150538	0.404053
						CR2	Macrophage HIF1A+	0	0	-0.374124
						C3AR1	Macrophage HIF1A+	7.52688	0.0967742	1.36812
						TNFRSF14	Macrophage HIF1A+	15.0538	0.204301	2.2171
						TNFRSF1B	Macrophage HIF1A+	50.5376	1.04301	1.9451
						TNFRSF1A	Macrophage HIF1A+	12.9032	0.204301	1.50441
						CSF1R	Macrophage HIF1A+	43.0108	0.698925	1.72641
						IL18RAP	Macrophage HIF1A+	0	0	-0.495178
						IL18R1	Macrophage HIF1A+	1.07527	0.0107527	-0.535757
						CXCR6	Macrophage HIF1A+	0	0	-0.530827
						CXCR2	Macrophage HIF1A+	0	0	-0.302983
						CCR10	Macrophage HIF1A+	0	0	-0.467115
						CCR3	Macrophage HIF1A+	1.07527	0.0107527	0.195057
						CCR6	Macrophage HIF1A+	0	0	-0.778408
						CCR2	Macrophage HIF1A+	0	0	-0.638482
						ITGA9	cDC1	1.96078	0.0196078	-0.524584
						ITGB1	cDC1	33.3333	0.392157	0.384962
						ITGA4	cDC1	52.9412	0.941176	0.0947603
						SPN	cDC1	9.80392	0.117647	0.402276
						ITGAL	cDC1	49.0196	0.666667	0.838644
						ITGAX	cDC1	41.1765	0.607843	1.19387
						ITGB2	cDC1	17.6471	0.196078	0.811187
						ITGAM	cDC1	1.96078	0.0196078	-0.71467
						CR2	cDC1	0	0	-0.374124
						C3AR1	cDC1	0	0	-0.586189
						TNFRSF14	cDC1	9.80392	0.0980392	-0.0420895
						TNFRSF1B	cDC1	9.80392	0.117647	-0.526137
						TNFRSF1A	cDC1	11.7647	0.117647	0.324968
						CSF1R	cDC1	1.96078	0.0196078	-0.524107
						IL18RAP	cDC1	3.92157	0.0588235	0.10575
						IL18R1	cDC1	31.3725	0.372549	0.62581
						CXCR6	cDC1	0	0	-0.530827
						CXCR2	cDC1	0	0	-0.302983
						CCR10	cDC1	0	0	-0.467115
						CCR3	cDC1	1.96078	0.0196078	0.84562
						CCR6	cDC1	5.88235	0.0588235	0.723638
						CCR2	cDC1	0	0	-0.638482
						ITGA9	cDC2	2.72109	0.0306122	-0.469399
						ITGB1	cDC2	22.1088	0.255102	-0.336312
						ITGA4	cDC2	47.619	0.942177	0.0963332
						SPN	cDC2	8.84354	0.102041	0.244307
						ITGAL	cDC2	17.6871	0.217687	-0.361208
						ITGAX	cDC2	63.9456	1.34354	2.5
						ITGB2	cDC2	18.7075	0.22449	1.08721
						ITGAM	cDC2	18.0272	0.244898	1.13397
						CR2	cDC2	0	0	-0.374124
						C3AR1	cDC2	1.70068	0.0204082	-0.158768
						TNFRSF14	cDC2	9.18367	0.108844	0.197384
						TNFRSF1B	cDC2	22.1088	0.29932	0.0909153
						TNFRSF1A	cDC2	12.2449	0.139456	0.630202
						CSF1R	cDC2	21.0884	0.258503	0.403754
						IL18RAP	cDC2	0.680272	0.00680272	-0.4239
						IL18R1	cDC2	23.4694	0.289116	0.387732
						CXCR6	cDC2	0	0	-0.530827
						CXCR2	cDC2	0.340136	0.00340136	0.273622
						CCR10	cDC2	0	0	-0.467115
						CCR3	cDC2	0.680272	0.00680272	-0.096976
						CCR6	cDC2	6.46259	0.0646259	0.867251
						CCR2	cDC2	6.80272	0.0714286	2.18281
						ITGA9	cDC CCR7+	0	0	-0.624406
						ITGB1	cDC CCR7+	15.7895	0.263158	-0.291785
						ITGA4	cDC CCR7+	60.5263	1.76316	1.17269
						SPN	cDC CCR7+	0	0	-0.847216
						ITGAL	cDC CCR7+	2.63158	0.0263158	-1.01481
						ITGAX	cDC CCR7+	10.5263	0.184211	-0.0533284
						ITGB2	cDC CCR7+	5.26316	0.0526316	-0.690939
						ITGAM	cDC CCR7+	2.63158	0.0263158	-0.653947
						CR2	cDC CCR7+	0	0	-0.374124
						C3AR1	cDC CCR7+	0	0	-0.586189
						TNFRSF14	cDC CCR7+	2.63158	0.0263158	-1.69419
						TNFRSF1B	cDC CCR7+	36.8421	0.447368	0.532994
						TNFRSF1A	cDC CCR7+	2.63158	0.0263158	-1.02153
						CSF1R	cDC CCR7+	5.26316	0.0526316	-0.383608
						IL18RAP	cDC CCR7+	0	0	-0.495178
						IL18R1	cDC CCR7+	2.63158	0.0263158	-0.477749
						CXCR6	cDC CCR7+	2.63158	0.0263158	0.867612
						CXCR2	cDC CCR7+	0	0	-0.302983
						CCR10	cDC CCR7+	2.63158	0.0263158	2.5
						CCR3	cDC CCR7+	2.63158	0.0263158	1.33468
						CCR6	cDC CCR7+	0	0	-0.778408
						CCR2	cDC CCR7+	0	0	-0.638482
						ITGA9	pDC	0.438596	0.00438596	-0.601908
						ITGB1	pDC	6.14035	0.0701754	-1.44563
						ITGA4	pDC	36.8421	0.627193	-0.443894
						SPN	pDC	3.50877	0.0482456	-0.3179
						ITGAL	pDC	18.4211	0.315789	-0.0650085
						ITGAX	pDC	3.07018	0.0745614	-0.449587
						ITGB2	pDC	4.82456	0.0570175	-0.642049
						ITGAM	pDC	1.31579	0.0131579	-0.773434
						CR2	pDC	0.438596	0.00438596	-0.229834
						C3AR1	pDC	0.438596	0.00438596	-0.4936
						TNFRSF14	pDC	5.70175	0.0570175	-0.973291
						TNFRSF1B	pDC	14.0351	0.175439	-0.31959
						TNFRSF1A	pDC	7.01754	0.0745614	-0.295967
						CSF1R	pDC	2.63158	0.0263158	-0.495203
						IL18RAP	pDC	3.07018	0.0394737	-0.0881578
						IL18R1	pDC	23.6842	0.346491	0.553044
						CXCR6	pDC	0	0	-0.530827
						CXCR2	pDC	0	0	-0.302983
						CCR10	pDC	1.75439	0.0219298	2.5
						CCR3	pDC	4.38596	0.0657895	2.5
						CCR6	pDC	0	0	-0.778408
						CCR2	pDC	2.19298	0.0263158	0.423721
						ITGA9	Mast Cell	38.7324	0.788732	2.36492
						ITGB1	Mast Cell	5.6338	0.0915493	-1.308
						ITGA4	Mast Cell	39.4366	1	0.1859
						SPN	Mast Cell	2.8169	0.0352113	-0.458463
						ITGAL	Mast Cell	2.8169	0.0915493	-0.779244
						ITGAX	Mast Cell	18.3099	0.295775	0.313847
						ITGB2	Mast Cell	0.704225	0.00704225	-1.21153
						ITGAM	Mast Cell	11.2676	0.15493	0.439334
						CR2	Mast Cell	0	0	-0.374124
						C3AR1	Mast Cell	0.704225	0.0140845	-0.290287
						TNFRSF14	Mast Cell	6.33803	0.119718	0.436075
						TNFRSF1B	Mast Cell	0.704225	0.00704225	-0.953065
						TNFRSF1A	Mast Cell	0.704225	0.00704225	-1.32096
						CSF1R	Mast Cell	1.40845	0.0140845	-0.548049
						IL18RAP	Mast Cell	0.704225	0.0140845	-0.348135
						IL18R1	Mast Cell	72.5352	2.66197	2.5
						CXCR6	Mast Cell	0.704225	0.00704225	-0.153023
						CXCR2	Mast Cell	0	0	-0.302983
						CCR10	Mast Cell	0	0	-0.467115
						CCR3	Mast Cell	0	0	-0.602618
						CCR6	Mast Cell	0.704225	0.00704225	-0.593996
						CCR2	Mast Cell	1.40845	0.0140845	-0.0665494
						ITGA9	Na√Øve Th Cell	0.218699	0.00300711	-0.60897
						ITGB1	Na√Øve Th Cell	35.4565	0.731274	1.90218
						ITGA4	Na√Øve Th Cell	56.9437	1.64106	1.03472
						SPN	Na√Øve Th Cell	9.076	0.108803	0.313024
						ITGAL	Na√Øve Th Cell	27.7474	0.45134	0.309811
						ITGAX	Na√Øve Th Cell	0.191361	0.00246036	-0.732844
						ITGB2	Na√Øve Th Cell	8.44724	0.100875	-0.164047
						ITGAM	Na√Øve Th Cell	0.792783	0.00874795	-0.813828
						CR2	Na√Øve Th Cell	0.218699	0.00355385	-0.257161
						C3AR1	Na√Øve Th Cell	0.273373	0.00300711	-0.522664
						TNFRSF14	Na√Øve Th Cell	8.66594	0.11181	0.262721
						TNFRSF1B	Na√Øve Th Cell	11.591	0.163477	-0.361493
						TNFRSF1A	Na√Øve Th Cell	4.01859	0.0492072	-0.673108
						CSF1R	Na√Øve Th Cell	0.164024	0.00191361	-0.601271
						IL18RAP	Na√Øve Th Cell	1.47622	0.0174959	-0.312828
						IL18R1	Na√Øve Th Cell	7.40842	0.0992346	-0.217177
						CXCR6	Na√Øve Th Cell	0.628759	0.00710771	-0.149524
						CXCR2	Na√Øve Th Cell	0	0	-0.302983
						CCR10	Na√Øve Th Cell	0.109349	0.00109349	-0.304458
						CCR3	Na√Øve Th Cell	0.136687	0.00164024	-0.480386
						CCR6	Na√Øve Th Cell	5.27611	0.0664297	0.91174
						CCR2	Na√Øve Th Cell	1.17551	0.0131219	-0.105384
						ITGA9	Effector Th Cell	0	0	-0.624406
						ITGB1	Effector Th Cell	20.9068	0.380353	0.3257
						ITGA4	Effector Th Cell	54.0302	1.51889	0.890127
						SPN	Effector Th Cell	5.54156	0.070529	-0.0815967
						ITGAL	Effector Th Cell	28.7154	0.562972	0.593085
						ITGAX	Effector Th Cell	0.125945	0.00125945	-0.737732
						ITGB2	Effector Th Cell	10.0756	0.133501	0.179355
						ITGAM	Effector Th Cell	0.755668	0.0151134	-0.755579
						CR2	Effector Th Cell	0	0	-0.374124
						C3AR1	Effector Th Cell	0.503778	0.00503778	-0.479874
						TNFRSF14	Effector Th Cell	7.55668	0.104534	0.102146
						TNFRSF1B	Effector Th Cell	12.0907	0.172544	-0.329691
						TNFRSF1A	Effector Th Cell	6.17128	0.0831234	-0.170616
						CSF1R	Effector Th Cell	0.503778	0.00629723	-0.582027
						IL18RAP	Effector Th Cell	5.9194	0.0831234	0.344303
						IL18R1	Effector Th Cell	11.9647	0.180101	0.0523053
						CXCR6	Effector Th Cell	3.65239	0.0503778	2.11525
						CXCR2	Effector Th Cell	0	0	-0.302983
						CCR10	Effector Th Cell	0	0	-0.467115
						CCR3	Effector Th Cell	0	0	-0.602618
						CCR6	Effector Th Cell	6.92695	0.100756	1.74426
						CCR2	Effector Th Cell	2.14106	0.0239295	0.32853
						ITGA9	Treg	0.258621	0.00344828	-0.60671
						ITGB1	Treg	26.3793	0.502586	0.916213
						ITGA4	Treg	52.3276	1.59138	0.976742
						SPN	Treg	4.74138	0.0594828	-0.198115
						ITGAL	Treg	21.2931	0.357759	0.0550195
						ITGAX	Treg	0.172414	0.00258621	-0.732332
						ITGB2	Treg	6.12069	0.0767241	-0.424859
						ITGAM	Treg	0.258621	0.00603448	-0.838771
						CR2	Treg	0	0	-0.374124
						C3AR1	Treg	0.689655	0.00948276	-0.386511
						TNFRSF14	Treg	7.06897	0.087069	-0.287664
						TNFRSF1B	Treg	18.2759	0.30431	0.106621
						TNFRSF1A	Treg	2.84483	0.0327586	-0.922685
						CSF1R	Treg	0.0862069	0.00172414	-0.602104
						IL18RAP	Treg	0.689655	0.00689655	-0.422921
						IL18R1	Treg	11.3793	0.174138	0.0330748
						CXCR6	Treg	1.2069	0.0137931	0.206676
						CXCR2	Treg	0.0862069	0.000862069	-0.156658
						CCR10	Treg	0.0862069	0.000862069	-0.338868
						CCR3	Treg	0.258621	0.00431034	-0.281835
						CCR6	Treg	5.51724	0.075	1.12208
						CCR2	Treg	0	0	-0.638482
						ITGA9	Na√Øve Tc Cell	0.443951	0.00499445	-0.598795
						ITGB1	Na√Øve Tc Cell	20.5882	0.387347	0.360878
						ITGA4	Na√Øve Tc Cell	61.4872	1.78413	1.19577
						SPN	Na√Øve Tc Cell	5.04994	0.0649279	-0.140528
						ITGAL	Na√Øve Tc Cell	33.1299	0.591565	0.662386
						ITGAX	Na√Øve Tc Cell	0.277469	0.00443951	-0.7248
						ITGB2	Na√Øve Tc Cell	8.76804	0.105438	-0.115406
						ITGAM	Na√Øve Tc Cell	0.665927	0.00776915	-0.822818
						CR2	Na√Øve Tc Cell	0	0	-0.374124
						C3AR1	Na√Øve Tc Cell	0.332963	0.00443951	-0.492472
						TNFRSF14	Na√Øve Tc Cell	5.99334	0.0837958	-0.361417
						TNFRSF1B	Na√Øve Tc Cell	9.65594	0.133185	-0.469572
						TNFRSF1A	Na√Øve Tc Cell	5.04994	0.0627081	-0.471163
						CSF1R	Na√Øve Tc Cell	0.221976	0.00332963	-0.595045
						IL18RAP	Na√Øve Tc Cell	0.776915	0.00887902	-0.402241
						IL18R1	Na√Øve Tc Cell	4.16204	0.0604883	-0.353405
						CXCR6	Na√Øve Tc Cell	0.99889	0.0122087	0.122469
						CXCR2	Na√Øve Tc Cell	0	0	-0.302983
						CCR10	Na√Øve Tc Cell	0	0	-0.467115
						CCR3	Na√Øve Tc Cell	0.166482	0.00166482	-0.478556
						CCR6	Na√Øve Tc Cell	0.721421	0.00943396	-0.531658
						CCR2	Na√Øve Tc Cell	0.443951	0.00610433	-0.389619
						ITGA9	Effector Tc Cell	0.164745	0.00274574	-0.61031
						ITGB1	Effector Tc Cell	15.9802	0.321252	0.0211535
						ITGA4	Effector Tc Cell	47.8858	1.33278	0.655794
						SPN	Effector Tc Cell	5.162	0.0686436	-0.101399
						ITGAL	Effector Tc Cell	39.4838	0.886326	1.31192
						ITGAX	Effector Tc Cell	0.10983	0.0010983	-0.738389
						ITGB2	Effector Tc Cell	11.0928	0.152114	0.37086
						ITGAM	Effector Tc Cell	0.329489	0.00384404	-0.858955
						CR2	Effector Tc Cell	0	0	-0.374124
						C3AR1	Effector Tc Cell	0.21966	0.00384404	-0.505018
						TNFRSF14	Effector Tc Cell	5.5464	0.0867655	-0.294493
						TNFRSF1B	Effector Tc Cell	9.71993	0.15486	-0.39195
						TNFRSF1A	Effector Tc Cell	4.66776	0.0631521	-0.464566
						CSF1R	Effector Tc Cell	0.329489	0.00494234	-0.587966
						IL18RAP	Effector Tc Cell	0.658979	0.00878638	-0.403207
						IL18R1	Effector Tc Cell	1.26304	0.0192202	-0.504086
						CXCR6	Effector Tc Cell	2.30643	0.0313015	1.12851
						CXCR2	Effector Tc Cell	0.0549149	0.000549149	-0.209758
						CCR10	Effector Tc Cell	0.10983	0.0010983	-0.303744
						CCR3	Effector Tc Cell	0.384404	0.00494234	-0.234917
						CCR6	Effector Tc Cell	0.439319	0.00549149	-0.634494
						CCR2	Effector Tc Cell	0.439319	0.00713893	-0.34759
						ITGA9	MAIT	0.253165	0.00506329	-0.598443
						ITGB1	MAIT	7.59494	0.106329	-1.2144
						ITGA4	MAIT	37.4684	0.850633	-0.051068
						SPN	MAIT	11.1392	0.146835	0.691893
						ITGAL	MAIT	28.8608	0.541772	0.540879
						ITGAX	MAIT	0.253165	0.00506329	-0.722268
						ITGB2	MAIT	6.07595	0.0911392	-0.26849
						ITGAM	MAIT	0.759494	0.00759494	-0.824419
						CR2	MAIT	0.253165	0.00253165	-0.290761
						C3AR1	MAIT	1.26582	0.0151899	-0.267239
						TNFRSF14	MAIT	4.3038	0.0582278	-0.945303
						TNFRSF1B	MAIT	8.60759	0.106329	-0.567836
						TNFRSF1A	MAIT	7.08861	0.0987342	0.0554033
						CSF1R	MAIT	0.253165	0.00506329	-0.587436
						IL18RAP	MAIT	25.5696	0.394937	2.5
						IL18R1	MAIT	18.481	0.293671	0.401123
						CXCR6	MAIT	7.34177	0.0810127	2.5
						CXCR2	MAIT	0	0	-0.302983
						CCR10	MAIT	0	0	-0.467115
						CCR3	MAIT	0	0	-0.602618
						CCR6	MAIT	10.3797	0.139241	2.5
						CCR2	MAIT	3.03797	0.0405063	0.985255
						ITGA9	NKT Cell	0	0	-0.624406
						ITGB1	NKT Cell	31.6667	0.560417	1.17904
						ITGA4	NKT Cell	63.9583	1.66458	1.06179
						SPN	NKT Cell	17.9167	0.25625	1.71558
						ITGAL	NKT Cell	57.5	1.2625	2.00704
						ITGAX	NKT Cell	2.29167	0.0291667	-0.625618
						ITGB2	NKT Cell	21.0417	0.264583	1.46603
						ITGAM	NKT Cell	10.625	0.154167	0.433215
						CR2	NKT Cell	0	0	-0.374124
						C3AR1	NKT Cell	1.25	0.0125	-0.32337
						TNFRSF14	NKT Cell	8.125	0.09375	-0.137813
						TNFRSF1B	NKT Cell	18.75	0.254167	-0.0539893
						TNFRSF1A	NKT Cell	8.33333	0.114583	0.281612
						CSF1R	NKT Cell	0	0	-0.609697
						IL18RAP	NKT Cell	5	0.0791667	0.305827
						IL18R1	NKT Cell	8.95833	0.114583	-0.164535
						CXCR6	NKT Cell	0.208333	0.00208333	-0.418783
						CXCR2	NKT Cell	0.833333	0.0104167	1.45672
						CCR10	NKT Cell	0	0	-0.467115
						CCR3	NKT Cell	0.833333	0.0104167	0.170258
						CCR6	NKT Cell	0.416667	0.00416667	-0.669141
						CCR2	NKT Cell	0.208333	0.00208333	-0.553378
						ITGA9	NK CD56dim	0	0	-0.624406
						ITGB1	NK CD56dim	17.4688	0.256684	-0.327543
						ITGA4	NK CD56dim	48.3066	1.06417	0.282316
						SPN	NK CD56dim	22.9947	0.292335	2.03371
						ITGAL	NK CD56dim	48.1283	0.944742	1.42851
						ITGAX	NK CD56dim	13.9037	0.192513	-0.0248343
						ITGB2	NK CD56dim	23.8859	0.31016	1.88234
						ITGAM	NK CD56dim	25.3119	0.388592	2.14551
						CR2	NK CD56dim	0	0	-0.374124
						C3AR1	NK CD56dim	0.891266	0.00891266	-0.398463
						TNFRSF14	NK CD56dim	8.19964	0.103387	0.0767311
						TNFRSF1B	NK CD56dim	17.4688	0.294118	0.0744797
						TNFRSF1A	NK CD56dim	9.80392	0.131907	0.52522
						CSF1R	NK CD56dim	0.534759	0.00534759	-0.586189
						IL18RAP	NK CD56dim	24.5989	0.385027	2.5
						IL18R1	NK CD56dim	11.7647	0.172906	0.029088
						CXCR6	NK CD56dim	0	0	-0.530827
						CXCR2	NK CD56dim	2.6738	0.0285205	2.5
						CCR10	NK CD56dim	0.178253	0.00356506	0.0625345
						CCR3	NK CD56dim	0	0	-0.602618
						CCR6	NK CD56dim	0.534759	0.00534759	-0.638255
						CCR2	NK CD56dim	0	0	-0.638482
						ITGA9	NK CD56bright	2.88714	0.0498688	-0.374235
						ITGB1	NK CD56bright	23.3596	0.480315	0.812286
						ITGA4	NK CD56bright	54.3307	1.43045	0.781002
						SPN	NK CD56bright	8.92388	0.128609	0.511921
						ITGAL	NK CD56bright	25.4593	0.459318	0.330767
						ITGAX	NK CD56bright	8.39895	0.139108	-0.211692
						ITGB2	NK CD56bright	7.87402	0.12336	0.0736815
						ITGAM	NK CD56bright	8.66142	0.11811	0.139313
						CR2	NK CD56bright	0	0	-0.374124
						C3AR1	NK CD56bright	0.262467	0.00262467	-0.530732
						TNFRSF14	NK CD56bright	2.09974	0.0314961	-1.57105
						TNFRSF1B	NK CD56bright	2.3622	0.0446194	-0.802975
						TNFRSF1A	NK CD56bright	3.93701	0.0629921	-0.466943
						CSF1R	NK CD56bright	0.787402	0.0104987	-0.563663
						IL18RAP	NK CD56bright	12.336	0.215223	1.55417
						IL18R1	NK CD56bright	21.5223	0.427822	0.775688
						CXCR6	NK CD56bright	1.04987	0.0104987	0.0314433
						CXCR2	NK CD56bright	0	0	-0.302983
						CCR10	NK CD56bright	0	0	-0.467115
						CCR3	NK CD56bright	0.524934	0.00787402	-0.0176589
						CCR6	NK CD56bright	2.09974	0.023622	-0.164871
						CCR2	NK CD56bright	0	0	-0.638482
						ITGA9	Na√Øve B Cell	0.483871	0.00645161	-0.591347
						ITGB1	Na√Øve B Cell	5.32258	0.0919355	-1.30554
						ITGA4	Na√Øve B Cell	34.3548	0.756452	-0.210529
						SPN	Na√Øve B Cell	0.322581	0.00483871	-0.79299
						ITGAL	Na√Øve B Cell	5.48387	0.0887097	-0.789202
						ITGAX	Na√Øve B Cell	0	0	-0.742866
						ITGB2	Na√Øve B Cell	2.74194	0.0354839	-0.884055
						ITGAM	Na√Øve B Cell	0.645161	0.00806452	-0.820104
						CR2	Na√Øve B Cell	8.54839	0.137097	2.5
						C3AR1	Na√Øve B Cell	0	0	-0.586189
						TNFRSF14	Na√Øve B Cell	5.16129	0.0822581	-0.396142
						TNFRSF1B	Na√Øve B Cell	1.93548	0.0322581	-0.851744
						TNFRSF1A	Na√Øve B Cell	0.16129	0.00322581	-1.38093
						CSF1R	Na√Øve B Cell	0.322581	0.00483871	-0.588421
						IL18RAP	Na√Øve B Cell	0	0	-0.495178
						IL18R1	Na√Øve B Cell	0.322581	0.00645161	-0.551946
						CXCR6	Na√Øve B Cell	0	0	-0.530827
						CXCR2	Na√Øve B Cell	0	0	-0.302983
						CCR10	Na√Øve B Cell	0	0	-0.467115
						CCR3	Na√Øve B Cell	0	0	-0.602618
						CCR6	Na√Øve B Cell	4.67742	0.0709677	1.02333
						CCR2	Na√Øve B Cell	0	0	-0.638482
						ITGA9	Memory B Cell	0.11919	0.00178784	-0.615223
						ITGB1	Memory B Cell	15.2265	0.302443	-0.0786317
						ITGA4	Memory B Cell	29.3206	0.63379	-0.431541
						SPN	Memory B Cell	0.297974	0.00387366	-0.803784
						ITGAL	Memory B Cell	6.61502	0.104291	-0.73488
						ITGAX	Memory B Cell	1.31108	0.0208582	-0.658676
						ITGB2	Memory B Cell	1.48987	0.0190703	-1.07192
						ITGAM	Memory B Cell	5.18474	0.0759833	-0.216321
						CR2	Memory B Cell	5.6615	0.0816448	2.21346
						C3AR1	Memory B Cell	0.0893921	0.000893921	-0.567285
						TNFRSF14	Memory B Cell	5.39333	0.0804529	-0.436969
						TNFRSF1B	Memory B Cell	3.69487	0.056317	-0.757354
						TNFRSF1A	Memory B Cell	0.208582	0.00297974	-1.38481
						CSF1R	Memory B Cell	0.238379	0.00297974	-0.596583
						IL18RAP	Memory B Cell	0	0	-0.495178
						IL18R1	Memory B Cell	0.804529	0.011323	-0.533615
						CXCR6	Memory B Cell	0.0595948	0.000893921	-0.482722
						CXCR2	Memory B Cell	0.0297974	0.000297974	-0.252392
						CCR10	Memory B Cell	0.0595948	0.000893921	-0.334131
						CCR3	Memory B Cell	0.0893921	0.000893921	-0.535978
						CCR6	Memory B Cell	6.46603	0.0920739	1.53618
						CCR2	Memory B Cell	0.268176	0.00387366	-0.480384
						ITGA9	Plasma Cell	1.68539	0.0168539	-0.538487
						ITGB1	Plasma Cell	12.9213	0.174157	-0.800282
						ITGA4	Plasma Cell	23.8764	0.384831	-0.936265
						SPN	Plasma Cell	1.68539	0.0168539	-0.65946
						ITGAL	Plasma Cell	5.05618	0.0617978	-0.884884
						ITGAX	Plasma Cell	1.1236	0.011236	-0.697298
						ITGB2	Plasma Cell	1.68539	0.0224719	-1.03274
						ITGAM	Plasma Cell	0.842697	0.00842697	-0.816775
						CR2	Plasma Cell	0.842697	0.00842697	-0.0974501
						C3AR1	Plasma Cell	0.561798	0.00561798	-0.467664
						TNFRSF14	Plasma Cell	6.17978	0.0842697	-0.350725
						TNFRSF1B	Plasma Cell	3.08989	0.0365169	-0.834877
						TNFRSF1A	Plasma Cell	0.561798	0.00561798	-1.34332
						CSF1R	Plasma Cell	0.561798	0.00561798	-0.585004
						IL18RAP	Plasma Cell	0	0	-0.495178
						IL18R1	Plasma Cell	1.96629	0.0308989	-0.460834
						CXCR6	Plasma Cell	0	0	-0.530827
						CXCR2	Plasma Cell	0	0	-0.302983
						CCR10	Plasma Cell	0.842697	0.00842697	0.781827
						CCR3	Plasma Cell	0.280899	0.00280899	-0.393412
						CCR6	Plasma Cell	0.561798	0.00561798	-0.631188
						CCR2	Plasma Cell	2.80899	0.0280899	0.494347

## Sheet: Figure 5b
x	y	Group
52656	134401	Border Region
55396	134399	Injured Epithelia
55120	134115	Injured Epithelia
53205	131357	Injured Epithelia
54462	131341	Injured Epithelia
54947	131365	Fibrotic Niche
56268	131364	Fibrotic Niche
52585	131376	Blood Vessels
53094	131356	Injured Epithelia
55898	131350	Fibrotic Niche
55555	131347	Blood Vessels
54620	131355	Injured Epithelia
56332	131346	Fibrotic Niche
53599	134119	Injured Epithelia
56119	131322	Blood Vessels
55066	131335	Blood Vessels
52601	131328	Blood Vessels
56061	131328	Fibrotic Niche
52677	131330	Blood Vessels
56402	131277	Fibrotic Niche
53111	131305	Injured Epithelia
54149	131309	Injured Epithelia
54072	131307	Injured Epithelia
53734	131302	Injured Epithelia
56250	134113	Injured Epithelia
55447	131281	Fibrotic Niche
54618	131281	Injured Epithelia
55378	131289	Fibrotic Niche
53213	131265	Injured Epithelia
55932	131296	Blood Vessels
53492	131273	Injured Epithelia
53626	131280	Injured Epithelia
54292	131259	Injured Epithelia
55868	131273	Fibrotic Niche
52419	131229	Fibrotic Niche
54407	134113	Normal Epithelia
54351	131256	Injured Epithelia
53111	131240	Injured Epithelia
53243	131244	Injured Epithelia
55489	131262	Fibrotic Niche
55931	131255	Fibrotic Niche
56045	131261	Fibrotic Niche
53999	131259	Injured Epithelia
53372	131251	Injured Epithelia
54916	131252	Injured Epithelia
56280	131227	Blood Vessels
54825	134060	Injured Epithelia
55778	131242	Fibrotic Niche
52264	131243	Border Region
54230	131228	Injured Epithelia
54176	131220	Fibrotic Niche
53769	131200	Injured Epithelia
55982	131213	Blood Vessels
54705	131221	Injured Epithelia
56186	131207	Blood Vessels
55448	131192	Fibrotic Niche
54094	131208	Injured Epithelia
53637	134091	Injured Epithelia
55531	131194	Fibrotic Niche
53310	131211	Injured Epithelia
55127	131188	Fibrotic Niche
52968	131173	Injured Epithelia
53160	131182	Injured Epithelia
54381	131197	Injured Epithelia
54524	131181	Injured Epithelia
54627	131158	Injured Epithelia
54055	131189	Injured Epithelia
54884	131203	Injured Epithelia
54732	134083	Injured Epithelia
55927	131196	Blood Vessels
52631	131188	Fibrotic Niche
54000	131169	Injured Epithelia
52388	131152	Border Region
55038	131168	Injured Epithelia
53502	131183	Injured Epithelia
56031	131176	Blood Vessels
54801	131165	Injured Epithelia
54353	131151	Injured Epithelia
53086	131148	Injured Epithelia
52996	134053	Injured Epithelia
53703	131156	Injured Epithelia
53911	131160	Injured Epithelia
55214	131164	Fibrotic Niche
56205	131148	Blood Vessels
54930	131160	Injured Epithelia
53254	131140	Injured Epithelia
54164	131164	Fibrotic Niche
55851	131158	Fibrotic Niche
54288	131165	Injured Epithelia
53203	131125	Injured Epithelia
54003	134095	Injured Epithelia
55905	131154	Blood Vessels
54982	131136	Injured Epithelia
52859	131157	Injured Epithelia
53329	131140	Injured Epithelia
55421	131138	Fibrotic Niche
52233	131115	Border Region
55760	131133	Fibrotic Niche
54580	131117	Injured Epithelia
55564	131102	Fibrotic Niche
55814	131139	Fibrotic Niche
55668	134080	Injured Epithelia
52753	131111	Injured Epithelia
53807	131115	Injured Epithelia
52490	131132	Fibrotic Niche
52419	131107	Fibrotic Niche
55028	131116	Injured Epithelia
54155	131114	Fibrotic Niche
53280	131060	Injured Epithelia
53143	131106	Injured Epithelia
54265	131115	Fibrotic Niche
54859	131120	Injured Epithelia
55646	134409	Injured Epithelia
54212	134039	Normal Epithelia
54761	131110	Injured Epithelia
55103	131082	Fibrotic Niche
55703	131096	Fibrotic Niche
53981	131104	Injured Epithelia
55863	131106	Fibrotic Niche
52591	131097	Fibrotic Niche
53094	131070	Injured Epithelia
54400	131097	Injured Epithelia
56003	131093	Fibrotic Niche
54301	131071	Injured Epithelia
53719	134083	Injured Epithelia
53698	131068	Injured Epithelia
54809	131079	Injured Epithelia
53781	131044	Injured Epithelia
54349	131077	Injured Epithelia
55788	131053	Fibrotic Niche
55466	131075	Fibrotic Niche
55919	131069	Fibrotic Niche
56401	131087	Fibrotic Niche
53912	131064	Injured Epithelia
53969	131061	Injured Epithelia
52921	134063	Injured Epithelia
54984	131049	Injured Epithelia
55193	131058	Fibrotic Niche
54779	131052	Injured Epithelia
55973	131044	Blood Vessels
54854	131049	Injured Epithelia
53194	131036	Injured Epithelia
55860	131033	Fibrotic Niche
54677	131040	Injured Epithelia
52707	131053	Fibrotic Niche
53134	131026	Injured Epithelia
56299	134085	Blood Vessels
53459	131020	Injured Epithelia
53576	131053	Injured Epithelia
55722	131013	Fibrotic Niche
52558	131028	Fibrotic Niche
56131	131018	Fibrotic Niche
54383	131029	Injured Epithelia
56399	131020	Fibrotic Niche
54579	131023	Injured Epithelia
55132	130973	Fibrotic Niche
53555	130994	Injured Epithelia
53066	134058	Injured Epithelia
52987	130975	Injured Epithelia
53679	130976	Injured Epithelia
54792	130964	Injured Epithelia
55587	130992	Fibrotic Niche
56106	130983	Fibrotic Niche
52602	130979	Fibrotic Niche
53302	130940	Injured Epithelia
54303	130987	Injured Epithelia
53725	130959	Injured Epithelia
55888	130963	Fibrotic Niche
53240	134071	Injured Epithelia
53809	130904	Injured Epithelia
53857	130977	Injured Epithelia
53414	130978	Injured Epithelia
53133	130932	Injured Epithelia
54068	130959	Injured Epithelia
55691	130974	Fibrotic Niche
54965	130943	Injured Epithelia
55277	130969	Fibrotic Niche
55971	130961	Fibrotic Niche
56408	130949	Fibrotic Niche
54678	134047	Injured Epithelia
52503	130968	Fibrotic Niche
56266	130961	Fibrotic Niche
56035	130950	Fibrotic Niche
54175	130958	Fibrotic Niche
55823	130915	Fibrotic Niche
56323	130942	Fibrotic Niche
52536	130939	Fibrotic Niche
53957	130933	Injured Epithelia
55656	130925	Fibrotic Niche
53594	130926	Injured Epithelia
53126	134052	Injured Epithelia
52621	130910	Fibrotic Niche
54535	130895	Injured Epithelia
56167	130917	Fibrotic Niche
56080	130902	Fibrotic Niche
53550	130905	Injured Epithelia
55956	130862	Fibrotic Niche
55161	130896	Fibrotic Niche
53721	130871	Injured Epithelia
55543	130872	Fibrotic Niche
55294	130883	Fibrotic Niche
55356	134042	Injured Epithelia
56295	130880	Fibrotic Niche
54893	130883	Fibrotic Niche
52697	130883	Fibrotic Niche
55709	130898	Fibrotic Niche
52512	130878	Fibrotic Niche
52357	130876	Border Region
52438	130862	Fibrotic Niche
55761	130883	Fibrotic Niche
56138	130863	Fibrotic Niche
52554	130853	Fibrotic Niche
53359	134060	Injured Epithelia
54981	130862	Injured Epithelia
56404	130864	Fibrotic Niche
53857	130865	Injured Epithelia
53324	130846	Injured Epithelia
52805	130865	Injured Epithelia
53697	130849	Injured Epithelia
53068	130843	Injured Epithelia
53981	130847	Injured Epithelia
55432	130858	Fibrotic Niche
53134	130829	Injured Epithelia
53129	134392	Injured Epithelia
53536	134041	Injured Epithelia
55606	130847	Fibrotic Niche
55674	130847	Fibrotic Niche
54174	130840	Fibrotic Niche
55159	130805	Fibrotic Niche
54429	130806	Injured Epithelia
55041	130804	Fibrotic Niche
56427	130820	Fibrotic Niche
55864	130802	Fibrotic Niche
54277	130817	Fibrotic Niche
52664	130812	Fibrotic Niche
54428	134040	Normal Epithelia
55785	130807	Fibrotic Niche
53730	130781	Injured Epithelia
55538	130799	Fibrotic Niche
53338	130795	Injured Epithelia
52794	130793	Injured Epithelia
55400	130798	Fibrotic Niche
56094	130797	Fibrotic Niche
54376	130779	Fibrotic Niche
55473	130794	Fibrotic Niche
53608	130775	Injured Epithelia
56071	134061	Blood Vessels
53909	130787	Injured Epithelia
55615	130778	Fibrotic Niche
54048	130779	Injured Epithelia
56130	130762	Fibrotic Niche
54770	130771	Injured Epithelia
56358	130760	Fibrotic Niche
56416	130758	Fibrotic Niche
55944	130749	Fibrotic Niche
52656	130764	Injured Epithelia
54286	130752	Fibrotic Niche
53176	134055	Injured Epithelia
52376	130762	Fibrotic Niche
54577	130742	Fibrotic Niche
53142	130726	Injured Epithelia
55114	130736	Fibrotic Niche
55211	130725	Fibrotic Niche
53338	130742	Injured Epithelia
54430	130710	Fibrotic Niche
54073	130721	Injured Epithelia
53056	130717	Injured Epithelia
53764	130711	Injured Epithelia
55732	134057	Injured Epithelia
56044	130729	Fibrotic Niche
53999	130713	Fibrotic Niche
52303	130727	Border Region
55029	130711	Fibrotic Niche
55658	130713	Fibrotic Niche
55903	130688	Fibrotic Niche
52378	130681	Fibrotic Niche
53349	130672	Injured Epithelia
55810	130675	Fibrotic Niche
52286	130677	Border Region
55296	134047	Injured Epithelia
55254	130669	Fibrotic Niche
55985	130685	Fibrotic Niche
52858	130657	Injured Epithelia
54474	130635	Fibrotic Niche
55125	130647	Fibrotic Niche
52473	130661	Injured Epithelia
53627	130659	Injured Epithelia
55746	130668	Fibrotic Niche
56402	130671	Fibrotic Niche
54048	130649	Fibrotic Niche
54345	134045	Normal Epithelia
54927	130644	Fibrotic Niche
55393	130640	Fibrotic Niche
56302	130659	Fibrotic Niche
53156	130622	Injured Epithelia
54776	130641	Injured Epithelia
56157	130649	Fibrotic Niche
53488	130628	Injured Epithelia
53960	130621	Fibrotic Niche
55657	130640	Fibrotic Niche
52494	130618	Injured Epithelia
55848	134026	Injured Epithelia
55345	130634	Fibrotic Niche
53883	130618	Fibrotic Niche
55981	130620	Fibrotic Niche
53826	130617	Fibrotic Niche
53919	130611	Fibrotic Niche
52381	130602	Fibrotic Niche
55537	130633	Fibrotic Niche
56358	130620	Fibrotic Niche
54173	130628	Fibrotic Niche
54605	130614	Fibrotic Niche
52849	134040	Injured Epithelia
54740	130625	Injured Epithelia
54242	130618	Fibrotic Niche
56055	130622	Fibrotic Niche
52560	130616	Injured Epithelia
52900	130593	Injured Epithelia
55021	130611	Fibrotic Niche
55876	130581	Fibrotic Niche
55428	130590	Fibrotic Niche
55318	130573	Fibrotic Niche
54544	130559	Fibrotic Niche
56236	134050	Blood Vessels
55747	130592	Fibrotic Niche
52801	130575	Injured Epithelia
53344	130578	Injured Epithelia
56283	130591	Injured Epithelia
55611	130580	Fibrotic Niche
54789	130567	Injured Epithelia
53694	130585	Injured Epithelia
54036	130571	Fibrotic Niche
53610	130555	Injured Epithelia
56220	130551	Injured Epithelia
53220	134395	Injured Epithelia
52560	134034	Border Region
52559	130533	Fibrotic Niche
53033	130569	Injured Epithelia
55196	130522	Fibrotic Niche
53338	130536	Injured Epithelia
52468	130556	Fibrotic Niche
54137	130558	Fibrotic Niche
54847	130549	Injured Epithelia
53165	130532	Injured Epithelia
54251	130539	Fibrotic Niche
55733	130545	Fibrotic Niche
54766	134014	Injured Epithelia
56282	130530	Injured Epithelia
52679	130551	Fibrotic Niche
54992	130529	Fibrotic Niche
55603	130520	Fibrotic Niche
52422	130498	Fibrotic Niche
54104	130531	Fibrotic Niche
54749	130537	Fibrotic Niche
52930	130505	Injured Epithelia
54322	130529	Fibrotic Niche
55538	130514	Fibrotic Niche
54268	134036	Normal Epithelia
53698	130510	Injured Epithelia
55453	130518	Fibrotic Niche
54922	130498	Fibrotic Niche
53892	130507	Blood Vessels
56151	130497	Injured Epithelia
54603	130500	Fibrotic Niche
54198	130500	Fibrotic Niche
55478	130491	Fibrotic Niche
52782	130487	Injured Epithelia
55746	130487	Fibrotic Niche
54077	133981	Injured Epithelia
56218	130461	Injured Epithelia
56041	130478	Injured Epithelia
52687	130478	Fibrotic Niche
53455	130477	Injured Epithelia
53223	130430	Injured Epithelia
54758	130464	Fibrotic Niche
53334	130440	Injured Epithelia
53166	130465	Injured Epithelia
55979	130462	Injured Epithelia
53490	130449	Injured Epithelia
53627	134004	Injured Epithelia
56319	130431	Injured Epithelia
55355	130428	Fibrotic Niche
52290	130454	Border Region
54611	130420	Fibrotic Niche
53036	130457	Injured Epithelia
53156	130418	Injured Epithelia
55600	130433	Fibrotic Niche
52346	130430	Fibrotic Niche
55254	130443	Fibrotic Niche
56119	130441	Injured Epithelia
54926	134013	Injured Epithelia
53752	130426	Blood Vessels
55719	130445	Fibrotic Niche
52259	130425	Border Region
52817	130413	Injured Epithelia
53884	130418	Blood Vessels
52711	130410	Fibrotic Niche
54067	130416	Fibrotic Niche
54211	130402	Fibrotic Niche
54798	130401	Fibrotic Niche
52951	130407	Injured Epithelia
55180	134000	Injured Epithelia
54333	130403	Fibrotic Niche
55671	130423	Fibrotic Niche
54978	130416	Fibrotic Niche
55282	130394	Fibrotic Niche
55448	130412	Fibrotic Niche
55417	130405	Fibrotic Niche
55729	130379	Fibrotic Niche
53409	130408	Injured Epithelia
53325	130366	Injured Epithelia
54394	130380	Fibrotic Niche
53956	134000	Injured Epithelia
55164	130390	Fibrotic Niche
56197	130351	Injured Epithelia
53814	130372	Blood Vessels
55502	130371	Fibrotic Niche
54309	130339	Fibrotic Niche
52473	130372	Fibrotic Niche
56112	130363	Injured Epithelia
53133	130370	Injured Epithelia
55247	130345	Fibrotic Niche
53414	130371	Injured Epithelia
52930	133979	Injured Epithelia
53721	130365	Blood Vessels
56245	130316	Injured Epithelia
56334	130351	Injured Epithelia
53461	130369	Injured Epithelia
53572	130369	Injured Epithelia
53239	130327	Injured Epithelia
54117	130366	Fibrotic Niche
55945	130361	Injured Epithelia
56042	130342	Injured Epithelia
53358	130344	Injured Epithelia
55696	133918	Injured Epithelia
53525	130354	Injured Epithelia
52824	130305	Fibrotic Niche
53946	130343	Fibrotic Niche
54362	130323	Fibrotic Niche
55005	130340	Fibrotic Niche
55518	130322	Fibrotic Niche
56417	130353	Injured Epithelia
55333	130322	Fibrotic Niche
55579	130330	Fibrotic Niche
53815	130313	Blood Vessels
54054	134378	Injured Epithelia
55274	134002	Injured Epithelia
53878	130293	Fibrotic Niche
56407	130307	Injured Epithelia
53709	130300	Fibrotic Niche
55911	130300	Injured Epithelia
54030	130313	Fibrotic Niche
52735	130290	Fibrotic Niche
56366	130291	Injured Epithelia
54140	130285	Fibrotic Niche
54240	130283	Fibrotic Niche
54572	130282	Fibrotic Niche
52613	133993	Border Region
55050	130279	Fibrotic Niche
54434	130289	Fibrotic Niche
56317	130261	Injured Epithelia
53218	130261	Injured Epithelia
53304	130261	Injured Epithelia
52416	130284	Fibrotic Niche
56055	130249	Injured Epithelia
55355	130238	Fibrotic Niche
53156	130261	Injured Epithelia
53489	130268	Fibrotic Niche
54721	133965	Injured Epithelia
56208	130235	Injured Epithelia
53674	130253	Fibrotic Niche
55589	130264	Fibrotic Niche
52366	130252	Fibrotic Niche
55644	130249	Fibrotic Niche
54476	130245	Fibrotic Niche
54028	130260	Fibrotic Niche
53382	130240	Fibrotic Niche
55093	130243	Fibrotic Niche
54379	130226	Fibrotic Niche
54860	133980	Injured Epithelia
55720	130249	Fibrotic Niche
54739	130230	Fibrotic Niche
56366	130218	Injured Epithelia
53503	130225	Fibrotic Niche
52975	130221	Fibrotic Niche
55211	130221	Fibrotic Niche
55954	130214	Injured Epithelia
54001	130214	Fibrotic Niche
52498	130219	Fibrotic Niche
54162	130212	Fibrotic Niche
53300	133979	Injured Epithelia
55452	130220	Fibrotic Niche
55151	130222	Fibrotic Niche
54056	130207	Fibrotic Niche
55543	130212	Fibrotic Niche
53880	130210	Fibrotic Niche
55711	130203	Fibrotic Niche
54416	130199	Fibrotic Niche
52238	130206	Border Region
53677	130196	Fibrotic Niche
54335	130202	Fibrotic Niche
54353	133976	Normal Epithelia
53520	130201	Fibrotic Niche
55056	130202	Fibrotic Niche
52538	130200	Fibrotic Niche
55416	130201	Fibrotic Niche
55134	130196	Fibrotic Niche
53942	130198	Fibrotic Niche
55876	130196	Fibrotic Niche
53615	130195	Blood Vessels
53793	133964	Injured Epithelia
55771	133976	Injured Epithelia
55344	133943	Injured Epithelia
54434	133954	Normal Epithelia
54539	134365	Injured Epithelia
56109	133945	Blood Vessels
53603	133924	Injured Epithelia
54678	133915	Injured Epithelia
56363	133945	Blood Vessels
53211	133932	Fibrotic Niche
55276	133917	Injured Epithelia
54837	133923	Injured Epithelia
54359	133919	Normal Epithelia
54865	133890	Injured Epithelia
56151	133928	Blood Vessels
52979	134333	Injured Epithelia
56207	133914	Injured Epithelia
54279	133922	Normal Epithelia
53709	133918	Injured Epithelia
53332	133914	Fibrotic Niche
55026	133911	Injured Epithelia
53994	133911	Injured Epithelia
53913	133907	Injured Epithelia
52597	133891	Border Region
53466	133914	Fibrotic Niche
56245	133895	Blood Vessels
54102	134394	Injured Epithelia
56129	133902	Injured Epithelia
53493	133884	Fibrotic Niche
53858	133902	Injured Epithelia
53546	133869	Injured Epithelia
55345	133877	Injured Epithelia
55928	133876	Injured Epithelia
53443	133870	Fibrotic Niche
56411	133890	Blood Vessels
54305	133864	Normal Epithelia
53059	133848	Fibrotic Niche
53521	134373	Injured Epithelia
56106	133865	Injured Epithelia
54947	133863	Injured Epithelia
53622	133805	Injured Epithelia
56157	133858	Injured Epithelia
55144	133851	Injured Epithelia
53897	133849	Injured Epithelia
55762	133836	Injured Epithelia
54688	133812	Injured Epithelia
56232	133829	Injured Epithelia
53024	133804	Fibrotic Niche
53981	134385	Injured Epithelia
55352	133798	Injured Epithelia
55214	133824	Injured Epithelia
52763	133806	Fibrotic Niche
53823	133823	Injured Epithelia
53884	133821	Injured Epithelia
55809	133816	Injured Epithelia
56173	133811	Injured Epithelia
53251	133810	Fibrotic Niche
56119	133807	Injured Epithelia
56218	133799	Injured Epithelia
52888	134366	Injured Epithelia
53653	134376	Injured Epithelia
54463	133801	Normal Epithelia
55863	133799	Injured Epithelia
54885	133795	Injured Epithelia
53456	133779	Fibrotic Niche
53527	133775	Fibrotic Niche
53911	133782	Injured Epithelia
54065	133786	Injured Epithelia
54592	133793	Injured Epithelia
52659	133754	Fibrotic Niche
53292	133754	Fibrotic Niche
53710	134368	Injured Epithelia
54911	133722	Injured Epithelia
55699	133756	Injured Epithelia
54299	133750	Normal Epithelia
52600	133773	Border Region
53814	133727	Injured Epithelia
54442	133746	Normal Epithelia
53229	133753	Fibrotic Niche
55379	133709	Injured Epithelia
56282	133759	Injured Epithelia
52838	133760	Fibrotic Niche
52569	134377	Border Region
52714	133750	Fibrotic Niche
52930	133730	Fibrotic Niche
54213	133740	Normal Epithelia
54694	133725	Injured Epithelia
53739	133719	Injured Epithelia
53581	133699	Fibrotic Niche
54250	133723	Normal Epithelia
55955	133688	Injured Epithelia
53892	133663	Injured Epithelia
54181	133706	Normal Epithelia
55926	134383	Blood Vessels
55762	133715	Injured Epithelia
55810	133712	Injured Epithelia
53504	133697	Fibrotic Niche
54613	133699	Injured Epithelia
55699	133684	Injured Epithelia
56385	133697	Injured Epithelia
53010	133684	Fibrotic Niche
53091	133691	Fibrotic Niche
54494	133674	Normal Epithelia
56107	133698	Injured Epithelia
53439	134367	Injured Epithelia
56151	133687	Injured Epithelia
56197	133677	Injured Epithelia
54101	133669	Normal Epithelia
52711	133687	Fibrotic Niche
54241	133661	Normal Epithelia
54694	133670	Injured Epithelia
54423	133663	Normal Epithelia
55185	133672	Injured Epithelia
56011	133647	Injured Epithelia
53152	133645	Fibrotic Niche
55227	134376	Fibrotic Niche
55862	133642	Injured Epithelia
53272	133663	Fibrotic Niche
52777	133648	Fibrotic Niche
53409	133643	Fibrotic Niche
53522	133613	Fibrotic Niche
52703	133633	Fibrotic Niche
55781	133646	Injured Epithelia
53798	133593	Injured Epithelia
54938	133612	Injured Epithelia
54467	133608	Normal Epithelia
55551	134370	Injured Epithelia
54205	133621	Injured Epithelia
54380	133619	Normal Epithelia
53253	133614	Fibrotic Niche
54709	133588	Injured Epithelia
53656	133621	Fibrotic Niche
55692	133584	Injured Epithelia
52667	133608	Fibrotic Niche
54277	133587	Normal Epithelia
55422	133558	Injured Epithelia
56286	133583	Injured Epithelia
55479	134361	Injured Epithelia
54908	133583	Injured Epithelia
55796	133598	Injured Epithelia
52759	133582	Fibrotic Niche
53081	133579	Fibrotic Niche
54205	133570	Injured Epithelia
55643	133567	Injured Epithelia
55919	133571	Injured Epithelia
54620	133570	Injured Epithelia
55097	133563	Injured Epithelia
56089	133580	Injured Epithelia
53884	134321	Injured Epithelia
54152	133566	Injured Epithelia
53877	133540	Injured Epithelia
53630	133556	Fibrotic Niche
54408	133564	Normal Epithelia
52622	133572	Border Region
53263	133541	Fibrotic Niche
53999	133530	Injured Epithelia
54256	133526	Normal Epithelia
55297	133539	Injured Epithelia
53173	133521	Fibrotic Niche
56273	134341	Blood Vessels
53476	133530	Fibrotic Niche
52972	133531	Fibrotic Niche
54735	133508	Injured Epithelia
55354	133485	Injured Epithelia
52624	133513	Border Region
56098	133513	Injured Epithelia
56256	133494	Injured Epithelia
56332	133499	Injured Epithelia
52722	133511	Fibrotic Niche
53055	133498	Fibrotic Niche
53478	134389	Injured Epithelia
53814	134301	Injured Epithelia
55672	133501	Injured Epithelia
54112	133507	Injured Epithelia
54194	133468	Injured Epithelia
54907	133469	Injured Epithelia
54034	133498	Injured Epithelia
55032	133506	Injured Epithelia
55447	133472	Injured Epithelia
53664	133493	Injured Epithelia
55769	133507	Injured Epithelia
55947	133486	Injured Epithelia
56380	134333	Blood Vessels
56033	133487	Injured Epithelia
56418	133482	Injured Epithelia
53236	133474	Fibrotic Niche
52799	133461	Fibrotic Niche
52960	133452	Fibrotic Niche
54261	133455	Injured Epithelia
53788	133457	Injured Epithelia
54750	133430	Injured Epithelia
53477	133461	Fibrotic Niche
55252	133449	Injured Epithelia
53088	134285	Injured Epithelia
55761	133459	Injured Epithelia
55864	133431	Injured Epithelia
52688	133440	Fibrotic Niche
55027	133439	Injured Epithelia
55991	133440	Injured Epithelia
55559	133428	Injured Epithelia
53945	133408	Injured Epithelia
55670	133404	Injured Epithelia
56268	133400	Injured Epithelia
56372	133405	Fibrotic Niche
55363	134329	Injured Epithelia
54895	133380	Injured Epithelia
55469	133395	Injured Epithelia
55812	133432	Injured Epithelia
53669	133416	Injured Epithelia
54826	133410	Injured Epithelia
54013	133376	Injured Epithelia
55100	133387	Injured Epithelia
52857	133403	Fibrotic Niche
56176	133403	Injured Epithelia
54037	133377	Injured Epithelia
54615	134329	Injured Epithelia
54790	133338	Injured Epithelia
52936	133380	Fibrotic Niche
53063	133291	Fibrotic Niche
54087	133387	Injured Epithelia
55409	133381	Injured Epithelia
53000	133378	Fibrotic Niche
55256	133368	Injured Epithelia
56100	133382	Injured Epithelia
52677	133337	Fibrotic Niche
53160	133352	Fibrotic Niche
54864	134329	Injured Epithelia
53650	133323	Injured Epithelia
54356	133350	Injured Epithelia
55635	133341	Injured Epithelia
55805	133356	Injured Epithelia
53418	133346	Fibrotic Niche
52849	133319	Fibrotic Niche
52796	133344	Fibrotic Niche
55563	133313	Injured Epithelia
56380	133294	Fibrotic Niche
53858	133303	Injured Epithelia
54956	134300	Injured Epithelia
54853	133302	Injured Epithelia
52751	133306	Fibrotic Niche
54715	133320	Injured Epithelia
55260	133317	Fibrotic Niche
55389	133312	Fibrotic Niche
53563	133272	Injured Epithelia
52618	133319	Fibrotic Niche
56258	133295	Fibrotic Niche
53945	133302	Injured Epithelia
55975	133306	Injured Epithelia
53312	134275	Injured Epithelia
53803	133274	Injured Epithelia
55871	133256	Injured Epithelia
55914	133267	Injured Epithelia
55515	133291	Injured Epithelia
54014	133262	Injured Epithelia
54107	133266	Injured Epithelia
56068	133276	Injured Epithelia
53734	133275	Injured Epithelia
56317	133254	Fibrotic Niche
53391	133234	Fibrotic Niche
53445	134298	Injured Epithelia
54378	133249	Injured Epithelia
54484	133245	Injured Epithelia
55813	133231	Injured Epithelia
52625	133233	Fibrotic Niche
54609	133241	Injured Epithelia
54337	133220	Injured Epithelia
55392	133231	Fibrotic Niche
53474	133229	Fibrotic Niche
54832	133226	Injured Epithelia
55162	133231	Fibrotic Niche
55482	134302	Injured Epithelia
53148	133222	Fibrotic Niche
55953	133224	Injured Epithelia
55038	133195	Fibrotic Niche
55099	133197	Fibrotic Niche
55296	133217	Fibrotic Niche
55512	133223	Injured Epithelia
55687	133220	Injured Epithelia
54552	133222	Injured Epithelia
53662	133180	Injured Epithelia
54725	133209	Injured Epithelia
53819	134384	Injured Epithelia
55437	134305	Injured Epithelia
52951	133197	Fibrotic Niche
53597	133188	Injured Epithelia
54414	133172	Injured Epithelia
53241	133190	Fibrotic Niche
56154	133199	Injured Epithelia
52860	133184	Fibrotic Niche
54313	133167	Injured Epithelia
55635	133163	Injured Epithelia
53349	133163	Fibrotic Niche
53059	133144	Fibrotic Niche
53477	134281	Injured Epithelia
55574	133166	Injured Epithelia
55508	133162	Injured Epithelia
53178	133158	Fibrotic Niche
54442	133142	Injured Epithelia
55856	133144	Injured Epithelia
55954	133136	Injured Epithelia
56288	133162	Fibrotic Niche
53557	133133	Injured Epithelia
56040	133141	Injured Epithelia
55419	133132	Fibrotic Niche
52852	134261	Injured Epithelia
54914	133149	Fibrotic Niche
56220	133137	Injured Epithelia
56140	133132	Injured Epithelia
55265	133141	Fibrotic Niche
54338	133112	Injured Epithelia
52989	133102	Fibrotic Niche
54041	133092	Injured Epithelia
55752	133131	Injured Epithelia
55160	133117	Fibrotic Niche
53122	133115	Fibrotic Niche
54536	134279	Injured Epithelia
54102	133108	Injured Epithelia
55460	133098	Injured Epithelia
53953	133097	Injured Epithelia
56272	133112	Fibrotic Niche
53224	133095	Fibrotic Niche
53645	133080	Injured Epithelia
52660	133104	Fibrotic Niche
53504	133030	Injured Epithelia
55010	133064	Fibrotic Niche
54553	133086	Injured Epithelia
55659	134286	Injured Epithelia
55590	133085	Injured Epithelia
55861	133075	Injured Epithelia
55513	133083	Injured Epithelia
53036	133071	Fibrotic Niche
54781	133073	Injured Epithelia
56407	133079	Fibrotic Niche
53560	133049	Injured Epithelia
55256	133065	Fibrotic Niche
54426	133027	Injured Epithelia
52620	133032	Fibrotic Niche
54852	134270	Injured Epithelia
54639	133067	Injured Epithelia
56341	133062	Fibrotic Niche
54360	133053	Injured Epithelia
55118	133053	Fibrotic Niche
55333	133050	Fibrotic Niche
55548	133052	Injured Epithelia
55943	133049	Injured Epithelia
53748	133024	Injured Epithelia
54901	133041	Fibrotic Niche
56422	133036	Fibrotic Niche
55507	134274	Injured Epithelia
53580	133010	Injured Epithelia
53212	133010	Fibrotic Niche
52838	133024	Fibrotic Niche
55892	133011	Injured Epithelia
53013	133017	Fibrotic Niche
53315	133006	Injured Epithelia
56124	133017	Fibrotic Niche
53658	133004	Injured Epithelia
53830	133019	Injured Epithelia
53461	132988	Injured Epithelia
55594	134274	Injured Epithelia
55254	132993	Fibrotic Niche
56314	132997	Fibrotic Niche
52739	132980	Fibrotic Niche
56403	132990	Fibrotic Niche
53898	133001	Injured Epithelia
55680	133009	Injured Epithelia
55172	132994	Fibrotic Niche
54012	132981	Injured Epithelia
55329	132968	Injured Epithelia
55577	132987	Injured Epithelia
55277	134262	Injured Epithelia
55965	132973	Injured Epithelia
54388	132970	Injured Epithelia
56227	132975	Fibrotic Niche
53039	132960	Fibrotic Niche
53131	132953	Fibrotic Niche
52984	132956	Fibrotic Niche
54295	132979	Injured Epithelia
54460	132927	Injured Epithelia
56330	132941	Fibrotic Niche
53660	132924	Injured Epithelia
55341	134258	Injured Epithelia
53210	132923	Injured Epithelia
54206	132946	Injured Epithelia
55248	132932	Fibrotic Niche
52809	132937	Fibrotic Niche
55700	132939	Injured Epithelia
53884	132911	Injured Epithelia
55921	132908	Injured Epithelia
55375	132923	Injured Epithelia
55161	132918	Injured Epithelia
54849	132919	Fibrotic Niche
53918	134385	Injured Epithelia
55723	134269	Injured Epithelia
53472	132882	Injured Epithelia
52862	132909	Fibrotic Niche
54016	132888	Injured Epithelia
55730	132904	Injured Epithelia
56004	132872	Injured Epithelia
55297	132867	Injured Epithelia
52998	132898	Fibrotic Niche
53208	132874	Injured Epithelia
54097	132881	Injured Epithelia
53272	132879	Injured Epithelia
54364	134275	Injured Epithelia
53316	132880	Injured Epithelia
55485	132892	Injured Epithelia
53383	132858	Injured Epithelia
54999	132868	Injured Epithelia
54501	132856	Injured Epithelia
55646	132884	Injured Epithelia
55237	132860	Injured Epithelia
53646	132845	Injured Epithelia
54867	132861	Fibrotic Niche
54777	132871	Injured Epithelia
54713	134239	Injured Epithelia
55963	132812	Fibrotic Niche
56101	132848	Fibrotic Niche
54417	132837	Injured Epithelia
52982	132845	Fibrotic Niche
53269	132839	Injured Epithelia
53453	132817	Injured Epithelia
54275	132838	Injured Epithelia
55361	132839	Injured Epithelia
55602	132802	Injured Epithelia
54375	132844	Injured Epithelia
55404	134233	Injured Epithelia
52961	132802	Fibrotic Niche
55679	132827	Injured Epithelia
55227	132803	Injured Epithelia
55735	132818	Fibrotic Niche
54897	132807	Blood Vessels
53712	132772	Injured Epithelia
53203	132777	Injured Epithelia
54317	132804	Injured Epithelia
54386	132798	Injured Epithelia
53131	132803	Injured Epithelia
56009	134253	Blood Vessels
52873	132804	Fibrotic Niche
55092	132788	Injured Epithelia
56185	132769	Fibrotic Niche
56242	132772	Fibrotic Niche
55261	132777	Injured Epithelia
55863	132780	Fibrotic Niche
54476	132780	Injured Epithelia
53629	132761	Injured Epithelia
53340	132789	Injured Epithelia
55324	132752	Injured Epithelia
55056	134240	Injured Epithelia
55460	132761	Injured Epithelia
53377	132755	Injured Epithelia
54387	132742	Injured Epithelia
53217	132739	Injured Epithelia
55653	132758	Injured Epithelia
56032	132726	Fibrotic Niche
54292	132745	Injured Epithelia
53446	132717	Injured Epithelia
54559	132744	Injured Epithelia
54884	132739	Fibrotic Niche
53913	134250	Injured Epithelia
53301	132746	Injured Epithelia
53881	132734	Injured Epithelia
54460	132722	Injured Epithelia
54182	132728	Injured Epithelia
55862	132730	Fibrotic Niche
52976	132707	Fibrotic Niche
55255	132708	Injured Epithelia
55504	132695	Injured Epithelia
55832	132708	Fibrotic Niche
54998	132691	Injured Epithelia
54008	134243	Injured Epithelia
53345	132671	Injured Epithelia
53619	132683	Injured Epithelia
54368	132680	Injured Epithelia
55344	132684	Injured Epithelia
56081	132692	Fibrotic Niche
53121	132681	Injured Epithelia
56131	132669	Fibrotic Niche
55743	132634	Injured Epithelia
55286	132639	Injured Epithelia
53223	132619	Injured Epithelia
55541	134250	Injured Epithelia
55663	132674	Injured Epithelia
54444	132643	Injured Epithelia
54133	132653	Injured Epithelia
55440	132663	Injured Epithelia
54038	132639	Injured Epithelia
53910	132634	Injured Epithelia
53803	132636	Injured Epithelia
56367	132641	Fibrotic Niche
53566	132602	Injured Epithelia
53645	132621	Injured Epithelia
55518	134205	Injured Epithelia
55380	132594	Injured Epithelia
56011	132636	Fibrotic Niche
53437	132599	Injured Epithelia
54539	132626	Injured Epithelia
53186	132599	Injured Epithelia
53128	132618	Injured Epithelia
54358	132589	Injured Epithelia
52626	132629	Fibrotic Niche
55177	132617	Injured Epithelia
55821	132613	Fibrotic Niche
54461	134381	Injured Epithelia
53567	134212	Injured Epithelia
53352	132574	Injured Epithelia
55312	132571	Injured Epithelia
55135	132578	Injured Epithelia
54417	132543	Injured Epithelia
55551	132578	Injured Epithelia
53718	132571	Injured Epithelia
54054	132563	Injured Epithelia
55433	132553	Injured Epithelia
53927	132565	Injured Epithelia
54575	132571	Injured Epithelia
54368	134235	Injured Epithelia
55848	132563	Fibrotic Niche
53642	132551	Injured Epithelia
55663	132561	Injured Epithelia
53444	132505	Injured Epithelia
54904	132537	Blood Vessels
53600	132508	Injured Epithelia
55798	132533	Fibrotic Niche
56365	132546	Fibrotic Niche
53221	132489	Injured Epithelia
56248	132535	Fibrotic Niche
53496	134222	Injured Epithelia
53547	132489	Injured Epithelia
53769	132534	Injured Epithelia
54311	132519	Injured Epithelia
54097	132508	Injured Epithelia
53934	132499	Injured Epithelia
53685	132498	Injured Epithelia
54729	132486	Fibrotic Niche
55921	132497	Fibrotic Niche
55484	132476	Injured Epithelia
53746	132492	Injured Epithelia
54932	134211	Injured Epithelia
53472	132433	Injured Epithelia
53807	132491	Injured Epithelia
55140	132496	Injured Epithelia
55968	132493	Fibrotic Niche
52790	132448	Fibrotic Niche
55351	132475	Injured Epithelia
52818	132418	Fibrotic Niche
52873	132429	Fibrotic Niche
53975	132467	Injured Epithelia
53636	132449	Injured Epithelia
55703	134214	Injured Epithelia
53851	132448	Injured Epithelia
55249	132463	Injured Epithelia
53375	132437	Injured Epithelia
55978	132437	Fibrotic Niche
54294	132441	Injured Epithelia
56197	132428	Fibrotic Niche
54147	132431	Injured Epithelia
53755	132414	Injured Epithelia
54198	132429	Injured Epithelia
55911	132431	Fibrotic Niche
53213	134216	Injured Epithelia
55283	132424	Injured Epithelia
53340	132415	Injured Epithelia
53546	132395	Injured Epithelia
54837	132421	Fibrotic Niche
52975	132409	Fibrotic Niche
52909	132397	Fibrotic Niche
54033	132413	Injured Epithelia
53199	132397	Injured Epithelia
53265	132404	Injured Epithelia
55450	132388	Injured Epithelia
52943	134192	Injured Epithelia
54230	132399	Injured Epithelia
56067	132401	Fibrotic Niche
55526	132385	Injured Epithelia
54658	132403	Fibrotic Niche
52431	132388	Border Region
54579	132401	Injured Epithelia
56124	132369	Fibrotic Niche
53634	132350	Injured Epithelia
54291	132354	Injured Epithelia
53556	132331	Injured Epithelia
53716	134186	Injured Epithelia
54026	132352	Injured Epithelia
55666	132369	Injured Epithelia
54490	132356	Injured Epithelia
56287	132355	Fibrotic Niche
53961	132337	Injured Epithelia
53017	132349	Fibrotic Niche
56397	132356	Fibrotic Niche
53400	132359	Injured Epithelia
53260	132328	Injured Epithelia
54674	132343	Fibrotic Niche
53837	134215	Injured Epithelia
54939	132357	Fibrotic Niche
52789	132348	Fibrotic Niche
53756	132326	Injured Epithelia
54407	132332	Injured Epithelia
52910	132312	Fibrotic Niche
53478	132313	Injured Epithelia
54579	132338	Fibrotic Niche
55486	132319	Injured Epithelia
54207	132311	Injured Epithelia
55099	132316	Injured Epithelia
55603	134222	Injured Epithelia
54724	132328	Fibrotic Niche
54503	132316	Injured Epithelia
55564	132302	Injured Epithelia
53423	132315	Injured Epithelia
53806	132329	Injured Epithelia
54926	132306	Fibrotic Niche
53233	132268	Injured Epithelia
52641	132296	Fibrotic Niche
54321	132301	Injured Epithelia
55212	132297	Injured Epithelia
54695	134408	Injured Epithelia
55355	134159	Injured Epithelia
53350	132303	Injured Epithelia
54896	132283	Fibrotic Niche
52786	132283	Fibrotic Niche
55783	132298	Fibrotic Niche
52542	132274	Fibrotic Niche
53594	132273	Injured Epithelia
52854	132300	Fibrotic Niche
53944	132261	Injured Epithelia
56426	132274	Fibrotic Niche
53011	132278	Fibrotic Niche
55966	134177	Blood Vessels
53134	132285	Fibrotic Niche
53749	132256	Injured Epithelia
56383	132274	Fibrotic Niche
54737	132261	Fibrotic Niche
56127	132245	Fibrotic Niche
54558	132271	Fibrotic Niche
52863	132246	Fibrotic Niche
53495	132235	Injured Epithelia
54830	132254	Fibrotic Niche
55524	132232	Injured Epithelia
53778	134197	Injured Epithelia
55990	132255	Fibrotic Niche
55168	132227	Injured Epithelia
52441	132249	Border Region
55075	132240	Fibrotic Niche
53890	132228	Injured Epithelia
55256	132228	Injured Epithelia
53075	132248	Fibrotic Niche
55729	132251	Fibrotic Niche
53543	132196	Injured Epithelia
55774	132226	Fibrotic Niche
54573	134176	Injured Epithelia
53270	132195	Injured Epithelia
53620	132210	Injured Epithelia
56401	132200	Fibrotic Niche
56029	132213	Fibrotic Niche
52377	132202	Border Region
56121	132158	Fibrotic Niche
56242	132206	Fibrotic Niche
55295	132198	Injured Epithelia
55785	132187	Fibrotic Niche
55561	132173	Injured Epithelia
54738	134175	Injured Epithelia
53143	132186	Fibrotic Niche
53382	132200	Injured Epithelia
53030	132190	Fibrotic Niche
53753	132194	Injured Epithelia
55228	132161	Injured Epithelia
54228	132172	Injured Epithelia
52554	132152	Fibrotic Niche
52304	132165	Border Region
55840	132165	Fibrotic Niche
52940	132116	Fibrotic Niche
53452	134196	Injured Epithelia
53973	132153	Injured Epithelia
55934	132165	Fibrotic Niche
53013	132109	Fibrotic Niche
54933	132147	Fibrotic Niche
54048	132154	Injured Epithelia
54479	132100	Fibrotic Niche
56012	132136	Fibrotic Niche
56412	132114	Fibrotic Niche
53781	132127	Injured Epithelia
55636	132137	Injured Epithelia
54506	134192	Injured Epithelia
53883	132154	Injured Epithelia
55110	132149	Injured Epithelia
52397	132091	Border Region
55296	132107	Injured Epithelia
55962	132117	Fibrotic Niche
53570	132116	Injured Epithelia
54856	132121	Fibrotic Niche
54537	132116	Fibrotic Niche
53866	132096	Injured Epithelia
52857	132106	Fibrotic Niche
53025	134169	Injured Epithelia
55449	132115	Injured Epithelia
55199	132095	Injured Epithelia
52321	132081	Border Region
53250	132104	Fibrotic Niche
55015	132104	Fibrotic Niche
55709	132100	Fibrotic Niche
55772	132098	Fibrotic Niche
56354	132097	Fibrotic Niche
53512	132078	Fibrotic Niche
55372	132094	Injured Epithelia
54008	134175	Injured Epithelia
53156	132086	Fibrotic Niche
55546	132063	Injured Epithelia
53705	132086	Injured Epithelia
54737	132087	Fibrotic Niche
54202	132082	Injured Epithelia
52485	132081	Fibrotic Niche
52438	132088	Border Region
53978	132072	Injured Epithelia
54863	132072	Fibrotic Niche
52911	132077	Fibrotic Niche
53136	134181	Injured Epithelia
55632	132066	Injured Epithelia
53301	132051	Fibrotic Niche
55091	132067	Fibrotic Niche
56106	132039	Fibrotic Niche
55048	132056	Fibrotic Niche
54545	132019	Fibrotic Niche
55437	132040	Injured Epithelia
56026	132031	Fibrotic Niche
53066	132026	Fibrotic Niche
54004	132037	Fibrotic Niche
55306	134401	Injured Epithelia
53957	134128	Injured Epithelia
52460	131993	Border Region
56181	132011	Fibrotic Niche
55678	132024	Fibrotic Niche
56306	132014	Fibrotic Niche
55325	131981	Injured Epithelia
54415	131987	Fibrotic Niche
55801	132012	Fibrotic Niche
52997	131975	Fibrotic Niche
56367	131997	Fibrotic Niche
56417	131956	Fibrotic Niche
55466	134170	Injured Epithelia
55083	131992	Fibrotic Niche
55750	131969	Fibrotic Niche
52888	131971	Fibrotic Niche
55917	131982	Fibrotic Niche
55973	131972	Fibrotic Niche
53234	131985	Fibrotic Niche
55852	131965	Fibrotic Niche
56121	131954	Fibrotic Niche
55245	131962	Injured Epithelia
53453	131959	Fibrotic Niche
53293	134155	Injured Epithelia
53056	131922	Fibrotic Niche
56006	131940	Fibrotic Niche
56219	131946	Fibrotic Niche
54479	131893	Fibrotic Niche
56048	131936	Fibrotic Niche
56351	131944	Fibrotic Niche
53212	131933	Fibrotic Niche
54577	131895	Fibrotic Niche
55123	131931	Fibrotic Niche
55670	131932	Fibrotic Niche
55260	134136	Injured Epithelia
53630	131937	Fibrotic Niche
53510	131929	Fibrotic Niche
53560	131930	Fibrotic Niche
53778	131937	Fibrotic Niche
54260	131913	Fibrotic Niche
54072	131926	Fibrotic Niche
55856	131879	Fibrotic Niche
56101	131871	Fibrotic Niche
55768	131910	Fibrotic Niche
52406	131859	Border Region
55620	134186	Injured Epithelia
53467	131901	Fibrotic Niche
53976	131903	Fibrotic Niche
56242	131886	Fibrotic Niche
53820	131883	Fibrotic Niche
56346	131869	Fibrotic Niche
55535	131886	Fibrotic Niche
55717	131885	Fibrotic Niche
55972	131865	Fibrotic Niche
52720	131871	Fibrotic Niche
52993	131853	Fibrotic Niche
54793	134145	Injured Epithelia
55078	131855	Fibrotic Niche
52486	131852	Fibrotic Niche
52837	131847	Fibrotic Niche
55344	131805	Fibrotic Niche
55676	131854	Fibrotic Niche
53499	131855	Fibrotic Niche
55455	131855	Blood Vessels
54967	131841	Fibrotic Niche
53326	131823	Fibrotic Niche
54082	131835	Fibrotic Niche
53685	134162	Injured Epithelia
55058	131834	Fibrotic Niche
56281	131826	Fibrotic Niche
52566	131811	Fibrotic Niche
53836	131816	Fibrotic Niche
55715	131816	Fibrotic Niche
53762	131815	Fibrotic Niche
55849	131816	Fibrotic Niche
53978	131814	Fibrotic Niche
53595	131806	Fibrotic Niche
52641	131788	Fibrotic Niche
55864	134144	Blood Vessels
53166	131796	Fibrotic Niche
54842	131808	Fibrotic Niche
55996	131781	Fibrotic Niche
54643	131796	Fibrotic Niche
55666	131772	Fibrotic Niche
55392	131796	Blood Vessels
54359	131786	Fibrotic Niche
55439	131773	Fibrotic Niche
54264	131786	Fibrotic Niche
56165	131765	Fibrotic Niche
54153	134121	Injured Epithelia
54445	131773	Fibrotic Niche
54574	131769	Injured Epithelia
54026	131758	Fibrotic Niche
56104	131732	Fibrotic Niche
56244	131768	Fibrotic Niche
54956	131756	Fibrotic Niche
53408	131725	Fibrotic Niche
55752	131757	Fibrotic Niche
53249	131752	Fibrotic Niche
54119	131744	Injured Epithelia
55589	134125	Injured Epithelia
55042	131760	Fibrotic Niche
52458	131720	Fibrotic Niche
55095	131738	Fibrotic Niche
53891	131721	Fibrotic Niche
55157	131736	Blood Vessels
53506	131726	Fibrotic Niche
52995	131743	Fibrotic Niche
55918	131734	Fibrotic Niche
53715	131713	Fibrotic Niche
53352	131704	Fibrotic Niche
55346	134401	Injured Epithelia
53353	134149	Injured Epithelia
55411	131682	Fibrotic Niche
52900	131720	Fibrotic Niche
56000	131693	Fibrotic Niche
54569	131691	Injured Epithelia
55611	131705	Fibrotic Niche
53017	131702	Fibrotic Niche
53225	131719	Fibrotic Niche
53468	131702	Fibrotic Niche
56250	131696	Fibrotic Niche
54393	131701	Injured Epithelia
53609	134163	Injured Epithelia
55018	131704	Fibrotic Niche
55784	131698	Fibrotic Niche
54014	131663	Injured Epithelia
55673	131687	Fibrotic Niche
55509	131693	Fibrotic Niche
53272	131668	Fibrotic Niche
56171	131655	Fibrotic Niche
54285	131661	Injured Epithelia
54456	131654	Injured Epithelia
56368	131666	Fibrotic Niche
54679	134138	Injured Epithelia
52376	131609	Border Region
53218	131667	Fibrotic Niche
53843	131639	Fibrotic Niche
55897	131644	Fibrotic Niche
52832	131644	Fibrotic Niche
53069	131645	Fibrotic Niche
52662	131645	Blood Vessels
55929	131627	Fibrotic Niche
56088	131638	Fibrotic Niche
55616	131629	Fibrotic Niche
56379	134146	Blood Vessels
53388	131575	Fibrotic Niche
53765	131619	Fibrotic Niche
54749	131625	Injured Epithelia
54608	131589	Injured Epithelia
54319	131613	Injured Epithelia
53531	131600	Fibrotic Niche
55983	131584	Fibrotic Niche
53442	131588	Fibrotic Niche
56263	131590	Fibrotic Niche
56326	131580	Fibrotic Niche
54468	134153	Injured Epithelia
56095	131589	Fibrotic Niche
54366	131589	Injured Epithelia
56202	131578	Fibrotic Niche
53065	131566	Injured Epithelia
53202	131566	Fibrotic Niche
54910	131564	Blood Vessels
54476	131505	Injured Epithelia
54806	131565	Blood Vessels
53980	131550	Injured Epithelia
55271	131565	Fibrotic Niche
53198	134120	Injured Epithelia
52444	131566	Fibrotic Niche
53819	131542	Injured Epithelia
56112	131541	Fibrotic Niche
53905	131530	Injured Epithelia
55689	131514	Fibrotic Niche
55843	131539	Fibrotic Niche
52229	131506	Border Region
54410	131529	Injured Epithelia
55909	131538	Fibrotic Niche
55518	131531	Fibrotic Niche
55691	134137	Injured Epithelia
53012	131518	Injured Epithelia
54691	131515	Injured Epithelia
54148	131523	Injured Epithelia
56217	131501	Fibrotic Niche
52556	131516	Fibrotic Niche
52440	131474	Fibrotic Niche
56394	131503	Fibrotic Niche
53360	131503	Injured Epithelia
55888	131489	Fibrotic Niche
55425	131500	Blood Vessels
54946	134127	Injured Epithelia
54567	131475	Injured Epithelia
54642	131486	Injured Epithelia
52664	131481	Fibrotic Niche
56118	131460	Fibrotic Niche
55532	131476	Fibrotic Niche
54894	131478	Fibrotic Niche
56206	131454	Fibrotic Niche
55352	131458	Blood Vessels
55971	131457	Fibrotic Niche
53137	131415	Injured Epithelia
52961	134129	Injured Epithelia
52771	131442	Blood Vessels
53075	131433	Injured Epithelia
54086	131452	Injured Epithelia
54272	131414	Injured Epithelia
52713	131418	Blood Vessels
54842	131422	Injured Epithelia
53186	131411	Injured Epithelia
54230	131419	Injured Epithelia
55778	131396	Fibrotic Niche
54595	131395	Injured Epithelia
56320	134132	Blood Vessels
56096	131397	Fibrotic Niche
53844	131401	Injured Epithelia
53611	131399	Injured Epithelia
54051	131377	Injured Epithelia
55626	131398	Fibrotic Niche
56213	131386	Fibrotic Niche
55102	131395	Blood Vessels
54931	131399	Blood Vessels
54386	131387	Injured Epithelia
54807	131360	Injured Epithelia
57063	134394	Fibrotic Niche
60509	134386	Fibrotic Niche
60456	134163	Blood Vessels
60178	131846	Fibrotic Niche
58886	131817	Injured Epithelia
60519	131838	Fibrotic Niche
56722	131829	Fibrotic Niche
57297	131814	Injured Epithelia
59797	131810	Fibrotic Niche
59889	131805	Fibrotic Niche
59388	131821	Fibrotic Niche
56581	131820	Fibrotic Niche
57209	131803	Injured Epithelia
56851	134139	Fibrotic Niche
58575	131805	Injured Epithelia
57774	131786	Injured Epithelia
59054	131810	Injured Epithelia
60308	131790	Fibrotic Niche
59875	131771	Fibrotic Niche
57126	131765	Injured Epithelia
60003	131791	Fibrotic Niche
59339	131775	Fibrotic Niche
60458	131794	Fibrotic Niche
56501	131785	Fibrotic Niche
58072	134147	Injured Epithelia
57476	131751	Injured Epithelia
57246	131746	Injured Epithelia
58018	131744	Fibrotic Niche
56633	131760	Fibrotic Niche
56862	131723	Injured Epithelia
59367	131760	Fibrotic Niche
58512	131743	Injured Epithelia
60225	131730	Fibrotic Niche
59772	131763	Fibrotic Niche
59718	131761	Fibrotic Niche
59856	134147	Injured Epithelia
60286	131751	Fibrotic Niche
57633	131760	Injured Epithelia
58309	131747	Fibrotic Niche
57334	131736	Injured Epithelia
60426	131747	Fibrotic Niche
58637	131760	Injured Epithelia
57054	131731	Injured Epithelia
58967	131736	Injured Epithelia
59071	131739	Injured Epithelia
60158	131733	Fibrotic Niche
60112	134148	Fibrotic Niche
60466	131722	Fibrotic Niche
56950	131730	Injured Epithelia
58576	131714	Injured Epithelia
58688	131721	Injured Epithelia
56602	131713	Fibrotic Niche
58628	131719	Injured Epithelia
58800	131701	Injured Epithelia
60506	131702	Fibrotic Niche
56512	131683	Fibrotic Niche
59985	131715	Fibrotic Niche
58141	134130	Fibrotic Niche
60316	131713	Fibrotic Niche
57498	131693	Injured Epithelia
59767	131697	Fibrotic Niche
57143	131691	Injured Epithelia
59396	131703	Fibrotic Niche
59955	131675	Fibrotic Niche
58893	131695	Injured Epithelia
59907	131655	Fibrotic Niche
59702	131686	Fibrotic Niche
57300	131660	Injured Epithelia
59544	134109	Injured Epithelia
60051	131679	Fibrotic Niche
57861	131679	Injured Epithelia
58343	131675	Fibrotic Niche
59367	131625	Fibrotic Niche
60531	131658	Fibrotic Niche
57164	131621	Injured Epithelia
58038	131632	Fibrotic Niche
59633	131663	Fibrotic Niche
60326	131658	Fibrotic Niche
59516	131661	Fibrotic Niche
58693	134125	Fibrotic Niche
58945	131629	Injured Epithelia
57241	131632	Injured Epithelia
59072	131645	Injured Epithelia
56483	131638	Fibrotic Niche
57331	131632	Injured Epithelia
58807	131618	Injured Epithelia
56934	131632	Injured Epithelia
58484	131612	Injured Epithelia
59758	131627	Fibrotic Niche
57499	131614	Injured Epithelia
59225	134126	Injured Epithelia
59697	131597	Fibrotic Niche
57845	131621	Injured Epithelia
60224	131625	Fibrotic Niche
60159	131623	Fibrotic Niche
58340	131551	Fibrotic Niche
58750	131614	Injured Epithelia
56547	131609	Fibrotic Niche
60486	131615	Fibrotic Niche
60654	131609	Fibrotic Niche
59856	131614	Fibrotic Niche
60010	134127	Injured Epithelia
56734	131615	Fibrotic Niche
60348	131600	Fibrotic Niche
60037	131605	Fibrotic Niche
57732	131607	Injured Epithelia
58377	131603	Fibrotic Niche
60113	131609	Fibrotic Niche
56479	131590	Fibrotic Niche
57305	131559	Injured Epithelia
57525	131546	Injured Epithelia
57587	131557	Injured Epithelia
60654	134404	Blood Vessels
58246	134130	Fibrotic Niche
58535	131579	Injured Epithelia
59845	131558	Fibrotic Niche
57957	131548	Fibrotic Niche
57857	131543	Injured Epithelia
56922	131559	Injured Epithelia
59907	131520	Fibrotic Niche
60111	131554	Fibrotic Niche
60195	131541	Fibrotic Niche
58586	131539	Injured Epithelia
56477	131526	Fibrotic Niche
57543	134107	Injured Epithelia
56546	131533	Fibrotic Niche
58430	131534	Injured Epithelia
58847	131527	Injured Epithelia
58942	131524	Injured Epithelia
59985	131550	Fibrotic Niche
56760	131519	Fibrotic Niche
58030	131545	Fibrotic Niche
60540	131534	Fibrotic Niche
57151	131530	Injured Epithelia
57697	131533	Injured Epithelia
57703	134058	Injured Epithelia
57756	131516	Injured Epithelia
59736	131507	Fibrotic Niche
58536	131494	Injured Epithelia
59011	131509	Injured Epithelia
59786	131526	Fibrotic Niche
58162	131484	Fibrotic Niche
59648	131509	Fibrotic Niche
60048	131525	Fibrotic Niche
60319	131516	Fibrotic Niche
56981	131507	Injured Epithelia
59153	134119	Injured Epithelia
60004	131510	Fibrotic Niche
56510	131470	Fibrotic Niche
60590	131518	Fibrotic Niche
58647	131464	Injured Epithelia
60645	131501	Fibrotic Niche
57174	131459	Injured Epithelia
56692	131468	Fibrotic Niche
60266	131478	Fibrotic Niche
57553	131464	Injured Epithelia
59961	131483	Fibrotic Niche
58560	134115	Fibrotic Niche
60179	131483	Fibrotic Niche
58475	131455	Injured Epithelia
58959	131439	Injured Epithelia
56868	131439	Fibrotic Niche
57890	131479	Injured Epithelia
58074	131465	Fibrotic Niche
60064	131452	Fibrotic Niche
60213	131425	Fibrotic Niche
59628	131423	Fibrotic Niche
59809	131452	Fibrotic Niche
59041	134116	Injured Epithelia
60002	131457	Fibrotic Niche
60582	131440	Fibrotic Niche
56596	131446	Fibrotic Niche
58833	131434	Injured Epithelia
57798	131430	Injured Epithelia
59743	131435	Fibrotic Niche
59678	131433	Fibrotic Niche
59806	131416	Fibrotic Niche
60364	131435	Fibrotic Niche
57584	131418	Injured Epithelia
57404	134083	Injured Epithelia
57753	131393	Injured Epithelia
60033	131408	Fibrotic Niche
58528	131392	Injured Epithelia
59979	131411	Fibrotic Niche
59500	131420	Fibrotic Niche
60668	131415	Fibrotic Niche
57203	131385	Injured Epithelia
58356	131399	Injured Epithelia
60144	131416	Fibrotic Niche
59401	131389	Fibrotic Niche
60048	134100	Injured Epithelia
57705	131400	Injured Epithelia
59012	131409	Injured Epithelia
59909	131395	Fibrotic Niche
60478	131398	Fibrotic Niche
59964	131358	Fibrotic Niche
58224	131362	Injured Epithelia
60284	131394	Fibrotic Niche
56588	131373	Fibrotic Niche
58979	131366	Injured Epithelia
59550	131374	Fibrotic Niche
59958	134077	Injured Epithelia
56553	131355	Fibrotic Niche
57060	131354	Injured Epithelia
58843	131350	Injured Epithelia
57986	131368	Fibrotic Niche
59121	131348	Injured Epithelia
57602	131337	Injured Epithelia
59775	131362	Fibrotic Niche
56930	131334	Fibrotic Niche
59699	131359	Fibrotic Niche
60660	131371	Fibrotic Niche
59864	134089	Injured Epithelia
57237	131336	Injured Epithelia
59663	131347	Fibrotic Niche
57679	131302	Injured Epithelia
59876	131341	Fibrotic Niche
59597	131298	Fibrotic Niche
58510	131306	Injured Epithelia
58651	131340	Injured Epithelia
58111	131326	Injured Epithelia
59329	131332	Fibrotic Niche
59394	131290	Fibrotic Niche
58289	134395	Injured Epithelia
57097	134098	Injured Epithelia
58410	131304	Injured Epithelia
60480	131306	Fibrotic Niche
57810	131236	Injured Epithelia
59772	131307	Fibrotic Niche
56601	131275	Fibrotic Niche
57827	131293	Injured Epithelia
60150	131288	Fibrotic Niche
60311	131284	Fibrotic Niche
59557	131270	Fibrotic Niche
59851	131273	Fibrotic Niche
60121	134096	Fibrotic Niche
58724	131274	Injured Epithelia
56530	131283	Fibrotic Niche
58655	131284	Injured Epithelia
59348	131266	Fibrotic Niche
60261	131262	Fibrotic Niche
57162	131271	Injured Epithelia
58856	131263	Injured Epithelia
59504	131279	Fibrotic Niche
57255	131253	Injured Epithelia
57012	131255	Injured Epithelia
56758	134089	Fibrotic Niche
57076	131249	Injured Epithelia
58022	131254	Injured Epithelia
59750	131266	Fibrotic Niche
60055	131251	Fibrotic Niche
56958	131233	Fibrotic Niche
59110	131259	Fibrotic Niche
56475	131251	Fibrotic Niche
57613	131216	Injured Epithelia
59003	131242	Injured Epithelia
60490	131242	Fibrotic Niche
60426	134087	Blood Vessels
58504	131243	Injured Epithelia
56682	131215	Fibrotic Niche
60587	131241	Fibrotic Niche
58441	131222	Injured Epithelia
60408	131249	Fibrotic Niche
59254	131236	Fibrotic Niche
57715	131187	Injured Epithelia
59326	131218	Fibrotic Niche
56555	131203	Fibrotic Niche
57922	131225	Injured Epithelia
60141	134056	Fibrotic Niche
58207	131216	Injured Epithelia
58893	131209	Injured Epithelia
59450	131216	Fibrotic Niche
59807	131206	Fibrotic Niche
59630	131222	Fibrotic Niche
57192	131195	Injured Epithelia
59943	131213	Fibrotic Niche
57292	131185	Injured Epithelia
60200	131216	Fibrotic Niche
60660	131182	Fibrotic Niche
60297	134042	Blood Vessels
59396	131207	Fibrotic Niche
60413	131202	Fibrotic Niche
57659	131194	Injured Epithelia
57778	131168	Injured Epithelia
56506	131174	Fibrotic Niche
59738	131164	Fibrotic Niche
59225	131168	Fibrotic Niche
59862	131174	Fibrotic Niche
59505	131134	Fibrotic Niche
57870	131149	Injured Epithelia
58544	134064	Fibrotic Niche
58573	131157	Injured Epithelia
60603	131171	Fibrotic Niche
59382	131150	Fibrotic Niche
57081	131111	Injured Epithelia
58405	131151	Injured Epithelia
59133	131165	Fibrotic Niche
60285	131149	Fibrotic Niche
57973	131163	Injured Epithelia
58280	131150	Injured Epithelia
59614	131171	Fibrotic Niche
56875	134056	Fibrotic Niche
60386	131130	Fibrotic Niche
59954	131136	Fibrotic Niche
57629	131123	Injured Epithelia
59300	131130	Fibrotic Niche
60046	131126	Fibrotic Niche
60191	131148	Fibrotic Niche
60429	131146	Fibrotic Niche
59649	131149	Fibrotic Niche
60245	131131	Fibrotic Niche
59756	131114	Fibrotic Niche
59223	134037	Injured Epithelia
59889	131130	Fibrotic Niche
56936	131103	Fibrotic Niche
58219	131139	Injured Epithelia
59049	131128	Fibrotic Niche
57008	131134	Injured Epithelia
59597	131119	Fibrotic Niche
56732	131121	Fibrotic Niche
56574	131094	Fibrotic Niche
58318	131117	Injured Epithelia
57280	131094	Injured Epithelia
58095	134044	Fibrotic Niche
58912	131114	Injured Epithelia
57360	131082	Injured Epithelia
59116	131101	Fibrotic Niche
58251	131099	Injured Epithelia
58515	131069	Injured Epithelia
59745	131048	Fibrotic Niche
60331	131080	Fibrotic Niche
58360	131059	Injured Epithelia
60675	131093	Fibrotic Niche
59565	131087	Fibrotic Niche
58479	134348	Fibrotic Niche
58625	134037	Fibrotic Niche
59642	131065	Fibrotic Niche
57194	131066	Injured Epithelia
60523	131069	Fibrotic Niche
57824	131079	Injured Epithelia
60607	131070	Fibrotic Niche
59071	131047	Fibrotic Niche
56890	131051	Fibrotic Niche
57657	131039	Injured Epithelia
60213	131055	Fibrotic Niche
58851	131060	Injured Epithelia
60651	134027	Blood Vessels
57596	131040	Injured Epithelia
58931	131049	Injured Epithelia
57946	131046	Injured Epithelia
60115	131045	Fibrotic Niche
57735	131026	Injured Epithelia
60568	131041	Fibrotic Niche
60674	131016	Blood Vessels
59847	131007	Fibrotic Niche
60063	131042	Fibrotic Niche
58466	131035	Injured Epithelia
58681	134043	Fibrotic Niche
59348	131037	Fibrotic Niche
59432	131033	Fibrotic Niche
60494	131037	Fibrotic Niche
57780	131021	Injured Epithelia
60013	131014	Fibrotic Niche
57293	131010	Injured Epithelia
59962	131018	Fibrotic Niche
59099	130989	Fibrotic Niche
57164	131009	Injured Epithelia
56729	130991	Fibrotic Niche
59879	134030	Injured Epithelia
60297	131004	Fibrotic Niche
59465	131008	Fibrotic Niche
59656	130982	Fibrotic Niche
58936	130951	Injured Epithelia
57379	130977	Injured Epithelia
60062	130976	Fibrotic Niche
57608	130951	Injured Epithelia
56483	130959	Fibrotic Niche
57077	130975	Injured Epithelia
59934	130980	Fibrotic Niche
57861	134024	Injured Epithelia
60218	130980	Fibrotic Niche
58671	130965	Injured Epithelia
59552	130983	Fibrotic Niche
60136	130966	Fibrotic Niche
56946	130960	Fibrotic Niche
60426	130965	Fibrotic Niche
57259	130965	Injured Epithelia
58736	130932	Injured Epithelia
59984	130964	Fibrotic Niche
58451	130920	Injured Epithelia
59059	134023	Injured Epithelia
58520	130956	Injured Epithelia
57463	130954	Injured Epithelia
59246	130959	Fibrotic Niche
57314	130949	Injured Epithelia
60336	130944	Fibrotic Niche
57580	130930	Injured Epithelia
58889	130952	Injured Epithelia
59487	130963	Fibrotic Niche
59563	130932	Fibrotic Niche
60605	130930	Blood Vessels
59442	134041	Injured Epithelia
60674	130914	Blood Vessels
60252	130931	Fibrotic Niche
60476	130933	Fibrotic Niche
59845	130916	Fibrotic Niche
59655	130917	Fibrotic Niche
59746	130909	Fibrotic Niche
59933	130905	Fibrotic Niche
58037	130928	Injured Epithelia
58175	130925	Injured Epithelia
59477	130921	Fibrotic Niche
59586	134033	Injured Epithelia
60011	130905	Fibrotic Niche
57414	130895	Injured Epithelia
57347	130890	Injured Epithelia
60518	130907	Fibrotic Niche
58823	130905	Injured Epithelia
58880	130898	Injured Epithelia
57689	130883	Injured Epithelia
59095	130880	Fibrotic Niche
57491	130883	Injured Epithelia
58633	130881	Injured Epithelia
56529	134035	Blood Vessels
60093	130896	Fibrotic Niche
60367	130896	Fibrotic Niche
56751	130893	Fibrotic Niche
57292	130863	Injured Epithelia
59818	130870	Fibrotic Niche
58699	130845	Injured Epithelia
57032	130871	Fibrotic Niche
58306	130861	Injured Epithelia
57619	130856	Injured Epithelia
58155	130847	Injured Epithelia
57331	133999	Injured Epithelia
59488	130862	Fibrotic Niche
59143	130858	Fibrotic Niche
59576	130863	Fibrotic Niche
59661	130842	Fibrotic Niche
59952	130846	Fibrotic Niche
60542	130852	Fibrotic Niche
59204	130845	Fibrotic Niche
60323	130828	Fibrotic Niche
56673	130848	Fibrotic Niche
57150	130856	Injured Epithelia
58685	134322	Fibrotic Niche
58894	134010	Fibrotic Niche
57406	130810	Injured Epithelia
57587	130823	Injured Epithelia
59401	130844	Fibrotic Niche
59598	130788	Fibrotic Niche
60115	130821	Fibrotic Niche
60375	130823	Fibrotic Niche
56999	130852	Fibrotic Niche
57737	130834	Injured Epithelia
57895	130832	Injured Epithelia
58430	130824	Injured Epithelia
58976	134041	Injured Epithelia
59535	130817	Fibrotic Niche
59762	130824	Fibrotic Niche
60076	130816	Fibrotic Niche
60161	130827	Fibrotic Niche
57029	130776	Fibrotic Niche
58243	130811	Injured Epithelia
60024	130804	Fibrotic Niche
56807	130818	Fibrotic Niche
58775	130795	Injured Epithelia
59706	130778	Fibrotic Niche
60583	134033	Blood Vessels
58574	130756	Injured Epithelia
59034	130782	Injured Epithelia
60201	130811	Fibrotic Niche
57507	130776	Injured Epithelia
57614	130768	Injured Epithelia
56474	130797	Fibrotic Niche
59923	130775	Fibrotic Niche
56606	130794	Fibrotic Niche
58300	130777	Injured Epithelia
58171	130792	Injured Epithelia
56832	134014	Fibrotic Niche
60520	130765	Fibrotic Niche
57758	130787	Injured Epithelia
58425	130768	Injured Epithelia
60619	130788	Blood Vessels
60678	130788	Fibrotic Niche
59394	130777	Fibrotic Niche
60173	130770	Fibrotic Niche
56961	130776	Fibrotic Niche
60095	130753	Fibrotic Niche
58122	130769	Injured Epithelia
56482	134011	Blood Vessels
59978	130781	Fibrotic Niche
59778	130759	Fibrotic Niche
59856	130742	Fibrotic Niche
57301	130710	Injured Epithelia
59520	130750	Fibrotic Niche
58801	130741	Injured Epithelia
59122	130745	Fibrotic Niche
58944	130742	Injured Epithelia
57374	130743	Injured Epithelia
57971	130757	Injured Epithelia
58562	134017	Fibrotic Niche
60226	130751	Fibrotic Niche
58174	130729	Injured Epithelia
59175	130728	Fibrotic Niche
60601	130741	Blood Vessels
59328	130714	Fibrotic Niche
60361	130739	Fibrotic Niche
57427	130703	Injured Epithelia
56644	130706	Fibrotic Niche
56748	130734	Fibrotic Niche
58281	130739	Injured Epithelia
56742	134015	Fibrotic Niche
60671	130721	Fibrotic Niche
58119	130715	Injured Epithelia
59979	130713	Fibrotic Niche
57233	130699	Injured Epithelia
57848	130711	Injured Epithelia
60141	130685	Fibrotic Niche
58993	130722	Injured Epithelia
59440	130710	Fibrotic Niche
57501	130650	Injured Epithelia
59101	130684	Fibrotic Niche
60270	133982	Blood Vessels
58416	130678	Injured Epithelia
59564	130656	Fibrotic Niche
59776	130687	Fibrotic Niche
57596	130661	Injured Epithelia
58285	130673	Injured Epithelia
56838	130687	Fibrotic Niche
59716	130648	Fibrotic Niche
57734	130686	Injured Epithelia
56571	130663	Fibrotic Niche
56948	130675	Fibrotic Niche
59512	133990	Injured Epithelia
59935	130682	Fibrotic Niche
58973	130646	Fibrotic Niche
59481	130662	Fibrotic Niche
58792	130673	Injured Epithelia
58907	130658	Injured Epithelia
59820	130653	Fibrotic Niche
60088	130664	Blood Vessels
[truncated: 79,594 more rows]

## Sheet: Figure 5c
Group	Niche	Enrichment
PT Inflammatory	Fibrotic Niche	0.523192
PT Inflammatory	Injured Epithelia	-0.478093
PT Inflammatory	Healthy Epithelia	-0.68993
Monocyte Transitioning	Fibrotic Niche	0.400137
Monocyte Transitioning	Injured Epithelia	-0.204599
Monocyte Transitioning	Healthy Epithelia	-0.767957
cDC	Fibrotic Niche	0.368109
cDC	Injured Epithelia	-0.142245
cDC	Healthy Epithelia	-0.794126
Myofibroblast	Fibrotic Niche	0.357756
Myofibroblast	Injured Epithelia	-0.133041
Myofibroblast	Healthy Epithelia	-0.773485
PT Injured	Fibrotic Niche	-0.386761
PT Injured	Injured Epithelia	0.567092
PT Injured	Healthy Epithelia	-0.727459
CD14 Monocyte	Fibrotic Niche	0.238181
CD14 Monocyte	Injured Epithelia	0.0121422
CD14 Monocyte	Healthy Epithelia	-0.695253
Macrophage	Fibrotic Niche	0.246903
Macrophage	Injured Epithelia	-0.0268934
Macrophage	Healthy Epithelia	-0.617064
PT	Fibrotic Niche	-0.898091
PT	Injured Epithelia	-0.788316
PT	Healthy Epithelia	1.44043

## Sheet: Figure 5d
x	y	Group
52656	134401	Border Region
55396	134399	Other
55120	134115	Other
53205	131357	Non-PT Epithelia
54462	131341	Non-PT Epithelia
54947	131365	Other
56268	131364	Other
52585	131376	Other
53094	131356	Non-PT Epithelia
55898	131350	Myofibroblast
55555	131347	Myofibroblast
54620	131355	Non-PT Epithelia
56332	131346	Other
53599	134119	Myeloid Cell
56119	131322	Myofibroblast
55066	131335	Myeloid Cell
52601	131328	Other
56061	131328	Other
52677	131330	Other
56402	131277	Other
53111	131305	Non-PT Epithelia
54149	131309	Other
54072	131307	PT Inflammatory
53734	131302	Non-PT Epithelia
56250	134113	Other
55447	131281	Non-PT Epithelia
54618	131281	Non-PT Epithelia
55378	131289	Myofibroblast
53213	131265	Non-PT Epithelia
55932	131296	Other
53492	131273	Myofibroblast
53626	131280	Other
54292	131259	Non-PT Epithelia
55868	131273	Myeloid Cell
52419	131229	Myeloid Cell
54407	134113	Non-PT Epithelia
54351	131256	Non-PT Epithelia
53111	131240	Non-PT Epithelia
53243	131244	Non-PT Epithelia
55489	131262	Non-PT Epithelia
55931	131255	Other
56045	131261	Other
53999	131259	Other
53372	131251	Other
54916	131252	Other
56280	131227	Other
54825	134060	Non-PT Epithelia
55778	131242	Other
52264	131243	Border Region
54230	131228	Other
54176	131220	Other
53769	131200	Non-PT Epithelia
55982	131213	Myeloid Cell
54705	131221	Other
56186	131207	Other
55448	131192	Non-PT Epithelia
54094	131208	Other
53637	134091	Non-PT Epithelia
55531	131194	Non-PT Epithelia
53310	131211	Myofibroblast
55127	131188	Other
52968	131173	Other
53160	131182	Non-PT Epithelia
54381	131197	Non-PT Epithelia
54524	131181	Non-PT Epithelia
54627	131158	Non-PT Epithelia
54055	131189	Myofibroblast
54884	131203	Myeloid Cell
54732	134083	Non-PT Epithelia
55927	131196	Myofibroblast
52631	131188	Other
54000	131169	Other
52388	131152	Border Region
55038	131168	Non-PT Epithelia
53502	131183	Other
56031	131176	Myofibroblast
54801	131165	PT Inflammatory
54353	131151	Non-PT Epithelia
53086	131148	Non-PT Epithelia
52996	134053	Non-PT Epithelia
53703	131156	Non-PT Epithelia
53911	131160	Other
55214	131164	Other
56205	131148	Myeloid Cell
54930	131160	Other
53254	131140	Non-PT Epithelia
54164	131164	Other
55851	131158	Myofibroblast
54288	131165	Myeloid Cell
53203	131125	Non-PT Epithelia
54003	134095	Non-PT Epithelia
55905	131154	Other
54982	131136	Non-PT Epithelia
52859	131157	Other
53329	131140	Other
55421	131138	Other
52233	131115	Border Region
55760	131133	Non-PT Epithelia
54580	131117	Non-PT Epithelia
55564	131102	Non-PT Epithelia
55814	131139	Non-PT Epithelia
55668	134080	Other
52753	131111	Myofibroblast
53807	131115	Non-PT Epithelia
52490	131132	Myofibroblast
52419	131107	PT Inflammatory
55028	131116	Non-PT Epithelia
54155	131114	Other
53280	131060	Non-PT Epithelia
53143	131106	Non-PT Epithelia
54265	131115	Other
54859	131120	Other
55646	134409	Other
54212	134039	Non-PT Epithelia
54761	131110	PT Inflammatory
55103	131082	Non-PT Epithelia
55703	131096	Other
53981	131104	Myeloid Cell
55863	131106	Non-PT Epithelia
52591	131097	PT Injured
53094	131070	Non-PT Epithelia
54400	131097	PT Inflammatory
56003	131093	Other
54301	131071	Other
53719	134083	Other
53698	131068	Non-PT Epithelia
54809	131079	Other
53781	131044	Non-PT Epithelia
54349	131077	PT Injured
55788	131053	Non-PT Epithelia
55466	131075	Myofibroblast
55919	131069	Myofibroblast
56401	131087	Other
53912	131064	Other
53969	131061	Other
52921	134063	Non-PT Epithelia
54984	131049	Non-PT Epithelia
55193	131058	Myofibroblast
54779	131052	Myeloid Cell
55973	131044	Other
54854	131049	Myeloid Cell
53194	131036	Non-PT Epithelia
55860	131033	Non-PT Epithelia
54677	131040	Other
52707	131053	Other
53134	131026	Non-PT Epithelia
56299	134085	Other
53459	131020	Other
53576	131053	Other
55722	131013	Other
52558	131028	Myeloid Cell
56131	131018	Other
54383	131029	PT Injured
56399	131020	Other
54579	131023	Myofibroblast
55132	130973	Non-PT Epithelia
53555	130994	Myofibroblast
53066	134058	Other
52987	130975	Other
53679	130976	Non-PT Epithelia
54792	130964	Other
55587	130992	Non-PT Epithelia
56106	130983	Other
52602	130979	PT Injured
53302	130940	Non-PT Epithelia
54303	130987	Other
53725	130959	Non-PT Epithelia
55888	130963	Non-PT Epithelia
53240	134071	PT Inflammatory
53809	130904	Non-PT Epithelia
53857	130977	Non-PT Epithelia
53414	130978	Myofibroblast
53133	130932	Non-PT Epithelia
54068	130959	Other
55691	130974	Other
54965	130943	Non-PT Epithelia
55277	130969	Myofibroblast
55971	130961	Other
56408	130949	Other
54678	134047	Non-PT Epithelia
52503	130968	Other
56266	130961	Other
56035	130950	Other
54175	130958	Myofibroblast
55823	130915	Non-PT Epithelia
56323	130942	Other
52536	130939	Non-PT Epithelia
53957	130933	Myofibroblast
55656	130925	Other
53594	130926	Myeloid Cell
53126	134052	Other
52621	130910	PT Injured
54535	130895	Other
56167	130917	Other
56080	130902	Myofibroblast
53550	130905	Other
55956	130862	Non-PT Epithelia
55161	130896	Non-PT Epithelia
53721	130871	Non-PT Epithelia
55543	130872	Myofibroblast
55294	130883	Myofibroblast
55356	134042	Non-PT Epithelia
56295	130880	Other
54893	130883	Other
52697	130883	Myeloid Cell
55709	130898	Myofibroblast
52512	130878	PT Injured
52357	130876	Border Region
52438	130862	Myofibroblast
55761	130883	Other
56138	130863	Other
52554	130853	Non-PT Epithelia
53359	134060	Other
54981	130862	Non-PT Epithelia
56404	130864	Other
53857	130865	Non-PT Epithelia
53324	130846	Non-PT Epithelia
52805	130865	Myofibroblast
53697	130849	Non-PT Epithelia
53068	130843	Other
53981	130847	Non-PT Epithelia
55432	130858	Other
53134	130829	Non-PT Epithelia
53129	134392	Non-PT Epithelia
53536	134041	Other
55606	130847	Myofibroblast
55674	130847	PT Injured
54174	130840	Other
55159	130805	Non-PT Epithelia
54429	130806	Non-PT Epithelia
55041	130804	Non-PT Epithelia
56427	130820	Myofibroblast
55864	130802	Non-PT Epithelia
54277	130817	Other
52664	130812	PT Injured
54428	134040	Non-PT Epithelia
55785	130807	Other
53730	130781	Non-PT Epithelia
55538	130799	Myeloid Cell
53338	130795	Non-PT Epithelia
52794	130793	Myeloid Cell
55400	130798	Myofibroblast
56094	130797	Other
54376	130779	Non-PT Epithelia
55473	130794	Myeloid Cell
53608	130775	Myofibroblast
56071	134061	Other
53909	130787	Non-PT Epithelia
55615	130778	Other
54048	130779	Other
56130	130762	Other
54770	130771	Myofibroblast
56358	130760	Other
56416	130758	Other
55944	130749	Non-PT Epithelia
52656	130764	Other
54286	130752	Other
53176	134055	PT Inflammatory
52376	130762	Other
54577	130742	Other
53142	130726	Non-PT Epithelia
55114	130736	Non-PT Epithelia
55211	130725	Non-PT Epithelia
53338	130742	Non-PT Epithelia
54430	130710	Non-PT Epithelia
54073	130721	Myofibroblast
53056	130717	Myofibroblast
53764	130711	PT Injured
55732	134057	Other
56044	130729	Other
53999	130713	Myofibroblast
52303	130727	Border Region
55029	130711	Other
55658	130713	Myofibroblast
55903	130688	Non-PT Epithelia
52378	130681	PT Inflammatory
53349	130672	Non-PT Epithelia
55810	130675	Other
52286	130677	Border Region
55296	134047	Non-PT Epithelia
55254	130669	Non-PT Epithelia
55985	130685	PT Inflammatory
52858	130657	Non-PT Epithelia
54474	130635	Non-PT Epithelia
55125	130647	Non-PT Epithelia
52473	130661	Non-PT Epithelia
53627	130659	Other
55746	130668	Other
56402	130671	Myofibroblast
54048	130649	Myeloid Cell
54345	134045	Non-PT Epithelia
54927	130644	Other
55393	130640	Myofibroblast
56302	130659	PT Injured
53156	130622	Non-PT Epithelia
54776	130641	Myeloid Cell
56157	130649	Other
53488	130628	Other
53960	130621	Non-PT Epithelia
55657	130640	Myeloid Cell
52494	130618	PT Inflammatory
55848	134026	Non-PT Epithelia
55345	130634	Myofibroblast
53883	130618	Myofibroblast
55981	130620	Other
53826	130617	Other
53919	130611	Non-PT Epithelia
52381	130602	PT Inflammatory
55537	130633	Myofibroblast
56358	130620	Myofibroblast
54173	130628	Myeloid Cell
54605	130614	Other
52849	134040	Non-PT Epithelia
54740	130625	Other
54242	130618	Other
56055	130622	Myeloid Cell
52560	130616	Non-PT Epithelia
52900	130593	Non-PT Epithelia
55021	130611	Other
55876	130581	Non-PT Epithelia
55428	130590	Other
55318	130573	Non-PT Epithelia
54544	130559	Non-PT Epithelia
56236	134050	Other
55747	130592	Other
52801	130575	Non-PT Epithelia
53344	130578	Non-PT Epithelia
56283	130591	Myofibroblast
55611	130580	Other
54789	130567	Myeloid Cell
53694	130585	Myofibroblast
54036	130571	Other
53610	130555	Other
56220	130551	Non-PT Epithelia
53220	134395	Other
52560	134034	Border Region
52559	130533	Non-PT Epithelia
53033	130569	Myeloid Cell
55196	130522	Non-PT Epithelia
53338	130536	Non-PT Epithelia
52468	130556	Other
54137	130558	Other
54847	130549	Other
53165	130532	Non-PT Epithelia
54251	130539	Other
55733	130545	PT Inflammatory
54766	134014	Non-PT Epithelia
56282	130530	Other
52679	130551	Other
54992	130529	Myofibroblast
55603	130520	Other
52422	130498	Non-PT Epithelia
54104	130531	Other
54749	130537	Myeloid Cell
52930	130505	Non-PT Epithelia
54322	130529	Myeloid Cell
55538	130514	Other
54268	134036	Myofibroblast
53698	130510	Myofibroblast
55453	130518	PT Injured
54922	130498	Other
53892	130507	Non-PT Epithelia
56151	130497	PT Injured
54603	130500	Non-PT Epithelia
54198	130500	Other
55478	130491	PT Inflammatory
52782	130487	Non-PT Epithelia
55746	130487	Other
54077	133981	Non-PT Epithelia
56218	130461	Non-PT Epithelia
56041	130478	Other
52687	130478	Myofibroblast
53455	130477	Other
53223	130430	Non-PT Epithelia
54758	130464	Other
53334	130440	Non-PT Epithelia
53166	130465	Non-PT Epithelia
55979	130462	Myofibroblast
53490	130449	Other
53627	134004	Non-PT Epithelia
56319	130431	Non-PT Epithelia
55355	130428	Non-PT Epithelia
52290	130454	Border Region
54611	130420	Non-PT Epithelia
53036	130457	Myofibroblast
53156	130418	Non-PT Epithelia
55600	130433	Other
52346	130430	Myofibroblast
55254	130443	Non-PT Epithelia
56119	130441	Other
54926	134013	Other
53752	130426	Other
55719	130445	Other
52259	130425	Border Region
52817	130413	Non-PT Epithelia
53884	130418	Myeloid Cell
52711	130410	Other
54067	130416	Myofibroblast
54211	130402	Other
54798	130401	Myeloid Cell
52951	130407	Non-PT Epithelia
55180	134000	Other
54333	130403	PT Inflammatory
55671	130423	Myeloid Cell
54978	130416	Myeloid Cell
55282	130394	Non-PT Epithelia
55448	130412	Myofibroblast
55417	130405	Other
55729	130379	Myofibroblast
53409	130408	Myofibroblast
53325	130366	Non-PT Epithelia
54394	130380	Other
53956	134000	Other
55164	130390	Other
56197	130351	Non-PT Epithelia
53814	130372	Other
55502	130371	Other
54309	130339	Myeloid Cell
52473	130372	Non-PT Epithelia
56112	130363	Other
53133	130370	Other
55247	130345	Non-PT Epithelia
53414	130371	Myofibroblast
52930	133979	Non-PT Epithelia
53721	130365	Other
56245	130316	Non-PT Epithelia
56334	130351	Non-PT Epithelia
53461	130369	Myeloid Cell
53572	130369	Myofibroblast
53239	130327	Non-PT Epithelia
54117	130366	Other
55945	130361	Non-PT Epithelia
56042	130342	Non-PT Epithelia
53358	130344	Non-PT Epithelia
55696	133918	Non-PT Epithelia
53525	130354	Myofibroblast
52824	130305	Non-PT Epithelia
53946	130343	Myeloid Cell
54362	130323	PT Inflammatory
55005	130340	Other
55518	130322	PT Injured
56417	130353	Myofibroblast
55333	130322	Non-PT Epithelia
55579	130330	PT Injured
53815	130313	Myofibroblast
54054	134378	Myeloid Cell
55274	134002	Other
53878	130293	Other
56407	130307	Myofibroblast
53709	130300	Other
55911	130300	PT Injured
54030	130313	Other
52735	130290	Other
56366	130291	Non-PT Epithelia
54140	130285	Other
54240	130283	Other
54572	130282	Myofibroblast
52613	133993	Border Region
55050	130279	Other
54434	130289	Other
56317	130261	Non-PT Epithelia
53218	130261	Non-PT Epithelia
53304	130261	Non-PT Epithelia
52416	130284	Myofibroblast
56055	130249	Non-PT Epithelia
55355	130238	Non-PT Epithelia
53156	130261	Myeloid Cell
53489	130268	Myeloid Cell
54721	133965	Non-PT Epithelia
56208	130235	Non-PT Epithelia
53674	130253	Other
55589	130264	Other
52366	130252	Other
55644	130249	Myofibroblast
54476	130245	Other
54028	130260	Myofibroblast
53382	130240	Other
55093	130243	Myeloid Cell
54379	130226	PT Injured
54860	133980	Non-PT Epithelia
55720	130249	Myeloid Cell
54739	130230	Other
56366	130218	Non-PT Epithelia
53503	130225	Other
52975	130221	Non-PT Epithelia
55211	130221	Non-PT Epithelia
55954	130214	Non-PT Epithelia
54001	130214	PT Injured
52498	130219	Other
54162	130212	Other
53300	133979	Other
55452	130220	Other
55151	130222	Myofibroblast
54056	130207	Other
55543	130212	PT Inflammatory
53880	130210	Other
55711	130203	PT Injured
54416	130199	Other
52238	130206	Border Region
53677	130196	Other
54335	130202	Other
54353	133976	Non-PT Epithelia
53520	130201	Other
55056	130202	Other
52538	130200	PT Inflammatory
55416	130201	Other
55134	130196	Myofibroblast
53942	130198	Other
55876	130196	Other
53615	130195	Myeloid Cell
53793	133964	Other
55771	133976	Myeloid Cell
55344	133943	Non-PT Epithelia
54434	133954	Non-PT Epithelia
54539	134365	PT Inflammatory
56109	133945	Other
53603	133924	Non-PT Epithelia
54678	133915	Non-PT Epithelia
56363	133945	Other
53211	133932	Myofibroblast
55276	133917	Other
54837	133923	Non-PT Epithelia
54359	133919	Non-PT Epithelia
54865	133890	Non-PT Epithelia
56151	133928	PT Inflammatory
52979	134333	Non-PT Epithelia
56207	133914	Myeloid Cell
54279	133922	Non-PT Epithelia
53709	133918	Other
53332	133914	Other
55026	133911	Other
53994	133911	Myofibroblast
53913	133907	Other
52597	133891	Border Region
53466	133914	Myofibroblast
56245	133895	PT Inflammatory
54102	134394	Other
56129	133902	Non-PT Epithelia
53493	133884	Other
53858	133902	Other
53546	133869	Non-PT Epithelia
55345	133877	Non-PT Epithelia
55928	133876	Myeloid Cell
53443	133870	Myeloid Cell
56411	133890	Other
54305	133864	Myofibroblast
53059	133848	Other
53521	134373	Non-PT Epithelia
56106	133865	Other
54947	133863	Other
53622	133805	Non-PT Epithelia
56157	133858	Other
55144	133851	PT Injured
53897	133849	Non-PT Epithelia
55762	133836	Other
54688	133812	Non-PT Epithelia
56232	133829	Other
53024	133804	Myeloid Cell
53981	134385	Other
55352	133798	Non-PT Epithelia
55214	133824	Other
52763	133806	Other
53823	133823	Non-PT Epithelia
53884	133821	Non-PT Epithelia
55809	133816	Other
56173	133811	Non-PT Epithelia
53251	133810	Myofibroblast
56119	133807	Non-PT Epithelia
56218	133799	Non-PT Epithelia
52888	134366	PT Inflammatory
53653	134376	Non-PT Epithelia
54463	133801	Non-PT Epithelia
55863	133799	Other
54885	133795	Non-PT Epithelia
53456	133779	Other
53527	133775	Non-PT Epithelia
53911	133782	Non-PT Epithelia
54065	133786	Myofibroblast
54592	133793	Other
52659	133754	PT Inflammatory
53292	133754	PT Injured
53710	134368	Non-PT Epithelia
54911	133722	Non-PT Epithelia
55699	133756	Non-PT Epithelia
54299	133750	Myeloid Cell
52600	133773	Border Region
53814	133727	Non-PT Epithelia
54442	133746	Non-PT Epithelia
53229	133753	Other
55379	133709	Non-PT Epithelia
56282	133759	PT Inflammatory
52838	133760	Myeloid Cell
52569	134377	Border Region
52714	133750	Other
52930	133730	Other
54213	133740	Non-PT Epithelia
54694	133725	Non-PT Epithelia
53739	133719	Myofibroblast
53581	133699	Non-PT Epithelia
54250	133723	Non-PT Epithelia
55955	133688	Non-PT Epithelia
53892	133663	Non-PT Epithelia
54181	133706	Non-PT Epithelia
55926	134383	Other
55762	133715	Myofibroblast
55810	133712	Other
53504	133697	Non-PT Epithelia
54613	133699	Other
55699	133684	Non-PT Epithelia
56385	133697	Myofibroblast
53010	133684	Other
53091	133691	PT Injured
54494	133674	Non-PT Epithelia
56107	133698	Other
53439	134367	Myeloid Cell
56151	133687	Other
56197	133677	Other
54101	133669	Other
52711	133687	Other
54241	133661	Non-PT Epithelia
54694	133670	Non-PT Epithelia
54423	133663	Non-PT Epithelia
55185	133672	Myofibroblast
56011	133647	Non-PT Epithelia
53152	133645	Other
55227	134376	Myofibroblast
55862	133642	Other
53272	133663	Myeloid Cell
52777	133648	Other
53409	133643	Myofibroblast
53522	133613	Non-PT Epithelia
52703	133633	Other
55781	133646	Myeloid Cell
53798	133593	Non-PT Epithelia
54938	133612	Non-PT Epithelia
54467	133608	Other
55551	134370	Other
54205	133621	Non-PT Epithelia
54380	133619	Myofibroblast
53253	133614	Myofibroblast
54709	133588	Non-PT Epithelia
53656	133621	Myofibroblast
55692	133584	Non-PT Epithelia
52667	133608	Other
54277	133587	Non-PT Epithelia
55422	133558	Non-PT Epithelia
56286	133583	PT Inflammatory
55479	134361	Other
54908	133583	Non-PT Epithelia
55796	133598	Myeloid Cell
52759	133582	Myofibroblast
53081	133579	Myofibroblast
54205	133570	Non-PT Epithelia
55643	133567	Non-PT Epithelia
55919	133571	Non-PT Epithelia
54620	133570	Other
55097	133563	Other
56089	133580	Other
53884	134321	Non-PT Epithelia
54152	133566	PT Injured
53877	133540	Non-PT Epithelia
53630	133556	Other
54408	133564	Other
52622	133572	Border Region
53263	133541	Other
53999	133530	Myofibroblast
54256	133526	Non-PT Epithelia
55297	133539	Myofibroblast
53173	133521	Non-PT Epithelia
56273	134341	Other
53476	133530	Myofibroblast
52972	133531	PT Inflammatory
54735	133508	Non-PT Epithelia
55354	133485	Other
52624	133513	Border Region
56098	133513	Non-PT Epithelia
56256	133494	PT Inflammatory
56332	133499	PT Inflammatory
52722	133511	PT Injured
53055	133498	Myeloid Cell
53478	134389	Non-PT Epithelia
53814	134301	Non-PT Epithelia
55672	133501	Non-PT Epithelia
54112	133507	Myofibroblast
54194	133468	Non-PT Epithelia
54907	133469	Non-PT Epithelia
54034	133498	Other
55032	133506	Other
55447	133472	Non-PT Epithelia
53664	133493	Other
55769	133507	Other
55947	133486	Non-PT Epithelia
56380	134333	PT Inflammatory
56033	133487	Non-PT Epithelia
56418	133482	Other
53236	133474	Other
52799	133461	Myofibroblast
52960	133452	PT Inflammatory
54261	133455	Non-PT Epithelia
53788	133457	Other
54750	133430	Non-PT Epithelia
53477	133461	Other
55252	133449	Other
53088	134285	Non-PT Epithelia
55761	133459	PT Injured
55864	133431	Other
52688	133440	Other
55027	133439	Other
55991	133440	Non-PT Epithelia
55559	133428	Non-PT Epithelia
53945	133408	Non-PT Epithelia
55670	133404	Non-PT Epithelia
56268	133400	PT Inflammatory
56372	133405	PT Inflammatory
55363	134329	Other
54895	133380	Non-PT Epithelia
55469	133395	Non-PT Epithelia
55812	133432	Other
53669	133416	Other
54826	133410	Non-PT Epithelia
54013	133376	Non-PT Epithelia
55100	133387	Myofibroblast
52857	133403	Other
56176	133403	Other
54037	133377	Non-PT Epithelia
54615	134329	Other
54790	133338	Non-PT Epithelia
52936	133380	Other
53063	133291	Non-PT Epithelia
54087	133387	Other
55409	133381	Myofibroblast
53000	133378	Myeloid Cell
55256	133368	Other
56100	133382	Other
52677	133337	Myofibroblast
53160	133352	Other
54864	134329	Myofibroblast
53650	133323	Myofibroblast
54356	133350	Other
55635	133341	Non-PT Epithelia
55805	133356	Myofibroblast
53418	133346	Myofibroblast
52849	133319	Other
52796	133344	Other
55563	133313	Non-PT Epithelia
56380	133294	PT Inflammatory
53858	133303	Other
54956	134300	PT Inflammatory
54853	133302	Non-PT Epithelia
52751	133306	Myofibroblast
54715	133320	Myofibroblast
55260	133317	Other
55389	133312	Myofibroblast
53563	133272	Myofibroblast
52618	133319	Other
56258	133295	PT Inflammatory
53945	133302	Non-PT Epithelia
55975	133306	Other
53312	134275	PT Inflammatory
53803	133274	Myofibroblast
55871	133256	Non-PT Epithelia
55914	133267	Non-PT Epithelia
55515	133291	PT Injured
54014	133262	Non-PT Epithelia
54107	133266	Myofibroblast
56068	133276	Other
53734	133275	Other
56317	133254	PT Injured
53391	133234	Other
53445	134298	Other
54378	133249	Non-PT Epithelia
54484	133245	Other
55813	133231	Myofibroblast
52625	133233	Other
54609	133241	Other
54337	133220	Non-PT Epithelia
55392	133231	Other
53474	133229	Myofibroblast
54832	133226	Non-PT Epithelia
55162	133231	Other
55482	134302	Myofibroblast
53148	133222	Myofibroblast
55953	133224	Non-PT Epithelia
55038	133195	Other
55099	133197	Myeloid Cell
55296	133217	Myofibroblast
55512	133223	Myofibroblast
55687	133220	Myofibroblast
54552	133222	Other
53662	133180	Non-PT Epithelia
54725	133209	Myofibroblast
53819	134384	Non-PT Epithelia
55437	134305	Other
52951	133197	Myofibroblast
53597	133188	PT Injured
54414	133172	Non-PT Epithelia
53241	133190	Other
56154	133199	Other
52860	133184	Other
54313	133167	Non-PT Epithelia
55635	133163	PT Inflammatory
53349	133163	Other
53059	133144	Non-PT Epithelia
53477	134281	Non-PT Epithelia
55574	133166	Other
55508	133162	Other
53178	133158	Other
54442	133142	Non-PT Epithelia
55856	133144	Non-PT Epithelia
55954	133136	Non-PT Epithelia
56288	133162	Other
53557	133133	Non-PT Epithelia
56040	133141	Other
55419	133132	Myeloid Cell
52852	134261	Non-PT Epithelia
54914	133149	Other
56220	133137	Other
56140	133132	Myofibroblast
55265	133141	Other
54338	133112	Non-PT Epithelia
52989	133102	Non-PT Epithelia
54041	133092	Non-PT Epithelia
55752	133131	Other
55160	133117	Myofibroblast
53122	133115	Other
54536	134279	Myofibroblast
54102	133108	Myofibroblast
55460	133098	Myofibroblast
53953	133097	Non-PT Epithelia
56272	133112	Other
53224	133095	Non-PT Epithelia
53645	133080	Non-PT Epithelia
52660	133104	Myeloid Cell
53504	133030	Non-PT Epithelia
55010	133064	Myeloid Cell
54553	133086	Other
55659	134286	Myeloid Cell
55590	133085	Other
55861	133075	Non-PT Epithelia
55513	133083	PT Injured
53036	133071	Non-PT Epithelia
54781	133073	PT Injured
56407	133079	PT Inflammatory
53560	133049	Non-PT Epithelia
55256	133065	Non-PT Epithelia
54426	133027	Non-PT Epithelia
52620	133032	Myofibroblast
54852	134270	Myofibroblast
54639	133067	Other
56341	133062	Myofibroblast
54360	133053	Non-PT Epithelia
55118	133053	Myofibroblast
55333	133050	Non-PT Epithelia
55548	133052	Other
55943	133049	Non-PT Epithelia
53748	133024	Myofibroblast
54901	133041	Myeloid Cell
56422	133036	Other
55507	134274	Other
53580	133010	Non-PT Epithelia
53212	133010	Non-PT Epithelia
52838	133024	Myofibroblast
55892	133011	Non-PT Epithelia
53013	133017	Non-PT Epithelia
53315	133006	Myofibroblast
56124	133017	Myofibroblast
53658	133004	Non-PT Epithelia
53830	133019	Myeloid Cell
53461	132988	PT Injured
55594	134274	Other
55254	132993	Non-PT Epithelia
56314	132997	PT Inflammatory
52739	132980	Other
56403	132990	PT Inflammatory
53898	133001	Non-PT Epithelia
55680	133009	PT Inflammatory
55172	132994	Myofibroblast
54012	132981	Non-PT Epithelia
55329	132968	Non-PT Epithelia
55577	132987	Myofibroblast
55277	134262	Other
55965	132973	Non-PT Epithelia
54388	132970	Non-PT Epithelia
56227	132975	Myofibroblast
53039	132960	Non-PT Epithelia
53131	132953	Myofibroblast
52984	132956	Non-PT Epithelia
54295	132979	Myeloid Cell
54460	132927	Non-PT Epithelia
56330	132941	PT Inflammatory
53660	132924	Non-PT Epithelia
55341	134258	Myofibroblast
53210	132923	Non-PT Epithelia
54206	132946	PT Inflammatory
55248	132932	Non-PT Epithelia
52809	132937	Other
55700	132939	Myeloid Cell
53884	132911	Non-PT Epithelia
55921	132908	Non-PT Epithelia
55375	132923	Myofibroblast
55161	132918	Other
54849	132919	Myofibroblast
53918	134385	Non-PT Epithelia
55723	134269	Myofibroblast
53472	132882	Non-PT Epithelia
52862	132909	Other
54016	132888	Non-PT Epithelia
55730	132904	Other
56004	132872	Non-PT Epithelia
55297	132867	Non-PT Epithelia
52998	132898	Non-PT Epithelia
53208	132874	Non-PT Epithelia
54097	132881	Other
53272	132879	Other
54364	134275	Myofibroblast
53316	132880	Other
55485	132892	Other
53383	132858	Myofibroblast
54999	132868	Myeloid Cell
54501	132856	Non-PT Epithelia
55646	132884	Other
55237	132860	Non-PT Epithelia
53646	132845	Non-PT Epithelia
54867	132861	Myofibroblast
54777	132871	Other
54713	134239	PT Inflammatory
55963	132812	Non-PT Epithelia
56101	132848	PT Injured
54417	132837	Non-PT Epithelia
52982	132845	Non-PT Epithelia
53269	132839	Myeloid Cell
53453	132817	Non-PT Epithelia
54275	132838	Other
55361	132839	Other
55602	132802	Non-PT Epithelia
54375	132844	Non-PT Epithelia
55404	134233	Non-PT Epithelia
52961	132802	Non-PT Epithelia
55679	132827	Other
55227	132803	Non-PT Epithelia
55735	132818	Other
54897	132807	Other
53712	132772	Myeloid Cell
53203	132777	Myeloid Cell
54317	132804	Myofibroblast
54386	132798	Non-PT Epithelia
53131	132803	Myofibroblast
56009	134253	Myofibroblast
52873	132804	Other
55092	132788	Other
56185	132769	PT Inflammatory
56242	132772	Other
55261	132777	Non-PT Epithelia
55863	132780	Myofibroblast
54476	132780	Non-PT Epithelia
53629	132761	Non-PT Epithelia
53340	132789	Myeloid Cell
55324	132752	Non-PT Epithelia
55056	134240	Myeloid Cell
55460	132761	Other
53377	132755	Myofibroblast
54387	132742	Non-PT Epithelia
53217	132739	Non-PT Epithelia
55653	132758	Non-PT Epithelia
56032	132726	Non-PT Epithelia
54292	132745	Other
53446	132717	Non-PT Epithelia
54559	132744	Other
54884	132739	Other
53913	134250	Other
53301	132746	Other
53881	132734	Non-PT Epithelia
54460	132722	Non-PT Epithelia
54182	132728	Other
55862	132730	Other
52976	132707	Non-PT Epithelia
55255	132708	Non-PT Epithelia
55504	132695	Other
55832	132708	Other
54998	132691	Myeloid Cell
54008	134243	PT Injured
53345	132671	Other
53619	132683	Non-PT Epithelia
54368	132680	Non-PT Epithelia
55344	132684	Non-PT Epithelia
56081	132692	Other
53121	132681	Myofibroblast
56131	132669	Myeloid Cell
55743	132634	Other
55286	132639	Non-PT Epithelia
53223	132619	Non-PT Epithelia
55541	134250	Myofibroblast
55663	132674	Other
54444	132643	Non-PT Epithelia
54133	132653	Other
55440	132663	Other
54038	132639	Non-PT Epithelia
53910	132634	Non-PT Epithelia
53803	132636	Myofibroblast
56367	132641	Other
53566	132602	Non-PT Epithelia
53645	132621	Non-PT Epithelia
55518	134205	Non-PT Epithelia
55380	132594	Non-PT Epithelia
56011	132636	Myofibroblast
53437	132599	Non-PT Epithelia
54539	132626	Other
53186	132599	Non-PT Epithelia
53128	132618	Other
54358	132589	Non-PT Epithelia
52626	132629	Other
55177	132617	Myeloid Cell
55821	132613	Other
54461	134381	Other
53567	134212	Non-PT Epithelia
53352	132574	Other
55312	132571	Non-PT Epithelia
55135	132578	Other
54417	132543	Non-PT Epithelia
55551	132578	Other
53718	132571	Myofibroblast
54054	132563	Non-PT Epithelia
55433	132553	Non-PT Epithelia
53927	132565	Non-PT Epithelia
54575	132571	Other
54368	134235	Other
55848	132563	Other
53642	132551	Non-PT Epithelia
55663	132561	Other
53444	132505	Non-PT Epithelia
54904	132537	Other
53600	132508	Non-PT Epithelia
55798	132533	Myeloid Cell
56365	132546	Other
53221	132489	Non-PT Epithelia
56248	132535	Myeloid Cell
53496	134222	Non-PT Epithelia
53547	132489	Non-PT Epithelia
53769	132534	Myofibroblast
54311	132519	Other
54097	132508	Non-PT Epithelia
53934	132499	Non-PT Epithelia
53685	132498	Other
54729	132486	Myofibroblast
55921	132497	Other
55484	132476	Non-PT Epithelia
53746	132492	Non-PT Epithelia
54932	134211	Other
53472	132433	Non-PT Epithelia
53807	132491	Non-PT Epithelia
55140	132496	Other
55968	132493	Other
52790	132448	PT Inflammatory
55351	132475	Non-PT Epithelia
52818	132418	PT Injured
52873	132429	PT Inflammatory
53975	132467	Non-PT Epithelia
53636	132449	Non-PT Epithelia
55703	134214	Myeloid Cell
53851	132448	Non-PT Epithelia
55249	132463	Other
53375	132437	Other
55978	132437	Other
54294	132441	Myofibroblast
56197	132428	Myofibroblast
54147	132431	Non-PT Epithelia
53755	132414	Non-PT Epithelia
54198	132429	Non-PT Epithelia
55911	132431	Other
53213	134216	PT Inflammatory
55283	132424	Other
53340	132415	Other
53546	132395	Non-PT Epithelia
54837	132421	Myeloid Cell
52975	132409	Other
52909	132397	Other
54033	132413	Non-PT Epithelia
53199	132397	Non-PT Epithelia
53265	132404	Non-PT Epithelia
55450	132388	Non-PT Epithelia
52943	134192	Non-PT Epithelia
54230	132399	Non-PT Epithelia
56067	132401	Myofibroblast
55526	132385	Non-PT Epithelia
54658	132403	Myeloid Cell
52431	132388	Border Region
54579	132401	Other
56124	132369	Myofibroblast
53634	132350	Non-PT Epithelia
54291	132354	Non-PT Epithelia
53556	132331	Non-PT Epithelia
53716	134186	Non-PT Epithelia
54026	132352	Myeloid Cell
55666	132369	Other
54490	132356	Other
56287	132355	Other
53961	132337	Other
53017	132349	Other
56397	132356	Other
53400	132359	Myofibroblast
53260	132328	Non-PT Epithelia
54674	132343	Other
53837	134215	Myofibroblast
54939	132357	Other
52789	132348	Myeloid Cell
53756	132326	Other
54407	132332	Other
52910	132312	Other
53478	132313	Non-PT Epithelia
54579	132338	Other
55486	132319	Non-PT Epithelia
54207	132311	Non-PT Epithelia
55099	132316	Non-PT Epithelia
55603	134222	Myeloid Cell
54724	132328	Other
54503	132316	Myofibroblast
55564	132302	Non-PT Epithelia
53423	132315	Myofibroblast
53806	132329	Non-PT Epithelia
54926	132306	Other
53233	132268	Non-PT Epithelia
52641	132296	Other
54321	132301	Other
55212	132297	Non-PT Epithelia
54695	134408	Myeloid Cell
55355	134159	Non-PT Epithelia
53350	132303	Other
54896	132283	Myofibroblast
52786	132283	Other
55783	132298	Other
52542	132274	Other
53594	132273	Non-PT Epithelia
52854	132300	Other
53944	132261	Non-PT Epithelia
56426	132274	PT Inflammatory
53011	132278	Other
55966	134177	Non-PT Epithelia
53134	132285	Non-PT Epithelia
53749	132256	Myofibroblast
56383	132274	PT Inflammatory
54737	132261	Other
56127	132245	Non-PT Epithelia
54558	132271	Myeloid Cell
52863	132246	PT Inflammatory
53495	132235	PT Injured
54830	132254	Other
55524	132232	Non-PT Epithelia
53778	134197	Non-PT Epithelia
55990	132255	Myofibroblast
55168	132227	Non-PT Epithelia
52441	132249	Border Region
55075	132240	Other
53890	132228	Non-PT Epithelia
55256	132228	Non-PT Epithelia
53075	132248	Myeloid Cell
55729	132251	Myeloid Cell
53543	132196	PT Inflammatory
55774	132226	Other
54573	134176	Non-PT Epithelia
53270	132195	Non-PT Epithelia
53620	132210	Non-PT Epithelia
56401	132200	Other
56029	132213	Other
52377	132202	Border Region
56121	132158	Non-PT Epithelia
56242	132206	Other
55295	132198	Non-PT Epithelia
55785	132187	Other
55561	132173	Non-PT Epithelia
54738	134175	Non-PT Epithelia
53143	132186	Other
53382	132200	Other
53030	132190	Other
53753	132194	Other
55228	132161	Non-PT Epithelia
54228	132172	Other
52554	132152	Myofibroblast
52304	132165	Border Region
55840	132165	Myeloid Cell
52940	132116	Non-PT Epithelia
53452	134196	Other
53973	132153	PT Inflammatory
55934	132165	Other
53013	132109	Non-PT Epithelia
54933	132147	Other
54048	132154	Other
54479	132100	Non-PT Epithelia
56012	132136	Other
56412	132114	PT Inflammatory
53781	132127	Myofibroblast
55636	132137	Other
54506	134192	Myeloid Cell
53883	132154	Other
55110	132149	Other
52397	132091	Border Region
55296	132107	Non-PT Epithelia
55962	132117	Other
53570	132116	Non-PT Epithelia
54856	132121	Other
54537	132116	Other
53866	132096	Myofibroblast
52857	132106	Other
53025	134169	Non-PT Epithelia
55449	132115	Other
55199	132095	Myofibroblast
52321	132081	Border Region
53250	132104	Other
55015	132104	Myeloid Cell
55709	132100	Myeloid Cell
55772	132098	Other
56354	132097	Myeloid Cell
53512	132078	Myofibroblast
55372	132094	Myofibroblast
54008	134175	Non-PT Epithelia
53156	132086	Myofibroblast
55546	132063	Non-PT Epithelia
53705	132086	Myofibroblast
54737	132087	Myofibroblast
54202	132082	Myofibroblast
52485	132081	Other
52438	132088	Border Region
53978	132072	Other
54863	132072	PT Injured
52911	132077	Other
53136	134181	Other
55632	132066	Myofibroblast
53301	132051	Myofibroblast
55091	132067	PT Inflammatory
56106	132039	Non-PT Epithelia
55048	132056	PT Injured
54545	132019	Non-PT Epithelia
55437	132040	Other
56026	132031	Other
53066	132026	PT Inflammatory
54004	132037	Other
55306	134401	Myofibroblast
53957	134128	Non-PT Epithelia
52460	131993	Border Region
56181	132011	Non-PT Epithelia
55678	132024	Myeloid Cell
56306	132014	Other
55325	131981	Myofibroblast
54415	131987	Other
55801	132012	Other
52997	131975	Non-PT Epithelia
56367	131997	Other
56417	131956	Other
55466	134170	Non-PT Epithelia
55083	131992	Other
55750	131969	Other
52888	131971	Other
55917	131982	Other
55973	131972	Myofibroblast
53234	131985	Myeloid Cell
55852	131965	Non-PT Epithelia
56121	131954	Non-PT Epithelia
55245	131962	Myofibroblast
53453	131959	Myofibroblast
53293	134155	PT Inflammatory
53056	131922	Non-PT Epithelia
56006	131940	Other
56219	131946	Non-PT Epithelia
54479	131893	Non-PT Epithelia
56048	131936	Myofibroblast
56351	131944	Other
53212	131933	Myofibroblast
54577	131895	Non-PT Epithelia
55123	131931	Myofibroblast
55670	131932	Myeloid Cell
55260	134136	Myeloid Cell
53630	131937	Other
53510	131929	Other
53560	131930	Other
53778	131937	Myeloid Cell
54260	131913	Other
54072	131926	Myeloid Cell
55856	131879	Non-PT Epithelia
56101	131871	Non-PT Epithelia
55768	131910	Myeloid Cell
52406	131859	Border Region
55620	134186	Other
53467	131901	Myofibroblast
53976	131903	Other
56242	131886	Other
53820	131883	Other
56346	131869	Other
55535	131886	Myofibroblast
55717	131885	PT Inflammatory
55972	131865	Myofibroblast
52720	131871	Myofibroblast
52993	131853	Other
54793	134145	Non-PT Epithelia
55078	131855	Other
52486	131852	Myofibroblast
52837	131847	Other
55344	131805	Non-PT Epithelia
55676	131854	PT Injured
53499	131855	Other
55455	131855	Other
54967	131841	Other
53326	131823	Non-PT Epithelia
54082	131835	Myofibroblast
53685	134162	PT Inflammatory
55058	131834	Other
56281	131826	Other
52566	131811	Myofibroblast
53836	131816	Myeloid Cell
55715	131816	Myeloid Cell
53762	131815	Myofibroblast
55849	131816	Non-PT Epithelia
53978	131814	Non-PT Epithelia
53595	131806	Myofibroblast
52641	131788	Other
55864	134144	Non-PT Epithelia
53166	131796	Myofibroblast
54842	131808	Other
55996	131781	Myofibroblast
54643	131796	Other
55666	131772	Other
55392	131796	Non-PT Epithelia
54359	131786	Myofibroblast
55439	131773	Non-PT Epithelia
54264	131786	Other
56165	131765	Non-PT Epithelia
54153	134121	Non-PT Epithelia
54445	131773	Non-PT Epithelia
54574	131769	Non-PT Epithelia
54026	131758	Non-PT Epithelia
56104	131732	Non-PT Epithelia
56244	131768	Other
54956	131756	Myofibroblast
53408	131725	Non-PT Epithelia
55752	131757	Myofibroblast
53249	131752	Non-PT Epithelia
54119	131744	PT Inflammatory
55589	134125	Non-PT Epithelia
55042	131760	Other
52458	131720	Other
55095	131738	Other
53891	131721	Non-PT Epithelia
55157	131736	Other
53506	131726	Myofibroblast
52995	131743	PT Injured
55918	131734	Other
53715	131713	Other
53352	131704	Non-PT Epithelia
55346	134401	Other
53353	134149	Other
55411	131682	Non-PT Epithelia
52900	131720	Myeloid Cell
56000	131693	Other
54569	131691	Non-PT Epithelia
55611	131705	Other
53017	131702	Other
53225	131719	Myofibroblast
53468	131702	Myofibroblast
56250	131696	Other
54393	131701	Myofibroblast
53609	134163	Other
55018	131704	Other
55784	131698	Non-PT Epithelia
54014	131663	Non-PT Epithelia
55673	131687	Other
55509	131693	Other
53272	131668	Other
56171	131655	Non-PT Epithelia
54285	131661	Myofibroblast
54456	131654	Non-PT Epithelia
56368	131666	Myofibroblast
54679	134138	Non-PT Epithelia
52376	131609	Border Region
53218	131667	Myofibroblast
53843	131639	Non-PT Epithelia
55897	131644	Myofibroblast
52832	131644	Other
53069	131645	Other
52662	131645	Myofibroblast
55929	131627	Myofibroblast
56088	131638	Non-PT Epithelia
55616	131629	Other
56379	134146	PT Inflammatory
53388	131575	Non-PT Epithelia
53765	131619	Other
54749	131625	Other
54608	131589	Non-PT Epithelia
54319	131613	PT Injured
53531	131600	Other
55983	131584	Other
53442	131588	Non-PT Epithelia
56263	131590	Myofibroblast
56326	131580	Other
54468	134153	Non-PT Epithelia
56095	131589	Non-PT Epithelia
54366	131589	Other
56202	131578	Other
53065	131566	Other
53202	131566	Myofibroblast
54910	131564	Other
54476	131505	Non-PT Epithelia
54806	131565	Other
53980	131550	Non-PT Epithelia
55271	131565	Other
53198	134120	PT Inflammatory
52444	131566	Other
53819	131542	Non-PT Epithelia
56112	131541	Other
53905	131530	Non-PT Epithelia
55689	131514	Other
55843	131539	Other
52229	131506	Border Region
54410	131529	Other
55909	131538	Other
55518	131531	Other
55691	134137	Other
53012	131518	Other
54691	131515	Other
54148	131523	Other
56217	131501	Non-PT Epithelia
52556	131516	Myofibroblast
52440	131474	Other
56394	131503	Myofibroblast
53360	131503	Other
55888	131489	Myeloid Cell
55425	131500	Other
54946	134127	Myofibroblast
54567	131475	Non-PT Epithelia
54642	131486	Other
52664	131481	Myeloid Cell
56118	131460	Non-PT Epithelia
55532	131476	Other
54894	131478	Myofibroblast
56206	131454	Non-PT Epithelia
55352	131458	Other
55971	131457	Other
53137	131415	Non-PT Epithelia
52961	134129	Non-PT Epithelia
52771	131442	Myeloid Cell
53075	131433	Myofibroblast
54086	131452	Other
54272	131414	Other
52713	131418	Other
54842	131422	Other
53186	131411	Non-PT Epithelia
54230	131419	Other
55778	131396	Other
54595	131395	Non-PT Epithelia
56320	134132	Other
56096	131397	Non-PT Epithelia
53844	131401	Non-PT Epithelia
53611	131399	PT Injured
54051	131377	Other
55626	131398	Myeloid Cell
56213	131386	Other
55102	131395	Other
54931	131399	Other
54386	131387	PT Inflammatory
54807	131360	Myeloid Cell
57063	134394	Non-PT Epithelia
60509	134386	Other
60456	134163	Other
60178	131846	Other
58886	131817	Non-PT Epithelia
60519	131838	PT Injured
56722	131829	Myofibroblast
57297	131814	Non-PT Epithelia
59797	131810	Myofibroblast
59889	131805	PT Injured
59388	131821	Other
56581	131820	Other
57209	131803	Non-PT Epithelia
56851	134139	Non-PT Epithelia
58575	131805	Other
57774	131786	Other
59054	131810	Myeloid Cell
60308	131790	Other
59875	131771	Other
57126	131765	Non-PT Epithelia
60003	131791	Myofibroblast
59339	131775	PT Injured
60458	131794	Other
56501	131785	Other
58072	134147	Other
57476	131751	Non-PT Epithelia
57246	131746	Non-PT Epithelia
58018	131744	Other
56633	131760	Myofibroblast
56862	131723	Myeloid Cell
59367	131760	Other
58512	131743	Other
60225	131730	PT Inflammatory
59772	131763	Myofibroblast
59718	131761	Other
59856	134147	PT Injured
60286	131751	Myeloid Cell
57633	131760	Myeloid Cell
58309	131747	Other
57334	131736	Non-PT Epithelia
60426	131747	Myofibroblast
58637	131760	Other
57054	131731	Myofibroblast
58967	131736	PT Inflammatory
59071	131739	Other
60158	131733	PT Inflammatory
60112	134148	Myofibroblast
60466	131722	Other
56950	131730	Myofibroblast
58576	131714	Other
58688	131721	Other
56602	131713	Myeloid Cell
58628	131719	Myeloid Cell
58800	131701	Non-PT Epithelia
60506	131702	Other
56512	131683	Myofibroblast
59985	131715	Myofibroblast
58141	134130	Other
60316	131713	Other
57498	131693	Non-PT Epithelia
59767	131697	Myofibroblast
57143	131691	Non-PT Epithelia
59396	131703	Other
59955	131675	Other
58893	131695	Non-PT Epithelia
59907	131655	Myofibroblast
59702	131686	Other
57300	131660	Non-PT Epithelia
59544	134109	PT Injured
60051	131679	Other
57861	131679	Other
58343	131675	Other
59367	131625	PT Inflammatory
60531	131658	Other
57164	131621	Non-PT Epithelia
58038	131632	Other
59633	131663	Other
60326	131658	Other
59516	131661	Other
58693	134125	Non-PT Epithelia
58945	131629	Non-PT Epithelia
57241	131632	Non-PT Epithelia
59072	131645	Myeloid Cell
56483	131638	PT Inflammatory
57331	131632	Non-PT Epithelia
58807	131618	Non-PT Epithelia
56934	131632	Myofibroblast
58484	131612	Other
59758	131627	Other
57499	131614	Non-PT Epithelia
59225	134126	Non-PT Epithelia
59697	131597	Other
57845	131621	Other
60224	131625	PT Injured
60159	131623	Other
58340	131551	Myeloid Cell
58750	131614	Other
56547	131609	Other
60486	131615	Myeloid Cell
60654	131609	Myeloid Cell
59856	131614	Myofibroblast
60010	134127	Other
56734	131615	Other
60348	131600	Myeloid Cell
60037	131605	Other
57732	131607	PT Injured
58377	131603	PT Inflammatory
60113	131609	Myofibroblast
56479	131590	Other
57305	131559	Non-PT Epithelia
57525	131546	Non-PT Epithelia
57587	131557	Myofibroblast
60654	134404	PT Injured
58246	134130	Myeloid Cell
58535	131579	Other
59845	131558	Myofibroblast
57957	131548	Other
57857	131543	Other
56922	131559	Other
59907	131520	Myofibroblast
60111	131554	Myeloid Cell
60195	131541	Other
58586	131539	PT Inflammatory
56477	131526	PT Inflammatory
57543	134107	Other
56546	131533	PT Inflammatory
58430	131534	Myeloid Cell
58847	131527	Non-PT Epithelia
58942	131524	Non-PT Epithelia
59985	131550	Other
56760	131519	Non-PT Epithelia
58030	131545	Other
60540	131534	Other
57151	131530	Non-PT Epithelia
57697	131533	PT Inflammatory
57703	134058	Non-PT Epithelia
57756	131516	Non-PT Epithelia
59736	131507	Other
58536	131494	Non-PT Epithelia
59011	131509	Other
59786	131526	Myeloid Cell
58162	131484	Other
59648	131509	Myofibroblast
60048	131525	Other
60319	131516	PT Injured
56981	131507	Other
59153	134119	Myofibroblast
60004	131510	Other
56510	131470	Myofibroblast
60590	131518	Other
58647	131464	Non-PT Epithelia
60645	131501	Other
57174	131459	Non-PT Epithelia
56692	131468	Non-PT Epithelia
60266	131478	Myofibroblast
57553	131464	Non-PT Epithelia
59961	131483	Other
58560	134115	Myofibroblast
60179	131483	PT Injured
58475	131455	Other
58959	131439	Non-PT Epithelia
56868	131439	Non-PT Epithelia
57890	131479	Other
58074	131465	Other
60064	131452	PT Injured
60213	131425	PT Injured
59628	131423	Non-PT Epithelia
59809	131452	Myeloid Cell
59041	134116	Myeloid Cell
60002	131457	PT Inflammatory
60582	131440	Other
56596	131446	Other
58833	131434	Non-PT Epithelia
57798	131430	Non-PT Epithelia
59743	131435	Myofibroblast
59678	131433	Non-PT Epithelia
59806	131416	Other
60364	131435	Other
57584	131418	Non-PT Epithelia
57404	134083	Non-PT Epithelia
57753	131393	PT Injured
60033	131408	Myeloid Cell
58528	131392	Non-PT Epithelia
59979	131411	Myeloid Cell
59500	131420	Myeloid Cell
60668	131415	PT Inflammatory
57203	131385	Non-PT Epithelia
58356	131399	Other
60144	131416	Myofibroblast
59401	131389	PT Inflammatory
60048	134100	Other
57705	131400	Other
59012	131409	PT Inflammatory
59909	131395	Myeloid Cell
60478	131398	Other
59964	131358	Other
58224	131362	Myofibroblast
60284	131394	Other
56588	131373	PT Inflammatory
58979	131366	Non-PT Epithelia
59550	131374	Other
59958	134077	Myeloid Cell
56553	131355	PT Inflammatory
57060	131354	Other
58843	131350	Non-PT Epithelia
57986	131368	Other
59121	131348	PT Inflammatory
57602	131337	Non-PT Epithelia
59775	131362	Other
56930	131334	Non-PT Epithelia
59699	131359	Non-PT Epithelia
60660	131371	PT Injured
59864	134089	PT Injured
57237	131336	Non-PT Epithelia
59663	131347	Non-PT Epithelia
57679	131302	Myofibroblast
59876	131341	Other
59597	131298	Non-PT Epithelia
58510	131306	Non-PT Epithelia
58651	131340	Non-PT Epithelia
58111	131326	Myeloid Cell
59329	131332	PT Inflammatory
59394	131290	PT Inflammatory
58289	134395	PT Inflammatory
57097	134098	Myofibroblast
58410	131304	Myofibroblast
60480	131306	Myofibroblast
57810	131236	Non-PT Epithelia
59772	131307	Other
56601	131275	PT Inflammatory
57827	131293	Non-PT Epithelia
60150	131288	Myofibroblast
60311	131284	Myeloid Cell
59557	131270	Non-PT Epithelia
59851	131273	Other
60121	134096	PT Injured
58724	131274	Other
56530	131283	PT Inflammatory
58655	131284	Non-PT Epithelia
59348	131266	PT Inflammatory
60261	131262	PT Inflammatory
57162	131271	Myofibroblast
58856	131263	Non-PT Epithelia
59504	131279	Other
57255	131253	Non-PT Epithelia
57012	131255	Myofibroblast
56758	134089	Non-PT Epithelia
57076	131249	Other
58022	131254	Myofibroblast
59750	131266	Myeloid Cell
60055	131251	Myofibroblast
56958	131233	Non-PT Epithelia
59110	131259	PT Injured
56475	131251	Myeloid Cell
57613	131216	Non-PT Epithelia
59003	131242	Non-PT Epithelia
60490	131242	Other
60426	134087	Myofibroblast
58504	131243	Non-PT Epithelia
56682	131215	Non-PT Epithelia
60587	131241	Myeloid Cell
58441	131222	Non-PT Epithelia
60408	131249	Myeloid Cell
59254	131236	PT Inflammatory
57715	131187	Other
59326	131218	PT Inflammatory
56555	131203	PT Inflammatory
57922	131225	Other
60141	134056	Other
58207	131216	Myeloid Cell
58893	131209	Non-PT Epithelia
59450	131216	Other
59807	131206	Myeloid Cell
59630	131222	Non-PT Epithelia
57192	131195	Other
59943	131213	Myeloid Cell
57292	131185	Non-PT Epithelia
60200	131216	Other
60660	131182	Other
60297	134042	Other
59396	131207	PT Inflammatory
60413	131202	Other
57659	131194	Myeloid Cell
57778	131168	Myofibroblast
56506	131174	Other
59738	131164	Non-PT Epithelia
59225	131168	PT Inflammatory
59862	131174	Other
59505	131134	Non-PT Epithelia
57870	131149	Non-PT Epithelia
58544	134064	PT Inflammatory
58573	131157	Non-PT Epithelia
60603	131171	Myeloid Cell
59382	131150	PT Injured
57081	131111	Myeloid Cell
58405	131151	Non-PT Epithelia
59133	131165	PT Inflammatory
60285	131149	Myofibroblast
57973	131163	Myeloid Cell
58280	131150	Other
59614	131171	Non-PT Epithelia
56875	134056	Myofibroblast
60386	131130	Other
59954	131136	Myofibroblast
57629	131123	Non-PT Epithelia
59300	131130	PT Inflammatory
60046	131126	Myofibroblast
60191	131148	Other
60429	131146	Other
59649	131149	Non-PT Epithelia
60245	131131	Other
59756	131114	Non-PT Epithelia
59223	134037	Non-PT Epithelia
59889	131130	Myofibroblast
56936	131103	Non-PT Epithelia
58219	131139	Other
59049	131128	Non-PT Epithelia
57008	131134	Myofibroblast
59597	131119	Non-PT Epithelia
56732	131121	Non-PT Epithelia
56574	131094	Myofibroblast
58318	131117	Other
57280	131094	Non-PT Epithelia
58095	134044	Myofibroblast
58912	131114	Non-PT Epithelia
57360	131082	Non-PT Epithelia
59116	131101	Myofibroblast
58251	131099	PT Injured
58515	131069	Non-PT Epithelia
59745	131048	Non-PT Epithelia
60331	131080	Other
58360	131059	Non-PT Epithelia
60675	131093	Other
59565	131087	PT Inflammatory
58479	134348	PT Inflammatory
58625	134037	Other
59642	131065	Non-PT Epithelia
57194	131066	Myofibroblast
60523	131069	Other
57824	131079	PT Injured
60607	131070	Other
59071	131047	Non-PT Epithelia
56890	131051	Non-PT Epithelia
57657	131039	Non-PT Epithelia
60213	131055	Other
58851	131060	Other
60651	134027	Other
57596	131040	Non-PT Epithelia
58931	131049	Non-PT Epithelia
57946	131046	Other
60115	131045	Other
57735	131026	Myofibroblast
60568	131041	Other
60674	131016	Other
59847	131007	Non-PT Epithelia
60063	131042	Myofibroblast
58466	131035	Non-PT Epithelia
58681	134043	Non-PT Epithelia
59348	131037	Myeloid Cell
59432	131033	Other
60494	131037	Other
57780	131021	Myeloid Cell
60013	131014	Other
57293	131010	Non-PT Epithelia
59962	131018	Other
59099	130989	Non-PT Epithelia
57164	131009	Myofibroblast
56729	130991	PT Inflammatory
59879	134030	PT Injured
60297	131004	Other
59465	131008	Myeloid Cell
59656	130982	Non-PT Epithelia
58936	130951	Non-PT Epithelia
57379	130977	Non-PT Epithelia
60062	130976	Myeloid Cell
57608	130951	Non-PT Epithelia
56483	130959	Myofibroblast
57077	130975	Myofibroblast
59934	130980	Other
57861	134024	Non-PT Epithelia
60218	130980	Myeloid Cell
58671	130965	Myofibroblast
59552	130983	Other
60136	130966	Other
56946	130960	Other
60426	130965	Myeloid Cell
57259	130965	PT Inflammatory
58736	130932	Non-PT Epithelia
59984	130964	Other
58451	130920	Non-PT Epithelia
59059	134023	PT Injured
58520	130956	Other
57463	130954	Non-PT Epithelia
59246	130959	Myofibroblast
57314	130949	Non-PT Epithelia
60336	130944	Other
57580	130930	Non-PT Epithelia
58889	130952	Other
59487	130963	PT Injured
59563	130932	Myeloid Cell
60605	130930	Myofibroblast
59442	134041	Non-PT Epithelia
60674	130914	Other
60252	130931	PT Injured
60476	130933	Other
59845	130916	Non-PT Epithelia
59655	130917	Non-PT Epithelia
59746	130909	Non-PT Epithelia
59933	130905	Myofibroblast
58037	130928	Myofibroblast
58175	130925	PT Injured
59477	130921	Myeloid Cell
59586	134033	PT Injured
60011	130905	Other
57414	130895	Non-PT Epithelia
57347	130890	Non-PT Epithelia
60518	130907	Other
58823	130905	Other
58880	130898	Myofibroblast
57689	130883	Other
59095	130880	Non-PT Epithelia
57491	130883	Non-PT Epithelia
58633	130881	Non-PT Epithelia
56529	134035	Other
60093	130896	Other
60367	130896	Other
56751	130893	PT Injured
57292	130863	Other
59818	130870	Non-PT Epithelia
58699	130845	Non-PT Epithelia
57032	130871	PT Inflammatory
58306	130861	Non-PT Epithelia
57619	130856	Non-PT Epithelia
58155	130847	Other
57331	133999	Non-PT Epithelia
59488	130862	Myofibroblast
59143	130858	Myofibroblast
59576	130863	Non-PT Epithelia
59661	130842	Non-PT Epithelia
59952	130846	Other
60542	130852	Other
59204	130845	Other
60323	130828	Myeloid Cell
56673	130848	Myeloid Cell
57150	130856	Other
58685	134322	PT Inflammatory
58894	134010	Non-PT Epithelia
57406	130810	Non-PT Epithelia
57587	130823	Non-PT Epithelia
59401	130844	Other
59598	130788	Non-PT Epithelia
60115	130821	Other
60375	130823	Other
56999	130852	PT Inflammatory
57737	130834	PT Injured
57895	130832	Other
58430	130824	Non-PT Epithelia
58976	134041	Other
59535	130817	PT Inflammatory
59762	130824	Non-PT Epithelia
60076	130816	Other
60161	130827	Other
57029	130776	PT Inflammatory
58243	130811	Other
60024	130804	Other
56807	130818	Myeloid Cell
58775	130795	Non-PT Epithelia
59706	130778	Non-PT Epithelia
60583	134033	Other
58574	130756	Non-PT Epithelia
59034	130782	Non-PT Epithelia
60201	130811	Other
57507	130776	Non-PT Epithelia
57614	130768	Non-PT Epithelia
56474	130797	Myofibroblast
59923	130775	Myeloid Cell
56606	130794	Other
58300	130777	Non-PT Epithelia
58171	130792	Other
56832	134014	Other
60520	130765	Other
57758	130787	Other
58425	130768	Non-PT Epithelia
60619	130788	Myeloid Cell
60678	130788	Other
59394	130777	Other
60173	130770	Other
56961	130776	PT Inflammatory
60095	130753	Other
58122	130769	Other
56482	134011	Myeloid Cell
59978	130781	Other
59778	130759	Non-PT Epithelia
59856	130742	Non-PT Epithelia
57301	130710	Other
59520	130750	PT Inflammatory
58801	130741	Non-PT Epithelia
59122	130745	Other
58944	130742	PT Inflammatory
57374	130743	Other
57971	130757	PT Injured
58562	134017	Myeloid Cell
60226	130751	Other
58174	130729	PT Injured
59175	130728	Other
60601	130741	Myeloid Cell
59328	130714	PT Inflammatory
60361	130739	Myofibroblast
57427	130703	Non-PT Epithelia
56644	130706	Other
56748	130734	Myofibroblast
58281	130739	Non-PT Epithelia
56742	134015	Non-PT Epithelia
60671	130721	Myeloid Cell
58119	130715	Other
59979	130713	Other
57233	130699	Myofibroblast
57848	130711	Myofibroblast
60141	130685	Other
58993	130722	PT Injured
59440	130710	Other
57501	130650	Non-PT Epithelia
59101	130684	Myofibroblast
60270	133982	Other
58416	130678	Non-PT Epithelia
59564	130656	Non-PT Epithelia
59776	130687	Non-PT Epithelia
57596	130661	Non-PT Epithelia
58285	130673	Non-PT Epithelia
56838	130687	Myeloid Cell
59716	130648	Non-PT Epithelia
57734	130686	Other
56571	130663	Myofibroblast
56948	130675	Other
59512	133990	Myofibroblast
59935	130682	Myeloid Cell
58973	130646	Other
59481	130662	Other
58792	130673	Non-PT Epithelia
58907	130658	Myeloid Cell
59820	130653	Non-PT Epithelia
60088	130664	Myeloid Cell
[truncated: 79,594 more rows]

## Sheet: Figure 5e
Group	Gene	Value
Other	CXCL16	0.00998807
B Cell	CXCL16	0.0122997
T Cell	CXCL16	0.0158444
Myeloid Cell	CXCL16	0.0983923
Fibroblast	CXCL16	0.0888546
Endothelia	CXCL16	0.0189735
Non-PT Epithelia	CXCL16	0.0685753
PT Inflammatory	CXCL16	0.198837
PT Injured	CXCL16	0.0147713
PT	CXCL16	0.000578184
Other	CXCL8	0
B Cell	CXCL8	0
T Cell	CXCL8	0
Myeloid Cell	CXCL8	0
Fibroblast	CXCL8	0.0128008
Endothelia	CXCL8	0
Non-PT Epithelia	CXCL8	0.00933771
PT Inflammatory	CXCL8	0.0855698
PT Injured	CXCL8	0
PT	CXCL8	0
Other	CXCL3	0
B Cell	CXCL3	0
T Cell	CXCL3	0
Myeloid Cell	CXCL3	0
Fibroblast	CXCL3	0
Endothelia	CXCL3	0
Non-PT Epithelia	CXCL3	0.0138443
PT Inflammatory	CXCL3	0.0432026
PT Injured	CXCL3	0
PT	CXCL3	0
Other	CXCL2	0
B Cell	CXCL2	0
T Cell	CXCL2	0
Myeloid Cell	CXCL2	0
Fibroblast	CXCL2	0
Endothelia	CXCL2	0
Non-PT Epithelia	CXCL2	0.0156806
PT Inflammatory	CXCL2	0.149072
PT Injured	CXCL2	0
PT	CXCL2	0
Other	CXCL1	0
B Cell	CXCL1	0
T Cell	CXCL1	0
Myeloid Cell	CXCL1	0
Fibroblast	CXCL1	0.0325964
Endothelia	CXCL1	0
Non-PT Epithelia	CXCL1	0.0222516
PT Inflammatory	CXCL1	0.220412
PT Injured	CXCL1	0
PT	CXCL1	0
Other	CCL28	0
B Cell	CCL28	0
T Cell	CCL28	0
Myeloid Cell	CCL28	0
Fibroblast	CCL28	0.0274224
Endothelia	CCL28	0
Non-PT Epithelia	CCL28	0.00916607
PT Inflammatory	CCL28	0.0942026
PT Injured	CCL28	0
PT	CCL28	0
Other	CCL20	0.0111828
B Cell	CCL20	0.0162598
T Cell	CCL20	0.0409073
Myeloid Cell	CCL20	0.0322787
Fibroblast	CCL20	0.0800601
Endothelia	CCL20	0.02607
Non-PT Epithelia	CCL20	0.0532385
PT Inflammatory	CCL20	0.186523
PT Injured	CCL20	0.0051499
PT	CCL20	0.00100421
Other	CCL2	0
B Cell	CCL2	0.00453605
T Cell	CCL2	0.003286
Myeloid Cell	CCL2	0.0405575
Fibroblast	CCL2	0.190872
Endothelia	CCL2	0.0053115
Non-PT Epithelia	CCL2	0.0229914
PT Inflammatory	CCL2	0.184773
PT Injured	CCL2	3.36732415610524e-05
PT	CCL2	0

## Sheet: Figure 5f
Cell Segmentations:				Ligands:				Receptors:
x	y	Group		x	y	Molecule		x	y	Molecule
-4593.67	141186	Epithelia Healthy		-4847.01	141467	CXCL1		-4118.75	140953	S100A8
-4589.67	141182	Epithelia Healthy		-4820.79	141413	CXCL1		-4509.31	140803	S100A8
-4588.67	141180	Epithelia Healthy		-3719.36	141377	CXCL1		-4471.95	140772	S100A8
-4588.67	141161	Epithelia Healthy		-3975.6	141259	CXCL1		-4486.7	140800	S100A8
-4590.67	141085	Epithelia Healthy		-4652.51	141175	CXCL1		-3753.89	140498	S100A8
-4601.67	141085	Epithelia Healthy		-4130.01	141002	CXCL1		-4002.43	140382	S100A8
-4615.67	141091	Epithelia Healthy		-4017.34	141005	CXCL1		-4235.65	140150	S100A8
-4633.67	141099	Epithelia Healthy		-4140.97	140951	CXCL1		-3829.87	140080	S100A8
-4637.67	141101	Epithelia Healthy		-3714.39	140914	CXCL1		-4987.36	140013	S100A8
-4647.67	141107	Epithelia Healthy		-3714.17	140914	CXCL1		-4987.18	140013	S100A8
-4653.67	141111	Epithelia Healthy		-3691.15	140944	CXCL1		-3558.28	141160	S100A8
-4654.67	141112	Epithelia Healthy		-3691	140944	CXCL1		-3558.22	141160	S100A8
-4673.67	141140	Epithelia Healthy		-4138.78	140932	CXCL1		-3654.47	140941	S100A8
-4674.67	141144	Epithelia Healthy		-4138.51	140930	CXCL1		-4746.19	140832	S100A8
-4674.67	141153	Epithelia Healthy		-4175.7	140886	CXCL1		-4045.86	140857	S100A8
-4672.67	141155	Epithelia Healthy		-4074.8	140855	CXCL1		-4232.1	140698	S100A8
-4594.67	141186	Epithelia Healthy		-4126.46	140868	CXCL1		-4649.79	140460	S100A8
-4593.67	141186	Epithelia Healthy		-4069.27	140859	CXCL1		-4649.34	140460	S100A8
-4100.67	141192	Leukocyte		-4491.71	140785	CXCL1		-4167.31	140309	S100A8
-4095.67	141191	Leukocyte		-4649.41	140647	CXCL1		-4981.49	141304	MRC1
-4089.67	141189	Leukocyte		-4722.88	140666	CXCL1		-4946.81	141183	MRC1
-4086.67	141187	Leukocyte		-4693.3	140655	CXCL1		-4770.56	141000	MRC1
-4076.67	141179	Leukocyte		-4286.16	140627	CXCL1		-4591.45	141053	MRC1
-4073.67	141176	Leukocyte		-4288.3	140644	CXCL1		-4823.29	141006	MRC1
-4067.67	141167	Leukocyte		-4287.43	140642	CXCL1		-4437.42	140883	MRC1
-4067.67	141155	Leukocyte		-4275.83	140635	CXCL1		-3704.59	140625	MRC1
-4069.67	141152	Leukocyte		-4285.71	140627	CXCL1		-4725.77	140611	MRC1
-4076.67	141145	Leukocyte		-4270.19	140608	CXCL1		-3951.95	140389	MRC1
-4079.67	141143	Leukocyte		-4275.02	140628	CXCL1		-4714.61	140798	MRC1
-4083.67	141141	Leukocyte		-4519.62	140634	CXCL1		-4538.19	140712	MRC1
-4093.67	141141	Leukocyte		-4731.95	140602	CXCL1		-4910.69	140599	MRC1
-4103.67	141145	Leukocyte		-4698.11	140611	CXCL1		-4212	140375	MRC1
-4106.67	141147	Leukocyte		-4623.87	140590	CXCL1		-4995.02	141351	LYZ
-4114.67	141153	Leukocyte		-4809.09	140551	CXCL1		-4994.03	141321	LYZ
-4121.67	141160	Leukocyte		-3993.05	140430	CXCL1		-4980.04	141312	LYZ
-4123.67	141163	Leukocyte		-4711.99	140431	CXCL1		-4775.84	141277	LYZ
-4124.67	141168	Leukocyte		-4711.75	140431	CXCL1		-3625.49	141272	LYZ
-4124.67	141171	Leukocyte		-4041.6	140434	CXCL1		-3612.29	141297	LYZ
-4123.67	141176	Leukocyte		-4070.18	140417	CXCL1		-3594.43	141293	LYZ
-4121.67	141182	Leukocyte		-4079.87	140416	CXCL1		-3631.12	141279	LYZ
-4119.67	141185	Leukocyte		-4051.78	140413	CXCL1		-3633.04	141280	LYZ
-4117.67	141187	Leukocyte		-4062.93	140423	CXCL1		-4530.65	141230	LYZ
-4114.67	141189	Leukocyte		-3844.46	140399	CXCL1		-4842.84	141203	LYZ
-4110.67	141191	Leukocyte		-3914.48	140372	CXCL1		-4294.44	141210	LYZ
-4105.67	141192	Leukocyte		-4274.85	140297	CXCL1		-4950.29	141187	LYZ
-4100.67	141192	Leukocyte		-4030.39	140278	CXCL1		-4810.54	141173	LYZ
-4577.67	141180	Epithelia Healthy		-4266.94	140247	CXCL1		-4843.64	141181	LYZ
-4553.67	141178	Epithelia Healthy		-3788.11	140245	CXCL1		-4467.13	140993	LYZ
-4521.67	141160	Epithelia Healthy		-4226.98	140167	CXCL1		-4270.95	140973	LYZ
-4515.67	141144	Epithelia Healthy		-4365.14	140950	CXCL1		-4508.26	140942	LYZ
-4508.67	141124	Epithelia Healthy		-4125.77	140885	CXCL1		-4402.2	140907	LYZ
-4508.67	141117	Epithelia Healthy		-4098.69	140885	CXCL1		-4672.41	140903	LYZ
-4514.67	141060	Epithelia Healthy		-4125.37	140898	CXCL1		-4744.99	140893	LYZ
-4523.67	141060	Epithelia Healthy		-4098.53	140884	CXCL1		-4811.5	140900	LYZ
-4528.67	141061	Epithelia Healthy		-4089.78	140877	CXCL1		-4821.24	140906	LYZ
-4569.67	141071	Epithelia Healthy		-4097.95	140872	CXCL1		-4824.76	140887	LYZ
-4584.67	141081	Epithelia Healthy		-4125.37	140893	CXCL1		-4818.2	140850	LYZ
-4588.67	141084	Epithelia Healthy		-4083.51	140892	CXCL1		-4826.85	140894	LYZ
-4589.67	141085	Epithelia Healthy		-4102.27	140891	CXCL1		-4826.68	140894	LYZ
-4592.67	141107	Epithelia Healthy		-4082.72	140892	CXCL1		-4799.31	140869	LYZ
-4592.67	141108	Epithelia Healthy		-4110.43	140883	CXCL1		-4817.66	140825	LYZ
-4590.67	141142	Epithelia Healthy		-4089.08	140868	CXCL1		-4817.62	140825	LYZ
-4586.67	141180	Epithelia Healthy		-4083.72	140868	CXCL1		-4477.63	140771	LYZ
-4577.67	141180	Epithelia Healthy		-4088.19	140893	CXCL1		-4469.01	140779	LYZ
-4497.67	141178	Epithelia Injured		-4092.94	140889	CXCL1		-4490.98	140810	LYZ
-4481.67	141166	Epithelia Injured		-4360.72	140849	CXCL1		-4505.46	140806	LYZ
-4468.67	141153	Epithelia Injured		-4983.57	140704	CXCL1		-4469.1	140779	LYZ
-4468.67	141150	Epithelia Injured		-4913.28	140638	CXCL1		-4505.34	140806	LYZ
-4474.67	141144	Epithelia Injured		-4361.42	140649	CXCL1		-4476.81	140789	LYZ
-4483.67	141137	Epithelia Injured		-4324.81	140635	CXCL1		-4186.27	140732	LYZ
-4497.67	141127	Epithelia Injured		-4361.46	140628	CXCL1		-4189.92	140770	LYZ
-4501.67	141125	Epithelia Injured		-4324.7	140635	CXCL1		-4185.84	140732	LYZ
-4505.67	141124	Epithelia Injured		-4326.28	140637	CXCL1		-4182.93	140729	LYZ
-4506.67	141124	Epithelia Injured		-4371.25	140630	CXCL1		-4182.31	140766	LYZ
-4508.67	141125	Epithelia Injured		-4366.04	140640	CXCL1		-4186.15	140748	LYZ
-4510.67	141127	Epithelia Injured		-4409.28	140595	CXCL1		-4183.52	140725	LYZ
-4514.67	141137	Epithelia Injured		-4375.28	140569	CXCL1		-4159.86	140748	LYZ
-4520.67	141153	Epithelia Injured		-4406.61	140592	CXCL1		-4160.06	140767	LYZ
-4520.67	141162	Epithelia Injured		-4360.89	140585	CXCL1		-4190.9	140762	LYZ
-4518.67	141164	Epithelia Injured		-4139.77	140473	CXCL1		-4184.55	140776	LYZ
-4498.67	141178	Epithelia Injured		-4164.03	140486	CXCL1		-4184.63	140776	LYZ
-4497.67	141178	Epithelia Injured		-4146.85	140498	CXCL1		-4484.26	140753	LYZ
-4421.67	141168	Epithelia Healthy		-4171.14	140470	CXCL1		-4751.29	140567	LYZ
-4389.67	141166	Epithelia Healthy		-4163.45	140486	CXCL1		-3758.55	140499	LYZ
-4370.67	141162	Epithelia Healthy		-4173.32	140466	CXCL1		-4649.01	140488	LYZ
-4370.67	141159	Epithelia Healthy		-3787.89	140405	CXCL1		-3955.24	140461	LYZ
-4371.67	141157	Epithelia Healthy		-4857.54	141466	IL34		-3870.79	140450	LYZ
-4387.67	141135	Epithelia Healthy		-4857.55	141466	IL34		-4164.5	140194	LYZ
-4393.67	141127	Epithelia Healthy		-4771.73	141437	IL34		-3829.85	140094	LYZ
-4407.67	141117	Epithelia Healthy		-4800.71	141463	IL34		-4288.14	141446	LYZ
-4414.67	141117	Epithelia Healthy		-4613.42	141346	IL34		-4672.75	141071	LYZ
-4432.67	141121	Epithelia Healthy		-4613.63	141346	IL34		-4542.43	140994	LYZ
-4434.67	141122	Epithelia Healthy		-4915.47	141218	IL34		-4557.75	140965	LYZ
-4435.67	141123	Epithelia Healthy		-4806.13	141179	IL34		-4543.9	140965	LYZ
-4439.67	141129	Epithelia Healthy		-4101.26	141047	IL34		-4543.86	140965	LYZ
-4442.67	141138	Epithelia Healthy		-4626.76	140830	IL34		-4435.88	140967	LYZ
-4442.67	141157	Epithelia Healthy		-4757.39	140667	IL34		-4301.55	140953	LYZ
-4441.67	141162	Epithelia Healthy		-4542.34	140643	IL34		-4369.63	140898	LYZ
-4439.67	141165	Epithelia Healthy		-4291.38	140512	IL34		-4362.95	140893	LYZ
-4437.67	141167	Epithelia Healthy		-3569.11	140439	IL34		-4362.92	140893	LYZ
-4424.67	141168	Epithelia Healthy		-4546.87	140443	IL34		-4324.61	140889	LYZ
-4421.67	141168	Epithelia Healthy		-4784.21	140392	IL34		-4316.53	140904	LYZ
-4350.67	141170	Epithelia Healthy		-4205.71	140249	IL34		-4310.49	140888	LYZ
-4335.67	141131	Epithelia Healthy		-4946.17	140028	IL34		-4328.43	140886	LYZ
-4335.67	141129	Epithelia Healthy		-3921.73	141444	IL34		-4310.14	140885	LYZ
-4336.67	141127	Epithelia Healthy		-4732.86	141051	IL34		-4294.62	140889	LYZ
-4367.67	141067	Epithelia Healthy		-4447.84	140832	IL34		-4323.18	140872	LYZ
-4375.67	141067	Epithelia Healthy		-4852.1	140576	IL34		-4918.8	140760	LYZ
-4379.67	141069	Epithelia Healthy		-4500.99	140438	IL34		-4914.5	140753	LYZ
-4382.67	141071	Epithelia Healthy		-3857.59	140274	IL34		-4900.32	140747	LYZ
-4383.67	141072	Epithelia Healthy		-3607.69	140158	IL34		-4943.86	140733	LYZ
-4385.67	141075	Epithelia Healthy		-4579.29	141463	CSF1		-4997.48	140743	LYZ
-4396.67	141093	Epithelia Healthy		-3634.31	141424	CSF1		-4217.38	140656	LYZ
-4402.67	141103	Epithelia Healthy		-3545.57	141442	CSF1		-4858.42	140621	LYZ
-4406.67	141113	Epithelia Healthy		-4336.33	141214	CSF1		-4395.7	140575	LYZ
-4406.67	141118	Epithelia Healthy		-4207.07	141175	CSF1		-4568.69	140531	LYZ
-4376.67	141154	Epithelia Healthy		-3854.7	140860	CSF1		-4568.47	140531	LYZ
-4369.67	141162	Epithelia Healthy		-4690.31	140852	CSF1		-4536.86	140477	LYZ
-4368.67	141163	Epithelia Healthy		-4690.82	140851	CSF1		-4538.41	140478	LYZ
-4354.67	141170	Epithelia Healthy		-4712.52	140883	CSF1		-4171.87	140383	LYZ
-4350.67	141170	Epithelia Healthy		-4702.97	140873	CSF1		-4171.98	140378	LYZ
-4292.67	141158	Epithelia Healthy		-4703.17	140873	CSF1		-4170.58	140380	LYZ
-4287.67	141157	Epithelia Healthy		-4894.24	140853	CSF1		-4170.5	140380	LYZ
-4284.67	141156	Epithelia Healthy		-4905.56	140830	CSF1		-4125.79	140358	LYZ
-4251.67	141130	Epithelia Healthy		-4905.53	140830	CSF1		-4157.2	140357	LYZ
-4249.67	141128	Epithelia Healthy		-3930.36	140828	CSF1		-4101.02	140352	LYZ
-4247.67	141125	Epithelia Healthy		-3892.81	140816	CSF1		-4123.14	140348	LYZ
-4247.67	141101	Epithelia Healthy		-3550.17	140685	CSF1		-4092.39	140346	LYZ
-4249.67	141097	Epithelia Healthy		-3709.38	140700	CSF1		-4094.61	140344	LYZ
-4251.67	141094	Epithelia Healthy		-3579.53	140666	CSF1		-4164.02	140365	LYZ
-4258.67	141087	Epithelia Healthy		-3579.03	140666	CSF1		-4166.85	140361	LYZ
-4261.67	141085	Epithelia Healthy		-4722.43	140614	CSF1		-4160.55	140367	LYZ
-4266.67	141084	Epithelia Healthy		-3553.92	140543	CSF1		-4160.3	140367	LYZ
-4279.67	141084	Epithelia Healthy		-4109.65	140503	CSF1		-4139.81	140345	LYZ
-4281.67	141085	Epithelia Healthy		-4076.34	140456	CSF1		-3687.77	140211	LYZ
-4293.67	141092	Epithelia Healthy		-4076.55	140489	CSF1		-4646	141427	CD163
-4298.67	141097	Epithelia Healthy		-3589.73	140436	CSF1		-4808.21	141300	CD163
-4314.67	141116	Epithelia Healthy		-3983.1	140447	CSF1		-4231.54	141281	CD163
-4319.67	141128	Epithelia Healthy		-3969.38	140444	CSF1		-4249.9	141285	CD163
-4319.67	141131	Epithelia Healthy		-4719.85	140440	CSF1		-4231.37	141281	CD163
-4310.67	141150	Epithelia Healthy		-4075.76	140410	CSF1		-4217.86	141296	CD163
-4309.67	141152	Epithelia Healthy		-3955.03	140376	CSF1		-3606.38	141272	CD163
-4308.67	141153	Epithelia Healthy		-4221.33	140310	CSF1		-4822.33	141258	CD163
-4302.67	141157	Epithelia Healthy		-4165.95	140225	CSF1		-4648.42	141188	CD163
-4297.67	141158	Epithelia Healthy		-3815.65	140197	CSF1		-4644.69	141204	CD163
-4292.67	141158	Epithelia Healthy		-3991.62	140176	CSF1		-4929	141187	CD163
-4465.67	141151	Epithelia Healthy		-3852.45	140144	CSF1		-4115.97	141159	CD163
-4457.67	141149	Epithelia Healthy		-3934.94	140067	CSF1		-3865.15	141069	CD163
-4448.67	141143	Epithelia Healthy		-3672.23	140057	CSF1		-4570.12	141045	CD163
-4442.67	141137	Epithelia Healthy		-3565.28	141354	CSF1		-4577.53	141039	CD163
-4436.67	141124	Epithelia Healthy		-3952.07	141077	CSF1		-4572.69	141031	CD163
-4436.67	141119	Epithelia Healthy		-4123.96	140905	CSF1		-4571.78	141031	CD163
-4439.67	141089	Epithelia Healthy		-4085.13	140891	CSF1		-4560.03	141035	CD163
-4443.67	141075	Epithelia Healthy		-4351.85	140654	CSF1		-4811.52	140987	CD163
-4447.67	141067	Epithelia Healthy		-4162.68	140495	CSF1		-4817.82	141026	CD163
-4449.67	141064	Epithelia Healthy		-4156.37	140500	CSF1		-4817.5	141026	CD163
-4504.67	141060	Epithelia Healthy		-3798.31	140461	CSF1		-4740.34	140877	CD163
-4512.67	141060	Epithelia Healthy		-3730.62	140455	CSF1		-4752.91	140876	CD163
-4513.67	141061	Epithelia Healthy		-3730.43	140455	CSF1		-4740.15	140877	CD163
-4516.67	141081	Epithelia Healthy		-4192.64	140453	CSF1		-3836.06	140853	CD163
-4516.67	141090	Epithelia Healthy		-3869.43	140277	CSF1		-3549.57	140834	CD163
-4514.67	141104	Epithelia Healthy		-3823.84	140293	CSF1		-3976.12	140808	CD163
-4506.67	141122	Epithelia Healthy		-3515.83	140162	CSF1		-4522.6	140785	CD163
-4504.67	141124	Epithelia Healthy		-3583.75	141495	CCL28		-4184.6	140766	CD163
-4476.67	141144	Epithelia Healthy		-4495.84	141487	CCL28		-4183.27	140775	CD163
-4466.67	141151	Epithelia Healthy		-4988.97	141484	CCL28		-4153.17	140745	CD163
-4465.67	141151	Epithelia Healthy		-4688.13	141380	CCL28		-3884.3	140697	CD163
-4321.67	141130	Epithelia Injured		-4271.65	141329	CCL28		-4415.86	140692	CD163
-4320.67	141129	Epithelia Injured		-3507.25	141320	CCL28		-4759.2	140422	CD163
-4317.67	141124	Epithelia Injured		-4645.06	141202	CCL28		-4697.17	140395	CD163
-4316.67	141122	Epithelia Injured		-4051.39	141051	CCL28		-3856.31	140195	CD163
-4315.67	141119	Epithelia Injured		-3632.82	140968	CCL28		-3545.12	141354	CD163
-4315.67	141114	Epithelia Injured		-3632.56	140968	CCL28		-3567.68	141189	CD163
-4337.67	141064	Epithelia Injured		-4940.4	140958	CCL28		-4159.55	141150	CD163
-4338.67	141063	Epithelia Injured		-3627.94	140945	CCL28		-4344.8	140866	CD163
-4341.67	141061	Epithelia Injured		-3723.99	140948	CCL28		-4912.73	140766	CD163
-4345.67	141059	Epithelia Injured		-4917.81	140854	CCL28		-4522	140713	CD163
-4357.67	141059	Epithelia Injured		-3915.14	140802	CCL28		-4879.65	140582	CD163
-4361.67	141061	Epithelia Injured		-3772.24	140695	CCL28		-3768.93	140521	CD163
-4364.67	141063	Epithelia Injured		-4663.45	140566	CCL28		-3799.65	140493	CD163
-4367.67	141066	Epithelia Injured		-4663.34	140566	CCL28		-4692.12	140483	CD163
-4362.67	141080	Epithelia Injured		-3844.61	140540	CCL28		-4665.21	140469	CD163
-4356.67	141094	Epithelia Injured		-3844.27	140540	CCL28		-4666.89	140457	CD163
-4348.67	141112	Epithelia Injured		-4285.31	140229	CCL28		-4691.72	140480	CD163
-4342.67	141124	Epithelia Injured		-4114.85	140215	CCL28		-4498.92	140486	CD163
-4340.67	141126	Epithelia Injured		-4397.47	140862	CCL28		-3809.75	140452	CD163
-4333.67	141130	Epithelia Injured		-4949.41	140825	CCL28		-3840.55	140364	CD163
-4321.67	141130	Epithelia Injured		-4949.6	140825	CCL28		-3728.97	140309	CD163
-4433.67	141121	Epithelia Healthy		-4974.59	140769	CCL28		-3691.87	140252	CD163
-4425.67	141120	Epithelia Healthy		-4141.2	140639	CCL28		-3683.51	140247	CD163
-4415.67	141118	Epithelia Healthy		-4872.11	140645	CCL28		-3812.65	140015	CD163
-4409.67	141116	Epithelia Healthy		-4834.18	140581	CCL28
-4407.67	141115	Epithelia Healthy		-4834.14	140580	CCL28
-4388.67	141082	Epithelia Healthy		-4408.67	140584	CCL28
-4387.67	141080	Epithelia Healthy		-4408.49	140584	CCL28
-4386.67	141077	Epithelia Healthy		-4484.34	140476	CCL28
-4386.67	141070	Epithelia Healthy		-4726.33	140265	CCL28
-4387.67	141065	Epithelia Healthy		-3551.69	141429	CCL20
-4389.67	141062	Epithelia Healthy		-3654.45	141287	CCL20
-4396.67	141055	Epithelia Healthy		-4070.72	141197	CCL20
-4399.67	141053	Epithelia Healthy		-4956.26	141206	CCL20
-4405.67	141051	Epithelia Healthy		-4660.17	141156	CCL20
-4415.67	141049	Epithelia Healthy		-4477.56	141056	CCL20
-4431.67	141049	Epithelia Healthy		-4137.24	141034	CCL20
-4436.67	141050	Epithelia Healthy		-4138.37	141021	CCL20
-4438.67	141051	Epithelia Healthy		-4463.52	140899	CCL20
-4448.67	141061	Epithelia Healthy		-4158.69	140875	CCL20
-4449.67	141063	Epithelia Healthy		-4905.44	140827	CCL20
-4437.67	141116	Epithelia Healthy		-4647.51	140646	CCL20
-4435.67	141120	Epithelia Healthy		-4659.81	140644	CCL20
-4434.67	141121	Epithelia Healthy		-4540.91	140630	CCL20
-4433.67	141121	Epithelia Healthy		-4807.06	140632	CCL20
-4208.67	141126	Fibroblast		-4280.45	140646	CCL20
-4204.67	141125	Fibroblast		-4294.81	140657	CCL20
-4188.67	141115	Fibroblast		-4287.9	140646	CCL20
-4187.67	141114	Fibroblast		-4282.23	140641	CCL20
-4175.67	141099	Fibroblast		-4285.57	140638	CCL20
-4169.67	141088	Fibroblast		-4294.05	140629	CCL20
-4168.67	141086	Fibroblast		-4285.41	140638	CCL20
-4168.67	141077	Fibroblast		-4282.75	140624	CCL20
-4169.67	141073	Fibroblast		-4275.42	140622	CCL20
-4171.67	141070	Fibroblast		-4277.73	140636	CCL20
-4172.67	141069	Fibroblast		-4259.88	140635	CCL20
-4175.67	141067	Fibroblast		-4280.25	140649	CCL20
-4195.67	141067	Fibroblast		-4289.38	140626	CCL20
-4207.67	141071	Fibroblast		-4264.73	140622	CCL20
-4216.67	141077	Fibroblast		-4266.33	140611	CCL20
-4225.67	141086	Fibroblast		-4272.74	140630	CCL20
-4227.67	141089	Fibroblast		-4520.11	140629	CCL20
-4233.67	141101	Fibroblast		-4487.66	140633	CCL20
-4234.67	141106	Fibroblast		-4527.36	140612	CCL20
-4234.67	141111	Fibroblast		-4523.1	140593	CCL20
-4233.67	141116	Fibroblast		-4517.42	140583	CCL20
-4231.67	141119	Fibroblast		-4503.6	140575	CCL20
-4229.67	141121	Fibroblast		-4805.24	140563	CCL20
-4226.67	141123	Fibroblast		-3969.77	140444	CCL20
-4218.67	141125	Fibroblast		-4042.64	140415	CCL20
-4213.67	141126	Fibroblast		-4002.5	140435	CCL20
-4208.67	141126	Fibroblast		-4015.21	140435	CCL20
-3852.67	141110	Epithelia Injured		-4021.6	140441	CCL20
-3847.67	141109	Epithelia Injured		-4015.29	140435	CCL20
-3844.67	141107	Epithelia Injured		-3857.61	140385	CCL20
-3839.67	141102	Epithelia Injured		-3874.4	140430	CCL20
-3839.67	141096	Epithelia Injured		-3857.4	140385	CCL20
-3864.67	141046	Epithelia Injured		-3853.39	140389	CCL20
-3865.67	141045	Epithelia Injured		-3863.9	140427	CCL20
-3870.67	141041	Epithelia Injured		-3875.71	140392	CCL20
-3873.67	141039	Epithelia Injured		-3864.43	140416	CCL20
-3883.67	141037	Epithelia Injured		-3859.37	140406	CCL20
-3913.67	141037	Epithelia Injured		-3839.36	140426	CCL20
-3918.67	141039	Epithelia Injured		-3846.16	140433	CCL20
-3919.67	141040	Epithelia Injured		-3882.51	140391	CCL20
-3937.67	141059	Epithelia Injured		-3882.57	140389	CCL20
-3941.67	141064	Epithelia Injured		-3889.37	140387	CCL20
-3943.67	141067	Epithelia Injured		-3937.71	140408	CCL20
-3944.67	141072	Epithelia Injured		-3839.52	140392	CCL20
-3944.67	141077	Epithelia Injured		-3817.25	140421	CCL20
-3943.67	141082	Epithelia Injured		-3800.31	140402	CCL20
-3941.67	141085	Epithelia Injured		-3968.79	140374	CCL20
-3939.67	141087	Epithelia Injured		-3876.77	140371	CCL20
-3936.67	141089	Epithelia Injured		-3879.06	140357	CCL20
-3914.67	141097	Epithelia Injured		-3881.65	140376	CCL20
-3908.67	141099	Epithelia Injured		-3951.76	140170	CCL20
-3894.67	141103	Epithelia Injured		-3885.21	140139	CCL20
-3889.67	141104	Epithelia Injured		-3904.09	141479	CCL20
-3857.67	141110	Epithelia Injured		-4135.38	141108	CCL20
-3852.67	141110	Epithelia Injured		-4555.51	140979	CCL20
-4928.67	141094	Fibroblast		-4892.72	140668	CCL20
-4923.67	141093	Fibroblast		-4338.37	140642	CCL20
-4911.67	141087	Fibroblast		-4356.47	140658	CCL20
-4908.67	141085	Fibroblast		-4338.13	140643	CCL20
-4901.67	141078	Fibroblast		-4354.66	140640	CCL20
-4899.67	141075	Fibroblast		-4357.54	140662	CCL20
-4893.67	141065	Fibroblast		-4341.39	140656	CCL20
-4889.67	141057	Fibroblast		-4332.38	140668	CCL20
-4887.67	141051	Fibroblast		-4344.23	140651	CCL20
-4887.67	141027	Fibroblast		-4315.31	140650	CCL20
-4889.67	141024	Fibroblast		-4364.33	140655	CCL20
-4892.67	141021	Fibroblast		-4316.32	140631	CCL20
-4895.67	141019	Fibroblast		-4359.4	140667	CCL20
-4898.67	141018	Fibroblast		-4364.23	140655	CCL20
-4912.67	141018	Fibroblast		-4330.06	140642	CCL20
-4917.67	141019	Fibroblast		-4318.13	140638	CCL20
-4923.67	141023	Fibroblast		-4361.39	140633	CCL20
-4940.67	141040	Fibroblast		-4318.04	140655	CCL20
-4947.67	141048	Fibroblast		-4329.91	140642	CCL20
-4949.67	141051	Fibroblast		-4370.72	140631	CCL20
-4953.67	141061	Fibroblast		-4410.06	140602	CCL20
-4954.67	141066	Fibroblast		-4370.57	140650	CCL20
-4954.67	141075	Fibroblast		-4371.22	140644	CCL20
-4953.67	141080	Fibroblast		-4380.84	140619	CCL20
-4951.67	141083	Fibroblast		-4848.56	140575	CCL20
-4947.67	141087	Fibroblast		-3843.29	140358	CCL20
-4938.67	141093	Fibroblast		-3853.5	140382	CCL20
-4933.67	141094	Fibroblast		-4608.73	141457	CCL2
-4928.67	141094	Fibroblast		-4569.5	141488	CCL2
-4068.67	141084	Epithelia Injured		-4767.99	141457	CCL2
-4063.67	141083	Epithelia Injured		-4936.14	141452	CCL2
-4060.67	141081	Epithelia Injured		-3691.3	141369	CCL2
-4054.67	141075	Epithelia Injured		-3664	141262	CCL2
-4054.67	141071	Epithelia Injured		-4325.2	141207	CCL2
-4069.67	141048	Epithelia Injured		-4278.81	141230	CCL2
-4071.67	141045	Epithelia Injured		-4290.57	141204	CCL2
-4103.67	141027	Epithelia Injured		-4290.51	141204	CCL2
-4105.67	141026	Epithelia Injured		-4266.64	141234	CCL2
-4107.67	141026	Epithelia Injured		-4952.92	141185	CCL2
-4109.67	141027	Epithelia Injured		-4987.73	141157	CCL2
-4113.67	141030	Epithelia Injured		-4965.87	141163	CCL2
-4128.67	141043	Epithelia Injured		-4977.86	141154	CCL2
-4129.67	141044	Epithelia Injured		-4977.83	141154	CCL2
-4130.67	141048	Epithelia Injured		-4949.68	141068	CCL2
-4130.67	141051	Epithelia Injured		-4034.63	141026	CCL2
-4129.67	141056	Epithelia Injured		-3988.67	141034	CCL2
-4127.67	141062	Epithelia Injured		-4045.91	141001	CCL2
-4123.67	141068	Epithelia Injured		-4080.84	140979	CCL2
-4122.67	141069	Epithelia Injured		-3628.94	140964	CCL2
-4117.67	141073	Epithelia Injured		-4144.34	141026	CCL2
-4114.67	141075	Epithelia Injured		-4817.45	141001	CCL2
-4110.67	141077	Epithelia Injured		-4842.47	141027	CCL2
-4090.67	141083	Epithelia Injured		-4815.96	141003	CCL2
-4085.67	141084	Epithelia Injured		-4842.59	141027	CCL2
-4068.67	141084	Epithelia Injured		-3631.15	140940	CCL2
-4457.67	141068	Epithelia Healthy		-4167.13	140922	CCL2
-4450.67	141063	Epithelia Healthy		-4802.52	140952	CCL2
-4449.67	141062	Epithelia Healthy		-4802.16	140952	CCL2
-4438.67	141050	Epithelia Healthy		-4801.35	140947	CCL2
-4421.67	141026	Epithelia Healthy		-3703.65	140953	CCL2
-4415.67	141017	Epithelia Healthy		-4053.73	140940	CCL2
-4411.67	141009	Epithelia Healthy		-4179.67	140881	CCL2
-4411.67	140999	Epithelia Healthy		-4689.59	140905	CCL2
-4413.67	140995	Epithelia Healthy		-4692.46	140892	CCL2
-4415.67	140992	Epithelia Healthy		-4710.63	140889	CCL2
-4416.67	140991	Epithelia Healthy		-4722.87	140894	CCL2
-4419.67	140989	Epithelia Healthy		-4493.27	140865	CCL2
-4431.67	140989	Epithelia Healthy		-4879.1	140844	CCL2
-4463.67	140991	Epithelia Healthy		-4833.47	140902	CCL2
-4471.67	140993	Epithelia Healthy		-4814.34	140886	CCL2
-4487.67	141001	Epithelia Healthy		-4716.75	140884	CCL2
-4490.67	141003	Epithelia Healthy		-4132.84	140873	CCL2
-4507.67	141053	Epithelia Healthy		-4078.2	140859	CCL2
-4507.67	141058	Epithelia Healthy		-4054.81	140807	CCL2
-4501.67	141062	Epithelia Healthy		-4093.43	140868	CCL2
-4494.67	141066	Epithelia Healthy		-4062.77	140850	CCL2
-4486.67	141068	Epithelia Healthy		-3548.23	140685	CCL2
-4457.67	141068	Epithelia Healthy		-3566.94	140644	CCL2
-4022.67	141076	Epithelia Injured		-3662.42	140700	CCL2
-4017.67	141075	Epithelia Injured		-3586.24	140624	CCL2
-4003.67	141071	Epithelia Injured		-4667.11	140697	CCL2
-4000.67	141069	Epithelia Injured		-4678.82	140699	CCL2
-3999.67	141068	Epithelia Injured		-4676.1	140678	CCL2
-3992.67	141059	Epithelia Injured		-3608.15	140688	CCL2
-3992.67	141056	Epithelia Injured		-4739.68	140663	CCL2
-4007.67	141017	Epithelia Injured		-4561.85	140648	CCL2
-4011.67	141009	Epithelia Injured		-4573.25	140666	CCL2
-4013.67	141007	Epithelia Injured		-4535.74	140652	CCL2
-4022.67	141007	Epithelia Injured		-4821.16	140621	CCL2
-4042.67	141017	Epithelia Injured		-4525.05	140608	CCL2
-4054.67	141025	Epithelia Injured		-4797.03	140593	CCL2
-4070.67	141041	Epithelia Injured		-4776.01	140618	CCL2
-4071.67	141044	Epithelia Injured		-4796.69	140593	CCL2
-4070.67	141050	Epithelia Injured		-4702.72	140622	CCL2
-4066.67	141062	Epithelia Injured		-4738.24	140582	CCL2
-4052.67	141072	Epithelia Injured		-4530.89	140578	CCL2
-4042.67	141075	Epithelia Injured		-4525.62	140571	CCL2
-4037.67	141076	Epithelia Injured		-4561.06	140580	CCL2
-4022.67	141076	Epithelia Injured		-4581.63	140597	CCL2
-4782.67	141070	Epithelia Inflammatory		-4551.02	140579	CCL2
-4777.67	141069	Epithelia Inflammatory		-4550.9	140579	CCL2
-4773.67	141067	Epithelia Inflammatory		-4465.82	140591	CCL2
-4770.67	141065	Epithelia Inflammatory		-4469.71	140595	CCL2
-4763.67	141058	Epithelia Inflammatory		-4625.79	140594	CCL2
-4761.67	141055	Epithelia Inflammatory		-4220.37	140487	CCL2
-4755.67	141043	Epithelia Inflammatory		-4108.73	140501	CCL2
-4755.67	141015	Epithelia Inflammatory		-4063.9	140494	CCL2
-4759.67	141007	Epithelia Inflammatory		-3953.64	140428	CCL2
-4765.67	140998	Epithelia Inflammatory		-3949.31	140428	CCL2
-4766.67	140997	Epithelia Inflammatory		-3988.21	140467	CCL2
-4769.67	140995	Epithelia Inflammatory		-3957.35	140473	CCL2
-4773.67	140993	Epithelia Inflammatory		-3942.75	140424	CCL2
-4787.67	140993	Epithelia Inflammatory		-3975.47	140442	CCL2
-4788.67	140994	Epithelia Inflammatory		-4142.05	140444	CCL2
-4791.67	140998	Epithelia Inflammatory		-4101.76	140421	CCL2
-4793.67	141001	Epithelia Inflammatory		-4356.65	140445	CCL2
-4804.67	141020	Epithelia Inflammatory		-4707.18	140439	CCL2
-4814.67	141038	Epithelia Inflammatory		-4067.97	140419	CCL2
-4814.67	141052	Epithelia Inflammatory		-4075.61	140414	CCL2
-4813.67	141057	Epithelia Inflammatory		-4053.04	140416	CCL2
-4811.67	141060	Epithelia Inflammatory		-4063.7	140402	CCL2
-4810.67	141061	Epithelia Inflammatory		-3994.06	140424	CCL2
-4798.67	141069	Epithelia Inflammatory		-4014.28	140392	CCL2
-4793.67	141070	Epithelia Inflammatory		-3993.67	140424	CCL2
-4782.67	141070	Epithelia Inflammatory		-4029.81	140457	CCL2
-4558.67	141066	Leukocyte		-4012.73	140457	CCL2
-4557.67	141065	Leukocyte		-4008.87	140445	CCL2
-4541.67	141046	Leukocyte		-4026.35	140416	CCL2
-4539.67	141042	Leukocyte		-3863.6	140388	CCL2
-4528.67	141013	Leukocyte		-3846.5	140416	CCL2
-4528.67	141003	Leukocyte		-3849.29	140389	CCL2
-4531.67	141001	Leukocyte		-3836.39	140420	CCL2
-4543.67	141001	Leukocyte		-3833.32	140423	CCL2
-4579.67	141011	Leukocyte		-3920.09	140441	CCL2
-4580.67	141012	Leukocyte		-3900.71	140389	CCL2
-4590.67	141029	Leukocyte		-3883.74	140393	CCL2
-4596.67	141043	Leukocyte		-3937.74	140398	CCL2
-4596.67	141048	Leukocyte		-3921.2	140404	CCL2
-4591.67	141056	Leukocyte		-3921	140385	CCL2
-4587.67	141061	Leukocyte		-3829.04	140379	CCL2
-4584.67	141064	Leukocyte		-3802.68	140382	CCL2
-4567.67	141066	Leukocyte		-3838.17	140410	CCL2
-4558.67	141066	Leukocyte		-3842.78	140387	CCL2
-3956.67	141062	Epithelia Injured		-3941.56	140389	CCL2
-3951.67	141061	Epithelia Injured		-3974.02	140382	CCL2
-3937.67	141058	Epithelia Injured		-3963.11	140374	CCL2
-3930.67	141055	Epithelia Injured		-3945.3	140367	CCL2
-3928.67	141054	Epithelia Injured		-3945.85	140397	CCL2
-3927.67	141053	Epithelia Injured		-3947.27	140375	CCL2
-3923.67	141048	Epithelia Injured		-3958.96	140388	CCL2
-3921.67	141044	Epithelia Injured		-3970.37	140363	CCL2
-3919.67	141039	Epithelia Injured		-3964.24	140372	CCL2
-3919.67	141029	Epithelia Injured		-3992.17	140380	CCL2
-3921.67	141025	Epithelia Injured		-3927.91	140373	CCL2
-3923.67	141022	Epithelia Injured		-3882.99	140370	CCL2
-3928.67	141017	Epithelia Injured		-3892.33	140369	CCL2
-3931.67	141015	Epithelia Injured		-4310.99	140298	CCL2
-3937.67	141013	Epithelia Injured		-3987.83	140292	CCL2
-3955.67	141013	Epithelia Injured		-4161.61	140231	CCL2
-3960.67	141018	Epithelia Injured		-3728.57	140207	CCL2
-3968.67	141029	Epithelia Injured		-4378.81	140209	CCL2
-3974.67	141043	Epithelia Injured		-4297.47	140149	CCL2
-3974.67	141057	Epithelia Injured		-3812.66	140096	CCL2
-3972.67	141059	Epithelia Injured		-3812.81	140096	CCL2
-3957.67	141062	Epithelia Injured		-3755.24	140101	CCL2
-3956.67	141062	Epithelia Injured		-4091.33	140023	CCL2
-3976.67	141058	Epithelia Injured		-3961.12	140033	CCL2
-3975.67	141057	Epithelia Injured		-4948.69	141267	CCL2
-3956.67	141013	Epithelia Injured		-4797.85	141091	CCL2
-3956.67	141010	Epithelia Injured		-4727.23	141062	CCL2
-3957.67	141005	Epithelia Injured		-4708.72	141039	CCL2
-3959.67	141001	Epithelia Injured		-4622.46	141019	CCL2
-3961.67	140998	Epithelia Injured		-4714.16	140993	CCL2
-3964.67	140995	Epithelia Injured		-4696.24	140977	CCL2
-3967.67	140993	Epithelia Injured		-4719.34	141006	CCL2
-3971.67	140991	Epithelia Injured		-4687.5	140963	CCL2
-3977.67	140989	Epithelia Injured		-4695.47	140968	CCL2
-3987.67	140987	Epithelia Injured		-4115.38	140891	CCL2
-3996.67	140987	Epithelia Injured		-4080.24	140892	CCL2
-4000.67	140991	Epithelia Injured		-4082.67	140877	CCL2
-4013.67	141005	Epithelia Injured		-4927.96	140806	CCL2
-4012.67	141008	Epithelia Injured		-3564.42	140796	CCL2
-4000.67	141040	Epithelia Injured		-3564.26	140796	CCL2
-3996.67	141049	Epithelia Injured		-4920.24	140742	CCL2
-3995.67	141051	Epithelia Injured		-4956.21	140759	CCL2
-3991.67	141057	Epithelia Injured		-4943.4	140755	CCL2
-3990.67	141058	Epithelia Injured		-4153.76	140694	CCL2
-3976.67	141058	Epithelia Injured		-4344.01	140656	CCL2
-4953.67	141051	Epithelia Inflammatory		-4415.58	140639	CCL2
-4950.67	141049	Epithelia Inflammatory		-4377.17	140653	CCL2
-4945.67	141045	Epithelia Inflammatory		-4407.47	140599	CCL2
-4941.67	141041	Epithelia Inflammatory		-4225.3	140590	CCL2
-4921.67	141020	Epithelia Inflammatory		-4427.54	140577	CCL2
-4915.67	141012	Epithelia Inflammatory		-4408.1	140580	CCL2
-4913.67	141009	Epithelia Inflammatory		-4361.47	140569	CCL2
-4909.67	140999	Epithelia Inflammatory		-4129.25	140540	CCL2
-4909.67	140996	Epithelia Inflammatory		-4191.46	140521	CCL2
-4941.67	140971	Epithelia Inflammatory		-4155.83	140459	CCL2
-4947.67	140967	Epithelia Inflammatory		-4160.28	140466	CCL2
-4949.67	140966	Epithelia Inflammatory		-4168.56	140461	CCL2
-4950.67	140966	Epithelia Inflammatory		-4140.38	140483	CCL2
-4954.67	140971	Epithelia Inflammatory		-4128.79	140460	CCL2
-4960.67	140979	Epithelia Inflammatory		-3800.99	140447	CCL2
-4968.67	140995	Epithelia Inflammatory		-3781.07	140407	CCL2
-4974.67	141009	Epithelia Inflammatory		-4331.61	140448	CCL2
-4978.67	141023	Epithelia Inflammatory		-4335.09	140422	CCL2
-4978.67	141028	Epithelia Inflammatory		-3748.64	140377	CCL2
-4967.67	141040	Epithelia Inflammatory		-3747.75	140377	CCL2
-4963.67	141044	Epithelia Inflammatory		-3768.51	140367	CCL2
-4955.67	141051	Epithelia Inflammatory		-3741.82	140365	CCL2
-4953.67	141051	Epithelia Inflammatory		-3763.08	140373	CCL2
-4072.67	141044	Epithelia Inflammatory		-4063.55	140345	CCL2
-4025.67	141010	Epithelia Inflammatory		-4195.64	140335	CCL2
-4024.67	141008	Epithelia Inflammatory		-4185.05	140348	CCL2
-4024.67	141007	Epithelia Inflammatory		-4185.04	140348	CCL2
-4025.67	141005	Epithelia Inflammatory		-4191.05	140345	CCL2
-4061.67	140967	Epithelia Inflammatory		-4191.32	140345	CCL2
-4069.67	140967	Epithelia Inflammatory		-3823.77	140293	CCL2
-4073.67	140969	Epithelia Inflammatory		-3858.98	140278	CCL2
-4076.67	140971	Epithelia Inflammatory		-3824.31	140270	CCL2
-4095.67	140989	Epithelia Inflammatory		-3821.14	140284	CCL2
-4097.67	140991	Epithelia Inflammatory		-3820.55	140262	CCL2
-4099.67	140994	Epithelia Inflammatory		-3820.17	140279	CCL2
-4100.67	140996	Epithelia Inflammatory		-3864.32	140268	CCL2
-4102.67	141001	Epithelia Inflammatory		-3673.73	140267	CCL2
-4105.67	141013	Epithelia Inflammatory		-4681.87	140239	CCL2
-4106.67	141018	Epithelia Inflammatory
-4106.67	141024	Epithelia Inflammatory
-4090.67	141040	Epithelia Inflammatory
-4086.67	141042	Epithelia Inflammatory
-4079.67	141044	Epithelia Inflammatory
-4072.67	141044	Epithelia Inflammatory
-3654.67	141048	Epithelia Injured
-3649.67	141047	Epithelia Injured
-3643.67	141043	Epithelia Injured
-3639.67	141040	Epithelia Injured
-3626.67	141029	Epithelia Injured
-3625.67	141028	Epithelia Injured
-3605.67	141000	Epithelia Injured
-3605.67	140997	Epithelia Injured
-3613.67	140983	Epithelia Injured
-3619.67	140973	Epithelia Injured
-3643.67	140942	Epithelia Injured
-3645.67	140940	Epithelia Injured
-3649.67	140940	Epithelia Injured
-3651.67	140941	Epithelia Injured
-3679.67	140969	Epithelia Injured
-3680.67	140974	Epithelia Injured
-3680.67	141025	Epithelia Injured
-3679.67	141030	Epithelia Injured
-3677.67	141033	Epithelia Injured
-3671.67	141040	Epithelia Injured
-3670.67	141041	Epithelia Injured
-3665.67	141045	Epithelia Injured
-3662.67	141047	Epithelia Injured
-3657.67	141048	Epithelia Injured
-3654.67	141048	Epithelia Injured
-4130.67	141044	Epithelia Injured
-4125.67	141041	Epithelia Injured
-4108.67	141026	Epithelia Injured
-4107.67	141025	Epithelia Injured
-4096.67	140989	Epithelia Injured
-4096.67	140986	Epithelia Injured
-4097.67	140981	Epithelia Injured
-4099.67	140977	Epithelia Injured
-4101.67	140974	Epithelia Injured
-4102.67	140973	Epithelia Injured
-4105.67	140971	Epithelia Injured
-4111.67	140971	Epithelia Injured
-4195.67	140979	Epithelia Injured
-4198.67	140981	Epithelia Injured
-4205.67	140988	Epithelia Injured
-4207.67	140991	Epithelia Injured
-4208.67	140996	Epithelia Injured
-4208.67	141003	Epithelia Injured
-4207.67	141008	Epithelia Injured
-4201.67	141020	Epithelia Injured
-4199.67	141023	Epithelia Injured
-4193.67	141029	Epithelia Injured
-4190.67	141031	Epithelia Injured
-4182.67	141035	Epithelia Injured
-4176.67	141037	Epithelia Injured
-4171.67	141038	Epithelia Injured
-4135.67	141044	Epithelia Injured
-4130.67	141044	Epithelia Injured
-4999.67	141032	Epithelia Inflammatory
-4989.67	141031	Epithelia Inflammatory
-4981.67	141030	Epithelia Inflammatory
-4979.67	141028	Epithelia Inflammatory
-4951.67	140968	Epithelia Inflammatory
-4950.67	140964	Epithelia Inflammatory
-4950.67	140963	Epithelia Inflammatory
-4957.67	140957	Epithelia Inflammatory
-4977.67	140945	Epithelia Inflammatory
-4981.67	140943	Epithelia Inflammatory
-4997.67	140939	Epithelia Inflammatory
-5003.67	140939	Epithelia Inflammatory
-5007.67	140947	Epithelia Inflammatory
-5009.67	140953	Epithelia Inflammatory
-5010.67	140958	Epithelia Inflammatory
-5010.67	140961	Epithelia Inflammatory
-5008.67	140989	Epithelia Inflammatory
-5004.67	141019	Epithelia Inflammatory
-5003.67	141024	Epithelia Inflammatory
-5001.67	141032	Epithelia Inflammatory
-4999.67	141032	Epithelia Inflammatory
-4824.67	141040	Leukocyte
-4819.67	141039	Leukocyte
-4816.67	141038	Leukocyte
-4814.67	141037	Leukocyte
-4810.67	141033	Leukocyte
-4789.67	140995	Leukocyte
-4789.67	140985	Leukocyte
-4795.67	140976	Leukocyte
-4796.67	140975	Leukocyte
-4805.67	140969	Leukocyte
-4811.67	140967	Leukocyte
-4829.67	140967	Leukocyte
-4832.67	140969	Leukocyte
-4835.67	140972	Leukocyte
-4837.67	140975	Leukocyte
-4851.67	141001	Leukocyte
-4852.67	141006	Leukocyte
-4852.67	141021	Leukocyte
-4851.67	141026	Leukocyte
-4849.67	141029	Leukocyte
-4843.67	141035	Leukocyte
-4840.67	141037	Leukocyte
-4834.67	141039	Leukocyte
-4829.67	141040	Leukocyte
-4824.67	141040	Leukocyte
-4272.67	141018	Leukocyte
-4267.67	141017	Leukocyte
-4263.67	141015	Leukocyte
-4260.67	141013	Leukocyte
-4257.67	141010	Leukocyte
-4251.67	141002	Leukocyte
-4249.67	140999	Leukocyte
-4247.67	140993	Leukocyte
-4247.67	140979	Leukocyte
-4249.67	140973	Leukocyte
-4251.67	140970	Leukocyte
-4258.67	140963	Leukocyte
-4260.67	140962	Leukocyte
-4263.67	140962	Leukocyte
-4282.67	140971	Leukocyte
-4294.67	140989	Leukocyte
-4301.67	141004	Leukocyte
-4301.67	141005	Leukocyte
-4299.67	141008	Leukocyte
-4298.67	141009	Leukocyte
-4292.67	141013	Leukocyte
-4284.67	141017	Leukocyte
-4279.67	141018	Leukocyte
-4272.67	141018	Leukocyte
-4017.67	141006	Epithelia Healthy
-4014.67	141005	Epithelia Healthy
-4008.67	141000	Epithelia Healthy
-4002.67	140994	Epithelia Healthy
-3997.67	140987	Epithelia Healthy
-3997.67	140979	Epithelia Healthy
-3999.67	140976	Epithelia Healthy
-4000.67	140975	Epithelia Healthy
-4014.67	140963	Epithelia Healthy
-4022.67	140957	Epithelia Healthy
-4024.67	140956	Epithelia Healthy
-4036.67	140956	Epithelia Healthy
-4042.67	140957	Epithelia Healthy
-4059.67	140964	Epithelia Healthy
-4061.67	140966	Epithelia Healthy
-4054.67	140982	Epithelia Healthy
-4040.67	140996	Epithelia Healthy
-4034.67	141000	Epithelia Healthy
-4024.67	141006	Epithelia Healthy
-4017.67	141006	Epithelia Healthy
-4907.67	140996	Epithelia Inflammatory
-4887.67	140976	Epithelia Inflammatory
-4881.67	140968	Epithelia Inflammatory
-4879.67	140965	Epithelia Inflammatory
-4875.67	140955	Epithelia Inflammatory
-4875.67	140948	Epithelia Inflammatory
-4895.67	140926	Epithelia Inflammatory
-4934.67	140926	Epithelia Inflammatory
-4938.67	140933	Epithelia Inflammatory
-4940.67	140937	Epithelia Inflammatory
-4948.67	140957	Epithelia Inflammatory
-4948.67	140966	Epithelia Inflammatory
-4928.67	140986	Epithelia Inflammatory
-4922.67	140990	Epithelia Inflammatory
-4918.67	140992	Epithelia Inflammatory
-4908.67	140996	Epithelia Inflammatory
-4907.67	140996	Epithelia Inflammatory
-3603.67	140997	Epithelia Inflammatory
-3601.67	140996	Epithelia Inflammatory
-3591.67	140986	Epithelia Inflammatory
-3585.67	140977	Epithelia Inflammatory
-3585.67	140961	Epithelia Inflammatory
-3591.67	140939	Epithelia Inflammatory
-3593.67	140933	Epithelia Inflammatory
-3595.67	140930	Epithelia Inflammatory
-3602.67	140923	Epithelia Inflammatory
-3605.67	140921	Epithelia Inflammatory
-3621.67	140915	Epithelia Inflammatory
-3629.67	140915	Epithelia Inflammatory
-3631.67	140916	Epithelia Inflammatory
-3634.67	140919	Epithelia Inflammatory
-3646.67	140938	Epithelia Inflammatory
-3640.67	140948	Epithelia Inflammatory
-3612.67	140988	Epithelia Inflammatory
-3608.67	140993	Epithelia Inflammatory
-3604.67	140997	Epithelia Inflammatory
-3603.67	140997	Epithelia Inflammatory
-4745.67	140997	Fibroblast
-4741.67	140995	Fibroblast
-4717.67	140972	Fibroblast
-4692.67	140941	Fibroblast
-4691.67	140939	Fibroblast
-4691.67	140925	Fibroblast
-4722.67	140914	Fibroblast
-4732.67	140914	Fibroblast
-4736.67	140917	Fibroblast
-4737.67	140918	Fibroblast
-4759.67	140961	Fibroblast
-4761.67	140965	Fibroblast
-4762.67	140970	Fibroblast
-4762.67	140981	Fibroblast
-4761.67	140986	Fibroblast
-4757.67	140992	Fibroblast
-4756.67	140993	Fibroblast
-4753.67	140995	Fibroblast
-4751.67	140996	Fibroblast
-4746.67	140997	Fibroblast
-4745.67	140997	Fibroblast
-4159.67	140988	Epithelia Inflammatory
-4133.67	140982	Epithelia Inflammatory
-4108.67	140969	Epithelia Inflammatory
-4107.67	140968	Epithelia Inflammatory
-4106.67	140966	Epithelia Inflammatory
-4106.67	140963	Epithelia Inflammatory
-4113.67	140957	Epithelia Inflammatory
-4163.67	140920	Epithelia Inflammatory
-4166.67	140920	Epithelia Inflammatory
-4169.67	140921	Epithelia Inflammatory
-4181.67	140933	Epithelia Inflammatory
-4194.67	140947	Epithelia Inflammatory
-4196.67	140958	Epithelia Inflammatory
-4196.67	140961	Epithelia Inflammatory
-4194.67	140978	Epithelia Inflammatory
-4184.67	140988	Epithelia Inflammatory
-4159.67	140988	Epithelia Inflammatory
-4494.67	140986	Epithelia Inflammatory
-4489.67	140985	Epithelia Inflammatory
-4488.67	140984	Epithelia Inflammatory
-4488.67	140981	Epithelia Inflammatory
-4529.67	140899	Epithelia Inflammatory
-4544.67	140881	Epithelia Inflammatory
-4545.67	140880	Epithelia Inflammatory
-4550.67	140880	Epithelia Inflammatory
-4552.67	140881	Epithelia Inflammatory
-4553.67	140882	Epithelia Inflammatory
-4555.67	140885	Epithelia Inflammatory
-4561.67	140909	Epithelia Inflammatory
-4562.67	140914	Epithelia Inflammatory
-4562.67	140952	Epithelia Inflammatory
-4559.67	140955	Epithelia Inflammatory
-4527.67	140986	Epithelia Inflammatory
-4494.67	140986	Epithelia Inflammatory
-4455.67	140949	Epithelia Inflammatory
-4481.67	140909	Epithelia Inflammatory
-4487.67	140907	Epithelia Inflammatory
-4535.67	140892	Epithelia Inflammatory
-4536.67	140892	Epithelia Inflammatory
-4520.67	140948	Epithelia Inflammatory
-4514.67	140956	Epithelia Inflammatory
-4486.67	140983	Epithelia Inflammatory
-4485.67	140983	Epithelia Inflammatory
-4473.67	140977	Epithelia Inflammatory
-4470.67	140975	Epithelia Inflammatory
-4462.67	140969	Epithelia Inflammatory
-4456.67	140957	Epithelia Inflammatory
-4455.67	140953	Epithelia Inflammatory
-4455.67	140949	Epithelia Inflammatory
-4949.67	140962	Epithelia Inflammatory
-4936.67	140930	Epithelia Inflammatory
-4936.67	140925	Epithelia Inflammatory
-4945.67	140917	Epithelia Inflammatory
-4955.67	140911	Epithelia Inflammatory
-4976.67	140899	Epithelia Inflammatory
-4981.67	140899	Epithelia Inflammatory
-4985.67	140901	Epithelia Inflammatory
-4988.67	140903	Epithelia Inflammatory
-4993.67	140908	Epithelia Inflammatory
-4995.67	140911	Epithelia Inflammatory
-4997.67	140915	Epithelia Inflammatory
-5001.67	140927	Epithelia Inflammatory
-5002.67	140932	Epithelia Inflammatory
-5002.67	140937	Epithelia Inflammatory
-4952.67	140962	Epithelia Inflammatory
-4949.67	140962	Epithelia Inflammatory
-4776.67	140972	Leukocyte
-4771.67	140971	Leukocyte
-4768.67	140969	Leukocyte
-4763.67	140964	Leukocyte
-4761.67	140961	Leukocyte
-4755.67	140949	Leukocyte
-4755.67	140943	Leukocyte
-4771.67	140925	Leukocyte
-4797.67	140914	Leukocyte
-4802.67	140914	Leukocyte
-4807.67	140915	Leukocyte
-4810.67	140917	Leukocyte
-4813.67	140920	Leukocyte
-4815.67	140923	Leukocyte
-4816.67	140928	Leukocyte
-4816.67	140937	Leukocyte
-4815.67	140942	Leukocyte
-4811.67	140953	Leukocyte
-4809.67	140956	Leukocyte
-4805.67	140961	Leukocyte
-4801.67	140965	Leukocyte
-4792.67	140971	Leukocyte
-4787.67	140972	Leukocyte
-4776.67	140972	Leukocyte
-3705.67	140967	Epithelia Inflammatory
-3699.67	140965	Epithelia Inflammatory
-3696.67	140963	Epithelia Inflammatory
-3691.67	140958	Epithelia Inflammatory
-3689.67	140955	Epithelia Inflammatory
-3686.67	140940	Epithelia Inflammatory
-3686.67	140920	Epithelia Inflammatory
-3687.67	140918	Epithelia Inflammatory
-3688.67	140917	Epithelia Inflammatory
-3691.67	140915	Epithelia Inflammatory
-3699.67	140913	Epithelia Inflammatory
-3713.67	140913	Epithelia Inflammatory
-3719.67	140915	Epithelia Inflammatory
-3725.67	140919	Epithelia Inflammatory
-3726.67	140920	Epithelia Inflammatory
-3726.67	140922	Epithelia Inflammatory
-3724.67	140932	Epithelia Inflammatory
-3716.67	140966	Epithelia Inflammatory
-3715.67	140967	Epithelia Inflammatory
-3710.67	140968	Epithelia Inflammatory
-3705.67	140967	Epithelia Inflammatory
-4106.67	140962	Epithelia Inflammatory
-4106.67	140960	Epithelia Inflammatory
-4107.67	140943	Epithelia Inflammatory
-4113.67	140929	Epithelia Inflammatory
-4119.67	140916	Epithelia Inflammatory
-4120.67	140914	Epithelia Inflammatory
-4123.67	140911	Epithelia Inflammatory
-4132.67	140909	Epithelia Inflammatory
-4147.67	140909	Epithelia Inflammatory
-4159.67	140915	Epithelia Inflammatory
-4162.67	140917	Epithelia Inflammatory
-4163.67	140918	Epithelia Inflammatory
-4163.67	140919	Epithelia Inflammatory
-4158.67	140930	Epithelia Inflammatory
-4152.67	140942	Epithelia Inflammatory
-4144.67	140950	Epithelia Inflammatory
-4126.67	140956	Epithelia Inflammatory
-4107.67	140962	Epithelia Inflammatory
-4106.67	140962	Epithelia Inflammatory
-4088.67	140966	Epithelia Injured
-4076.67	140964	Epithelia Injured
-4071.67	140963	Epithelia Injured
-4069.67	140961	Epithelia Injured
-4069.67	140947	Epithelia Injured
-4073.67	140901	Epithelia Injured
-4074.67	140898	Epithelia Injured
-4092.67	140898	Epithelia Injured
-4100.67	140901	Epithelia Injured
-4120.67	140910	Epithelia Injured
-4122.67	140911	Epithelia Injured
-4105.67	140962	Epithelia Injured
-4102.67	140965	Epithelia Injured
-4097.67	140966	Epithelia Injured
-4088.67	140966	Epithelia Injured
-3717.67	140966	Epithelia Inflammatory
-3714.67	140958	Epithelia Inflammatory
-3714.67	140951	Epithelia Inflammatory
-3715.67	140947	Epithelia Inflammatory
-3726.67	140923	Epithelia Inflammatory
-3727.67	140922	Epithelia Inflammatory
-3732.67	140922	Epithelia Inflammatory
-3734.67	140923	Epithelia Inflammatory
-3743.67	140932	Epithelia Inflammatory
-3745.67	140935	Epithelia Inflammatory
-3746.67	140940	Epithelia Inflammatory
-3746.67	140949	Epithelia Inflammatory
-3745.67	140954	Epithelia Inflammatory
-3743.67	140957	Epithelia Inflammatory
-3737.67	140963	Epithelia Inflammatory
-3734.67	140965	Epithelia Inflammatory
-3729.67	140966	Epithelia Inflammatory
-3717.67	140966	Epithelia Inflammatory
-4057.67	140963	Epithelia Injured
-4053.67	140962	Epithelia Injured
-4050.67	140961	Epithelia Injured
-4030.67	140954	Epithelia Injured
-4028.67	140953	Epithelia Injured
-4013.67	140938	Epithelia Injured
-4011.67	140935	Epithelia Injured
-4007.67	140927	Epithelia Injured
-4007.67	140913	Epithelia Injured
-4010.67	140910	Epithelia Injured
-4031.67	140891	Epithelia Injured
-4050.67	140878	Epithelia Injured
-4054.67	140878	Epithelia Injured
-4061.67	140883	Epithelia Injured
-4067.67	140889	Epithelia Injured
-4072.67	140895	Epithelia Injured
-4073.67	140897	Epithelia Injured
-4073.67	140900	Epithelia Injured
-4072.67	140942	Epithelia Injured
-4067.67	140960	Epithelia Injured
-4066.67	140961	Epithelia Injured
-4062.67	140963	Epithelia Injured
-4057.67	140963	Epithelia Injured
-4429.67	140938	Epithelia Inflammatory
-4416.67	140931	Epithelia Inflammatory
-4402.67	140917	Epithelia Inflammatory
-4402.67	140904	Epithelia Inflammatory
-4405.67	140893	Epithelia Inflammatory
-4407.67	140890	Epithelia Inflammatory
-4409.67	140888	Epithelia Inflammatory
-4429.67	140871	Epithelia Inflammatory
-4441.67	140863	Epithelia Inflammatory
-4443.67	140863	Epithelia Inflammatory
-4448.67	140867	Epithelia Inflammatory
-4452.67	140871	Epithelia Inflammatory
-4474.67	140897	Epithelia Inflammatory
-4480.67	140905	Epithelia Inflammatory
-4480.67	140914	Epithelia Inflammatory
-4468.67	140942	Epithelia Inflammatory
-4466.67	140944	Epithelia Inflammatory
-4453.67	140950	Epithelia Inflammatory
-4429.67	140938	Epithelia Inflammatory
-4865.67	140945	Epithelia Healthy
-4862.67	140943	Epithelia Healthy
-4861.67	140942	Epithelia Healthy
-4859.67	140939	Epithelia Healthy
-4855.67	140927	Epithelia Healthy
-4855.67	140909	Epithelia Healthy
-4857.67	140907	Epithelia Healthy
-4871.67	140897	Epithelia Healthy
-4879.67	140894	Epithelia Healthy
-4890.67	140894	Epithelia Healthy
-4894.67	140911	Epithelia Healthy
-4894.67	140930	Epithelia Healthy
-4884.67	140942	Epithelia Healthy
-4873.67	140949	Epithelia Healthy
-4865.67	140945	Epithelia Healthy
-4194.67	140946	Epithelia Injured
-4185.67	140939	Epithelia Injured
-4183.67	140937	Epithelia Injured
-4140.67	140891	Epithelia Injured
-4137.67	140884	Epithelia Injured
-4137.67	140880	Epithelia Injured
-4157.67	140848	Epithelia Injured
-4187.67	140847	Epithelia Injured
-4203.67	140847	Epithelia Injured
-4211.67	140849	Epithelia Injured
-4220.67	140855	Epithelia Injured
-4225.67	140860	Epithelia Injured
-4227.67	140863	Epithelia Injured
-4228.67	140868	Epithelia Injured
-4232.67	140900	Epithelia Injured
-4232.67	140905	Epithelia Injured
-4231.67	140910	Epithelia Injured
-4227.67	140922	Epithelia Injured
-4225.67	140926	Epithelia Injured
-4219.67	140935	Epithelia Injured
-4211.67	140943	Epithelia Injured
-4208.67	140945	Epithelia Injured
-4203.67	140946	Epithelia Injured
-4194.67	140946	Epithelia Injured
-4895.67	140924	Epithelia Inflammatory
-4891.67	140904	Epithelia Inflammatory
-4890.67	140896	Epithelia Inflammatory
-4890.67	140895	Epithelia Inflammatory
-4891.67	140893	Epithelia Inflammatory
-4895.67	140887	Epithelia Inflammatory
-4899.67	140883	Epithelia Inflammatory
-4903.67	140881	Epithelia Inflammatory
-4956.67	140866	Epithelia Inflammatory
-4959.67	140866	Epithelia Inflammatory
-4961.67	140868	Epithelia Inflammatory
-4973.67	140884	Epithelia Inflammatory
-4975.67	140887	Epithelia Inflammatory
-4977.67	140891	Epithelia Inflammatory
-4978.67	140896	Epithelia Inflammatory
-4978.67	140897	Epithelia Inflammatory
-4968.67	140906	Epithelia Inflammatory
-4938.67	140924	Epithelia Inflammatory
-4895.67	140924	Epithelia Inflammatory
-4690.67	140924	Fibroblast
-4688.67	140923	Fibroblast
-4686.67	140921	Fibroblast
-4685.67	140913	Fibroblast
-4685.67	140889	Fibroblast
-4686.67	140888	Fibroblast
-4700.67	140888	Fibroblast
-4720.67	140889	Fibroblast
-4724.67	140893	Fibroblast
-4732.67	140906	Fibroblast
-4732.67	140907	Fibroblast
-4731.67	140912	Fibroblast
-4720.67	140918	Fibroblast
-4704.67	140924	Fibroblast
-4690.67	140924	Fibroblast
-4663.67	140926	Leukocyte
-4661.67	140925	Leukocyte
-4659.67	140923	Leukocyte
-4633.67	140896	Leukocyte
-4633.67	140883	Leukocyte
-4635.67	140875	Leukocyte
-4637.67	140872	Leukocyte
-4654.67	140872	Leukocyte
-4683.67	140886	Leukocyte
-4685.67	140888	Leukocyte
-4685.67	140922	Leukocyte
-4684.67	140923	Leukocyte
-4681.67	140925	Leukocyte
-4676.67	140926	Leukocyte
-4663.67	140926	Leukocyte
-4481.67	140908	Epithelia Inflammatory
-4461.67	140888	Epithelia Inflammatory
-4455.67	140880	Epithelia Inflammatory
-4442.67	140861	Epithelia Inflammatory
-4442.67	140842	Epithelia Inflammatory
-4443.67	140840	Epithelia Inflammatory
-4447.67	140834	Epithelia Inflammatory
-4449.67	140832	Epithelia Inflammatory
-4452.67	140831	Epithelia Inflammatory
-4458.67	140830	Epithelia Inflammatory
-4478.67	140829	Epithelia Inflammatory
-4497.67	140829	Epithelia Inflammatory
-4521.67	140841	Epithelia Inflammatory
-4524.67	140843	Epithelia Inflammatory
-4539.67	140865	Epithelia Inflammatory
-4544.67	140874	Epithelia Inflammatory
-4545.67	140876	Epithelia Inflammatory
-4545.67	140878	Epithelia Inflammatory
-4543.67	140882	Epithelia Inflammatory
-4538.67	140890	Epithelia Inflammatory
-4532.67	140896	Epithelia Inflammatory
-4514.67	140904	Epithelia Inflammatory
-4504.67	140906	Epithelia Inflammatory
-4486.67	140908	Epithelia Inflammatory
-4481.67	140908	Epithelia Inflammatory
-4854.67	140908	Epithelia Inflammatory
-4852.67	140907	Epithelia Inflammatory
-4841.67	140896	Epithelia Inflammatory
-4840.67	140894	Epithelia Inflammatory
-4835.67	140860	Epithelia Inflammatory
-4835.67	140856	Epithelia Inflammatory
-4865.67	140839	Epithelia Inflammatory
-4875.67	140834	Epithelia Inflammatory
-4876.67	140834	Epithelia Inflammatory
-4888.67	140855	Epithelia Inflammatory
-4894.67	140867	Epithelia Inflammatory
-4898.67	140879	Epithelia Inflammatory
-4898.67	140884	Epithelia Inflammatory
-4894.67	140890	Epithelia Inflammatory
-4892.67	140892	Epithelia Inflammatory
-4855.67	140908	Epithelia Inflammatory
-4854.67	140908	Epithelia Inflammatory
-4006.67	140912	Epithelia Injured
-4003.67	140911	Epithelia Injured
-4000.67	140909	Epithelia Injured
-3993.67	140902	Epithelia Injured
-3991.67	140899	Epithelia Injured
-3985.67	140887	Epithelia Injured
-3985.67	140872	Epithelia Injured
-3990.67	140865	Epithelia Injured
-3993.67	140861	Epithelia Injured
-3994.67	140860	Epithelia Injured
-3996.67	140859	Epithelia Injured
-4007.67	140857	Epithelia Injured
-4027.67	140857	Epithelia Injured
-4049.67	140862	Epithelia Injured
-4050.67	140863	Epithelia Injured
-4051.67	140873	Epithelia Injured
-4051.67	140876	Epithelia Injured
-4046.67	140882	Epithelia Injured
-4044.67	140884	Epithelia Injured
-4020.67	140904	Epithelia Injured
-4007.67	140912	Epithelia Injured
-4006.67	140912	Epithelia Injured
-4739.67	140909	Leukocyte
-4735.67	140907	Leukocyte
-4732.67	140905	Leukocyte
-4729.67	140902	Leukocyte
-4727.67	140899	Leukocyte
-4722.67	140890	Leukocyte
-4722.67	140883	Leukocyte
-4725.67	140865	Leukocyte
-4727.67	140862	Leukocyte
-4736.67	140859	Leukocyte
-4744.67	140859	Leukocyte
-4748.67	140860	Leukocyte
-4751.67	140861	Leukocyte
-4756.67	140866	Leukocyte
-4757.67	140876	Leukocyte
-4757.67	140893	Leukocyte
-4755.67	140898	Leukocyte
-4754.67	140900	Leukocyte
-4749.67	140906	Leukocyte
-4743.67	140909	Leukocyte
-4739.67	140909	Leukocyte
-4812.67	140908	Leukocyte
-4807.67	140907	Leukocyte
-4803.67	140905	Leukocyte
-4800.67	140903	Leukocyte
-4793.67	140896	Leukocyte
-4792.67	140894	Leukocyte
-4790.67	140888	Leukocyte
-4789.67	140872	Leukocyte
-4789.67	140861	Leukocyte
-4797.67	140853	Leukocyte
-4807.67	140845	Leukocyte
-4811.67	140842	Leukocyte
-4818.67	140837	Leukocyte
-4822.67	140837	Leukocyte
-4833.67	140856	Leukocyte
-4834.67	140858	Leukocyte
-4835.67	140861	Leukocyte
-4837.67	140869	Leukocyte
-4839.67	140882	Leukocyte
-4839.67	140896	Leukocyte
-4837.67	140899	Leukocyte
-4833.67	140903	Leukocyte
-4830.67	140905	Leukocyte
-4826.67	140907	Leukocyte
-4821.67	140908	Leukocyte
-4812.67	140908	Leukocyte
-3798.67	140906	Epithelia Injured
-3793.67	140905	Epithelia Injured
-3790.67	140903	Epithelia Injured
-3769.67	140882	Epithelia Injured
-3763.67	140873	Epithelia Injured
-3763.67	140849	Epithelia Injured
-3765.67	140845	Epithelia Injured
-3767.67	140842	Epithelia Injured
-3768.67	140841	Epithelia Injured
-3771.67	140839	Epithelia Injured
-3781.67	140835	Epithelia Injured
-3786.67	140834	Epithelia Injured
-3809.67	140831	Epithelia Injured
-3823.67	140831	Epithelia Injured
-3860.67	140844	Epithelia Injured
-3868.67	140848	Epithelia Injured
-3868.67	140851	Epithelia Injured
-3864.67	140883	Epithelia Injured
-3863.67	140885	Epithelia Injured
-3857.67	140891	Epithelia Injured
-3854.67	140893	Epithelia Injured
-3844.67	140899	Epithelia Injured
-3824.67	140905	Epithelia Injured
-3819.67	140906	Epithelia Injured
-3798.67	140906	Epithelia Injured
-4582.67	140904	Other
-4577.67	140903	Other
-4569.67	140899	Other
-4566.67	140897	Other
-4546.67	140877	Other
-4526.67	140847	Other
-4525.67	140845	Other
-4525.67	140833	Other
-4527.67	140829	Other
-4529.67	140826	Other
-4534.67	140821	Other
-4537.67	140819	Other
-4557.67	140819	Other
-4562.67	140821	Other
-4574.67	140826	Other
-4578.67	140828	Other
-4588.67	140834	Other
-4592.67	140837	Other
-4593.67	140838	Other
-4599.67	140845	Other
-4605.67	140853	Other
-4607.67	140856	Other
-4611.67	140865	Other
-4613.67	140871	Other
-4614.67	140876	Other
-4614.67	140879	Other
-4613.67	140884	Other
-4611.67	140890	Other
-4607.67	140896	Other
-4606.67	140897	Other
-4600.67	140901	Other
-4596.67	140903	Other
-4591.67	140904	Other
-4582.67	140904	Other
-4715.67	140890	Fibroblast
-4690.67	140887	Fibroblast
-4686.67	140885	Fibroblast
-4686.67	140862	Fibroblast
-4687.67	140856	Fibroblast
-4689.67	140848	Fibroblast
-4694.67	140842	Fibroblast
-4695.67	140841	Fibroblast
-4705.67	140841	Fibroblast
-4714.67	140842	Fibroblast
-4716.67	140845	Fibroblast
-4719.67	140850	Fibroblast
-4726.67	140862	Fibroblast
-4726.67	140863	Fibroblast
-4724.67	140882	Fibroblast
-4720.67	140888	Fibroblast
-4716.67	140890	Fibroblast
-4715.67	140890	Fibroblast
-4899.67	140882	Epithelia Inflammatory
-4879.67	140842	Epithelia Inflammatory
-4878.67	140838	Epithelia Inflammatory
-4878.67	140829	Epithelia Inflammatory
-4879.67	140825	Epithelia Inflammatory
-4882.67	140815	Epithelia Inflammatory
-4883.67	140813	Epithelia Inflammatory
-4886.67	140809	Epithelia Inflammatory
-4887.67	140808	Epithelia Inflammatory
-4894.67	140808	Epithelia Inflammatory
-4908.67	140810	Epithelia Inflammatory
-4913.67	140811	Epithelia Inflammatory
-4925.67	140817	Epithelia Inflammatory
-4928.67	140819	Epithelia Inflammatory
-4941.67	140828	Epithelia Inflammatory
-4955.67	140849	Epithelia Inflammatory
-4957.67	140855	Epithelia Inflammatory
-4958.67	140860	Epithelia Inflammatory
-4958.67	140864	Epithelia Inflammatory
-4957.67	140865	Epithelia Inflammatory
-4952.67	140868	Epithelia Inflammatory
-4940.67	140874	Epithelia Inflammatory
-4928.67	140878	Epithelia Inflammatory
-4902.67	140882	Epithelia Inflammatory
-4899.67	140882	Epithelia Inflammatory
-4678.67	140885	Epithelia Healthy
-4672.67	140883	Epithelia Healthy
-4639.67	140870	Epithelia Healthy
-4638.67	140868	Epithelia Healthy
-4638.67	140855	Epithelia Healthy
-4639.67	140845	Epithelia Healthy
-4645.67	140824	Epithelia Healthy
-4653.67	140805	Epithelia Healthy
-4657.67	140798	Epithelia Healthy
-4658.67	140797	Epithelia Healthy
-4667.67	140797	Epithelia Healthy
-4671.67	140799	Epithelia Healthy
-4681.67	140805	Epithelia Healthy
-4684.67	140807	Epithelia Healthy
-4685.67	140808	Epithelia Healthy
-4690.67	140816	Epithelia Healthy
-4691.67	140818	Epithelia Healthy
-4695.67	140832	Epithelia Healthy
-4696.67	140837	Epithelia Healthy
-4696.67	140839	Epithelia Healthy
-4685.67	140884	Epithelia Healthy
-4684.67	140885	Epithelia Healthy
-4678.67	140885	Epithelia Healthy
-4071.67	140864	Epithelia Inflammatory
-4058.67	140855	Epithelia Inflammatory
-4057.67	140854	Epithelia Inflammatory
-4051.67	140813	Epithelia Inflammatory
-4051.67	140795	Epithelia Inflammatory
-4053.67	140792	Epithelia Inflammatory
-4056.67	140789	Epithelia Inflammatory
-4065.67	140783	Epithelia Inflammatory
-4081.67	140783	Epithelia Inflammatory
-4127.67	140803	Epithelia Inflammatory
-4130.67	140805	Epithelia Inflammatory
-4139.67	140814	Epithelia Inflammatory
-4141.67	140817	Epithelia Inflammatory
-4156.67	140848	Epithelia Inflammatory
-4156.67	140850	Epithelia Inflammatory
-4152.67	140862	Epithelia Inflammatory
-4142.67	140876	Epithelia Inflammatory
-4136.67	140880	Epithelia Inflammatory
-4071.67	140864	Epithelia Inflammatory
-3546.67	140872	Fibroblast
-3541.67	140871	Fibroblast
-3517.67	140859	Fibroblast
-3514.67	140857	Fibroblast
-3501.67	140844	Fibroblast
-3499.67	140841	Fibroblast
-3498.67	140836	Fibroblast
-3495.67	140819	Fibroblast
-3495.67	140809	Fibroblast
-3497.67	140806	Fibroblast
-3498.67	140805	Fibroblast
-3501.67	140803	Fibroblast
-3517.67	140797	Fibroblast
-3529.67	140797	Fibroblast
-3557.67	140809	Fibroblast
-3561.67	140811	Fibroblast
-3564.67	140813	Fibroblast
-3569.67	140818	Fibroblast
-3571.67	140821	Fibroblast
-3573.67	140825	Fibroblast
-3574.67	140828	Fibroblast
-3576.67	140839	Fibroblast
-3576.67	140851	Fibroblast
-3575.67	140856	Fibroblast
-3573.67	140859	Fibroblast
-3567.67	140865	Fibroblast
-3558.67	140871	Fibroblast
-3553.67	140872	Fibroblast
-3546.67	140872	Fibroblast
-4626.67	140868	Epithelia Healthy
-4621.67	140867	Epithelia Healthy
-4617.67	140865	Epithelia Healthy
-4614.67	140863	Epithelia Healthy
-4608.67	140857	Epithelia Healthy
-4602.67	140849	Epithelia Healthy
-4597.67	140842	Epithelia Healthy
-4596.67	140839	Epithelia Healthy
-4596.67	140835	Epithelia Healthy
-4619.67	140771	Epithelia Healthy
-4623.67	140763	Epithelia Healthy
-4629.67	140763	Epithelia Healthy
-4637.67	140765	Epithelia Healthy
-4645.67	140769	Epithelia Healthy
-4648.67	140771	Epithelia Healthy
-4651.67	140774	Epithelia Healthy
-4653.67	140777	Epithelia Healthy
-4657.67	140787	Epithelia Healthy
-4659.67	140795	Epithelia Healthy
-4636.67	140865	Epithelia Healthy
-4634.67	140867	Epithelia Healthy
-4629.67	140868	Epithelia Healthy
-4626.67	140868	Epithelia Healthy
-4787.67	140861	Leukocyte
-4772.67	140851	Leukocyte
-4762.67	140819	Leukocyte
-4762.67	140812	Leukocyte
-4763.67	140809	Leukocyte
-4765.67	140806	Leukocyte
-4766.67	140805	Leukocyte
-4769.67	140803	Leukocyte
-4781.67	140799	Leukocyte
-4795.67	140799	Leukocyte
-4803.67	140803	Leukocyte
-4806.67	140805	Leukocyte
-4813.67	140812	Leukocyte
-4819.67	140821	Leukocyte
-4820.67	140826	Leukocyte
-4820.67	140835	Leukocyte
-4810.67	140844	Leukocyte
-4796.67	140856	Leukocyte
-4788.67	140861	Leukocyte
-4787.67	140861	Leukocyte
-4832.67	140854	Epithelia Inflammatory
-4830.67	140851	Epithelia Inflammatory
-4825.67	140843	Epithelia Inflammatory
-4823.67	140839	Epithelia Inflammatory
-4823.67	140825	Epithelia Inflammatory
-4827.67	140815	Epithelia Inflammatory
-4829.67	140812	Epithelia Inflammatory
-4844.67	140797	Epithelia Inflammatory
-4847.67	140795	Epithelia Inflammatory
-4871.67	140795	Epithelia Inflammatory
-4886.67	140805	Epithelia Inflammatory
-4887.67	140806	Epithelia Inflammatory
-4880.67	140824	Epithelia Inflammatory
-4876.67	140832	Epithelia Inflammatory
-4872.67	140836	Epithelia Inflammatory
-4854.67	140848	Epithelia Inflammatory
-4846.67	140852	Epithelia Inflammatory
-4834.67	140856	Epithelia Inflammatory
-4832.67	140854	Epithelia Inflammatory
-3938.67	140858	Epithelia Injured
-3925.67	140855	Epithelia Injured
-3919.67	140853	Epithelia Injured
-3916.67	140851	Epithelia Injured
-3908.67	140845	Epithelia Injured
-3907.67	140844	Epithelia Injured
-3903.67	140839	Epithelia Injured
-3903.67	140769	Epithelia Injured
-3918.67	140769	Epithelia Injured
-3988.67	140779	Epithelia Injured
-4000.67	140787	Epithelia Injured
-4002.67	140789	Epithelia Injured
-4004.67	140792	Epithelia Injured
-4005.67	140797	Epithelia Injured
-4005.67	140798	Epithelia Injured
-4004.67	140803	Epithelia Injured
-4003.67	140806	Epithelia Injured
-4002.67	140808	Epithelia Injured
-3999.67	140812	Epithelia Injured
-3990.67	140821	Epithelia Injured
-3977.67	140831	Epithelia Injured
-3939.67	140858	Epithelia Injured
-3938.67	140858	Epithelia Injured
-3869.67	140848	Epithelia Injured
-3832.67	140836	Epithelia Injured
-3828.67	140834	Epithelia Injured
-3827.67	140833	Epithelia Injured
-3825.67	140827	Epithelia Injured
-3825.67	140803	Epithelia Injured
-3827.67	140799	Epithelia Injured
-3829.67	140796	Epithelia Injured
-3835.67	140788	Epithelia Injured
-3838.67	140785	Epithelia Injured
-3841.67	140783	Epithelia Injured
-3869.67	140769	Epithelia Injured
-3879.67	140765	Epithelia Injured
-3897.67	140765	Epithelia Injured
-3900.67	140767	Epithelia Injured
-3901.67	140768	Epithelia Injured
-3902.67	140779	Epithelia Injured
-3904.67	140813	Epithelia Injured
-3904.67	140831	Epithelia Injured
-3903.67	140837	Epithelia Injured
-3902.67	140839	Epithelia Injured
-3900.67	140841	Epithelia Injured
-3897.67	140842	Epithelia Injured
-3881.67	140846	Epithelia Injured
-3871.67	140848	Epithelia Injured
-3869.67	140848	Epithelia Injured
-4593.67	140837	Epithelia Healthy
-4561.67	140820	Epithelia Healthy
-4555.67	140814	Epithelia Healthy
-4553.67	140811	Epithelia Healthy
-4551.67	140807	Epithelia Healthy
-4551.67	140789	Epithelia Healthy
-4563.67	140763	Epithelia Healthy
-4565.67	140760	Epithelia Healthy
-4574.67	140751	Epithelia Healthy
-4577.67	140749	Epithelia Healthy
-4585.67	140745	Epithelia Healthy
-4605.67	140745	Epithelia Healthy
-4608.67	140747	Epithelia Healthy
-4616.67	140753	Epithelia Healthy
-4619.67	140756	Epithelia Healthy
-4623.67	140762	Epithelia Healthy
-4618.67	140782	Epithelia Healthy
-4612.67	140804	Epithelia Healthy
-4606.67	140822	Epithelia Healthy
-4602.67	140828	Epithelia Healthy
-4595.67	140836	Epithelia Healthy
-4594.67	140837	Epithelia Healthy
-4593.67	140837	Epithelia Healthy
-3624.67	140833	Epithelia Injured
-3601.67	140826	Epithelia Injured
-3595.67	140824	Epithelia Injured
-3582.67	140819	Epithelia Injured
-3581.67	140818	Epithelia Injured
-3581.67	140814	Epithelia Injured
-3597.67	140781	Epithelia Injured
-3598.67	140779	Epithelia Injured
-3601.67	140777	Epithelia Injured
-3621.67	140777	Epithelia Injured
-3624.67	140779	Epithelia Injured
-3632.67	140785	Epithelia Injured
-3639.67	140792	Epithelia Injured
-3641.67	140795	Epithelia Injured
-3642.67	140800	Epithelia Injured
-3642.67	140813	Epithelia Injured
-3641.67	140818	Epithelia Injured
-3637.67	140824	Epithelia Injured
-3636.67	140825	Epithelia Injured
-3629.67	140831	Epithelia Injured
-3626.67	140833	Epithelia Injured
-3624.67	140833	Epithelia Injured
-4490.67	140814	Leukocyte
-4451.67	140792	Leukocyte
-4451.67	140775	Leukocyte
-4453.67	140769	Leukocyte
-4455.67	140766	Leukocyte
-4464.67	140757	Leukocyte
-4478.67	140757	Leukocyte
-4508.67	140767	Leukocyte
-4520.67	140772	Leukocyte
-4521.67	140773	Leukocyte
-4522.67	140778	Leukocyte
-4522.67	140787	Leukocyte
-4521.67	140792	Leukocyte
-4519.67	140796	Leukocyte
-4517.67	140799	Leukocyte
-4513.67	140804	Leukocyte
-4506.67	140811	Leukocyte
-4503.67	140813	Leukocyte
-4498.67	140814	Leukocyte
-4490.67	140814	Leukocyte
-4164.67	140792	Leukocyte
-4159.67	140791	Leukocyte
-4155.67	140789	Leukocyte
-4152.67	140787	Leukocyte
-4143.67	140778	Leukocyte
-4137.67	140769	Leukocyte
-4137.67	140745	Leukocyte
-4138.67	140743	Leukocyte
-4154.67	140718	Leukocyte
-4155.67	140717	Leukocyte
-4161.67	140715	Leukocyte
-4169.67	140713	Leukocyte
-4179.67	140713	Leukocyte
-4185.67	140715	Leukocyte
-4195.67	140725	Leukocyte
-4199.67	140730	Leukocyte
-4201.67	140733	Leukocyte
-4203.67	140737	Leukocyte
-4208.67	140749	Leukocyte
-4208.67	140751	Leukocyte
-4203.67	140776	Leukocyte
-4201.67	140780	Leukocyte
-4199.67	140783	Leukocyte
-4197.67	140785	Leukocyte
-4194.67	140787	Leukocyte
-4186.67	140791	Leukocyte
-4181.67	140792	Leukocyte
-4164.67	140792	Leukocyte
-4517.67	140771	Leukocyte
-4513.67	140770	Leukocyte
-4499.67	140766	Leukocyte
-4465.67	140755	Leukocyte
-4465.67	140729	Leukocyte
-4467.67	140726	Leukocyte
-4468.67	140725	Leukocyte
-4476.67	140719	Leukocyte
-4479.67	140717	Leukocyte
-4487.67	140715	Leukocyte
-4505.67	140715	Leukocyte
-4529.67	140728	Leukocyte
-4531.67	140730	Leukocyte
-4533.67	140733	Leukocyte
-4537.67	140741	Leukocyte
-4538.67	140746	Leukocyte
-4538.67	140751	Leukocyte
-4537.67	140756	Leukocyte
-4535.67	140761	Leukocyte
-4533.67	140764	Leukocyte
-4532.67	140765	Leukocyte
-4527.67	140769	Leukocyte
-4524.67	140771	Leukocyte
-4517.67	140771	Leukocyte
-3752.67	140762	Epithelia Healthy
-3747.67	140761	Epithelia Healthy
-3741.67	140759	Epithelia Healthy
-3738.67	140757	Epithelia Healthy
-3733.67	140752	Epithelia Healthy
-3731.67	140749	Epithelia Healthy
-3727.67	140741	Epithelia Healthy
-3727.67	140715	Epithelia Healthy
-3729.67	140709	Epithelia Healthy
-3731.67	140706	Epithelia Healthy
-3732.67	140705	Epithelia Healthy
-3740.67	140699	Epithelia Healthy
-3743.67	140697	Epithelia Healthy
-3755.67	140697	Epithelia Healthy
-3764.67	140701	Epithelia Healthy
-3770.67	140705	Epithelia Healthy
-3779.67	140712	Epithelia Healthy
-3780.67	140713	Epithelia Healthy
-3787.67	140722	Epithelia Healthy
-3788.67	140726	Epithelia Healthy
-3788.67	140727	Epithelia Healthy
-3786.67	140738	Epithelia Healthy
-3785.67	140743	Epithelia Healthy
-3783.67	140746	Epithelia Healthy
-3770.67	140759	Epithelia Healthy
-3767.67	140761	Epithelia Healthy
-3762.67	140762	Epithelia Healthy
-3752.67	140762	Epithelia Healthy
-3476.67	140744	Epithelia Injured
-3464.67	140742	Epithelia Injured
-3459.67	140741	Epithelia Injured
-3456.67	140739	Epithelia Injured
-3451.67	140735	Epithelia Injured
-3449.67	140729	Epithelia Injured
-3443.67	140674	Epithelia Injured
-3443.67	140668	Epithelia Injured
-3447.67	140662	Epithelia Injured
-3450.67	140659	Epithelia Injured
-3458.67	140653	Epithelia Injured
-3463.67	140653	Epithelia Injured
-3469.67	140655	Epithelia Injured
-3474.67	140657	Epithelia Injured
-3494.67	140667	Epithelia Injured
-3508.67	140675	Epithelia Injured
-3510.67	140677	Epithelia Injured
-3515.67	140683	Epithelia Injured
-3515.67	140701	Epithelia Injured
-3514.67	140714	Epithelia Injured
-3509.67	140728	Epithelia Injured
-3507.67	140731	Epithelia Injured
-3505.67	140733	Epithelia Injured
-3497.67	140739	Epithelia Injured
-3494.67	140741	Epithelia Injured
-3486.67	140743	Epithelia Injured
-3481.67	140744	Epithelia Injured
-3476.67	140744	Epithelia Injured
-3526.67	140736	Epithelia Injured
-3521.67	140735	Epithelia Injured
-3518.67	140733	Epithelia Injured
-3515.67	140730	Epithelia Injured
-3513.67	140727	Epithelia Injured
-3513.67	140717	Epithelia Injured
-3516.67	140683	Epithelia Injured
-3546.67	140628	Epithelia Injured
-3549.67	140624	Epithelia Injured
-3569.67	140611	Epithelia Injured
-3573.67	140609	Epithelia Injured
-3587.67	140609	Epithelia Injured
-3590.67	140611	Epithelia Injured
-3591.67	140612	Epithelia Injured
-3593.67	140615	Epithelia Injured
-3593.67	140616	Epithelia Injured
-3576.67	140710	Epithelia Injured
-3575.67	140712	Epithelia Injured
-3574.67	140713	Epithelia Injured
-3569.67	140717	Epithelia Injured
-3566.67	140719	Epithelia Injured
-3548.67	140729	Epithelia Injured
-3534.67	140735	Epithelia Injured
-3529.67	140736	Epithelia Injured
-3526.67	140736	Epithelia Injured
-3808.67	140730	Epithelia Healthy
-3803.67	140729	Epithelia Healthy
-3797.67	140727	Epithelia Healthy
-3789.67	140723	Epithelia Healthy
-3753.67	140696	Epithelia Healthy
-3749.67	140690	Epithelia Healthy
-3748.67	140688	Epithelia Healthy
-3748.67	140645	Epithelia Healthy
-3749.67	140641	Epithelia Healthy
-3781.67	140561	Epithelia Healthy
-3784.67	140560	Epithelia Healthy
-3789.67	140560	Epithelia Healthy
-3802.67	140571	Epithelia Healthy
-3814.67	140583	Epithelia Healthy
-3851.67	140675	Epithelia Healthy
-3852.67	140680	Epithelia Healthy
-3852.67	140697	Epithelia Healthy
-3851.67	140702	Epithelia Healthy
-3845.67	140714	Epithelia Healthy
-3843.67	140717	Epithelia Healthy
-3841.67	140719	Epithelia Healthy
-3832.67	140727	Epithelia Healthy
-3829.67	140729	Epithelia Healthy
-3824.67	140730	Epithelia Healthy
-3808.67	140730	Epithelia Healthy
-3900.67	140720	Epithelia Inflammatory
-3895.67	140719	Epithelia Inflammatory
-3881.67	140716	Epithelia Inflammatory
-3878.67	140714	Epithelia Inflammatory
-3877.67	140713	Epithelia Inflammatory
-3875.67	140710	Epithelia Inflammatory
-3875.67	140699	Epithelia Inflammatory
-3893.67	140661	Epithelia Inflammatory
-3899.67	140651	Epithelia Inflammatory
-3901.67	140648	Epithelia Inflammatory
-3908.67	140641	Epithelia Inflammatory
-3911.67	140639	Epithelia Inflammatory
-3921.67	140633	Epithelia Inflammatory
-3933.67	140633	Epithelia Inflammatory
-3936.67	140635	Epithelia Inflammatory
-3939.67	140638	Epithelia Inflammatory
-3941.67	140641	Epithelia Inflammatory
-3947.67	140653	Epithelia Inflammatory
-3948.67	140658	Epithelia Inflammatory
-3948.67	140663	Epithelia Inflammatory
-3947.67	140668	Epithelia Inflammatory
-3943.67	140683	Epithelia Inflammatory
-3941.67	140686	Epithelia Inflammatory
-3921.67	140711	Epithelia Inflammatory
-3919.67	140713	Epithelia Inflammatory
-3916.67	140715	Epithelia Inflammatory
-3908.67	140719	Epithelia Inflammatory
-3903.67	140720	Epithelia Inflammatory
-3900.67	140720	Epithelia Inflammatory
-3690.67	140718	Epithelia Healthy
-3675.67	140715	Epithelia Healthy
-3663.67	140709	Epithelia Healthy
-3660.67	140707	Epithelia Healthy
-3653.67	140700	Epithelia Healthy
-3651.67	140697	Epithelia Healthy
-3649.67	140693	Epithelia Healthy
-3644.67	140671	Epithelia Healthy
-3643.67	140659	Epithelia Healthy
-3643.67	140647	Epithelia Healthy
-3645.67	140641	Epithelia Healthy
-3647.67	140638	Epithelia Healthy
-3648.67	140637	Epithelia Healthy
-3651.67	140635	Epithelia Healthy
-3665.67	140631	Epithelia Healthy
-3681.67	140631	Epithelia Healthy
-3682.67	140632	Epithelia Healthy
-3718.67	140699	Epithelia Healthy
-3716.67	140702	Epithelia Healthy
-3709.67	140710	Epithelia Healthy
-3704.67	140715	Epithelia Healthy
-3701.67	140717	Epithelia Healthy
-3696.67	140718	Epithelia Healthy
-3690.67	140718	Epithelia Healthy
-3574.67	140707	Epithelia Healthy
-3567.67	140698	Epithelia Healthy
-3565.67	140692	Epithelia Healthy
-3564.67	140686	Epithelia Healthy
-3564.67	140657	Epithelia Healthy
-3565.67	140653	Epithelia Healthy
-3567.67	140647	Epithelia Healthy
-3573.67	140635	Epithelia Healthy
-3581.67	140625	Epithelia Healthy
-3585.67	140621	Epithelia Healthy
-3591.67	140618	Epithelia Healthy
-3594.67	140618	Epithelia Healthy
-3595.67	140619	Epithelia Healthy
-3600.67	140628	Epithelia Healthy
-3607.67	140641	Epithelia Healthy
-3609.67	140645	Epithelia Healthy
-3609.67	140650	Epithelia Healthy
-3591.67	140699	Epithelia Healthy
-3587.67	140705	Epithelia Healthy
-3585.67	140707	Epithelia Healthy
-3582.67	140709	Epithelia Healthy
-3577.67	140710	Epithelia Healthy
-3574.67	140707	Epithelia Healthy
-4654.67	140710	Epithelia Inflammatory
-4649.67	140709	Epithelia Inflammatory
-4641.67	140707	Epithelia Inflammatory
-4627.67	140703	Epithelia Inflammatory
-4623.67	140701	Epithelia Inflammatory
-4620.67	140699	Epithelia Inflammatory
-4613.67	140692	Epithelia Inflammatory
-4611.67	140689	Epithelia Inflammatory
-4609.67	140685	Epithelia Inflammatory
-4609.67	140659	Epithelia Inflammatory
-4611.67	140656	Epithelia Inflammatory
-4614.67	140653	Epithelia Inflammatory
-4622.67	140647	Epithelia Inflammatory
-4625.67	140645	Epithelia Inflammatory
-4635.67	140641	Epithelia Inflammatory
-4641.67	140639	Epithelia Inflammatory
-4655.67	140639	Epithelia Inflammatory
-4659.67	140641	Epithelia Inflammatory
-4668.67	140647	Epithelia Inflammatory
-4673.67	140652	Epithelia Inflammatory
-4685.67	140670	Epithelia Inflammatory
-4687.67	140675	Epithelia Inflammatory
-4689.67	140681	Epithelia Inflammatory
-4690.67	140686	Epithelia Inflammatory
-4690.67	140693	Epithelia Inflammatory
-4689.67	140698	Epithelia Inflammatory
-4687.67	140701	Epithelia Inflammatory
-4685.67	140703	Epithelia Inflammatory
-4682.67	140705	Epithelia Inflammatory
-4678.67	140707	Epithelia Inflammatory
-4663.67	140710	Epithelia Inflammatory
-4654.67	140710	Epithelia Inflammatory
-3610.67	140710	Epithelia Injured
-3605.67	140709	Epithelia Injured
-3602.67	140707	Epithelia Injured
-3594.67	140701	Epithelia Injured
-3593.67	140700	Epithelia Injured
-3593.67	140678	Epithelia Injured
-3594.67	140673	Epithelia Injured
-3595.67	140671	Epithelia Injured
-3603.67	140658	Epithelia Injured
-3606.67	140654	Epithelia Injured
-3609.67	140651	Epithelia Injured
-3627.67	140651	Epithelia Injured
-3630.67	140653	Epithelia Injured
-3638.67	140659	Epithelia Injured
-3639.67	140660	Epithelia Injured
-3641.67	140663	Epithelia Injured
-3644.67	140672	Epithelia Injured
-3646.67	140679	Epithelia Injured
-3646.67	140685	Epithelia Injured
-3645.67	140690	Epithelia Injured
-3643.67	140694	Epithelia Injured
-3639.67	140700	Epithelia Injured
-3638.67	140701	Epithelia Injured
-3631.67	140707	Epithelia Injured
-3628.67	140709	Epithelia Injured
-3623.67	140710	Epithelia Injured
-3610.67	140710	Epithelia Injured
-4416.67	140704	Leukocyte
-4391.67	140699	Leukocyte
-4388.67	140697	Leukocyte
-4385.67	140694	Leukocyte
-4383.67	140691	Leukocyte
-4383.67	140675	Leukocyte
-4385.67	140672	Leukocyte
-4390.67	140667	Leukocyte
-4393.67	140665	Leukocyte
-4415.67	140659	Leukocyte
-4425.67	140659	Leukocyte
-4442.67	140660	Leukocyte
-4447.67	140661	Leukocyte
-4457.67	140665	Leukocyte
-4460.67	140667	Leukocyte
-4461.67	140668	Leukocyte
-4463.67	140671	Leukocyte
-4464.67	140676	Leukocyte
-4464.67	140688	Leukocyte
-4463.67	140693	Leukocyte
-4461.67	140696	Leukocyte
-4460.67	140697	Leukocyte
-4455.67	140701	Leukocyte
-4452.67	140703	Leukocyte
-4447.67	140704	Leukocyte
-4416.67	140704	Leukocyte
-3717.67	140698	Epithelia Healthy
-3707.67	140692	Epithelia Healthy
-3705.67	140690	Epithelia Healthy
-3693.67	140672	Epithelia Healthy
-3685.67	140658	Epithelia Healthy
-3684.67	140648	Epithelia Healthy
-3684.67	140630	Epithelia Healthy
-3685.67	140628	Epithelia Healthy
-3700.67	140613	Epithelia Healthy
-3702.67	140612	Epithelia Healthy
-3707.67	140612	Epithelia Healthy
-3742.67	140641	Epithelia Healthy
-3744.67	140643	Epithelia Healthy
-3746.67	140647	Epithelia Healthy
-3750.67	140669	Epithelia Healthy
-3750.67	140670	Epithelia Healthy
-3746.67	140685	Epithelia Healthy
-3744.67	140687	Epithelia Healthy
-3737.67	140693	Epithelia Healthy
-3734.67	140695	Epithelia Healthy
-3719.67	140698	Epithelia Healthy
-3717.67	140698	Epithelia Healthy
-4718.67	140690	Epithelia Inflammatory
-4713.67	140689	Epithelia Inflammatory
-4709.67	140687	Epithelia Inflammatory
-4700.67	140681	Epithelia Inflammatory
-4687.67	140671	Epithelia Inflammatory
-4682.67	140666	Epithelia Inflammatory
-4679.67	140662	Epithelia Inflammatory
-4677.67	140659	Epithelia Inflammatory
-4674.67	140653	Epithelia Inflammatory
-4674.67	140646	Epithelia Inflammatory
-4675.67	140643	Epithelia Inflammatory
-4677.67	140640	Epithelia Inflammatory
-4680.67	140637	Epithelia Inflammatory
-4683.67	140635	Epithelia Inflammatory
-4691.67	140631	Epithelia Inflammatory
-4696.67	140630	Epithelia Inflammatory
-4731.67	140624	Epithelia Inflammatory
-4750.67	140624	Epithelia Inflammatory
-4762.67	140629	Epithelia Inflammatory
-4764.67	140630	Epithelia Inflammatory
-4765.67	140631	Epithelia Inflammatory
-4766.67	140633	Epithelia Inflammatory
-4771.67	140646	Epithelia Inflammatory
-4772.67	140650	Epithelia Inflammatory
-4772.67	140653	Epithelia Inflammatory
-4771.67	140658	Epithelia Inflammatory
-4769.67	140666	Epithelia Inflammatory
-4767.67	140669	Epithelia Inflammatory
-4757.67	140680	Epithelia Inflammatory
-4756.67	140681	Epithelia Inflammatory
-4753.67	140683	Epithelia Inflammatory
-4744.67	140687	Epithelia Inflammatory
-4738.67	140689	Epithelia Inflammatory
-4733.67	140690	Epithelia Inflammatory
-4718.67	140690	Epithelia Inflammatory
-4568.67	140688	Epithelia Inflammatory
-4563.67	140687	Epithelia Inflammatory
-4547.67	140683	Epithelia Inflammatory
-4531.67	140675	Epithelia Inflammatory
-4521.67	140669	Epithelia Inflammatory
-4518.67	140667	Epithelia Inflammatory
-4513.67	140662	Epithelia Inflammatory
-4512.67	140660	Epithelia Inflammatory
-4512.67	140657	Epithelia Inflammatory
-4519.67	140643	Epithelia Inflammatory
-4525.67	140636	Epithelia Inflammatory
-4526.67	140635	Epithelia Inflammatory
-4536.67	140626	Epithelia Inflammatory
-4540.67	140623	Epithelia Inflammatory
-4542.67	140622	Epithelia Inflammatory
-4546.67	140622	Epithelia Inflammatory
-4558.67	140624	Epithelia Inflammatory
-4563.67	140625	Epithelia Inflammatory
-4569.67	140627	Epithelia Inflammatory
-4573.67	140629	Epithelia Inflammatory
-4576.67	140631	Epithelia Inflammatory
-4587.67	140642	Epithelia Inflammatory
-4589.67	140645	Epithelia Inflammatory
-4595.67	140657	Epithelia Inflammatory
-4596.67	140662	Epithelia Inflammatory
-4596.67	140667	Epithelia Inflammatory
-4595.67	140672	Epithelia Inflammatory
-4591.67	140678	Epithelia Inflammatory
-4590.67	140679	Epithelia Inflammatory
-4585.67	140683	Epithelia Inflammatory
-4582.67	140685	Epithelia Inflammatory
-4578.67	140687	Epithelia Inflammatory
-4573.67	140688	Epithelia Inflammatory
-4568.67	140688	Epithelia Inflammatory
-3515.67	140682	Epithelia Inflammatory
-3459.67	140651	Epithelia Inflammatory
-3459.67	140629	Epithelia Inflammatory
-3463.67	140621	Epithelia Inflammatory
-3465.67	140618	Epithelia Inflammatory
-3476.67	140607	Epithelia Inflammatory
-3479.67	140605	Epithelia Inflammatory
-3487.67	140602	Epithelia Inflammatory
-3490.67	140601	Epithelia Inflammatory
-3498.67	140599	Epithelia Inflammatory
-3515.67	140599	Epithelia Inflammatory
-3540.67	140610	Epithelia Inflammatory
-3542.67	140611	Epithelia Inflammatory
-3545.67	140614	Epithelia Inflammatory
-3547.67	140617	Epithelia Inflammatory
-3548.67	140622	Epithelia Inflammatory
-3548.67	140625	Epithelia Inflammatory
-3540.67	140648	Epithelia Inflammatory
-3521.67	140676	Epithelia Inflammatory
-3517.67	140681	Epithelia Inflammatory
-3516.67	140682	Epithelia Inflammatory
-3515.67	140682	Epithelia Inflammatory
-4855.67	140663	Epithelia Inflammatory
-4780.67	140655	Epithelia Inflammatory
-4772.67	140647	Epithelia Inflammatory
-4770.67	140644	Epithelia Inflammatory
-4769.67	140642	Epithelia Inflammatory
-4768.67	140639	Epithelia Inflammatory
-4768.67	140629	Epithelia Inflammatory
-4808.67	140594	Epithelia Inflammatory
-4811.67	140593	Epithelia Inflammatory
-4827.67	140593	Epithelia Inflammatory
-4831.67	140595	Epithelia Inflammatory
-4841.67	140601	Epithelia Inflammatory
-4847.67	140605	Epithelia Inflammatory
-4849.67	140607	Epithelia Inflammatory
-4860.67	140629	Epithelia Inflammatory
-4862.67	140649	Epithelia Inflammatory
-4862.67	140661	Epithelia Inflammatory
-4860.67	140663	Epithelia Inflammatory
-4855.67	140663	Epithelia Inflammatory
-4294.67	140664	Epithelia Inflammatory
-4276.67	140662	Epithelia Inflammatory
-4271.67	140661	Epithelia Inflammatory
-4267.67	140659	Epithelia Inflammatory
-4264.67	140657	Epithelia Inflammatory
-4252.67	140647	Epithelia Inflammatory
-4249.67	140644	Epithelia Inflammatory
-4247.67	140641	Epithelia Inflammatory
-4246.67	140636	Epithelia Inflammatory
-4246.67	140620	Epithelia Inflammatory
-4247.67	140615	Epithelia Inflammatory
-4249.67	140612	Epithelia Inflammatory
-4254.67	140607	Epithelia Inflammatory
-4263.67	140601	Epithelia Inflammatory
-4267.67	140599	Epithelia Inflammatory
-4293.67	140599	Epithelia Inflammatory
-4307.67	140605	Epithelia Inflammatory
-4311.67	140607	Epithelia Inflammatory
-4314.67	140609	Epithelia Inflammatory
-4317.67	140612	Epithelia Inflammatory
-4317.67	140617	Epithelia Inflammatory
-4316.67	140626	Epithelia Inflammatory
-4308.67	140658	Epithelia Inflammatory
-4307.67	140661	Epithelia Inflammatory
-4305.67	140663	Epithelia Inflammatory
-4300.67	140664	Epithelia Inflammatory
-4294.67	140664	Epithelia Inflammatory
-4490.67	140658	Epithelia Inflammatory
-4485.67	140657	Epithelia Inflammatory
-4482.67	140655	Epithelia Inflammatory
-4473.67	140646	Epithelia Inflammatory
-4471.67	140643	Epithelia Inflammatory
-4467.67	140635	Epithelia Inflammatory
-4467.67	140615	Epithelia Inflammatory
-4471.67	140613	Epithelia Inflammatory
-4495.67	140603	Epithelia Inflammatory
-4507.67	140602	Epithelia Inflammatory
-4512.67	140602	Epithelia Inflammatory
-4520.67	140603	Epithelia Inflammatory
-4526.67	140605	Epithelia Inflammatory
-4530.67	140607	Epithelia Inflammatory
-4539.67	140614	Epithelia Inflammatory
-4544.67	140619	Epithelia Inflammatory
-4544.67	140620	Epithelia Inflammatory
-4513.67	140655	Epithelia Inflammatory
-4510.67	140658	Epithelia Inflammatory
-4490.67	140658	Epithelia Inflammatory
-3745.67	140646	Epithelia Healthy
-3719.67	140626	Epithelia Healthy
-3713.67	140620	Epithelia Healthy
-3710.67	140616	Epithelia Healthy
-3707.67	140610	Epithelia Healthy
-3705.67	140597	Epithelia Healthy
-3705.67	140581	Epithelia Healthy
-3709.67	140571	Epithelia Healthy
-3711.67	140568	Epithelia Healthy
-3712.67	140567	Epithelia Healthy
-3720.67	140561	Epithelia Healthy
-3723.67	140559	Epithelia Healthy
-3741.67	140553	Epithelia Healthy
-3751.67	140551	Epithelia Healthy
-3765.67	140551	Epithelia Healthy
-3773.67	140553	Epithelia Healthy
-3776.67	140555	Epithelia Healthy
-3777.67	140556	Epithelia Healthy
-3779.67	140559	Epithelia Healthy
-3780.67	140561	Epithelia Healthy
-3780.67	140563	Epithelia Healthy
-3778.67	140574	Epithelia Healthy
-3770.67	140608	Epithelia Healthy
-3768.67	140614	Epithelia Healthy
-3762.67	140626	Epithelia Healthy
-3758.67	140632	Epithelia Healthy
-3748.67	140644	Epithelia Healthy
-3746.67	140646	Epithelia Healthy
-3745.67	140646	Epithelia Healthy
-4765.67	140630	Epithelia Inflammatory
-4697.67	140629	Epithelia Inflammatory
-4694.67	140627	Epithelia Inflammatory
-4686.67	140621	Epithelia Inflammatory
-4683.67	140618	Epithelia Inflammatory
-4681.67	140615	Epithelia Inflammatory
-4677.67	140607	Epithelia Inflammatory
-4677.67	140593	Epithelia Inflammatory
-4695.67	140575	Epithelia Inflammatory
-4699.67	140573	Epithelia Inflammatory
-4707.67	140571	Epithelia Inflammatory
-4712.67	140570	Epithelia Inflammatory
-4719.67	140570	Epithelia Inflammatory
-4798.67	140578	Epithelia Inflammatory
-4800.67	140579	Epithelia Inflammatory
-4803.67	140582	Epithelia Inflammatory
-4805.67	140585	Epithelia Inflammatory
-4807.67	140593	Epithelia Inflammatory
[truncated: 8,035 more rows]

## Sheet: Figure 5g
Cell Segmentations:				Ligands:				Receptors:
x	y	Group		x	y	Molecule		x	y	Molecule
52656	134401	Border Region		53484.6	134290	CCL2		53980	134369	CCR2
55396	134399	Injured Epithelia		54488	134174	CCL2		53799.3	134279	CCR2
55120	134115	Injured Epithelia		54487.8	134174	CCL2		53736.5	134157	CCR2
53205	131357	Injured Epithelia		53001.6	134030	CCL2		52915.5	134013	CCR2
54462	131341	Injured Epithelia		53090.4	134059	CCL2		54094.3	133965	CCR2
54947	131365	Fibrotic Niche		54660.3	134039	CCL2		54693.9	133954	CCR2
56268	131364	Fibrotic Niche		53089.1	133839	CCL2		54681	133733	CCR2
52585	131376	Blood Vessels		53518.7	133805	CCL2		54076.8	133628	CCR2
53094	131356	Injured Epithelia		55686.8	133731	CCL2		54116.1	133511	CCR2
55898	131350	Fibrotic Niche		56105.6	133679	CCL2		54202.9	133521	CCR2
55555	131347	Blood Vessels		56105.7	133679	CCL2		55573.9	133388	CCR2
54620	131355	Injured Epithelia		52686.1	133528	CCL2		55038.2	133208	CCR2
56332	131346	Fibrotic Niche		55595.2	133386	CCL2		55087.7	133212	CCR2
53599	134119	Injured Epithelia		55552.5	133400	CCL2		55754.2	133132	CCR2
56119	131322	Blood Vessels		54893.2	133365	CCL2		53635.1	132706	CCR2
55066	131335	Blood Vessels		53571.7	133127	CCL2		54426	132329	CCR2
52601	131328	Blood Vessels		55444.9	133077	CCL2		52543	132274	CCR2
56061	131328	Fibrotic Niche		54957.6	133039	CCL2		53046.8	132246	CCR2
52677	131330	Blood Vessels		53893	132996	CCL2		53528.5	132167	CCR2
56402	131277	Fibrotic Niche		53112.5	132985	CCL2		53006.4	132096	CCR2
53111	131305	Injured Epithelia		52863.7	132794	CCL2		53326.6	132045	CCR2
54149	131309	Injured Epithelia		53648.7	132745	CCL2		53304.9	131866	CCR2
54072	131307	Injured Epithelia		53463.4	132718	CCL2		54558.6	131766	CCR2
53734	131302	Injured Epithelia		53463.3	132718	CCL2		53432.8	131689	CCR2
56250	134113	Injured Epithelia		55452.9	132686	CCL2		54325.7	131686	CCR2
55447	131281	Fibrotic Niche		53909.9	132612	CCL2		54420.8	131512	CCR2
54618	131281	Injured Epithelia		54053.8	132539	CCL2		54278.5	131471	CCR2
55378	131289	Fibrotic Niche		53644.2	132523	CCL2		53277.7	131117	CCR2
53213	131265	Injured Epithelia		54862.7	132520	CCL2		53115.4	131079	CCR2
55932	131296	Blood Vessels		53592.2	132483	CCL2		53774.6	131031	CCR2
53492	131273	Injured Epithelia		55493.7	132457	CCL2		53799.2	130898	CCR2
53626	131280	Injured Epithelia		56148.7	132411	CCL2		55586.2	130858	CCR2
54292	131259	Injured Epithelia		54964.2	132284	CCL2		54046.8	130768	CCR2
55868	131273	Fibrotic Niche		52640.2	132304	CCL2		54747	130474	CCR2
52419	131229	Fibrotic Niche		52640.4	132304	CCL2		56044.5	130322	CCR2
54407	134113	Normal Epithelia		53527.6	132232	CCL2		53342.6	130295	CCR2
54351	131256	Injured Epithelia		52969.3	132097	CCL2		55343.2	130265	CCR2
53111	131240	Injured Epithelia		52968.3	132096	CCL2		57983.2	134230	CCR2
53243	131244	Injured Epithelia		52968.7	132096	CCL2		59586.8	134252	CCR2
55489	131262	Fibrotic Niche		52362.7	132091	CCL2		59528.5	133841	CCR2
55931	131255	Fibrotic Niche		55018.9	132109	CCL2		58532.1	133656	CCR2
56045	131261	Fibrotic Niche		54029	132043	CCL2		59996.7	133630	CCR2
53999	131259	Injured Epithelia		56431.7	132019	CCL2		56967.5	133540	CCR2
53372	131251	Injured Epithelia		56418.4	132000	CCL2		58750.9	133427	CCR2
54916	131252	Injured Epithelia		55611.9	131697	CCL2		59772.9	133246	CCR2
56280	131227	Blood Vessels		53185.1	131564	CCL2		60170.2	133212	CCR2
54825	134060	Injured Epithelia		54476.3	131501	CCL2		59908.4	133046	CCR2
55778	131242	Fibrotic Niche		53189.3	131310	CCL2		58273.7	132347	CCR2
52264	131243	Border Region		54954.7	131374	CCL2		58245.2	132379	CCR2
54230	131228	Injured Epithelia		54150.4	131305	CCL2		58952.7	132088	CCR2
54176	131220	Fibrotic Niche		53197.7	131240	CCL2		57443.6	132034	CCR2
53769	131200	Injured Epithelia		53157.5	131270	CCL2		57555.6	131932	CCR2
55982	131213	Blood Vessels		56019.3	131238	CCL2		60072.9	131852	CCR2
54705	131221	Injured Epithelia		54012.7	131239	CCL2		56961.1	131787	CCR2
56186	131207	Blood Vessels		56293.9	131248	CCL2		57801.4	131792	CCR2
55448	131192	Fibrotic Niche		53796.3	131160	CCL2		57723.2	131395	CCR2
54094	131208	Injured Epithelia		53766.8	131265	CCL2		58969.7	131363	CCR2
53637	134091	Injured Epithelia		53757	131194	CCL2		59531.4	131240	CCR2
55531	131194	Fibrotic Niche		53109.9	131201	CCL2		58321.3	131127	CCR2
53310	131211	Injured Epithelia		52393.9	131118	CCL2		58329.2	130885	CCR2
55127	131188	Fibrotic Niche		54120.9	131140	CCL2		59496.5	130841	CCR2
52968	131173	Injured Epithelia		53785.4	130827	CCL2		60005	130707	CCR2
53160	131182	Injured Epithelia		55987	130966	CCL2		56850.4	130433	CCR2
54381	131197	Injured Epithelia		52552.2	130919	CCL2		59459.5	130331	CCR2
54524	131181	Injured Epithelia		54555.5	130853	CCL2		61874.4	134391	CCR2
54627	131158	Injured Epithelia		55543.2	130823	CCL2		61739.8	134203	CCR2
54055	131189	Injured Epithelia		55527.3	130908	CCL2		64213.3	134001	CCR2
54884	131203	Injured Epithelia		55527.5	130908	CCL2		63706.3	134010	CCR2
54732	134083	Injured Epithelia		52531.7	130840	CCL2		63705.5	134011	CCR2
55927	131196	Blood Vessels		55869.6	130817	CCL2		62784.5	133942	CCR2
52631	131188	Fibrotic Niche		55292.4	130652	CCL2		61188.3	133892	CCR2
54000	131169	Injured Epithelia		55251.6	130695	CCL2		61188.6	133891	CCR2
52388	131152	Border Region		56264.1	130645	CCL2		61404.6	133895	CCR2
55038	131168	Injured Epithelia		54178.2	130622	CCL2		62457.8	133841	CCR2
53502	131183	Injured Epithelia		56185.3	130539	CCL2		64048.5	133664	CCR2
56031	131176	Blood Vessels		53329.7	130531	CCL2		64284.2	133550	CCR2
54801	131165	Injured Epithelia		54736.4	130511	CCL2		62852	133563	CCR2
54353	131151	Injured Epithelia		53154	130441	CCL2		62206	133463	CCR2
53086	131148	Injured Epithelia		55940.4	130337	CCL2		62723.1	133429	CCR2
52996	134053	Injured Epithelia		53875.3	130340	CCL2		62707.5	133427	CCR2
53703	131156	Injured Epithelia		53239.2	130277	CCL2		64101.9	133184	CCR2
53911	131160	Injured Epithelia		54518.9	130222	CCL2		62885.4	133156	CCR2
55214	131164	Fibrotic Niche		60478.4	134347	CCL2		61656.1	133102	CCR2
56205	131148	Blood Vessels		60476.9	134345	CCL2		62853.3	132790	CCR2
54930	131160	Injured Epithelia		57517.1	134237	CCL2		62853.1	132790	CCR2
53254	131140	Injured Epithelia		59384.4	134248	CCL2		60963.5	132698	CCR2
54164	131164	Fibrotic Niche		56845.9	134064	CCL2		64526.4	132652	CCR2
55851	131158	Fibrotic Niche		56811.9	134025	CCL2		61256	132621	CCR2
54288	131165	Injured Epithelia		59487.9	133995	CCL2		62363.4	132540	CCR2
53203	131125	Injured Epithelia		59448.1	133799	CCL2		63131.8	132471	CCR2
54003	134095	Injured Epithelia		59425.6	133794	CCL2		61706.7	132356	CCR2
55905	131154	Blood Vessels		58537.4	133751	CCL2		62683.1	132306	CCR2
54982	131136	Injured Epithelia		56529.1	133762	CCL2		63840.2	132325	CCR2
52859	131157	Injured Epithelia		57314.4	133677	CCL2		64309.4	132181	CCR2
53329	131140	Injured Epithelia		57466.7	133469	CCL2		64309.4	132181	CCR2
55421	131138	Fibrotic Niche		57433.1	133517	CCL2		60924.2	132177	CCR2
52233	131115	Border Region		56771	133486	CCL2		64791.3	132148	CCR2
55760	131133	Fibrotic Niche		56771.1	133486	CCL2		62746.7	131714	CCR2
54580	131117	Injured Epithelia		60270.6	133403	CCL2		61538.1	131706	CCR2
55564	131102	Fibrotic Niche		58750	133425	CCL2		63363.2	131664	CCR2
55814	131139	Fibrotic Niche		58749.5	133424	CCL2		63142.2	131611	CCR2
55668	134080	Injured Epithelia		56532.9	133443	CCL2		62195.9	131518	CCR2
52753	131111	Injured Epithelia		56744.9	133411	CCL2		61983.5	131504	CCR2
53807	131115	Injured Epithelia		56745.3	133411	CCL2		61062.6	131464	CCR2
52490	131132	Fibrotic Niche		59113.3	133296	CCL2		61039.1	131381	CCR2
52419	131107	Fibrotic Niche		59599.5	133289	CCL2		61039.6	131380	CCR2
55028	131116	Injured Epithelia		59831.7	133184	CCL2		64828.7	131402	CCR2
54155	131114	Fibrotic Niche		59452.4	132961	CCL2		62298.9	131381	CCR2
53280	131060	Injured Epithelia		58321.9	132896	CCL2		62012.3	131383	CCR2
53143	131106	Injured Epithelia		57220.8	132880	CCL2		62963.7	131337	CCR2
54265	131115	Fibrotic Niche		59593.2	132872	CCL2		61910.1	131319	CCR2
54859	131120	Injured Epithelia		57226.9	132836	CCL2		63126.8	131212	CCR2
55646	134409	Injured Epithelia		57227.1	132836	CCL2		61758	131082	CCR2
54212	134039	Normal Epithelia		59702.7	132797	CCL2		60798	131094	CCR2
54761	131110	Injured Epithelia		60559	132746	CCL2		62652.4	131063	CCR2
55103	131082	Fibrotic Niche		59082.9	132673	CCL2		62651.6	131063	CCR2
55703	131096	Fibrotic Niche		56821.1	132584	CCL2		63109.3	130907	CCR2
53981	131104	Injured Epithelia		57076	132539	CCL2		64388.6	130967	CCR2
55863	131106	Fibrotic Niche		56621.9	132512	CCL2		63222.3	130875	CCR2
52591	131097	Fibrotic Niche		59505.9	132369	CCL2		64220	130811	CCR2
53094	131070	Injured Epithelia		57447.7	132308	CCL2		63728.8	130776	CCR2
54400	131097	Injured Epithelia		60232.1	132172	CCL2		61597	130533	CCR2
56003	131093	Fibrotic Niche		58757.3	131992	CCL2		61597.2	130533	CCR2
54301	131071	Injured Epithelia		58430.9	131827	CCL2		62485.3	130312	CCR2
53719	134083	Injured Epithelia		58924.2	131877	CCL2		61726	130284	CCR2
53698	131068	Injured Epithelia		56780.4	131898	CCL2		68607.1	134284	CCR2
54809	131079	Injured Epithelia		56501.5	131788	CCL2		66856.3	134219	CCR2
53781	131044	Injured Epithelia		57266.9	131751	CCL2		67681.5	134242	CCR2
54349	131077	Injured Epithelia		56921.2	131771	CCL2		67831.4	134104	CCR2
55788	131053	Fibrotic Niche		58811.4	131691	CCL2		68845.3	133922	CCR2
55466	131075	Fibrotic Niche		57140.5	131711	CCL2		68844.9	133922	CCR2
55919	131069	Fibrotic Niche		57241.3	131605	CCL2		65798	133735	CCR2
56401	131087	Fibrotic Niche		57351	131658	CCL2		69089.9	133602	CCR2
53912	131064	Injured Epithelia		57301.1	131608	CCL2		67974.5	133505	CCR2
53969	131061	Injured Epithelia		59671.6	131498	CCL2		65354.4	133376	CCR2
52921	134063	Injured Epithelia		59660.5	131533	CCL2		65434.4	133358	CCR2
54984	131049	Injured Epithelia		59657.9	131496	CCL2		68528	133275	CCR2
55193	131058	Fibrotic Niche		60273.4	131451	CCL2		68509.3	133236	CCR2
54779	131052	Injured Epithelia		59607.3	131390	CCL2		67504.7	133162	CCR2
55973	131044	Blood Vessels		59768.9	131454	CCL2		67504.7	133161	CCR2
54854	131049	Injured Epithelia		59625	131320	CCL2		65290.7	132939	CCR2
53194	131036	Injured Epithelia		59620	131334	CCL2		66432.1	132911	CCR2
55860	131033	Fibrotic Niche		59584.5	131343	CCL2		67024.1	132921	CCR2
54677	131040	Injured Epithelia		59552.2	131234	CCL2		66741.3	132854	CCR2
52707	131053	Fibrotic Niche		59546.7	131316	CCL2		67059.8	132724	CCR2
53134	131026	Injured Epithelia		59541.7	131316	CCL2		65195.3	132615	CCR2
56299	134085	Blood Vessels		59859	131291	CCL2		65259.2	132458	CCR2
53459	131020	Injured Epithelia		59857.8	131260	CCL2		68834.1	132541	CCR2
53576	131053	Injured Epithelia		59839.5	131263	CCL2		65240.3	132228	CCR2
55722	131013	Fibrotic Niche		59839.7	131263	CCL2		68884.4	132111	CCR2
52558	131028	Fibrotic Niche		59830.7	131278	CCL2		65985.7	131978	CCR2
56131	131018	Fibrotic Niche		59519.9	131260	CCL2		65534	131932	CCR2
54383	131029	Injured Epithelia		57282	131265	CCL2		66012.3	131879	CCR2
56399	131020	Fibrotic Niche		57270.6	131279	CCL2		65358.3	131795	CCR2
54579	131023	Injured Epithelia		57235.2	131255	CCL2		66519.9	131836	CCR2
55132	130973	Fibrotic Niche		57220.5	131292	CCL2		65556.5	131748	CCR2
53555	130994	Injured Epithelia		60049.2	131275	CCL2		65319.5	131694	CCR2
53066	134058	Injured Epithelia		56475.5	131237	CCL2		65517.3	131647	CCR2
52987	130975	Injured Epithelia		57567.9	131231	CCL2		65315.5	131625	CCR2
53679	130976	Injured Epithelia		59538.4	131173	CCL2		68559.9	131507	CCR2
54792	130964	Injured Epithelia		59528.5	131205	CCL2		67991.3	131348	CCR2
55587	130992	Fibrotic Niche		59522.5	131203	CCL2		67723.8	131320	CCR2
56106	130983	Fibrotic Niche		59148.1	131189	CCL2		66422.1	131020	CCR2
52602	130979	Fibrotic Niche		59605.6	131153	CCL2		68647.1	130927	CCR2
53302	130940	Injured Epithelia		59680.4	131112	CCL2		66316.3	130838	CCR2
54303	130987	Injured Epithelia		59845.7	130965	CCL2		66085.4	130741	CCR2
53725	130959	Injured Epithelia		59413.2	131050	CCL2		65729.3	130732	CCR2
55888	130963	Fibrotic Niche		59703.3	130888	CCL2		65658.5	130612	CCR2
53240	134071	Injured Epithelia		59703.2	130888	CCL2		65192.3	130414	CCR2
53809	130904	Injured Epithelia		59740.2	130925	CCL2		66435.3	130398	CCR2
53857	130977	Injured Epithelia		59728.5	130918	CCL2		65651.4	130279	CCR2
53414	130978	Injured Epithelia		60014.8	130887	CCL2		69000.8	130286	CCR2
53133	130932	Injured Epithelia		58605.4	130902	CCL2		70734.6	134275	CCR2
54068	130959	Injured Epithelia		58692.5	130890	CCL2		71840.7	134130	CCR2
55691	130974	Fibrotic Niche		59685	130875	CCL2		70756.3	133966	CCR2
54965	130943	Injured Epithelia		60535.3	130865	CCL2		72433.5	133770	CCR2
55277	130969	Fibrotic Niche		59756	130808	CCL2		71375.9	133535	CCR2
55971	130961	Fibrotic Niche		59746.4	130838	CCL2		72324.6	133531	CCR2
56408	130949	Fibrotic Niche		60082	130833	CCL2		71478.5	133523	CCR2
54678	134047	Injured Epithelia		60015.9	130810	CCL2		69249.8	133356	CCR2
52503	130968	Fibrotic Niche		60007.1	130784	CCL2		71316.3	133291	CCR2
56266	130961	Fibrotic Niche		58782.3	130787	CCL2		72291.2	133141	CCR2
56035	130950	Fibrotic Niche		59694.8	130758	CCL2		69403.9	133143	CCR2
54175	130958	Fibrotic Niche		59781.5	130763	CCL2		72181.3	132849	CCR2
55823	130915	Fibrotic Niche		59879.2	130753	CCL2		72167.9	132741	CCR2
56323	130942	Fibrotic Niche		59504.7	130719	CCL2		71987.2	132492	CCR2
52536	130939	Fibrotic Niche		59580.1	130659	CCL2		71089.8	132546	CCR2
53957	130933	Injured Epithelia		59567.5	130670	CCL2		71759.8	132385	CCR2
55656	130925	Fibrotic Niche		59540.6	130702	CCL2		72680.3	132367	CCR2
53594	130926	Injured Epithelia		57614.2	130688	CCL2		71265	132347	CCR2
53126	134052	Injured Epithelia		59763.9	130638	CCL2		71010.5	132220	CCR2
52621	130910	Fibrotic Niche		56589.2	130624	CCL2		71754.4	132020	CCR2
54535	130895	Injured Epithelia		59641.1	130697	CCL2		70739.1	131933	CCR2
56167	130917	Fibrotic Niche		59391.4	130665	CCL2		70689.3	131835	CCR2
56080	130902	Fibrotic Niche		60024.9	130682	CCL2		70523.8	131826	CCR2
53550	130905	Injured Epithelia		58044.8	130638	CCL2		71029.6	131812	CCR2
55956	130862	Fibrotic Niche		59383.6	130583	CCL2		70241.9	131704	CCR2
55161	130896	Fibrotic Niche		59944.5	130624	CCL2		71638.5	131562	CCR2
53721	130871	Injured Epithelia		59597.1	130616	CCL2		71637.5	131562	CCR2
55543	130872	Fibrotic Niche		59559.9	130576	CCL2		71718.2	131432	CCR2
55294	130883	Fibrotic Niche		59559.9	130575	CCL2		71718.4	131433	CCR2
55356	134042	Injured Epithelia		59556.7	130609	CCL2		69929.2	131412	CCR2
56295	130880	Fibrotic Niche		60062.7	130584	CCL2		70582.1	131121	CCR2
54893	130883	Fibrotic Niche		59959.8	130510	CCL2		70513.1	131122	CCR2
52697	130883	Fibrotic Niche		59270	130467	CCL2		70863.1	130940	CCR2
55709	130898	Fibrotic Niche		59071.8	130456	CCL2		69692.1	130862	CCR2
52512	130878	Fibrotic Niche		56677.8	130430	CCL2		72092.5	130606	CCR2
52357	130876	Border Region		59464.9	130438	CCL2		72092.2	130606	CCR2
52438	130862	Fibrotic Niche		59002.8	130440	CCL2		71825.6	130630	CCR2
55761	130883	Fibrotic Niche		58730.6	130377	CCL2		71791.6	130506	CCR2
56138	130863	Fibrotic Niche		56464.7	130297	CCL2		71080.7	130430	CCR2
52554	130853	Fibrotic Niche		59917.9	130215	CCL2		71661.4	130291	CCR2
53359	134060	Injured Epithelia		63302.2	134336	CCL2		72136.3	130303	CCR2
54981	130862	Injured Epithelia		63070.8	134132	CCL2		69792	130177	CCR2
56404	130864	Fibrotic Niche		61894.7	133908	CCL2		53790.8	130111	CCR2
53857	130865	Injured Epithelia		64934.4	133853	CCL2		52730.4	130022	CCR2
53324	130846	Injured Epithelia		62405.4	133758	CCL2		53115	129894	CCR2
52805	130865	Injured Epithelia		64419.6	133707	CCL2		55898.4	129877	CCR2
53697	130849	Injured Epithelia		64418.5	133706	CCL2		55872.5	129804	CCR2
53068	130843	Injured Epithelia		61763.4	133634	CCL2		52194.3	129816	CCR2
53981	130847	Injured Epithelia		64956.9	133545	CCL2		52193.7	129815	CCR2
55432	130858	Fibrotic Niche		61763.1	133535	CCL2		54202	129776	CCR2
53134	130829	Injured Epithelia		61719.6	133215	CCL2		56058.9	129728	CCR2
53129	134392	Injured Epithelia		60757.3	133259	CCL2		53129.5	129522	CCR2
53536	134041	Injured Epithelia		61499.9	133023	CCL2		55174	129392	CCR2
55606	130847	Fibrotic Niche		61499.1	133022	CCL2		53807.4	129398	CCR2
55674	130847	Fibrotic Niche		63667.1	133078	CCL2		55069.5	129332	CCR2
54174	130840	Fibrotic Niche		63654.9	133053	CCL2		56265.6	129333	CCR2
55159	130805	Fibrotic Niche		60918.1	133035	CCL2		56434.8	129231	CCR2
54429	130806	Injured Epithelia		63088.4	133023	CCL2		52458	129061	CCR2
55041	130804	Fibrotic Niche		63776.8	132999	CCL2		53031.4	129101	CCR2
56427	130820	Fibrotic Niche		63776.7	132999	CCL2		53494.9	128720	CCR2
55864	130802	Fibrotic Niche		63070.2	133007	CCL2		53168.8	128628	CCR2
54277	130817	Fibrotic Niche		60903.5	132686	CCL2		55430.4	128669	CCR2
52664	130812	Fibrotic Niche		61725.2	132536	CCL2		55417.2	128651	CCR2
54428	134040	Normal Epithelia		64105.7	132535	CCL2		56120.9	128560	CCR2
55785	130807	Fibrotic Niche		62841.3	132448	CCL2		53736.2	128584	CCR2
53730	130781	Injured Epithelia		62110	132479	CCL2		52253.6	128549	CCR2
55538	130799	Fibrotic Niche		64167.4	132415	CCL2		52207.3	128311	CCR2
53338	130795	Injured Epithelia		61453.5	132409	CCL2		56069.2	127964	CCR2
52794	130793	Injured Epithelia		62124.4	132338	CCL2		56069	127964	CCR2
55400	130798	Fibrotic Niche		61070.1	132370	CCL2		53962.9	127979	CCR2
56094	130797	Fibrotic Niche		61159.2	132335	CCL2		52278	127806	CCR2
54376	130779	Fibrotic Niche		62739.5	132381	CCL2		55607.9	127771	CCR2
55473	130794	Fibrotic Niche		61718.2	132268	CCL2		52357.3	127803	CCR2
53608	130775	Injured Epithelia		63240.3	132228	CCL2		53248.2	127745	CCR2
56071	134061	Blood Vessels		63223.8	132257	CCL2		52195.7	127713	CCR2
53909	130787	Injured Epithelia		64155.6	132246	CCL2		54287.9	127608	CCR2
55615	130778	Fibrotic Niche		62883.3	132246	CCL2		52765.9	127647	CCR2
54048	130779	Injured Epithelia		62501.7	132103	CCL2		55346.8	127575	CCR2
56130	130762	Fibrotic Niche		63787.9	132096	CCL2		55134	127470	CCR2
54770	130771	Injured Epithelia		61495.2	132039	CCL2		52754.2	127407	CCR2
56358	130760	Fibrotic Niche		63604.6	131980	CCL2		55123.4	127316	CCR2
56416	130758	Fibrotic Niche		63604.5	131980	CCL2		53346.1	127303	CCR2
55944	130749	Fibrotic Niche		64296.6	131997	CCL2		53322.2	127137	CCR2
52656	130764	Injured Epithelia		63556	131727	CCL2		53833.9	127100	CCR2
54286	130752	Fibrotic Niche		62193.9	131692	CCL2		54762.8	127059	CCR2
53176	134055	Injured Epithelia		62540.1	131591	CCL2		55218.8	127008	CCR2
52376	130762	Fibrotic Niche		63081.5	131501	CCL2		55901.3	126938	CCR2
54577	130742	Fibrotic Niche		63544	131425	CCL2		54563.9	126847	CCR2
53142	130726	Injured Epithelia		62817.7	131199	CCL2		54517.8	126709	CCR2
55114	130736	Fibrotic Niche		62965.4	131063	CCL2		52872.7	126679	CCR2
55211	130725	Fibrotic Niche		60911.4	130991	CCL2		52219.9	126665	CCR2
53338	130742	Injured Epithelia		61123.1	131005	CCL2		55663.2	126644	CCR2
54430	130710	Fibrotic Niche		64429.4	130935	CCL2		53001.3	126568	CCR2
54073	130721	Injured Epithelia		63007.6	130880	CCL2		54415.4	126405	CCR2
53056	130717	Injured Epithelia		61009.7	130881	CCL2		53609.2	126354	CCR2
53764	130711	Injured Epithelia		63181.7	130656	CCL2		54692.3	126317	CCR2
55732	134057	Injured Epithelia		63289	130719	CCL2		52259.4	126073	CCR2
56044	130729	Fibrotic Niche		64720.5	130628	CCL2		56059.4	125984	CCR2
53999	130713	Fibrotic Niche		64601.2	130440	CCL2		57507.4	130161	CCR2
52303	130727	Border Region		61850.1	130235	CCL2		57025.4	129942	CCR2
55029	130711	Fibrotic Niche		61849.2	130235	CCL2		58342.9	129869	CCR2
55658	130713	Fibrotic Niche		61561	130239	CCL2		60032	129697	CCR2
55903	130688	Fibrotic Niche		62773.1	130213	CCL2		59721.5	129716	CCR2
52378	130681	Fibrotic Niche		64573	130211	CCL2		59818.6	129627	CCR2
53349	130672	Injured Epithelia		68762.6	134394	CCL2		58356.8	129534	CCR2
55810	130675	Fibrotic Niche		64978.7	134128	CCL2		59304.9	129453	CCR2
52286	130677	Border Region		65744.9	133985	CCL2		59829	129457	CCR2
55296	134047	Injured Epithelia		67931.6	133984	CCL2		57191.7	129348	CCR2
55254	130669	Fibrotic Niche		65117.7	133896	CCL2		57817	129266	CCR2
55985	130685	Fibrotic Niche		65916.2	133758	CCL2		57816.5	129266	CCR2
52858	130657	Injured Epithelia		66997.7	133732	CCL2		56847.9	129094	CCR2
54474	130635	Fibrotic Niche		67170.9	133525	CCL2		56644.7	129146	CCR2
55125	130647	Fibrotic Niche		65226.4	133526	CCL2		58627.9	129146	CCR2
52473	130661	Injured Epithelia		65262.9	133496	CCL2		57132.4	128971	CCR2
53627	130659	Injured Epithelia		65106.3	133405	CCL2		59663.4	128965	CCR2
55746	130668	Fibrotic Niche		68245.3	133418	CCL2		59794.8	128946	CCR2
56402	130671	Fibrotic Niche		68073.4	133273	CCL2		60403	128941	CCR2
54048	130649	Fibrotic Niche		68017.1	133224	CCL2		59436.4	128894	CCR2
54345	134045	Normal Epithelia		68334.8	132957	CCL2		59560.4	128859	CCR2
54927	130644	Fibrotic Niche		68334.8	132957	CCL2		59977.6	128803	CCR2
55393	130640	Fibrotic Niche		68316.5	132841	CCL2		57008.9	128723	CCR2
56302	130659	Fibrotic Niche		68316.4	132841	CCL2		58584.9	128556	CCR2
53156	130622	Injured Epithelia		67173.4	132729	CCL2		57415.3	128556	CCR2
54776	130641	Injured Epithelia		66029.4	132562	CCL2		57710.4	128536	CCR2
56157	130649	Fibrotic Niche		66015.9	132576	CCL2		60558.4	128546	CCR2
53488	130628	Injured Epithelia		67871.3	132611	CCL2		60079.6	128421	CCR2
53960	130621	Fibrotic Niche		68235.9	132442	CCL2		60180.4	128328	CCR2
55657	130640	Fibrotic Niche		68452.3	132238	CCL2		57067	128197	CCR2
52494	130618	Injured Epithelia		68452.6	132238	CCL2		59528.1	128136	CCR2
55848	134026	Injured Epithelia		65966.4	131903	CCL2		59617.5	128105	CCR2
55345	130634	Fibrotic Niche		67866.3	131845	CCL2		59721.1	128101	CCR2
53883	130618	Fibrotic Niche		65502.7	131614	CCL2		59684.6	128110	CCR2
55981	130620	Fibrotic Niche		66482.4	131598	CCL2		57768.3	128091	CCR2
53826	130617	Fibrotic Niche		64977.9	131542	CCL2		60517.4	128091	CCR2
53919	130611	Fibrotic Niche		66254.2	131563	CCL2		60517	128091	CCR2
52381	130602	Fibrotic Niche		65613.7	131403	CCL2		59842.3	128046	CCR2
55537	130633	Fibrotic Niche		67802.6	131382	CCL2		59536.8	127986	CCR2
56358	130620	Fibrotic Niche		66125.3	131312	CCL2		59477.5	127895	CCR2
54173	130628	Fibrotic Niche		66271.8	130917	CCL2		59894.5	127893	CCR2
54605	130614	Fibrotic Niche		67889.1	130885	CCL2		59201.3	127844	CCR2
52849	134040	Injured Epithelia		67889.4	130885	CCL2		57748	127643	CCR2
54740	130625	Injured Epithelia		66255.9	130662	CCL2		59106.5	127649	CCR2
54242	130618	Fibrotic Niche		68282.6	130531	CCL2		58243.5	127585	CCR2
56055	130622	Fibrotic Niche		65856.8	130368	CCL2		56877.3	127521	CCR2
52560	130616	Injured Epithelia		66718.3	130390	CCL2		56877.8	127521	CCR2
52900	130593	Injured Epithelia		66718.6	130391	CCL2		56454.8	127469	CCR2
55021	130611	Fibrotic Niche		71991.8	134240	CCL2		60286.5	126924	CCR2
55876	130581	Fibrotic Niche		72337.9	134139	CCL2		60086	126834	CCR2
55428	130590	Fibrotic Niche		70975.2	134067	CCL2		59980	126511	CCR2
55318	130573	Fibrotic Niche		72107.4	134080	CCL2		58816.4	126320	CCR2
54544	130559	Fibrotic Niche		70255.3	134057	CCL2		59354.6	126211	CCR2
56236	134050	Blood Vessels		71546.1	133994	CCL2		59351.5	126092	CCR2
55747	130592	Fibrotic Niche		72014.2	134028	CCL2		57122.9	125970	CCR2
52801	130575	Injured Epithelia		71630.7	133934	CCL2		57947.7	125952	CCR2
53344	130578	Injured Epithelia		72068	133799	CCL2		62909.9	130084	CCR2
56283	130591	Injured Epithelia		70809.4	133825	CCL2		63684.1	130002	CCR2
55611	130580	Fibrotic Niche		70216.5	133778	CCL2		64664.2	130013	CCR2
54789	130567	Injured Epithelia		71894	133756	CCL2		64664.2	130013	CCR2
53694	130585	Injured Epithelia		72379.9	133580	CCL2		63907.6	130033	CCR2
54036	130571	Fibrotic Niche		72668.8	133740	CCL2		63412.4	129974	CCR2
53610	130555	Injured Epithelia		71174.3	133662	CCL2		64262.7	129999	CCR2
56220	130551	Injured Epithelia		71160.5	133454	CCL2		63025.2	129988	CCR2
53220	134395	Injured Epithelia		72353.1	133447	CCL2		61642.3	129958	CCR2
52560	134034	Border Region		69798	133377	CCL2		64819.8	129925	CCR2
52559	130533	Fibrotic Niche		69797.3	133377	CCL2		61327.6	129876	CCR2
53033	130569	Injured Epithelia		72215.1	133085	CCL2		63064	129822	CCR2
55196	130522	Fibrotic Niche		72566	132301	CCL2		63491.3	129729	CCR2
53338	130536	Injured Epithelia		69624.4	132271	CCL2		63491.2	129729	CCR2
52468	130556	Fibrotic Niche		72555.4	131787	CCL2		64472.2	129783	CCR2
54137	130558	Fibrotic Niche		70145.6	131758	CCL2		63434.1	129784	CCR2
54847	130549	Injured Epithelia		69759.3	131392	CCL2		61451.5	129763	CCR2
53165	130532	Injured Epithelia		72064	131388	CCL2		61080.4	129714	CCR2
54251	130539	Fibrotic Niche		72225.3	131355	CCL2		61080.1	129713	CCR2
55733	130545	Fibrotic Niche		72216.7	131250	CCL2		61751.9	129647	CCR2
54766	134014	Injured Epithelia		72171.7	131311	CCL2		61565	129558	CCR2
56282	130530	Injured Epithelia		72447.9	131283	CCL2		61451.5	129560	CCR2
52679	130551	Fibrotic Niche		71155	131247	CCL2		62446.4	129507	CCR2
54992	130529	Fibrotic Niche		69266.4	131239	CCL2		62965.3	129502	CCR2
55603	130520	Fibrotic Niche		71123.4	130999	CCL2		62036.8	129472	CCR2
52422	130498	Fibrotic Niche		69615.4	130792	CCL2		64056.7	129429	CCR2
54104	130531	Fibrotic Niche		72177.3	130758	CCL2		60924.8	129392	CCR2
54749	130537	Fibrotic Niche		72163.5	130726	CCL2		60921.1	129389	CCR2
52930	130505	Injured Epithelia		71982	130680	CCL2		60918.9	129285	CCR2
54322	130529	Fibrotic Niche		70668.3	130435	CCL2		61591	129201	CCR2
55538	130514	Fibrotic Niche		55867.5	130021	CCL2		61475.1	129181	CCR2
54268	134036	Normal Epithelia		54703.5	130022	CCL2		61475.2	129181	CCR2
53698	130510	Injured Epithelia		54696	129994	CCL2		61068.4	129063	CCR2
55453	130518	Fibrotic Niche		53908.7	129743	CCL2		61610.4	128895	CCR2
54922	130498	Fibrotic Niche		54899.6	129747	CCL2		61910.8	128859	CCR2
53892	130507	Blood Vessels		54456.5	129624	CCL2		61026.5	128784	CCR2
56151	130497	Injured Epithelia		55402.9	129615	CCL2		61015.6	128803	CCR2
54603	130500	Fibrotic Niche		53949.2	129566	CCL2		60890.1	128774	CCR2
54198	130500	Fibrotic Niche		53154.7	129472	CCL2		64737.9	128731	CCR2
55478	130491	Fibrotic Niche		55086	129491	CCL2		61886.3	128689	CCR2
52782	130487	Injured Epithelia		56268.4	129458	CCL2		63905.1	128669	CCR2
55746	130487	Fibrotic Niche		56268.2	129458	CCL2		64578.8	128646	CCR2
54077	133981	Injured Epithelia		52813.5	129311	CCL2		61934.7	128495	CCR2
56218	130461	Injured Epithelia		55078.9	129412	CCL2		63354.8	128519	CCR2
56041	130478	Injured Epithelia		54633	129339	CCL2		62775.7	128434	CCR2
52687	130478	Fibrotic Niche		53863.5	129279	CCL2		63136.9	128368	CCR2
53455	130477	Injured Epithelia		53863.3	129279	CCL2		63316.4	128348	CCR2
53223	130430	Injured Epithelia		53621	129318	CCL2		63788.1	128331	CCR2
54758	130464	Fibrotic Niche		54508.8	129270	CCL2		64105.8	128201	CCR2
53334	130440	Injured Epithelia		54507.2	129266	CCL2		63487	128199	CCR2
53166	130465	Injured Epithelia		53067.7	129261	CCL2		61571.1	128168	CCR2
55979	130462	Injured Epithelia		55243.8	129215	CCL2		64882	128157	CCR2
53490	130449	Injured Epithelia		55128.5	129249	CCL2		62519.4	128074	CCR2
53627	134004	Injured Epithelia		55128.3	129250	CCL2		63882.4	128017	CCR2
56319	130431	Injured Epithelia		53520.3	129047	CCL2		61190.8	127990	CCR2
55355	130428	Fibrotic Niche		52449	128995	CCL2		62040.4	127967	CCR2
52290	130454	Border Region		53201.3	128912	CCL2		62481	127867	CCR2
54611	130420	Fibrotic Niche		54504	128860	CCL2		62323.4	127766	CCR2
53036	130457	Injured Epithelia		55290.5	128807	CCL2		63900.2	127794	CCR2
53156	130418	Injured Epithelia		54988.4	128795	CCL2		61676.4	127757	CCR2
55600	130433	Fibrotic Niche		54951.8	128830	CCL2		61676.4	127757	CCR2
52346	130430	Fibrotic Niche		55873.1	128624	CCL2		62200.7	127746	CCR2
55254	130443	Fibrotic Niche		53965.6	128633	CCL2		61916	127716	CCR2
56119	130441	Injured Epithelia		52814.7	128571	CCL2		61915.2	127715	CCR2
54926	134013	Injured Epithelia		55290.3	128466	CCL2		62315.6	127738	CCR2
53752	130426	Blood Vessels		56358.7	128406	CCL2		62602.6	127673	CCR2
55719	130445	Fibrotic Niche		55214.4	128406	CCL2		62602.6	127673	CCR2
52259	130425	Border Region		52944.2	128408	CCL2		61664	127619	CCR2
52817	130413	Injured Epithelia		53513.1	128283	CCL2		61934.6	127666	CCR2
53884	130418	Blood Vessels		56141.1	128270	CCL2		61934.7	127666	CCR2
52711	130410	Fibrotic Niche		55636	128230	CCL2		60921.3	127585	CCR2
54067	130416	Fibrotic Niche		55172.3	128135	CCL2		61661.1	127445	CCR2
54211	130402	Fibrotic Niche		55172	128135	CCL2		61351.6	127440	CCR2
54798	130401	Fibrotic Niche		54445.4	128140	CCL2		60995.9	127405	CCR2
52951	130407	Injured Epithelia		52907.4	128072	CCL2		63033.9	127357	CCR2
55180	134000	Injured Epithelia		52551.9	127903	CCL2		62460.5	127236	CCR2
54333	130403	Fibrotic Niche		54301.8	127894	CCL2		62928.6	127172	CCR2
55671	130423	Fibrotic Niche		55239.7	127795	CCL2		61895.9	127176	CCR2
54978	130416	Fibrotic Niche		53155.6	127651	CCL2		62463.1	127007	CCR2
55282	130394	Fibrotic Niche		54809.2	127579	CCL2		63836.5	127004	CCR2
55448	130412	Fibrotic Niche		54287.9	127556	CCL2		61875.4	126960	CCR2
55417	130405	Fibrotic Niche		54468.4	127495	CCL2		62372.5	126905	CCR2
55729	130379	Fibrotic Niche		52517.7	127515	CCL2		62071.1	126904	CCR2
53409	130408	Injured Epithelia		53142.3	127541	CCL2		62897.6	126841	CCR2
53325	130366	Injured Epithelia		53141.7	127543	CCL2		62509.6	126854	CCR2
54394	130380	Fibrotic Niche		53105.2	127505	CCL2		62878.2	126762	CCR2
53956	134000	Injured Epithelia		55773.3	127526	CCL2		63226.5	126759	CCR2
55164	130390	Fibrotic Niche		55773	127526	CCL2		61127.5	126777	CCR2
56197	130351	Injured Epithelia		52981.5	127480	CCL2		63511.8	126624	CCR2
53814	130372	Blood Vessels		52981.4	127480	CCL2		61463.1	126691	CCR2
55502	130371	Fibrotic Niche		52736.9	127380	CCL2		61923.5	126648	CCR2
54309	130339	Fibrotic Niche		52918.5	127332	CCL2		62219.5	126430	CCR2
52473	130372	Fibrotic Niche		55130.9	127347	CCL2		62902.8	126375	CCR2
56112	130363	Injured Epithelia		54049.5	127196	CCL2		61486	126266	CCR2
53133	130370	Injured Epithelia		54012.2	127219	CCL2		61486	126266	CCR2
55247	130345	Fibrotic Niche		53508.8	127298	CCL2		61485.3	126180	CCR2
53414	130371	Injured Epithelia		56324.7	127032	CCL2		61784	126225	CCR2
52930	133979	Injured Epithelia		55917.7	126995	CCL2		62061.2	126144	CCR2
53721	130365	Blood Vessels		52446.8	126938	CCL2		64111	126021	CCR2
56245	130316	Injured Epithelia		55143.1	126816	CCL2		61091.1	125929	CCR2
56334	130351	Injured Epithelia		54589.8	126853	CCL2		65405.3	130077	CCR2
53461	130369	Injured Epithelia		54830.9	126869	CCL2		65519.7	129762	CCR2
53572	130369	Injured Epithelia		54177.6	126810	CCL2		68225.2	129854	CCR2
53239	130327	Injured Epithelia		55147.2	126779	CCL2		66630.5	129779	CCR2
54117	130366	Fibrotic Niche		54744.4	126739	CCL2		67721	129606	CCR2
55945	130361	Injured Epithelia		56343.6	126697	CCL2		65774.7	129536	CCR2
56042	130342	Injured Epithelia		53858	126611	CCL2		65789.2	129514	CCR2
53358	130344	Injured Epithelia		55644.5	126558	CCL2		66576.9	129502	CCR2
55696	133918	Injured Epithelia		55644.4	126558	CCL2		65794.8	129301	CCR2
53525	130354	Injured Epithelia		55642.9	126642	CCL2		67507.6	129268	CCR2
52824	130305	Fibrotic Niche		55642.8	126643	CCL2		67209.1	129234	CCR2
53946	130343	Fibrotic Niche		56305	126656	CCL2		67857.6	129201	CCR2
54362	130323	Fibrotic Niche		55844.6	126608	CCL2		67625.2	129123	CCR2
55005	130340	Fibrotic Niche		52266.8	126597	CCL2		65269.5	129085	CCR2
55518	130322	Fibrotic Niche		52677.9	126494	CCL2		65268.8	129083	CCR2
56417	130353	Injured Epithelia		52678	126494	CCL2		68259.6	129063	CCR2
55333	130322	Fibrotic Niche		55912.1	126418	CCL2		68007	129031	CCR2
55579	130330	Fibrotic Niche		55193.3	126474	CCL2		67951.9	128965	CCR2
53815	130313	Blood Vessels		52775	126328	CCL2		65220.5	128962	CCR2
54054	134378	Injured Epithelia		52933.5	126302	CCL2		66936.9	128924	CCR2
55274	134002	Injured Epithelia		54864.8	126284	CCL2		66936.5	128924	CCR2
53878	130293	Fibrotic Niche		55451.1	126078	CCL2		67122.6	128930	CCR2
56407	130307	Injured Epithelia		54201.3	126086	CCL2		66178.7	128882	CCR2
53709	130300	Fibrotic Niche		55315.9	126139	CCL2		65939.9	128808	CCR2
55911	130300	Injured Epithelia		55315.4	126139	CCL2		67813.3	128766	CCR2
54030	130313	Fibrotic Niche		55294.1	126100	CCL2		66135.8	128739	CCR2
52735	130290	Fibrotic Niche		55759.7	126036	CCL2		66375	128702	CCR2
56366	130291	Injured Epithelia		55345.3	125955	CCL2		68224.6	128671	CCR2
54140	130285	Fibrotic Niche		60510.6	130081	CCL2		67385.9	128654	CCR2
54240	130283	Fibrotic Niche		57121.2	129989	CCL2		66926.1	128580	CCR2
54572	130282	Fibrotic Niche		60515	130000	CCL2		66732.6	128508	CCR2
52613	133993	Border Region		58580.8	130037	CCL2		67685.8	128386	CCR2
55050	130279	Fibrotic Niche		58507.1	129968	CCL2		66995.9	128217	CCR2
54434	130289	Fibrotic Niche		60654.3	129843	CCL2		66719.6	128171	CCR2
56317	130261	Injured Epithelia		58143.3	129810	CCL2		65970.2	128089	CCR2
53218	130261	Injured Epithelia		58710.3	129795	CCL2		65273.7	128110	CCR2
53304	130261	Injured Epithelia		60008.2	129741	CCL2		66432.2	128082	CCR2
52416	130284	Fibrotic Niche		59965.3	129742	CCL2		66447.5	127765	CCR2
56055	130249	Injured Epithelia		59966	129720	CCL2		67309	127680	CCR2
55355	130238	Fibrotic Niche		59736.2	129577	CCL2		67551.7	127673	CCR2
53156	130261	Injured Epithelia		59781.4	129586	CCL2		68628.3	127507	CCR2
53489	130268	Fibrotic Niche		58567.2	129505	CCL2		66788.2	127294	CCR2
54721	133965	Injured Epithelia		60228.5	129280	CCL2		66731.4	127215	CCR2
56208	130235	Injured Epithelia		60054.4	129274	CCL2		67376.7	127254	CCR2
53674	130253	Fibrotic Niche		60537.7	129191	CCL2		65835.3	127224	CCR2
55589	130264	Fibrotic Niche		60537.5	129191	CCL2		65835.3	127224	CCR2
52366	130252	Fibrotic Niche		59951.6	129128	CCL2		67821	127164	CCR2
55644	130249	Fibrotic Niche		59395.3	129028	CCL2		68064.5	127080	CCR2
54476	130245	Fibrotic Niche		58400.6	129009	CCL2		66680	126991	CCR2
54028	130260	Fibrotic Niche		57451.6	128976	CCL2		66754.7	126951	CCR2
53382	130240	Fibrotic Niche		56591.9	128915	CCL2		67853.1	126948	CCR2
55093	130243	Fibrotic Niche		59783.6	128753	CCL2		67851.9	126948	CCR2
54379	130226	Fibrotic Niche		57509	128731	CCL2		66016.1	126901	CCR2
54860	133980	Injured Epithelia		56731.9	128608	CCL2		68397.6	126904	CCR2
55720	130249	Fibrotic Niche		57914.1	128548	CCL2		68112.9	126762	CCR2
54739	130230	Fibrotic Niche		60549	128532	CCL2		65227.2	126617	CCR2
56366	130218	Injured Epithelia		57675	128374	CCL2		67773.5	126518	CCR2
53503	130225	Fibrotic Niche		59900.6	128305	CCL2		66357.7	126489	CCR2
52975	130221	Fibrotic Niche		56567.8	128187	CCL2		65689.3	126488	CCR2
55211	130221	Fibrotic Niche		56566.2	128187	CCL2		67124.5	126479	CCR2
55954	130214	Injured Epithelia		59062.8	128203	CCL2		65568.5	126391	CCR2
54001	130214	Fibrotic Niche		59411.2	128090	CCL2		66462.8	126356	CCR2
52498	130219	Fibrotic Niche		59308.1	128008	CCL2		68058.8	126322	CCR2
54162	130212	Fibrotic Niche		59761.8	127986	CCL2		66393.7	126329	CCR2
53300	133979	Injured Epithelia		60630.4	127953	CCL2		68574.2	126213	CCR2
55452	130220	Fibrotic Niche		56631.7	127794	CCL2		69134.3	126113	CCR2
55151	130222	Fibrotic Niche		57451.6	127774	CCL2		68137.8	126169	CCR2
54056	130207	Fibrotic Niche		57000.9	127670	CCL2		66598.5	126009	CCR2
55543	130212	Fibrotic Niche		57243.5	127271	CCL2		67622.5	126115	CCR2
53880	130210	Fibrotic Niche		57205.8	127126	CCL2		65492.5	126088	CCR2
55711	130203	Fibrotic Niche		57072.5	127117	CCL2		68763.4	125955	CCR2
54416	130199	Fibrotic Niche		57072.8	127117	CCL2		71438.7	129859	CCR2
52238	130206	Border Region		60631.9	127121	CCL2		69982.8	129821	CCR2
53677	130196	Fibrotic Niche		60467.9	127054	CCL2		69638.9	129672	CCR2
54335	130202	Fibrotic Niche		56878.9	126985	CCL2		69668.7	129585	CCR2
54353	133976	Normal Epithelia		56831.2	126968	CCL2		70225.9	129353	CCR2
53520	130201	Fibrotic Niche		56830.4	126969	CCL2		71369.5	129160	CCR2
55056	130202	Fibrotic Niche		58262.7	126851	CCL2		70156.4	129110	CCR2
52538	130200	Fibrotic Niche		56929.9	126848	CCL2		71003	129089	CCR2
55416	130201	Fibrotic Niche		56929.6	126849	CCL2		71799.8	129084	CCR2
55134	130196	Fibrotic Niche		56641.7	126417	CCL2		70130.3	129056	CCR2
53942	130198	Fibrotic Niche		59783.3	126473	CCL2		71594.9	129040	CCR2
55876	130196	Fibrotic Niche		58588.8	126445	CCL2		69461.3	128848	CCR2
53615	130195	Blood Vessels		58740.1	126468	CCL2		69461.7	128848	CCR2
53793	133964	Injured Epithelia		57379	126418	CCL2		70629.3	128881	CCR2
55771	133976	Injured Epithelia		59748.6	126359	CCL2		71171.4	128818	CCR2
55344	133943	Injured Epithelia		57219.6	126241	CCL2		70653.2	128721	CCR2
54434	133954	Normal Epithelia		59921.4	126225	CCL2		70652.7	128721	CCR2
54539	134365	Injured Epithelia		58364.5	126164	CCL2		71947.5	128673	CCR2
56109	133945	Blood Vessels		58751.4	125999	CCL2		70505.1	128594	CCR2
53603	133924	Injured Epithelia		58750.8	125997	CCL2		71794.3	128321	CCR2
54678	133915	Injured Epithelia		63767.8	130158	CCL2		70642.3	128247	CCR2
56363	133945	Blood Vessels		63632.3	129826	CCL2		70483.9	128255	CCR2
53211	133932	Fibrotic Niche		61456.9	129729	CCL2		71830.8	128190	CCR2
55276	133917	Injured Epithelia		61926.5	129667	CCL2		71830.9	128190	CCR2
54837	133923	Injured Epithelia		62146.2	129671	CCL2		71528.1	128059	CCR2
54359	133919	Normal Epithelia		63551.4	129685	CCL2		70510.4	128092	CCR2
54865	133890	Injured Epithelia		60771	129677	CCL2		70510.5	128092	CCR2
56151	133928	Blood Vessels		60770.6	129677	CCL2		70268.7	128033	CCR2
52979	134333	Injured Epithelia		64715.8	129592	CCL2		70887.2	127988	CCR2
56207	133914	Injured Epithelia		62286.2	129600	CCL2		69741.8	127822	CCR2
54279	133922	Normal Epithelia		64369.5	129583	CCL2		71500.4	127671	CCR2
53709	133918	Injured Epithelia		60860.6	129530	CCL2		69882.1	127693	CCR2
53332	133914	Fibrotic Niche		63308.3	129513	CCL2		71969.4	127591	CCR2
55026	133911	Injured Epithelia		61295.3	129526	CCL2		71968.8	127591	CCR2
53994	133911	Injured Epithelia		61217.8	129508	CCL2		71675	127593	CCR2
53913	133907	Injured Epithelia		61516.5	129481	CCL2		71673.8	127593	CCR2
52597	133891	Border Region		60841.4	129249	CCL2		72246.4	127607	CCR2
53466	133914	Fibrotic Niche		64332.2	129088	CCL2		69859.5	127598	CCR2
56245	133895	Blood Vessels		60822	129148	CCL2		69858.7	127597	CCR2
54102	134394	Injured Epithelia		61334.2	128933	CCL2		72252.5	127519	CCR2
56129	133902	Injured Epithelia		61087.1	128901	CCL2		70665.1	127447	CCR2
53493	133884	Fibrotic Niche		61282.1	128887	CCL2		70664.8	127446	CCR2
53858	133902	Injured Epithelia		61282	128886	CCL2		71473.2	127394	CCR2
53546	133869	Injured Epithelia		61393.3	128781	CCL2		70868.6	127120	CCR2
55345	133877	Injured Epithelia		63214.1	128707	CCL2		70868.7	127119	CCR2
55928	133876	Injured Epithelia		63254.7	128676	CCL2		71804.2	126989	CCR2
53443	133870	Fibrotic Niche		61129.7	128671	CCL2		71771.4	126542	CCR2
56411	133890	Blood Vessels		64415.6	128643	CCL2		71040.8	126365	CCR2
54305	133864	Normal Epithelia		62826.7	128610	CCL2		70739.3	126128	CCR2
53059	133848	Fibrotic Niche		62511.7	128572	CCL2		69614.1	126120	CCR2
53521	134373	Injured Epithelia		62537.3	128419	CCL2		50913	125737	CCR2
56106	133865	Injured Epithelia		61081.3	128419	CCL2		50940.4	125648	CCR2
54947	133863	Injured Epithelia		63850.3	128369	CCL2		51867.7	125562	CCR2
53622	133805	Injured Epithelia		60814	128327	CCL2		52088.1	125558	CCR2
56157	133858	Injured Epithelia		62561.3	128380	CCL2		51977.1	124967	CCR2
55144	133851	Injured Epithelia		62101.6	128417	CCL2		51749.5	124285	CCR2
53897	133849	Injured Epithelia		63756.3	128352	CCL2		52123.4	124002	CCR2
55762	133836	Injured Epithelia		61818.1	128249	CCL2		51811.1	123210	CCR2
54688	133812	Injured Epithelia		61718.8	128226	CCL2		51762	123163	CCR2
56232	133829	Injured Epithelia		63971.3	128222	CCL2		51746	123002	CCR2
53024	133804	Fibrotic Niche		61701.8	128167	CCL2		51773.9	122798	CCR2
53981	134385	Injured Epithelia		61867.7	128163	CCL2		51760.8	122648	CCR2
55352	133798	Injured Epithelia		63044.3	128009	CCL2		51791.8	122358	CCR2
55214	133824	Injured Epithelia		63911	128019	CCL2		51857.5	122339	CCR2
52763	133806	Fibrotic Niche		63069.4	127978	CCL2		52012.7	122229	CCR2
53823	133823	Injured Epithelia		61497.5	127997	CCL2		51669.2	122216	CCR2
53884	133821	Injured Epithelia		63439.8	128019	CCL2		51669.2	122216	CCR2
55809	133816	Injured Epithelia		61147.7	127950	CCL2		51673.6	122088	CCR2
56173	133811	Injured Epithelia		64068.9	127940	CCL2		52039	122059	CCR2
53251	133810	Fibrotic Niche		63478.5	127809	CCL2		51697.1	121912	CCR2
56119	133807	Injured Epithelia		61000.3	127853	CCL2		53520.2	125852	CCR2
56218	133799	Injured Epithelia		63675.5	127742	CCL2		54592	125811	CCR2
52888	134366	Injured Epithelia		61866.4	127756	CCL2		52686.2	125833	CCR2
53653	134376	Injured Epithelia		62754	127599	CCL2		52535.2	125772	CCR2
54463	133801	Normal Epithelia		63794.4	127662	CCL2		54517	125732	CCR2
55863	133799	Injured Epithelia		63036.5	127670	CCL2		54517	125732	CCR2
54885	133795	Injured Epithelia		62231.5	127583	CCL2		52630.3	125679	CCR2
53456	133779	Fibrotic Niche		61891.8	127575	CCL2		54792.8	125605	CCR2
53527	133775	Fibrotic Niche		64261.2	127526	CCL2		53160.5	125524	CCR2
53911	133782	Injured Epithelia		61608.8	127489	CCL2		52726.7	125397	CCR2
54065	133786	Injured Epithelia		63251.8	127431	CCL2		52254.2	125381	CCR2
54592	133793	Injured Epithelia		64171.7	127386	CCL2		53660.5	125270	CCR2
52659	133754	Fibrotic Niche		61450.2	127297	CCL2		53176.4	125194	CCR2
53292	133754	Fibrotic Niche		62220.1	127316	CCL2		54891.1	125160	CCR2
53710	134368	Injured Epithelia		63145.7	127247	CCL2		55090.8	125152	CCR2
54911	133722	Injured Epithelia		62636.1	127196	CCL2		55254.6	125089	CCR2
55699	133756	Injured Epithelia		63129.8	127171	CCL2		53272.7	125075	CCR2
54299	133750	Normal Epithelia		63235.6	127119	CCL2		53272.4	125075	CCR2
52600	133773	Border Region		60943.3	126931	CCL2		52837.5	125014	CCR2
53814	133727	Injured Epithelia		62810.3	126982	CCL2		52779.1	124965	CCR2
54442	133746	Normal Epithelia		62887	126734	CCL2		55156.2	124922	CCR2
53229	133753	Fibrotic Niche		62546.4	126734	CCL2		55147	124891	CCR2
55379	133709	Injured Epithelia		62541.3	126702	CCL2		53464.2	124813	CCR2
56282	133759	Injured Epithelia		61194.8	126533	CCL2		55524.2	124740	CCR2
52838	133760	Fibrotic Niche		61561.3	126546	CCL2		54365.7	124717	CCR2
52569	134377	Border Region		61660.5	126481	CCL2		54579.6	124639	CCR2
52714	133750	Fibrotic Niche		61720	126477	CCL2		55872.1	124617	CCR2
52930	133730	Fibrotic Niche		61863.6	126415	CCL2		54459.5	124326	CCR2
54213	133740	Normal Epithelia		61293.9	126302	CCL2		53074.5	124322	CCR2
54694	133725	Injured Epithelia		60907.1	126281	CCL2		52675.8	124308	CCR2
53739	133719	Injured Epithelia		61753.6	126253	CCL2		54678.5	124189	CCR2
53581	133699	Fibrotic Niche		64643.4	126138	CCL2		54488.7	124153	CCR2
54250	133723	Normal Epithelia		61020.3	126108	CCL2		53392.4	124142	CCR2
55955	133688	Injured Epithelia		62185.3	126032	CCL2		53391.9	124142	CCR2
53892	133663	Injured Epithelia		61149.5	125948	CCL2		53059.7	124088	CCR2
54181	133706	Normal Epithelia		65379.5	130161	CCL2		53484	124073	CCR2
55926	134383	Blood Vessels		65707.9	130149	CCL2		56238.9	123896	CCR2
55762	133715	Injured Epithelia		68207.4	129998	CCL2		56001.4	123951	CCR2
55810	133712	Injured Epithelia		66299.5	129849	CCL2		52733.5	123856	CCR2
53504	133697	Fibrotic Niche		65809.5	129826	CCL2		52733.7	123856	CCR2
54613	133699	Injured Epithelia		65809.5	129826	CCL2		52852	123876	CCR2
55699	133684	Injured Epithelia		66584.4	129763	CCL2		52586.2	123833	CCR2
56385	133697	Injured Epithelia		64983.1	129772	CCL2		55599.4	123749	CCR2
53010	133684	Fibrotic Niche		66120.7	129761	CCL2		54949.7	123756	CCR2
53091	133691	Fibrotic Niche		65366.9	129714	CCL2		54640	123656	CCR2
54494	133674	Normal Epithelia		68454.1	129692	CCL2		52546.1	123683	CCR2
56107	133698	Injured Epithelia		65026.7	129677	CCL2		53757.2	123675	CCR2
53439	134367	Injured Epithelia		65678.6	129624	CCL2		55550.3	123661	CCR2
56151	133687	Injured Epithelia		68169	129530	CCL2		53606	123624	CCR2
56197	133677	Injured Epithelia		66596.9	129551	CCL2		53706.9	123601	CCR2
54101	133669	Normal Epithelia		65267.4	129533	CCL2		55225.7	123571	CCR2
52711	133687	Fibrotic Niche		66721.7	129448	CCL2		53804.8	123568	CCR2
54241	133661	Normal Epithelia		68546.5	129390	CCL2		52890.1	123588	CCR2
54694	133670	Injured Epithelia		67864.8	129243	CCL2		53440.8	123594	CCR2
54423	133663	Normal Epithelia		67089.2	129083	CCL2		55431.3	123508	CCR2
55185	133672	Injured Epithelia		66824	129134	CCL2		55589.8	123418	CCR2
56011	133647	Injured Epithelia		65397.4	128956	CCL2		55588.8	123418	CCR2
53152	133645	Fibrotic Niche		65220.3	128948	CCL2		52914.7	123300	CCR2
55227	134376	Fibrotic Niche		68651.5	128896	CCL2		52512.6	123250	CCR2
55862	133642	Injured Epithelia		66206	128862	CCL2		55505.5	123082	CCR2
53272	133663	Fibrotic Niche		65163.6	128847	CCL2		54560.5	122984	CCR2
52777	133648	Fibrotic Niche		68104.4	128814	CCL2		52666.1	123033	CCR2
53409	133643	Fibrotic Niche		67332.7	128759	CCL2		53080.9	122954	CCR2
53522	133613	Fibrotic Niche		68197.5	128670	CCL2		54718	122805	CCR2
52703	133633	Fibrotic Niche		65275.6	128592	CCL2		55828.2	122752	CCR2
55781	133646	Injured Epithelia		66892.3	128579	CCL2		52749.8	122660	CCR2
53798	133593	Injured Epithelia		65711.7	128561	CCL2		54087.1	122488	CCR2
54938	133612	Injured Epithelia		67520.4	128607	CCL2		53889	122464	CCR2
54467	133608	Normal Epithelia		65025.1	128286	CCL2		53888.5	122464	CCR2
55551	134370	Injured Epithelia		65024.9	128286	CCL2		55099.6	122312	CCR2
54205	133621	Injured Epithelia		66994.9	128201	CCL2		54940.7	122378	CCR2
54380	133619	Normal Epithelia		66151.5	128165	CCL2		55664.4	122337	CCR2
53253	133614	Fibrotic Niche		65224.8	128130	CCL2		55973.5	122321	CCR2
54709	133588	Injured Epithelia		66075.5	128052	CCL2		52532.8	122335	CCR2
53656	133621	Fibrotic Niche		65955.2	127929	CCL2		52809.2	122041	CCR2
55692	133584	Injured Epithelia		66265.2	127844	CCL2		52781.1	122076	CCR2
52667	133608	Fibrotic Niche		65468	127727	CCL2		55966.5	121716	CCR2
54277	133587	Normal Epithelia		66346.4	127768	CCL2		58542	125798	CCR2
55422	133558	Injured Epithelia		65404.1	127553	CCL2		58039.4	125685	CCR2
56286	133583	Injured Epithelia		67292.1	127459	CCL2		58487.7	125688	CCR2
55479	134361	Injured Epithelia		68952.6	127260	CCL2		60133	125558	CCR2
54908	133583	Injured Epithelia		67210.3	127095	CCL2		58298.1	125453	CCR2
55796	133598	Injured Epithelia		67108.3	126863	CCL2		59380.3	125425	CCR2
52759	133582	Fibrotic Niche		66412.9	126797	CCL2		59366.1	125382	CCR2
53081	133579	Fibrotic Niche		65331.7	126717	CCL2		58809.7	125432	CCR2
54205	133570	Injured Epithelia		67676.9	126763	CCL2		58382.2	125339	CCR2
55643	133567	Injured Epithelia		67197.6	126658	CCL2		58556.7	125328	CCR2
55919	133571	Injured Epithelia		65359.9	126666	CCL2		59999.1	125300	CCR2
54620	133570	Injured Epithelia		65542.3	126496	CCL2		58764.3	125217	CCR2
55097	133563	Injured Epithelia		66257	126299	CCL2		58570.1	125171	CCR2
56089	133580	Injured Epithelia		66290.3	126306	CCL2		56889.8	125122	CCR2
53884	134321	Injured Epithelia		65809.9	126174	CCL2		56618.2	125087	CCR2
54152	133566	Injured Epithelia		64982.8	126141	CCL2		59045.3	125008	CCR2
53877	133540	Injured Epithelia		66601.2	126006	CCL2		56904.8	124775	CCR2
53630	133556	Fibrotic Niche		67839.4	126096	CCL2		56869.4	124687	CCR2
54408	133564	Normal Epithelia		68469.7	125955	CCL2		56651.2	124201	CCR2
52622	133572	Border Region		66010.3	125950	CCL2		57111	124266	CCR2
53263	133541	Fibrotic Niche		71700.9	130124	CCL2		57115.4	124115	CCR2
53999	133530	Injured Epithelia		72128.6	130173	CCL2		57103	124102	CCR2
54256	133526	Normal Epithelia		69615.7	130148	CCL2		57102.8	124102	CCR2
55297	133539	Injured Epithelia		71086.8	130109	CCL2		56599.8	124086	CCR2
53173	133521	Fibrotic Niche		71313.5	130121	CCL2		57696.4	124028	CCR2
56273	134341	Blood Vessels		71883.6	130094	CCL2		57695.8	124028	CCR2
53476	133530	Fibrotic Niche		71425.3	129852	CCL2		60422.8	124009	CCR2
52972	133531	Fibrotic Niche		71041.4	129676	CCL2		57997.9	123792	CCR2
54735	133508	Injured Epithelia		71041.5	129676	CCL2		60576.8	123745	CCR2
55354	133485	Injured Epithelia		72336	129566	CCL2		60058.4	123752	CCR2
52624	133513	Border Region		70138	129582	CCL2		58111.3	123548	CCR2
56098	133513	Injured Epithelia		71245.6	129438	CCL2		58111.1	123548	CCR2
56256	133494	Injured Epithelia		71570.6	129311	CCL2		56691.5	123501	CCR2
56332	133499	Injured Epithelia		70903.4	129304	CCL2		56569.3	123405	CCR2
52722	133511	Fibrotic Niche		71018.7	129237	CCL2		56951.4	123287	CCR2
53055	133498	Fibrotic Niche		72333.3	129076	CCL2		57939.9	123287	CCR2
53478	134389	Injured Epithelia		69792.8	128934	CCL2		57939.8	123287	CCR2
53814	134301	Injured Epithelia		69765.2	128926	CCL2		58554.8	123198	CCR2
55672	133501	Injured Epithelia		69297.1	128867	CCL2		58511.2	123236	CCR2
54112	133507	Injured Epithelia		70812.8	128831	CCL2		59798.3	123140	CCR2
54194	133468	Injured Epithelia		71316.6	128553	CCL2		57420.8	123133	CCR2
54907	133469	Injured Epithelia		70270.3	128378	CCL2		59400	123002	CCR2
54034	133498	Injured Epithelia		70269.9	128378	CCL2		59382.2	123043	CCR2
55032	133506	Injured Epithelia		70939.2	128343	CCL2		59637.7	123017	CCR2
55447	133472	Injured Epithelia		72178.9	128077	CCL2		59636.8	123016	CCR2
53664	133493	Injured Epithelia		71377.3	127996	CCL2		57087.3	122811	CCR2
55769	133507	Injured Epithelia		71375.5	127996	CCL2		59122.6	122839	CCR2
55947	133486	Injured Epithelia		70101.9	127310	CCL2		59631.4	122843	CCR2
56380	134333	Blood Vessels		71167.9	127241	CCL2		58064.9	122707	CCR2
56033	133487	Injured Epithelia		69907.2	127183	CCL2		56742.7	122675	CCR2
56418	133482	Injured Epithelia		69398.4	127092	CCL2		56533.9	122608	CCR2
53236	133474	Fibrotic Niche		70333.9	126826	CCL2		57672.3	122533	CCR2
52799	133461	Fibrotic Niche		71981	126702	CCL2		56760.3	122517	CCR2
52960	133452	Fibrotic Niche		71193.9	126686	CCL2		57919.1	122508	CCR2
54261	133455	Injured Epithelia		71190.2	126673	CCL2		58234.5	122544	CCR2
53788	133457	Injured Epithelia		71179.9	126695	CCL2		59552.4	122549	CCR2
54750	133430	Injured Epithelia		69255.9	126624	CCL2		58847.6	122394	CCR2
53477	133461	Fibrotic Niche		69383.3	126489	CCL2		59844.5	122273	CCR2
55252	133449	Injured Epithelia		72085.8	126497	CCL2		56496.5	122234	CCR2
53088	134285	Injured Epithelia		69318.3	126419	CCL2		56496.5	122233	CCR2
55761	133459	Injured Epithelia		69600.3	126094	CCL2		60694.1	122092	CCR2
55864	133431	Injured Epithelia		69375.7	125983	CCL2		56911.9	122010	CCR2
52688	133440	Fibrotic Niche		51779.5	125088	CCL2		57572.1	121961	CCR2
55027	133439	Injured Epithelia		51357.8	124902	CCL2		56751.2	121861	CCR2
55991	133440	Injured Epithelia		51992.9	124754	CCL2		56999.7	121785	CCR2
55559	133428	Injured Epithelia		51978.5	124725	CCL2		61588.3	125684	CCR2
53945	133408	Injured Epithelia		51926.9	124553	CCL2		62911.7	125470	CCR2
55670	133404	Injured Epithelia		51801.8	123934	CCL2		61669	125435	CCR2
56268	133400	Injured Epithelia		51816.7	123697	CCL2		61073.2	125438	CCR2
56372	133405	Fibrotic Niche		51898.1	123616	CCL2		61952.6	125372	CCR2
55363	134329	Injured Epithelia		51643.5	122936	CCL2		64215.6	125225	CCR2
54895	133380	Injured Epithelia		52039.3	122859	CCL2		64183.9	125250	CCR2
55469	133395	Injured Epithelia		51771.8	122578	CCL2		64781.1	125229	CCR2
55812	133432	Injured Epithelia		51897.5	122504	CCL2		61045.1	125206	CCR2
53669	133416	Injured Epithelia		51656.8	122400	CCL2		61044.8	125207	CCR2
54826	133410	Injured Epithelia		52059.2	121847	CCL2		61856.1	125083	CCR2
54013	133376	Injured Epithelia		51950.9	121795	CCL2		64533.8	125065	CCR2
55100	133387	Injured Epithelia		53224.3	125844	CCL2		61779.3	124798	CCR2
52857	133403	Fibrotic Niche		53791.9	125775	CCL2		61767.4	124774	CCR2
56176	133403	Injured Epithelia		55370.6	125713	CCL2		62962.4	124744	CCR2
54037	133377	Injured Epithelia		54982.7	125657	CCL2		61309.8	124655	CCR2
54615	134329	Injured Epithelia		54114	125590	CCL2		61296.3	124609	CCR2
54790	133338	Injured Epithelia		55390.6	125556	CCL2		62901.1	124583	CCR2
52936	133380	Fibrotic Niche		52418.3	125512	CCL2		62847.3	124580	CCR2
53063	133291	Fibrotic Niche		52417.3	125515	CCL2		63559.6	124449	CCR2
54087	133387	Injured Epithelia		54659.3	125479	CCL2		62810.2	124404	CCR2
55409	133381	Injured Epithelia		52809.2	125407	CCL2		63303.2	124351	CCR2
53000	133378	Fibrotic Niche		53676.9	125361	CCL2		61953.3	124247	CCR2
55256	133368	Injured Epithelia		52556.9	125352	CCL2		62493.9	123977	CCR2
56100	133382	Injured Epithelia		52315.4	125234	CCL2		64788.4	124007	CCR2
52677	133337	Fibrotic Niche		52836.1	125197	CCL2		60989.9	123818	CCR2
53160	133352	Fibrotic Niche		54088.6	125135	CCL2		63357	123705	CCR2
54864	134329	Injured Epithelia		52477.9	125096	CCL2		61498.2	123650	CCR2
53650	133323	Injured Epithelia		53565.3	124994	CCL2		64806.4	123223	CCR2
54356	133350	Injured Epithelia		54962.3	124881	CCL2		61318	123025	CCR2
55635	133341	Injured Epithelia		54962.7	124881	CCL2		61239.9	122826	CCR2
55805	133356	Injured Epithelia		53247	124771	CCL2		61428.2	122804	CCR2
53418	133346	Fibrotic Niche		53483.5	124568	CCL2		60734.6	122779	CCR2
52849	133319	Fibrotic Niche		53079.8	124554	CCL2		64374.5	122678	CCR2
52796	133344	Fibrotic Niche		54887.4	124559	CCL2		63859.2	122639	CCR2
55563	133313	Injured Epithelia		56046	124532	CCL2		63807.2	122605	CCR2
56380	133294	Fibrotic Niche		54607.4	124497	CCL2		64064.7	122551	CCR2
53858	133303	Injured Epithelia		55332.5	124427	CCL2		63743.6	122516	CCR2
54956	134300	Injured Epithelia		55332.4	124426	CCL2		60859.8	122418	CCR2
54853	133302	Injured Epithelia		55198.5	124432	CCL2		61386.4	122369	CCR2
52751	133306	Fibrotic Niche		55814.6	124415	CCL2		64870	122153	CCR2
54715	133320	Injured Epithelia		55814.3	124415	CCL2		64849.8	122067	CCR2
55260	133317	Fibrotic Niche		54062.8	124278	CCL2		64446.4	121836	CCR2
55389	133312	Fibrotic Niche		55280.6	124254	CCL2		67612.6	125903	CCR2
53563	133272	Injured Epithelia		55276.1	124280	CCL2		66128.8	125886	CCR2
52618	133319	Fibrotic Niche		53601.2	124274	CCL2		65851.6	125641	CCR2
56258	133295	Fibrotic Niche		53601.2	124274	CCL2		68861.2	125607	CCR2
53945	133302	Injured Epithelia		56075.6	124258	CCL2		68833.3	125637	CCR2
55975	133306	Injured Epithelia		54074.6	124248	CCL2		65613.5	125555	CCR2
53312	134275	Injured Epithelia		55657.7	124203	CCL2		68775.1	125488	CCR2
53803	133274	Injured Epithelia		53167.6	124201	CCL2		67999.9	125456	CCR2
55871	133256	Injured Epithelia		52715.8	124176	CCL2		67999.6	125456	CCR2
55914	133267	Injured Epithelia		52311.8	124109	CCL2		65164	125437	CCR2
55515	133291	Injured Epithelia		54171.5	124068	CCL2		65159.6	125450	CCR2
54014	133262	Injured Epithelia		55268.9	124045	CCL2		65159.3	125449	CCR2
54107	133266	Injured Epithelia		55268.1	124045	CCL2		68766.4	125400	CCR2
56068	133276	Injured Epithelia		53275.5	124034	CCL2		66666.2	125385	CCR2
53734	133275	Injured Epithelia		54998.3	123969	CCL2		66332.3	125331	CCR2
56317	133254	Fibrotic Niche		52980.4	123958	CCL2		66970.8	125295	CCR2
53391	133234	Fibrotic Niche		55201	123931	CCL2		66751.3	125203	CCR2
53445	134298	Injured Epithelia		55285.7	123922	CCL2		66797.4	125105	CCR2
54378	133249	Injured Epithelia		53705.4	123856	CCL2		67506	125178	CCR2
54484	133245	Injured Epithelia		53768.7	123858	CCL2		66923.4	125147	CCR2
55813	133231	Injured Epithelia		53439.8	123803	CCL2		66562	125078	CCR2
52625	133233	Fibrotic Niche		55190	123710	CCL2		68689.6	125096	CCR2
54609	133241	Injured Epithelia		53923.3	123678	CCL2		66481.2	124892	CCR2
54337	133220	Injured Epithelia		55342.6	123694	CCL2		65825.5	124897	CCR2
55392	133231	Fibrotic Niche		52200.1	123707	CCL2		65825.2	124896	CCR2
53474	133229	Fibrotic Niche		56184.2	123658	CCL2		67959.5	124866	CCR2
54832	133226	Injured Epithelia		52942.9	123693	CCL2		67953.1	124850	CCR2
55162	133231	Fibrotic Niche		54693.6	123674	CCL2		68031.1	124827	CCR2
55482	134302	Injured Epithelia		53612.1	123592	CCL2		66629.2	124744	CCR2
53148	133222	Fibrotic Niche		56032.8	123591	CCL2		69059.7	124735	CCR2
55953	133224	Injured Epithelia		53558.4	123518	CCL2		65340.4	124700	CCR2
55038	133195	Fibrotic Niche		52667.4	123575	CCL2		68913.6	124735	CCR2
55099	133197	Fibrotic Niche		56086.9	123503	CCL2		66196.2	124540	CCR2
55296	133217	Fibrotic Niche		55480.7	123585	CCL2		66688.9	124503	CCR2
55512	133223	Injured Epithelia		55450.4	123517	CCL2		66188.7	124377	CCR2
55687	133220	Injured Epithelia		55411.6	123545	CCL2		68278	124358	CCR2
54552	133222	Injured Epithelia		55404	123546	CCL2		66452.6	124157	CCR2
53662	133180	Injured Epithelia		55071.8	123489	CCL2		66380.8	124059	CCR2
54725	133209	Injured Epithelia		54514.7	123506	CCL2		65589.7	124022	CCR2
53819	134384	Injured Epithelia		52421.7	123393	CCL2		66426	123995	CCR2
55437	134305	Injured Epithelia		53415.6	123326	CCL2		65051.9	124000	CCR2
52951	133197	Fibrotic Niche		55948.5	123224	CCL2		65878	123844	CCR2
53597	133188	Injured Epithelia		55929.9	123247	CCL2		65904.7	123785	CCR2
54414	133172	Injured Epithelia		54446.3	123259	CCL2		66376	123785	CCR2
53241	133190	Fibrotic Niche		53312.4	123205	CCL2		66376.2	123784	CCR2
56154	133199	Injured Epithelia		52627.8	123193	CCL2		66265.8	123602	CCR2
52860	133184	Fibrotic Niche		53448.9	123194	CCL2		68517.4	123564	CCR2
54313	133167	Injured Epithelia		53045.3	123082	CCL2		68814.4	123418	CCR2
55635	133163	Injured Epithelia		55474.4	123037	CCL2		65405.7	123472	CCR2
53349	133163	Fibrotic Niche		56174.4	123052	CCL2		66404.8	122982	CCR2
53059	133144	Fibrotic Niche		54796.7	123014	CCL2		67600.2	123027	CCR2
53477	134281	Injured Epithelia		54523.9	122979	CCL2		65750.9	122708	CCR2
55574	133166	Injured Epithelia		55028.1	122941	CCL2		68432.9	122638	CCR2
55508	133162	Injured Epithelia		54317.4	122880	CCL2		67961.8	122581	CCR2
53178	133158	Fibrotic Niche		55553.7	122811	CCL2		67035.4	122579	CCR2
54442	133142	Injured Epithelia		53786.8	122816	CCL2		68076	122492	CCR2
55856	133144	Injured Epithelia		55196.3	122752	CCL2		67639.6	122352	CCR2
55954	133136	Injured Epithelia		53134.4	122653	CCL2		67144	122331	CCR2
56288	133162	Fibrotic Niche		53658.8	122596	CCL2		66237.2	122248	CCR2
53557	133133	Injured Epithelia		52667.2	122639	CCL2		66177.8	122075	CCR2
56040	133141	Injured Epithelia		54365	122564	CCL2		68586	122082	CCR2
55419	133132	Fibrotic Niche		56152.7	122440	CCL2		66816.8	121965	CCR2
52852	134261	Injured Epithelia		54457.2	122422	CCL2		65549.3	121887	CCR2
54914	133149	Fibrotic Niche		53357.3	122375	CCL2		68683.2	121805	CCR2
56220	133137	Injured Epithelia		52989.8	122367	CCL2		67828.7	121695	CCR2
56140	133132	Injured Epithelia		55824.2	122377	CCL2		70637.6	125836	CCR2
55265	133141	Fibrotic Niche		54537.7	122097	CCL2		71531.5	125785	CCR2
54338	133112	Injured Epithelia		53002.9	122087	CCL2		71816.4	125776	CCR2
52989	133102	Fibrotic Niche		54020	122026	CCL2		70957.9	125670	CCR2
54041	133092	Injured Epithelia		54019.9	122027	CCL2		71340.4	125419	CCR2
55752	133131	Injured Epithelia		54975.5	122017	CCL2		70619.5	125273	CCR2
55160	133117	Fibrotic Niche		56427	122041	CCL2		69607.4	125147	CCR2
53122	133115	Fibrotic Niche		53473.6	122012	CCL2		71549.1	125070	CCR2
54536	134279	Injured Epithelia		54798.8	121977	CCL2		69675.2	124997	CCR2
54102	133108	Injured Epithelia		55901.4	121929	CCL2		70440.5	124880	CCR2
55460	133098	Injured Epithelia		55846.3	121948	CCL2		69579.9	124811	CCR2
53953	133097	Injured Epithelia		53474.1	121868	CCL2		70280.2	124529	CCR2
56272	133112	Fibrotic Niche		53707.7	121838	CCL2		70855.7	124520	CCR2
53224	133095	Fibrotic Niche		54316.2	121754	CCL2		70498.1	124407	CCR2
53645	133080	Injured Epithelia		53760	121716	CCL2		69508.4	124416	CCR2
52660	133104	Fibrotic Niche		54699.9	121665	CCL2		69549.8	124415	CCR2
53504	133030	Injured Epithelia		58059	125893	CCL2		70921.5	124362	CCR2
55010	133064	Fibrotic Niche		58059.1	125893	CCL2		70758.2	124302	CCR2
54553	133086	Injured Epithelia		58241.4	125840	CCL2		70758.6	124302	CCR2
55659	134286	Injured Epithelia		58661.9	125820	CCL2		71249.2	124002	CCR2
55590	133085	Injured Epithelia		57838.1	125618	CCL2		70418.1	123942	CCR2
55861	133075	Injured Epithelia		60482.7	125560	CCL2		70419.9	123843	CCR2
55513	133083	Injured Epithelia		60481.5	125560	CCL2		70413.8	123852	CCR2
53036	133071	Fibrotic Niche		59945.3	125520	CCL2		70413.8	123851	CCR2
54781	133073	Injured Epithelia		58762	125510	CCL2		70077.8	123520	CCR2
56407	133079	Fibrotic Niche		57448	125423	CCL2		71381.9	123481	CCR2
53560	133049	Injured Epithelia		60343.8	125470	CCL2		70105.3	123339	CCR2
55256	133065	Fibrotic Niche		58032.5	125416	CCL2		70943	123218	CCR2
54426	133027	Injured Epithelia		60055	125302	CCL2		69900.8	123211	CCR2
52620	133032	Fibrotic Niche		57903.7	125267	CCL2		70097.6	123174	CCR2
54852	134270	Injured Epithelia		56818.3	125270	CCL2		69613.5	123118	CCR2
54639	133067	Injured Epithelia		57988.4	125235	CCL2		71177.9	123082	CCR2
56341	133062	Fibrotic Niche		56934.2	125231	CCL2		69359.5	122934	CCR2
54360	133053	Injured Epithelia		57004.2	125126	CCL2		70510	122841	CCR2
55118	133053	Fibrotic Niche		57051.9	124820	CCL2		69674.6	122681	CCR2
55333	133050	Fibrotic Niche		57653.1	124720	CCL2		69993.7	122608	CCR2
55548	133052	Injured Epithelia		56799.5	124241	CCL2		70052.9	122384	CCR2
55943	133049	Injured Epithelia		57142.3	124165	CCL2		69754.9	122316	CCR2
53748	133024	Injured Epithelia		57142.2	124165	CCL2		69370.5	122200	CCR2
54901	133041	Fibrotic Niche		60416.5	123978	CCL2		69719.6	121995	CCR2
56422	133036	Fibrotic Niche		57354.4	123893	CCL2		70233.4	121964	CCR2
55507	134274	Injured Epithelia		60587.7	123670	CCL2		70968.9	121892	CCR2
53580	133010	Injured Epithelia		56777.9	123603	CCL2		70179.3	121882	CCR2
53212	133010	Fibrotic Niche		58159.2	123559	CCL2		71373.7	121709	CCR2
52838	133024	Fibrotic Niche		58138.2	123603	CCL2		51547.1	121524	CCR2
55892	133011	Injured Epithelia		56664.8	123472	CCL2		50777.6	121490	CCR2
53013	133017	Fibrotic Niche		57470.4	123309	CCL2		51619.1	121108	CCR2
53315	133006	Injured Epithelia		58433.1	123295	CCL2		51405.2	120966	CCR2
56124	133017	Fibrotic Niche		58433.1	123295	CCL2		51546.6	120959	CCR2
53658	133004	Injured Epithelia		56980.8	123225	CCL2		51545.7	120958	CCR2
53830	133019	Injured Epithelia		59772.7	123219	CCL2		51639.4	120863	CCR2
53461	132988	Injured Epithelia		57726.3	123077	CCL2		52167.4	120794	CCR2
55594	134274	Injured Epithelia		58378.5	123065	CCL2		51896.2	120463	CCR2
55254	132993	Fibrotic Niche		58739.3	123027	CCL2		51896.6	120463	CCR2
56314	132997	Fibrotic Niche		58241.9	122979	CCL2		51476.8	120335	CCR2
52739	132980	Fibrotic Niche		58366.7	122963	CCL2		52104	120100	CCR2
56403	132990	Fibrotic Niche		60159.8	122765	CCL2		51916.1	120032	CCR2
53898	133001	Injured Epithelia		59926.8	122785	CCL2		51718.6	120026	CCR2
55680	133009	Injured Epithelia		57946.4	122683	CCL2		51624.7	119999	CCR2
55172	132994	Fibrotic Niche		60564.5	122627	CCL2		51919.4	119808	CCR2
54012	132981	Injured Epithelia		57462.1	122618	CCL2		51271.2	119643	CCR2
55329	132968	Injured Epithelia		58900.8	122522	CCL2		51271.4	119643	CCR2
55577	132987	Injured Epithelia		58225.2	122594	CCL2		51537.4	119631	CCR2
55277	134262	Injured Epithelia		56469.1	122542	CCL2		51570.9	119473	CCR2
55965	132973	Injured Epithelia		58874.6	122464	CCL2		51740.5	119168	CCR2
54388	132970	Injured Epithelia		57954.7	122439	CCL2		52147.8	119111	CCR2
56227	132975	Fibrotic Niche		57953.1	122439	CCL2		51958.5	119118	CCR2
53039	132960	Fibrotic Niche		56967.1	122307	CCL2		51129.2	119146	CCR2
53131	132953	Fibrotic Niche		59462.2	122336	CCL2		51896.5	119028	CCR2
52984	132956	Fibrotic Niche		57241	122290	CCL2		51658.9	118954	CCR2
54295	132979	Injured Epithelia		57548.2	122095	CCL2		51065.1	118935	CCR2
54460	132927	Injured Epithelia		57216.6	122134	CCL2		51721.2	118840	CCR2
56330	132941	Fibrotic Niche		56891.4	122138	CCL2		51346.3	118573	CCR2
53660	132924	Injured Epithelia		59964.2	122064	CCL2		52035.8	118483	CCR2
55341	134258	Injured Epithelia		56931.5	121999	CCL2		52126	118361	CCR2
53210	132923	Injured Epithelia		57067.9	121945	CCL2		51695.4	118395	CCR2
54206	132946	Injured Epithelia		60205.6	121924	CCL2		51831.8	118293	CCR2
55248	132932	Fibrotic Niche		58498.2	121819	CCL2		51168.6	118261	CCR2
52809	132937	Fibrotic Niche		56923.4	121802	CCL2		51121.5	117928	CCR2
55700	132939	Injured Epithelia		61017.6	125706	CCL2		51453.9	117818	CCR2
53884	132911	Injured Epithelia		62091.5	125620	CCL2		51172	117686	CCR2
55921	132908	Injured Epithelia		62037.7	125647	CCL2		52174.1	117633	CCR2
55375	132923	Injured Epithelia		62620.3	125462	CCL2		51854.9	117473	CCR2
55161	132918	Injured Epithelia		63052.8	125348	CCL2		53812.2	121510	CCR2
54849	132919	Fibrotic Niche		63052.3	125349	CCL2		53057.6	121330	CCR2
53918	134385	Injured Epithelia		64446	125348	CCL2		54456.7	121374	CCR2
55723	134269	Injured Epithelia		63377.4	125257	CCL2		54456.7	121374	CCR2
53472	132882	Injured Epithelia		62297.5	125171	CCL2		54850.5	121274	CCR2
52862	132909	Fibrotic Niche		61150	125091	CCL2		53734.4	121252	CCR2
54016	132888	Injured Epithelia		61219.8	124968	CCL2		52888.3	121139	CCR2
55730	132904	Injured Epithelia		63833.4	124950	CCL2		54856.5	121059	CCR2
56004	132872	Injured Epithelia		63827	124972	CCL2		53860.6	120951	CCR2
55297	132867	Injured Epithelia		63798.8	124922	CCL2		56298.6	120911	CCR2
52998	132898	Fibrotic Niche		64777.7	124933	CCL2		56280.9	120894	CCR2
53208	132874	Injured Epithelia		63375.9	124639	CCL2		56386.5	120854	CCR2
54097	132881	Injured Epithelia		61407.2	124611	CCL2		55242.3	120839	CCR2
53272	132879	Injured Epithelia		63919.1	124498	CCL2		52437.9	120760	CCR2
54364	134275	Injured Epithelia		63800.7	124479	CCL2		55207.7	120840	CCR2
53316	132880	Injured Epithelia		62049.9	124458	CCL2		55394.4	120697	CCR2
55485	132892	Injured Epithelia		62048.9	124459	CCL2		54826.1	120702	CCR2
53383	132858	Injured Epithelia		64546.9	124114	CCL2		52947.9	120641	CCR2
54999	132868	Injured Epithelia		64203.7	124073	CCL2		54525	120633	CCR2
54501	132856	Injured Epithelia		63223	123716	CCL2		53297.1	120548	CCR2
55646	132884	Injured Epithelia		63984	123720	CCL2		54042	120535	CCR2
55237	132860	Injured Epithelia		61692.6	123647	CCL2		53036.7	120532	CCR2
53646	132845	Injured Epithelia		62467.5	123369	CCL2		56264.3	120373	CCR2
54867	132861	Fibrotic Niche		64394.5	123233	CCL2		55142.9	120214	CCR2
54777	132871	Injured Epithelia		64251.1	123101	CCL2		54965.8	120234	CCR2
54713	134239	Injured Epithelia		64833.8	122869	CCL2		55241.7	120157	CCR2
55963	132812	Fibrotic Niche		62841.5	122844	CCL2		55850.1	120172	CCR2
56101	132848	Fibrotic Niche		63505.4	122771	CCL2		55058.7	120154	CCR2
54417	132837	Injured Epithelia		62457.7	122570	CCL2		55231.3	120161	CCR2
52982	132845	Fibrotic Niche		63703.3	122376	CCL2		55824.9	119993	CCR2
53269	132839	Injured Epithelia		64328.8	122390	CCL2		53408.3	119984	CCR2
53453	132817	Injured Epithelia		64502.2	122321	CCL2		54895.8	119834	CCR2
54275	132838	Injured Epithelia		64464.7	122372	CCL2		53262.6	119827	CCR2
55361	132839	Injured Epithelia		64464.5	122371	CCL2		54199.1	119807	CCR2
55602	132802	Injured Epithelia		61465.6	122283	CCL2		52376.8	119652	CCR2
54375	132844	Injured Epithelia		64844.2	122223	CCL2		55896.5	119676	CCR2
55404	134233	Injured Epithelia		60789.3	122180	CCL2		53504.5	119664	CCR2
52961	132802	Fibrotic Niche		61842.7	122119	CCL2		52519.2	119649	CCR2
55679	132827	Injured Epithelia		62286.9	122068	CCL2		55319.1	119615	CCR2
55227	132803	Injured Epithelia		64808.7	122036	CCL2		53655.5	119525	CCR2
55735	132818	Fibrotic Niche		63502.3	121969	CCL2		52376.8	119539	CCR2
54897	132807	Blood Vessels		64454.4	121862	CCL2		55770.9	119390	CCR2
53712	132772	Injured Epithelia		63236.6	121832	CCL2		56436.6	119327	CCR2
53203	132777	Injured Epithelia		68883.8	125890	CCL2		55860.7	119230	CCR2
54317	132804	Injured Epithelia		66486.2	125824	CCL2		55635.3	119237	CCR2
54386	132798	Injured Epithelia		68321.4	125432	CCL2		52858.6	119189	CCR2
53131	132803	Injured Epithelia		69019.9	125453	CCL2		55288.3	119166	CCR2
56009	134253	Blood Vessels		68594.3	125294	CCL2		55288.3	119166	CCR2
52873	132804	Fibrotic Niche		66589.2	125313	CCL2		56279.4	119107	CCR2
55092	132788	Injured Epithelia		67894.9	125349	CCL2		52738.2	119043	CCR2
56185	132769	Fibrotic Niche		69104.2	125269	CCL2		53149.6	119014	CCR2
56242	132772	Fibrotic Niche		67958.8	125264	CCL2		55577.1	118921	CCR2
55261	132777	Injured Epithelia		65169	125260	CCL2		52463.7	118733	CCR2
55863	132780	Fibrotic Niche		68061.6	125040	CCL2		55313.9	118666	CCR2
54476	132780	Injured Epithelia		66316.2	124947	CCL2		55312.6	118665	CCR2
53629	132761	Injured Epithelia		66578.9	124986	CCL2		52243.8	118662	CCR2
53340	132789	Injured Epithelia		66093.1	124886	CCL2		53619.2	118589	CCR2
55324	132752	Injured Epithelia		68782.4	124869	CCL2		52616	118568	CCR2
55056	134240	Injured Epithelia		66109.6	124853	CCL2		52872.5	118604	CCR2
55460	132761	Injured Epithelia		68080.7	124627	CCL2		54514.5	118451	CCR2
53377	132755	Injured Epithelia		66980.2	124582	CCL2		54513.9	118450	CCR2
54387	132742	Injured Epithelia		68107.5	124472	CCL2		53186.6	118477	CCR2
53217	132739	Injured Epithelia		68507.4	124484	CCL2		52321.6	118371	CCR2
55653	132758	Injured Epithelia		66455.9	124527	CCL2		53136	118218	CCR2
56032	132726	Fibrotic Niche		67985.2	124491	CCL2		54960.6	118191	CCR2
54292	132745	Injured Epithelia		65809.1	124482	CCL2		55548.3	118231	CCR2
53446	132717	Injured Epithelia		65532.7	124453	CCL2		55235.2	118062	CCR2
54559	132744	Injured Epithelia		65088.2	124376	CCL2		55623.2	118082	CCR2
54884	132739	Fibrotic Niche		65088.4	124376	CCL2		55289.5	118038	CCR2
53913	134250	Injured Epithelia		67070.6	124318	CCL2		53627.9	118056	CCR2
53301	132746	Injured Epithelia		69029.4	124266	CCL2		54409.1	117853	CCR2
53881	132734	Injured Epithelia		67672.7	124046	CCL2		55905.8	117782	CCR2
54460	132722	Injured Epithelia		65683.5	124042	CCL2		54927	117744	CCR2
54182	132728	Injured Epithelia		66962.5	123958	CCL2		52368	117693	CCR2
55862	132730	Fibrotic Niche		67340.4	124001	CCL2		54270	117409	CCR2
52976	132707	Fibrotic Niche		67097.4	123943	CCL2		58522.6	121622	CCR2
55255	132708	Injured Epithelia		66261.6	123757	CCL2		59858.2	121649	CCR2
55504	132695	Injured Epithelia		68117.9	123775	CCL2		60181.4	121637	CCR2
55832	132708	Fibrotic Niche		66142	123805	CCL2		57724.9	121576	CCR2
54998	132691	Injured Epithelia		67214.1	123700	CCL2		57398.4	121385	CCR2
54008	134243	Injured Epithelia		67214.1	123700	CCL2		57918.5	121390	CCR2
53345	132671	Injured Epithelia		65622.1	123720	CCL2		59891.6	121347	CCR2
53619	132683	Injured Epithelia		65254.2	123679	CCL2		60067	121349	CCR2
54368	132680	Injured Epithelia		65165.5	123681	CCL2		58264.3	121041	CCR2
55344	132684	Injured Epithelia		65165.8	123682	CCL2		59299.3	120924	CCR2
56081	132692	Fibrotic Niche		65616.6	123583	CCL2		59618	120983	CCR2
53121	132681	Injured Epithelia		65586.4	123543	CCL2		58011.1	120982	CCR2
56131	132669	Fibrotic Niche		68341.5	123528	CCL2		58341.4	120906	CCR2
55743	132634	Injured Epithelia		67743.7	123507	CCL2		58725.1	120864	CCR2
55286	132639	Injured Epithelia		68123.8	123339	CCL2		56795.6	120847	CCR2
53223	132619	Injured Epithelia		67616.8	123321	CCL2		58597	120824	CCR2
55541	134250	Injured Epithelia		64973.7	123285	CCL2		58605.9	120806	CCR2
55663	132674	Injured Epithelia		67897.3	123226	CCL2		58314.2	120681	CCR2
54444	132643	Injured Epithelia		67568.9	123162	CCL2		58842.5	120703	CCR2
54133	132653	Injured Epithelia		68021.2	123122	CCL2		57908.5	120669	CCR2
55440	132663	Injured Epithelia		67657.1	123140	CCL2		59201.4	120585	CCR2
54038	132639	Injured Epithelia		65078.3	123069	CCL2		59465.8	120579	CCR2
53910	132634	Injured Epithelia		67958.4	122968	CCL2		57664.6	120453	CCR2
53803	132636	Injured Epithelia		67490.9	122907	CCL2		59794.6	120458	CCR2
56367	132641	Fibrotic Niche		67374.5	122896	CCL2		59792.8	120456	CCR2
53566	132602	Injured Epithelia		68689.2	122875	CCL2		60158.7	120435	CCR2
53645	132621	Injured Epithelia		68385.4	122892	CCL2		59296.1	120372	CCR2
55518	134205	Injured Epithelia		68385.4	122892	CCL2		57638.1	120386	CCR2
55380	132594	Injured Epithelia		65679.9	122851	CCL2		57801.6	120156	CCR2
56011	132636	Fibrotic Niche		68068.4	122821	CCL2		60440.3	120204	CCR2
53437	132599	Injured Epithelia		66439.4	122791	CCL2		58656.4	120156	CCR2
54539	132626	Injured Epithelia		66431.1	122783	CCL2		57430	120061	CCR2
53186	132599	Injured Epithelia		68686.4	122767	CCL2		58533.5	119977	CCR2
53128	132618	Injured Epithelia		66139.4	122707	CCL2		58187.9	119975	CCR2
54358	132589	Injured Epithelia		65122.1	122610	CCL2		57964.3	119909	CCR2
52626	132629	Fibrotic Niche		66174.1	122616	CCL2		60688.7	119909	CCR2
55177	132617	Injured Epithelia		65512.4	122562	CCL2		59863.7	119803	CCR2
55821	132613	Fibrotic Niche		65068.8	122460	CCL2		56528	119627	CCR2
54461	134381	Injured Epithelia		65226	122448	CCL2		56527.9	119627	CCR2
53567	134212	Injured Epithelia		66501.9	122445	CCL2		58484	119592	CCR2
53352	132574	Injured Epithelia		66308	122456	CCL2		58303.8	119313	CCR2
55312	132571	Injured Epithelia		68617.2	122275	CCL2		58400.5	119326	CCR2
55135	132578	Injured Epithelia		66952.5	122206	CCL2		60241.9	119232	CCR2
54417	132543	Injured Epithelia		65649.3	122204	CCL2		57657.7	119163	CCR2
55551	132578	Injured Epithelia		67643.6	122238	CCL2		56599.9	119191	CCR2
53718	132571	Injured Epithelia		68393.3	122225	CCL2		56862.1	119088	CCR2
54054	132563	Injured Epithelia		67793.5	122134	CCL2		59791	118990	CCR2
55433	132553	Injured Epithelia		66478.1	122131	CCL2		59825.2	118948	CCR2
53927	132565	Injured Epithelia		67073	122103	CCL2		56595.7	118912	CCR2
54575	132571	Injured Epithelia		65135.8	122065	CCL2		60063.4	118854	CCR2
54368	134235	Injured Epithelia		65526.5	121988	CCL2		58135.2	118704	CCR2
55848	132563	Fibrotic Niche		65069.1	122022	CCL2		57080	118489	CCR2
53642	132551	Injured Epithelia		68828.6	121916	CCL2		57210.2	118482	CCR2
55663	132561	Injured Epithelia		65612.5	121788	CCL2		57367.3	118281	CCR2
53444	132505	Injured Epithelia		65612.8	121788	CCL2		60327	118259	CCR2
54904	132537	Blood Vessels		67166.9	121853	CCL2		56564	118119	CCR2
53600	132508	Injured Epithelia		67822.8	121791	CCL2		57041.4	118192	CCR2
55798	132533	Fibrotic Niche		68671.3	121722	CCL2		57033.7	118152	CCR2
56365	132546	Fibrotic Niche		69553	125826	CCL2		57025.3	118156	CCR2
53221	132489	Injured Epithelia		69935.4	125701	CCL2		56823.2	118008	CCR2
56248	132535	Fibrotic Niche		70543.5	125676	CCL2		59309	118072	CCR2
53496	134222	Injured Epithelia		71627.1	125576	CCL2		58759.6	117992	CCR2
53547	132489	Injured Epithelia		70516.8	125299	CCL2		57229.5	117660	CCR2
53769	132534	Injured Epithelia		71371.1	125294	CCL2		60255.1	117543	CCR2
54311	132519	Injured Epithelia		69615.2	125209	CCL2		56483.9	117501	CCR2
54097	132508	Injured Epithelia		70785.5	125184	CCL2		63521.7	121564	CCR2
53934	132499	Injured Epithelia		69950.6	125170	CCL2		62537.1	121477	CCR2
53685	132498	Injured Epithelia		71697.2	125028	CCL2		64910.6	121458	CCR2
54729	132486	Fibrotic Niche		69951.4	124923	CCL2		64910.5	121457	CCR2
55921	132497	Fibrotic Niche		71194.5	124865	CCL2		62885.7	121389	CCR2
55484	132476	Injured Epithelia		69482.2	124804	CCL2		61691.7	121298	CCR2
53746	132492	Injured Epithelia		69517.4	124682	CCL2		61919.9	121299	CCR2
54932	134211	Injured Epithelia		71023.3	124478	CCL2		64715.3	121167	CCR2
53472	132433	Injured Epithelia		70428.6	124434	CCL2		63350.4	121107	CCR2
53807	132491	Injured Epithelia		71564.3	124406	CCL2		63225.5	121098	CCR2
55140	132496	Injured Epithelia		71704.1	124399	CCL2		63578	120883	CCR2
55968	132493	Fibrotic Niche		71703.8	124400	CCL2		64890.5	120764	CCR2
52790	132448	Fibrotic Niche		71084.4	124237	CCL2		61790.8	120725	CCR2
55351	132475	Injured Epithelia		70268.9	124156	CCL2		62144.3	120718	CCR2
52818	132418	Fibrotic Niche		71298.6	124151	CCL2		62084.6	120561	CCR2
52873	132429	Fibrotic Niche		70382.7	123932	CCL2		62084	120560	CCR2
53975	132467	Injured Epithelia		69947.9	123950	CCL2		63958.3	120443	CCR2
53636	132449	Injured Epithelia		70882.5	123880	CCL2		63264.9	120445	CCR2
55703	134214	Injured Epithelia		69870	123855	CCL2		60982.4	120383	CCR2
53851	132448	Injured Epithelia		70600.6	123701	CCL2		63683.9	120282	CCR2
55249	132463	Injured Epithelia		69979.1	123704	CCL2		61818	120240	CCR2
53375	132437	Injured Epithelia		70131.6	123633	CCL2		63925.5	120189	CCR2
55978	132437	Fibrotic Niche		70100.7	123601	CCL2		62853.9	120090	CCR2
54294	132441	Injured Epithelia		70592.5	123618	CCL2		61316.4	120061	CCR2
56197	132428	Fibrotic Niche		71636.2	123587	CCL2		63165.3	120087	CCR2
54147	132431	Injured Epithelia		70642.8	123254	CCL2		61080.1	119997	CCR2
53755	132414	Injured Epithelia		71306.9	123097	CCL2		64878.6	119935	CCR2
54198	132429	Injured Epithelia		70590.5	123089	CCL2		63334	119855	CCR2
55911	132431	Fibrotic Niche		70961.5	123022	CCL2		61718.4	119727	CCR2
53213	134216	Injured Epithelia		69410	123012	CCL2		61932.1	119688	CCR2
55283	132424	Injured Epithelia		71429.9	122757	CCL2		63119.2	119676	CCR2
53340	132415	Injured Epithelia		71137.1	122685	CCL2		64582	119667	CCR2
53546	132395	Injured Epithelia		71901.8	122626	CCL2		61712.4	119611	CCR2
54837	132421	Fibrotic Niche		71583.1	122602	CCL2		61268.7	119580	CCR2
52975	132409	Fibrotic Niche		71583.4	122602	CCL2		62354.1	119478	CCR2
52909	132397	Fibrotic Niche		69351.8	122565	CCL2		61408.9	119389	CCR2
54033	132413	Injured Epithelia		71406.3	122409	CCL2		62276.9	119321	CCR2
53199	132397	Injured Epithelia		70872.4	122351	CCL2		64579.1	119267	CCR2
53265	132404	Injured Epithelia		71862.4	122347	CCL2		61205.7	119214	CCR2
55450	132388	Injured Epithelia		71127.9	122141	CCL2		61120.8	119117	CCR2
52943	134192	Injured Epithelia		71125.4	122141	CCL2		62696.4	119040	CCR2
54230	132399	Injured Epithelia		69256.9	122100	CCL2		64182.9	118810	CCR2
56067	132401	Fibrotic Niche		69713.3	121990	CCL2		64385.6	118780	CCR2
55526	132385	Injured Epithelia		69571.3	121954	CCL2		61061	118692	CCR2
54658	132403	Fibrotic Niche		69673	121827	CCL2		64221.2	118592	CCR2
52431	132388	Border Region		70473.4	121678	CCL2		63328.3	118452	CCR2
54579	132401	Injured Epithelia		51564.3	121473	CCL2		61302.1	118461	CCR2
56124	132369	Fibrotic Niche		51563.8	121473	CCL2		60839.1	118269	CCR2
53634	132350	Injured Epithelia		52008.2	121482	CCL2		64451.8	118148	CCR2
54291	132354	Injured Epithelia		51620.4	121341	CCL2		60727.3	118154	CCR2
53556	132331	Injured Epithelia		52137.2	121187	CCL2		64505.8	118082	CCR2
53716	134186	Injured Epithelia		51490.4	121185	CCL2		62400.5	117977	CCR2
54026	132352	Injured Epithelia		51380.2	121039	CCL2		63206.1	117795	CCR2
55666	132369	Injured Epithelia		51565.1	120976	CCL2		64421.3	117759	CCR2
54490	132356	Injured Epithelia		52178.5	120932	CCL2		60954	117663	CCR2
56287	132355	Fibrotic Niche		51601.9	120636	CCL2		63284.4	117695	CCR2
53961	132337	Injured Epithelia		51925.4	120478	CCL2		61587.4	117573	CCR2
53017	132349	Fibrotic Niche		52022	120328	CCL2		60983.1	117572	CCR2
56397	132356	Fibrotic Niche		51638.1	120330	CCL2		63465.1	117450	CCR2
53400	132359	Injured Epithelia		52054.6	120269	CCL2		67984.9	121637	CCR2
53260	132328	Injured Epithelia		52005	120279	CCL2		66590	121617	CCR2
54674	132343	Fibrotic Niche		51424	120256	CCL2		65478.1	121539	CCR2
53837	134215	Injured Epithelia		51423.9	120256	CCL2		68973.4	121428	CCR2
54939	132357	Fibrotic Niche		51786.6	120287	CCL2		67789.9	121377	CCR2
52789	132348	Fibrotic Niche		51799.1	120182	CCL2		65504.5	121296	CCR2
53756	132326	Injured Epithelia		51702	120162	CCL2		69092.8	121275	CCR2
54407	132332	Injured Epithelia		51835.1	120119	CCL2		67139.3	121204	CCR2
52910	132312	Fibrotic Niche		51427.8	119987	CCL2		65357.8	121290	CCR2
53478	132313	Injured Epithelia		51125.9	119758	CCL2		68361	121219	CCR2
54579	132338	Fibrotic Niche		51943.5	119747	CCL2		66221.5	121217	CCR2
55486	132319	Injured Epithelia		51974.5	119680	CCL2		66854.2	121094	CCR2
54207	132311	Injured Epithelia		51090.6	118815	CCL2		66846.6	121038	CCR2
55099	132316	Injured Epithelia		51502.3	118537	CCL2		68585.4	121027	CCR2
55603	134222	Injured Epithelia		51137.5	118427	CCL2		66304.5	120898	CCR2
54724	132328	Fibrotic Niche		51560.2	118362	CCL2		67695.2	120897	CCR2
54503	132316	Injured Epithelia		51560.1	118363	CCL2		65007.2	120783	CCR2
55564	132302	Injured Epithelia		51342.5	118228	CCL2		65108.4	120682	CCR2
53423	132315	Injured Epithelia		51411.3	118020	CCL2		65957.6	120713	CCR2
53806	132329	Injured Epithelia		51892.3	117629	CCL2		66982.4	120651	CCR2
54926	132306	Fibrotic Niche		51353.4	117470	CCL2		67222.1	120627	CCR2
53233	132268	Injured Epithelia		56013.3	121511	CCL2		68298.3	120594	CCR2
52641	132296	Fibrotic Niche		55826.2	121516	CCL2		65081.2	120484	CCR2
54321	132301	Injured Epithelia		54185.2	121358	CCL2		66010	120333	CCR2
55212	132297	Injured Epithelia		53535.2	121240	CCL2		66509.7	120292	CCR2
54695	134408	Injured Epithelia		53535.1	121239	CCL2		68316.5	120301	CCR2
55355	134159	Injured Epithelia		55973.2	121157	CCL2		66895.2	120190	CCR2
53350	132303	Injured Epithelia		55664.8	121153	CCL2		65056.5	120088	CCR2
54896	132283	Fibrotic Niche		53616.9	121142	CCL2		67197.5	120020	CCR2
52786	132283	Fibrotic Niche		54908.1	120991	CCL2		68822.6	119949	CCR2
55783	132298	Fibrotic Niche		54312.8	120926	CCL2		66355.7	119966	CCR2
52542	132274	Fibrotic Niche		55124.3	120863	CCL2		65848.1	119840	CCR2
53594	132273	Injured Epithelia		53482.2	120788	CCL2		66131.1	119864	CCR2
52854	132300	Fibrotic Niche		55290.4	120751	CCL2		66657.6	119810	CCR2
53944	132261	Injured Epithelia		53168.6	120744	CCL2		67942.9	119823	CCR2
56426	132274	Fibrotic Niche		53167.8	120744	CCL2		65693	119820	CCR2
53011	132278	Fibrotic Niche		54826.7	120645	CCL2		65819.2	119757	CCR2
55966	134177	Blood Vessels		54900	120608	CCL2		65131.5	119757	CCR2
53134	132285	Fibrotic Niche		54188.7	120539	CCL2		65131.2	119757	CCR2
53749	132256	Injured Epithelia		55232.6	120430	CCL2		68755.3	119697	CCR2
56383	132274	Fibrotic Niche		55296.1	120390	CCL2		67340.1	119605	CCR2
54737	132261	Fibrotic Niche		53349.3	120317	CCL2		67223.1	119579	CCR2
56127	132245	Fibrotic Niche		53349.6	120317	CCL2		65709.6	119435	CCR2
54558	132271	Fibrotic Niche		55609.5	120254	CCL2		66532.2	119373	CCR2
52863	132246	Fibrotic Niche		53560.2	120241	CCL2		65888.2	119427	CCR2
53495	132235	Injured Epithelia		52259.7	120175	CCL2		67503.2	118925	CCR2
54830	132254	Fibrotic Niche		54673.6	120133	CCL2		65743.3	118860	CCR2
55524	132232	Injured Epithelia		54657.3	120131	CCL2		65296.1	118880	CCR2
53778	134197	Injured Epithelia		54646.3	120161	CCL2		66698.3	118775	CCR2
55990	132255	Fibrotic Niche		53498.7	120133	CCL2		65229.7	118686	CCR2
55168	132227	Injured Epithelia		55827.6	120162	CCL2		68030.7	118631	CCR2
52441	132249	Border Region		53885.8	120023	CCL2		65524.7	118670	CCR2
55075	132240	Fibrotic Niche		54757.1	120033	CCL2		65501	118683	CCR2
53890	132228	Injured Epithelia		53118.9	119984	CCL2		65500.8	118683	CCR2
55256	132228	Injured Epithelia		55696.5	119943	CCL2		67352.3	118587	CCR2
53075	132248	Fibrotic Niche		55696.6	119943	CCL2		68726.3	118443	CCR2
55729	132251	Fibrotic Niche		55292.9	119922	CCL2		66818.9	118406	CCR2
53543	132196	Injured Epithelia		55629.5	119876	CCL2		67448.1	118382	CCR2
55774	132226	Fibrotic Niche		55175.8	119879	CCL2		67447.7	118382	CCR2
54573	134176	Injured Epithelia		53124	119818	CCL2		67712.3	118349	CCR2
53270	132195	Injured Epithelia		53092	119805	CCL2		67712.1	118349	CCR2
53620	132210	Injured Epithelia		53092.1	119806	CCL2		66778.1	118328	CCR2
56401	132200	Fibrotic Niche		53056.9	119783	CCL2		69111.9	118304	CCR2
56029	132213	Fibrotic Niche		52933.9	119778	CCL2		68495.5	118304	CCR2
52377	132202	Border Region		55766.3	119789	CCL2		68171.9	118284	CCR2
56121	132158	Fibrotic Niche		53456.3	119712	CCL2		66877.4	118308	CCR2
56242	132206	Fibrotic Niche		54069.2	119748	CCL2		67001.1	118041	CCR2
55295	132198	Injured Epithelia		54272.4	119689	CCL2		68527.7	118063	CCR2
55785	132187	Fibrotic Niche		53857.9	119726	CCL2		67864.1	117983	CCR2
55561	132173	Injured Epithelia		52427.5	119589	CCL2		66656	117879	CCR2
54738	134175	Injured Epithelia		53927.7	119587	CCL2		66656.2	117879	CCR2
53143	132186	Fibrotic Niche		54362.8	119587	CCL2		65712.3	117685	CCR2
53382	132200	Injured Epithelia		54167.8	119550	CCL2		67325	117647	CCR2
53030	132190	Fibrotic Niche		54135.3	119510	CCL2		68183.6	117540	CCR2
53753	132194	Injured Epithelia		52400.6	119492	CCL2		67124.8	117519	CCR2
55228	132161	Injured Epithelia		54614.3	119481	CCL2		70649.1	121473	CCR2
54228	132172	Injured Epithelia		54612.3	119483	CCL2		70373.1	121375	CCR2
52554	132152	Fibrotic Niche		53759.4	119471	CCL2		69309.4	121334	CCR2
52304	132165	Border Region		53759.5	119471	CCL2		71678.9	121149	CCR2
55840	132165	Fibrotic Niche		52311.1	119440	CCL2		69901.7	120982	CCR2
52940	132116	Fibrotic Niche		52432.5	119383	CCL2		71013.7	120969	CCR2
53452	134196	Injured Epithelia		54752.4	119360	CCL2		71013.5	120968	CCR2
53973	132153	Injured Epithelia		54902	119370	CCL2		69752.9	120855	CCR2
55934	132165	Fibrotic Niche		55369.1	119236	CCL2		71000.5	120764	CCR2
53013	132109	Fibrotic Niche		52883	119179	CCL2		69509.4	120706	CCR2
54933	132147	Fibrotic Niche		52775	119120	CCL2		69451.9	120659	CCR2
54048	132154	Injured Epithelia		56243.7	119158	CCL2		69965.3	120641	CCR2
54479	132100	Fibrotic Niche		55323	119139	CCL2		70068.7	120426	CCR2
56012	132136	Fibrotic Niche		54910.9	119143	CCL2		70152.1	120370	CCR2
56412	132114	Fibrotic Niche		55630.2	119088	CCL2		70862.5	120257	CCR2
53781	132127	Injured Epithelia		53877.7	119047	CCL2		71626.2	120286	CCR2
55636	132137	Injured Epithelia		54016.2	119006	CCL2		70454.5	120222	CCR2
54506	134192	Injured Epithelia		52757	118989	CCL2		70454.6	120221	CCR2
53883	132154	Injured Epithelia		52560.4	118996	CCL2		71498.8	120097	CCR2
55110	132149	Injured Epithelia		53433.2	118791	CCL2		72031.7	120069	CCR2
52397	132091	Border Region		52572.4	118833	CCL2		70467.8	120027	CCR2
55296	132107	Injured Epithelia		52971.8	118789	CCL2		69296.1	119891	CCR2
55962	132117	Fibrotic Niche		52930.7	118825	CCL2		70743.4	119810	CCR2
53570	132116	Injured Epithelia		52533.9	118797	CCL2		69643	119401	CCR2
54856	132121	Fibrotic Niche		52764.4	118764	CCL2		70542.2	119373	CCR2
54537	132116	Fibrotic Niche		52722.4	118751	CCL2		71408.4	119377	CCR2
53866	132096	Injured Epithelia		56166.4	118674	CCL2		70929.8	119302	CCR2
52857	132106	Fibrotic Niche		54445.3	118668	CCL2		70457.1	119188	CCR2
53025	134169	Injured Epithelia		55395	118654	CCL2		71124.4	119217	CCR2
55449	132115	Injured Epithelia		53444.7	118619	CCL2		71951.7	118934	CCR2
55199	132095	Injured Epithelia		55060.9	118549	CCL2		70545.6	118883	CCR2
52321	132081	Border Region		55059.7	118550	CCL2		70513.5	118893	CCR2
53250	132104	Fibrotic Niche		52893.3	118575	CCL2		71468.5	118810	CCR2
55015	132104	Fibrotic Niche		56327.4	118569	CCL2		72312.8	118685	CCR2
55709	132100	Fibrotic Niche		56302.7	118514	CCL2		70315.5	118696	CCR2
55772	132098	Fibrotic Niche		54588.2	118564	CCL2		70315.9	118696	CCR2
56354	132097	Fibrotic Niche		52903.5	118549	CCL2		70388.9	118680	CCR2
53512	132078	Fibrotic Niche		52629.3	118450	CCL2		71961.8	118642	CCR2
55372	132094	Injured Epithelia		56280	118435	CCL2		70324	118555	CCR2
54008	134175	Injured Epithelia		54326.9	118296	CCL2		69771.3	118446	CCR2
53156	132086	Fibrotic Niche		55534.3	118338	CCL2		71744.4	118409	CCR2
55546	132063	Injured Epithelia		54449.4	118273	CCL2		70399.3	118379	CCR2
53705	132086	Injured Epithelia		52794.3	118280	CCL2		72140.3	118374	CCR2
54737	132087	Fibrotic Niche		54668.6	118150	CCL2		72491	118275	CCR2
54202	132082	Injured Epithelia		54978.2	118120	CCL2		71869.6	118198	CCR2
52485	132081	Fibrotic Niche		52788.6	118070	CCL2		71247	117952	CCR2
52438	132088	Border Region		54710.9	118094	CCL2		71480.5	117789	CCR2
53978	132072	Injured Epithelia		54784.8	117902	CCL2		71579.2	117726	CCR2
54863	132072	Fibrotic Niche		55395.3	117850	CCL2		71623.1	117592	CCR2
52911	132077	Fibrotic Niche		54655.7	117827	CCL2		69406.7	117559	CCR2
53136	134181	Injured Epithelia		54639.5	117809	CCL2		70748.9	117417	CCR2
55632	132066	Injured Epithelia		54639.7	117809	CCL2		70141.4	117453	CCR2
53301	132051	Fibrotic Niche		52512.2	117773	CCL2		51029.1	116956	CCR2
55091	132067	Fibrotic Niche		52512.8	117774	CCL2		51657.6	116467	CCR2
56106	132039	Fibrotic Niche		54804.4	117778	CCL2		51260.2	116264	CCR2
55048	132056	Fibrotic Niche		55836.2	117709	CCL2		51221.3	116142	CCR2
54545	132019	Fibrotic Niche		54643.9	117747	CCL2		50871.7	116129	CCR2
55437	132040	Injured Epithelia		55347.2	117710	CCL2		51413.8	116023	CCR2
56026	132031	Fibrotic Niche		55346.6	117710	CCL2		51248.2	115964	CCR2
53066	132026	Fibrotic Niche		54223.2	117667	CCL2		50977.4	115840	CCR2
54004	132037	Fibrotic Niche		56194	117621	CCL2		50902.1	115644	CCR2
55306	134401	Injured Epithelia		52566.3	117636	CCL2		50959.6	115577	CCR2
53957	134128	Injured Epithelia		54718.9	117591	CCL2		51065.4	115588	CCR2
52460	131993	Border Region		52420.4	117580	CCL2		50668.5	115510	CCR2
56181	132011	Fibrotic Niche		53587.8	117588	CCL2		50707.8	115561	CCR2
55678	132024	Fibrotic Niche		56048.5	117544	CCL2		51815.8	114719	CCR2
56306	132014	Fibrotic Niche		53944.9	117557	CCL2		52135.6	114518	CCR2
55325	131981	Injured Epithelia		53945.1	117558	CCL2		52187.5	114339	CCR2
54415	131987	Fibrotic Niche		54221.3	117575	CCL2		51557.9	114307	CCR2
55801	132012	Fibrotic Niche		54219.6	117558	CCL2		50522.6	114041	CCR2
52997	131975	Fibrotic Niche		56014.3	117463	CCL2		51318.2	114103	CCR2
56367	131997	Fibrotic Niche		54731.5	117472	CCL2		50642.1	114064	CCR2
56417	131956	Fibrotic Niche		52607.1	117448	CCL2		51469.9	114063	CCR2
55466	134170	Injured Epithelia		54696.1	117446	CCL2		50921	113742	CCR2
55083	131992	Fibrotic Niche		54696.1	117446	CCL2		50536.9	113492	CCR2
55750	131969	Fibrotic Niche		59114.2	121605	CCL2		52094.7	113493	CCR2
52888	131971	Fibrotic Niche		58433.9	121590	CCL2		50758.7	113433	CCR2
55917	131982	Fibrotic Niche		58567.9	121574	CCL2		51684.4	113389	CCR2
55973	131972	Fibrotic Niche		60062.3	121379	CCL2		50637	113341	CCR2
53234	131985	Fibrotic Niche		58484.5	121402	CCL2		51586.5	113249	CCR2
55852	131965	Fibrotic Niche		60443.8	121273	CCL2		56215.3	117395	CCR2
56121	131954	Fibrotic Niche		59191.1	121136	CCL2		53288.9	117355	CCR2
55245	131962	Injured Epithelia		57471.6	121116	CCL2		56031.1	117342	CCR2
53453	131959	Fibrotic Niche		57626	121139	CCL2		54393.3	117288	CCR2
53293	134155	Injured Epithelia		57464.7	121055	CCL2		52575.1	117228	CCR2
53056	131922	Fibrotic Niche		57733.6	120994	CCL2		54589.4	117226	CCR2
56006	131940	Fibrotic Niche		57717.2	120988	CCL2		53927.3	117218	CCR2
56219	131946	Fibrotic Niche		60133.3	120902	CCL2		53922.1	117144	CCR2
54479	131893	Fibrotic Niche		58045.6	120876	CCL2		52927.2	117068	CCR2
56048	131936	Fibrotic Niche		57270.7	120795	CCL2		52888	116975	CCR2
56351	131944	Fibrotic Niche		59764.4	120756	CCL2		55045.2	116923	CCR2
53212	131933	Fibrotic Niche		56924.6	120726	CCL2		53882.2	116875	CCR2
54577	131895	Fibrotic Niche		57921.4	120713	CCL2		52312.2	116856	CCR2
55123	131931	Fibrotic Niche		59494.4	120641	CCL2		55844.5	116783	CCR2
55670	131932	Fibrotic Niche		59486.3	120624	CCL2		53147.7	116789	CCR2
55260	134136	Injured Epithelia		56728.9	120578	CCL2		52556.9	116801	CCR2
53630	131937	Fibrotic Niche		59003.2	120462	CCL2		52554.2	116804	CCR2
53510	131929	Fibrotic Niche		57088.4	120296	CCL2		52367.5	116714	CCR2
53560	131930	Fibrotic Niche		56590.2	120302	CCL2		53733.6	116720	CCR2
53778	131937	Fibrotic Niche		56584.6	120328	CCL2		54965.8	116658	CCR2
54260	131913	Fibrotic Niche		57225.5	120254	CCL2		56095.2	116668	CCR2
54072	131926	Fibrotic Niche		57225.5	120254	CCL2		55960.8	116491	CCR2
55856	131879	Fibrotic Niche		58517.6	120277	CCL2		55679	116579	CCR2
56101	131871	Fibrotic Niche		56546.5	120169	CCL2		54091.3	116542	CCR2
55768	131910	Fibrotic Niche		60061.6	120150	CCL2		54091.5	116542	CCR2
52406	131859	Border Region		56740.2	120104	CCL2		52995.8	116358	CCR2
55620	134186	Injured Epithelia		59004.1	120134	CCL2		53640.4	116374	CCR2
53467	131901	Fibrotic Niche		57322.7	120033	CCL2		55112.1	116268	CCR2
53976	131903	Fibrotic Niche		58937.1	119992	CCL2		56272.4	116200	CCR2
56242	131886	Fibrotic Niche		56847	119948	CCL2		55623.7	116203	CCR2
53820	131883	Fibrotic Niche		59022	119921	CCL2		55623.7	116204	CCR2
56346	131869	Fibrotic Niche		57449	119809	CCL2		52238.3	116072	CCR2
55535	131886	Fibrotic Niche		60453.6	119804	CCL2		53633.6	116121	CCR2
55717	131885	Fibrotic Niche		58946.7	119718	CCL2		55684.2	116038	CCR2
55972	131865	Fibrotic Niche		57679.1	119561	CCL2		55003.7	116052	CCR2
52720	131871	Fibrotic Niche		58397.5	119470	CCL2		55765.4	115988	CCR2
52993	131853	Fibrotic Niche		58373.1	119488	CCL2		52504.9	116014	CCR2
54793	134145	Injured Epithelia		56858.5	119502	CCL2		54109.4	115966	CCR2
55078	131855	Fibrotic Niche		58613	119488	CCL2		52328.5	115908	CCR2
52486	131852	Fibrotic Niche		58321.5	119503	CCL2		52327.1	115908	CCR2
52837	131847	Fibrotic Niche		59006.7	119522	CCL2		55649.6	115750	CCR2
55344	131805	Fibrotic Niche		57535.2	119506	CCL2		56397	115727	CCR2
55676	131854	Fibrotic Niche		59371.4	119461	CCL2		55412.8	115698	CCR2
53499	131855	Fibrotic Niche		58980.5	119399	CCL2		55378.6	115683	CCR2
55455	131855	Blood Vessels		56749.7	119346	CCL2		53498.4	115570	CCR2
54967	131841	Fibrotic Niche		56688.3	119357	CCL2		56389.8	115596	CCR2
53326	131823	Fibrotic Niche		58798.1	119382	CCL2		53737.1	115500	CCR2
54082	131835	Fibrotic Niche		58695.8	119276	CCL2		53737.8	115499	CCR2
53685	134162	Injured Epithelia		58566.5	119175	CCL2		55108.9	115404	CCR2
55058	131834	Fibrotic Niche		58566.2	119175	CCL2		53117.4	115468	CCR2
56281	131826	Fibrotic Niche		59123.5	119148	CCL2		54387.7	115422	CCR2
52566	131811	Fibrotic Niche		56846.3	119171	CCL2		55223.1	115415	CCR2
53836	131816	Fibrotic Niche		59100.9	119115	CCL2		55602.8	115396	CCR2
55715	131816	Fibrotic Niche		57146.2	119039	CCL2		55602.3	115396	CCR2
53762	131815	Fibrotic Niche		57447.4	119075	CCL2		56074.5	115402	CCR2
55849	131816	Fibrotic Niche		57440.4	119074	CCL2		55269.1	115359	CCR2
53978	131814	Fibrotic Niche		60581.2	119048	CCL2		55268.8	115359	CCR2
53595	131806	Fibrotic Niche		60514.9	119061	CCL2		52913.3	115175	CCR2
52641	131788	Fibrotic Niche		59068.6	118950	CCL2		52740	115174	CCR2
55864	134144	Blood Vessels		59169.3	118898	CCL2		54970.3	114973	CCR2
53166	131796	Fibrotic Niche		59625.3	118960	CCL2		55607	114981	CCR2
54842	131808	Fibrotic Niche		60186.5	118936	CCL2		56425.8	114874	CCR2
55996	131781	Fibrotic Niche		56667.7	118756	CCL2		56424.8	114874	CCR2
54643	131796	Fibrotic Niche		56456.3	118660	CCL2		55460.4	114878	CCR2
55666	131772	Fibrotic Niche		56637.4	118658	CCL2		53608.8	114825	CCR2
55392	131796	Blood Vessels		57232.9	118610	CCL2		56006.4	114877	CCR2
54359	131786	Fibrotic Niche		59773.5	118593	CCL2		54302.4	114847	CCR2
55439	131773	Fibrotic Niche		59771.8	118592	CCL2		54824.1	114635	CCR2
54264	131786	Fibrotic Niche		57636.3	118490	CCL2		54006.6	114456	CCR2
56165	131765	Fibrotic Niche		58915.5	118477	CCL2		53999.4	114442	CCR2
54153	134121	Injured Epithelia		57146.4	118340	CCL2		52388.2	114431	CCR2
54445	131773	Fibrotic Niche		56625.6	118368	CCL2		55819.8	114407	CCR2
54574	131769	Injured Epithelia		56614.7	118369	CCL2		55713.2	114205	CCR2
54026	131758	Fibrotic Niche		59135.4	118346	CCL2		56352.3	114114	CCR2
56104	131732	Fibrotic Niche		57350.5	118272	CCL2		55044.8	114042	CCR2
56244	131768	Fibrotic Niche		56681.7	118268	CCL2		53807.8	113969	CCR2
54956	131756	Fibrotic Niche		57294.9	118160	CCL2		55224.6	113936	CCR2
53408	131725	Fibrotic Niche		57115.9	118058	CCL2		55346.5	113893	CCR2
55752	131757	Fibrotic Niche		59397	118050	CCL2		52986.4	113820	CCR2
53249	131752	Fibrotic Niche		59182	117838	CCL2		54926.3	113657	CCR2
54119	131744	Injured Epithelia		56574.1	117900	CCL2		55382.4	113657	CCR2
55589	134125	Injured Epithelia		56574.6	117900	CCL2		55272.7	113510	CCR2
55042	131760	Fibrotic Niche		56804.3	117865	CCL2		54139.4	113457	CCR2
52458	131720	Fibrotic Niche		60565.4	117748	CCL2		54640.7	113464	CCR2
55095	131738	Fibrotic Niche		59740.2	117619	CCL2		54765	113324	CCR2
53891	131721	Fibrotic Niche		58662.3	117675	CCL2		53414.8	113262	CCR2
55157	131736	Blood Vessels		59585	117561	CCL2		53818.7	113155	CCR2
53506	131726	Fibrotic Niche		59584.8	117561	CCL2		53772.1	113222	CCR2
52995	131743	Fibrotic Niche		58514.2	117494	CCL2		59607.2	117327	CCR2
55918	131734	Fibrotic Niche		58601.7	117481	CCL2		57368.9	117266	CCR2
53715	131713	Fibrotic Niche		58823.3	117410	CCL2		58767.1	117248	CCR2
53352	131704	Fibrotic Niche		63547	121508	CCL2		60642	117240	CCR2
55346	134401	Injured Epithelia		64922.8	121525	CCL2		60578.8	117166	CCR2
53353	134149	Injured Epithelia		60763.2	121439	CCL2		58381.4	117045	CCR2
55411	131682	Fibrotic Niche		60714.8	121449	CCL2		58469.6	117070	CCR2
52900	131720	Fibrotic Niche		62871.8	121262	CCL2		58332.5	117007	CCR2
56000	131693	Fibrotic Niche		63366.9	121288	CCL2		60210.6	117020	CCR2
54569	131691	Injured Epithelia		61633	121161	CCL2		59394.7	116883	CCR2
55611	131705	Fibrotic Niche		62355.6	121052	CCL2		58741.4	116704	CCR2
53017	131702	Fibrotic Niche		62353.3	121053	CCL2		57536.2	116685	CCR2
53225	131719	Fibrotic Niche		63259.4	120967	CCL2		58374.8	116632	CCR2
53468	131702	Fibrotic Niche		61978.1	120942	CCL2		60430	116609	CCR2
56250	131696	Fibrotic Niche		64810	120811	CCL2		60414.7	116671	CCR2
54393	131701	Injured Epithelia		61713.8	120615	CCL2		57913.4	116578	CCR2
53609	134163	Injured Epithelia		61021.7	120624	CCL2		57812	116511	CCR2
55018	131704	Fibrotic Niche		62180	120633	CCL2		56584	116552	CCR2
55784	131698	Fibrotic Niche		62167.9	120620	CCL2		56504.7	116528	CCR2
54014	131663	Injured Epithelia		64096.4	120313	CCL2		60029.2	116438	CCR2
55673	131687	Fibrotic Niche		62029.6	120219	CCL2		58108.2	116392	CCR2
55509	131693	Fibrotic Niche		63174.3	120170	CCL2		59437.6	116332	CCR2
53272	131668	Fibrotic Niche		63298.2	120175	CCL2		60700.9	116270	CCR2
56171	131655	Fibrotic Niche		64888.4	120124	CCL2		56650.7	116189	CCR2
54285	131661	Injured Epithelia		64574.3	120138	CCL2		60662.1	116136	CCR2
54456	131654	Injured Epithelia		63650.3	120141	CCL2		57035.8	116092	CCR2
56368	131666	Fibrotic Niche		61068.9	120136	CCL2		59063.1	115922	CCR2
54679	134138	Injured Epithelia		63918.6	120066	CCL2		58510.8	115820	CCR2
52376	131609	Border Region		63901.4	120003	CCL2		59628.2	115729	CCR2
53218	131667	Fibrotic Niche		63894.7	120016	CCL2		57538.9	115766	CCR2
53843	131639	Fibrotic Niche		63879.1	119986	CCL2		56881.3	115675	CCR2
55897	131644	Fibrotic Niche		62261.3	119925	CCL2		58070.3	115676	CCR2
52832	131644	Fibrotic Niche		63709.1	119913	CCL2		56652.5	115570	CCR2
53069	131645	Fibrotic Niche		64702.6	119840	CCL2		57861.6	115458	CCR2
52662	131645	Blood Vessels		61302.6	119738	CCL2		60299.5	115370	CCR2
55929	131627	Fibrotic Niche		62048.7	119559	CCL2		57163.3	115396	CCR2
56088	131638	Fibrotic Niche		61059	119546	CCL2		57163.5	115395	CCR2
55616	131629	Fibrotic Niche		64696.3	119410	CCL2		57145.2	115354	CCR2
56379	134146	Blood Vessels		63793.4	119371	CCL2		58543.3	115238	CCR2
53388	131575	Fibrotic Niche		61211.2	119328	CCL2		60505.9	115175	CCR2
53765	131619	Fibrotic Niche		63893.5	119300	CCL2		60067.3	115059	CCR2
54749	131625	Injured Epithelia		63845.4	119323	CCL2		60174.7	114935	CCR2
54608	131589	Injured Epithelia		63827.1	119328	CCL2		60561.7	114909	CCR2
54319	131613	Injured Epithelia		63902.3	119275	CCL2		58844.9	114836	CCR2
53531	131600	Fibrotic Niche		60876.4	119210	CCL2		57979.3	114832	CCR2
55983	131584	Fibrotic Niche		60815.9	119006	CCL2		60596.9	114828	CCR2
53442	131588	Fibrotic Niche		61534.9	119013	CCL2		60596.3	114828	CCR2
56263	131590	Fibrotic Niche		61975.6	118788	CCL2		59324.9	114767	CCR2
56326	131580	Fibrotic Niche		61966.7	118769	CCL2		57246.4	114762	CCR2
54468	134153	Injured Epithelia		63415.3	118653	CCL2		58557.4	114711	CCR2
56095	131589	Fibrotic Niche		62555.4	118523	CCL2		60434.5	114683	CCR2
54366	131589	Injured Epithelia		62327.1	118387	CCL2		58284.4	114629	CCR2
56202	131578	Fibrotic Niche		64556.1	118103	CCL2		57309.8	114579	CCR2
53065	131566	Injured Epithelia		64267.3	117872	CCL2		56719.4	114584	CCR2
53202	131566	Fibrotic Niche		63231.1	117871	CCL2		59763.2	114408	CCR2
54910	131564	Blood Vessels		62607.4	117891	CCL2		59626.5	114343	CCR2
54476	131505	Injured Epithelia		63814.4	117665	CCL2		60493.3	114330	CCR2
54806	131565	Blood Vessels		62584.5	117640	CCL2		58715.8	114284	CCR2
53980	131550	Injured Epithelia		63848.7	117607	CCL2		58546.8	114193	CCR2
55271	131565	Fibrotic Niche		64863.5	117411	CCL2		58293.8	113882	CCR2
53198	134120	Injured Epithelia		65912.3	121642	CCL2		59859.6	113868	CCR2
52444	131566	Fibrotic Niche		67872.1	121598	CCL2		60562.9	113842	CCR2
53819	131542	Injured Epithelia		67734.3	121521	CCL2		60474.3	113717	CCR2
56112	131541	Fibrotic Niche		69215.3	121497	CCL2		59570.8	113688	CCR2
53905	131530	Injured Epithelia		67244.8	121483	CCL2		57492	113696	CCR2
55689	131514	Fibrotic Niche		68559.5	121432	CCL2		57732	113692	CCR2
55843	131539	Fibrotic Niche		68910.8	121437	CCL2		57518.2	113561	CCR2
52229	131506	Border Region		67981.5	121395	CCL2		57545.3	113510	CCR2
54410	131529	Injured Epithelia		68755.1	121359	CCL2		60007.2	113282	CCR2
55909	131538	Fibrotic Niche		67757.3	121366	CCL2		57634.2	113203	CCR2
55518	131531	Fibrotic Niche		67608.9	121250	CCL2		59988.2	113201	CCR2
55691	134137	Injured Epithelia		69109.8	121242	CCL2		62151.5	117387	CCR2
53012	131518	Injured Epithelia		69109.5	121242	CCL2		63662.7	117213	CCR2
54691	131515	Injured Epithelia		65597.2	121284	CCL2		63662.6	117213	CCR2
54148	131523	Injured Epithelia		66894.5	121185	CCL2		61347.8	116933	CCR2
56217	131501	Fibrotic Niche		65418.3	121150	CCL2		64888.4	116895	CCR2
52556	131516	Fibrotic Niche		65409.9	121184	CCL2		61004.2	116860	CCR2
52440	131474	Fibrotic Niche		65380.7	121141	CCL2		63226.8	116658	CCR2
56394	131503	Fibrotic Niche		65399.4	120962	CCL2		63876.9	116605	CCR2
53360	131503	Injured Epithelia		69002.1	121073	CCL2		63662.8	116440	CCR2
55888	131489	Fibrotic Niche		68297.6	120952	CCL2		61434.2	116413	CCR2
55425	131500	Blood Vessels		66076.2	120878	CCL2		61249	116314	CCR2
54946	134127	Injured Epithelia		66217	120860	CCL2		63568.1	116320	CCR2
54567	131475	Injured Epithelia		69064.1	120785	CCL2		63568.3	116320	CCR2
54642	131486	Injured Epithelia		67558.8	120725	CCL2		63689.7	116196	CCR2
52664	131481	Fibrotic Niche		67239.9	120715	CCL2		64081.4	116123	CCR2
56118	131460	Fibrotic Niche		67592.1	120688	CCL2		62790.5	116092	CCR2
55532	131476	Fibrotic Niche		66464.3	120627	CCL2		61181.7	116073	CCR2
54894	131478	Fibrotic Niche		67497.6	120625	CCL2		64008.3	115953	CCR2
56206	131454	Fibrotic Niche		68888.3	120650	CCL2		62174.6	115762	CCR2
55352	131458	Blood Vessels		67422.4	120608	CCL2		64717.9	115783	CCR2
55971	131457	Fibrotic Niche		69107.8	120538	CCL2		64590.8	115554	CCR2
53137	131415	Injured Epithelia		68659.7	120561	CCL2		61076.8	115561	CCR2
52961	134129	Injured Epithelia		67570.3	120529	CCL2		64374.1	115532	CCR2
52771	131442	Blood Vessels		65448.8	120459	CCL2		61292.3	115511	CCR2
53075	131433	Injured Epithelia		65445.9	120484	CCL2		60941.7	115484	CCR2
54086	131452	Injured Epithelia		65446	120484	CCL2		62108.5	115406	CCR2
54272	131414	Injured Epithelia		69028.8	120395	CCL2		63837.8	115389	CCR2
52713	131418	Blood Vessels		65887.2	120396	CCL2		61030.2	115358	CCR2
54842	131422	Injured Epithelia		69024.5	120172	CCL2		60910.2	115288	CCR2
53186	131411	Injured Epithelia		65399.5	120124	CCL2		62754.9	115258	CCR2
54230	131419	Injured Epithelia		66560.1	120058	CCL2		61613.2	115222	CCR2
55778	131396	Fibrotic Niche		67946.6	120016	CCL2		61933.4	115151	CCR2
54595	131395	Injured Epithelia		67042.4	120052	CCL2		63902.1	114900	CCR2
56320	134132	Blood Vessels		66828.6	119954	CCL2		63291.8	114738	CCR2
56096	131397	Fibrotic Niche		68052.9	119976	CCL2		61337.4	114722	CCR2
53844	131401	Injured Epithelia		66014.1	119901	CCL2		61145.7	114697	CCR2
53611	131399	Injured Epithelia		66910.7	119994	CCL2		63546.9	114561	CCR2
54051	131377	Injured Epithelia		66910.4	119916	CCL2		61323	114506	CCR2
55626	131398	Fibrotic Niche		67066.1	119925	CCL2		60874.1	114433	CCR2
56213	131386	Fibrotic Niche		65323.1	119931	CCL2		61823.2	114407	CCR2
55102	131395	Blood Vessels		67632.6	119918	CCL2		62392.8	114333	CCR2
54931	131399	Blood Vessels		68245.9	119876	CCL2		64606	114232	CCR2
54386	131387	Injured Epithelia		65160.5	119764	CCL2		60784.9	114244	CCR2
54807	131360	Injured Epithelia		67980.7	119737	CCL2		63085.8	114023	CCR2
57063	134394	Fibrotic Niche		65876.1	119753	CCL2		61158.5	113966	CCR2
60509	134386	Fibrotic Niche		66015	119698	CCL2		62666.3	113911	CCR2
60456	134163	Blood Vessels		65124.7	119714	CCL2		60855.9	113862	CCR2
60178	131846	Fibrotic Niche		67371.6	119665	CCL2		60856.5	113862	CCR2
58886	131817	Injured Epithelia		69207.3	119638	CCL2		62284.1	113877	CCR2
60519	131838	Fibrotic Niche		69202.9	119618	CCL2		63634.6	113835	CCR2
56722	131829	Fibrotic Niche		69202.6	119618	CCL2		64830.7	113825	CCR2
57297	131814	Injured Epithelia		66557.6	119543	CCL2		62953.7	113716	CCR2
59797	131810	Fibrotic Niche		66420.6	119452	CCL2		60918	113748	CCR2
59889	131805	Fibrotic Niche		69040.2	119441	CCL2		61710.8	113704	CCR2
59388	131821	Fibrotic Niche		66234.2	119398	CCL2		61743.8	113709	CCR2
56581	131820	Fibrotic Niche		66707.1	119313	CCL2		61972.7	113527	CCR2
57209	131803	Injured Epithelia		68844.6	119290	CCL2		61428.4	113474	CCR2
56851	134139	Fibrotic Niche		65985.6	119308	CCL2		61800.5	113465	CCR2
58575	131805	Injured Epithelia		66493.9	119288	CCL2		62410.3	113463	CCR2
57774	131786	Injured Epithelia		66494.4	119288	CCL2		61250.1	113289	CCR2
59054	131810	Injured Epithelia		66236.5	119151	CCL2		60774.1	113293	CCR2
60308	131790	Fibrotic Niche		66236.8	119151	CCL2		63795.3	113216	CCR2
59875	131771	Fibrotic Niche		66847.9	119127	CCL2		65809.9	117305	CCR2
57126	131765	Injured Epithelia		66528	119102	CCL2		68671.6	117310	CCR2
60003	131791	Fibrotic Niche		66936.5	119032	CCL2		66738.7	117317	CCR2
59339	131775	Fibrotic Niche		66439.3	119026	CCL2		67210.7	117272	CCR2
60458	131794	Fibrotic Niche		67215.2	118965	CCL2		65475	117169	CCR2
56501	131785	Fibrotic Niche		67449.6	118952	CCL2		65475.1	117169	CCR2
58072	134147	Injured Epithelia		67449.1	118952	CCL2		67202.6	117075	CCR2
57476	131751	Injured Epithelia		67496.7	118909	CCL2		68575.6	117010	CCR2
57246	131746	Injured Epithelia		67442.5	118871	CCL2		65444.8	116862	CCR2
58018	131744	Fibrotic Niche		67442.3	118871	CCL2		66062.9	116764	CCR2
56633	131760	Fibrotic Niche		67943.7	118885	CCL2		65017.2	116778	CCR2
56862	131723	Injured Epithelia		67943.8	118858	CCL2		67597	116686	CCR2
59367	131760	Fibrotic Niche		67033.1	118873	CCL2		66394.9	116632	CCR2
58512	131743	Injured Epithelia		66962.2	118855	CCL2		67796.1	116602	CCR2
60225	131730	Fibrotic Niche		66926.9	118892	CCL2		67796.1	116602	CCR2
59772	131763	Fibrotic Niche		65370.8	118881	CCL2		66587	116639	CCR2
59718	131761	Fibrotic Niche		67451.4	118811	CCL2		67101.8	116500	CCR2
59856	134147	Injured Epithelia		65689.3	118783	CCL2		68617.5	116476	CCR2
60286	131751	Fibrotic Niche		66050.4	118790	CCL2		67254.3	116391	CCR2
57633	131760	Injured Epithelia		66965.3	118801	CCL2		66710	116150	CCR2
58309	131747	Fibrotic Niche		66632	118778	CCL2		68130	116200	CCR2
57334	131736	Injured Epithelia		67616.3	118669	CCL2		67234.8	116138	CCR2
60426	131747	Fibrotic Niche		67818.7	118694	CCL2		67651.3	116076	CCR2
58637	131760	Injured Epithelia		67818.6	118694	CCL2		65609.6	115876	CCR2
57054	131731	Injured Epithelia		66231.4	118632	CCL2		65281	115799	CCR2
58967	131736	Injured Epithelia		66148.5	118647	CCL2		65280.7	115799	CCR2
59071	131739	Injured Epithelia		66146.1	118705	CCL2		65348.1	115795	CCR2
60158	131733	Fibrotic Niche		66146.6	118706	CCL2		65895.8	115788	CCR2
60112	134148	Fibrotic Niche		66435.4	118728	CCL2		65303.2	115838	CCR2
60466	131722	Fibrotic Niche		67042.7	118601	CCL2		68906.9	115734	CCR2
56950	131730	Injured Epithelia		66888.6	118635	CCL2		67902.6	115719	CCR2
58576	131714	Injured Epithelia		66882.9	118677	CCL2		66521.2	115705	CCR2
58688	131721	Injured Epithelia		66870.2	118638	CCL2		66860.6	115652	CCR2
56602	131713	Fibrotic Niche		66396.6	118648	CCL2		65794.2	115616	CCR2
58628	131719	Injured Epithelia		65585.3	118676	CCL2		65157.4	115560	CCR2
58800	131701	Injured Epithelia		66699	118591	CCL2		65981.8	115454	CCR2
60506	131702	Fibrotic Niche		66430.1	118580	CCL2		69017.1	115416	CCR2
56512	131683	Fibrotic Niche		65764	118572	CCL2		67926.9	115397	CCR2
59985	131715	Fibrotic Niche		66381.8	118585	CCL2		66066.1	115328	CCR2
58141	134130	Fibrotic Niche		67561.5	118604	CCL2		65548.8	115269	CCR2
60316	131713	Fibrotic Niche		66666.3	118612	CCL2		66122	115220	CCR2
57498	131693	Injured Epithelia		67091.3	118556	CCL2		67398.7	115159	CCR2
59767	131697	Fibrotic Niche		67918.8	118500	CCL2		67745.6	114994	CCR2
57143	131691	Injured Epithelia		67848.6	118496	CCL2		66153.4	114977	CCR2
59396	131703	Fibrotic Niche		67186.1	118450	CCL2		67605.3	114776	CCR2
59955	131675	Fibrotic Niche		67186.1	118450	CCL2		67004	114660	CCR2
58893	131695	Injured Epithelia		67870.5	118361	CCL2		66987.9	114609	CCR2
59907	131655	Fibrotic Niche		67846.4	118425	CCL2		67210	114582	CCR2
59702	131686	Fibrotic Niche		66672.2	118365	CCL2		67559.9	114540	CCR2
57300	131660	Injured Epithelia		67939.7	118386	CCL2		68756.8	114473	CCR2
59544	134109	Injured Epithelia		66663.2	118362	CCL2		66455	114299	CCR2
60051	131679	Fibrotic Niche		66656.1	118360	CCL2		66421.3	114312	CCR2
57861	131679	Injured Epithelia		66635.5	118361	CCL2		66687.2	114250	CCR2
58343	131675	Fibrotic Niche		66872.7	118341	CCL2		67378.2	114137	CCR2
59367	131625	Fibrotic Niche		66301.7	118290	CCL2		67619.7	114061	CCR2
60531	131658	Fibrotic Niche		66281.9	118264	CCL2		67514.6	114045	CCR2
57164	131621	Injured Epithelia		66139.4	118283	CCL2		65896	113993	CCR2
58038	131632	Fibrotic Niche		68087.9	118216	CCL2		67157.8	114005	CCR2
59633	131663	Fibrotic Niche		66050.2	118202	CCL2		67661.3	113783	CCR2
60326	131658	Fibrotic Niche		66326.3	118212	CCL2		66563	113729	CCR2
59516	131661	Fibrotic Niche		66494	118193	CCL2		68833.6	113685	CCR2
58693	134125	Fibrotic Niche		66494.1	118193	CCL2		68211	113630	CCR2
58945	131629	Injured Epithelia		66982.1	118205	CCL2		65590.9	113587	CCR2
57241	131632	Injured Epithelia		66437.1	118230	CCL2		68181.5	113481	CCR2
59072	131645	Injured Epithelia		66420.1	118216	CCL2		68180.9	113481	CCR2
56483	131638	Fibrotic Niche		67239.9	118193	CCL2		66824.5	113510	CCR2
57331	131632	Injured Epithelia		67229.3	118173	CCL2		68144.3	113468	CCR2
58807	131618	Injured Epithelia		66916.7	118168	CCL2		65205.2	113502	CCR2
56934	131632	Injured Epithelia		67888.1	118124	CCL2		67602.5	113363	CCR2
58484	131612	Injured Epithelia		67196.2	118204	CCL2		65453.8	113334	CCR2
59758	131627	Fibrotic Niche		66459.6	118170	CCL2		68234.3	113336	CCR2
57499	131614	Injured Epithelia		66451.5	118167	CCL2		66925.1	113245	CCR2
59225	134126	Injured Epithelia		67277.6	118147	CCL2		67049.3	113275	CCR2
59697	131597	Fibrotic Niche		65703	118110	CCL2		67049.4	113275	CCR2
57845	131621	Injured Epithelia		67244.2	118085	CCL2		66100.9	113232	CCR2
60224	131625	Fibrotic Niche		65618.1	118028	CCL2		67644.8	113174	CCR2
60159	131623	Fibrotic Niche		67294.2	118075	CCL2		67644.3	113174	CCR2
58340	131551	Fibrotic Niche		66290.9	118054	CCL2		65599.8	113208	CCR2
58750	131614	Injured Epithelia		66566.9	117974	CCL2		66703.9	113173	CCR2
56547	131609	Fibrotic Niche		66566.7	117973	CCL2		72817.1	117304	CCR2
60486	131615	Fibrotic Niche		66665.7	118014	CCL2		72634.7	117336	CCR2
60654	131609	Fibrotic Niche		67527	117882	CCL2		72357.3	117354	CCR2
59856	131614	Fibrotic Niche		65827.6	117934	CCL2		71450.2	117307	CCR2
60010	134127	Injured Epithelia		66775.7	117893	CCL2		70384.1	117251	CCR2
56734	131615	Fibrotic Niche		66755.2	117907	CCL2		72805.8	117052	CCR2
60348	131600	Fibrotic Niche		67174.8	117869	CCL2		72634.8	117014	CCR2
60037	131605	Fibrotic Niche		67169.3	117841	CCL2		71508.2	116802	CCR2
57732	131607	Injured Epithelia		67162.9	117810	CCL2		71508.3	116803	CCR2
58377	131603	Fibrotic Niche		67147.2	117805	CCL2		69523.5	116615	CCR2
60113	131609	Fibrotic Niche		67140.5	117866	CCL2		70870.4	116490	CCR2
56479	131590	Fibrotic Niche		67140.5	117866	CCL2		69397.6	116486	CCR2
57305	131559	Injured Epithelia		67112.2	117824	CCL2		72146	116475	CCR2
57525	131546	Injured Epithelia		67202.7	117847	CCL2		70610.5	116356	CCR2
57587	131557	Injured Epithelia		66640.9	117793	CCL2		71222.2	116408	CCR2
60654	134404	Blood Vessels		67400.9	117756	CCL2		72380.3	116316	CCR2
58246	134130	Fibrotic Niche		66362.8	117752	CCL2		71895.2	116301	CCR2
58535	131579	Injured Epithelia		66362.8	117752	CCL2		69653.8	116177	CCR2
59845	131558	Fibrotic Niche		66445.9	117735	CCL2		71906.4	115997	CCR2
57957	131548	Fibrotic Niche		66445.5	117750	CCL2		71582.4	115947	CCR2
57857	131543	Injured Epithelia		66309.4	117766	CCL2		72285.6	115840	CCR2
56922	131559	Injured Epithelia		68076.3	117713	CCL2		71321	115787	CCR2
59907	131520	Fibrotic Niche		67183.6	117652	CCL2		69340.9	115761	CCR2
60111	131554	Fibrotic Niche		66512.8	117598	CCL2		72857.7	115823	CCR2
60195	131541	Fibrotic Niche		65812.5	117674	CCL2		73002.8	115741	CCR2
58586	131539	Injured Epithelia		65691.5	117588	CCL2		71263.8	115603	CCR2
56477	131526	Fibrotic Niche		66361.1	117609	CCL2		71263.6	115604	CCR2
57543	134107	Injured Epithelia		65747.5	117606	CCL2		70577.3	115577	CCR2
56546	131533	Fibrotic Niche		67459	117611	CCL2		72924.6	115583	CCR2
58430	131534	Injured Epithelia		66185.7	117579	CCL2		72231.8	115428	CCR2
58847	131527	Injured Epithelia		66643	117598	CCL2		69614.6	115404	CCR2
58942	131524	Injured Epithelia		65577.9	117589	CCL2		70621.1	115338	CCR2
59985	131550	Fibrotic Niche		66760.6	117572	CCL2		72896.9	115293	CCR2
56760	131519	Fibrotic Niche		68377	117533	CCL2		72897.3	115294	CCR2
58030	131545	Fibrotic Niche		68349.5	117525	CCL2		69394.5	115250	CCR2
60540	131534	Fibrotic Niche		68707.4	117535	CCL2		71673.2	115121	CCR2
57151	131530	Injured Epithelia		67272.2	117466	CCL2		71672.5	115121	CCR2
57697	131533	Injured Epithelia		66361	117440	CCL2		72987.1	114985	CCR2
57703	134058	Injured Epithelia		71126.1	121645	CCL2		70064.7	114930	CCR2
57756	131516	Injured Epithelia		70260.3	121536	CCL2		71605.1	114705	CCR2
59736	131507	Fibrotic Niche		70260.3	121535	CCL2		72286.3	114631	CCR2
58536	131494	Injured Epithelia		69336	121420	CCL2		71329.9	114546	CCR2
59011	131509	Injured Epithelia		69560.4	121319	CCL2		72819.2	114498	CCR2
59786	131526	Fibrotic Niche		71360.2	121318	CCL2		72814.4	114432	CCR2
58162	131484	Fibrotic Niche		69462.7	121226	CCL2		71553.5	114421	CCR2
59648	131509	Fibrotic Niche		70172.7	121197	CCL2		70187	114317	CCR2
60048	131525	Fibrotic Niche		71209.9	121173	CCL2		72591.5	114250	CCR2
60319	131516	Fibrotic Niche		71209.8	121173	CCL2		69522.4	114088	CCR2
56981	131507	Injured Epithelia		69378.9	121052	CCL2		70102	114110	CCR2
59153	134119	Injured Epithelia		70570.8	121122	CCL2		69394.6	114083	CCR2
60004	131510	Fibrotic Niche		69247.5	121104	CCL2		70480.9	114014	CCR2
56510	131470	Fibrotic Niche		71652.3	121090	CCL2		72934	113872	CCR2
60590	131518	Fibrotic Niche		71786.1	121033	CCL2		70965.3	113869	CCR2
58647	131464	Injured Epithelia		69930.3	121012	CCL2		72621.3	113626	CCR2
60645	131501	Fibrotic Niche		69692.9	121004	CCL2		72241.1	113549	CCR2
57174	131459	Injured Epithelia		69609.6	120839	CCL2		70940.9	113411	CCR2
56692	131468	Fibrotic Niche		71700	120898	CCL2		71651	113379	CCR2
60266	131478	Fibrotic Niche		71687.8	120900	CCL2		72503.4	113163	CCR2
57553	131464	Injured Epithelia		71387.7	120836	CCL2		51979.8	112600	CCR2
59961	131483	Fibrotic Niche		70122.8	120759	CCL2		50749.6	112566	CCR2
58560	134115	Fibrotic Niche		69668.9	120765	CCL2		51254.4	112530	CCR2
60179	131483	Fibrotic Niche		69662.9	120726	CCL2		50520.6	112398	CCR2
58475	131455	Injured Epithelia		70096.3	120686	CCL2		51364.7	112407	CCR2
58959	131439	Injured Epithelia		70342.3	120657	CCL2		51674.1	112274	CCR2
56868	131439	Fibrotic Niche		72068.1	120574	CCL2		50575.7	112192	CCR2
57890	131479	Injured Epithelia		69396.6	120557	CCL2		49732.3	112090	CCR2
58074	131465	Fibrotic Niche		69483.2	120550	CCL2		52071.2	112093	CCR2
60064	131452	Fibrotic Niche		71773.5	120531	CCL2		50398.2	112025	CCR2
60213	131425	Fibrotic Niche		69559.6	120464	CCL2		48659	111825	CCR2
59628	131423	Fibrotic Niche		69531.2	120443	CCL2		51739.3	111825	CCR2
59809	131452	Fibrotic Niche		71036.4	120347	CCL2		52055.1	111773	CCR2
59041	134116	Injured Epithelia		69534.6	120261	CCL2		51582.1	111776	CCR2
60002	131457	Fibrotic Niche		69534.5	120260	CCL2		50467.8	111665	CCR2
60582	131440	Fibrotic Niche		70303.4	120202	CCL2		50385.7	111649	CCR2
56596	131446	Fibrotic Niche		71831.8	120165	CCL2		49804.3	111652	CCR2
58833	131434	Injured Epithelia		71831.2	120164	CCL2		52098.2	111593	CCR2
57798	131430	Injured Epithelia		69846.4	119985	CCL2		52009.1	111561	CCR2
59743	131435	Fibrotic Niche		69712	119996	CCL2		50968.1	111555	CCR2
59678	131433	Fibrotic Niche		70582.2	119881	CCL2		52174.6	111514	CCR2
59806	131416	Fibrotic Niche		69941.9	119834	CCL2		48992.9	111436	CCR2
60364	131435	Fibrotic Niche		71675.2	119757	CCL2		50016.8	111394	CCR2
57584	131418	Injured Epithelia		71674.9	119757	CCL2		48309.8	111376	CCR2
57404	134083	Injured Epithelia		69418.3	119611	CCL2		50498.3	111289	CCR2
57753	131393	Injured Epithelia		69697.2	119581	CCL2		51839.4	111252	CCR2
60033	131408	Fibrotic Niche		71668	119533	CCL2		48432.8	111200	CCR2
58528	131392	Injured Epithelia		70800.7	119479	CCL2		51069.9	111126	CCR2
59979	131411	Fibrotic Niche		69244.6	119487	CCL2		49170	111070	CCR2
59500	131420	Fibrotic Niche		70861	119353	CCL2		51206.3	111065	CCR2
60668	131415	Fibrotic Niche		69438.2	119324	CCL2		51852.4	111059	CCR2
57203	131385	Injured Epithelia		71083.5	119317	CCL2		51056.1	110957	CCR2
58356	131399	Injured Epithelia		69729.1	119092	CCL2		50127.1	110900	CCR2
60144	131416	Fibrotic Niche		69961.3	118987	CCL2		49894.7	110922	CCR2
59401	131389	Fibrotic Niche		70986.8	118976	CCL2		51690.1	110876	CCR2
60048	134100	Injured Epithelia		70532.1	118721	CCL2		51752.6	110767	CCR2
57705	131400	Injured Epithelia		71045.1	118626	CCL2		50617.4	110743	CCR2
59012	131409	Injured Epithelia		72188.4	118569	CCL2		48557.8	110615	CCR2
59909	131395	Fibrotic Niche		70212.1	118510	CCL2		51434.9	110603	CCR2
60478	131398	Fibrotic Niche		69688.8	118427	CCL2		48766.2	110491	CCR2
59964	131358	Fibrotic Niche		72401.2	118458	CCL2		50019	110407	CCR2
58224	131362	Injured Epithelia		72400.8	118458	CCL2		51145.7	110413	CCR2
60284	131394	Fibrotic Niche		71166.6	118421	CCL2		51695.4	110380	CCR2
56588	131373	Fibrotic Niche		71053.1	118353	CCL2		51346.4	110336	CCR2
58979	131366	Injured Epithelia		72539.4	118164	CCL2		51634.6	110311	CCR2
59550	131374	Fibrotic Niche		70733.7	118122	CCL2		51547.6	110172	CCR2
59958	134077	Injured Epithelia		69598.6	118034	CCL2		51313.9	110108	CCR2
56553	131355	Fibrotic Niche		69598.6	118033	CCL2		51099.4	110125	CCR2
57060	131354	Injured Epithelia		69548.7	118051	CCL2		49207.1	109999	CCR2
58843	131350	Injured Epithelia		69530.1	118049	CCL2		51642.4	109994	CCR2
57986	131368	Fibrotic Niche		71456.1	118009	CCL2		51468.9	109897	CCR2
59121	131348	Injured Epithelia		69724.4	117951	CCL2		50873.8	109845	CCR2
57602	131337	Injured Epithelia		69394.6	117994	CCL2		48084.4	109744	CCR2
59775	131362	Fibrotic Niche		71199	117975	CCL2		51045.8	109814	CCR2
56930	131334	Fibrotic Niche		69961.5	117924	CCL2		51854.9	109740	CCR2
59699	131359	Fibrotic Niche		70431	117887	CCL2		50993.7	109734	CCR2
60660	131371	Fibrotic Niche		72497.1	117854	CCL2		48933.2	109719	CCR2
59864	134089	Injured Epithelia		71613.7	117844	CCL2		48204.1	109685	CCR2
57237	131336	Injured Epithelia		72507.6	117729	CCL2		51631.9	109641	CCR2
59663	131347	Fibrotic Niche		69860	117628	CCL2		51572.5	109652	CCR2
57679	131302	Injured Epithelia		72084.2	117634	CCL2		50101.8	109602	CCR2
59876	131341	Fibrotic Niche		70560.9	117608	CCL2		50701.4	109596	CCR2
59597	131298	Fibrotic Niche		70100.5	117527	CCL2		50742.3	109540	CCR2
58510	131306	Injured Epithelia		70100.7	117528	CCL2		50647.8	109507	CCR2
58651	131340	Injured Epithelia		51393.6	117161	CCL2		50132	109435	CCR2
58111	131326	Injured Epithelia		51639.9	116841	CCL2		51867.7	109372	CCR2
59329	131332	Fibrotic Niche		51639.6	116841	CCL2		48010.5	109171	CCR2
59394	131290	Fibrotic Niche		51605.6	116530	CCL2		48856.1	109147	CCR2
58289	134395	Injured Epithelia		50934.1	116462	CCL2		50532	109132	CCR2
57097	134098	Injured Epithelia		51895.1	116069	CCL2		50656.8	109101	CCR2
58410	131304	Injured Epithelia		51849	116078	CCL2		49948	108955	CCR2
60480	131306	Fibrotic Niche		51791.5	116136	CCL2		50436.2	108968	CCR2
57810	131236	Injured Epithelia		51597	116079	CCL2		55065.5	113058	CCR2
59772	131307	Fibrotic Niche		51468	115999	CCL2		52761.6	112955	CCR2
56601	131275	Fibrotic Niche		51967.5	115971	CCL2		55416.6	112937	CCR2
57827	131293	Injured Epithelia		51911.7	115886	CCL2		54288.7	112535	CCR2
60150	131288	Fibrotic Niche		51833.9	115890	CCL2		55442.7	112530	CCR2
60311	131284	Fibrotic Niche		50780.1	115789	CCL2		54046.2	112517	CCR2
59557	131270	Fibrotic Niche		51247	115751	CCL2		53210.2	112540	CCR2
59851	131273	Fibrotic Niche		51068.2	115372	CCL2		54446	112513	CCR2
60121	134096	Fibrotic Niche		50731.2	115212	CCL2		55604.9	112494	CCR2
58724	131274	Injured Epithelia		52191.7	115202	CCL2		54691.5	112470	CCR2
56530	131283	Fibrotic Niche		51642.8	114824	CCL2		54022.3	112459	CCR2
58655	131284	Injured Epithelia		50976.7	114872	CCL2		53964.4	112392	CCR2
59348	131266	Fibrotic Niche		51219.8	114747	CCL2		54441.4	112366	CCR2
60261	131262	Fibrotic Niche		52019.5	114590	CCL2		54006.5	112269	CCR2
57162	131271	Injured Epithelia		50598.1	114557	CCL2		53310.6	112226	CCR2
58856	131263	Injured Epithelia		51402.9	114450	CCL2		54783	112202	CCR2
59504	131279	Fibrotic Niche		51555.5	114346	CCL2		54035.4	112147	CCR2
57255	131253	Injured Epithelia		50552.2	114166	CCL2		54277.3	112190	CCR2
57012	131255	Injured Epithelia		50551.8	114165	CCL2		52287.6	112145	CCR2
56758	134089	Fibrotic Niche		51615.9	114041	CCL2		54876.4	112029	CCR2
57076	131249	Injured Epithelia		51547.5	113720	CCL2		52890.1	112039	CCR2
58022	131254	Injured Epithelia		51207.9	113714	CCL2		52265.4	111802	CCR2
59750	131266	Fibrotic Niche		50568.2	113657	CCL2		55613.2	111757	CCR2
60055	131251	Fibrotic Niche		51727.6	113310	CCL2		54959	111615	CCR2
56958	131233	Fibrotic Niche		52809.6	117369	CCL2		56099.9	111656	CCR2
59110	131259	Fibrotic Niche		52807.8	117370	CCL2		52832.4	111606	CCR2
56475	131251	Fibrotic Niche		53550.9	117337	CCL2		53665.5	111627	CCR2
57613	131216	Injured Epithelia		54096.2	117391	CCL2		53006.7	111570	CCR2
59003	131242	Injured Epithelia		55661	117295	CCL2		53661.4	111542	CCR2
60490	131242	Fibrotic Niche		53975	117267	CCL2		54136.4	111439	CCR2
60426	134087	Blood Vessels		56292.6	117222	CCL2		55319.6	111379	CCR2
58504	131243	Injured Epithelia		56297.2	117165	CCL2		55373.4	111275	CCR2
56682	131215	Fibrotic Niche		55010.1	117144	CCL2		55244.5	111236	CCR2
60587	131241	Fibrotic Niche		52516.2	117125	CCL2		53151.6	111226	CCR2
58441	131222	Injured Epithelia		56213.3	117128	CCL2		54921.2	111135	CCR2
60408	131249	Fibrotic Niche		54361.1	117131	CCL2		54076.8	111190	CCR2
59254	131236	Fibrotic Niche		54250.6	117095	CCL2		55430.9	111148	CCR2
57715	131187	Injured Epithelia		52518	117014	CCL2		55434.2	111097	CCR2
59326	131218	Fibrotic Niche		55892.9	116908	CCL2		55067.6	111081	CCR2
56555	131203	Fibrotic Niche		55891.7	116907	CCL2		53724.6	111026	CCR2
57922	131225	Injured Epithelia		56365.9	116942	CCL2		53175.5	111012	CCR2
60141	134056	Fibrotic Niche		54431.1	116972	CCL2		54665.9	110955	CCR2
58207	131216	Injured Epithelia		55585	116869	CCL2		54450.1	110946	CCR2
58893	131209	Injured Epithelia		55846	116912	CCL2		55459	110927	CCR2
59450	131216	Fibrotic Niche		54470.7	116855	CCL2		52852.8	110905	CCR2
59807	131206	Fibrotic Niche		55694.7	116852	CCL2		53644.7	110828	CCR2
59630	131222	Fibrotic Niche		52294.3	116753	CCL2		55667.5	110847	CCR2
57192	131195	Injured Epithelia		56329.8	116739	CCL2		55217.7	110790	CCR2
59943	131213	Fibrotic Niche		53323.6	116746	CCL2		52680.1	110766	CCR2
57292	131185	Injured Epithelia		54651.6	116723	CCL2		54745.5	110743	CCR2
60200	131216	Fibrotic Niche		55071.4	116702	CCL2		56232.4	110723	CCR2
60660	131182	Fibrotic Niche		54063.1	116658	CCL2		54491.7	110624	CCR2
60297	134042	Blood Vessels		52753.5	116615	CCL2		55341.2	110624	CCR2
59396	131207	Fibrotic Niche		52753.1	116615	CCL2		52430.2	110601	CCR2
60413	131202	Fibrotic Niche		52312.1	116519	CCL2		54574.9	110584	CCR2
57659	131194	Injured Epithelia		53059.4	116541	CCL2		54825	110573	CCR2
57778	131168	Injured Epithelia		53052.5	116572	CCL2		55761.2	110521	CCR2
56506	131174	Fibrotic Niche		52647.7	116498	CCL2		55737	110560	CCR2
59738	131164	Fibrotic Niche		54662.4	116485	CCL2		54677.4	110492	CCR2
59225	131168	Fibrotic Niche		54675.4	116455	CCL2		54319.6	110502	CCR2
59862	131174	Fibrotic Niche		54667.2	116483	CCL2		52950.5	110467	CCR2
59505	131134	Fibrotic Niche		55340.4	116407	CCL2		52950.2	110466	CCR2
57870	131149	Injured Epithelia		54664.2	116417	CCL2		54690	110387	CCR2
58544	134064	Fibrotic Niche		54664.4	116417	CCL2		53906.2	110368	CCR2
58573	131157	Injured Epithelia		54660.1	116365	CCL2		54191.3	110364	CCR2
60603	131171	Fibrotic Niche		52408.6	116308	CCL2		53722.9	110276	CCR2
59382	131150	Fibrotic Niche		55145.9	116233	CCL2		55232.6	110342	CCR2
57081	131111	Injured Epithelia		54980.1	116266	CCL2		55232.3	110342	CCR2
58405	131151	Injured Epithelia		55346	116207	CCL2		55336.4	110348	CCR2
59133	131165	Fibrotic Niche		52479.4	116096	CCL2		54534	110243	CCR2
60285	131149	Fibrotic Niche		52417.3	116037	CCL2		56422.5	110234	CCR2
57973	131163	Injured Epithelia		54275.9	116087	CCL2		52981.7	110162	CCR2
58280	131150	Injured Epithelia		54751.8	116065	CCL2		54432.4	110114	CCR2
59614	131171	Fibrotic Niche		54744.6	116072	CCL2		54662.8	110096	CCR2
56875	134056	Fibrotic Niche		54446.6	116025	CCL2		56403.9	110101	CCR2
60386	131130	Fibrotic Niche		53694.6	116033	CCL2		54907.4	110060	CCR2
59954	131136	Fibrotic Niche		55604.4	115985	CCL2		54398	110055	CCR2
57629	131123	Injured Epithelia		56366	116002	CCL2		55035.4	110033	CCR2
59300	131130	Fibrotic Niche		52323.4	115989	CCL2		53383.5	110008	CCR2
60046	131126	Fibrotic Niche		56343.6	115987	CCL2		55303.4	109984	CCR2
60191	131148	Fibrotic Niche		55021.7	115979	CCL2		55499.1	109961	CCR2
60429	131146	Fibrotic Niche		55021	115979	CCL2		53610.8	109874	CCR2
59649	131149	Fibrotic Niche		55016.7	115889	CCL2		53279.4	109877	CCR2
60245	131131	Fibrotic Niche		54423.1	115934	CCL2		53980.6	109810	CCR2
59756	131114	Fibrotic Niche		55517.1	115881	CCL2		55736.9	109898	CCR2
59223	134037	Injured Epithelia		54917.7	115841	CCL2		52352	109789	CCR2
59889	131130	Fibrotic Niche		54770.2	115803	CCL2		56166.3	109739	CCR2
56936	131103	Fibrotic Niche		54769	115802	CCL2		55067.5	109645	CCR2
58219	131139	Injured Epithelia		54724.8	115843	CCL2		52637.3	109554	CCR2
59049	131128	Fibrotic Niche		54794.1	115858	CCL2		55761	109390	CCR2
57008	131134	Injured Epithelia		54776.3	115849	CCL2		54593.2	109343	CCR2
59597	131119	Fibrotic Niche		52223.7	115851	CCL2		55540.2	109352	CCR2
56732	131121	Fibrotic Niche		55080.8	115768	CCL2		54215.1	109188	CCR2
56574	131094	Fibrotic Niche		55306.9	115783	CCL2		54137.9	109225	CCR2
58318	131117	Injured Epithelia		52295.7	115773	CCL2		56209.5	109168	CCR2
57280	131094	Injured Epithelia		52605.1	115665	CCL2		55909.4	109074	CCR2
58095	134044	Fibrotic Niche		52864	115692	CCL2		55068.2	109045	CCR2
58912	131114	Injured Epithelia		56312.8	115635	CCL2		55075.3	108994	CCR2
57360	131082	Injured Epithelia		53801.5	115597	CCL2		54379.1	108991	CCR2
59116	131101	Fibrotic Niche		55706.1	115546	CCL2		60439.4	113092	CCR2
58251	131099	Injured Epithelia		54717.2	115518	CCL2		59155.3	113088	CCR2
58515	131069	Injured Epithelia		54699.6	115515	CCL2		57079.8	112914	CCR2
59745	131048	Fibrotic Niche		55909.9	115502	CCL2		57006.9	112871	CCR2
60331	131080	Fibrotic Niche		52923.4	115429	CCL2		60309.8	112747	CCR2
58360	131059	Injured Epithelia		55129.2	115480	CCL2		60265.5	112724	CCR2
60675	131093	Fibrotic Niche		56413.1	115471	CCL2		58722.8	112728	CCR2
59565	131087	Fibrotic Niche		54876.3	115438	CCL2		60114.4	112592	CCR2
58479	134348	Fibrotic Niche		54875.3	115437	CCL2		60010.1	112528	CCR2
58625	134037	Fibrotic Niche		54990.2	115421	CCL2		60009.5	112528	CCR2
59642	131065	Fibrotic Niche		54983.9	115418	CCL2		57390	112357	CCR2
57194	131066	Injured Epithelia		53957.7	115414	CCL2		57333	112257	CCR2
60523	131069	Fibrotic Niche		54926.3	115399	CCL2		56459.1	112136	CCR2
57824	131079	Injured Epithelia		54925.5	115400	CCL2		60099.1	112107	CCR2
60607	131070	Fibrotic Niche		54925.4	115400	CCL2		60082.7	112007	CCR2
59071	131047	Fibrotic Niche		54946.7	115272	CCL2		60082.4	112007	CCR2
56890	131051	Fibrotic Niche		54666.9	115256	CCL2		58901.3	111960	CCR2
57657	131039	Injured Epithelia		54630.7	115217	CCL2		59197.6	111959	CCR2
60213	131055	Fibrotic Niche		56284.9	115072	CCL2		59273.9	111742	CCR2
58851	131060	Injured Epithelia		54268.9	115065	CCL2		57473.6	111752	CCR2
60651	134027	Blood Vessels		53952	115055	CCL2		59191.2	111756	CCR2
57596	131040	Injured Epithelia		55904.8	114949	CCL2		57531	111617	CCR2
58931	131049	Injured Epithelia		54861	114919	CCL2		57530.6	111617	CCR2
57946	131046	Injured Epithelia		53663.6	114907	CCL2		60569.7	111616	CCR2
60115	131045	Fibrotic Niche		56366.6	114903	CCL2		57249.1	111520	CCR2
57735	131026	Injured Epithelia		54584	114886	CCL2		57582.5	111467	CCR2
60568	131041	Fibrotic Niche		56246.2	114870	CCL2		57949.1	111468	CCR2
60674	131016	Blood Vessels		54432.3	114845	CCL2		57078.2	111405	CCR2
59847	131007	Fibrotic Niche		55475	114718	CCL2		58092.1	111323	CCR2
60063	131042	Fibrotic Niche		55218.9	114757	CCL2		58808.2	111273	CCR2
58466	131035	Injured Epithelia		55095.7	114618	CCL2		59042.4	111154	CCR2
58681	134043	Fibrotic Niche		54482.7	114543	CCL2		58286.2	111182	CCR2
59348	131037	Fibrotic Niche		55075.4	114520	CCL2		57611.2	111153	CCR2
59432	131033	Fibrotic Niche		54912.8	114496	CCL2		59505.5	111148	CCR2
60494	131037	Fibrotic Niche		56129.2	114403	CCL2		57387.7	111138	CCR2
57780	131021	Injured Epithelia		54044.4	114316	CCL2		60300.8	111061	CCR2
60013	131014	Fibrotic Niche		54043.9	114316	CCL2		58350.9	111073	CCR2
57293	131010	Injured Epithelia		52292.2	114351	CCL2		58542	110968	CCR2
59962	131018	Fibrotic Niche		54109	114267	CCL2		57878.7	110998	CCR2
59099	130989	Fibrotic Niche		53435.2	114237	CCL2		60156.9	110919	CCR2
57164	131009	Injured Epithelia		55711.9	114198	CCL2		56675.2	110881	CCR2
56729	130991	Fibrotic Niche		55693.7	114197	CCL2		58539.6	110775	CCR2
59879	134030	Injured Epithelia		54082	114143	CCL2		58991.9	110721	CCR2
60297	131004	Fibrotic Niche		55431.5	114089	CCL2		56721.2	110684	CCR2
59465	131008	Fibrotic Niche		55643.7	114155	CCL2		59895.2	110628	CCR2
59656	130982	Fibrotic Niche		55234.9	114132	CCL2		58644.1	110565	CCR2
58936	130951	Injured Epithelia		55546.6	114049	CCL2		56836.9	110451	CCR2
57379	130977	Injured Epithelia		54612.8	114081	CCL2		57915.8	110402	CCR2
60062	130976	Fibrotic Niche		53385.9	113995	CCL2		56631.4	110283	CCR2
57608	130951	Injured Epithelia		55548.4	113924	CCL2		57517.3	110331	CCR2
56483	130959	Fibrotic Niche		54835.3	113869	CCL2		59353.4	110338	CCR2
57077	130975	Injured Epithelia		55609.8	113841	CCL2		57073.6	110299	CCR2
59934	130980	Fibrotic Niche		54633	113787	CCL2		56790.1	110270	CCR2
57861	134024	Injured Epithelia		55658	113864	CCL2		56758	110286	CCR2
60218	130980	Fibrotic Niche		52973	113598	CCL2		58258.5	110142	CCR2
58671	130965	Injured Epithelia		55223.2	113554	CCL2		57909.1	110054	CCR2
59552	130983	Fibrotic Niche		55346.6	113491	CCL2		58505.4	109925	CCR2
60136	130966	Fibrotic Niche		54668.9	113477	CCL2		58975.4	109901	CCR2
56946	130960	Fibrotic Niche		54066.2	113353	CCL2		60025.6	109877	CCR2
60426	130965	Fibrotic Niche		54065.4	113352	CCL2		58027.6	109720	CCR2
57259	130965	Injured Epithelia		55638.9	113263	CCL2		56677.7	109715	CCR2
58736	130932	Injured Epithelia		54151.4	113215	CCL2		60332	109569	CCR2
59984	130964	Fibrotic Niche		53818.3	113272	CCL2		60624.9	109569	CCR2
58451	130920	Injured Epithelia		53732.1	113238	CCL2		58381.2	109536	CCR2
59059	134023	Injured Epithelia		53862.9	113226	CCL2		56810.2	109487	CCR2
58520	130956	Injured Epithelia		53862.4	113226	CCL2		60263.5	109360	CCR2
57463	130954	Injured Epithelia		54315.5	113204	CCL2		60263	109330	CCR2
59246	130959	Fibrotic Niche		56238.1	113191	CCL2		57090.4	109363	CCR2
57314	130949	Injured Epithelia		57588.3	117294	CCL2		57197.8	109395	CCR2
60336	130944	Fibrotic Niche		57092.5	117243	CCL2		57197.9	109395	CCR2
57580	130930	Injured Epithelia		59144.2	117250	CCL2		59914.5	109361	CCR2
58889	130952	Injured Epithelia		59177.8	117235	CCL2		60489.9	109371	CCR2
59487	130963	Fibrotic Niche		60512.4	117067	CCL2		58037.6	109279	CCR2
59563	130932	Fibrotic Niche		59515.3	117049	CCL2		57580.3	109220	CCR2
60605	130930	Blood Vessels		60550.9	116888	CCL2		60536.8	109227	CCR2
59442	134041	Injured Epithelia		58539.2	116851	CCL2		59162.5	109109	CCR2
60674	130914	Blood Vessels		59415.4	116845	CCL2		58805.3	108965	CCR2
60252	130931	Fibrotic Niche		60349.1	116827	CCL2		58296.3	108936	CCR2
60476	130933	Fibrotic Niche		58336	116822	CCL2		62480.1	113136	CCR2
59845	130916	Fibrotic Niche		58336.6	116831	CCL2		63554	112928	CCR2
59655	130917	Fibrotic Niche		58493	116761	CCL2		61176.2	112691	CCR2
59746	130909	Fibrotic Niche		56636.4	116800	CCL2		61176.7	112691	CCR2
59933	130905	Fibrotic Niche		56636.4	116799	CCL2		62464.9	112683	CCR2
58037	130928	Injured Epithelia		56757.8	116734	CCL2		62568.1	112609	CCR2
58175	130925	Injured Epithelia		56754.9	116778	CCL2		62051.4	112552	CCR2
59477	130921	Fibrotic Niche		57654.8	116699	CCL2		63227.8	112493	CCR2
59586	134033	Injured Epithelia		60465.1	116704	CCL2		61424.8	112506	CCR2
60011	130905	Fibrotic Niche		60543.2	116682	CCL2		63566.6	112507	CCR2
57414	130895	Injured Epithelia		58117.5	116660	CCL2		60941.3	112423	CCR2
57347	130890	Injured Epithelia		58095.9	116674	CCL2		61228.2	112296	CCR2
60518	130907	Fibrotic Niche		57033.2	116608	CCL2		63231.9	112302	CCR2
58823	130905	Injured Epithelia		57100.9	116569	CCL2		61472.2	112291	CCR2
58880	130898	Injured Epithelia		56675.6	116526	CCL2		61422.3	112115	CCR2
57689	130883	Injured Epithelia		57600.7	116560	CCL2		62865.8	112129	CCR2
59095	130880	Fibrotic Niche		58415.1	116445	CCL2		62395.7	112034	CCR2
57491	130883	Injured Epithelia		56681.2	116431	CCL2		62990.8	111975	CCR2
58633	130881	Injured Epithelia		56666.9	116499	CCL2		62487.1	111843	CCR2
56529	134035	Blood Vessels		60373.7	116322	CCL2		62797.4	111741	CCR2
60093	130896	Fibrotic Niche		60601.3	116318	CCL2		63923.6	111725	CCR2
60367	130896	Fibrotic Niche		58849.3	116246	CCL2		61660	111561	CCR2
56751	130893	Fibrotic Niche		58849.1	116246	CCL2		61970.2	111568	CCR2
57292	130863	Injured Epithelia		60301.6	116224	CCL2		61622.5	111525	CCR2
59818	130870	Fibrotic Niche		56457.2	116185	CCL2		62122.5	111499	CCR2
58699	130845	Injured Epithelia		56456.4	116183	CCL2		64773.4	111355	CCR2
57032	130871	Fibrotic Niche		56850.5	116159	CCL2		61233.4	111169	CCR2
58306	130861	Injured Epithelia		56622.4	116140	CCL2		63513.3	111187	CCR2
57619	130856	Injured Epithelia		56587.8	116140	CCL2		62030.5	111055	CCR2
58155	130847	Injured Epithelia		60657.8	116104	CCL2		62030	111054	CCR2
57331	133999	Injured Epithelia		60029.2	115959	CCL2		64157.5	111089	CCR2
59488	130862	Fibrotic Niche		56649.8	115989	CCL2		63853.2	111049	CCR2
59143	130858	Fibrotic Niche		59283.5	115869	CCL2		63556.6	111049	CCR2
59576	130863	Fibrotic Niche		58444.9	115799	CCL2		63438.5	111008	CCR2
59661	130842	Fibrotic Niche		57957.7	115726	CCL2		63601.8	110979	CCR2
59952	130846	Fibrotic Niche		56795.2	115649	CCL2		63673.7	110849	CCR2
60542	130852	Fibrotic Niche		56744.4	115695	CCL2		64463.5	110808	CCR2
59204	130845	Fibrotic Niche		60310.6	115616	CCL2		61404.6	110826	CCR2
60323	130828	Fibrotic Niche		57189.9	115703	CCL2		63189.3	110608	CCR2
56673	130848	Fibrotic Niche		56847.3	115621	CCL2		63104.5	110581	CCR2
57150	130856	Injured Epithelia		56763.8	115549	CCL2		62445.7	110485	CCR2
58685	134322	Fibrotic Niche		57340.1	115558	CCL2		61852.6	110481	CCR2
58894	134010	Fibrotic Niche		57231	115538	CCL2		63350.6	110457	CCR2
57406	130810	Injured Epithelia		56786.4	115508	CCL2		64455	110346	CCR2
57587	130823	Injured Epithelia		60468.1	115449	CCL2		62188.7	110365	CCR2
59401	130844	Fibrotic Niche		57972.2	115481	CCL2		63349.9	110362	CCR2
59598	130788	Fibrotic Niche		57791	115435	CCL2		64102.6	110363	CCR2
60115	130821	Fibrotic Niche		60703.3	115440	CCL2		62998.8	110241	CCR2
60375	130823	Fibrotic Niche		59084.4	115388	CCL2		60978.2	110210	CCR2
56999	130852	Fibrotic Niche		56893.8	115371	CCL2		61609.3	110127	CCR2
57737	130834	Injured Epithelia		57607.7	115250	CCL2		62905.1	110054	CCR2
57895	130832	Injured Epithelia		57582	115245	CCL2		62905.5	110054	CCR2
58430	130824	Injured Epithelia		59290	115262	CCL2		61654.5	110029	CCR2
58976	134041	Injured Epithelia		56599	115243	CCL2		61650.1	109927	CCR2
59535	130817	Fibrotic Niche		59308.7	115145	CCL2		60998.5	109937	CCR2
59762	130824	Fibrotic Niche		56787.3	115138	CCL2		64413.4	109837	CCR2
60076	130816	Fibrotic Niche		57542.8	115096	CCL2		61337.5	109831	CCR2
60161	130827	Fibrotic Niche		58134.6	115102	CCL2		64229.6	109762	CCR2
57029	130776	Fibrotic Niche		57582.2	115120	CCL2		64229.8	109762	CCR2
58243	130811	Injured Epithelia		60562.8	115006	CCL2		61035.6	109652	CCR2
60024	130804	Fibrotic Niche		60057.2	115033	CCL2		64008.3	109537	CCR2
56807	130818	Fibrotic Niche		58161.8	115042	CCL2		61760.6	109429	CCR2
58775	130795	Injured Epithelia		56574.1	115013	CCL2		61682.4	109320	CCR2
59706	130778	Fibrotic Niche		60032.2	115006	CCL2		60915.8	109257	CCR2
60583	134033	Blood Vessels		60027.5	114997	CCL2		62646.2	109129	CCR2
58574	130756	Injured Epithelia		60079.8	114955	CCL2		61595.5	109160	CCR2
59034	130782	Injured Epithelia		58064.1	114976	CCL2		62494.8	109037	CCR2
60201	130811	Fibrotic Niche		59714.5	114848	CCL2		63765	108920	CCR2
57507	130776	Injured Epithelia		56701.3	114886	CCL2		61205.2	108910	CCR2
57614	130768	Injured Epithelia		58638.5	114783	CCL2		67244.8	112956	CCR2
56474	130797	Fibrotic Niche		58899.4	114802	CCL2		66572.6	112918	CCR2
59923	130775	Fibrotic Niche		60011.8	114855	CCL2		68020.4	112708	CCR2
56606	130794	Fibrotic Niche		57980	114843	CCL2		68673.7	112660	CCR2
58300	130777	Injured Epithelia		59448.5	114778	CCL2		66322.9	112645	CCR2
58171	130792	Injured Epithelia		57484.1	114808	CCL2		67473.8	112588	CCR2
56832	134014	Fibrotic Niche		59053.8	114651	CCL2		67361.4	112566	CCR2
60520	130765	Fibrotic Niche		58504.3	114669	CCL2		68327.2	112542	CCR2
57758	130787	Injured Epithelia		58090.7	114684	CCL2		68207.9	112425	CCR2
58425	130768	Injured Epithelia		56876.6	114601	CCL2		67109.3	112385	CCR2
60619	130788	Blood Vessels		57320.1	114641	CCL2		65125.1	112364	CCR2
60678	130788	Fibrotic Niche		57315.8	114644	CCL2		68914.6	112347	CCR2
59394	130777	Fibrotic Niche		57058.9	114619	CCL2		69031.6	112278	CCR2
60173	130770	Fibrotic Niche		59107.2	114578	CCL2		65302.3	112204	CCR2
56961	130776	Fibrotic Niche		57709	114488	CCL2		67729.7	111901	CCR2
60095	130753	Fibrotic Niche		57702.2	114544	CCL2		66012.2	111938	CCR2
58122	130769	Injured Epithelia		59335.2	114514	CCL2		67349	111908	CCR2
56482	134011	Blood Vessels		58142.9	114487	CCL2		67022	111817	CCR2
59978	130781	Fibrotic Niche		58438.9	114458	CCL2		67304.9	111845	CCR2
59778	130759	Fibrotic Niche		60703.9	114466	CCL2		67589.9	111817	CCR2
59856	130742	Fibrotic Niche		59866.2	114419	CCL2		66579	111777	CCR2
57301	130710	Injured Epithelia		59866.2	114419	CCL2		66204.9	111750	CCR2
59520	130750	Fibrotic Niche		57755.8	114388	CCL2		68919.7	111724	CCR2
58801	130741	Injured Epithelia		59825.5	114339	CCL2		69007	111621	CCR2
59122	130745	Fibrotic Niche		59823.4	114321	CCL2		65970.7	111620	CCR2
58944	130742	Injured Epithelia		56981.5	114328	CCL2		67305.3	111686	CCR2
57374	130743	Injured Epithelia		57689.9	114236	CCL2		66819.6	111550	CCR2
57971	130757	Injured Epithelia		56866.9	114228	CCL2		68821.8	111405	CCR2
58562	134017	Fibrotic Niche		58098.9	114189	CCL2		68244.6	111463	CCR2
60226	130751	Fibrotic Niche		59761.6	114167	CCL2		67858.9	111408	CCR2
58174	130729	Injured Epithelia		58074.1	114106	CCL2		67237.1	111406	CCR2
59175	130728	Fibrotic Niche		58765.3	113986	CCL2		67143.9	111363	CCR2
60601	130741	Blood Vessels		58244.5	113803	CCL2		67113.2	111295	CCR2
59328	130714	Fibrotic Niche		57381.8	113840	CCL2		67814	111158	CCR2
60361	130739	Fibrotic Niche		59129.7	113763	CCL2		67396	111142	CCR2
57427	130703	Injured Epithelia		60146.5	113681	CCL2		66197	111107	CCR2
56644	130706	Fibrotic Niche		60145.9	113681	CCL2		67061.5	111101	CCR2
56748	130734	Fibrotic Niche		59954.3	113584	CCL2		67518.3	111101	CCR2
58281	130739	Injured Epithelia		59953.1	113606	CCL2		67351	111101	CCR2
56742	134015	Fibrotic Niche		57253.3	113576	CCL2		66778.6	111054	CCR2
60671	130721	Fibrotic Niche		59917.3	113650	CCL2		67309	111013	CCR2
58119	130715	Injured Epithelia		59883.2	113605	CCL2		67046.2	110904	CCR2
59979	130713	Fibrotic Niche		57127.8	113591	CCL2		68511.6	110762	CCR2
57233	130699	Injured Epithelia		56752.2	113599	CCL2		66013.2	110770	CCR2
57848	130711	Injured Epithelia		58470.5	113563	CCL2		67868.7	110677	CCR2
60141	130685	Fibrotic Niche		58465.3	113559	CCL2		68760.8	110594	CCR2
58993	130722	Injured Epithelia		60410.8	113524	CCL2		68867.9	110661	CCR2
59440	130710	Fibrotic Niche		57799.2	113377	CCL2		65131.6	110626	CCR2
57501	130650	Injured Epithelia		57630.3	113387	CCL2		66066.9	110593	CCR2
59101	130684	Fibrotic Niche		59044.8	113377	CCL2		66056.5	110556	CCR2
60270	133982	Blood Vessels		59097	113333	CCL2		64998.9	110460	CCR2
58416	130678	Injured Epithelia		57430.4	113212	CCL2		67577.5	110354	CCR2
59564	130656	Fibrotic Niche		56735	113216	CCL2		67058.2	110242	CCR2
59776	130687	Fibrotic Niche		60353.7	113197	CCL2		67759.6	110309	CCR2
57596	130661	Injured Epithelia		58796.8	113156	CCL2		65045.3	110243	CCR2
58285	130673	Injured Epithelia		62497.6	117302	CCL2		65045.5	110243	CCR2
56838	130687	Fibrotic Niche		62252.3	117260	CCL2		68955.9	110240	CCR2
59716	130648	Fibrotic Niche		64613	117249	CCL2		67568.7	110197	CCR2
57734	130686	Injured Epithelia		64282.9	117172	CCL2		67882.1	110139	CCR2
56571	130663	Fibrotic Niche		63551.7	117103	CCL2		66787.7	110084	CCR2
56948	130675	Fibrotic Niche		61944.6	117065	CCL2		68005.4	109955	CCR2
59512	133990	Injured Epithelia		62412.4	117084	CCL2		68331.8	109969	CCR2
59935	130682	Fibrotic Niche		61249.3	117035	CCL2		67480.8	109737	CCR2
58973	130646	Fibrotic Niche		61249.4	117035	CCL2		66237	109763	CCR2
59481	130662	Fibrotic Niche		62028	117023	CCL2		65789.7	109627	CCR2
58792	130673	Injured Epithelia		62028.8	116997	CCL2		68699.7	109529	CCR2
58907	130658	Injured Epithelia		61357.7	116917	CCL2		67334.1	109512	CCR2
59820	130653	Fibrotic Niche		64519.3	116940	CCL2		66532.5	109469	CCR2
[truncated: 79,595 more rows]

## Sheet: Figure 5h
Ligands:						Receptors:
Gene	Group	Percent Expressing	Average Expression	Scaled Expression		Gene	Group	Percent Expressing	Average Expression	Scaled Expression
EDN1	PT S1	1.21212	0.0121212	-0.648554		EDNRB	Fibroblast	53.9007	1.48227	2.5
PDGFD	PT S1	1.21212	0.0132231	-0.652669		EDNRA	Fibroblast	3.5461	0.0567376	1.23544
PDGFB	PT S1	2.03857	0.0203857	-0.405282		PDGFRB	Fibroblast	21.9858	0.312057	2.49335
PDGFA	PT S1	2.03857	0.0209366	-0.815259		PDGFRA	Fibroblast	75.8865	2.74468	2.5
GDF15	PT S1	1.43251	0.0143251	-0.698332		ACVR1B	Fibroblast	7.80142	0.0851064	0.854938
TGFB2	PT S1	0.77135	0.0077135	-0.551995		ACVR1	Fibroblast	7.80142	0.113475	0.154903
TGFB1	PT S1	1.92837	0.0192837	-1.30888		TGFBR2	Fibroblast	39.7163	0.652482	-0.123923
FGF2	PT S1	0.495868	0.00495868	-0.594785		TGFBR1	Fibroblast	7.0922	0.070922	-1.28022
FGF1	PT S1	0.495868	0.00495868	-1.02784		FGFR1	Fibroblast	6.38298	0.12766	1.68061
LIF	PT S1	0.220386	0.00275482	-0.655388		IL6ST	Fibroblast	37.5887	0.58156	1.7447
EDN1	PT S2	0.775862	0.00775862	-0.875402		LIFR	Fibroblast	60.2837	1.31915	2.5
PDGFD	PT S2	0.862069	0.00862069	-0.772571		EDNRB	Myofibroblast	20.6838	0.288889	1.09396
PDGFB	PT S2	1.63793	0.0172414	-0.513972		EDNRA	Myofibroblast	12.4786	0.191453	2.5
PDGFA	PT S2	1.37931	0.0146552	-1.24146		PDGFRB	Myofibroblast	31.9658	0.504274	2.5
GDF15	PT S2	1.37931	0.0146552	-0.693542		PDGFRA	Myofibroblast	59.6581	1.41197	2.5
TGFB2	PT S2	0.0862069	0.000862069	-0.621413		ACVR1B	Myofibroblast	4.61538	0.0615385	0.378182
TGFB1	PT S2	2.24138	0.025	0.163132		ACVR1	Myofibroblast	13.5043	0.193162	1.59432
FGF2	PT S2	0.172414	0.00172414	-0.691926		TGFBR2	Myofibroblast	28.0342	0.442735	-1.04278
FGF1	PT S2	0.517241	0.00517241	-1.01272		TGFBR1	Myofibroblast	9.23077	0.11453	-0.955625
LIF	PT S2	0.258621	0.00258621	-0.671702		FGFR1	Myofibroblast	11.453	0.177778	2.5
EDN1	PT S3	1.1976	0.011976	-0.656087		IL6ST	Myofibroblast	36.7521	0.594872	1.80502
PDGFD	PT S3	0.798403	0.00898204	-0.763137		LIFR	Myofibroblast	48.2051	1.13675	2.5
PDGFB	PT S3	1.0978	0.011976	-0.696736		EDNRB	CD16 Monocyte	0	0	-0.271092
PDGFA	PT S3	3.19361	0.0359281	0.191425		EDNRA	CD16 Monocyte	0.47619	0.00952381	-0.0349404
GDF15	PT S3	1.29741	0.0139721	-0.703456		PDGFRB	CD16 Monocyte	0	0	-0.344706
TGFB2	PT S3	0.299401	0.00299401	-0.599762		PDGFRA	CD16 Monocyte	0.47619	0.00952381	-0.272734
TGFB1	PT S3	1.69661	0.0219561	-0.619692		ACVR1B	CD16 Monocyte	18.5714	0.242857	2.5
FGF2	PT S3	0.0998004	0.000998004	-0.713777		ACVR1	CD16 Monocyte	9.52381	0.12381	0.347287
FGF1	PT S3	3.19361	0.0359281	1.13049		TGFBR2	CD16 Monocyte	41.4286	0.633333	-0.202824
LIF	PT S3	0.598802	0.00598802	-0.343102		TGFBR1	CD16 Monocyte	15.2381	0.242857	-0.0693384
EDN1	PT Injured	3.21942	0.0450718	1.03389		FGFR1	CD16 Monocyte	0	0	-0.890415
PDGFD	PT Injured	6.19118	0.0822189	1.08229		IL6ST	CD16 Monocyte	11.4286	0.133333	-0.653848
PDGFB	PT Injured	2.47647	0.0282318	-0.135515		LIFR	CD16 Monocyte	0.952381	0.00952381	-0.297978
PDGFA	PT Injured	4.65577	0.0485389	1.02702		EDNRB	CD14 Monocyte	0	0	-0.271092
GDF15	PT Injured	7.57801	0.110451	0.634581		EDNRA	CD14 Monocyte	0	0	-0.29839
TGFB2	PT Injured	5.39871	0.0698366	0.0567149		PDGFRB	CD14 Monocyte	0.235849	0.00471698	-0.295531
TGFB1	PT Injured	2.42694	0.0262506	0.484089		PDGFRA	CD14 Monocyte	0.235849	0.00235849	-0.295744
FGF2	PT Injured	3.61565	0.0396236	0.427088		ACVR1B	CD14 Monocyte	6.83962	0.0872642	0.898069
FGF1	PT Injured	1.98118	0.0212977	0.119019		ACVR1	CD14 Monocyte	8.49057	0.127358	0.412946
LIF	PT Injured	0.89153	0.0089153	-0.0612278		TGFBR2	CD14 Monocyte	44.1038	0.84434	0.619638
EDN1	PT Inflammatory	4.40457	0.0473083	1.14615		TGFBR1	CD14 Monocyte	18.8679	0.275943	0.144328
PDGFD	PT Inflammatory	6.52529	0.0831974	1.10609		FGFR1	CD14 Monocyte	0.943396	0.0141509	-0.589714
PDGFB	PT Inflammatory	7.01468	0.0848287	1.75151		IL6ST	CD14 Monocyte	19.1038	0.259434	0.105479
PDGFA	PT Inflammatory	4.5677	0.045677	0.838276		LIFR	CD14 Monocyte	0.943396	0.00943396	-0.298385
GDF15	PT Inflammatory	12.7243	0.174551	1.46075		EDNRB	Monocyte Transitioning	0.696864	0.010453	-0.215159
TGFB2	PT Inflammatory	14.6819	0.25938	1.71645		EDNRA	Monocyte Transitioning	0.696864	0.00696864	-0.105377
TGFB1	PT Inflammatory	2.61011	0.0293638	1.28135		PDGFRB	Monocyte Transitioning	0.696864	0.010453	-0.236044
FGF2	PT Inflammatory	6.85155	0.0799347	1.5734		PDGFRA	Monocyte Transitioning	0.696864	0.00696864	-0.280921
FGF1	PT Inflammatory	2.77325	0.0309951	0.791052		ACVR1B	Monocyte Transitioning	3.48432	0.0418118	-0.0290774
LIF	PT Inflammatory	2.61011	0.0277325	1.73142		ACVR1	Monocyte Transitioning	10.8014	0.12892	0.441768
						TGFBR2	Monocyte Transitioning	46.6899	0.881533	0.754792
						TGFBR1	Monocyte Transitioning	28.5714	0.585366	1.91014
						FGFR1	Monocyte Transitioning	1.74216	0.0243902	-0.374739
						IL6ST	Monocyte Transitioning	18.8153	0.250871	0.0563762
						LIFR	Monocyte Transitioning	2.09059	0.0243902	-0.231168
						EDNRB	Macrophage Activated	1.01833	0.0152749	-0.189551
						EDNRA	Macrophage Activated	0.101833	0.00101833	-0.270101
						PDGFRB	Macrophage Activated	0.101833	0.00101833	-0.33407
						PDGFRA	Macrophage Activated	0.305499	0.00305499	-0.2935
						ACVR1B	Macrophage Activated	3.46232	0.0386965	-0.0940978
						ACVR1	Macrophage Activated	11.4053	0.144603	0.72907
						TGFBR2	Macrophage Activated	37.78	0.568228	-0.478177
						TGFBR1	Macrophage Activated	33.7067	0.509165	1.50954
						FGFR1	Macrophage Activated	10.4888	0.120163	1.53788
						IL6ST	Macrophage Activated	31.7719	0.412424	0.93063
						LIFR	Macrophage Activated	0.712831	0.00814664	-0.304217
						EDNRB	Macrophage Resident	0	0	-0.271092
						EDNRA	Macrophage Resident	0	0	-0.29839
						PDGFRB	Macrophage Resident	0	0	-0.344706
						PDGFRA	Macrophage Resident	0.684932	0.00684932	-0.281304
						ACVR1B	Macrophage Resident	2.39726	0.0376712	-0.11554
						ACVR1	Macrophage Resident	7.19178	0.119863	0.274028
						TGFBR2	Macrophage Resident	44.1781	1	1.16813
						TGFBR1	Macrophage Resident	21.9178	0.376712	0.762503
						FGFR1	Macrophage Resident	6.84932	0.0787671	0.732071
						IL6ST	Macrophage Resident	26.3699	0.441781	1.0787
						LIFR	Macrophage Resident	0.684932	0.00684932	-0.310102
						EDNRB	Macrophage HIF1A+	1.07527	0.0215054	-0.156644
						EDNRA	Macrophage HIF1A+	0	0	-0.29839
						PDGFRB	Macrophage HIF1A+	0	0	-0.344706
						PDGFRA	Macrophage HIF1A+	1.07527	0.0107527	-0.268804
						ACVR1B	Macrophage HIF1A+	4.30108	0.0430108	-0.00410648
						ACVR1	Macrophage HIF1A+	3.22581	0.0430108	-1.20648
						TGFBR2	Macrophage HIF1A+	29.0323	0.505376	-0.755065
						TGFBR1	Macrophage HIF1A+	23.6559	0.290323	0.235464
						FGFR1	Macrophage HIF1A+	12.9032	0.16129	2.30949
						IL6ST	Macrophage HIF1A+	16.129	0.204301	-0.216701
						LIFR	Macrophage HIF1A+	3.22581	0.0322581	-0.1962
						EDNRB	cDC1	0	0	-0.271092
						EDNRA	cDC1	0	0	-0.29839
						PDGFRB	cDC1	0	0	-0.344706
						PDGFRA	cDC1	0	0	-0.303354
						ACVR1B	cDC1	1.96078	0.0392157	-0.083249
						ACVR1	cDC1	9.80392	0.0980392	-0.135803
						TGFBR2	cDC1	17.6471	0.294118	-1.77868
						TGFBR1	cDC1	13.7255	0.156863	-0.652451
						FGFR1	cDC1	1.96078	0.0196078	-0.474877
						IL6ST	cDC1	13.7255	0.156863	-0.50595
						LIFR	cDC1	0	0	-0.341298
						EDNRB	cDC2	0.340136	0.00340136	-0.252828
						EDNRA	cDC2	0	0	-0.29839
						PDGFRB	cDC2	0.680272	0.00680272	-0.273861
						PDGFRA	cDC2	1.02041	0.0238095	-0.227342
						ACVR1B	cDC2	2.04082	0.0204082	-0.479777
						ACVR1	cDC2	11.9048	0.139456	0.635215
						TGFBR2	cDC2	56.4626	0.962585	1.04029
						TGFBR1	cDC2	18.3673	0.251701	-0.0116763
						FGFR1	cDC2	0	0	-0.890415
						IL6ST	cDC2	18.0272	0.22449	-0.0970443
						LIFR	cDC2	1.02041	0.0102041	-0.2949
						EDNRB	cDC CCR7+	0	0	-0.271092
						EDNRA	cDC CCR7+	0	0	-0.29839
						PDGFRB	cDC CCR7+	0	0	-0.344706
						PDGFRA	cDC CCR7+	2.63158	0.0263158	-0.219444
						ACVR1B	cDC CCR7+	0	0	-0.918406
						ACVR1	cDC CCR7+	5.26316	0.105263	0.000751075
						TGFBR2	cDC CCR7+	28.9474	0.552632	-0.545837
						TGFBR1	cDC CCR7+	18.4211	0.184211	-0.462438
						FGFR1	cDC CCR7+	2.63158	0.0263158	-0.334552
						IL6ST	cDC CCR7+	36.8421	0.526316	1.48879
						LIFR	cDC CCR7+	0	0	-0.341298
						EDNRB	pDC	0	0	-0.271092
						EDNRA	pDC	0	0	-0.29839
						PDGFRB	pDC	0.438596	0.00438596	-0.298974
						PDGFRA	pDC	0.877193	0.00877193	-0.275141
						ACVR1B	pDC	1.75439	0.0219298	-0.447424
						ACVR1	pDC	10.5263	0.118421	0.247197
						TGFBR2	pDC	63.1579	1.33772	2.22434
						TGFBR1	pDC	10.0877	0.162281	-0.614452
						FGFR1	pDC	0	0	-0.890415
						IL6ST	pDC	14.9123	0.166667	-0.445211
						LIFR	pDC	1.31579	0.0263158	-0.222585
						EDNRB	Mast Cell	2.8169	0.0352113	-0.0849533
						EDNRA	Mast Cell	0.704225	0.00704225	-0.103345
						PDGFRB	Mast Cell	0.704225	0.00704225	-0.271375
						PDGFRA	Mast Cell	0	0	-0.303354
						ACVR1B	Mast Cell	7.04225	0.133803	1.80805
						ACVR1	Mast Cell	7.04225	0.119718	0.271337
						TGFBR2	Mast Cell	33.0986	0.760563	0.30495
						TGFBR1	Mast Cell	10.5634	0.225352	-0.184696
						FGFR1	Mast Cell	1.40845	0.028169	-0.295945
						IL6ST	Mast Cell	6.33803	0.112676	-0.786247
						LIFR	Mast Cell	0.704225	0.00704225	-0.309226
						EDNRB	Na√Øve Th Cell	0.082012	0.00082012	-0.266683
						EDNRA	Na√Øve Th Cell	0.136687	0.00136687	-0.260425
						PDGFRB	Na√Øve Th Cell	0.0273373	0.000273373	-0.341849
						PDGFRA	Na√Øve Th Cell	0.218699	0.00273373	-0.294535
						ACVR1B	Na√Øve Th Cell	2.02296	0.0254237	-0.373321
						ACVR1	Na√Øve Th Cell	10.9076	0.174139	1.25962
						TGFBR2	Na√Øve Th Cell	37.4248	0.749317	0.261567
						TGFBR1	Na√Øve Th Cell	11.8097	0.173866	-0.533794
						FGFR1	Na√Øve Th Cell	3.08912	0.0399125	-0.0529106
						IL6ST	Na√Øve Th Cell	22.7447	0.387097	0.800398
						LIFR	Na√Øve Th Cell	0.628759	0.00956807	-0.297778
						EDNRB	Effector Th Cell	0.125945	0.00125945	-0.264322
						EDNRA	Effector Th Cell	0	0	-0.29839
						PDGFRB	Effector Th Cell	0.251889	0.00251889	-0.318417
						PDGFRA	Effector Th Cell	0.125945	0.00125945	-0.299288
						ACVR1B	Effector Th Cell	1.76322	0.0264484	-0.351637
						ACVR1	Effector Th Cell	6.54912	0.100756	-0.0843489
						TGFBR2	Effector Th Cell	39.6725	0.933249	0.938344
						TGFBR1	Effector Th Cell	14.8615	0.253149	-0.00227418
						FGFR1	Effector Th Cell	2.14106	0.0365239	-0.122755
						IL6ST	Effector Th Cell	14.8615	0.264484	0.134279
						LIFR	Effector Th Cell	0.755668	0.0138539	-0.278418
						EDNRB	Treg	0.0862069	0.000862069	-0.266457
						EDNRA	Treg	0.258621	0.00258621	-0.226602
						PDGFRB	Treg	0.258621	0.00344828	-0.308735
						PDGFRA	Treg	0.258621	0.00344828	-0.292234
						ACVR1B	Treg	0.862069	0.0137931	-0.620985
						ACVR1	Treg	13.9655	0.25	2.5
						TGFBR2	Treg	26.6379	0.490517	-0.822215
						TGFBR1	Treg	11.3793	0.183621	-0.466489
						FGFR1	Treg	2.93103	0.0413793	-0.022748
						IL6ST	Treg	18.7069	0.350862	0.609881
						LIFR	Treg	0.431034	0.00603448	-0.313802
						EDNRB	Na√Øve Tc Cell	0.0554939	0.000554939	-0.268108
						EDNRA	Na√Øve Tc Cell	0.110988	0.00166482	-0.252157
						PDGFRB	Na√Øve Tc Cell	0.0554939	0.000554939	-0.338908
						PDGFRA	Na√Øve Tc Cell	0.110988	0.00166482	-0.29798
						ACVR1B	Na√Øve Tc Cell	1.33185	0.0205327	-0.477126
						ACVR1	Na√Øve Tc Cell	5.4939	0.0954495	-0.184975
						TGFBR2	Na√Øve Tc Cell	36.6815	0.781354	0.384421
						TGFBR1	Na√Øve Tc Cell	13.5405	0.222531	-0.203444
						FGFR1	Na√Øve Tc Cell	2.55272	0.0382908	-0.0863089
						IL6ST	Na√Øve Tc Cell	6.54828	0.105438	-0.833217
						LIFR	Na√Øve Tc Cell	0.610433	0.00887902	-0.300898
						EDNRB	Effector Tc Cell	0	0	-0.271092
						EDNRA	Effector Tc Cell	0.0549149	0.000549149	-0.283131
						PDGFRB	Effector Tc Cell	0	0	-0.344706
						PDGFRA	Effector Tc Cell	0.274574	0.00439319	-0.289193
						ACVR1B	Effector Tc Cell	1.0983	0.0181219	-0.528476
						ACVR1	Effector Tc Cell	3.95387	0.0713893	-0.647455
						TGFBR2	Effector Tc Cell	37.8364	0.942339	0.970098
						TGFBR1	Effector Tc Cell	15.486	0.281164	0.177536
						FGFR1	Effector Tc Cell	0.658979	0.0115321	-0.645045
						IL6ST	Effector Tc Cell	5.60132	0.10324	-0.847545
						LIFR	Effector Tc Cell	0.768808	0.0126304	-0.283936
						EDNRB	MAIT	0	0	-0.271092
						EDNRA	MAIT	0.253165	0.00253165	-0.228115
						PDGFRB	MAIT	0	0	-0.344706
						PDGFRA	MAIT	1.01266	0.0126582	-0.26272
						ACVR1B	MAIT	1.26582	0.0177215	-0.537016
						ACVR1	MAIT	4.81013	0.078481	-0.51007
						TGFBR2	MAIT	32.9114	0.64557	-0.1523
						TGFBR1	MAIT	15.1899	0.243038	-0.0681553
						FGFR1	MAIT	3.29114	0.0481013	0.114939
						IL6ST	MAIT	5.82278	0.0911392	-0.926926
						LIFR	MAIT	1.01266	0.0126582	-0.28381
						EDNRB	NKT Cell	0	0	-0.271092
						EDNRA	NKT Cell	0	0	-0.29839
						PDGFRB	NKT Cell	1.66667	0.0166667	-0.171982
						PDGFRA	NKT Cell	0.208333	0.00208333	-0.296631
						ACVR1B	NKT Cell	0.625	0.00833333	-0.738227
						ACVR1	NKT Cell	4.16667	0.0708333	-0.658265
						TGFBR2	NKT Cell	29.5833	0.541667	-0.593812
						TGFBR1	NKT Cell	25	0.491667	1.4147
						FGFR1	NKT Cell	1.25	0.0166667	-0.536696
						IL6ST	NKT Cell	3.33333	0.0541667	-1.17503
						LIFR	NKT Cell	0.625	0.0166667	-0.265756
						EDNRB	NK CD56dim	0.178253	0.00178253	-0.261513
						EDNRA	NK CD56dim	0	0	-0.29839
						PDGFRB	NK CD56dim	5.88235	0.0802139	0.461572
						PDGFRA	NK CD56dim	0.178253	0.00178253	-0.297601
						ACVR1B	NK CD56dim	1.60428	0.0249554	-0.383238
						ACVR1	NK CD56dim	3.0303	0.0499109	-1.06917
						TGFBR2	NK CD56dim	35.2941	0.723708	0.161736
						TGFBR1	NK CD56dim	38.1462	0.754011	2.5
						FGFR1	NK CD56dim	3.0303	0.0445633	0.0425802
						IL6ST	NK CD56dim	4.63458	0.0623886	-1.11912
						LIFR	NK CD56dim	0.891266	0.0178253	-0.26055
						EDNRB	NK CD56bright	0	0	-0.271092
						EDNRA	NK CD56bright	0	0	-0.29839
						PDGFRB	NK CD56bright	0.262467	0.00262467	-0.317315
						PDGFRA	NK CD56bright	0.262467	0.00262467	-0.294886
						ACVR1B	NK CD56bright	2.88714	0.0551181	0.24647
						ACVR1	NK CD56bright	2.09974	0.0262467	-1.54391
						TGFBR2	NK CD56bright	27.8215	0.574803	-0.449854
						TGFBR1	NK CD56bright	13.9108	0.246719	-0.0441068
						FGFR1	NK CD56bright	1.04987	0.015748	-0.55604
						IL6ST	NK CD56bright	6.29921	0.0997375	-0.870431
						LIFR	NK CD56bright	0.524934	0.0104987	-0.293567
						EDNRB	Na√Øve B Cell	0.16129	0.00322581	-0.253769
						EDNRA	Na√Øve B Cell	0	0	-0.29839
						PDGFRB	Na√Øve B Cell	0.16129	0.0016129	-0.327865
						PDGFRA	Na√Øve B Cell	0.483871	0.00483871	-0.287761
						ACVR1B	Na√Øve B Cell	1.29032	0.016129	-0.571016
						ACVR1	Na√Øve B Cell	0.967742	0.00967742	-1.88287
						TGFBR2	Na√Øve B Cell	31.9355	0.754839	0.282903
						TGFBR1	Na√Øve B Cell	4.67742	0.0935484	-1.11018
						FGFR1	Na√Øve B Cell	0.967742	0.016129	-0.548015
						IL6ST	Na√Øve B Cell	5.32258	0.0967742	-0.889852
						LIFR	Na√Øve B Cell	0.322581	0.00483871	-0.319237
						EDNRB	Memory B Cell	0.0893921	0.000893921	-0.266286
						EDNRA	Memory B Cell	0.178784	0.00208582	-0.240477
						PDGFRB	Memory B Cell	0.208582	0.00297974	-0.313615
						PDGFRA	Memory B Cell	0.268176	0.00357569	-0.291824
						ACVR1B	Memory B Cell	1.01311	0.0166865	-0.559107
						ACVR1	Memory B Cell	2.08582	0.0357569	-1.35182
						TGFBR2	Memory B Cell	33.9094	0.786055	0.402261
						TGFBR1	Memory B Cell	6.764	0.113528	-0.962939
						FGFR1	Memory B Cell	0.178784	0.00297974	-0.826744
						IL6ST	Memory B Cell	3.4565	0.0587008	-1.14414
						LIFR	Memory B Cell	0.56615	0.00983313	-0.296578
						EDNRB	Plasma Cell	0.280899	0.00280899	-0.256004
						EDNRA	Plasma Cell	0.280899	0.00280899	-0.220427
						PDGFRB	Plasma Cell	0.280899	0.00280899	-0.315394
						PDGFRA	Plasma Cell	0.561798	0.00842697	-0.276246
						ACVR1B	Plasma Cell	1.1236	0.011236	-0.675818
						ACVR1	Plasma Cell	11.5169	0.123596	0.34332
						TGFBR2	Plasma Cell	10.9551	0.151685	-2.5
						TGFBR1	Plasma Cell	6.46067	0.0730337	-1.2642
						FGFR1	Plasma Cell	0	0	-0.890415
						IL6ST	Plasma Cell	34.2697	0.58427	1.75702
						LIFR	Plasma Cell	0.842697	0.011236	-0.290234

## Sheet: Figure 5i
Cell Segmentations:				Ligands:				Receptors:
x	y	Group		x	y	Molecule		x	y	Molecule
52656	134401	Border Region		55612.6	134414	COL1A1		54045.6	134391	PDGFA
55396	134399	Injured Epithelia		53983.4	134360	COL1A1		52977.3	134283	PDGFA
55120	134115	Injured Epithelia		53693.7	134410	COL1A1		53860.5	134333	PDGFA
53205	131357	Injured Epithelia		55932.4	134392	COL1A1		53293.8	134227	PDGFA
54462	131341	Injured Epithelia		55267.5	134359	COL1A1		52930.3	134173	PDGFA
54947	131365	Fibrotic Niche		53800.9	134338	COL1A1		55922.6	134206	PDGFA
56268	131364	Fibrotic Niche		53277	134214	COL1A1		54739.8	134163	PDGFA
52585	131376	Blood Vessels		55424.3	134290	COL1A1		54734.1	134149	PDGFA
53094	131356	Injured Epithelia		54585.8	134278	COL1A1		54204.8	134077	PDGFA
55898	131350	Fibrotic Niche		54571.6	134297	COL1A1		54444.2	134038	PDGFA
55555	131347	Blood Vessels		55656.4	134266	COL1A1		54793.2	134027	PDGFA
54620	131355	Injured Epithelia		55324.5	134262	COL1A1		54057.8	133986	PDGFA
56332	131346	Fibrotic Niche		56068.2	134233	COL1A1		52882.9	133989	PDGFA
53599	134119	Injured Epithelia		53998.8	134276	COL1A1		53626.5	133960	PDGFA
56119	131322	Blood Vessels		54388.6	134232	COL1A1		53621.1	133957	PDGFA
55066	131335	Blood Vessels		53992.8	134134	COL1A1		53219.5	133941	PDGFA
52601	131328	Blood Vessels		55604.9	134196	COL1A1		53204.5	133915	PDGFA
56061	131328	Fibrotic Niche		55596.4	134177	COL1A1		56198.4	133861	PDGFA
52677	131330	Blood Vessels		53219.1	134126	COL1A1		53534.4	133781	PDGFA
56402	131277	Fibrotic Niche		55677.4	134128	COL1A1		55937.8	133686	PDGFA
53111	131305	Injured Epithelia		54926.2	134152	COL1A1		53516	133708	PDGFA
54149	131309	Injured Epithelia		54924.1	134141	COL1A1		54446.2	133654	PDGFA
54072	131307	Injured Epithelia		54924	134141	COL1A1		52762.7	133627	PDGFA
53734	131302	Injured Epithelia		54908.2	134131	COL1A1		54458	133636	PDGFA
56250	134113	Injured Epithelia		54906.3	134140	COL1A1		54180.2	133627	PDGFA
55447	131281	Fibrotic Niche		54905.6	134137	COL1A1		52947.7	133520	PDGFA
54618	131281	Injured Epithelia		54902.7	134135	COL1A1		54206.6	133453	PDGFA
55378	131289	Fibrotic Niche		55085.9	134097	COL1A1		53712.1	133469	PDGFA
53213	131265	Injured Epithelia		52999.2	134046	COL1A1		55937.3	133476	PDGFA
55932	131296	Blood Vessels		53120	134011	COL1A1		55783.8	133478	PDGFA
53492	131273	Injured Epithelia		55351.4	134052	COL1A1		55783.5	133478	PDGFA
53626	131280	Injured Epithelia		53543.6	134021	COL1A1		55677.7	133428	PDGFA
54292	131259	Injured Epithelia		53148	134054	COL1A1		53009.4	133216	PDGFA
55868	131273	Fibrotic Niche		55309.4	134089	COL1A1		54045.1	133242	PDGFA
52419	131229	Fibrotic Niche		53947.5	134023	COL1A1		56277.9	133226	PDGFA
54407	134113	Normal Epithelia		53925.8	134022	COL1A1		55048.5	133258	PDGFA
54351	131256	Injured Epithelia		55660.7	133896	COL1A1		55048.1	133258	PDGFA
53111	131240	Injured Epithelia		53585.4	133919	COL1A1		55718.3	133207	PDGFA
53243	131244	Injured Epithelia		53244.1	133952	COL1A1		53572.6	133197	PDGFA
55489	131262	Fibrotic Niche		53188.7	133913	COL1A1		56170.1	133173	PDGFA
55931	131255	Fibrotic Niche		54869.3	133892	COL1A1		56221.3	133123	PDGFA
56045	131261	Fibrotic Niche		53484.3	133929	COL1A1		54049.6	133069	PDGFA
53999	131259	Injured Epithelia		53484.1	133929	COL1A1		55166	133085	PDGFA
53372	131251	Injured Epithelia		53499.8	133900	COL1A1		53245.8	133051	PDGFA
54916	131252	Injured Epithelia		54343.2	133866	COL1A1		53245.9	133051	PDGFA
56280	131227	Blood Vessels		54340.6	133881	COL1A1		55578.8	133071	PDGFA
54825	134060	Injured Epithelia		54306.4	133834	COL1A1		53760.4	133006	PDGFA
55778	131242	Fibrotic Niche		54299.8	133862	COL1A1		54014.4	132907	PDGFA
52264	131243	Border Region		54954.2	133862	COL1A1		54954.9	132880	PDGFA
54230	131228	Injured Epithelia		54095.5	133806	COL1A1		55650.4	132864	PDGFA
54176	131220	Fibrotic Niche		54032.3	133767	COL1A1		55650	132864	PDGFA
53769	131200	Injured Epithelia		55715.6	133759	COL1A1		55941.1	132805	PDGFA
55982	131213	Blood Vessels		54677.8	133711	COL1A1		55940	132806	PDGFA
54705	131221	Injured Epithelia		53949.2	133648	COL1A1		54418	132817	PDGFA
56186	131207	Blood Vessels		55712.5	133649	COL1A1		53705.4	132836	PDGFA
55448	131192	Fibrotic Niche		56390.9	133684	COL1A1		54402	132774	PDGFA
54094	131208	Injured Epithelia		56375	133701	COL1A1		54456.7	132628	PDGFA
53637	134091	Injured Epithelia		56360.8	133684	COL1A1		55358.8	132565	PDGFA
55531	131194	Fibrotic Niche		56118.1	133732	COL1A1		55357.5	132544	PDGFA
53310	131211	Injured Epithelia		56155.7	133698	COL1A1		55986.7	132632	PDGFA
55127	131188	Fibrotic Niche		54116.1	133654	COL1A1		55139.8	132540	PDGFA
52968	131173	Injured Epithelia		54058.2	133627	COL1A1		56337.2	132546	PDGFA
53160	131182	Injured Epithelia		54442.2	133690	COL1A1		53196.3	132476	PDGFA
54381	131197	Injured Epithelia		55854.3	133624	COL1A1		54303.2	132434	PDGFA
54524	131181	Injured Epithelia		52773.1	133646	COL1A1		53256.5	132409	PDGFA
54627	131158	Injured Epithelia		53431.1	133654	COL1A1		54263.6	132351	PDGFA
54055	131189	Injured Epithelia		54415.1	133595	COL1A1		53262.2	132355	PDGFA
54884	131203	Injured Epithelia		54398.2	133647	COL1A1		55206.1	132265	PDGFA
54732	134083	Injured Epithelia		54391.8	133599	COL1A1		55206	132265	PDGFA
55927	131196	Blood Vessels		54339.9	133612	COL1A1		55189.5	132305	PDGFA
52631	131188	Fibrotic Niche		53273	133595	COL1A1		55189.7	132305	PDGFA
54000	131169	Injured Epithelia		53239	133612	COL1A1		52548.3	132283	PDGFA
52388	131152	Border Region		53663.4	133607	COL1A1		55080	132261	PDGFA
55038	131168	Injured Epithelia		53654.2	133607	COL1A1		55079.6	132260	PDGFA
53502	131183	Injured Epithelia		52755.6	133565	COL1A1		56118.6	132153	PDGFA
56031	131176	Blood Vessels		52737.3	133586	COL1A1		52377.4	132154	PDGFA
54801	131165	Injured Epithelia		54630.2	133580	COL1A1		53718.8	132107	PDGFA
54353	131151	Injured Epithelia		56120.7	133562	COL1A1		52437.3	131996	PDGFA
53086	131148	Injured Epithelia		54004.7	133551	COL1A1		56038.8	131958	PDGFA
52996	134053	Injured Epithelia		53066.4	133526	COL1A1		54586	131861	PDGFA
53703	131156	Injured Epithelia		52785.4	133411	COL1A1		54585.4	131861	PDGFA
53911	131160	Injured Epithelia		52757.5	133479	COL1A1		53652.5	131941	PDGFA
55214	131164	Fibrotic Niche		55133.2	133446	COL1A1		55358.3	131826	PDGFA
56205	131148	Blood Vessels		52888.9	133390	COL1A1		53372.3	131774	PDGFA
54930	131160	Injured Epithelia		55428.8	133373	COL1A1		54429.4	131746	PDGFA
53254	131140	Injured Epithelia		55418.7	133363	COL1A1		53502.3	131730	PDGFA
54164	131164	Fibrotic Niche		55414.9	133384	COL1A1		54400.2	131697	PDGFA
55851	131158	Fibrotic Niche		55413.7	133390	COL1A1		52205.5	131525	PDGFA
54288	131165	Injured Epithelia		55388.6	133393	COL1A1		54422.1	131552	PDGFA
53203	131125	Injured Epithelia		55811.8	133370	COL1A1		53007.9	131526	PDGFA
54003	134095	Injured Epithelia		55806	133358	COL1A1		53006.6	131526	PDGFA
55905	131154	Blood Vessels		53431.2	133347	COL1A1		54461.1	131318	PDGFA
54982	131136	Injured Epithelia		52855.4	133355	COL1A1		55539.6	131329	PDGFA
52859	131157	Injured Epithelia		52752.2	133342	COL1A1		53720.5	131323	PDGFA
53329	131140	Injured Epithelia		52742.7	133342	COL1A1		54515.4	131206	PDGFA
55421	131138	Fibrotic Niche		52725.2	133311	COL1A1		56058.1	131199	PDGFA
52233	131115	Border Region		52720.3	133355	COL1A1		53688.2	131186	PDGFA
55760	131133	Fibrotic Niche		54736.6	133327	COL1A1		55907.5	131127	PDGFA
54580	131117	Injured Epithelia		54715.8	133307	COL1A1		52863.9	131171	PDGFA
55564	131102	Fibrotic Niche		55411.9	133283	COL1A1		53788	131061	PDGFA
55814	131139	Fibrotic Niche		53590.9	133313	COL1A1		52554.5	131020	PDGFA
55668	134080	Injured Epithelia		53590.4	133313	COL1A1		56429.1	130968	PDGFA
52753	131111	Injured Epithelia		53557.8	133267	COL1A1		56050.4	130937	PDGFA
53807	131115	Injured Epithelia		53824.8	133322	COL1A1		53823.3	130858	PDGFA
52490	131132	Fibrotic Niche		53818.3	133284	COL1A1		53060.1	130832	PDGFA
52419	131107	Fibrotic Niche		55920.3	133246	COL1A1		53132.4	130817	PDGFA
55028	131116	Injured Epithelia		56309.1	133237	COL1A1		53327.9	130785	PDGFA
54155	131114	Fibrotic Niche		53463.7	133231	COL1A1		56072.7	130773	PDGFA
53280	131060	Injured Epithelia		55264.5	133226	COL1A1		53166.9	130695	PDGFA
53143	131106	Injured Epithelia		55257.3	133227	COL1A1		53153.3	130754	PDGFA
54265	131115	Fibrotic Niche		55567	133200	COL1A1		55265.3	130693	PDGFA
54859	131120	Injured Epithelia		55562	133244	COL1A1		54778.3	130671	PDGFA
55646	134409	Injured Epithelia		55557.2	133251	COL1A1		52917	130578	PDGFA
54212	134039	Normal Epithelia		55551.5	133244	COL1A1		52886.2	130600	PDGFA
54761	131110	Injured Epithelia		55547	133236	COL1A1		55752.6	130597	PDGFA
55103	131082	Fibrotic Niche		55537	133228	COL1A1		55246.6	130443	PDGFA
55703	131096	Fibrotic Niche		55475.2	133221	COL1A1		54777.8	130357	PDGFA
53981	131104	Injured Epithelia		55637.9	133203	COL1A1		52942.5	130414	PDGFA
55863	131106	Fibrotic Niche		53660.1	133139	COL1A1		55715.4	130405	PDGFA
52591	131097	Fibrotic Niche		54733.3	133204	COL1A1		55715.2	130405	PDGFA
53094	131070	Injured Epithelia		53581.7	133217	COL1A1		55225.6	130305	PDGFA
54400	131097	Injured Epithelia		56171.3	133191	COL1A1		53349.4	130342	PDGFA
56003	131093	Fibrotic Niche		53569.9	133113	COL1A1		53296	130296	PDGFA
54301	131071	Injured Epithelia		55443.8	133118	COL1A1		56194	130209	PDGFA
53719	134083	Injured Epithelia		55160.7	133118	COL1A1		55080.7	130204	PDGFA
53698	131068	Injured Epithelia		55152.4	133098	COL1A1		55080.7	130204	PDGFA
54809	131079	Injured Epithelia		55446.5	133095	COL1A1		58014.4	134388	PDGFA
53781	131044	Injured Epithelia		56285.3	133102	COL1A1		60059.3	134307	PDGFA
54349	131077	Injured Epithelia		53668.7	133102	COL1A1		57960.9	134352	PDGFA
55788	131053	Fibrotic Niche		54568	133088	COL1A1		59458.8	134327	PDGFA
55466	131075	Fibrotic Niche		54622.6	133093	COL1A1		59919.9	134285	PDGFA
55919	131069	Fibrotic Niche		55147.8	133066	COL1A1		59529.2	134232	PDGFA
56401	131087	Fibrotic Niche		53764.8	133026	COL1A1		58980.8	134204	PDGFA
53912	131064	Injured Epithelia		53751.8	133046	COL1A1		60398.6	134236	PDGFA
53969	131061	Injured Epithelia		53736.8	133049	COL1A1		59429.4	134160	PDGFA
52921	134063	Injured Epithelia		54919.1	133024	COL1A1		59563.4	134139	PDGFA
54984	131049	Injured Epithelia		53313	132979	COL1A1		58685	134099	PDGFA
55193	131058	Fibrotic Niche		53311.8	133042	COL1A1		56881.4	134080	PDGFA
54779	131052	Injured Epithelia		53302.4	133046	COL1A1		58088.1	134047	PDGFA
55973	131044	Blood Vessels		56114.3	133030	COL1A1		56820.3	134028	PDGFA
54854	131049	Injured Epithelia		53652.9	133029	COL1A1		56820.4	134027	PDGFA
53194	131036	Injured Epithelia		55261.5	132973	COL1A1		59087.5	133908	PDGFA
55860	131033	Fibrotic Niche		53906	132990	COL1A1		60552	133951	PDGFA
54677	131040	Injured Epithelia		56238.1	133012	COL1A1		57079.8	133840	PDGFA
52707	131053	Fibrotic Niche		53134	132999	COL1A1		59403.8	133814	PDGFA
53134	131026	Injured Epithelia		55999.8	132881	COL1A1		59403.8	133813	PDGFA
56299	134085	Blood Vessels		54070.6	132883	COL1A1		59899.8	133803	PDGFA
53459	131020	Injured Epithelia		54907.5	132894	COL1A1		57516.5	133802	PDGFA
53576	131053	Injured Epithelia		54886.3	132850	COL1A1		59238	133836	PDGFA
55722	131013	Fibrotic Niche		54449.1	132803	COL1A1		59238.1	133836	PDGFA
52558	131028	Fibrotic Niche		55358	132850	COL1A1		59527.9	133781	PDGFA
56131	131018	Fibrotic Niche		53691.8	132802	COL1A1		60377.8	133629	PDGFA
54383	131029	Injured Epithelia		54313.6	132778	COL1A1		59338.9	133387	PDGFA
56399	131020	Fibrotic Niche		53145	132813	COL1A1		57516	133251	PDGFA
54579	131023	Injured Epithelia		56233	132784	COL1A1		58314.2	133181	PDGFA
55132	130973	Fibrotic Niche		55250	132770	COL1A1		60558.5	133187	PDGFA
53555	130994	Injured Epithelia		55828.6	132768	COL1A1		59314.2	133162	PDGFA
53066	134058	Injured Epithelia		53371.9	132790	COL1A1		57638.4	132997	PDGFA
52987	130975	Injured Epithelia		54290.8	132726	COL1A1		59472.2	132962	PDGFA
53679	130976	Injured Epithelia		53004.6	132656	COL1A1		58878.5	132710	PDGFA
54792	130964	Injured Epithelia		53151.3	132669	COL1A1		58364.2	132807	PDGFA
55587	130992	Fibrotic Niche		56167.6	132678	COL1A1		58364.3	132807	PDGFA
56106	130983	Fibrotic Niche		55774.8	132613	COL1A1		60620.6	132739	PDGFA
52602	130979	Fibrotic Niche		55704.3	132675	COL1A1		60586.8	132712	PDGFA
53302	130940	Injured Epithelia		55661.8	132684	COL1A1		59826.1	132698	PDGFA
54303	130987	Injured Epithelia		54043	132663	COL1A1		60073.2	132511	PDGFA
53725	130959	Injured Epithelia		53653.3	132628	COL1A1		59637.1	132502	PDGFA
55888	130963	Fibrotic Niche		53669.5	132469	COL1A1		58320.3	132480	PDGFA
53240	134071	Injured Epithelia		54738.1	132520	COL1A1		59062	132506	PDGFA
53809	130904	Injured Epithelia		53808.4	132528	COL1A1		57011.5	132477	PDGFA
53857	130977	Injured Epithelia		53844.8	132453	COL1A1		57011.4	132477	PDGFA
53414	130978	Injured Epithelia		55963.3	132459	COL1A1		57417.8	132374	PDGFA
53133	130932	Injured Epithelia		54304.2	132422	COL1A1		57394.9	132313	PDGFA
54068	130959	Injured Epithelia		56188.6	132402	COL1A1		59587.3	132300	PDGFA
55691	130974	Fibrotic Niche		53325.8	132421	COL1A1		60199.7	132275	PDGFA
54965	130943	Injured Epithelia		52960.7	132437	COL1A1		56514.6	132196	PDGFA
55277	130969	Fibrotic Niche		56078.9	132427	COL1A1		59310.8	132118	PDGFA
55971	130961	Fibrotic Niche		56068.9	132424	COL1A1		58003.5	132058	PDGFA
56408	130949	Fibrotic Niche		56061.4	132427	COL1A1		59360.6	132023	PDGFA
[truncated: 81,414 more rows]

## Sheet: Figure 5j
Cell Segmentations:				Ligands:				Receptors:
[truncated: 10,034 more rows]

[truncated: 1 more sheets: Figure 5k]
