# Supplementary material for: Multiomic analysis of human kidney disease identifies a tractable inflammatory and pro-fibrotic tubular cell phenotype
Source: Nat Commun. 2025 May 22;16:4745. doi: 10.1038/s41467-025-59997-4 (PMC12095627; doi:10.1038/s41467-025-59997-4)
Supplement: Supplementary file 6 — Source Data [file 41467_2025_59997_MOESM6_ESM.zip › Source Data/FigureS1.xlsx]

## Sheet: Figure S1a
Baseline eGFR	Post-op eGFR	Group
94	55	Control
84	55	Control
99	62	Control
86	48	Control
78	48	Control
97	53	Control
77	49	Control
98	71	UUO
44	44	UUO
46	49	UUO
62	57	UUO
43	47	UUO
