# Supplementary material for: Multiomic analysis of human kidney disease identifies a tractable inflammatory and pro-fibrotic tubular cell phenotype
Source: Nat Commun. 2025 May 22;16:4745. doi: 10.1038/s41467-025-59997-4 (PMC12095627; doi:10.1038/s41467-025-59997-4)
Supplement: Supplementary file 6 — Source Data [file 41467_2025_59997_MOESM6_ESM.zip › Source Data/Figure2.xlsx]

## Sheet: Figure 2a
UMAP1	UMAP2	Group
-7.92364	-5.83341	PT Injured
-8.49171	-6.34073	PT Inflammatory
-6.09584	-9.2718	PT S1
-6.75498	-8.9268	PT Injured
-5.54224	-8.65619	PT S2
-4.77886	-6.51325	PT S3
-8.05917	-7.77134	PT Injured
-7.77862	-8.15579	PT Injured
-8.29223	-6.26681	PT Inflammatory
-7.9901	-7.85377	PT Injured
-6.76211	-8.21917	PT Injured
-7.26401	-8.43643	PT Injured
-5.81912	-8.73274	PT S2
-7.81547	-8.04823	PT Injured
-6.48664	-10.0864	PT S1
-4.71061	-7.23169	PT S3
-5.74806	-8.76644	PT S2
-6.74374	-8.22458	PT Injured
-6.57324	-9.23008	PT Injured
-7.86262	-8.09155	PT Injured
-7.52328	-7.6381	PT Inflammatory
-5.7346	-8.61868	PT S2
-6.83613	-6.97732	PT Injured
-7.5917	-6.88541	PT Injured
-6.63417	-8.36434	PT Injured
-5.57222	-9.37596	PT S2
-7.67604	-6.30005	PT Inflammatory
-8.03433	-7.69835	PT Inflammatory
-7.01003	-7.93451	PT Injured
-6.86991	-8.13922	PT Injured
-8.47248	-7.5987	PT Inflammatory
-5.95267	-8.61178	PT S1
-7.7087	-8.19172	PT Injured
-5.65776	-8.44119	PT S2
-8.5538	-6.50674	PT Inflammatory
-8.16376	-7.81213	PT Injured
-4.73351	-6.15192	PT S3
-6.97923	-7.84579	PT Injured
-7.0843	-7.84786	PT Injured
-8.46461	-7.40692	PT Inflammatory
-7.85014	-8.17222	PT Injured
-8.01759	-7.94499	PT Injured
-7.90296	-7.40518	PT Inflammatory
-5.92945	-8.66318	PT S2
-7.81396	-6.23631	PT Injured
-8.00482	-8.12669	PT Injured
-4.94451	-7.38419	PT S3
-7.92116	-8.03708	PT Injured
-8.47134	-6.40969	PT Inflammatory
-8.78061	-6.4258	PT Inflammatory
-8.20768	-7.99782	PT Injured
-5.07295	-7.99999	PT S2
-8.30194	-6.39035	PT Inflammatory
-6.62969	-9.586	PT S1
-8.31452	-6.30278	PT Inflammatory
-6.6874	-9.67612	PT S1
-6.34272	-9.7484	PT S1
-8.22578	-7.80799	PT Inflammatory
-8.2955	-6.21219	PT Inflammatory
-8.26012	-7.20107	PT Inflammatory
-7.83488	-7.62313	PT Inflammatory
-7.9408	-6.62645	PT Injured
-6.80048	-7.51459	PT Injured
-7.9198	-8.20028	PT Injured
-5.22568	-8.1727	PT S2
-7.79476	-6.32887	PT Injured
-8.38661	-7.0764	PT Inflammatory
-6.52071	-7.6827	PT Injured
-7.78637	-5.98533	PT Injured
-9.00867	-7.42626	PT Injured
-6.80995	-8.36221	PT Injured
-8.23463	-6.55404	PT Inflammatory
-5.85586	-9.46798	PT S1
-7.83067	-8.15365	PT Injured
-6.68929	-8.20578	PT Injured
-8.1703	-7.66216	PT Inflammatory
-6.9349	-7.96511	PT Injured
-5.3797	-8.38099	PT S2
-5.75217	-9.22825	PT S2
-7.37122	-8.19021	PT Injured
-6.09168	-9.51766	PT S1
-7.20062	-8.33747	PT Injured
-7.80564	-7.64531	PT Inflammatory
-6.55005	-8.5272	PT Injured
-7.03794	-7.67306	PT Injured
-6.79075	-8.35046	PT Injured
-7.92704	-6.42285	PT Injured
-8.44511	-6.43558	PT Inflammatory
-8.38606	-6.95884	PT Inflammatory
-5.89081	-9.49677	PT S1
-6.43483	-9.62001	PT S2
-6.47518	-9.17848	PT S1
-7.33745	-7.77911	PT Inflammatory
-7.7714	-8.14806	PT Injured
-7.75521	-6.21745	PT Injured
-8.02859	-7.56924	PT Injured
-7.64497	-7.92463	PT Injured
-7.49919	-7.07924	PT Injured
-6.57014	-9.51922	PT S1
-7.53535	-7.55293	PT Injured
-7.37089	-8.39643	PT Injured
-6.6871	-7.43653	PT Injured
-8.25676	-6.26937	PT Inflammatory
-5.17769	-7.87159	PT S2
-8.42159	-7.10514	PT Inflammatory
-7.18381	-7.20381	PT Injured
-7.74465	-7.73198	PT Injured
-5.877	-8.83429	PT S2
-8.35334	-6.27008	PT Inflammatory
-7.94402	-7.73525	PT Injured
-6.43241	-7.07886	PT Injured
-4.82607	-7.53935	PT S3
-8.18115	-8.07152	PT Injured
-8.04562	-6.66131	PT Inflammatory
-8.2437	-7.08775	PT Injured
-8.07624	-7.79239	PT Inflammatory
-8.05819	-6.41793	PT Inflammatory
-6.47704	-9.77362	PT S1
-5.47364	-8.7172	PT S2
-7.61819	-6.84717	PT Inflammatory
-8.21147	-7.00831	PT Inflammatory
-8.72293	-7.25147	PT Inflammatory
-7.80969	-8.18294	PT Injured
-7.54164	-8.19483	PT Injured
-8.14478	-6.081	PT Injured
-6.48257	-9.95634	PT S1
-8.54966	-6.57205	PT Inflammatory
-6.011	-10.6273	PT S1
-7.98669	-8.09442	PT Injured
-8.44597	-6.70443	PT Inflammatory
-8.28678	-7.9185	PT Injured
-8.08759	-6.15231	PT Inflammatory
-7.90334	-7.6418	PT Inflammatory
-6.82336	-6.92436	PT Injured
-6.62192	-8.67031	PT Injured
-7.87908	-5.67658	PT Injured
-8.71579	-6.39694	PT Inflammatory
-6.15584	-9.94109	PT S1
-6.96884	-7.64223	PT Injured
-8.55662	-6.89072	PT Inflammatory
-7.02953	-9.2005	PT Injured
-5.69437	-8.55136	PT S2
-7.88786	-7.89039	PT Injured
-6.44992	-9.91129	PT Injured
-7.90918	-8.17966	PT Injured
-7.73335	-7.44038	PT Injured
-6.24729	-9.53961	PT S1
-5.51654	-8.89934	PT S2
-7.92413	-8.06989	PT Injured
-6.40465	-9.91676	PT S1
-7.6137	-8.14665	PT Injured
-8.00422	-5.8833	PT Injured
-6.11418	-8.64614	PT S2
-5.80969	-8.75059	PT S2
-7.93025	-7.91695	PT Inflammatory
-5.52424	-8.53192	PT S2
-8.52766	-6.58633	PT Inflammatory
-6.72824	-7.54558	PT Injured
-5.39806	-8.34759	PT S2
-8.40411	-6.41871	PT Inflammatory
-8.24279	-7.42277	PT Inflammatory
-8.54988	-7.52221	PT Inflammatory
-5.76455	-8.66852	PT S2
-6.58125	-9.94705	PT S1
-6.68772	-8.35239	PT Injured
-8.45223	-7.73037	PT Injured
-7.15703	-8.48996	PT Injured
-8.21742	-6.24799	PT Inflammatory
-7.412	-8.43906	PT Injured
-7.06142	-6.89595	PT Injured
-6.47872	-9.14108	PT S1
-6.85509	-8.14058	PT Injured
-6.95239	-8.68355	PT Injured
-7.78423	-7.78652	PT Injured
-6.59959	-9.88643	PT S1
-7.51326	-8.5132	PT Injured
-7.28872	-8.65417	PT Injured
-7.72521	-8.18011	PT Injured
-7.38059	-7.20094	PT Injured
-6.57567	-8.37417	PT Injured
-8.24588	-6.24955	PT Inflammatory
-8.42553	-6.57902	PT Inflammatory
-8.35494	-6.35178	PT Inflammatory
-6.74375	-8.49675	PT Injured
-5.40592	-8.90104	PT S2
-8.03166	-7.76471	PT Injured
-5.66062	-8.4466	PT S2
-8.56946	-7.60276	PT Injured
-8.21164	-6.52291	PT Inflammatory
-4.92507	-7.30223	PT S3
-7.86396	-8.03279	PT Injured
-7.03615	-8.64016	PT Injured
-5.65124	-8.74659	PT S2
-7.20443	-8.27067	PT Injured
-8.25118	-6.27002	PT Inflammatory
-7.66987	-7.59287	PT Injured
-8.99496	-7.2307	PT Inflammatory
-8.06493	-7.96289	PT Inflammatory
-6.2487	-8.89398	PT Injured
-7.48024	-8.37308	PT Injured
-7.6344	-7.91517	PT Injured
-4.81244	-7.35761	PT S3
-6.65183	-8.51552	PT Injured
-8.57975	-6.77629	PT Inflammatory
-7.38297	-8.63494	PT Injured
-8.42152	-6.74988	PT Inflammatory
-6.85333	-8.44445	PT Injured
-7.87827	-6.4147	PT Inflammatory
-5.0849	-7.75893	PT S2
-8.29165	-6.55054	PT Inflammatory
-8.38135	-6.27589	PT Inflammatory
-8.31925	-6.20241	PT Inflammatory
-8.16106	-6.98491	PT Injured
-7.23742	-7.62539	PT Injured
-6.09025	-9.25071	PT S1
-7.91469	-7.93364	PT Injured
-7.11837	-8.49206	PT Injured
-8.67872	-7.46672	PT Injured
-8.46776	-6.36008	PT Inflammatory
-6.2792	-8.74945	PT Injured
-8.80703	-6.47598	PT Inflammatory
-8.04229	-6.2635	PT Injured
-8.27609	-6.72056	PT Inflammatory
-8.22603	-6.57507	PT Inflammatory
-5.78644	-9.04022	PT S2
-7.57767	-8.19777	PT Injured
-6.89758	-7.95273	PT Injured
-7.28745	-7.58225	PT Injured
-7.2391	-7.59944	PT Injured
-8.83754	-6.49907	PT Inflammatory
-5.6404	-8.52221	PT S2
-8.36747	-6.70351	PT Inflammatory
-7.92032	-8.06749	PT Injured
-6.93039	-6.85603	PT Injured
-6.44592	-9.99461	PT S1
-7.93607	-5.66249	PT Injured
-7.80583	-8.16023	PT Injured
-6.7985	-9.07315	PT Injured
-8.53774	-7.65401	PT Injured
-7.68116	-6.21762	PT Injured
-6.66163	-8.11692	PT Injured
-8.42226	-6.29057	PT Inflammatory
-8.02869	-6.38478	PT Inflammatory
-8.17726	-6.16778	PT Inflammatory
-6.62678	-8.08125	PT Injured
-7.66946	-8.26351	PT Injured
-8.39175	-7.45991	PT Inflammatory
-8.32728	-7.23302	PT Inflammatory
-6.43061	-10.0395	PT S1
-6.3841	-10.0766	PT S1
-7.67305	-7.8563	PT Injured
-5.16282	-8.03075	PT S2
-6.39361	-8.08376	PT Injured
-5.0497	-7.81006	PT S2
-4.94007	-7.48926	PT S3
-4.9204	-7.38992	PT S3
-8.39694	-6.4132	PT Inflammatory
-7.9049	-8.07488	PT Injured
-8.3766	-6.13167	PT Inflammatory
-8.30911	-7.14245	PT Inflammatory
-6.73103	-7.81837	PT Injured
-8.59778	-6.94863	PT Inflammatory
-4.66321	-6.47704	PT S3
-5.92362	-7.91856	PT Injured
-6.85459	-9.23063	PT Injured
-7.64916	-8.27694	PT Injured
-6.30481	-9.87751	PT S1
-6.1069	-7.30581	PT Injured
-5.79165	-9.02393	PT S2
-7.16851	-8.728	PT Injured
-7.9906	-7.99797	PT Injured
-8.30398	-6.36908	PT Inflammatory
-8.01381	-8.00639	PT Injured
-5.8783	-9.74177	PT S1
-7.54359	-7.78879	PT Injured
-7.61243	-7.4351	PT Injured
-6.4382	-8.16096	PT Injured
-5.96633	-8.84342	PT S2
-7.71294	-8.26036	PT Injured
-7.01323	-8.17975	PT Injured
-8.50073	-7.74521	PT Injured
-6.05673	-7.52012	PT Injured
-6.88462	-7.31696	PT Injured
-6.20858	-9.2823	PT S1
-7.45535	-7.17841	PT Injured
-7.32382	-8.40115	PT Injured
-7.69449	-7.04506	PT Injured
-8.43012	-6.3847	PT Inflammatory
-7.80255	-8.22242	PT Injured
-8.27392	-7.79678	PT Injured
-6.22521	-9.827	PT S1
-7.60691	-7.68471	PT Injured
-5.6364	-8.73811	PT S2
-6.65435	-7.05015	PT Injured
-8.40546	-6.51871	PT Inflammatory
-4.48197	-6.47017	PT S3
-8.50307	-6.29298	PT Inflammatory
-4.4444	-8.47333	PT S2
-8.9415	-7.54603	PT Injured
-5.61297	-10.2465	PT S1
-8.73609	-7.15928	PT Injured
-8.58777	-7.87956	PT Injured
-9.01041	-7.21449	PT Injured
-4.82935	-10.3387	PT S1
-5.79646	-10.7362	PT S1
-5.14002	-9.62669	PT S1
-8.57162	-7.50467	PT Injured
-4.65166	-6.42382	PT S3
-7.56788	-6.46219	PT Injured
-4.75944	-6.90201	PT S3
-8.62682	-7.69111	PT Injured
-4.76113	-9.60763	PT S1
-7.05313	-7.24922	PT Injured
-4.85933	-6.15262	PT S3
-6.2741	-10.5598	PT S1
-5.32862	-9.95947	PT S1
-5.0881	-6.00102	PT S3
-5.54349	-9.24247	PT S1
-4.81135	-8.42433	PT S2
-5.73989	-10.6869	PT S1
-5.69419	-10.4719	PT S1
-5.5679	-6.12145	PT S3
-5.03344	-10.3425	PT S1
-5.29598	-9.97922	PT S1
-5.14235	-6.00051	PT S3
-4.38008	-8.19387	PT S2
-5.15109	-10.1865	PT S1
-6.09896	-10.5438	PT S1
-4.66051	-7.4746	PT S3
-7.69888	-6.95473	PT Injured
-5.53652	-9.83972	PT S1
-5.83686	-6.26514	PT S3
-4.90848	-9.98431	PT S1
-5.04234	-6.24913	PT S3
-5.20449	-10.2649	PT S1
-5.70579	-10.3164	PT S1
-4.7154	-6.31295	PT S3
-8.77824	-7.78037	PT Injured
-4.55835	-6.73839	PT S3
-5.79125	-9.88711	PT S1
-4.76307	-8.59131	PT S2
-8.17964	-6.87357	PT Injured
-4.36147	-7.89246	PT S2
-5.32463	-10.1454	PT S1
-4.86145	-7.69341	PT S2
-4.51653	-8.74682	PT S2
-4.7636	-6.72169	PT S3
-9.09036	-7.3386	PT Inflammatory
-4.95536	-8.44379	PT S2
-5.15049	-5.99151	PT S3
-8.63218	-7.76283	PT Injured
-5.02384	-8.55605	PT S2
-5.20398	-5.98816	PT S3
-4.61461	-9.01192	PT S2
-4.67105	-6.31008	PT S3
-6.148	-10.5745	PT S1
-5.30502	-6.23838	PT S3
-4.5774	-9.38087	PT S1
-8.72401	-7.67985	PT Inflammatory
-5.18996	-9.25719	PT S1
-6.25912	-10.4211	PT S1
-9.13532	-7.21967	PT Inflammatory
-5.33423	-6.00114	PT S3
-7.84927	-6.47268	PT Injured
-8.38695	-7.74204	PT Injured
-4.76862	-7.42275	PT S3
-8.9704	-7.21968	PT Injured
-4.24418	-8.07817	PT S2
-8.25106	-7.52878	PT Injured
-5.12815	-9.95759	PT S1
-4.95769	-10.1675	PT S1
-4.67315	-6.49954	PT S3
-7.41234	-7.82334	PT Injured
-4.97267	-8.51163	PT S2
-4.52456	-6.94631	PT S3
-4.7656	-9.06096	PT S2
-5.41136	-6.05148	PT S3
-5.82625	-10.299	PT S1
-4.40897	-8.33266	PT S2
-5.67858	-10.4557	PT S1
-6.01208	-10.6627	PT S1
-4.93427	-8.80123	PT S2
-5.49514	-9.91851	PT S1
-5.17159	-9.94074	PT S1
-4.55454	-6.9667	PT S3
-4.96227	-6.14387	PT S3
-8.02341	-6.53048	PT Inflammatory
-9.07819	-7.23278	PT Injured
-5.17764	-8.27655	PT S2
-8.92773	-7.54195	PT Injured
-8.42368	-7.85295	PT Injured
-4.92626	-8.44094	PT S2
-5.82228	-10.9612	PT S1
-6.70807	-8.31766	PT Injured
-8.97749	-7.38696	PT Inflammatory
-4.72424	-7.31127	PT S3
-8.95782	-7.64816	PT Injured
-4.48131	-7.22026	PT S3
-5.26378	-6.13204	PT S3
-4.47814	-7.78375	PT S2
-6.02994	-10.471	PT S1
-4.9311	-8.52695	PT S2
-5.46857	-10.0422	PT S1
-4.59793	-6.5587	PT S3
-5.24399	-5.99842	PT S3
-5.47157	-10.2843	PT S1
-4.78789	-6.14896	PT S3
-4.80959	-8.17928	PT S2
-4.71022	-6.72559	PT S3
-4.70771	-6.44245	PT S3
-4.814	-6.3249	PT S3
-9.07446	-7.38186	PT Inflammatory
-5.09318	-8.39471	PT S2
-4.60889	-6.52715	PT S3
-5.7214	-10.596	PT S1
-5.29065	-9.77573	PT S1
-4.97952	-10.0168	PT S1
-9.13753	-7.42344	PT Injured
-5.06325	-9.93333	PT S1
-4.54951	-6.78235	PT S3
-4.43119	-7.95277	PT S2
-5.35282	-6.03053	PT S3
-4.3641	-8.54817	PT S2
-6.01233	-10.554	PT S1
-4.76982	-6.54289	PT S3
-4.91059	-6.42822	PT S3
-4.82425	-6.05195	PT S3
-5.5106	-6.05669	PT S3
-5.03697	-6.04508	PT S3
-5.10604	-6.26791	PT S3
-5.30409	-9.80232	PT S1
-5.06251	-9.85678	PT S1
-4.62235	-6.79772	PT S3
-5.98549	-10.7532	PT S1
-5.73919	-10.6565	PT S1
-4.70002	-6.61743	PT S3
-4.86111	-7.23208	PT S3
-5.17586	-8.62806	PT S2
-4.6266	-6.4465	PT S3
-5.4845	-9.70159	PT S1
-5.40311	-9.09394	PT S2
-6.57667	-10.4821	PT S1
-7.53533	-7.8253	PT Injured
-5.70068	-10.7609	PT S1
-6.06383	-10.8994	PT S1
-4.76059	-7.55462	PT S3
-9.06908	-7.03401	PT Inflammatory
-4.72327	-6.68418	PT S3
-4.61139	-6.58162	PT S3
-4.67865	-6.55979	PT S3
-4.84401	-7.40422	PT S3
-4.96145	-6.42542	PT S3
-5.4096	-6.29208	PT S3
-5.95615	-10.8526	PT S1
-5.87276	-10.8447	PT S1
-4.55179	-6.58777	PT S3
-7.16129	-8.53675	PT Injured
-4.63576	-6.60177	PT S3
-5.19633	-8.68459	PT S2
-5.89999	-10.6101	PT S1
-5.77956	-9.37529	PT S2
-4.71595	-6.56695	PT S3
-6.47448	-9.95567	PT S2
-5.28859	-10.4365	PT S1
-5.39546	-10.0741	PT S1
-5.38832	-8.62224	PT S2
-5.29066	-9.50019	PT S1
-4.81895	-6.24592	PT S3
-5.34327	-10.1966	PT S1
-5.71264	-10.6628	PT S1
-5.28951	-8.31532	PT S2
-8.82784	-7.52198	PT Injured
-5.30874	-9.34983	PT S1
-5.45419	-7.5525	PT S3
-4.74784	-7.07132	PT S3
-5.64866	-8.67464	PT S2
-4.72069	-6.73872	PT S3
-5.36363	-8.34215	PT S2
-8.57514	-6.62309	PT Inflammatory
-4.5996	-6.50208	PT S3
-5.45456	-8.69883	PT S2
-5.72492	-9.41719	PT S2
-5.4126	-9.10275	PT S2
-5.69526	-10.2161	PT S1
-6.14023	-9.84431	PT S1
-5.79068	-10.0683	PT S1
-4.86132	-6.37002	PT S3
-4.90947	-6.24391	PT S3
-4.89685	-7.54397	PT S3
-5.04441	-10.2314	PT S1
-8.47805	-6.74424	PT Inflammatory
-4.561	-6.83114	PT S3
-4.72572	-6.37067	PT S3
-4.24305	-8.03881	PT S2
-8.2717	-6.61238	PT Inflammatory
-4.88364	-6.28252	PT S3
-4.77845	-6.26228	PT S3
-5.94025	-10.7943	PT S1
-5.59227	-10.1202	PT S1
-5.69208	-9.09606	PT S2
-4.9579	-6.25854	PT S3
-8.63761	-7.04456	PT Injured
-5.01453	-5.95981	PT S3
-5.80343	-9.36478	PT S2
-5.06556	-8.64268	PT S2
-4.68477	-6.39683	PT S3
-5.82543	-10.2433	PT S1
-5.75735	-10.411	PT S1
-5.08758	-9.74293	PT S1
-5.30197	-8.49277	PT S2
-5.31972	-8.25053	PT S2
-9.09585	-7.19561	PT Injured
-5.58805	-10.4641	PT S1
-5.36816	-6.07054	PT S3
-5.04291	-8.79759	PT S2
-5.33649	-6.16033	PT S3
-4.95121	-6.23941	PT S3
-5.19034	-8.56908	PT S2
-5.22655	-8.76401	PT S2
-5.45865	-9.86585	PT S1
-4.98681	-6.73407	PT S3
-5.77105	-10.5211	PT S1
-4.75123	-6.38263	PT S3
-9.01952	-7.08657	PT Injured
-4.77973	-6.71049	PT S3
-5.59134	-6.45315	PT S3
-4.81876	-6.37475	PT S3
-5.15911	-5.94491	PT S3
-4.70332	-7.1427	PT S3
-5.29941	-10.5266	PT S1
-5.43771	-10.5272	PT S1
-5.12774	-10.6148	PT S1
-5.1139	-6.17955	PT S3
-5.6545	-10.5169	PT S1
-5.14274	-6.84049	PT S3
-5.43539	-9.17447	PT S2
-4.6724	-6.53628	PT S3
-4.94181	-6.28145	PT S3
-5.43751	-9.71214	PT S1
-4.6803	-6.92844	PT S3
-5.43755	-10.3555	PT S1
-5.44569	-10.1256	PT S1
-7.6752	-6.30603	PT Inflammatory
-5.1311	-8.28037	PT S2
-4.88555	-6.17436	PT S3
-5.29595	-6.04268	PT S3
-5.48808	-8.81274	PT S2
-5.3283	-5.99961	PT S3
-5.09043	-6.16976	PT S3
-4.83055	-6.34755	PT S3
-5.18123	-9.43194	PT S1
-5.28085	-8.42944	PT S2
-9.0461	-7.00195	PT Injured
-5.58255	-8.96097	PT S2
-4.74764	-7.15937	PT S3
-5.16232	-8.49427	PT S2
-5.03772	-10.138	PT S1
-4.65348	-6.81028	PT S3
-5.50818	-10.7233	PT S1
-5.19611	-8.20547	PT S2
-5.0405	-6.16215	PT S3
-5.50002	-8.23177	PT S2
-4.95988	-7.7636	PT S2
-5.32114	-7.02987	PT S3
-5.07417	-6.06966	PT S3
-4.94013	-9.26543	PT S2
-5.75347	-10.308	PT S1
-4.87416	-6.28787	PT S3
-4.65644	-6.42147	PT S3
-5.71071	-10.2571	PT S1
-6.30431	-6.51842	PT Injured
-5.32338	-6.01464	PT S3
-4.90648	-6.50049	PT S3
-5.49785	-9.75614	PT S1
-4.61505	-7.00467	PT S3
-5.02658	-8.83409	PT S2
-5.11059	-9.93613	PT S1
-4.61584	-7.00186	PT S3
-5.17568	-8.4311	PT S2
-5.27196	-6.23353	PT S3
-6.05881	-10.1279	PT S1
-5.92014	-9.66094	PT S1
-5.31365	-8.82717	PT S2
-4.78748	-6.45202	PT S3
-5.71562	-9.88899	PT S1
-4.49888	-6.89572	PT S3
-5.22759	-10.2169	PT S1
-5.99355	-10.416	PT S1
-4.56768	-6.61379	PT S3
-4.85684	-7.59616	PT S3
-5.6341	-9.84817	PT S1
-4.62631	-6.63172	PT S3
-4.49133	-9.15349	PT S2
-4.98254	-7.94219	PT S2
-4.59425	-6.70627	PT S3
-5.48994	-9.64764	PT S1
-8.85335	-7.54771	PT Injured
-8.53212	-6.68217	PT Inflammatory
-4.95478	-9.60238	PT S1
-5.0118	-9.60056	PT S1
-4.28783	-8.44451	PT S2
-5.10952	-10.3551	PT S1
-4.61972	-7.26946	PT S3
-7.03008	-7.26301	PT Injured
-5.90811	-9.68567	PT S2
-5.52844	-9.00845	PT S2
-6.6688	-10.3314	PT S1
-5.62752	-8.0196	PT S2
-4.79963	-7.64055	PT S2
-5.03544	-8.2765	PT S2
-4.59919	-7.05698	PT S3
-5.04968	-8.09581	PT S2
-5.12963	-8.36669	PT S2
-4.73478	-6.37067	PT S3
-4.88978	-6.11713	PT S3
-4.93863	-7.87785	PT S2
-4.58066	-7.79617	PT S2
-7.06546	-8.76648	PT Injured
-5.28867	-8.49033	PT S2
-4.99449	-8.09048	PT S2
-5.24523	-10.2997	PT S1
-5.64797	-9.35357	PT S2
-5.39821	-10.2787	PT S1
-5.94632	-9.16876	PT S2
-5.49577	-8.97928	PT S2
-5.13633	-8.06672	PT S2
-5.04393	-9.58241	PT S1
-9.15125	-7.33197	PT Injured
-4.87221	-6.15418	PT S3
-8.20578	-6.43255	PT Inflammatory
-4.72941	-7.38548	PT S3
-7.57689	-6.57889	PT Injured
-4.80307	-7.98347	PT S2
-4.98901	-6.03206	PT S3
-6.26234	-9.80547	PT S1
-4.64978	-6.40289	PT S3
-5.42798	-9.2396	PT S2
-5.7266	-9.61392	PT S2
-5.17087	-6.09838	PT S3
-5.03211	-8.31694	PT S2
-5.5076	-9.93364	PT S1
-4.67675	-6.82143	PT S3
-5.24288	-10.4559	PT S1
-5.68635	-8.39346	PT S2
-5.01191	-6.14364	PT S3
-4.92336	-7.64829	PT S3
-5.5567	-10.405	PT S1
-8.98211	-7.08252	PT Injured
-5.33835	-9.14742	PT S2
-4.88581	-6.75419	PT S3
-5.60254	-9.363	PT S2
-7.05474	-8.95005	PT Injured
-4.68827	-6.99437	PT S3
-4.64358	-7.60938	PT S3
-4.56478	-9.57253	PT S1
-5.89495	-10.3331	PT S1
-8.9581	-7.06654	PT Injured
-6.03406	-10.6323	PT S1
-4.90005	-6.39341	PT S3
-4.5942	-6.92021	PT S3
-5.39476	-10.4891	PT S1
-5.71125	-10.4807	PT S1
-4.65957	-6.58461	PT S3
-4.53186	-6.47404	PT S3
-5.15415	-10.5054	PT S1
-6.20357	-10.4264	PT S1
-4.86316	-6.9845	PT S3
-5.36464	-8.74657	PT S2
-4.88306	-6.05727	PT S3
-4.72705	-6.28506	PT S3
-4.66906	-6.89334	PT S3
-5.41824	-10.5162	PT S1
-5.56566	-9.21056	PT S2
-4.9896	-7.67847	PT S3
-4.88505	-6.45575	PT S3
-9.09662	-7.06516	PT Injured
-8.86435	-7.06038	PT Injured
-5.86923	-9.8509	PT S1
-4.75316	-6.53306	PT S3
-5.01007	-6.15492	PT S3
-5.47883	-10.4967	PT S1
-5.29142	-8.6257	PT S2
-8.99015	-7.01337	PT Injured
-4.9572	-7.82392	PT S2
-5.62655	-10.2417	PT S1
-4.58976	-6.5635	PT S3
-5.26829	-10.2383	PT S1
-4.7194	-6.85746	PT S3
-9.17126	-7.2688	PT Injured
-4.98784	-8.09924	PT S2
-5.29135	-10.154	PT S1
-5.0437	-6.03212	PT S3
-5.2415	-8.56641	PT S2
-5.85781	-10.4308	PT S1
-4.58702	-6.66692	PT S3
-4.68649	-7.12918	PT S3
-4.66185	-6.88286	PT S3
-5.54497	-10.142	PT S1
-6.23544	-10.0231	PT S1
-7.2826	-6.51683	PT Injured
-5.08181	-6.02301	PT S3
-5.76171	-10.6214	PT S1
-5.91507	-10.1239	PT S1
-4.81812	-7.31024	PT S3
-4.94537	-8.54753	PT S2
-4.73585	-6.79909	PT S3
-4.71352	-6.93036	PT S3
-5.75459	-10.322	PT S1
-4.72552	-8.96041	PT S2
-5.68194	-9.76326	PT S1
-5.11658	-8.20128	PT S2
-7.82439	-6.36906	PT Injured
-5.04494	-8.404	PT S2
-4.8142	-6.34064	PT S3
-8.38152	-6.43593	PT Inflammatory
-5.57866	-9.17854	PT S2
-5.27075	-10.5879	PT S1
-5.20611	-9.07871	PT S2
-4.36979	-8.42323	PT S2
-4.69523	-7.35196	PT S3
-4.53125	-6.59541	PT S3
-4.66884	-7.48557	PT S3
-5.43443	-9.24875	PT S1
-5.59683	-10.5438	PT S1
-5.0097	-8.56859	PT S2
-5.40103	-9.96187	PT S1
-5.37781	-9.50034	PT S1
-4.74382	-6.92611	PT S3
-4.58498	-6.67417	PT S3
-5.03534	-6.17295	PT S3
-5.53459	-8.99957	PT S2
-5.08672	-10.2118	PT S1
-8.74727	-7.65752	PT Injured
-4.87416	-6.17454	PT S3
-5.4573	-10.8492	PT S1
-5.52004	-9.63541	PT S1
-5.46554	-8.97582	PT S2
-5.94273	-10.4269	PT S1
-5.4689	-9.99009	PT S1
-5.12468	-9.09506	PT S2
-4.70039	-7.19987	PT S3
-4.70002	-6.81687	PT S3
-7.35481	-8.47312	PT Injured
-6.79526	-8.74053	PT Injured
-7.80184	-7.99512	PT Injured
-5.53619	-8.39967	PT S2
-8.40829	-6.91723	PT Inflammatory
-6.86822	-8.25545	PT Injured
-6.79846	-10.2278	PT S1
-7.90974	-7.77412	PT Injured
-6.91172	-7.39425	PT Injured
-7.9365	-6.77971	PT Inflammatory
-7.26942	-8.16494	PT Injured
-6.32012	-6.52724	PT Injured
-6.03693	-8.49092	PT S2
-7.61381	-8.45753	PT Injured
-8.01913	-7.76122	PT Injured
-8.58038	-6.97659	PT Inflammatory
-7.25628	-8.48719	PT Injured
-7.3936	-8.31238	PT Injured
-6.87289	-8.48212	PT Injured
-8.45487	-6.43435	PT Inflammatory
-7.4905	-7.32726	PT Injured
-6.09457	-8.7144	PT S2
-7.95754	-6.54012	PT Inflammatory
-7.37155	-8.52316	PT Injured
-8.25786	-6.14806	PT Inflammatory
-7.81939	-7.7522	PT Injured
-7.88051	-8.0321	PT Injured
-6.29967	-8.42242	PT Injured
-5.27927	-9.14221	PT S1
-8.19673	-6.26365	PT Inflammatory
-8.40904	-7.29211	PT Inflammatory
-7.14005	-8.06268	PT Injured
-7.49616	-8.37491	PT Injured
-7.06749	-8.98556	PT Injured
-7.08013	-8.11245	PT Injured
-5.81835	-8.45663	PT S2
-5.36035	-8.2532	PT S2
-6.88267	-7.63524	PT Injured
-8.39065	-6.13267	PT Inflammatory
-6.6956	-8.37799	PT Injured
-7.80124	-7.90193	PT Injured
-8.40736	-6.42556	PT Inflammatory
-7.6275	-8.12943	PT Injured
-6.13247	-8.61214	PT Injured
-7.28327	-8.4282	PT Injured
-8.16122	-7.50694	PT Injured
-8.20753	-7.27025	PT Injured
-7.60216	-6.87219	PT Injured
-8.62287	-6.43135	PT Inflammatory
-7.31391	-6.29258	PT Injured
-7.95282	-7.85798	PT Injured
-8.02926	-7.66778	PT Injured
-5.73492	-8.1671	PT S2
-7.72394	-8.06209	PT Injured
-8.22543	-6.73903	PT Inflammatory
-6.40065	-9.91696	PT S1
-6.91858	-8.53812	PT Injured
-6.03132	-9.62605	PT S1
-7.03756	-7.43761	PT Injured
-6.45348	-8.24866	PT Injured
-7.01977	-6.72268	PT Injured
-7.81793	-7.92597	PT Injured
-4.84482	-7.00657	PT S3
-7.57772	-8.34446	PT Injured
-7.92028	-7.71034	PT Injured
-5.66738	-8.37978	PT S2
-7.49272	-8.2852	PT Injured
-8.16674	-6.74677	PT Inflammatory
-6.96043	-9.22001	PT Injured
-7.5606	-8.38895	PT Injured
-6.78918	-8.83182	PT Injured
-7.7859	-8.00531	PT Injured
-8.2534	-6.56283	PT Inflammatory
-7.49567	-8.0064	PT Injured
-7.14937	-8.65489	PT Injured
-7.03908	-9.0738	PT Injured
-8.33973	-7.13205	PT Inflammatory
-5.52549	-8.71687	PT S2
-7.62255	-8.08765	PT Injured
-4.74653	-7.04282	PT S3
-7.61391	-6.08952	PT Injured
-7.05777	-8.12824	PT Injured
-8.09477	-6.41219	PT Injured
-8.39735	-7.29378	PT Inflammatory
-7.55863	-8.12931	PT Injured
-7.94911	-7.96588	PT Injured
-7.33357	-8.45346	PT Injured
-6.96493	-8.15732	PT Injured
-7.91742	-7.71772	PT Inflammatory
-8.23333	-6.80843	PT Inflammatory
-4.83061	-6.63416	PT S3
-7.86676	-7.35964	PT Injured
-6.89506	-9.36938	PT Injured
-8.81453	-6.5003	PT Inflammatory
-6.45924	-10.1093	PT S1
-7.17408	-6.49649	PT Injured
-8.20818	-7.51658	PT Injured
-7.3207	-8.24752	PT Injured
-6.13255	-10.4242	PT S1
-8.36846	-6.20236	PT Inflammatory
-7.0604	-7.3854	PT Injured
-8.59178	-6.29528	PT Inflammatory
-8.46388	-6.31403	PT Inflammatory
-6.18421	-10.0198	PT S1
-8.40463	-6.56246	PT Inflammatory
-8.27109	-7.01285	PT Inflammatory
-8.25572	-7.49247	PT Inflammatory
-7.47383	-6.87116	PT Injured
-7.55379	-6.33039	PT Injured
-6.83716	-9.57766	PT S1
-7.50298	-7.19784	PT Injured
-6.64858	-6.86602	PT Injured
-8.32971	-6.26006	PT Inflammatory
-7.21555	-8.87111	PT Injured
-5.43828	-8.29411	PT S2
-6.64196	-9.86814	PT S1
-7.44227	-7.80388	PT Injured
-6.96435	-8.40467	PT Injured
-5.95746	-8.17424	PT Injured
-5.81669	-8.88296	PT S2
-7.59221	-8.21497	PT Injured
-6.50769	-10.154	PT S1
-5.57937	-8.26407	PT S2
-8.05205	-7.69036	PT Injured
-7.44892	-8.31888	PT Injured
-7.74854	-8.18334	PT Injured
-7.33032	-7.96918	PT Injured
-8.44191	-7.17635	PT Inflammatory
-7.67591	-8.28437	PT Injured
-7.21428	-8.06327	PT Injured
-7.39629	-7.48966	PT Injured
-6.3512	-8.30731	PT Injured
-8.07615	-7.5476	PT Injured
-5.40266	-8.14345	PT S2
-7.34181	-8.40471	PT Injured
-6.98008	-8.15334	PT Injured
-5.80502	-9.49691	PT S1
-6.93695	-6.56342	PT Injured
-6.52171	-8.21048	PT Injured
-6.06318	-8.57971	PT S2
-7.59081	-8.12236	PT Injured
-7.04626	-8.25688	PT Injured
-7.73176	-8.13731	PT Injured
-8.15765	-7.84005	PT Injured
-7.54256	-8.40302	PT Injured
-7.13517	-6.54628	PT Injured
-7.89161	-7.40485	PT Injured
-7.87715	-7.98161	PT Injured
-7.00053	-7.35589	PT Injured
-8.14364	-7.79991	PT Injured
-5.81623	-8.76824	PT S2
-7.2532	-7.60544	PT Injured
-6.64816	-8.90447	PT Injured
-6.96022	-8.49444	PT Injured
-7.17591	-8.93292	PT Injured
-5.8239	-8.72813	PT S2
-8.09117	-7.52845	PT Injured
-7.44472	-8.36609	PT Injured
-6.48746	-8.12683	PT Injured
-7.33037	-8.40003	PT Injured
-6.95473	-7.6739	PT Injured
-7.18074	-8.63393	PT Injured
-8.67469	-7.03248	PT Inflammatory
-8.42446	-6.97453	PT Inflammatory
-8.27014	-6.40797	PT Inflammatory
-7.2451	-7.6073	PT Injured
-7.87264	-5.85368	PT Injured
-8.58792	-7.56016	PT Injured
-8.36484	-7.4414	PT Injured
-7.89962	-6.08131	PT Injured
-6.5995	-9.91301	PT S1
-8.23243	-6.1543	PT Inflammatory
-7.7546	-8.01509	PT Injured
-7.31722	-7.80448	PT Injured
-7.84472	-8.01369	PT Injured
-8.64208	-7.33901	PT Injured
-7.57266	-8.42525	PT Injured
-5.12849	-6.31346	PT S3
-5.36014	-9.76332	PT S1
-6.22947	-10.2787	PT S1
-6.22888	-6.77595	PT Injured
-6.77655	-9.51633	PT S1
-8.4824	-7.04292	PT Injured
-7.89949	-7.96785	PT Injured
-6.45095	-9.79825	PT S1
-7.967	-6.74398	PT Inflammatory
-7.15613	-8.32934	PT Injured
-6.27573	-8.05412	PT Injured
-7.19772	-8.40379	PT Injured
-7.02281	-8.24915	PT Injured
-7.74217	-7.83961	PT Injured
-7.78503	-6.02772	PT Injured
-8.43733	-6.37631	PT Inflammatory
-8.6546	-6.43559	PT Inflammatory
-7.25637	-7.52123	PT Injured
-5.33455	-8.8475	PT S2
-5.50317	-7.79522	PT S2
-8.36494	-7.50571	PT Injured
-7.04952	-9.17555	PT Injured
-7.55121	-8.38934	PT Injured
-8.82555	-6.48536	PT Inflammatory
-6.56059	-9.81916	PT S1
-7.50563	-8.39809	PT Injured
-7.50502	-8.50606	PT Injured
-4.92435	-7.24955	PT S3
-6.923	-8.11917	PT Injured
-4.66495	-6.43668	PT S3
-7.85775	-7.82728	PT Injured
-8.02491	-6.59803	PT Inflammatory
-7.49762	-7.32914	PT Injured
-7.88453	-7.4958	PT Injured
-5.03218	-6.60091	PT S3
-8.37654	-6.6582	PT Inflammatory
-5.65746	-8.66277	PT S2
-8.0533	-6.38227	PT Inflammatory
-7.32989	-8.46619	PT Injured
-7.8072	-7.92128	PT Injured
-7.34894	-7.84521	PT Injured
-7.98698	-7.82188	PT Injured
-7.07616	-8.34463	PT Injured
-6.34148	-8.96507	PT Injured
-7.28589	-7.20216	PT Injured
-7.45716	-7.07529	PT Injured
-7.14926	-8.64204	PT Injured
-6.74157	-7.83847	PT Injured
-4.73397	-7.2603	PT S3
-8.68603	-6.3276	PT Inflammatory
-7.32888	-6.50593	PT Injured
-7.27879	-8.56291	PT Injured
-8.36014	-7.9174	PT Injured
-6.83485	-8.1382	PT Injured
-7.2767	-8.43988	PT Injured
-6.63702	-9.96254	PT S1
-8.30903	-6.78685	PT Inflammatory
-5.88576	-9.74366	PT S1
-6.69325	-7.60567	PT Injured
-7.45515	-7.73024	PT Injured
-6.21759	-9.43826	PT Injured
-7.17821	-8.43573	PT Injured
-7.21926	-8.4323	PT Injured
-6.84629	-8.74872	PT Injured
-7.20149	-8.62158	PT Injured
-7.78938	-7.86616	PT Injured
-5.79005	-9.16025	PT S2
-6.77187	-9.63057	PT Injured
-5.11195	-8.31355	PT S2
-7.2704	-8.48639	PT Injured
-7.74484	-8.18746	PT Injured
-5.65319	-8.39691	PT S2
-7.70529	-8.09386	PT Injured
-7.83689	-8.09755	PT Injured
-6.55818	-10.1016	PT S1
-6.6939	-7.64618	PT Injured
-8.43968	-6.30732	PT Inflammatory
-7.24503	-7.59548	PT Injured
-6.44079	-8.44181	PT Injured
-8.6031	-7.38749	PT Inflammatory
-5.63828	-8.19317	PT S2
-7.76348	-8.14354	PT Injured
-5.86497	-9.04881	PT S2
-7.90867	-7.74244	PT Inflammatory
-4.73106	-7.18619	PT S3
-8.15222	-7.51076	PT Inflammatory
-7.29152	-6.87412	PT Injured
-7.70047	-6.29735	PT Inflammatory
-6.25361	-9.19765	PT Injured
-7.52274	-7.53614	PT Injured
-6.88684	-8.82957	PT Injured
-8.16239	-6.27433	PT Inflammatory
-6.63396	-9.11527	PT Injured
-8.00437	-7.32757	PT Inflammatory
-6.92	-9.1796	PT Injured
-6.58047	-9.59649	PT Injured
-7.37203	-7.81898	PT Injured
-6.56077	-7.39483	PT Injured
-6.52959	-8.14244	PT Injured
-4.87127	-7.53249	PT S3
-6.43354	-8.77179	PT Injured
-7.26378	-8.47454	PT Injured
-8.26418	-6.37897	PT Inflammatory
-8.39287	-6.69897	PT Inflammatory
-7.88247	-7.54603	PT Injured
-6.61712	-7.9541	PT Injured
-6.556	-10.0457	PT Injured
-7.51608	-8.21187	PT Injured
-6.91369	-6.54993	PT Inflammatory
-7.17161	-8.91468	PT Injured
-9.05785	-6.95211	PT Inflammatory
-8.01867	-7.18961	PT Injured
-6.41763	-10.3479	PT S1
-7.93775	-7.8385	PT Injured
-6.42325	-8.77458	PT Injured
-7.96292	-7.7068	PT Injured
-8.11333	-6.21519	PT Inflammatory
-7.65475	-6.67304	PT Injured
-6.25639	-8.66788	PT Injured
-6.98185	-8.31709	PT Injured
-7.48005	-6.89613	PT Injured
-7.52397	-8.09657	PT Injured
-6.79182	-7.47749	PT Injured
-6.01325	-8.49952	PT S2
-8.54473	-6.66278	PT Inflammatory
-8.53659	-6.40907	PT Inflammatory
-6.65478	-9.82781	PT S1
-8.4911	-6.38603	PT Inflammatory
-6.56354	-9.74707	PT Injured
-7.19605	-7.82227	PT Injured
-8.22339	-7.47758	PT Inflammatory
-8.15366	-7.37365	PT Injured
-5.61884	-9.92528	PT S1
-6.36343	-8.23583	PT Injured
-7.26263	-8.62144	PT Injured
-8.75165	-6.51127	PT Inflammatory
-6.84943	-8.49974	PT Injured
-7.92946	-7.08752	PT Inflammatory
-7.72104	-7.52854	PT Injured
-6.81108	-8.40288	PT Injured
-8.16468	-6.32497	PT Inflammatory
-8.64181	-6.32938	PT Inflammatory
-6.61662	-8.61383	PT Injured
-8.33753	-7.43631	PT Injured
-6.31454	-9.06837	PT Injured
-6.93039	-7.74308	PT Injured
-6.26259	-9.0239	PT Injured
-6.87619	-9.02591	PT Injured
-4.70116	-7.7324	PT Injured
-6.0038	-8.46524	PT Injured
-7.75715	-7.70295	PT Injured
-8.39949	-6.49668	PT Inflammatory
-8.25307	-6.70984	PT Inflammatory
-7.11695	-8.83633	PT Injured
-6.1043	-10.5225	PT S1
-6.76488	-6.79277	PT Injured
-8.71922	-7.03729	PT Inflammatory
-6.63186	-9.79263	PT Injured
-6.08945	-8.24274	PT S2
-6.5213	-9.12202	PT Injured
-7.70812	-7.58051	PT Injured
-7.80501	-7.36519	PT Injured
-7.37174	-8.29629	PT Injured
-5.18138	-6.78519	PT S3
-5.74737	-6.72147	PT S3
-8.21864	-6.57991	PT Inflammatory
-8.48382	-7.51273	PT Injured
-6.59714	-9.33276	PT Injured
-7.17768	-7.99769	PT Injured
-5.46485	-9.62171	PT Injured
-8.34444	-6.26086	PT Inflammatory
-8.11878	-6.43084	PT Inflammatory
-6.7767	-9.10251	PT Injured
-5.04057	-9.98354	PT S1
-7.0307	-8.36029	PT Injured
-8.36369	-7.11123	PT Inflammatory
-7.6919	-7.62907	PT Injured
-6.64541	-9.12081	PT Injured
-7.55782	-7.66578	PT Injured
-8.7181	-6.5527	PT Inflammatory
-5.26799	-7.37186	PT S3
-7.60344	-7.19571	PT Injured
-6.90736	-7.61266	PT Injured
-7.41474	-8.43032	PT Injured
-6.36923	-8.48557	PT Injured
-6.38479	-7.4815	PT Injured
-7.64863	-7.31874	PT Inflammatory
-7.07471	-8.92142	PT Injured
-7.40187	-8.26019	PT Injured
-8.42741	-6.83354	PT Inflammatory
-8.39029	-6.9101	PT Inflammatory
-7.84321	-7.74788	PT Injured
-6.16531	-9.74839	PT S1
-7.90409	-7.81274	PT Injured
-7.37009	-7.74828	PT Injured
-6.85721	-8.41017	PT Injured
-8.47801	-6.7346	PT Inflammatory
-8.74927	-6.31454	PT Inflammatory
-7.57591	-7.33154	PT Injured
-8.57104	-6.40076	PT Inflammatory
-6.43254	-8.46668	PT Injured
-8.40641	-6.65819	PT Inflammatory
-7.25643	-8.78011	PT Injured
-7.14089	-7.05624	PT Injured
-7.30275	-8.56589	PT Injured
-7.90848	-7.47655	PT Inflammatory
-6.05708	-10.0879	PT S1
-8.44921	-6.64339	PT Inflammatory
-8.43906	-7.18727	PT Injured
-6.72875	-8.66889	PT Injured
-5.98436	-6.46722	PT Injured
-8.72419	-6.3975	PT Inflammatory
-7.30716	-7.57089	PT Injured
-7.30861	-6.63347	PT Injured
-8.16954	-6.4103	PT Inflammatory
-8.17506	-6.50861	PT Inflammatory
-8.45844	-6.5844	PT Inflammatory
-6.83926	-8.15579	PT Injured
-8.18958	-6.15196	PT Inflammatory
-8.77289	-6.49636	PT Inflammatory
-8.65357	-6.44399	PT Inflammatory
-7.71296	-6.58598	PT Injured
-6.31426	-8.7873	PT Injured
-8.76493	-6.54944	PT Inflammatory
-5.86946	-9.09035	PT S2
-6.68138	-9.76227	PT Injured
-8.8325	-6.7963	PT Inflammatory
-6.68563	-9.52724	PT Injured
-7.11138	-8.02725	PT Injured
-6.81871	-9.31421	PT Injured
-7.67803	-7.52342	PT Injured
-7.42387	-7.55006	PT Injured
-7.58218	-7.80854	PT Injured
-8.02981	-6.19154	PT Inflammatory
-6.04346	-9.03437	PT Injured
-6.96615	-7.10874	PT Injured
-8.01966	-6.08477	PT Injured
-7.20377	-6.43573	PT Injured
-7.92357	-6.23655	PT Inflammatory
-8.78029	-6.47414	PT Inflammatory
-7.27659	-8.1478	PT Injured
-5.42195	-6.76299	PT S3
-7.37437	-8.5455	PT Injured
-6.67926	-9.40509	PT Injured
-6.45895	-7.9806	PT Injured
-8.31816	-7.16315	PT Injured
-7.20088	-8.27157	PT Injured
-8.65801	-6.52054	PT Inflammatory
-5.50821	-8.69266	PT S2
-8.11521	-6.23093	PT Inflammatory
-7.68527	-7.66386	PT Injured
-6.43438	-8.79553	PT Injured
-6.78911	-9.14121	PT Injured
-7.48634	-6.11047	PT Injured
-8.49764	-6.36896	PT Inflammatory
-7.98068	-7.46472	PT Injured
-7.64554	-6.77084	PT Inflammatory
-6.74014	-9.48326	PT Injured
-7.93454	-7.56928	PT Injured
-5.9638	-8.56762	PT Injured
-7.59547	-7.83555	PT Injured
-8.28357	-6.27097	PT Inflammatory
-6.83975	-8.37191	PT Injured
-8.6245	-6.53044	PT Inflammatory
-7.62352	-8.12441	PT Injured
-7.6116	-7.93233	PT Injured
-8.10848	-7.12202	PT Inflammatory
-8.12964	-7.46756	PT Inflammatory
-6.43312	-9.37245	PT Injured
-7.79871	-8.05133	PT Injured
-6.65863	-9.69124	PT Injured
-6.31497	-8.6269	PT Injured
-7.58288	-7.01129	PT Injured
-8.50767	-6.57882	PT Inflammatory
-7.46693	-6.8444	PT Injured
-7.02416	-8.47578	PT Injured
-6.70325	-9.32684	PT Injured
-8.13329	-6.66506	PT Inflammatory
-8.20382	-6.81184	PT Inflammatory
-8.24049	-6.41059	PT Inflammatory
-7.71414	-7.35312	PT Injured
-6.33069	-8.37988	PT Injured
-8.5894	-7.55767	PT Injured
-6.2104	-8.36811	PT Injured
-7.91468	-7.64563	PT Injured
-6.54753	-9.61821	PT Injured
-7.39311	-7.40861	PT Injured
-6.65201	-8.68206	PT Injured
-7.478	-6.75651	PT Injured
-5.89375	-8.18556	PT Injured
-8.23105	-7.43419	PT Injured
-4.92176	-6.95595	PT S3
-6.05948	-6.47472	PT Injured
-5.55871	-6.66705	PT S3
-7.8178	-7.13823	PT Injured
-8.14136	-6.88055	PT Inflammatory
-8.19597	-6.30329	PT Inflammatory
-8.03995	-7.60881	PT Injured
-8.81831	-6.40354	PT Inflammatory
-7.02212	-8.48586	PT Injured
-7.39898	-7.40624	PT Injured
-8.05497	-7.47134	PT Injured
-6.76086	-9.51818	PT Injured
-8.30067	-6.51928	PT Inflammatory
-8.29994	-6.49261	PT Inflammatory
-7.94201	-7.26268	PT Inflammatory
-8.57972	-6.49208	PT Inflammatory
-5.96342	-7.79349	PT Injured
-6.86317	-8.16301	PT Injured
-8.20037	-6.6158	PT Inflammatory
-6.34065	-10.1885	PT Injured
-8.74689	-6.44302	PT Inflammatory
-8.29815	-6.34236	PT Inflammatory
-8.40114	-6.33116	PT Inflammatory
-7.96724	-7.30793	PT Injured
-5.62831	-9.29458	PT S2
-6.73344	-9.56569	PT Injured
-8.03145	-7.75209	PT Injured
-7.60887	-8.08418	PT Injured
-6.33033	-8.6054	PT Injured
-7.42401	-7.33457	PT Injured
-6.87906	-8.14466	PT Injured
-7.36089	-6.96251	PT Injured
-8.10032	-6.93264	PT Inflammatory
-8.03483	-7.74385	PT Injured
-8.53769	-7.50688	PT Injured
-8.13578	-6.53246	PT Inflammatory
-7.80668	-7.55299	PT Injured
-8.62264	-6.46341	PT Inflammatory
-6.14561	-9.51466	PT Injured
-7.95361	-7.80376	PT Injured
-6.60386	-9.29121	PT Injured
-7.22884	-6.36777	PT Inflammatory
-6.08248	-8.17465	PT Injured
-6.73864	-7.10636	PT Injured
-6.02754	-8.29412	PT Injured
-5.98981	-10.3459	PT S1
-7.79057	-7.56092	PT Injured
-8.45383	-6.25571	PT Inflammatory
-8.75987	-6.48521	PT Inflammatory
-6.37988	-8.76043	PT Injured
-8.67632	-6.5227	PT Inflammatory
-8.11773	-6.37522	PT Inflammatory
-7.26519	-6.77431	PT Injured
-7.90876	-7.00137	PT Injured
-6.6685	-9.66553	PT Injured
-7.96817	-7.05923	PT Inflammatory
-6.46559	-8.45278	PT Injured
-7.11419	-8.1939	PT Injured
-7.64729	-6.49591	PT Inflammatory
-7.36791	-7.62796	PT Injured
-8.27934	-6.49549	PT Inflammatory
-7.17774	-8.14005	PT Injured
-6.05761	-8.73985	PT Injured
-7.42563	-6.9426	PT Injured
-7.93547	-6.31764	PT Inflammatory
-7.19222	-7.56146	PT Injured
-7.66872	-8.07166	PT Injured
-8.86384	-6.45803	PT Inflammatory
-5.00128	-7.51787	PT S3
-6.28982	-7.25952	PT Injured
-6.57327	-9.85829	PT Injured
-8.34881	-6.88355	PT Inflammatory
-6.98235	-8.46058	PT Injured
-6.38814	-10.1074	PT Injured
-8.41373	-6.58147	PT Inflammatory
-8.11601	-6.57562	PT Injured
-7.25002	-6.1084	PT Injured
-7.52235	-8.43525	PT Injured
-6.82547	-9.28631	PT Injured
-7.4493	-8.1887	PT Injured
-6.64891	-9.30931	PT Injured
-6.24869	-10.0369	PT S1
-6.27893	-7.85215	PT Injured
-7.56038	-8.24891	PT Injured
-6.74129	-8.28303	PT Injured
-7.9659	-7.67819	PT Injured
-6.91364	-7.40296	PT Injured
-7.02603	-7.67588	PT Injured
-6.72032	-8.00247	PT Injured
-7.68712	-7.50216	PT Injured
-7.89502	-6.64066	PT Inflammatory
-8.29232	-7.55935	PT Injured
-4.55501	-8.42766	PT S2
-6.91819	-8.56655	PT Injured
-8.77496	-6.75747	PT Inflammatory
-8.70606	-6.42304	PT Inflammatory
-5.85143	-9.43558	PT S2
-8.57257	-6.20454	PT Inflammatory
-7.22032	-7.66456	PT Injured
-8.36385	-6.60796	PT Inflammatory
-8.45793	-7.1376	PT Injured
-7.43249	-7.28088	PT Injured
-7.21429	-6.82227	PT Injured
-7.11095	-8.21564	PT Injured
-6.92206	-8.92708	PT Injured
-7.24609	-7.76187	PT Injured
-6.43439	-8.50046	PT Injured
-7.02297	-8.22358	PT Injured
-6.35445	-10.1345	PT S1
-4.95596	-7.35292	PT S3
-6.74208	-6.99493	PT Injured
-8.61192	-6.89842	PT Inflammatory
-8.13951	-7.62519	PT Injured
-6.553	-7.63582	PT Injured
-7.5324	-6.16867	PT Inflammatory
-8.25599	-6.991	PT Injured
-8.03991	-7.22864	PT Inflammatory
-6.9463	-9.10758	PT Injured
-6.58697	-8.9118	PT Injured
-6.44762	-9.07505	PT Injured
-8.04994	-6.10301	PT Injured
-8.83939	-6.96493	PT Inflammatory
-8.32326	-7.12817	PT Inflammatory
-7.2961	-8.5951	PT Injured
-7.41714	-7.76239	PT Injured
-7.89536	-7.71947	PT Injured
-8.20867	-6.70828	PT Inflammatory
-6.72454	-8.14978	PT Injured
-6.86692	-9.45011	PT Injured
-7.91024	-6.86629	PT Inflammatory
-7.68014	-7.95625	PT Injured
-8.79414	-6.37348	PT Inflammatory
-8.31514	-7.09968	PT Inflammatory
-7.17312	-8.61193	PT Injured
-7.58804	-7.81805	PT Injured
-4.71766	-7.45482	PT S3
-8.56738	-7.06041	PT Inflammatory
-7.21585	-8.39236	PT Injured
-8.62718	-6.61403	PT Inflammatory
-6.67883	-9.56799	PT Injured
-7.74077	-7.01986	PT Injured
-7.10029	-6.92167	PT Injured
-6.34367	-8.70588	PT Injured
-6.35485	-8.20907	PT Injured
-7.9692	-7.70435	PT Injured
-6.83759	-6.60739	PT Injured
-7.08196	-6.32115	PT Injured
-6.61881	-9.72142	PT Injured
-8.31891	-6.51317	PT Inflammatory
-7.59504	-7.2976	PT Injured
-5.47832	-8.49672	PT S2
-8.05438	-7.45516	PT Injured
-7.82846	-6.76302	PT Inflammatory
-7.75545	-6.6142	PT Inflammatory
-7.23551	-8.63976	PT Injured
-5.87957	-9.26953	PT S2
-6.31086	-7.84872	PT Injured
-8.19495	-6.22672	PT Inflammatory
-6.68924	-9.67305	PT Injured
-5.50167	-6.22836	PT S3
-8.30161	-7.08928	PT Inflammatory
-8.12751	-6.78396	PT Injured
-6.56242	-8.43224	PT Injured
-6.91061	-7.59361	PT Injured
-8.81724	-6.33919	PT Inflammatory
-8.25144	-7.27641	PT Inflammatory
-8.18202	-7.14431	PT Inflammatory
-7.83524	-7.42813	PT Inflammatory
-8.4723	-7.10346	PT Inflammatory
-7.80979	-7.43396	PT Injured
-8.65683	-6.70812	PT Inflammatory
-5.75427	-8.30525	PT S2
-6.68242	-9.11895	PT Injured
-8.01352	-7.04814	PT Injured
-6.55613	-6.75097	PT Injured
-7.58354	-6.7795	PT Injured
-6.58826	-8.722	PT Injured
-6.995	-7.86153	PT Injured
-7.922	-7.76079	PT Injured
-8.75168	-6.40684	PT Inflammatory
-6.76052	-6.34147	PT Injured
-8.02513	-6.02041	PT Inflammatory
-7.32813	-6.39835	PT Injured
-7.27627	-7.59703	PT Injured
-5.99109	-8.1539	PT Injured
-7.63073	-7.97768	PT Injured
-7.30107	-8.11415	PT Injured
-8.46721	-6.66386	PT Inflammatory
-6.47736	-9.54686	PT Injured
-8.70404	-6.2595	PT Inflammatory
-7.26056	-6.57668	PT Injured
-5.49925	-9.84104	PT S1
-7.73432	-7.11599	PT Injured
-8.67776	-6.61045	PT Inflammatory
-7.39894	-6.9488	PT Injured
-6.92268	-6.77695	PT Injured
-8.79058	-6.52465	PT Inflammatory
-8.24776	-6.553	PT Inflammatory
-7.41405	-7.87726	PT Injured
-8.05924	-8.04849	PT Injured
-7.1841	-8.82145	PT Injured
-8.52731	-6.31058	PT Inflammatory
-7.09307	-8.46866	PT Injured
-6.52429	-8.53409	PT Injured
-6.57811	-9.40128	PT Injured
-6.65341	-9.45529	PT Injured
-8.28765	-6.7454	PT Inflammatory
-7.31561	-6.06462	PT Injured
-8.22488	-6.79234	PT Inflammatory
-7.90102	-7.19047	PT Injured
-7.66553	-7.99057	PT Injured
-8.18981	-6.64797	PT Inflammatory
-8.59581	-6.65675	PT Inflammatory
-6.5933	-8.79228	PT Injured
-6.33035	-7.9367	PT Injured
-5.21752	-7.63414	PT S3
-7.72163	-7.75535	PT Injured
-6.43991	-9.76145	PT Injured
-8.05986	-7.409	PT Injured
-7.87834	-7.54881	PT Injured
-7.7953	-7.55207	PT Injured
-5.91015	-10.712	PT S1
-8.04705	-7.61839	PT Injured
-5.70381	-9.10863	PT S2
-6.61607	-9.69559	PT Injured
-6.82844	-8.7887	PT Injured
-8.06773	-6.75176	PT Injured
-5.37561	-9.85932	PT S1
-6.58884	-8.45599	PT Injured
-7.44925	-8.33547	PT Injured
-7.65338	-7.47255	PT Injured
-8.44822	-7.02898	PT Injured
-8.03378	-7.63068	PT Injured
-6.63051	-9.65588	PT Injured
-4.75922	-7.2773	PT S3
-6.87552	-9.22296	PT Injured
-8.03199	-6.04482	PT Injured
-6.75249	-9.63594	PT Injured
-7.88673	-7.70821	PT Injured
-6.58859	-9.67544	PT Injured
-8.62518	-6.30556	PT Inflammatory
-7.84133	-7.65613	PT Injured
-8.11197	-6.40257	PT Injured
-5.35479	-7.44545	PT S3
-6.81668	-9.27818	PT Injured
-6.2108	-8.12733	PT Injured
-7.35609	-7.34951	PT Injured
-7.40039	-8.28935	PT Injured
-4.94371	-7.4536	PT S3
-4.51449	-7.64087	PT S2
-8.00323	-7.81564	PT Injured
-7.94756	-6.32243	PT Inflammatory
-6.65378	-9.6282	PT Injured
-7.27605	-7.45661	PT Injured
-8.00554	-7.5261	PT Inflammatory
-6.94026	-8.98601	PT Injured
-8.58705	-6.66542	PT Inflammatory
-6.28084	-8.33388	PT Injured
-5.22948	-6.82905	PT S3
-8.61062	-6.36559	PT Inflammatory
-6.89786	-8.09273	PT Injured
-6.75717	-9.24634	PT Injured
-7.93804	-7.64522	PT Injured
-7.5243	-7.47952	PT Injured
-6.65417	-9.2324	PT Injured
-7.703	-7.98454	PT Injured
-7.63292	-7.99145	PT Injured
-8.16764	-7.41085	PT Inflammatory
-8.6224	-6.63707	PT Inflammatory
-8.77809	-6.46167	PT Inflammatory
-6.94965	-8.66298	PT Injured
-6.82943	-9.3022	PT Injured
-5.23004	-7.58269	PT S3
-6.47117	-9.68635	PT Injured
-6.08267	-9.48229	PT S1
-7.97208	-7.66191	PT Injured
-6.87202	-8.69451	PT Injured
-4.24795	-8.17839	PT S2
-4.89686	-7.68825	PT Injured
-8.12385	-7.4706	PT Injured
-8.11842	-6.69492	PT Injured
-5.84384	-8.09169	PT Injured
-7.08509	-8.93856	PT Injured
-7.70624	-7.57473	PT Injured
-7.53319	-7.32481	PT Injured
-6.77427	-9.42422	PT Injured
-6.79387	-8.92878	PT Injured
-7.19176	-8.34095	PT Injured
-6.90881	-7.62885	PT Injured
-6.62781	-8.33848	PT Injured
-8.37036	-6.85302	PT Inflammatory
-6.28521	-8.52076	PT Injured
-7.6999	-7.84789	PT Injured
-7.89593	-6.38992	PT Inflammatory
-6.42336	-10.187	PT S1
-8.23261	-7.11719	PT Injured
-8.32575	-6.64553	PT Inflammatory
-7.13208	-8.83057	PT Injured
-8.50036	-6.88534	PT Inflammatory
-6.63381	-9.74137	PT Injured
-6.31925	-7.99121	PT Injured
-6.41954	-6.66247	PT Injured
-6.52654	-10.0824	PT S1
-6.57909	-9.99749	PT S1
-8.70996	-6.43693	PT Inflammatory
-8.16025	-7.49182	PT Inflammatory
-8.81865	-6.52975	PT Inflammatory
-6.54887	-8.22179	PT Injured
-7.76955	-7.37329	PT Injured
-5.09477	-7.05953	PT S3
-7.89347	-7.45855	PT Injured
-7.53888	-8.22039	PT Injured
-6.4172	-9.23664	PT Injured
-7.03621	-8.16203	PT Injured
-7.5238	-7.92913	PT Injured
-6.36653	-9.85258	PT Injured
-7.78211	-7.44067	PT Injured
-7.09038	-8.78025	PT Injured
-7.9535	-6.17797	PT Injured
-7.65674	-6.0575	PT Injured
-6.4643	-8.41597	PT Injured
-8.63595	-6.22187	PT Inflammatory
-5.60652	-9.17708	PT S2
-5.22677	-7.12517	PT S3
-8.09351	-6.83372	PT Inflammatory
-6.91226	-9.69591	PT S1
-7.39286	-6.68588	PT Injured
-7.71898	-7.91708	PT Injured
-6.36956	-8.86275	PT Injured
-8.82322	-6.58258	PT Inflammatory
-8.74532	-6.22907	PT Inflammatory
-6.57941	-9.4455	PT Injured
-6.80719	-9.4253	PT Injured
-7.41192	-7.25238	PT Injured
-7.98004	-7.60305	PT Injured
-8.45696	-6.619	PT Inflammatory
-7.81111	-7.26939	PT Inflammatory
-8.25851	-7.43625	PT Injured
-7.64168	-6.65505	PT Injured
-7.36487	-6.84027	PT Injured
-5.08121	-6.7112	PT S3
-5.48936	-6.8322	PT S3
-8.21727	-7.03165	PT Inflammatory
-7.3419	-8.09811	PT Injured
-7.38582	-8.63464	PT Injured
-7.8487	-7.05454	PT Inflammatory
-8.62005	-6.64691	PT Inflammatory
-7.47371	-8.11808	PT Injured
-7.8116	-7.64322	PT Injured
-8.40999	-7.20376	PT Inflammatory
-6.59371	-8.66736	PT Injured
-6.13997	-8.61045	PT Injured
-6.18149	-7.97071	PT Injured
-7.96349	-6.80398	PT Injured
-7.01811	-6.91487	PT Injured
-8.24629	-6.3427	PT Inflammatory
-8.0003	-7.72227	PT Injured
-6.41535	-8.32316	PT Injured
-7.52514	-7.11091	PT Injured
-7.46315	-8.22628	PT Injured
-7.5864	-8.20151	PT Injured
-7.5259	-8.16332	PT Injured
-7.33266	-6.31355	PT Injured
-6.88386	-8.54786	PT Injured
-4.92008	-7.24912	PT S3
-7.13096	-8.55202	PT Injured
-6.74999	-9.43848	PT Injured
-6.94151	-8.21962	PT Injured
-8.48553	-7.04816	PT Inflammatory
-8.13195	-7.82482	PT Injured
-5.86965	-8.99866	PT S2
-7.36097	-8.09509	PT Injured
-8.13755	-6.69734	PT Inflammatory
-8.27164	-6.26152	PT Inflammatory
-8.10759	-6.38567	PT Inflammatory
-7.49322	-8.25366	PT Injured
-7.15161	-8.35167	PT Injured
-6.67564	-9.56775	PT Injured
-8.12287	-7.45966	PT Inflammatory
-7.90646	-7.58917	PT Injured
-7.70543	-7.01663	PT Injured
-6.363	-8.82584	PT Injured
-6.62176	-8.35405	PT Injured
-6.27754	-7.31629	PT Injured
-8.41628	-6.44648	PT Inflammatory
-8.40583	-6.76459	PT Inflammatory
-7.78421	-7.92134	PT Injured
-8.80298	-6.53771	PT Inflammatory
-6.41509	-8.18976	PT Injured
-7.85139	-7.70648	PT Injured
-8.59876	-6.82253	PT Inflammatory
-7.9519	-7.55539	PT Injured
-7.40977	-8.10771	PT Injured
-7.82102	-6.85596	PT Inflammatory
-6.45834	-8.23618	PT Injured
-6.69921	-8.4979	PT Injured
-8.6326	-6.64888	PT Inflammatory
-8.60936	-6.87095	PT Inflammatory
-6.07607	-8.05067	PT Injured
-8.14218	-7.21606	PT Injured
-6.85807	-9.22415	PT Injured
-7.5662	-6.85147	PT Injured
-6.58936	-9.90575	PT S1
-6.82262	-6.53374	PT Injured
-8.17222	-6.99362	PT Inflammatory
-7.36029	-8.27052	PT Injured
-7.70592	-6.50587	PT Injured
-6.74489	-9.58338	PT Injured
-7.19048	-8.50789	PT Injured
-7.78689	-6.22876	PT Injured
-7.70087	-8.06014	PT Injured
-7.36147	-8.36882	PT Injured
-8.99046	-7.31387	PT Inflammatory
-6.9564	-8.05637	PT Injured
-7.25447	-6.5097	PT Injured
-8.222	-6.47275	PT Inflammatory
-7.66039	-6.20688	PT Inflammatory
-8.36026	-6.31141	PT Inflammatory
-4.75151	-9.11722	PT S2
-8.11862	-6.32246	PT Inflammatory
-8.27769	-6.34627	PT Inflammatory
-8.1404	-7.20282	PT Inflammatory
-7.05531	-6.56013	PT Injured
-6.80516	-8.8826	PT Injured
-7.63114	-7.44688	PT Injured
-7.17611	-6.91947	PT Injured
-6.67157	-8.93099	PT Injured
-8.68585	-6.46961	PT Inflammatory
-7.42725	-7.20051	PT Injured
-8.43415	-6.5167	PT Inflammatory
-8.13344	-7.63884	PT Injured
-8.38596	-6.40526	PT Inflammatory
-7.08726	-8.95395	PT Injured
-6.66329	-9.26697	PT Injured
-8.68059	-6.9703	PT Inflammatory
-6.77141	-9.36538	PT Injured
-7.59015	-8.3544	PT Injured
-5.46213	-6.55609	PT S3
-8.59084	-6.84108	PT Inflammatory
-7.26078	-6.58374	PT Injured
-5.41249	-7.37219	PT S3
-6.92785	-7.54673	PT Injured
-7.94196	-6.40351	PT Injured
-7.81019	-7.86524	PT Injured
-7.51419	-8.0984	PT Injured
-5.24846	-6.38704	PT S3
-5.72962	-8.75526	PT S2
-6.58831	-8.49056	PT Injured
-8.71241	-6.66244	PT Inflammatory
-6.81847	-6.89955	PT Injured
-8.31428	-6.76353	PT Inflammatory
-7.82642	-6.99977	PT Inflammatory
-5.63187	-6.96904	PT S3
-5.39903	-8.80743	PT S2
-7.35805	-8.05003	PT Injured
-7.38935	-8.41563	PT Injured
-7.71133	-7.70542	PT Injured
-6.48182	-9.9482	PT Injured
-7.25373	-6.73092	PT Inflammatory
-6.93273	-8.20921	PT Injured
-6.60791	-8.34611	PT Injured
-7.87324	-7.06113	PT Injured
-6.81551	-8.83361	PT Injured
-5.50915	-7.83139	PT S2
-8.09653	-6.84946	PT Inflammatory
-5.77268	-8.41267	PT S2
-8.52126	-7.57843	PT Injured
-8.46282	-6.63848	PT Inflammatory
-8.103	-6.38368	PT Inflammatory
-7.22642	-8.27586	PT Injured
-6.11167	-8.2341	PT Injured
-5.07108	-9.70007	PT S1
-8.79172	-7.35863	PT Inflammatory
-7.93469	-7.47599	PT Injured
-5.60615	-9.65425	PT S2
-5.1453	-8.7259	PT S2
-6.45617	-10.3126	PT S1
-5.62735	-10.7625	PT S1
-4.73925	-10.0591	PT S1
-8.94158	-7.48778	PT Injured
-4.5281	-9.21866	PT S1
-5.08466	-10.2702	PT S1
-5.38293	-8.87154	PT S2
-4.65753	-6.76665	PT S3
-4.67062	-9.98111	PT S1
-4.65533	-7.93011	PT S2
-4.66626	-6.47489	PT S3
-4.75402	-6.38895	PT S3
-6.66004	-10.5526	PT S1
-4.51623	-9.86948	PT S1
-4.55452	-8.29027	PT S2
-5.05341	-9.5692	PT S1
-8.33041	-7.80133	PT Injured
-4.51508	-7.70286	PT S3
-5.18519	-9.96609	PT S1
-5.10898	-6.07366	PT S3
-8.67783	-6.76519	PT Inflammatory
-4.74165	-9.79727	PT S1
-4.74083	-9.87904	PT S1
-4.3765	-8.0063	PT S2
-6.03224	-10.9085	PT S1
-4.64634	-9.65986	PT S1
-5.26348	-10.3973	PT S1
-8.82665	-7.37495	PT Injured
-8.16162	-8.0944	PT Injured
-4.982	-6.54693	PT S3
-8.48198	-7.49653	PT Injured
-5.31374	-9.12831	PT S1
-7.67571	-6.55569	PT Injured
-8.07497	-8.12815	PT Injured
-4.72646	-6.26928	PT S3
-6.79025	-10.7243	PT S1
-5.29771	-8.39327	PT S2
-6.49714	-9.94458	PT S1
-5.36786	-6.04596	PT S3
-4.37261	-7.80443	PT S2
-4.9924	-9.83473	PT S1
-5.43377	-6.15011	PT S3
-4.46168	-7.53172	PT S2
-4.69464	-6.40712	PT S3
-4.96472	-6.0238	PT S3
-4.92844	-8.57808	PT S2
-7.27665	-6.14109	PT Injured
-7.98998	-6.31414	PT Inflammatory
-6.60978	-10.7854	PT S1
-4.77228	-9.99913	PT S1
-4.81141	-8.70891	PT S2
-4.91598	-6.29303	PT S3
-5.29755	-6.51593	PT S3
-4.70783	-9.80404	PT S1
-4.44563	-9.00936	PT S2
-7.76822	-6.56228	PT Injured
-5.31275	-9.70683	PT S1
-5.20513	-9.2385	PT S1
-8.48903	-7.363	PT Injured
-8.78553	-7.52869	PT Injured
-5.60292	-10.6774	PT S1
-5.17075	-9.55373	PT S1
-6.98036	-6.47597	PT Injured
-4.54312	-7.83044	PT S2
-7.5075	-6.49132	PT Injured
-4.98578	-6.2524	PT S3
-4.46883	-7.68033	PT S2
-4.57206	-7.56198	PT S2
-4.40873	-8.59231	PT S2
-5.32653	-6.18762	PT S3
-5.26027	-9.30071	PT S1
-4.73163	-9.96988	PT S1
-5.0207	-10.0482	PT S1
-4.76078	-9.18146	PT S1
-5.20232	-9.15094	PT S1
-5.45674	-10.1973	PT S1
-8.83606	-7.51545	PT Injured
-4.59812	-7.13193	PT S3
-4.7671	-8.60638	PT S2
-8.32095	-7.14802	PT Injured
-5.28547	-10.4723	PT S1
-5.1144	-6.25081	PT S3
-4.68164	-9.68753	PT S1
-5.26975	-10.1207	PT S1
-5.13251	-10.172	PT S1
-5.00794	-8.11759	PT S2
-8.72899	-7.50305	PT Injured
-8.62208	-7.82186	PT Injured
-5.72837	-10.4689	PT S1
-7.25932	-6.20529	PT Injured
-5.5653	-10.1773	PT S1
-4.90482	-9.8747	PT S1
-4.32841	-8.34695	PT S2
-7.62117	-6.2709	PT Injured
-8.63635	-7.32012	PT Injured
-4.84711	-8.78401	PT S2
-5.82368	-10.5805	PT S1
-5.29704	-10.0838	PT S1
-5.09955	-9.43538	PT S1
-4.65891	-9.89331	PT S1
-5.31211	-10.2956	PT S1
-8.68409	-7.54735	PT Injured
-4.90156	-10.0075	PT S1
-8.79675	-7.82068	PT Injured
-4.62351	-9.66419	PT S1
-5.71725	-10.8404	PT S1
-5.02454	-8.59523	PT S2
-5.66372	-9.75706	PT S1
-6.41075	-10.379	PT S1
-6.1034	-10.6565	PT S1
-6.05459	-6.3313	PT Injured
-8.37698	-7.34147	PT Injured
-8.69512	-7.28128	PT Inflammatory
-5.21216	-9.96354	PT S1
-4.90147	-9.5367	PT S1
-5.01005	-9.74946	PT S1
-5.14874	-9.13085	PT S1
-8.92418	-7.56492	PT Injured
-5.04782	-8.99541	PT S2
-4.69923	-9.38803	PT Injured
-5.12931	-10.3567	PT S1
-7.71676	-7.11116	PT Injured
-5.14462	-10.4674	PT S1
-4.67061	-7.34564	PT S3
-5.39831	-10.2958	PT S1
-4.85039	-10.1087	PT S1
-7.06991	-8.13581	PT Injured
-5.2765	-9.47412	PT S1
-8.40531	-7.52423	PT Injured
-4.72778	-9.96709	PT S1
-8.76888	-7.78943	PT Injured
-5.19632	-6.11074	PT S3
-4.63053	-6.78836	PT S3
-4.53785	-8.97276	PT S2
-6.73817	-6.32264	PT Injured
-4.605	-6.94639	PT S3
-6.00087	-6.4771	PT Injured
-5.62202	-10.0022	PT S1
-4.70967	-6.69054	PT S3
-4.76345	-6.24035	PT S3
-4.42353	-8.73598	PT S2
-4.71292	-9.89239	PT S1
-8.79445	-7.66364	PT Injured
-5.82347	-10.2184	PT S1
-4.82224	-6.178	PT S3
-4.60361	-9.18884	PT S1
-4.62154	-9.80967	PT S1
-8.57322	-7.49412	PT Injured
-4.69703	-7.1506	PT S3
-4.55437	-9.4335	PT S1
-6.77281	-10.6095	PT S1
-5.3444	-9.86976	PT S1
-4.32521	-8.01875	PT S2
-4.98676	-10.3379	PT S1
-4.54157	-8.48356	PT S2
-8.99042	-7.17869	PT Injured
-6.31622	-10.5064	PT S1
-8.95303	-7.07689	PT Inflammatory
-5.33289	-9.87187	PT S1
-4.46435	-8.53406	PT S2
-4.73864	-6.95678	PT S3
-5.23395	-9.10252	PT S2
-8.53237	-7.08494	PT Inflammatory
-5.16054	-9.45465	PT S1
-8.80471	-7.74729	PT Injured
-4.27101	-8.50348	PT S2
-6.65592	-10.7699	PT S1
-4.8977	-6.45306	PT S3
-5.27577	-6.24984	PT S3
-5.11427	-10.603	PT S1
-4.77194	-6.25239	PT S3
-6.15057	-9.58904	PT S1
-4.97169	-6.47472	PT S3
-4.78513	-9.7496	PT S1
-8.18752	-7.26247	PT Injured
-5.05596	-8.06133	PT S2
-4.81569	-8.55232	PT S2
-4.71	-9.80552	PT S1
-8.08422	-8.04225	PT Injured
-5.89967	-10.8897	PT S1
-4.68497	-7.5667	PT S3
-5.46449	-6.12928	PT S3
-5.40452	-10.0939	PT S1
-6.71632	-10.7266	PT S1
-5.19543	-8.79076	PT S2
-5.65793	-6.17781	PT S3
-5.19274	-9.98338	PT S1
-5.01323	-10.3452	PT S1
-4.45881	-8.95481	PT S2
-4.87604	-8.47388	PT S2
-5.00051	-6.31251	PT S3
-4.62666	-7.01338	PT S3
-6.50205	-9.84794	PT Injured
-4.60451	-9.49449	PT S1
-4.87812	-8.596	PT S2
-4.73528	-6.17727	PT S3
-4.71466	-6.36357	PT S3
-5.11903	-9.95636	PT S1
-6.58894	-10.8296	PT S1
-7.5799	-6.61684	PT Injured
-4.91447	-6.35174	PT S3
-4.57721	-8.10986	PT S2
-5.18429	-8.92812	PT S2
-4.66551	-9.81707	PT S1
-8.16512	-7.69884	PT Injured
-8.62177	-7.36991	PT Injured
-4.90379	-8.98532	PT S2
-6.69747	-10.6802	PT S1
-5.46243	-6.54936	PT S3
-5.8828	-10.9262	PT S1
-5.03042	-9.77885	PT S1
-5.15092	-10.0273	PT S1
-5.03889	-6.21019	PT S3
-4.61711	-9.76528	PT S1
-5.27168	-10.6102	PT S1
-4.57574	-8.9513	PT S2
-5.13781	-10.5134	PT S1
-4.36209	-8.93477	PT S2
-7.17204	-6.14305	PT Injured
-8.98276	-7.37381	PT Injured
-6.81265	-10.6753	PT S1
-8.48236	-7.72853	PT Injured
-5.65186	-10.3332	PT S1
-5.39567	-6.10368	PT S3
-4.84951	-8.59415	PT S2
-8.27892	-6.36723	PT Inflammatory
-5.80983	-9.97877	PT S1
-8.25395	-7.80495	PT Injured
-8.34226	-7.60308	PT Injured
-5.49034	-8.68686	PT S2
-8.68395	-7.65397	PT Injured
-7.22652	-6.29667	PT Injured
-5.95922	-9.97355	PT S1
-5.35589	-6.2322	PT S3
-4.76594	-8.43524	PT S2
-6.78677	-10.5774	PT S1
-8.08405	-7.5963	PT Injured
-6.1368	-10.6922	PT S1
-5.22309	-8.38548	PT S2
-6.29162	-10.4132	PT S1
-4.64512	-8.95471	PT S2
-9.02044	-7.36927	PT Injured
-8.32126	-6.8017	PT Inflammatory
-4.24312	-8.04486	PT S2
-6.03698	-9.70214	PT S2
-6.28796	-10.3904	PT S1
-6.96905	-7.3784	PT Injured
-4.4778	-7.84462	PT S2
-4.8602	-6.61077	PT S3
-4.85288	-9.10495	PT S2
-4.27646	-8.3037	PT S2
-4.72553	-8.13482	PT S2
-4.93286	-9.14232	PT S1
-4.25246	-8.20194	PT S2
-6.68944	-8.45562	PT Injured
-5.45182	-10.2645	PT S1
-4.83709	-8.92951	PT S2
-4.66013	-8.81315	PT S2
-6.62889	-10.0104	PT Injured
-6.35442	-10.5839	PT S1
-8.96183	-7.22965	PT Injured
-4.51941	-7.56155	PT S2
-5.65374	-9.50941	PT S1
-7.90156	-7.49494	PT Injured
-6.05017	-10.2347	PT S1
-4.87792	-6.20825	PT S3
-4.61758	-6.69935	PT S3
-6.38187	-9.38956	PT S1
-4.74396	-8.47965	PT S2
-7.38057	-8.44625	PT Injured
-8.91247	-7.487	PT Injured
-6.21757	-10.5339	PT S1
-4.71797	-6.53642	PT S3
-5.99468	-6.34877	PT S3
-6.4376	-10.2064	PT S1
-8.94682	-7.43968	PT Injured
-6.18584	-10.1091	PT S1
-7.52945	-6.47149	PT Inflammatory
-4.73289	-6.7603	PT S3
-4.81295	-7.83514	PT S2
-5.45676	-6.32077	PT S3
-5.92996	-9.72277	PT S2
-5.94817	-9.71327	PT S1
-8.71766	-7.71373	PT Injured
-4.9834	-8.34463	PT S2
-4.82921	-6.26467	PT S3
-5.37472	-10.0764	PT S1
-6.2223	-10.1531	PT S1
-5.52336	-9.31261	PT S2
-5.37582	-8.13172	PT S2
-5.67004	-6.4081	PT S3
-4.39227	-8.41618	PT S2
-4.71424	-7.34793	PT S3
-6.05319	-10.3138	PT S1
-5.45851	-8.84048	PT S2
-8.22069	-7.85658	PT Injured
-6.04896	-10.1383	PT S1
-4.40388	-8.02558	PT S2
-8.29488	-7.85706	PT Injured
-4.52181	-9.11233	PT S2
-4.26699	-8.15007	PT S2
-5.66393	-9.90393	PT S1
-7.54014	-8.19737	PT Injured
-5.56743	-9.0221	PT S2
-8.02176	-7.83135	PT Injured
-6.94544	-6.56009	PT Injured
-8.92996	-7.17624	PT Injured
-8.85583	-7.01997	PT Inflammatory
-4.69261	-8.92568	PT S2
-5.8551	-9.90799	PT S1
-4.3022	-7.9719	PT S2
-5.06364	-8.89861	PT S2
-7.22858	-8.37029	PT Injured
[truncated: 4,610 more rows]

## Sheet: Figure 2b
Sample	Condition	Group	Value
Control1	Control	PT Inflammatory	4.72441
Control1	Control	PT Injured	18.1102
Control2	Control	PT Inflammatory	1.74564
Control2	Control	PT Injured	11.7207
Control3	Control	PT Inflammatory	0.636943
Control3	Control	PT Injured	7.64331
Control4	Control	PT Inflammatory	2.44361
Control4	Control	PT Injured	8.08271
Control5	Control	PT Inflammatory	0.881057
Control5	Control	PT Injured	22.0264
Control6	Control	PT Inflammatory	0.546448
Control6	Control	PT Injured	17.4863
Control7	Control	PT Inflammatory	2.49501
Control7	Control	PT Injured	22.4551
UUO1	UUO	PT Inflammatory	28.803
UUO1	UUO	PT Injured	62.3441
UUO2	UUO	PT Inflammatory	21.5071
UUO2	UUO	PT Injured	56.2009
UUO3	UUO	PT Inflammatory	14.5749
UUO3	UUO	PT Injured	69.6356
UUO4	UUO	PT Inflammatory	25.8065
UUO4	UUO	PT Injured	69.1244
UUO5	UUO	PT Inflammatory	6.02813
UUO5	UUO	PT Injured	21.9692

## Sheet: Figure 2c
Gene	Group	Percent Expressing	Average Expression	Scaled Expression
PAX8	PT Injured	82.4666	2.45121	0.116699
HNF4A	PT Injured	25.3096	0.31897	-0.591693
MME	PT Injured	33.0362	0.614165	-0.591773
CUBN	PT Injured	69.0441	3.76573	-0.413169
VCAM1	PT Injured	30.7083	0.682516	0.788782
HAVCR1	PT Injured	29.2224	0.394255	0.394531
SOX9	PT Injured	5.59683	0.0609212	0.13897
ITGB8	PT Injured	72.8579	2.69985	0.61426
PAX8	PT Inflammatory	90.2121	3.39967	1.36949
HNF4A	PT Inflammatory	7.01468	0.0815661	-1.48572
MME	PT Inflammatory	10.6036	0.130506	-1.18833
CUBN	PT Inflammatory	28.7113	0.585644	-1.58007
VCAM1	PT Inflammatory	38.8254	1.02121	1.35705
HAVCR1	PT Inflammatory	51.7129	0.869494	1.55821
SOX9	PT Inflammatory	13.0506	0.154976	1.69075
ITGB8	PT Inflammatory	90.2121	5.80424	1.46985
PAX8	PT S1	77.9063	1.62314	-1.29888
HNF4A	PT S1	55.6474	0.749311	0.680468
MME	PT S1	93.3333	3.93884	1.28139
CUBN	PT S1	99.1185	13.0386	0.732421
VCAM1	PT S1	3.41598	0.0374656	-0.709345
HAVCR1	PT S1	2.80992	0.030854	-0.803525
SOX9	PT S1	1.5427	0.015427	-0.661723
ITGB8	PT S1	23.6364	0.385675	-0.76494
PAX8	PT S2	79.9138	2.03621	-0.544344
HNF4A	PT S2	52.6724	0.773276	0.741768
MME	PT S2	80.7759	2.56379	0.734831
CUBN	PT S2	98.2759	11.4379	0.604054
VCAM1	PT S2	3.18966	0.0431034	-0.692553
HAVCR1	PT S2	2.75862	0.0293103	-0.80947
SOX9	PT S2	1.89655	0.0215517	-0.551862
ITGB8	PT S2	30.8621	0.557759	-0.600548
PAX8	PT S3	84.1317	2.61577	0.35703
HNF4A	PT S3	50	0.739521	0.655182
MME	PT S3	52.7944	0.996008	-0.236121
CUBN	PT S3	98.2036	12.0719	0.656766
VCAM1	PT S3	1.79641	0.0259481	-0.743935
HAVCR1	PT S3	13.2735	0.158683	-0.339747
SOX9	PT S3	1.69661	0.0179641	-0.616135
ITGB8	PT S3	24.3513	0.432136	-0.718626
CCL2	PT Injured	2.37741	0.0312036	-0.0463719
CCL20	PT Injured	0.346706	0.00445765	-0.350173
CCL28	PT Injured	1.08965	0.0163447	0.0553273
CXCL1	PT Injured	0.94106	0.0148588	-0.346673
CXCL2	PT Injured	0.495295	0.00643883	-0.281898
CXCL3	PT Injured	0.346706	0.00643883	-0.275405
CXCL6	PT Injured	0.544824	0.00594354	-0.261854
CXCL8	PT Injured	0.198118	0.00198118	-0.429172
CXCL16	PT Injured	0.89153	0.0089153	0.00341568
TNF	PT Injured	0.148588	0.00148588	-0.269614
LIF	PT Injured	0.89153	0.0089153	-0.0612278
TNFSF14	PT Injured	0.495295	0.00495295	-0.104539
IL34	PT Injured	2.42694	0.0257553	0.709733
CCL2	PT Inflammatory	9.78793	0.141925	1.74298
CCL20	PT Inflammatory	4.0783	0.0815661	1.78608
CCL28	PT Inflammatory	4.73083	0.0554649	1.71586
CXCL1	PT Inflammatory	16.9657	0.285481	1.78588
CXCL2	PT Inflammatory	4.5677	0.0570962	1.77998
CXCL3	PT Inflammatory	3.91517	0.0668842	1.78025
CXCL6	PT Inflammatory	5.0571	0.0570962	1.77886
CXCL8	PT Inflammatory	1.79445	0.0473083	1.78838
CXCL16	PT Inflammatory	2.93638	0.0293638	1.72938
TNF	PT Inflammatory	1.14192	0.0114192	1.77207
LIF	PT Inflammatory	2.61011	0.0277325	1.73142
TNFSF14	PT Inflammatory	2.12072	0.0244698	1.75388
IL34	PT Inflammatory	3.26264	0.0358891	1.40833
CCL2	PT S1	0.0550964	0.000550964	-0.575796
CCL20	PT S1	0	0	-0.478637
CCL28	PT S1	0	0	-0.657469
CXCL1	PT S1	0	0	-0.479737
CXCL2	PT S1	0	0	-0.551378
CXCL3	PT S1	0	0	-0.501616
CXCL6	PT S1	0	0	-0.505668
CXCL8	PT S1	0.165289	0.00165289	-0.445596
CXCL16	PT S1	0.165289	0.00165289	-0.618001
TNF	PT S1	0.110193	0.00110193	-0.348938
LIF	PT S1	0.220386	0.00275482	-0.655388
TNFSF14	PT S1	0	0	-0.581907
IL34	PT S1	0.440771	0.00440771	-0.784774
CCL2	PT S2	0.0862069	0.000862069	-0.570342
CCL20	PT S2	0	0	-0.478637
CCL28	PT S2	0.258621	0.00258621	-0.543912
CXCL1	PT S2	0	0	-0.479737
CXCL2	PT S2	0.172414	0.00172414	-0.479049
CXCL3	PT S2	0	0	-0.501616
CXCL6	PT S2	0	0	-0.505668
CXCL8	PT S2	0.0862069	0.000862069	-0.485183
CXCL16	PT S2	0.172414	0.00172414	-0.611883
TNF	PT S2	0	0	-0.576761
LIF	PT S2	0.258621	0.00258621	-0.671702
TNFSF14	PT S2	0	0	-0.581907
IL34	PT S2	0.517241	0.00517241	-0.730692
CCL2	PT S3	0.199601	0.00199601	-0.550475
CCL20	PT S3	0	0	-0.478637
CCL28	PT S3	0.199601	0.00199601	-0.569801
CXCL1	PT S3	0	0	-0.479737
CXCL2	PT S3	0.199601	0.00199601	-0.467655
CXCL3	PT S3	0	0	-0.501616
CXCL6	PT S3	0	0	-0.505668
CXCL8	PT S3	0.199601	0.00199601	-0.42843
CXCL16	PT S3	0.299401	0.00299401	-0.502908
TNF	PT S3	0	0	-0.576761
LIF	PT S3	0.598802	0.00598802	-0.343102
TNFSF14	PT S3	0.0998004	0.000998004	-0.485529
IL34	PT S3	0.698603	0.00698603	-0.602593
IL18	PT Injured	7.03318	0.077266	-0.0750118
IL32	PT Injured	8.9153	0.0946013	0.128232
C3	PT Injured	7.87519	0.113422	0.202735
TGFB2	PT Injured	5.39871	0.0698366	0.0567149
TGM2	PT Injured	1.88212	0.0227836	-0.0686685
PDGFB	PT Injured	2.47647	0.0282318	-0.135515
PDGFD	PT Injured	6.19118	0.0822189	1.08229
TNC	PT Injured	2.57553	0.0460624	-0.297401
MMP7	PT Injured	5.69589	0.0767707	-0.148078
CCN1	PT Injured	5.34918	0.0797424	0.238707
IL18	PT Inflammatory	25.938	0.331158	1.74846
IL32	PT Inflammatory	19.4127	0.226754	1.68248
C3	PT Inflammatory	17.9445	0.331158	1.66959
TGFB2	PT Inflammatory	14.6819	0.25938	1.71645
TGM2	PT Inflammatory	7.34095	0.0848287	1.74059
PDGFB	PT Inflammatory	7.01468	0.0848287	1.75151
PDGFD	PT Inflammatory	6.52529	0.0831974	1.10609
TNC	PT Inflammatory	24.3067	0.523654	1.7822
MMP7	PT Inflammatory	26.4274	0.49429	1.76293
CCN1	PT Inflammatory	13.0506	0.19739	1.64869
IL18	PT S1	1.98347	0.0198347	-0.54708
IL32	PT S1	2.31405	0.0236915	-0.785041
C3	PT S1	0.550964	0.00716253	-0.621
TGFB2	PT S1	0.77135	0.0077135	-0.551995
TGM2	PT S1	0.275482	0.00275482	-0.676224
PDGFB	PT S1	2.03857	0.0203857	-0.405282
PDGFD	PT S1	1.21212	0.0132231	-0.652669
TNC	PT S1	0.661157	0.00661157	-0.509981
MMP7	PT S1	0.606061	0.00606061	-0.5442
CCN1	PT S1	0.661157	0.0077135	-0.70252
IL18	PT S2	1.2931	0.012931	-0.605607
IL32	PT S2	3.7931	0.0387931	-0.58535
C3	PT S2	0.689655	0.0112069	-0.588087
TGFB2	PT S2	0.0862069	0.000862069	-0.621413
TGM2	PT S2	1.12069	0.0112069	-0.41837
PDGFB	PT S2	1.63793	0.0172414	-0.513972
PDGFD	PT S2	0.862069	0.00862069	-0.772571
TNC	PT S2	0.689655	0.00948276	-0.49423
MMP7	PT S2	1.12069	0.0112069	-0.514444
CCN1	PT S2	0.689655	0.00689655	-0.713577
IL18	PT S3	2.09581	0.0229541	-0.520764
IL32	PT S3	4.59082	0.0499002	-0.440323
C3	PT S3	0.199601	0.00199601	-0.663237
TGFB2	PT S3	0.299401	0.00299401	-0.599762
TGM2	PT S3	0.598802	0.00598802	-0.57733
PDGFB	PT S3	1.0978	0.011976	-0.696736
PDGFD	PT S3	0.798403	0.00898204	-0.763137
TNC	PT S3	0.798403	0.011976	-0.48059
MMP7	PT S3	0.399202	0.00399202	-0.556203
CCN1	PT S3	1.99601	0.0249501	-0.471298
ICAM1	PT Injured	2.47647	0.0277365	-0.257403
CLDN1	PT Injured	4.75483	0.0589401	-0.235628
CD44	PT Injured	0.842001	0.00990589	-0.270137
CDKN1A	PT Injured	2.82318	0.0316989	0.217033
HDAC9	PT Injured	6.78554	0.0950966	-0.121196
BIRC3	PT Injured	5.94354	0.0911342	0.0365714
FAS	PT Injured	4.7053	0.0490342	0.0561634
ICAM1	PT Inflammatory	10.2773	0.169657	1.77589
CLDN1	PT Inflammatory	32.3002	0.564437	1.77579
CD44	PT Inflammatory	5.38336	0.0783034	1.77952
CDKN1A	PT Inflammatory	5.22023	0.0570962	1.64668
HDAC9	PT Inflammatory	30.832	0.530179	1.75747
BIRC3	PT Inflammatory	18.1077	0.368679	1.72243
FAS	PT Inflammatory	10.9299	0.1354	1.70941
ICAM1	PT S1	0.606061	0.00606061	-0.592479
CLDN1	PT S1	0.330579	0.00330579	-0.513785
CD44	PT S1	0.165289	0.00165289	-0.526787
CDKN1A	PT S1	2.09366	0.0209366	-0.399434
HDAC9	PT S1	0.991736	0.0110193	-0.569793
BIRC3	PT S1	0.275482	0.00275482	-0.591765
FAS	PT S1	2.25895	0.0225895	-0.477369
ICAM1	PT S2	1.2069	0.0137931	-0.472125
CLDN1	PT S2	0.0862069	0.000862069	-0.526354
CD44	PT S2	0.258621	0.00258621	-0.497658
CDKN1A	PT S2	1.63793	0.0163793	-0.662441
HDAC9	PT S2	0.862069	0.0103448	-0.57354
BIRC3	PT S2	0.172414	0.00172414	-0.599415
FAS	PT S2	1.89655	0.0189655	-0.551559
ICAM1	PT S3	0.998004	0.0149701	-0.453887
CLDN1	PT S3	0.499002	0.00598802	-0.500024
CD44	PT S3	0.299401	0.00299401	-0.484938
CDKN1A	PT S3	1.29741	0.0139721	-0.801842
HDAC9	PT S3	1.69661	0.0249501	-0.492943
BIRC3	PT S3	0.499002	0.00598802	-0.567819
FAS	PT S3	0.898204	0.00998004	-0.736649

## Sheet: Figure 2d
UMAP1	UMAP2	Original label	Projected label
-0.343286	0.799756	dPT	DCT Injured
-9.70963	-5.25093	M-FIB	Myofibroblast
-7.76738	4.6857	MAC-M2	PT Injured
-14.6961	3.00408	EC-AEA	Peritubular Capillary Endothelia
6.62243	7.09753	CNT-PC	PT Injured
9.25168	2.79145	DCT1	CNT
1.02649	12.4167	OMCD-IC-A	DCT1
-7.77427	4.99433	MAC-M2	mIC-A
9.96522	-3.1376	C-TAL	Macrophage Activated
5.72382	5.86375	dOMCD-PC	cTAL2
-3.54922	-2.87307	PT-S1	CNT
8.05169	1.65903	DCT1	PT S2
-0.128418	-3.54145	dPT	DCT Injured
2.27115	2.21907	dC-TAL	PT Injured
-7.7738	0.277611	MYOF	Memory B Cell
-8.35182	-1.76237	FIB	vSMC
6.92126	6.60722	CNT-PC	Myofibroblast
-2.7015	-0.0107163	SC/NEU	CNT
5.53457	7.97685	OMCD-PC	PEC
9.89831	-6.8514	M-TAL	mPC
2.93927	2.14471	dM-TAL	mTAL
8.00879	-3.19026	aTAL1	mTAL
-3.67168	-4.26334	PT-S2	TAL Injured
6.15877	-3.39135	aTAL1	PT S2
-9.5074	-3.76703	M-FIB	TAL Injured
11.2105	-7.01002	M-TAL	Myofibroblast
1.88678	-6.53082	DTL2	mTAL
5.96909	4.49475	CNT	DTL
10.0021	-4.05679	C-TAL	DCT Injured
-9.77551	-3.79786	M-FIB	TAL Inflammatory
-7.26188	5.33489	MAC-M2	Myofibroblast
-2.60031	-5.78145	PT-S3	Macrophage Activated
-9.94405	-1.89088	FIB	PT Injured
5.51478	7.9074	OMCD-PC	PT S3
11.3538	-6.39632	M-TAL	Myofibroblast
11.236	-5.46428	C-TAL	PC Injured
-8.39416	-1.41967	FIB	mTAL
11.5182	-6.54375	M-TAL	mTAL
-8.51045	-4.03864	dM-FIB	Myofibroblast
-3.99161	-4.34849	PT-S1	mTAL
9.2113	-2.83589	C-TAL	Memory B Cell
-3.36479	-6.10595	PT-S3	PT S1
-2.78296	-2.7966	PT-S1	Macula Densa
-12.6768	-0.188374	EC-AVR	PT S3
-1.87758	-5.82287	PT-S3	PT S1
-13.5856	0.507886	EC-AVR	Ascending Vasa Recta
-12.3762	1.61589	EC-PTC	PT Injured
-2.00727	-3.85727	dPT	Ascending Vasa Recta
-1.13197	-1.30206	dPT	PT Injured
1.44837	11.3269	tPC-IC	Peritubular Capillary Endothelia
-0.683082	12.9275	CCD-IC-A	PT S1
-6.72418	1.7078	VSMC	ATL
6.00587	-7.40225	ATL	mIC-A
6.99899	-4.84026	aTAL1	IC-A Injured
10.686	-5.16182	C-TAL	vSMC
-5.99199	5.97129	MDC	ATL
7.78873	5.02813	CNT	TAL Inflammatory
-3.3118	-2.06413	PT-S1	mTAL
6.31169	7.69437	CCD-PC	cDC2
9.26444	-4.3272	C-TAL	CNT
-7.16628	0.531864	MC	PT S1
10.7251	-6.3736	M-TAL	CNT
3.21912	7.49166	dIMCD	cTAL1
1.22003	2.7367	dM-TAL	JG Cell
5.8722	-6.61548	dATL	mTAL
-3.44438	-2.72627	PT-S1	PC Injured
8.1898	-4.33085	aTAL1	mTAL
-3.6815	-4.76713	PT-S2	ATL
-8.90057	-2.64579	M-FIB	PT S2
5.63281	6.85499	dOMCD-PC	TAL Inflammatory
-8.0159	4.57753	MAC-M2	PT S2
-7.17348	4.69025	MAC-M2	Myofibroblast
10.8133	-6.82213	M-TAL	Podocyte
10.8468	-7.63791	M-TAL	Macrophage Activated
9.61776	-3.75278	C-TAL	Myofibroblast
2.04068	-7.10923	DTL2	mTAL
9.93741	-3.17124	C-TAL	mTAL
-12.5035	1.89641	EC-PTC	cTAL1
-0.237406	-1.99992	dPT	DTL
5.90224	-3.7496	aTAL1	cTAL2
5.49727	-6.11432	dDTL3	Peritubular Capillary Endothelia
10.1175	-4.87593	C-TAL	PT Injured
-1.99667	-3.56816	dPT	TAL Inflammatory
-9.34117	-5.16355	M-FIB	TAL Inflammatory
-10.0033	-2.77979	M-FIB	mTAL
4.82332	-7.62044	DTL3	PT S1
-3.41268	-2.07589	PT-S1	Myofibroblast
8.2028	4.00691	DCT2	Myofibroblast
-4.46823	-4.7727	PT-S3	ATL
-3.09483	-6.1359	PT-S3	PT S1
-2.93818	6.50415	T	DCT2
-4.21386	2.63418	POD	PT S2
11.3807	-5.26477	C-TAL	PT S3
-6.3152	0.166548	VSMC/P	Na√Øve Tc Cell
2.60987	2.2826	dM-TAL	Podocyte
6.81601	-3.49749	aTAL1	mTAL
0.964505	-6.24697	DTL2	vSMC
1.04135	2.45964	dM-TAL	mTAL
6.18504	-3.79716	aTAL1	TAL Injured
-0.930658	13.1949	CCD-IC-A	ATL
-12.2794	2.54817	EC-PTC	mTAL
1.4843	0.644489	dM-TAL	TAL Inflammatory
2.98154	-7.50904	DTL1	cIC-A
0.380135	3.05605	PL	Peritubular Capillary Endothelia
3.12578	7.96546	IMCD	mTAL
-9.14482	-2.0961	MYOF	ATL
5.68185	-7.29726	dATL	Plasma Cell
-6.72134	-0.279691	VSMC/P	PC Injured
11.254	-5.09388	C-TAL	Myofibroblast
-9.24266	-1.78935	FIB	ATL
9.15375	2.59431	DCT1	vSMC
-9.1151	-3.78802	M-FIB	mTAL
5.01944	-6.78682	dDTL3	Myofibroblast
1.87983	1.0842	dC-TAL	DCT1
-0.36209	12.8656	CCD-IC-A	Myofibroblast
-1.00649	1.02909	MAST	TAL Inflammatory
10.2625	-3.11019	C-TAL	TAL Inflammatory
-3.19338	-2.41931	PT-S1	cIC-A
-9.88309	-3.64404	M-FIB	mTAL
7.76739	-1.9636	MD	cTAL2
-4.17798	-5.06613	PT-S3	PT S1
-12.2471	4.43634	EC-GC	Myofibroblast
5.12141	-7.55959	DTL3	TAL Injured
4.69447	-7.0111	dATL	PT S3
9.94465	-6.66361	M-TAL	Endothelia Glomerular
-0.296192	1.75675	dPT/DTL	ATL
1.87286	3.16963	dIMCD	ATL
-3.49348	-5.09631	PT-S2	mTAL
1.56483	0.740954	dM-TAL	PT Injured
-9.85588	-3.15905	M-FIB	Memory B Cell
8.63143	-6.23151	dM-TAL	PT S2
-0.930391	-1.43868	dPT	mTAL
9.64646	-3.87568	C-TAL	Myofibroblast
10.978	-5.71682	C-TAL	mTAL
-9.83651	-5.41153	M-FIB	PT Injured
-11.9949	1.93949	EC-PTC	cTAL1
-13.1972	-0.364982	EC-AVR	PT Injured
-12.9886	-0.407181	EC-AVR	mTAL
6.04118	-6.84666	dATL	Myofibroblast
-3.26511	-4.39963	PT-S2	PT Injured
-0.772023	13.429	CCD-IC-A	Peritubular Capillary Endothelia
-6.88478	1.67143	VSMC	PT Injured
6.40118	4.30104	dCNT	Ascending Vasa Recta
3.14409	8.24086	IMCD	Ascending Vasa Recta
-3.57731	-3.6479	PT-S1	ATL
-0.0998774	0.965646	dPT	PT S2
-8.30585	-0.660912	MYOF	cIC-A
8.63792	-3.46324	aTAL1	vSMC
-15.4406	2.41861	EC-DVR	CNT
3.67594	-6.93048	aTAL1	PT Injured
5.49686	7.02938	dOMCD-PC	PC Injured
2.9756	-2.4238	PEC	PT S1
6.90745	8.13078	CCD-PC	PT Injured
4.78393	-5.99854	dATL	Pericyte
9.84255	-4.69002	C-TAL	TAL Injured
1.04928	11.8851	OMCD-IC-A	Descending Vasa Recta
1.31161	2.12655	dC-IC-A	ATL
9.14811	2.05651	DCT1	mPC
2.22204	8.6541	IMCD	PEC
11.202	-6.01992	M-TAL	cPC
2.62631	4.63551	dIMCD	Memory B Cell
-3.38171	-4.8774	PT-S2	cTAL1
-2.68377	-6.18041	PT-S3	PC Injured
-9.54136	-5.40867	M-FIB	TAL Injured
-0.666691	-1.9765	dPT	DCT1
-0.514441	12.912	CCD-IC-A	PC Injured
-0.869326	-2.18147	dPT	mTAL
-7.23876	5.40198	MAC-M2	Memory B Cell
-0.610782	13.5872	CCD-IC-A	PT S2
-2.57587	-3.42527	dPT	PT S3
-13.4114	-0.12574	EC-AVR	Myofibroblast
-6.59731	5.4406	MDC	PT Injured
11.3413	-6.25302	M-TAL	cIC-A
3.1324	-7.34492	DTL1	PT Injured
-4.30301	-4.95596	PT-S1	mTAL
-9.85771	-1.18093	FIB	cIC-A
-9.86969	-4.83619	M-FIB	PT S2
7.17453	4.24824	CNT	Peritubular Capillary Endothelia
-12.6895	1.2539	EC-PTC	Macrophage Activated
7.25696	2.46389	DCT1	mTAL
-3.75286	-4.70669	PT-S2	ATL
5.77318	-3.68075	aTAL1	PT S2
4.80582	6.82554	dOMCD-PC	PT Injured
-7.92541	-1.31228	MYOF	Myofibroblast
-3.17319	-6.44494	PT-S3	Myofibroblast
1.04676	1.66683	dC-TAL	DCT Injured
-2.70979	6.45455	T	Ascending Vasa Recta
4.68877	-7.53466	DTL3	DCT Injured
1.92731	10.8428	OMCD-PC	PT S2
2.17674	-6.45404	M-FIB	TAL Inflammatory
9.63258	-6.00619	dM-TAL	PT Injured
-8.96986	-1.38828	FIB	mPC
-14.4921	2.03397	EC-AEA	Myofibroblast
-6.42958	-0.290986	VSMC/P	PT S3
9.08124	-3.15636	C-TAL	TAL Inflammatory
0.287534	13.7334	CCD-IC-A	TAL Injured
-8.85724	-1.58588	FIB	DTL
-3.71091	-3.30273	PT-S1	PC Injured
-4.30226	-3.92815	PT-S1	Myofibroblast
-3.37283	-2.47404	PT-S1	mTAL
-13.4877	-0.310758	EC-AVR	Myofibroblast
-13.027	0.527723	EC-AVR	Peritubular Capillary Endothelia
-14.5759	1.59068	EC-DVR	vSMC
7.13812	5.23372	CNT	PT Injured
-12.5618	1.0535	EC-AVR	cTAL2
10.8917	-4.06198	C-TAL	cIC-A
-12.4023	1.14635	EC-PTC	Myofibroblast
4.52507	-6.16295	dATL	PT S1
-3.98795	-4.70371	dPT	PT S2
-5.05373	7.07428	B	PT S1
-12.6101	-0.11962	EC-AVR	PT Injured
11.2793	-4.91746	C-TAL	Ascending Vasa Recta
10.4402	-6.81462	M-TAL	Ascending Vasa Recta
8.84346	2.5451	DCT1	PT Injured
-1.30972	10.3935	IC-B	Peritubular Capillary Endothelia
-12.225	1.64725	EC-PTC	CNT
5.78088	8.44611	CCD-PC	Peritubular Capillary Endothelia
1.15089	1.3951	dPT/DTL	mTAL
9.60155	-2.89962	C-TAL	Ascending Vasa Recta
-2.30659	-4.79852	dPT	ATL
-8.92246	0.384971	aFIB	PT S3
7.25648	-2.82691	aTAL1	Memory B Cell
5.0719	7.57931	OMCD-PC	Ascending Vasa Recta
9.00012	1.49719	DCT1	PT Injured
6.18649	-7.29696	B	PT Injured
-6.60663	0.35633	VSMC/P	mTAL
5.68899	-7.49928	ATL	mTAL
-6.30201	5.57123	MDC	DCT1
-9.74417	-2.18935	FIB	PT Injured
6.3137	-3.32961	aTAL1	Peritubular Capillary Endothelia
0.0705043	-1.33587	cycPT	mPC
6.2048	-2.97932	aTAL1	PT Injured
-7.98418	0.82769	MYOF	Memory B Cell
6.27141	7.44958	CCD-PC	cTAL2
-6.57839	0.683519	VSMC/P	PT S1
-6.95265	-0.219455	VSMC/P	Myofibroblast
9.55606	3.03924	DCT1	TAL Injured
4.48189	6.27538	dOMCD-PC	cPC
0.854321	2.97819	dM-TAL	DCT1
3.03185	5.997	dIMCD	ATL
4.81344	-7.87156	DTL3	vSMC
-14.6562	1.7827	EC-DVR	ATL
5.47422	8.64374	CCD-PC	cDC2
5.67036	7.97606	OMCD-PC	Myofibroblast
0.162845	1.6503	dPT/DTL	TAL Injured
10.1355	-5.62607	C-TAL	PT Injured
-0.966704	1.01411	dPT/DTL	TAL Injured
7.01855	8.07678	CCD-PC	PT Injured
-9.68541	-3.62677	M-FIB	Pericyte
2.97666	5.60841	dIMCD	cPC
11.2938	-6.11658	M-TAL	vSMC
-6.25005	5.64352	MDC	Pericyte
-11.8836	2.00717	EC-PTC	DCT1
-9.79157	-1.51803	FIB	mPC
-6.65535	1.56235	VSMC	mTAL
-3.19066	7.21763	T	PC Injured
4.29753	4.72305	dCNT	ATL
9.43974	-6.82585	dM-TAL	Peritubular Capillary Endothelia
3.04376	-7.67051	DTL1	mPC
9.36651	2.2182	DCT1	cPC
-9.50648	-1.7307	FIB	PT S3
-12.1554	2.37123	dPT	mTAL
-14.0945	1.73355	EC-DVR	mTAL
9.23145	2.49909	DCT1	cPC
0.693727	2.06406	dPT/DTL	Myofibroblast
5.82357	-6.46955	dATL	PC Injured
-1.15128	0.776648	dPT	mTAL
-2.38703	-4.56184	dPT	PT Injured
-2.4084	-3.66151	dPT	PT Injured
9.51216	3.03677	DCT1	Peritubular Capillary Endothelia
-9.63758	-1.52978	FIB	Myofibroblast
-9.89657	-3.92823	M-FIB	vSMC
-9.13327	-1.01333	FIB	Treg
5.61011	7.86265	OMCD-PC	CNT
-2.66269	-6.28225	PT-S3	mTAL
1.19486	2.86594	dM-TAL	ATL
-12.8214	2.85578	EC-PTC	DCT1
9.3443	2.21836	DCT1	Myofibroblast
4.1203	6.63007	dOMCD-PC	PT S3
1.1795	2.9219	dM-TAL	Peritubular Capillary Endothelia
-12.6569	1.18717	EC-PTC	DCT Injured
-12.0626	2.20469	EC-PTC	TAL Inflammatory
1.14506	12.5507	OMCD-IC-A	ATL
7.16611	8.03314	CCD-PC	Memory B Cell
-3.75539	-4.64991	PT-S3	PT S2
5.48486	7.47177	OMCD-PC	PT Injured
1.5933	2.75982	dM-TAL	PT S1
-9.49409	-1.58256	FIB	DCT1
-8.61032	-1.84191	FIB	Myofibroblast
11.5365	-6.00421	M-TAL	Myofibroblast
5.01675	8.23912	OMCD-PC	Myofibroblast
6.36675	7.16843	CCD-PC	mPC
9.40816	2.56337	DCT1	PT S3
9.88775	-6.16103	M-TAL	mTAL
3.1708	2.47217	dM-TAL	Endothelia Glomerular
8.99974	2.46463	DCT1	DCT1
-13.1653	-0.234641	EC-AVR	PC Injured
-1.41558	10.0485	IC-B	mTAL
2.23498	1.61297	dM-TAL	DTL
11.4301	-5.74079	M-TAL	Peritubular Capillary Endothelia
-6.26536	5.23074	MDC	PT Injured
1.15458	2.60422	dM-TAL	Peritubular Capillary Endothelia
1.03295	2.6211	dM-TAL	mIC-A
-3.57718	-2.96715	PT-S1	cPC
3.92482	-7.41135	DTL1	PT S2
8.34978	-1.96611	MD	PT S2
-8.4265	0.384238	MYOF	mPC
3.19198	8.231	IMCD	mTAL
-9.66071	-2.0578	FIB	Myofibroblast
-9.00396	0.473071	aFIB	Myofibroblast
2.8991	8.32144	IMCD	mTAL
7.2505	5.96598	CNT-PC	PC Injured
4.7323	-6.18397	dATL	PC Injured
4.10301	-7.5283	DTL1	DCT1
0.794065	1.16682	dC-TAL	mTAL
1.46895	-6.42668	DTL2	PT Injured
-12.9318	0.584457	EC-AVR	DCT1
1.38708	2.87829	dM-TAL	Ascending Vasa Recta
6.04181	5.74298	dCNT	IC-B
11.32	-6.94245	M-TAL	mTAL
11.0129	-6.23211	M-TAL	PT Injured
-0.997419	-1.68485	dPT	mTAL
-0.605581	13.9141	CCD-IC-A	cDC2
11.3193	-6.60812	M-TAL	PT Injured
-2.42771	-5.34627	PT-S2	PT Injured
-8.09382	0.562816	MYOF	mTAL
5.16006	5.85067	IMCD	mTAL
-4.08939	-5.2508	PT-S3	PT S2
6.7457	-3.98794	aTAL1	ATL
2.93099	6.56818	dIMCD	TAL Injured
2.78524	-4.64616	aTAL1	Myofibroblast
1.03289	2.01884	dPT/DTL	PC Injured
-4.19719	-3.04811	PT-S1	Myofibroblast
0.913693	0.649823	dM-TAL	PT Injured
-2.04606	-4.62325	dPT	Myofibroblast
-3.98284	-4.92995	PT-S1	PC Injured
-12.7841	1.72878	EC-PTC	CNT Injured
10.5948	-5.59841	C-TAL	ATL
-2.71829	-6.22731	PT-S3	ATL
-9.81618	-4.30947	VSMC/P	PT Injured
-0.901077	-1.77689	dPT	DTL
-12.949	0.359657	EC-AVR	Ascending Vasa Recta
-9.33548	0.696261	aFIB	mTAL
-0.725327	12.4983	dC-IC-A	CNT
1.04141	-0.520933	cycPT	mTAL
-13.8099	2.29712	EC-DVR	mTAL
-9.81336	-4.99169	M-FIB	PT S3
-12.0174	1.41508	dEC-PTC	cIC-A
1.03873	12.8322	OMCD-IC-A	mTAL
10.9494	-7.1166	M-TAL	PT S2
4.78453	6.13674	dOMCD-PC	vSMC
1.45611	2.83737	dM-TAL	PC Injured
8.5714	2.74419	DCT1	PT S2
-4.52389	-4.56942	PT-S3	cTAL2
10.8463	-5.12477	C-TAL	PC Injured
10.6392	-5.57262	C-TAL	TAL Injured
-8.94749	0.36101	aFIB	PT S2
-7.83426	4.98674	MAC-M2	mTAL
7.98038	-2.14122	MD	PT S2
5.48504	7.73868	OMCD-PC	PT S2
6.88022	-3.93401	aTAL1	Peritubular Capillary Endothelia
7.66447	-4.34091	aTAL1	PT S2
-9.42736	-1.75444	FIB	cTAL1
1.05016	2.60867	dM-TAL	PT S3
1.14198	2.7864	dM-TAL	vSMC
-3.5596	-6.17111	PT-S3	PT Injured
-0.306002	1.05489	dPT	Ascending Vasa Recta
-3.80776	-2.88363	PT-S1	Myofibroblast
-0.688836	1.10258	dPT/DTL	cIC-A
10.9089	-6.0076	M-TAL	PT Injured
6.31773	8.21576	CCD-PC	Peritubular Capillary Endothelia
6.10839	-6.83366	dATL	Myofibroblast
-3.50199	-2.20651	PT-S1	Peritubular Capillary Endothelia
8.5786	-2.17176	MD	mIC-A
-2.89628	-3.46585	dPT	mTAL
0.669154	0.897999	dPT	CNT
-3.34779	-3.01101	PT-S1	mTAL
-9.62082	-5.19607	M-FIB	DCT2
4.58674	-6.38538	dATL	PT S2
-3.21446	5.59651	NKT	mTAL
-0.0550385	0.67895	dPT	mTAL
0.44498	0.656428	dPT	Myofibroblast
-13.448	0.469951	EC-AVR	Macrophage Activated
-4.20625	-5.23613	PT-S3	TAL Injured
-3.07066	-2.20929	PT-S1	PT Injured
4.3389	-7.66332	DTL1	mPC
6.62779	-3.56091	aTAL1	TAL Injured
2.25435	2.07299	dC-TAL	TAL Inflammatory
2.75549	-1.63043	PEC	Myofibroblast
-3.35768	-5.79061	PT-S3	mTAL
-14.7403	3.11994	EC-DVR	mTAL
-12.7151	0.598834	EC-AVR	PT S2
7.6046	3.15911	DCT1	mTAL
11.2577	-6.75708	M-TAL	PT Injured
10.1511	-6.15661	M-TAL	PT S2
-9.11225	-0.567653	FIB	PT Injured
-9.69967	-1.41832	FIB	mTAL
-3.28873	-5.12988	PT-S2	cPC
2.53527	7.49732	IMCD	ATL
-9.61582	-1.51682	FIB	PT S2
-0.309584	9.81955	IC-B	PT Injured
0.597457	11.7458	CNT-IC-A	cTAL2
-5.54795	4.67035	ncMON	PT S2
-8.12664	-1.89629	MYOF	PT Injured
-0.718521	13.0469	CCD-IC-A	PT S1
3.15172	-1.95709	PEC	Myofibroblast
-3.74073	-2.64362	PT-S1	ATL
2.68771	2.33761	dM-TAL	Œ≥Œ¥ T Cell
-3.01367	-6.51938	PT-S3	PT Injured
11.0378	-5.33824	C-TAL	PT Injured
7.43905	4.05976	CNT	Peritubular Capillary Endothelia
1.29914	0.635139	dM-TAL	PT S2
5.71101	7.94156	OMCD-PC	PT S1
2.23238	2.6452	dM-TAL	ATL
-7.29307	0.260542	MC	TAL Injured
7.57448	-5.20617	aTAL2	TAL Inflammatory
-0.524875	12.8202	CCD-IC-A	PT Injured
1.36951	2.42724	dM-TAL	PEC
9.80431	-3.0513	C-TAL	PT S3
-6.13899	5.77346	MDC	Peritubular Capillary Endothelia
3.2003	2.12923	dM-TAL	Ascending Vasa Recta
-2.41153	-6.54315	PT-S3	mTAL
9.99116	-5.1315	C-TAL	mTAL
10.1178	-6.54808	M-TAL	mTAL
-15.2772	2.86897	EC-AEA	Pericyte
4.36776	6.20148	dOMCD-PC	Myofibroblast
-13.3004	-0.33386	EC-AVR	PT Injured
-13.6485	3.14238	EC-DVR	PT S2
-2.83602	-3.33951	PT-S1	CNT
-7.78841	4.80128	MAC-M2	Myofibroblast
-3.62167	-3.07559	PT-S1	CNT Injured
-4.94141	6.64227	FIB	CNT
-0.718545	12.933	CCD-IC-A	CD14 Monocyte
6.99382	2.62229	DCT1	Myofibroblast
-3.78543	-4.18504	PT-S2	cIC-A
8.87153	3.06737	DCT1	PEC
6.32134	7.21985	OMCD-PC	PT S1
6.66003	-3.92653	aTAL2	mTAL
-12.1566	0.253968	EC-AVR	PT Injured
3.14181	-2.14253	PEC	mTAL
-0.702761	9.20556	IC-B	DCT Injured
-2.43148	-3.90814	dPT	Memory B Cell
-3.80835	2.57395	POD	mPC
-0.868385	13.4812	CCD-IC-A	mTAL
2.26304	1.56356	dC-TAL	Pericyte
3.82475	-6.92661	DTL1	TAL Inflammatory
-1.17308	-1.24193	dPT	cIC-A
-6.99046	-0.214607	VSMC/P	TAL Injured
-3.68001	-2.41043	PT-S1	cTAL2
-0.71088	-2.10124	dPT	cDC2
11.179	-5.18326	C-TAL	TAL Inflammatory
-7.73796	-1.45131	MYOF	PT S3
1.25708	12.6899	OMCD-IC-A	cTAL1
-2.91198	6.24381	T	mTAL
-12.7593	0.956203	EC-AVR	Descending Vasa Recta
7.49017	1.54085	MAC-M2	Memory B Cell
2.84301	7.652	IMCD	Ascending Vasa Recta
-2.6185	-4.99169	PT-S2	Peritubular Capillary Endothelia
6.62592	3.03696	DCT1	PT S1
-4.34722	-3.05011	PT-S1	Macrophage Activated
-7.10514	0.581184	MC	PT S2
-11.8653	1.94494	EC-PTC	Pericyte
-1.07815	13.4351	CCD-IC-A	PT Injured
11.4441	-6.89368	M-TAL	cIC-A
3.20812	8.41811	IMCD	DCT2
2.3939	-6.09696	DTL2	PT S2
6.50923	4.4	dCNT	DCT1
1.96153	5.24486	PapE	PT Injured
4.18963	8.20941	OMCD-PC	CNT
-2.26904	-2.552	dPT	TAL Injured
5.6243	-3.98097	aTAL1	Ascending Vasa Recta
-7.66357	4.47916	MAC-M2	Myofibroblast
7.53513	5.36117	CNT	Memory B Cell
-2.8076	0.00325301	SC/NEU	PT S2
-8.0687	-0.741601	MYOF	Podocyte
8.61435	-6.32717	dM-TAL	IC-A Injured
-8.35451	0.404631	MYOF	DCT Injured
-8.02813	-0.39102	MYOF	ATL
3.11868	6.54221	dIMCD	ATL
-0.379184	12.9503	CCD-IC-A	vSMC
-7.03952	-1.17554	cycEC	PT Injured
5.6734	-6.59231	dATL	PT Injured
-0.556722	13.2047	CCD-IC-A	PT Injured
-14.6473	2.92605	EC-AEA	PT S2
5.15364	4.89474	dCNT	TAL Inflammatory
-1.05348	-1.06647	IC-B	DTL
-14.8891	1.78586	EC-AEA	mTAL
6.00341	-3.78988	aTAL1	Myofibroblast
7.7884	-2.25897	MD	mIC-A
2.02639	2.50168	dM-TAL	Na√Øve Tc Cell
9.60802	-6.58395	M-TAL	Ascending Vasa Recta
-2.3166	-4.12613	PT-S2	DCT Injured
1.80443	5.02028	PapE	PC Injured
-14.9785	1.6253	EC-AEA	PT S2
-12.7912	1.20594	EC-PTC	DCT Injured
1.06588	-5.7524	DTL2	PT S2
-5.33385	4.87812	ncMON	vSMC
-0.0804765	12.2447	dC-IC-A	PT Injured
-0.444534	4.26523	PL	Peritubular Capillary Endothelia
6.91829	2.31312	DCT1	cIC-A
9.32915	1.9275	DCT1	mTAL
-0.104904	-0.585748	PT-S1	PC Injured
6.43665	5.52995	CNT	DTL
9.47003	1.9854	DCT1	CNT
0.999532	2.40142	dM-TAL	Memory B Cell
9.51403	-6.76067	dM-TAL	PC Injured
-6.44876	0.174794	VSMC/P	PT S1
-13.6575	1.75586	EC-DVR	ATL
-0.120598	0.634526	dPT	Myofibroblast
-3.37991	-2.27204	PT-S1	CNT
6.57513	-3.51064	aTAL1	Memory B Cell
7.55498	5.23668	CNT	Myofibroblast
-9.25877	-1.14893	FIB	mTAL
8.05642	-2.1219	MD	Myofibroblast
-15.0403	3.04471	EC-AEA	Pericyte
8.70363	3.15471	DCT1	PC Injured
2.41043	2.32558	dM-TAL	cIC-A
8.59979	2.37818	DCT1	PT Injured
4.79032	-7.24664	DTL3	Myofibroblast
-0.985088	-1.47137	dPT	ATL
6.83338	8.02202	CCD-PC	mTAL
7.95486	4.96209	CNT	Descending Vasa Recta
-7.97466	-2.78747	dFIB	PC Injured
2.97337	2.46218	dM-TAL	ATL
7.7126	4.98744	CNT	Peritubular Capillary Endothelia
-3.2988	6.95221	T	PT Injured
0.884534	2.00769	dM-TAL	ATL
-3.01112	5.85222	NKT	TAL Injured
4.39249	-7.17997	DTL3	mTAL
-0.526628	2.27081	dPT/DTL	mTAL
-2.22112	-3.26766	dPT	PT Injured
-2.74589	2.57846	dPOD	PT S1
-7.66306	-1.54699	cycMYOF	Memory B Cell
7.78837	-2.23002	MD	Descending Vasa Recta
0.809927	12.1098	dC-IC-A	Peritubular Capillary Endothelia
-3.36224	-3.2463	PT-S1	DTL
-3.15425	-5.31482	PT-S2	cDC2
-8.29317	0.449082	MYOF	cIC-A
8.62745	-3.11886	aTAL1	cPC
-2.01195	-2.82988	dPT	DCT Injured
-12.852	2.44607	EC-PTC	DCT1
-3.58946	-3.62541	dPT	PT S2
-7.02877	5.0188	MAC-M2	CNT Injured
-0.87335	-1.8479	dPT	DCT1
-2.65306	-5.39519	dPT	PT Injured
7.39535	-2.63738	MD	mTAL
-9.73095	-3.52518	M-FIB	mTAL
-2.8783	-3.2247	PT-S1	vSMC
-12.7128	1.61038	EC-PTC	Peritubular Capillary Endothelia
-4.30465	1.96116	POD	PT Injured
-12.295	4.54527	EC-GC	Peritubular Capillary Endothelia
10.673	-6.81349	M-TAL	TAL Injured
-9.58381	-3.42701	M-FIB	CNT
-0.932523	-1.72105	dPT	PT Injured
-12.934	-0.124433	EC-AVR	Pericyte
-1.05148	4.60045	PL	Macula Densa
-2.72096	-2.83737	PT-S1	Peritubular Capillary Endothelia
-7.42568	-0.708083	VSMC/P	DCT1
3.84908	-6.48845	DTL1	mTAL
-12.5066	4.34704	EC-GC	DCT1
6.3274	8.29598	CCD-PC	ATL
-2.94805	-3.03242	PT-S1	PT Injured
-9.56811	-4.30502	M-FIB	cPC
-12.9582	-0.420479	EC-AVR	CNT
9.19637	-2.59093	C-TAL	Myofibroblast
-3.29588	-2.38688	PT-S1	mTAL
-3.26388	-4.66967	PT-S2	PT Injured
7.65348	-2.37752	MD	CNT
-4.15379	-5.37647	PT-S3	Na√Øve Th Cell
1.34312	2.33421	dM-TAL	Memory B Cell
2.55084	8.48872	IMCD	Œ≥Œ¥ T Cell
-6.35434	5.29774	MDC	PT Injured
6.37447	4.95258	CNT	ATL
-2.14125	-6.27835	PT-S3	PT S2
-3.91647	-5.43424	PT-S3	PT S2
-1.57718	10.1057	IC-B	Podocyte
-5.96399	5.76892	MDC	Myofibroblast
0.233122	1.94015	dPT/DTL	TAL Injured
4.88617	-7.52636	DTL3	PT Injured
-2.12242	-3.54613	dPT	mIC-A
10.787	-6.46567	M-TAL	PT S2
9.59717	-4.79545	C-TAL	PT S2
9.01111	2.62228	DCT1	Myofibroblast
-0.304463	13.1087	CCD-IC-A	PT Injured
3.16633	8.37935	IMCD	TAL Injured
9.24252	-5.85858	dM-TAL	PT Injured
-2.64223	-6.01076	PT-S3	PT S2
6.28683	4.74261	CNT	Peritubular Capillary Endothelia
7.39653	2.43469	DCT1	PT S2
-13.1347	-0.00150038	EC-AVR	MAIT
-13.0357	1.07065	EC-PTC	PT Injured
10.2043	-6.11542	M-TAL	PT S2
-14.7118	2.94202	EC-DVR	TAL Injured
9.03575	1.52958	DCT1	Myofibroblast
9.09657	-5.87254	dM-TAL	PT S1
5.23606	-7.3424	DTL3	Peritubular Capillary Endothelia
-1.24694	0.383777	dPT	Podocyte
-1.42785	10.2536	IC-B	Endothelia Glomerular
-12.9871	-0.230545	EC-AVR	mTAL
-2.59878	-3.47194	dPT	Myofibroblast
-2.85456	-5.10039	PT-S2	PT Injured
1.58999	1.49673	dC-TAL	Ascending Vasa Recta
1.74463	4.82488	PapE	Plasma Cell
-4.17803	6.93253	B	PT S1
-12.5051	3.6924	EC-GC	Myofibroblast
-4.58387	2.27915	POD	ATL
9.79293	-4.85992	C-TAL	Endothelia Glomerular
8.80259	2.38309	DCT1	cPC
7.16313	-2.72413	aTAL1	PT S1
7.61155	4.33315	CNT	Myofibroblast
2.11674	-7.11884	DTL2	Ascending Vasa Recta
6.66292	8.14347	CCD-PC	PT Injured
3.29595	-7.43946	DTL1	cTAL2
-4.67213	2.69311	POD	PT S1
-8.97457	-1.6257	FIB	PT S2
-10.1435	-3.35444	M-FIB	TAL Injured
1.94512	2.52982	dM-TAL	PT S3
-0.742257	1.60814	dPT/DTL	mTAL
1.2097	2.83998	dM-TAL	PC Injured
-6.36988	5.53551	MDC	Macrophage Activated
3.21666	8.24528	IMCD	CNT Injured
9.66644	-4.06791	C-TAL	PT S3
-2.15277	-3.11511	dPT	PT S3
4.53086	5.67853	dOMCD-PC	IC-B
-12.1705	2.06043	EC-PTC	cDC2
6.1906	-4.90238	aTAL1	Memory B Cell
-12.3803	2.37838	EC-PTC	ATL
9.68128	-4.69472	C-TAL	PT S1
-1.71456	-0.655761	dPT	cTAL1
-3.68052	-3.24553	PT-S1	cTAL1
-1.95547	-3.10215	dPT	DCT1
10.4948	-3.47921	C-TAL	IC-A Injured
-0.965449	-0.566722	dPT	PC Injured
4.74514	-6.68787	dATL	mTAL
-3.09375	7.13987	T	PT S2
-3.23338	-2.50974	PT-S1	DCT Injured
6.13624	7.63936	CCD-PC	DCT1
-0.304227	0.750232	dPT	Ascending Vasa Recta
7.45312	-3.56568	aTAL1	Ascending Vasa Recta
0.976135	1.55416	dPT/DTL	mTAL
-0.228055	12.1328	CCD-IC-A	Endothelia Glomerular
10.4832	-3.69741	C-TAL	DCT1
11.5066	-6.12464	M-TAL	mTAL
-6.70648	0.51616	VSMC/P	ATL
-13.2947	-0.571132	EC-AVR	PT Injured
-9.74234	-1.64934	FIB	PT Injured
-4.10573	2.52955	POD	PT Injured
-14.9042	1.85402	EC-DVR	IC-B
6.30117	-4.47533	aTAL1	Ascending Vasa Recta
10.908	-7.72739	M-TAL	PT Injured
2.05348	2.01241	dPT/DTL	PT S2
6.01281	7.42546	CCD-PC	PT Injured
1.00972	2.63712	dM-TAL	Memory B Cell
6.22906	7.71588	CCD-PC	Memory B Cell
6.06137	4.88348	CNT	Œ≥Œ¥ T Cell
-6.77858	1.39206	VSMC	Peritubular Capillary Endothelia
2.7655	-7.51276	DTL2	Podocyte
6.84779	7.01599	CCD-PC	mTAL
6.789	5.03895	CNT	DCT1
11.1812	-4.7875	C-TAL	TAL Injured
-5.75132	4.71912	ncMON	CNT
-13.1626	1.39563	EC-PTC	ATL
11.0878	-6.95788	M-TAL	cPC
9.88788	-6.21795	M-TAL	ATL
9.89464	-5.23415	C-TAL	Podocyte
1.42742	2.82228	dM-TAL	Myofibroblast
-4.07666	-4.59346	PT-S1	Myofibroblast
5.64166	7.18761	OMCD-PC	ATL
-7.08893	4.52694	MAC-M2	PT Injured
-3.04524	6.76319	T	mTAL
4.41701	6.20517	dOMCD-PC	cDC2
2.60645	1.77539	dC-TAL	PC Injured
9.60126	-3.78721	C-TAL	cTAL2
5.32084	7.9616	OMCD-PC	PT S2
1.78447	2.97964	dM-TAL	PC Injured
-9.29845	-4.66362	M-FIB	Peritubular Capillary Endothelia
-8.30422	-1.4375	FIB	TAL Inflammatory
7.50079	4.90244	CNT	Peritubular Capillary Endothelia
0.227618	1.96174	dPT/DTL	cTAL1
-12.5078	1.73055	EC-PTC	PT S2
7.2779	4.5745	CNT	Memory B Cell
-2.52354	-3.76345	dPT	PT Injured
3.83267	-7.76345	DTL1	PT S1
10.8774	-7.06226	M-TAL	cTAL2
-6.51898	0.0337884	VSMC/P	PT S3
-3.87069	-4.94329	PT-S2	ATL
7.36419	3.2566	DCT1	Treg
3.16972	-2.15498	PEC	PT S2
-1.75988	-1.34657	dPT	cPC
6.9971	7.41829	CCD-PC	PT Injured
-3.97018	-2.54192	PT-S1	TAL Injured
4.78528	6.8739	dOMCD-PC	Memory B Cell
6.83642	5.85373	CNT-PC	cTAL1
-6.72321	1.29593	REN	cTAL2
-12.2911	2.15667	EC-PTC	mTAL
-4.10481	2.23202	POD	vSMC
-3.47403	7.24045	T	Ascending Vasa Recta
6.49909	7.38355	CCD-PC	Myofibroblast
3.02851	-7.6866	DTL1	Podocyte
10.8738	-5.12385	C-TAL	Descending Vasa Recta
-2.38169	-3.93419	dPT	PT Injured
9.37341	-3.80676	C-TAL	TAL Inflammatory
-8.37404	-0.478263	MYOF	mTAL
5.62324	-7.46717	ATL	cIC-A
4.98565	7.41484	dOMCD-PC	cPC
-1.50034	10.2135	IC-B	ATL
11.0405	-6.39663	M-TAL	mPC
5.16382	8.08636	OMCD-PC	PC Injured
2.04059	-6.72759	DTL2	vSMC
5.2629	7.54384	OMCD-PC	ATL
-3.22196	-3.30675	PT-S1	cPC
6.9455	-2.8435	aTAL1	CNT
-3.34683	7.05312	T	cTAL2
10.4181	-3.3326	C-TAL	cDC2
-6.48756	-0.352882	VSMC/P	Peritubular Capillary Endothelia
-2.93565	7.59882	T	PT Injured
-1.59328	-3.70614	dPT	cTAL2
9.59379	-5.31919	dM-TAL	mTAL
5.219	6.86898	dOMCD-PC	cTAL1
-7.96227	-1.04809	VSMC/P	mTAL
2.46533	2.8517	dOMCD-PC	PT S3
-0.584181	1.64609	dPT/DTL	mPC
5.12678	-6.58005	dDTL3	PT Injured
10.8133	-5.36054	M-TAL	Na√Øve Tc Cell
-0.739685	13.55	CCD-IC-A	cPC
-9.92212	-1.67321	FIB	TAL Injured
6.95228	8.00383	CCD-PC	cTAL1
1.05699	12.6522	OMCD-IC-A	mPC
-1.00644	13.4305	CCD-IC-A	mTAL
6.32355	5.96921	CNT-PC	Myofibroblast
7.03229	5.09173	CNT	Myofibroblast
11.1387	-6.38245	M-TAL	CNT Injured
8.88273	2.09046	DCT1	PT Injured
7.62334	3.24838	DCT1	Ascending Vasa Recta
-7.15033	4.64008	MAC-M2	CNT Injured
9.62303	-4.6037	C-TAL	PT S1
9.63997	2.60723	DCT1	ATL
1.15653	12.4833	OMCD-IC-A	mTAL
9.56798	-6.73546	dM-TAL	vSMC
9.78312	-6.11482	M-TAL	PT S2
9.42806	-4.06067	C-TAL	DCT2
-3.36495	-5.48608	PT-S3	PEC
-13.0729	-0.0457616	EC-AVR	PT Injured
-14.8547	1.55974	EC-DVR	cPC
-1.08813	-1.98696	dPT	PT Injured
7.74493	-2.09929	MD	PT Injured
0.169502	12.6828	CCD-IC-A	PC Injured
1.44534	0.68528	dM-TAL	CNT
1.44837	-4.35729	MAC-M2	Pericyte
3.12525	-7.40023	DTL1	Peritubular Capillary Endothelia
11.4335	-5.88401	M-TAL	Podocyte
-7.83649	4.93088	MAC-M2	Treg
3.77711	-7.8102	DTL1	cPC
11.5687	-5.80022	M-TAL	ATL
8.15091	-3.855	aTAL1	mTAL
7.79948	-2.82572	MD	PT S1
-0.119431	13.1093	CCD-IC-A	cTAL1
-12.4134	2.61764	EC-PTC	PT Injured
5.89399	-3.39816	aTAL1	PT Injured
-8.31738	0.381695	MYOF	Myofibroblast
2.60158	2.31966	dM-TAL	ATL
8.27702	-3.30096	aTAL1	PT Injured
9.92773	-3.96635	C-TAL	cPC
5.80644	-4.44382	aTAL1	IC-B
5.69595	8.17446	OMCD-PC	mTAL
-9.17886	0.61317	aFIB	mPC
2.8749	2.25421	dM-TAL	PT Injured
-12.7166	-0.260273	EC-AVR	DTL
-1.55159	10.0622	IC-B	cPC
1.20937	2.49405	dM-TAL	PT S1
-12.22	2.63906	EC-PTC	TAL Injured
-0.214717	1.41656	dPT/DTL	Na√Øve Th Cell
1.09678	2.60246	dM-TAL	cTAL2
5.28913	8.24368	OMCD-PC	vSMC
-3.30548	7.08106	T	cIC-A
7.08917	2.04444	DCT1	PT S1
-3.01096	7.23371	T	cTAL2
-3.09076	-3.47943	PT-S1	cPC
-9.2619	-0.029677	aFIB	Myofibroblast
5.90655	8.09221	OMCD-PC	CNT
-0.983608	3.49388	N	mTAL
2.14474	-7.26191	DTL2	ATL
1.77703	1.6567	dM-TAL	cTAL2
4.24951	-7.32143	DTL1	cIC-A
4.84392	-6.03861	dATL	Myofibroblast
2.8173	8.43259	IMCD	cPC
-7.83107	4.80065	MAC-M2	mIC-A
-15.2266	1.84246	EC-AEA	cIC-A
-8.33096	0.891115	MYOF	PT Injured
-12.9281	1.91352	EC-PTC	CNT
6.97849	5.40902	CNT	CNT
-0.232656	12.9012	CCD-IC-A	mTAL
-14.4229	3.03888	EC-AEA	DCT1
2.16137	8.471	IMCD	DCT Injured
-9.56673	-5.53007	M-FIB	Myofibroblast
9.60755	2.3972	DCT1	cTAL1
-1.2736	-1.12916	dPT	DCT1
-6.3326	5.48925	MDC	mIC-A
9.08116	-4.12209	dM-TAL	mTAL
7.98659	-3.69839	aTAL1	mTAL
-1.28614	2.0289	dPT/DTL	TAL Injured
7.14087	7.98368	CCD-PC	PT S3
-0.437952	13.6982	CCD-IC-A	Ascending Vasa Recta
7.00983	-3.63064	aTAL1	Peritubular Capillary Endothelia
1.0552	11.1619	tPC-IC	Peritubular Capillary Endothelia
8.91522	-4.05702	C-TAL	TAL Injured
-1.43988	-6.04084	PT-S3	PT Injured
-8.78648	-1.16569	FIB	TAL Injured
0.734198	1.4392	dPT/DTL	PT Injured
3.13568	-2.05437	PEC	Memory B Cell
7.09294	-4.27862	aTAL1	ATL
-1.5085	10.186	IC-B	mTAL
-12.5702	4.29068	EC-GC	Macrophage Activated
10.0001	-6.83887	M-TAL	ATL
1.27657	1.9884	dPT/DTL	cTAL1
-1.95532	-3.6679	dPT	TAL Injured
7.26795	5.86273	CNT-PC	TAL Injured
0.544945	0.0510339	dPT	cIC-A
3.52304	-7.6722	DTL1	Peritubular Capillary Endothelia
0.377087	11.9496	dC-IC-A	PT Injured
6.0096	-7.23482	ATL	Pericyte
-7.34852	0.357451	MC	mTAL
1.41712	12.7543	OMCD-IC-A	TAL Injured
4.87735	6.60482	dOMCD-PC	cTAL1
9.71241	-3.5886	C-TAL	TAL Inflammatory
-14.2396	2.12164	EC-DVR	mPC
4.68459	6.42341	dOMCD-PC	PT Injured
0.659259	0.355393	dPT	Myofibroblast
-6.95869	1.66098	VSMC	mTAL
6.03613	-7.79072	ATL	Ascending Vasa Recta
-3.66513	-3.45294	PT-S1	IC-B
2.03527	1.13907	dM-TAL	Memory B Cell
1.83553	2.8792	dM-TAL	Peritubular Capillary Endothelia
-7.97886	-1.90511	MYOF	PT Injured
-1.87616	-2.83879	dPT	mTAL
-3.02687	-3.34731	PT-S1	PC Injured
-9.47553	-2.49284	M-FIB	Na√Øve Th Cell
2.90321	1.24097	dC-TAL	DCT Injured
2.92178	8.01728	IMCD	PT Injured
-15.3849	2.8192	EC-DVR	PT S2
-1.57792	-5.98666	PT-S3	PT Injured
10.2673	-6.39328	M-TAL	Myofibroblast
-1.58152	10.1401	IC-B	mPC
-2.8842	-4.3628	PT-S2	Peritubular Capillary Endothelia
7.20763	-3.71667	aTAL1	DTL
10.7691	-4.96332	C-TAL	mTAL
-3.67341	-3.37967	dPT	PT Injured
1.25916	3.10864	dM-TAL	ATL
4.85648	-7.87446	DTL3	Memory B Cell
-12.9851	0.13833	EC-AVR	PC Injured
8.86905	-3.55356	C-TAL	Macrophage Activated
2.59499	2.05839	dC-TAL	Peritubular Capillary Endothelia
-8.93409	-4.36807	dM-FIB	vSMC
6.21444	-7.76874	ATL	Peritubular Capillary Endothelia
-0.604168	0.292007	dPT	DCT Injured
1.21482	1.68591	dM-TAL	cIC-A
6.67591	7.99767	CCD-PC	Peritubular Capillary Endothelia
5.26926	6.34921	dOMCD-PC	PC Injured
-6.18254	4.70857	MDC	Myofibroblast
-8.39944	-3.79815	dM-FIB	DCT1
5.80431	8.06826	CCD-PC	PT Injured
-9.20555	0.618077	aFIB	ATL
-2.04583	-4.06231	dPT	cDC2
6.29894	3.99469	dCNT	cTAL2
6.60461	-3.23857	aTAL1	TAL Injured
10.6274	-5.73883	M-TAL	PT S3
2.50667	-3.42686	PEC	cPC
1.38525	2.44237	dM-TAL	IC-A Injured
5.83522	7.0689	IC-B	TAL Inflammatory
-9.25145	-1.53031	FIB	cPC
-1.52977	0.804327	dPT	DCT Injured
0.985158	2.5311	dM-TAL	PT S3
-8.46247	-1.45398	FIB	PT Injured
9.63386	-3.99434	C-TAL	Myofibroblast
-0.540775	12.7436	CCD-IC-A	TAL Inflammatory
-9.59482	-5.46014	M-FIB	ATL
1.76241	2.52251	dM-TAL	TAL Injured
-7.10955	4.83376	MAC-M2	IC-B
3.78313	7.04016	dOMCD-PC	Peritubular Capillary Endothelia
-11.9444	3.94181	EC-GC	mTAL
-9.33708	0.88452	aFIB	PT Injured
3.20412	-1.96761	PEC	Memory B Cell
1.55768	1.46458	dC-TAL	PT S1
-2.02935	-2.11283	dPT	PT Injured
-2.64934	-2.63428	PT-S1	CNT
6.01818	6.84133	CCD-PC	PT Injured
-2.05578	-6.02565	PT-S3	ATL
-2.63011	-2.20179	dPT	mIC-A
-13.2972	1.9052	EC-PTC	ATL
10.8745	-5.84049	M-TAL	vSMC
8.69345	1.61845	DCT1	mIC-A
11.0064	-4.23812	C-TAL	mPC
-0.689516	9.33468	IC-B	cTAL1
-8.0264	-0.736718	MYOF	Peritubular Capillary Endothelia
-8.40568	-2.33253	FIB	mPC
11.361	-5.93023	M-TAL	mTAL
-4.89521	7.44732	B	vSMC
-1.39193	-1.51163	dPT	ATL
2.79557	7.94958	IMCD	PT S1
9.45132	-5.06182	dM-TAL	CNT Injured
-0.953182	-1.53082	dPT	mTAL
8.20824	3.15871	DCT1	Myofibroblast
-9.54795	-1.35477	FIB	PT S2
2.04094	-6.87193	DTL2	PT Injured
-8.32715	-3.86406	dM-FIB	Myofibroblast
-3.36682	-6.11016	PT-S3	mTAL
-9.4352	-5.3723	M-FIB	PC Injured
-12.2881	2.2716	EC-PTC	Descending Vasa Recta
5.21663	-7.98902	DTL3	PT Injured
-3.80407	-3.98073	PT-S1	TAL Injured
-12.9597	2.62157	EC-PTC	IC-B
2.65067	-7.50409	DTL2	PT S1
5.66975	7.80801	OMCD-PC	TAL Inflammatory
6.94412	-4.59945	aTAL1	cTAL2
-1.39939	10.1261	IC-B	PT S2
0.641861	1.51752	dPT/DTL	mTAL
-0.84922	1.96736	dPT/DTL	DTL
4.77372	-7.08209	DTL3	Ascending Vasa Recta
-2.47871	-3.76049	dPT	PT Injured
-3.68212	-3.32986	PT-S1	TAL Injured
-0.114493	13.4501	CCD-IC-A	Memory B Cell
-9.0988	-4.35118	M-FIB	Myofibroblast
-1.6427	10.1284	IC-B	PT Injured
7.66741	2.64834	DCT1	ATL
8.05486	-3.97138	aTAL1	PT Injured
9.22864	1.85004	DCT1	mTAL
-3.1284	-6.19085	PT-S3	cPC
1.21945	12.7782	OMCD-IC-A	cPC
-0.708892	0.504305	dPT	cDC2
-7.34751	4.41821	MAC-M2	Memory B Cell
-8.88571	0.53831	aFIB	cPC
6.67809	6.29089	CNT	Myofibroblast
-6.41882	0.182543	VSMC/P	PT S2
8.31749	3.03658	DCT2	CNT Injured
-0.984234	-0.137185	dPT	TAL Injured
-4.83569	7.40262	B	mTAL
0.246553	1.65883	dPT/DTL	PEC
6.36278	-7.78902	ATL	mTAL
-9.87265	-2.65302	M-FIB	cPC
-3.24741	-2.3252	PT-S1	Myofibroblast
7.88405	-3.91934	aTAL1	PT S2
0.0732788	1.73511	dPT/DTL	mTAL
7.77357	-3.12891	aTAL1	Myofibroblast
7.10871	5.78966	CNT-PC	TAL Injured
10.1151	-4.26024	C-TAL	IC-A Injured
-3.90704	6.60664	T	Myofibroblast
2.26706	-7.06818	DTL2	ATL
-9.57677	-5.43583	M-FIB	cDC2
7.48781	-4.05538	aTAL1	PC Injured
-9.17097	-4.01906	M-FIB	PT Injured
-0.994123	-1.11303	dPT	Endothelia Glomerular
-3.01423	5.87569	T	Myofibroblast
11.1707	-4.47032	C-TAL	PEC
6.40093	7.21121	CNT-PC	mTAL
-8.45526	-1.21593	FIB	PT S1
0.518155	13.5813	OMCD-IC-A	PT S2
7.16531	5.3328	CNT	PC Injured
-3.69531	-4.10811	PT-S1	PT Injured
1.85971	3.1287	dOMCD-PC	PT S1
3.6993	-7.48658	DTL1	Peritubular Capillary Endothelia
9.91084	-3.8445	C-TAL	PT Injured
6.06496	-3.12675	aTAL1	cTAL1
-1.71002	-5.83321	PT-S3	DCT2
-11.4892	1.0633	dEC	cTAL2
-0.487353	-1.67524	dPT	cPC
-0.21386	1.92628	dPT/DTL	Pericyte
-9.8606	-1.92568	FIB	Pericyte
6.8437	7.89594	CCD-PC	mTAL
-6.78204	-0.236223	VSMC/P	Memory B Cell
10.7502	-6.80389	M-TAL	PT S2
6.26087	-7.83275	ATL	PC Injured
-8.67248	-1.44767	FIB	cTAL2
6.97708	6.19303	CNT-PC	PT Injured
-1.91292	-4.07861	dPT	PT Injured
-12.3747	1.91871	EC-PTC	Myofibroblast
-1.50989	-3.88551	dPT	DTL
6.19719	5.98339	CNT-PC	Memory B Cell
-0.143015	13.4892	CCD-IC-A	PT S2
5.68148	8.05624	OMCD-PC	Myofibroblast
-9.51642	-3.6099	M-FIB	Peritubular Capillary Endothelia
11.4174	-6.24306	M-TAL	ATL
7.98194	4.66662	CNT	PT Injured
-1.11295	-1.64399	dPT	PT S2
7.23736	4.60185	CNT	Peritubular Capillary Endothelia
6.98605	6.38399	CNT-PC	ATL
-3.47132	-3.50032	dPT	PT Injured
-12.5185	0.442054	VSMC/P	mPC
-10.958	-0.676261	EC-DVR	TAL Injured
-0.96284	-2.25896	dPT	IC-B
10.798	-6.75493	M-TAL	PT Injured
-7.00854	5.42316	MAC-M2	PT Injured
0.974221	-2.18155	cycPT	PT Injured
-5.62948	4.81413	ncMON	PT Injured
5.77371	6.91684	dOMCD-PC	ATL
11.2208	-7.1302	M-TAL	PT S1
-9.13024	-3.65111	M-FIB	PT S2
10.2879	-3.79245	C-TAL	IC-A Injured
-1.9956	-4.04108	dPT	Memory B Cell
-8.87455	-4.20093	dM-FIB	IC-B
1.87532	5.1424	PapE	PT Injured
10.8513	-5.70243	M-TAL	DCT Injured
10.7201	-4.21061	C-TAL	TAL Injured
-0.217171	13.5094	CCD-IC-A	DCT1
11.2083	-5.10418	C-TAL	PT S3
-9.6545	-1.12777	FIB	mIC-A
5.09128	8.10948	OMCD-PC	PT Injured
5.41254	-7.81567	ATL	Macrophage Activated
10.0228	-4.24007	C-TAL	Myofibroblast
2.21653	8.70505	IMCD	PC Injured
-0.562846	10.5368	IC-B	vSMC
6.9476	-5.09738	M-TAL	DCT2
3.08247	2.22397	dM-TAL	PT S3
-2.23889	-5.75425	dPT	Memory B Cell
-1.20091	13.3452	CCD-IC-A	PT Injured
8.52711	-1.96646	MD	ATL
2.94211	-7.28948	DTL1	Myofibroblast
-2.23657	-5.05618	dPT	PT S2
7.01283	7.94195	CCD-PC	TAL Injured
0.787183	2.05337	dM-TAL	PT Injured
10.7995	-5.239	C-TAL	TAL Inflammatory
-12.7867	0.314341	EC-AVR	CNT
-12.648	0.956183	EC-AVR	cTAL2
-12.2533	2.16452	EC-PTC	PT Injured
-12.8459	1.56438	EC-PTC	TAL Inflammatory
6.93141	5.88871	CNT-PC	DTL
-1.80588	-1.22625	dPT	PT Injured
-7.32885	5.45194	MAC-M2	Myofibroblast
6.78149	5.60869	CNT	TAL Injured
11.1364	-7.05344	M-TAL	PC Injured
11.3644	-5.83163	M-TAL	PT Injured
-3.20181	-5.49647	PT-S3	Œ≥Œ¥ T Cell
2.53378	1.65961	dC-TAL	cTAL2
5.64513	-6.38238	dATL	CNT
5.97081	-4.14104	aTAL1	Myofibroblast
-0.98698	-1.54533	dPT	IC-A Injured
-0.372225	13.1802	CCD-IC-A	CNT
0.801529	2.38653	dM-TAL	PT S2
-9.34375	-1.08177	FIB	Memory B Cell
-7.24595	4.70007	MAC-M2	ATL
-12.7858	1.87397	EC-PTC	mTAL
0.507355	2.79873	PL	TAL Inflammatory
-3.41314	6.96518	T	PT S3
8.34912	-2.68189	MD	PT Injured
5.74587	7.14721	CCD-PC	PT Injured
2.19105	8.26235	IMCD	PT S2
8.51465	2.70848	DCT1	Myofibroblast
6.52451	4.44974	dCNT	cPC
3.15205	8.57846	IMCD	vSMC
8.65171	-5.14318	aTAL2	mTAL
-0.378643	-3.24779	dPT	ATL
9.23023	2.438	DCT1	Myofibroblast
8.89349	-3.08744	MDC	CNT Injured
3.16244	7.96068	IMCD	PT S2
1.34815	12.7202	OMCD-IC-A	PT S2
1.65147	2.28715	dM-TAL	Peritubular Capillary Endothelia
5.36816	5.45601	cycCNT	PT S2
5.0814	-7.71122	DTL3	CNT
9.93559	-4.74749	C-TAL	IC-A Injured
5.94914	6.60394	dOMCD-PC	PC Injured
0.303468	1.71564	dPT/DTL	Myofibroblast
2.77775	-2.29038	PEC	cTAL1
-13.0344	-0.307709	EC-AVR	CNT
-3.80576	-1.97834	MAST	PT Injured
-2.32197	-3.30747	dPT	CNT Injured
7.40274	2.14352	DCT1	cPC
11.2847	-6.91554	M-TAL	PT S2
6.25946	-4.54474	aTAL1	Myofibroblast
-0.764868	13.7886	CCD-IC-A	Myofibroblast
-3.95538	-2.41804	PT-S1	PT Injured
-9.65502	-5.23827	M-FIB	mTAL
6.53821	8.08452	CCD-PC	Macrophage Activated
2.8438	7.84599	IMCD	PT Injured
-4.09849	2.44992	POD	cDC2
-8.12572	-1.74225	MYOF	cPC
-3.26259	6.37999	T	mTAL
11.1675	-5.02469	C-TAL	Myofibroblast
-6.62219	1.28034	REN	PT Injured
1.21198	2.93216	dM-TAL	cTAL2
-12.838	0.87945	EC-AVR	PT S1
-6.95188	-0.337269	VSMC/P	Myofibroblast
0.789529	13.4781	OMCD-IC-A	Memory B Cell
1.24681	3.10463	dM-TAL	mTAL
6.15967	2.96461	cycDCT	cTAL2
3.14711	6.55314	dIMCD	cIC-A
1.50532	2.92146	dM-TAL	mTAL
2.52985	3.61487	dOMCD-PC	Myofibroblast
-12.3429	4.53757	EC-GC	mPC
5.2775	-7.48035	DTL3	ATL
10.5718	-7.09684	M-TAL	cTAL1
-9.4942	-4.49756	M-FIB	PC Injured
7.12852	5.3902	CNT	PT Injured
-3.90692	-3.1241	PT-S1	cPC
2.98541	8.3422	IMCD	mTAL
-14.6089	2.55748	EC-AEA	PT S2
2.61991	-7.42163	DTL2	cIC-A
-12.2361	4.36413	EC-GC	Macula Densa
-15.1985	2.27827	EC-DVR	ATL
2.89544	8.02489	IMCD	PT Injured
1.35922	2.60137	dM-TAL	PT S2
10.2303	-3.26364	C-TAL	cPC
11.4488	-6.86421	M-TAL	Memory B Cell
-1.06265	0.483503	dPT	cTAL2
9.58039	-3.90258	C-TAL	Ascending Vasa Recta
-8.90762	-3.69437	M-FIB	Ascending Vasa Recta
-12.2937	2.5923	EC-PTC	Peritubular Capillary Endothelia
-6.0342	5.56267	MDC	Peritubular Capillary Endothelia
-2.75445	-4.97169	PT-S3	CNT Injured
-5.08243	7.24776	B	PT S3
-0.527666	0.657817	dPT	Monocyte Transitioning
4.04407	-7.74158	DTL1	PT Injured
6.6271	1.93098	DCT1	PT Injured
4.98023	-7.50616	DTL3	CNT Injured
11.3351	-6.30246	M-TAL	mTAL
5.84797	7.63829	OMCD-PC	mTAL
-3.79323	-5.7747	PT-S3	PT S2
1.20971	12.8083	OMCD-IC-A	TAL Inflammatory
9.92532	-4.87306	C-TAL	Memory B Cell
2.48047	-7.47519	DTL2	TAL Inflammatory
6.17547	7.43581	CCD-PC	PT Injured
-1.61511	-2.8254	dPT	IC-A Injured
-4.32185	2.10693	POD	mTAL
-0.738468	0.538277	dPT	Myofibroblast
5.44485	8.35173	OMCD-PC	Macrophage Activated
-12.6507	0.356843	EC-AVR	Peritubular Capillary Endothelia
2.46469	5.79897	dIMCD	mTAL
-9.80956	-4.82834	M-FIB	Na√Øve Th Cell
-2.85839	-2.55292	PT-S1	TAL Injured
-1.33529	1.11952	dPT/DTL	cPC
-12.3927	-0.0351	EC-AVR	PC Injured
-15.2193	2.18864	EC-DVR	DCT1
1.30315	2.76769	dM-TAL	CNT
11.1515	-5.31204	C-TAL	PC Injured
0.552809	2.23033	dM-TAL	TAL Injured
-12.7142	3.91124	EC-GC	PT Injured
6.63198	-3.32093	aTAL1	DCT1
-6.21542	4.99859	MDC	cTAL1
-3.21543	-2.6743	PT-S1	PC Injured
1.09635	1.77254	dM-TAL	mIC-A
10.7927	-5.17801	C-TAL	TAL Inflammatory
9.39637	-3.27351	C-TAL	Myofibroblast
-8.68071	-1.21344	FIB	ATL
11.3265	-6.18056	M-TAL	cTAL1
3.02604	6.52794	dIMCD	CNT
2.98688	1.9483	dM-TAL	PT Injured
5.74512	7.31892	OMCD-PC	PT Injured
9.00039	-3.02704	C-TAL	PEC
9.2473	-6.62488	M-TAL	Ascending Vasa Recta
0.342193	0.658748	dPT	PT Injured
-13.7623	-0.128964	EC-AVR	TAL Inflammatory
-4.58636	-3.34081	PT-S1	PT S2
5.72248	-3.67812	aTAL1	DCT Injured
5.52988	6.79809	dOMCD-PC	mTAL
6.80327	-4.74907	aTAL1	TAL Inflammatory
7.68577	-2.74901	MD	cIC-A
2.16413	1.66372	dM-TAL	Na√Øve Th Cell
-15.0258	2.86649	EC-DVR	Myofibroblast
-3.68125	-4.85321	PT-S1	cPC
10.9298	-4.32359	C-TAL	PC Injured
7.1539	5.99618	CNT-PC	Podocyte
11.4393	-5.50351	C-TAL	Myofibroblast
-14.614	2.97615	EC-DVR	PT S2
0.156637	2.15126	dM-TAL	mTAL
-1.47004	10.097	IC-B	vSMC
-8.83687	-2.95699	M-FIB	mTAL
7.82767	5.11045	CNT	Ascending Vasa Recta
0.716933	1.75171	dPT	vSMC
-12.5518	2.8084	EC-PTC	mIC-A
-3.10305	6.69706	T	TAL Inflammatory
-9.49947	-1.07897	FIB	DCT Injured
0.729379	13.3264	OMCD-IC-A	PC Injured
-14.5641	2.75808	EC-DVR	mTAL
-2.78094	-6.38557	PT-S3	Memory B Cell
-9.72546	-1.0086	FIB	Endothelia Glomerular
1.13456	11.6055	tPC-IC	ATL
2.85923	3.93841	dOMCD-PC	PT Injured
-9.62254	-3.66411	M-FIB	PT Injured
-2.25096	-3.79178	dPT	mTAL
-3.18706	-4.22262	PT-S2	Myofibroblast
11.1954	-5.32565	M-TAL	CNT
1.28963	12.8188	OMCD-IC-A	PT Injured
-3.03642	6.09845	T	PT S2
-0.109649	12.9856	CCD-IC-A	PC Injured
-12.851	2.63881	EC-PTC	Peritubular Capillary Endothelia
4.7456	-7.74451	DTL3	ATL
1.16682	1.7773	dM-TAL	Endothelia Glomerular
-1.39871	-3.69585	dPT	Endothelia Glomerular
0.236147	2.15593	dPT/DTL	PC Injured
2.76176	8.32411	IMCD	TAL Injured
9.46089	2.3366	DCT1	cTAL2
-3.13444	-6.49989	PT-S3	mTAL
11.3308	-5.89023	M-TAL	PT Injured
-2.84269	-5.09129	PT-S2	TAL Inflammatory
-9.35339	-3.12602	M-FIB	cTAL1
-9.28557	0.702426	aFIB	Myofibroblast
-0.27942	12.8574	CCD-IC-A	Peritubular Capillary Endothelia
-3.97901	-4.0172	PT-S2	cDC2
-8.21412	0.86602	MYOF	PT S2
-3.7679	-3.23151	PT-S1	Memory B Cell
-8.19225	-1.71075	FIB	PT Injured
-1.64147	-6.16986	PT-S3	PT Injured
-2.32746	-3.22642	PT-S1	ATL
8.32791	3.76234	DCT2	DCT Injured
0.615274	12.9499	IC-B	ATL
1.57877	1.99423	dPT/DTL	mTAL
-2.03238	-3.42222	dPT	CNT
0.13294	2.24945	dPT/DTL	Na√Øve Th Cell
7.49618	-2.50869	MD	IC-A Injured
1.48163	2.40679	dM-TAL	cTAL1
9.75804	-4.00405	C-TAL	ATL
6.1902	-6.94353	dATL	cPC
3.41802	-7.32474	DTL1	PT Injured
0.0255124	12.9127	CCD-IC-A	Podocyte
-12.0691	0.216408	EC-AVR	PT Injured
-3.96051	-3.88378	PT-S1	cPC
-3.10368	-6.32315	PT-S3	Ascending Vasa Recta
5.33919	7.80083	OMCD-PC	PC Injured
-2.89055	-6.45661	PT-S3	Myofibroblast
6.83743	7.83581	CCD-PC	PT S1
-3.63491	-2.06213	PT-S1	PT Injured
2.0609	2.89047	dOMCD-PC	Ascending Vasa Recta
6.69756	5.67389	CNT-PC	Descending Vasa Recta
-9.34744	-1.36626	FIB	mTAL
-3.13643	-6.36463	PT-S3	mTAL
-13.1069	0.239432	EC-AVR	mTAL
9.28967	-3.87249	C-TAL	Peritubular Capillary Endothelia
2.6108	6.01582	dIMCD	TAL Inflammatory
0.764941	13.3894	OMCD-IC-A	cDC2
-9.07585	-2.6838	M-FIB	PT S1
-3.76444	-2.61963	PT-S1	mTAL
10.8897	-5.3622	M-TAL	mTAL
6.81345	-4.66688	aTAL1	TAL Injured
3.06455	5.56858	dIMCD	Myofibroblast
1.41562	2.73224	dM-TAL	mTAL
-4.07758	2.50948	POD	PC Injured
-12.8625	1.74461	EC-PTC	PT Injured
7.06068	4.10838	CNT	mTAL
1.65958	2.12863	dM-TAL	PC Injured
-1.47158	10.2101	IC-B	cTAL2
-6.5146	-0.313402	VSMC/P	ATL
-4.07279	-5.46219	PT-S3	TAL Inflammatory
-14.9578	1.68619	EC-AEA	Peritubular Capillary Endothelia
-1.0589	13.5719	CCD-IC-A	PT S2
1.46912	2.53166	dM-TAL	TAL Inflammatory
2.82712	-2.51302	PEC	cPC
2.81707	-7.58316	DTL2	TAL Inflammatory
5.78866	-3.55453	aTAL1	TAL Injured
-2.48329	-2.97396	PT-S1	mTAL
-12.3305	1.45873	EC-PTC	Peritubular Capillary Endothelia
-2.06469	-6.38691	PT-S3	PT S2
-7.76172	-2.80205	dFIB	cTAL2
-8.9324	-1.63099	FIB	CNT Injured
9.36946	2.76958	DCT1	mTAL
2.69257	1.96961	dM-TAL	Peritubular Capillary Endothelia
-9.98687	5.05139	EC-LYM	mTAL
5.90969	-3.34911	aTAL1	IC-B
4.37598	-7.79782	DTL3	Memory B Cell
-12.9368	-0.547397	EC-AVR	PT S2
2.87225	2.01805	dM-TAL	mTAL
-15.7258	2.58126	EC-DVR	PT Injured
11.228	-5.80056	M-TAL	Peritubular Capillary Endothelia
-12.3543	4.32481	EC-GC	Na√Øve Th Cell
6.17794	-3.38715	aTAL1	Myofibroblast
-12.2922	1.92532	EC-PTC	mIC-A
-7.14767	0.559966	MC	Peritubular Capillary Endothelia
-7.29653	1.39673	VSMC	PT S3
6.11343	4.81475	dCNT	Myofibroblast
8.2818	2.45859	DCT1	mIC-A
-12.7634	2.93339	EC-GC	mTAL
3.24699	-2.09782	PEC	Myofibroblast
-8.60374	-4.32438	dM-FIB	PT S1
-0.650452	12.8534	CCD-IC-A	PT S2
5.90496	8.46876	CCD-PC	mTAL
6.14131	-7.29264	dATL	mIC-A
-2.73242	-4.91282	PT-S2	Œ≥Œ¥ T Cell
-1.12371	-1.36559	dPT	mIC-A
9.56925	-2.94087	C-TAL	Peritubular Capillary Endothelia
-0.756281	1.86028	dPT/DTL	ATL
-12.1216	2.07044	EC-PTC	PT Injured
6.76847	-4.74787	aTAL1	PT S1
8.58731	-1.93548	MD	mTAL
3.74246	-7.11766	DTL1	PC Injured
4.68789	6.2429	dOMCD-PC	PT Injured
-2.02514	-3.85416	dPT	DCT2
-1.18244	-1.2292	dPT	PT S3
-8.95693	-1.56116	FIB	mTAL
5.12946	8.35616	OMCD-PC	PT S2
5.76636	8.02272	OMCD-PC	Myofibroblast
11.1465	-6.69375	M-TAL	Myofibroblast
10.6768	-3.74535	C-TAL	IC-A Injured
-12.7099	0.763386	EC-PTC	PT S2
-6.82983	5.45057	MAC-M2	Pericyte
-12.1037	1.86506	EC-PTC	mTAL
-3.31564	-4.01865	PT-S2	Myofibroblast
-1.40492	10.4175	IC-B	PT S3
9.82137	-4.12687	C-TAL	PT S1
-12.4709	2.48512	EC-PTC	DCT2
2.28446	2.55141	dM-TAL	PT Injured
-3.08952	6.70007	T	IC-B
9.91299	-4.6101	C-TAL	Memory B Cell
8.44712	3.81561	DCT2	PT S1
-6.75928	1.64849	VSMC	mTAL
2.00212	2.35277	dC-TAL	TAL Injured
8.16986	3.01106	DCT2	mTAL
-15.116	2.9214	EC-DVR	cTAL1
-7.04516	5.28004	MAC-M2	ATL
11.0387	-5.84	M-TAL	ATL
4.75849	7.49532	dOMCD-PC	mIC-A
1.34139	-6.55982	DTL2	Peritubular Capillary Endothelia
1.19776	2.84513	dM-TAL	PT S2
2.17201	-7.14237	DTL2	PT S3
-2.9917	6.85585	T	PT Injured
0.420643	1.6842	dPT/DTL	cPC
-0.281445	-1.17409	CCD-IC-A	PT S3
10.5383	-5.57271	C-TAL	cPC
9.00365	2.4596	DCT1	PT S1
-7.76875	-1.38943	MYOF	PT Injured
6.39284	8.12891	CCD-PC	CNT
-2.03657	-0.966002	dPT	Myofibroblast
2.67014	1.61681	dC-TAL	PT S3
6.32775	8.00396	CCD-PC	Ascending Vasa Recta
7.74401	3.06413	dDCT	cTAL1
-1.09134	1.75666	dPT/DTL	PC Injured
-4.72779	2.48467	POD	mIC-A
0.728054	13.4955	OMCD-IC-A	Myofibroblast
2.90658	3.13614	dC-IC-A	PT S1
-9.54289	-1.3396	FIB	mTAL
9.57302	2.1637	DCT1	TAL Inflammatory
9.19443	2.06198	DCT1	Memory B Cell
1.15486	2.3206	dM-TAL	PT Injured
3.1499	2.16321	dM-TAL	mTAL
4.58441	6.31494	dOMCD-PC	Podocyte
-3.7966	-4.26442	PT-S2	Peritubular Capillary Endothelia
-12.5209	1.66696	EC-PTC	DCT Injured
4.89267	-6.43666	dDTL3	mTAL
2.9522	3.1409	dC-IC-A	PT Injured
2.28729	3.73964	dIMCD	IC-B
11.5142	-5.8418	M-TAL	vSMC
-0.716043	0.741553	dPT	PT S2
-1.61211	-2.33033	dPT	Peritubular Capillary Endothelia
-1.27187	-2.67488	dPT	cIC-A
2.51189	6.46137	IMCD	mTAL
2.26756	2.98445	dM-TAL	PEC
-8.5557	-2.20989	FIB	DTL
4.59994	5.85698	dOMCD-PC	TAL Inflammatory
9.03114	-6.26366	M-TAL	PT Injured
3.77225	-7.45867	DTL1	Peritubular Capillary Endothelia
-12.5136	4.14981	EC-GC	PT Injured
-9.29475	0.583677	aFIB	PC Injured
0.645709	-1.25447	cycPT	Myofibroblast
-0.574591	13.2907	CCD-IC-A	DCT1
-1.49486	1.29944	dPT/DTL	mTAL
2.53034	3.40464	dOMCD-PC	Ascending Vasa Recta
-0.641196	12.9094	B	TAL Inflammatory
5.86828	8.66836	CCD-PC	ATL
0.593958	13.4548	OMCD-IC-A	Ascending Vasa Recta
9.3448	-2.89048	C-TAL	mTAL
2.99139	1.85395	dM-TAL	Descending Vasa Recta
5.45737	6.52573	dOMCD-PC	mTAL
10.6257	-7.143	M-TAL	Endothelia Glomerular
9.77977	-4.80946	C-TAL	TAL Inflammatory
-12.2266	4.18862	EC-GC	Peritubular Capillary Endothelia
-9.67339	-5.28044	M-FIB	vSMC
-3.29742	7.44311	T	vSMC
-9.35114	-5.31757	M-FIB	CNT Injured
-10.0324	-4.95896	M-FIB	DCT2
9.61371	-4.81199	dM-TAL	Peritubular Capillary Endothelia
-7.40955	5.17781	MAC-M2	PEC
-3.20204	5.60934	NKT	Myofibroblast
-4.50951	-4.69937	PT-S3	IC-A Injured
3.31275	-6.63828	DTL1	mPC
-9.44018	-3.91015	M-FIB	PT Injured
-3.3818	-3.4643	PT-S1	ATL
-0.595522	4.24037	PL	PT S2
-4.43927	-4.42941	PT-S1	PT Injured
3.7697	8.33225	IMCD	cTAL2
3.03228	5.61785	dIMCD	PT Injured
2.1753	1.95529	dM-TAL	PT S2
0.24133	11.9512	CNT-IC-A	Peritubular Capillary Endothelia
-5.4604	4.50622	ncMON	TAL Inflammatory
-5.03192	7.10169	B	TAL Injured
7.25384	2.74492	DCT1	ATL
-1.5173	-2.1182	dPT	mPC
-14.5938	2.00739	EC-DVR	PT S2
11.4458	-6.82651	M-TAL	PT Injured
-5.66628	4.54431	ncMON	PT Injured
-2.0023	-0.788664	PT-S1	Myofibroblast
8.5714	2.39933	DCT1	mPC
0.65965	1.71085	dPT/DTL	mPC
4.58156	6.41271	dOMCD-PC	mTAL
9.92888	-5.73489	dM-TAL	cTAL2
-12.7352	-0.571063	EC-AVR	Peritubular Capillary Endothelia
2.10307	-6.36913	DTL2	cDC2
6.67714	4.71428	CNT	Ascending Vasa Recta
6.23991	7.71692	OMCD-PC	PT S1
-15.148	2.54316	EC-DVR	IC-B
-7.6768	-0.703806	VSMC/P	cTAL1
11.5676	-6.78377	M-TAL	Peritubular Capillary Endothelia
7.45508	-4.30673	aTAL1	mTAL
3.19784	8.39037	IMCD	Na√Øve Tc Cell
5.71216	8.03454	OMCD-PC	mTAL
2.51052	8.67313	IMCD	DCT2
3.98669	-7.70465	DTL1	vSMC
-4.09482	-3.127	PT-S1	Memory B Cell
-3.27943	-6.00107	PT-S3	mTAL
9.14042	1.52373	DCT1	Peritubular Capillary Endothelia
7.98849	-4.18456	aTAL1	Macrophage Activated
1.46889	3.10777	dM-TAL	mTAL
1.16891	2.76282	dM-TAL	mPC
1.20695	2.27881	dM-TAL	DTL
1.83504	-6.91828	DTL2	PT Injured
-4.21796	2.8652	POD	mTAL
-9.29096	-5.08647	M-FIB	ATL
-2.00506	-3.65387	dPT	PT Injured
-12.7574	1.58388	EC-PTC	Na√Øve Th Cell
-3.14331	5.37816	NKT	Memory B Cell
10.5501	-7.58331	M-TAL	PT Injured
-12.7338	4.45012	EC-GC	mTAL
3.61097	-7.60707	DTL1	DCT1
-9.63408	-3.73051	M-FIB	PT Injured
-9.4943	-4.40984	M-FIB	mPC
4.9143	8.23024	OMCD-PC	Memory B Cell
9.44385	2.2587	DCT1	TAL Inflammatory
8.18883	-2.10593	MD	cPC
7.08433	2.45999	DCT1	DCT1
8.36824	2.56475	DCT1	mTAL
8.91644	1.74273	DCT1	Podocyte
3.51913	8.15272	IMCD	mIC-A
-1.24927	-1.06842	dPT	TAL Inflammatory
-3.35542	7.20415	T	Myofibroblast
0.972901	2.05628	dM-TAL	DCT1
8.81725	-4.28186	C-TAL	DCT1
9.67623	-3.69564	C-TAL	mTAL
-12.588	1.94471	EC-PTC	mTAL
-0.399633	1.97857	dPT/DTL	mPC
6.84203	5.06773	CNT	PT Injured
-11.8234	2.21209	EC-PTC	PT S2
-12.227	2.42605	EC-PTC	Peritubular Capillary Endothelia
-12.066	4.10334	EC-GC	TAL Inflammatory
9.84177	-6.97379	M-TAL	mIC-A
9.44247	1.83954	DCT1	Fibroblast
-1.94211	-3.49336	dPT	mTAL
11.1201	-4.93555	C-TAL	PT S3
1.0726	12.2901	OMCD-IC-A	PT S2
1.69254	-6.664	DTL2	PT S2
-9.10174	-3.82708	M-FIB	ATL
-4.58643	2.19884	POD	cPC
-9.74629	-5.02323	M-FIB	Fibroblast
-1.11149	1.91668	dPT/DTL	mPC
-6.80341	5.95368	cycMNP	TAL Injured
2.99994	8.21697	IMCD	ATL
3.34143	-7.75621	DTL1	Endothelia Glomerular
4.57915	-6.91081	DTL1	Myofibroblast
-4.67588	7.04308	B	PT S3
-2.54366	-2.99812	PT-S1	IC-A Injured
11.1055	-5.28741	M-TAL	PT S2
-6.49633	0.150708	VSMC/P	cPC
1.24094	3.18844	dM-TAL	pDC
0.277547	2.06528	dPT/DTL	mPC
2.78716	7.7533	IMCD	mIC-A
0.812141	12.8122	OMCD-IC-A	cTAL2
-3.91061	2.0068	POD	TAL Injured
5.5092	-4.27608	aTAL1	PC Injured
0.640303	11.5466	CNT-IC-A	mTAL
1.59038	2.69774	dM-TAL	cTAL1
-0.973769	10.7177	IC-B	PT Injured
6.19271	-7.08505	dATL	Endothelia Glomerular
4.73228	5.66708	dOMCD-PC	Myofibroblast
6.40665	7.75376	CCD-PC	Na√Øve Th Cell
1.04242	2.55158	dM-TAL	Myofibroblast
3.23108	-7.54361	DTL1	Myofibroblast
-3.5968	-3.37754	PT-S1	PT Injured
9.70072	2.08047	DCT1	mTAL
-9.27426	-1.59276	FIB	Macrophage Activated
5.40287	-6.72776	ATL	MAIT
6.89123	5.73208	CNT-PC	PT S3
2.82603	3.06081	dC-IC-A	ATL
5.46586	-7.46485	ATL	Myofibroblast
-9.76783	-5.31855	M-FIB	PT S1
-3.80725	-2.66627	PT-S1	Plasma Cell
-8.60498	-1.66941	FIB	PT S2
-0.859478	13.4587	CCD-IC-A	PC Injured
-2.99187	-4.22102	PT-S2	PC Injured
8.08377	2.94543	DCT1	Memory B Cell
3.31907	-7.4386	DTL1	cIC-A
7.2141	-2.88093	aTAL1	Monocyte Transitioning
-2.57856	-4.05007	PT-S2	PT Injured
-1.03122	13.468	CCD-IC-A	DCT Injured
6.1134	-7.72204	ATL	PT Injured
-2.69514	-2.92709	PT-S1	PT Injured
11.0897	-6.63033	M-TAL	Peritubular Capillary Endothelia
10.6059	-6.71151	M-TAL	mTAL
10.4665	-3.28188	C-TAL	PT Injured
-4.58694	2.40663	POD	PT S2
9.91152	-5.1828	dM-TAL	Myofibroblast
-2.67478	-6.41338	PT-S3	mTAL
10.6869	-4.5763	C-TAL	mPC
11.4775	-6.56774	M-TAL	cTAL1
-0.264599	12.5728	CCD-IC-A	PT Injured
2.85158	5.7256	dIMCD	PT Injured
-7.39056	0.33347	MC	Ascending Vasa Recta
-3.34835	6.03199	cycMNP	DTL
6.99475	-3.21321	aTAL1	PT Injured
-2.31786	-5.47685	dPT	CNT Injured
-4.45823	-2.88488	PT-S1	cPC
10.8119	-6.68197	M-TAL	Peritubular Capillary Endothelia
-0.951895	1.01248	dPT	Pericyte
-9.33513	-0.483784	FIB	mTAL
1.91815	2.44851	dM-TAL	TAL Injured
-12.2264	4.05481	EC-GC	PC Injured
7.76473	4.75576	CNT	PC Injured
10.7817	-6.77408	M-TAL	PC Injured
-0.661665	13.1745	CCD-IC-A	ATL
5.71935	-4.04453	aTAL1	PT S2
-1.02313	-1.43421	EC-LYM	PT S3
7.89564	4.68329	CNT	DCT1
-8.73729	-2.16946	FIB	mTAL
11.1142	-7.02875	M-TAL	mTAL
-3.41558	-5.2882	PT-S3	mTAL
-0.197032	13.435	CCD-IC-A	ATL
10.7402	-7.01818	M-TAL	DTL
7.79471	4.78393	CNT	Podocyte
9.64613	-3.00675	C-TAL	Myofibroblast
11.039	-6.64517	M-TAL	PT S2
5.09378	7.29882	dOMCD-PC	Peritubular Capillary Endothelia
-9.81678	-4.85859	M-FIB	Œ≥Œ¥ T Cell
8.14922	-2.05606	MD	mTAL
9.41537	-4.97561	dM-TAL	Endothelia Glomerular
0.97801	-3.14864	dPT/DTL	ATL
-14.6152	2.85722	EC-AEA	Myofibroblast
1.22236	2.45629	dM-TAL	Myofibroblast
8.8395	1.69743	DCT1	mPC
-12.6048	1.81137	EC-PTC	DCT1
5.58533	7.9623	OMCD-PC	Macula Densa
-12.5637	2.06354	EC-PTC	DCT Injured
4.54039	6.24809	dOMCD-PC	DCT Injured
3.52047	-7.289	DTL1	PT Injured
-12.6331	4.32938	EC-GC	DCT1
-4.45216	-2.85769	PT-S1	PT Injured
6.37543	-3.25976	aTAL1	PC Injured
2.20617	8.5032	IMCD	PT Injured
-4.3776	2.33105	POD	Na√Øve Th Cell
6.04706	-6.9118	dATL	mTAL
6.1968	-7.78394	ATL	cTAL1
2.20395	8.29992	IMCD	cTAL1
9.18142	-2.42167	C-TAL	Peritubular Capillary Endothelia
-2.90373	-4.01318	PT-S2	mTAL
-9.15672	-1.54315	FIB	CNT
-2.20046	-4.54466	PT-S2	Peritubular Capillary Endothelia
-0.948583	3.48877	N	Peritubular Capillary Endothelia
8.43956	-2.28665	MD	Endothelia Glomerular
-9.53926	-4.79571	M-FIB	mTAL
-0.117008	-1.46649	cycPT	DCT1
-5.04503	7.14019	B	PT S1
-13.2137	-0.0104406	EC-AVR	mTAL
2.72811	2.25682	dM-TAL	mIC-A
-1.37119	10.302	IC-B	DTL
5.06041	7.39351	dOMCD-PC	Myofibroblast
1.02908	2.51702	dM-TAL	Podocyte
2.51346	-7.50318	DTL2	Myofibroblast
9.27998	2.32189	DCT1	PT Injured
-4.33147	2.83802	POD	PT Injured
-6.6184	0.82002	VSMC	Macrophage Activated
6.6305	-3.62741	aTAL1	PT Injured
9.50424	-4.78528	C-TAL	PC Injured
7.27967	4.54234	CNT	ATL
-0.860335	-1.3165	IMCD	TAL Inflammatory
-9.75539	-2.94084	M-FIB	mTAL
5.56191	7.98318	OMCD-PC	PT S1
0.0740313	12.7401	CCD-IC-A	cTAL1
8.18805	-2.0653	MD	Pericyte
-0.868462	0.703391	dPT	CNT Injured
10.5034	-5.61942	C-TAL	Memory B Cell
-0.366056	12.6925	CCD-IC-A	PT Injured
-0.730854	-1.84805	dPT	PC Injured
-7.62848	5.06691	MAC-M2	PT Injured
-12.731	0.21091	EC-AVR	IC-A Injured
9.89326	-4.14199	C-TAL	Podocyte
0.856796	2.56675	dM-TAL	TAL Inflammatory
6.01988	-3.48774	aTAL1	CNT
9.40717	1.78053	DCT1	Memory B Cell
-9.27954	-1.88135	FIB	cTAL2
-8.08251	0.795418	MYOF	ATL
-2.76139	-4.52443	dPT	CNT
7.55871	-4.80078	aTAL2	cPC
-3.81584	-2.61856	PT-S1	mTAL
9.7903	-5.33656	dM-TAL	ATL
2.5429	2.63389	dOMCD-PC	PT S1
11.4185	-6.59915	M-TAL	PT Injured
-0.924247	-1.79951	dPT	DCT1
1.27095	2.66714	dM-TAL	Myofibroblast
5.48107	7.74788	OMCD-PC	PT Injured
1.33	12.6906	OMCD-IC-A	CNT Injured
5.59861	8.16212	OMCD-PC	Memory B Cell
6.74761	7.68686	CCD-PC	TAL Inflammatory
-2.14855	-2.36356	dPT	Myofibroblast
-1.58932	-0.823543	dPT	PT S2
-10.1432	4.84771	EC-LYM	Myofibroblast
-12.8226	4.47647	EC-GC	cIC-A
6.6626	6.24778	CNT-PC	PT S1
-3.36577	-5.4436	PT-S3	DCT1
3.16605	8.3646	IMCD	ATL
10.3092	-4.93078	C-TAL	TAL Injured
2.43666	1.53734	dC-TAL	PT Injured
5.95607	-6.73853	dATL	cIC-A
-2.78507	-3.42168	PT-S1	ATL
-4.2098	-2.72676	PT-S1	PT S1
-8.06748	0.538147	MYOF	mTAL
8.84566	1.64616	DCT1	mTAL
6.68931	5.7785	CNT	cTAL2
3.48183	-7.24438	DTL1	Podocyte
1.29826	11.4963	tPC-IC	cTAL2
-2.61994	-3.71881	PT-S1	PT S3
5.89331	-7.25923	ATL	cTAL1
6.08619	-4.46665	aTAL1	mTAL
-10.2528	-3.16975	M-FIB	cIC-A
-12.6666	1.52795	EC-PTC	Memory B Cell
-4.19661	-2.84508	PT-S1	Pericyte
11.3512	-6.89424	M-TAL	Effector Tc Cell
10.2568	-4.52452	C-TAL	TAL Injured
2.82551	4.89376	PapE	PT S2
7.45336	-3.78136	aTAL1	PT S2
-13.0391	0.727371	EC-AVR	mTAL
1.44528	-5.81881	DTL2	PT S2
-2.66875	-3.50601	PT-S1	Myofibroblast
1.08315	2.84828	dM-TAL	mTAL
-12.9982	0.598759	EC-AVR	Peritubular Capillary Endothelia
1.44928	1.88622	dM-TAL	DCT2
-9.78676	-4.7527	M-FIB	mTAL
-0.74155	13.217	CCD-IC-A	IC-A Injured
-9.10457	-1.33264	FIB	TAL Inflammatory
-10.1049	-3.11531	M-FIB	TAL Inflammatory
11.0097	-7.03408	M-TAL	CNT Injured
-4.55069	2.00434	POD	Myofibroblast
10.407	-7.08501	M-TAL	mTAL
-10.0362	-4.68279	M-FIB	PT S3
-0.363869	12.6093	dC-IC-A	cIC-A
10.8368	-7.1273	M-TAL	mTAL
6.83058	-4.08573	aTAL2	DCT2
8.03939	-2.76607	MD	cTAL2
6.59884	5.90914	CCD-PC	mTAL
6.12371	-7.93548	ATL	cPC
-10.0829	-3.14069	M-FIB	Myofibroblast
-11.5926	1.3129	dEC-PTC	Macula Densa
-1.12549	3.59049	N	cTAL1
-0.420033	12.3178	dC-IC-A	PT Injured
2.1076	-7.09272	DTL2	Peritubular Capillary Endothelia
-12.542	1.90773	EC-PTC	mTAL
-0.3065	1.4915	dPT/DTL	DCT1
-9.14838	-3.99321	M-FIB	Peritubular Capillary Endothelia
-1.11778	-2.75415	dPT	CNT
-7.53197	1.35191	MYOF	Peritubular Capillary Endothelia
5.57417	6.51328	dOMCD-PC	mPC
10.4937	-6.93024	M-TAL	ATL
-1.88757	-2.66132	dPT	Endothelia Glomerular
11.212	-6.73383	M-TAL	PT S2
6.68012	4.67033	PL	TAL Inflammatory
0.957636	2.0968	dM-TAL	PC Injured
-9.57525	-5.32785	M-FIB	Podocyte
3.41384	-7.90487	DTL1	ATL
6.45198	4.46311	CNT	ATL
-0.680858	12.8443	CCD-IC-A	PC Injured
-2.66632	-6.61354	PT-S3	cTAL2
4.04074	-7.81347	DTL3	PT Injured
-7.02776	5.04264	MAC-M2	Myofibroblast
-9.70603	-4.71622	M-FIB	PT Injured
-12.1956	4.33022	EC-GC	CD16 Monocyte
-3.11158	5.17551	NKT	TAL Injured
1.27027	12.8812	OMCD-IC-A	Myofibroblast
10.9361	-6.0269	M-TAL	TAL Inflammatory
-8.54022	-0.343336	MYOF	Memory B Cell
-9.17029	0.548747	aFIB	Ascending Vasa Recta
2.36526	2.79364	dC-TAL	mTAL
3.13911	8.34174	IMCD	IC-B
7.68807	4.97747	CNT	mPC
-3.3316	-5.53183	PT-S3	Memory B Cell
-1.88581	-5.86432	PT-S3	DTL
2.53901	7.98852	IMCD	DCT1
-13.6692	-0.19559	EC-AVR	Podocyte
-5.44527	4.54443	ncMON	vSMC
2.09727	8.46088	IMCD	TAL Injured
11.0255	-6.3636	M-TAL	cTAL1
8.62907	3.14604	DCT2	CNT Injured
10.9241	-4.80651	C-TAL	PT Injured
3.45014	-7.79022	DTL1	Myofibroblast
-3.61062	-5.84618	PT-S3	mPC
-2.98189	-3.9497	PT-S2	CNT Injured
1.58757	1.24944	dC-TAL	Macula Densa
9.12775	1.86169	DCT1	PT Injured
1.7278	2.45221	dM-TAL	mTAL
1.55012	-6.75463	DTL2	IC-A Injured
-12.5212	4.3661	EC-GC	PT S2
3.23634	8.37354	IMCD	Macrophage Activated
5.9529	7.81233	OMCD-PC	Ascending Vasa Recta
6.51264	6.87019	CCD-PC	PT Injured
-15.4851	2.23795	EC-AEA	mTAL
11.3504	-6.63358	M-TAL	mTAL
1.4034	2.76627	dM-TAL	TAL Inflammatory
-2.15589	-4.44819	PT-S2	DCT1
9.77434	-4.81415	C-TAL	Myofibroblast
-2.66348	-3.02362	PT-S1	Myofibroblast
6.1272	6.00145	CNT-PC	PT S2
11.5925	-6.78036	M-TAL	TAL Inflammatory
-8.00976	-2.23635	dPT	PT S2
-3.74165	-4.31617	dPT	mTAL
10.4916	-4.34384	C-TAL	PT Injured
10.7875	-7.08134	M-TAL	mTAL
7.56152	5.59231	CNT	PT Injured
-11.8319	2.23522	EC-PTC	PT Injured
3.20462	-2.31206	PEC	ATL
-12.4318	4.58353	EC-GC	cPC
6.8845	7.12755	CCD-PC	mIC-A
2.76293	8.20047	IMCD	cPC
-9.22166	0.745678	aFIB	DCT Injured
3.56701	-7.46011	DTL1	PT S2
4.75075	-6.30886	dATL	Peritubular Capillary Endothelia
10.7374	-5.22561	C-TAL	Ascending Vasa Recta
2.98157	7.56094	IMCD	Endothelia Glomerular
-3.41979	-6.36128	PT-S3	PC Injured
5.05826	-7.60608	DTL3	PT S2
-4.30556	-2.4489	PT-S1	PC Injured
-2.68867	-3.71316	PT-S2	mTAL
-12.6009	4.37965	EC-GC	DCT Injured
5.79232	7.62791	OMCD-PC	ATL
-1.33187	10.425	IC-B	PT Injured
-6.91636	5.41817	MAC-M2	PT Injured
-13.0035	-0.530601	EC-AVR	PT S1
-0.194263	1.90686	dPT/DTL	Pericyte
7.39953	2.67257	DCT1	DCT1
3.21235	-1.96831	PEC	PC Injured
7.44443	4.57318	CNT	ATL
-12.9837	-0.132691	EC-AVR	mIC-A
-12.9389	4.04898	EC-GC	PT Injured
-9.2584	-0.935726	FIB	PT S2
-10.0158	-2.27929	M-FIB	TAL Injured
1.44334	0.684475	dM-TAL	ATL
-3.22316	-6.58424	PT-S3	Myofibroblast
-3.04323	-2.83146	PT-S1	Peritubular Capillary Endothelia
-1.92057	-3.56631	dPT	PT Injured
-6.89517	1.71439	VSMC	PT S3
-12.7761	1.91563	EC-PTC	mTAL
2.41166	2.05606	dM-TAL	cTAL1
-2.72341	-0.0244795	SC/NEU	TAL Inflammatory
11.0116	-6.49186	M-TAL	ATL
-7.62577	-1.13483	dFIB	Ascending Vasa Recta
6.74892	7.43833	CCD-PC	DTL
-12.4348	3.83984	EC-GC	PT S1
-9.42466	0.610183	aFIB	mTAL
-12.9741	-0.0581736	EC-AVR	Ascending Vasa Recta
1.60578	2.21294	dM-TAL	TAL Inflammatory
2.98884	2.19717	dM-TAL	Myofibroblast
10.8612	-7.71887	M-TAL	cIC-A
5.88394	-7.52861	ATL	Myofibroblast
10.053	-3.11095	C-TAL	Myofibroblast
-0.843146	13.5902	CCD-IC-A	mTAL
-4.38723	2.28473	POD	PT Injured
2.7116	-6.49809	DTL2	Podocyte
-1.94378	-4.87289	dPT	mTAL
-3.88157	-4.47457	PT-S2	Myofibroblast
-4.31005	2.44355	POD	IC-A Injured
-3.31043	-4.16412	PT-S2	mTAL
3.07869	2.10415	dM-TAL	TAL Injured
-0.85368	0.816035	dPT	TAL Injured
3.52682	-7.40393	DTL1	PC Injured
8.52503	-3.34698	aTAL1	ATL
6.00823	-3.33299	aTAL1	Myofibroblast
9.5751	-3.19645	C-TAL	Ascending Vasa Recta
1.60625	2.08167	dM-TAL	Monocyte Transitioning
-2.52875	-4.36948	dPT	cIC-A
7.33704	-2.71709	MD	DTL
10.8545	-7.71356	M-TAL	Peritubular Capillary Endothelia
-3.38598	6.26686	T	PT S3
-8.59162	-1.64834	FIB	Myofibroblast
-12.4771	1.42713	EC-PTC	PT Injured
-7.46111	0.2177	MC	vSMC
-3.82047	-2.23456	PT-S1	CNT Injured
-2.34276	-4.18251	cycPT	mTAL
2.31418	1.0596	dC-TAL	PT S2
-13.2541	0.577242	EC-AVR	cTAL1
5.10619	8.41746	OMCD-PC	PT Injured
9.81691	-4.59083	C-TAL	Memory B Cell
-9.9055	-3.28682	M-FIB	Myofibroblast
0.571292	13.3033	OMCD-IC-A	ATL
5.71249	4.45813	dCNT	CNT Injured
-12.7129	1.17331	EC-PTC	PT Injured
-1.35744	0.109913	dPT	IC-A Injured
-0.431573	12.6176	CCD-IC-A	PT S3
11.1541	-5.42137	M-TAL	ATL
6.41569	7.8193	CCD-PC	Memory B Cell
2.08519	1.91455	dC-TAL	Myofibroblast
-2.43108	-6.17227	PT-S3	Peritubular Capillary Endothelia
-0.00696648	13.4171	CCD-IC-A	PT Injured
-3.46032	-6.38718	PT-S3	mIC-A
-12.3163	1.72034	EC-PTC	mTAL
-4.13915	2.62229	POD	Myofibroblast
2.2306	-6.52417	DTL2	PT Injured
11.2782	-5.49114	C-TAL	PEC
-12.8871	1.30286	EC-PTC	Memory B Cell
-14.9987	1.9118	EC-DVR	PC Injured
-1.40673	0.913902	dPT/DTL	CNT
-2.81478	6.26382	T	PT Injured
-0.335992	13.6163	CCD-IC-A	PT Injured
11.0597	-6.76581	M-TAL	PC Injured
5.72778	6.87931	dOMCD-PC	Ascending Vasa Recta
-5.03056	7.21883	B	CD16 Monocyte
6.88533	6.63739	CNT-PC	PC Injured
-3.93018	-4.05905	PT-S1	mTAL
-4.15143	-2.76943	PT-S1	DCT2
-12.7696	4.04701	EC-GC	mTAL
11.5819	-5.96093	M-TAL	ATL
-6.96069	-0.489145	VSMC/P	PT S3
-14.2699	2.2138	EC-DVR	PT S2
-1.23015	-1.19489	dPT	mTAL
8.81289	-2.18909	MD	DCT1
-2.85174	-5.05415	PT-S2	ATL
11.3552	-6.29046	M-TAL	ATL
9.00702	-2.74163	MD	Endothelia Glomerular
8.20311	3.75758	DCT2	PC Injured
3.20467	-7.57321	DTL1	PT Injured
-9.24057	-3.43147	M-FIB	PC Injured
5.10434	-7.05888	DTL3	Peritubular Capillary Endothelia
-1.12841	-2.4466	dPT	mTAL
-0.857114	13.2637	CCD-IC-A	mTAL
1.72194	2.83968	dM-TAL	PT Injured
6.16784	8.08878	CCD-PC	cTAL1
4.4322	6.33824	dOMCD-PC	PT S1
-2.30929	-3.47992	dPT	CNT
-4.29749	2.21537	POD	mTAL
2.99684	-7.59656	DTL2	Myofibroblast
-12.8756	0.0248283	EC-AVR	PT S2
4.89107	-7.84965	DTL3	cTAL2
10.4539	-3.7488	C-TAL	mTAL
-15.1639	2.46395	EC-AEA	CNT
-9.57109	-5.54719	M-FIB	Peritubular Capillary Endothelia
6.0583	7.94733	OMCD-PC	PEC
-3.51459	-4.51667	PT-S2	Endothelia Glomerular
-4.03694	3.04647	POD	cPC
-0.953359	-2.20962	dPT	PC Injured
-4.07544	-2.99971	PT-S1	PT Injured
3.18611	1.9706	dM-TAL	ATL
-3.32464	-6.48571	PT-S3	TAL Inflammatory
5.37772	-7.0297	ATL	ATL
6.54774	8.12863	CCD-PC	mTAL
-9.65235	-1.24644	FIB	PC Injured
2.87161	8.43461	IMCD	PT S3
3.09088	8.49114	IMCD	DTL
-10.095	4.88049	EC-LYM	PT S2
-8.56754	-1.22771	FIB	PT S1
-4.88127	7.4898	B	Endothelia Glomerular
-3.96938	-5.40119	PT-S1	CNT
8.30166	2.63975	DCT1	IC-B
10.6799	-6.39924	M-TAL	Macrophage Activated
-12.8138	1.931	EC-PTC	Ascending Vasa Recta
-9.68348	-4.67172	M-FIB	PT Injured
-14.5853	3.09592	EC-AEA	DCT Injured
7.68184	3.59117	DCT2	PEC
9.25535	-6.24385	dM-TAL	DCT2
7.90031	4.89508	CNT	Ascending Vasa Recta
10.1724	-3.22933	C-TAL	Endothelia Glomerular
-12.5428	4.55191	EC-GC	Myofibroblast
5.14133	8.29014	OMCD-PC	Myofibroblast
-12.665	2.29552	EC-PTC	mTAL
-2.78899	-1.5978	dPT	PT S3
-0.740355	0.872984	dPT	PT Injured
-12.839	0.703899	EC-AVR	PT S2
-4.24698	-3.27323	PT-S1	vSMC
9.1412	2.28846	DCT1	Peritubular Capillary Endothelia
-3.51095	6.8255	T	PT Injured
8.10708	-3.20755	aTAL1	mTAL
-0.624043	0.629739	dPT	ATL
11.4232	-6.88718	M-TAL	mTAL
-3.19758	5.28868	NKT	Myofibroblast
-2.38643	-4.20471	dPT	TAL Inflammatory
-9.43576	-1.74257	FIB	Peritubular Capillary Endothelia
8.03434	4.86276	CNT	Myofibroblast
-1.75019	-2.92822	dPT	Ascending Vasa Recta
9.13156	-3.85508	C-TAL	TAL Injured
6.24935	7.73667	CCD-PC	TAL Inflammatory
-0.173522	0.814763	dPT	mTAL
5.07482	8.06341	OMCD-PC	TAL Inflammatory
-3.38042	2.74189	POD	cTAL2
6.45465	6.93057	CCD-PC	cIC-A
-3.01642	6.11107	T	PT Injured
-6.39931	0.266496	VSMC/P	Podocyte
-14.8178	2.99811	EC-AEA	ATL
-9.66362	-4.04983	M-FIB	PT S2
-9.73401	-4.90788	M-FIB	PT S2
6.92948	4.71145	CCD-PC	Podocyte
8.45712	2.57664	DCT1	PT S2
-7.16359	4.35049	MAC-M2	mTAL
-8.44908	-2.05374	FIB	PT Injured
-9.20136	0.618976	aFIB	ATL
1.21374	2.80099	dM-TAL	TAL Injured
10.4366	-3.67364	C-TAL	TAL Inflammatory
-6.5677	0.779902	VSMC/P	cTAL2
4.2413	4.61257	dCNT	ATL
-3.02727	-2.6856	PT-S1	PT S2
-9.42816	0.836622	aFIB	TAL Injured
11.465	-6.35253	M-TAL	mTAL
-6.63951	-0.167756	VSMC/P	Œ≥Œ¥ T Cell
-9.89712	-3.09519	M-FIB	Myofibroblast
-2.05667	-3.09387	dPT	Peritubular Capillary Endothelia
-10.0595	-2.58702	M-FIB	Pericyte
-4.22396	-5.28469	PT-S3	PT S1
-0.028811	1.86753	dPT/DTL	PT S2
-3.30982	-3.00391	PT-S1	TAL Inflammatory
2.97379	-2.30972	PEC	Ascending Vasa Recta
0.932587	1.81038	dPT/DTL	PC Injured
10.5192	-3.54684	C-TAL	cTAL2
-3.10456	5.46222	NKT	Myofibroblast
-8.40832	-1.66723	MYOF	cIC-A
3.14416	2.21813	dM-TAL	DCT Injured
-14.6464	1.7083	EC-DVR	Ascending Vasa Recta
-8.89802	-3.21237	M-FIB	PT S3
-9.63253	-5.52475	M-FIB	cIC-A
11.2664	-4.97329	C-TAL	mTAL
-11.3995	3.14347	EC-GC	PT Injured
-1.53337	-0.669526	dPT	PT Injured
-4.07523	2.86231	POD	PT Injured
-0.734979	-1.97536	dPT	PT S3
10.1429	-4.80379	C-TAL	PEC
9.02955	-6.20494	dM-TAL	cIC-A
-3.9194	-3.74655	PT-S1	PT S3
1.4496	1.77609	dM-TAL	Peritubular Capillary Endothelia
2.99417	1.87069	dM-TAL	PT Injured
0.969806	1.70065	dPT/DTL	Podocyte
0.782686	0.0945816	CCD-PC	DTL
9.1042	1.6633	DCT1	mTAL
-9.96483	-5.07898	M-FIB	Ascending Vasa Recta
11.2192	-6.00159	M-TAL	Peritubular Capillary Endothelia
-2.07844	-3.65734	dPT	PT Injured
10.293	-6.5217	M-TAL	PT Injured
-0.816662	-2.26863	dPT	mIC-A
5.20328	8.01875	OMCD-PC	mTAL
-8.24903	-0.252344	MYOF	PC Injured
10.8178	-7.03517	M-TAL	PT S1
-1.94958	-3.44373	dPT	Endothelia Glomerular
8.82424	-2.25192	MD	CNT
8.17443	3.92398	DCT2	PT S2
-12.2774	4.25046	EC-GC	PT S2
-9.96139	-2.98674	M-FIB	Endothelia Glomerular
5.77673	-3.4532	aTAL1	mTAL
-8.12321	0.734269	MYOF	vSMC
-0.00990863	13.4125	CCD-IC-A	Peritubular Capillary Endothelia
3.12931	-7.71798	DTL1	PT Injured
6.06398	7.53987	CCD-PC	Macula Densa
2.23493	2.37689	dM-TAL	PT S2
5.15728	7.19551	dOMCD-PC	mTAL
3.12043	8.41959	IMCD	TAL Injured
-1.06943	-1.62757	dPT	DCT2
11.4308	-5.55935	C-TAL	ATL
2.29807	1.67687	dC-TAL	Myofibroblast
1.31679	-5.43343	DTL2	ATL
7.20845	5.21947	CNT	PT S2
8.25952	-3.40718	aTAL1	cIC-A
8.77183	-3.41907	aTAL1	mTAL
10.9389	-4.08088	C-TAL	PC Injured
1.26248	2.81889	dM-TAL	mPC
-3.43989	-2.5579	PT-S1	PT S2
-8.16072	1.02347	MYOF	Podocyte
6.81601	3.22749	DCT1	ATL
-3.46088	-5.78651	PT-S3	Ascending Vasa Recta
7.41142	2.74554	dDCT	ATL
9.77384	-3.95167	C-TAL	cTAL2
-1.9972	-4.72325	dPT	Descending Vasa Recta
-0.568902	13.0902	CCD-IC-A	Myofibroblast
-3.36853	-3.73566	PT-S2	cPC
5.79849	-3.50572	aTAL1	PT S1
3.28408	1.98672	dM-TAL	Podocyte
-8.73823	-1.9779	FIB	PT Injured
6.29576	-3.71012	aTAL1	PT Injured
-12.1211	2.64228	EC-PTC	mTAL
-8.84328	-1.55622	FIB	PT S3
-9.59969	-5.38382	M-FIB	Memory B Cell
10.7064	-6.32232	M-TAL	cPC
3.08627	7.56139	IMCD	Myofibroblast
-9.74493	-2.51879	M-FIB	PC Injured
9.19971	-6.22182	dM-TAL	PC Injured
2.04923	-6.72325	DTL2	PT Injured
5.61744	-7.36973	ATL	Myofibroblast
-8.05878	0.906106	MYOF	Memory B Cell
-4.17972	1.73015	POD	cTAL1
-0.330412	12.7948	CCD-IC-A	PT S2
2.51961	-6.57203	DTL2	DCT Injured
-5.64645	0.766161	dVSMC	mTAL
-2.35232	-6.5328	PT-S3	Peritubular Capillary Endothelia
11.3287	-5.90926	M-TAL	Myofibroblast
-9.49332	-4.66093	M-FIB	Descending Vasa Recta
-9.68588	-5.12517	M-FIB	DCT1
-0.543072	1.43531	dPT/DTL	mTAL
8.23054	-4.03981	aTAL1	CNT
-0.540714	-1.76945	POD	cTAL2
5.80674	-7.2863	ATL	Endothelia Glomerular
-7.88831	4.86466	MAC-M2	cPC
-9.50103	-1.73741	FIB	Peritubular Capillary Endothelia
10.8391	-6.27901	M-TAL	PT S3
-9.41822	-1.42567	FIB	PT Injured
2.25925	3.45769	dIMCD	Ascending Vasa Recta
5.6164	-6.71962	ATL	PT S2
-2.05072	-3.48776	dPT	DCT1
[truncated: 170,848 more rows]

## Sheet: Figure 2e
UMAP1	UMAP2	HAVCR1/VCAM1	CCL2/CXCL1
-0.41116	0.708914	5.40295885761948e-07	4.65199898375431e-05
0.786616	-5.16498	1.24706711186896e-05	0.000102167
-10.0553	-3.46405	7.34400871823089e-09	5.07139354640708e-05
8.58308	-2.34208	3.64967282716717e-08	1.1458219524465e-06
-3.23308	5.39445	1.06984491561297e-08	7.42010861055809e-08
1.07768	11.8641	2.16113042238159e-09	2.34069550532398e-07
-15.2659	2.2263	2.84835099749284e-08	5.80960686587319e-05
-9.91083	-3.56225	8.6466472541945e-09	6.80703289940508e-05
-9.96272	-3.02284	1.7856941875138e-08	7.27983858923741e-05
10.7225	-6.55573	6.68384670097713e-09	1.55391676315496e-06
0.415669	13.667	3.43407127989608e-09	6.49365095200687e-07
-1.16379	1.22579	3.24739445881768e-07	9.96639776941117e-06
8.55996	-2.07015	2.70961650554826e-08	6.73303499399058e-07
0.7868	2.34782	4.66031512691546e-07	4.50132252756504e-05
-13.4215	0.538819	6.36495862638897e-08	4.98470019027144e-05
-2.89788	-1.67957	4.1083827581793e-07	1.67220192330648e-06
-7.56893	4.8289	1.57799996718758e-08	1.30049358257748e-05
-1.52085	0.224141	2.97230114124034e-07	4.20481546324379e-06
2.10076	-6.71092	1.35521744431619e-06	2.57066221528616e-06
-12.9406	-0.177909	4.25410533737871e-08	4.59044921833233e-05
1.27512	12.9235	2.58138544545283e-09	5.21315572470626e-07
-13.3199	0.738798	7.62437467232204e-08	5.06540930468661e-05
5.82342	-3.83345	2.42853986485408e-07	7.7481024498957e-05
-13.4293	3.14248	6.60307027471545e-08	7.5698709734989e-06
-7.38641	5.13189	1.99165122468917e-08	1.83534613892465e-05
-7.22262	5.28651	1.99165122468917e-08	1.83534613892465e-05
-12.9321	-0.27194	4.25410533737871e-08	4.59044921833233e-05
2.5503	-7.54643	2.55970185358085e-07	8.54206153958176e-07
-9.09927	-3.60553	1.10771820878592e-08	7.64395589150754e-05
0.328529	13.5618	3.70767586816137e-09	7.43133149542234e-07
-1.19088	0.526651	3.54816381513771e-07	8.90032165109223e-06
-12.8221	0.618586	8.02147161992199e-08	6.22764020825678e-05
0.95274	12.8391	3.202524538737e-09	7.08594194432658e-07
-12.6862	0.902137	1.13177743753763e-07	5.68615112578337e-05
10.2864	-6.56869	7.27314186475122e-09	1.69248535646842e-06
-15.4572	2.86977	2.35910762410603e-08	2.64766673293484e-05
2.12695	-7.36292	4.26622897919068e-07	8.69126377079282e-07
-0.909512	3.4933	6.18238150911547e-08	1.20567768909889e-06
-4.19817	2.43934	9.19866603121583e-09	1.75207587176131e-07
-1.24694	0.383777	3.62645250378341e-07	7.26847283247197e-06
5.9335	-5.46417	1.39849347630238e-07	1.0243392874931e-05
3.90681	-6.43413	5.39402156640375e-07	4.3287091295832e-06
-0.375121	-5.30998	7.87499951137674e-06	1.16495727703954e-05
2.34093	-7.40595	3.88521671909788e-07	1.22081726093745e-06
-6.36673	5.50837	2.56117782151024e-08	1.44513006611536e-05
5.60031	7.22131	8.22008274729748e-09	7.36241860115052e-06
3.02196	2.03364	1.77376636298085e-07	2.33766388482496e-05
11.6244	-6.43099	5.71112063569748e-09	8.06557049621969e-07
8.8129	-2.58549	4.30292742010839e-08	1.42209877096796e-06
-12.816	0.354572	6.63879568911134e-08	6.0832073130419e-05
8.35959	-3.03573	7.48068081280488e-08	4.90397518758735e-06
0.218125	-4.69903	1.46896142977171e-05	0.000113611
-13.0052	-0.542202	2.53303869466816e-08	2.19174832819309e-05
6.45034	-2.98145	1.32955084366459e-07	3.01569850046309e-05
3.99023	-7.00589	1.838375080491e-07	4.43049922953501e-06
-13.1886	1.0605	9.98571524536394e-08	5.72569922555271e-05
-3.70386	-2.46433	3.46150139552388e-07	5.02045190852392e-06
-1.73206	-5.90858	1.69377320249834e-06	9.54577193316924e-07
-4.09898	-4.18259	4.90939618244112e-07	1.58171670196807e-06
10.6201	-6.97276	3.98997828865349e-09	9.37623984094948e-07
3.00636	2.11133	1.77376636298085e-07	2.33766388482496e-05
2.1356	-4.24735	1.20496851907757e-05	0.000804781
4.27517	-4.24356	1.19162553720904e-06	4.60674141037313e-05
-12.9439	-0.288991	3.30951968203686e-08	3.38566692436285e-05
3.87167	-6.70456	4.15030133720524e-07	4.31912396167043e-06
-3.74275	-6.18034	2.57013524025864e-07	1.0625376244619e-06
-9.96214	-3.58528	8.6466472541945e-09	6.80703289940508e-05
1.7432	-3.91871	1.52344495650451e-05	0.000818514
0.783035	13.3989	3.43085193304114e-09	7.21470415089442e-07
8.52846	-1.98377	1.93059684654016e-08	3.59834975634327e-07
-3.75078	-3.13076	5.35936728087621e-07	4.98696870646635e-06
0.135377	13.6968	3.70767586816137e-09	7.43133149542234e-07
11.1763	-6.79893	4.7962766135491e-09	1.00569308249166e-06
9.34674	-3.94564	6.72882689422239e-08	3.17830480992819e-06
-1.33242	1.8209	1.94628013310425e-07	3.44466239185762e-06
-14.2277	1.88617	7.49885887832963e-08	8.53234602681717e-05
-12.9766	0.0327061	5.36933283495045e-08	5.54301068745465e-05
-14.4918	2.42071	5.86881861359898e-08	7.51583707427024e-05
5.79932	7.94671	6.10178909311272e-09	4.55705403541508e-06
-1.04919	0.433184	3.54816381513771e-07	8.90032165109223e-06
10.6966	-5.46731	1.75793555423141e-08	3.05488497141539e-06
-9.9419	-1.57427	7.63589034028944e-08	7.04169123456215e-05
11.2894	-5.47754	1.25045948048459e-08	2.08648833245196e-06
-1.13385	1.35718	3.05358889754888e-07	8.87330170263817e-06
-13.145	-0.277707	2.85111984247426e-08	3.25396727271077e-05
-3.8359	-2.17126	2.10476837669766e-07	3.68704053092458e-06
4.48392	6.21696	4.50159212185585e-09	7.44396167678743e-06
6.17247	7.63966	7.49646792316682e-09	5.07237956132372e-06
4.84294	-6.76952	1.10168957011065e-07	5.33709145970271e-06
0.83068	13.2503	3.71310331203746e-09	8.81887345532816e-07
-3.5366	-4.01139	9.56221449147082e-07	2.71952022333847e-06
10.9549	-6.73056	6.68384670097713e-09	1.55391676315496e-06
-2.96575	7.1244	1.23128104866423e-08	1.37556414521775e-06
-13.0148	2.02605	1.33701607676422e-07	4.00063535399372e-05
-9.05921	-1.84431	7.77737166943729e-08	0.000137034
-0.768037	4.40003	1.40644057177311e-08	3.56056521351346e-07
2.79973	2.33016	2.17193791894029e-07	3.16302382826521e-05
-0.892097	4.50569	9.65686175885474e-09	2.33786047007667e-07
-12.8531	0.222782	6.63879568911134e-08	6.0832073130419e-05
7.15994	6.26464	1.14565873062761e-08	3.85155399871906e-06
2.70891	2.36165	2.17193791894029e-07	3.16302382826521e-05
-3.7158	-2.34877	3.46150139552388e-07	5.02045190852392e-06
3.55553	-7.60909	1.44506232405921e-07	2.3481266627823e-06
9.34916	3.12289	1.26898753145792e-08	9.68471442423073e-07
5.21411	6.83274	8.10207753768302e-09	8.38853104355426e-06
-9.75394	-2.6963	3.26313185944731e-08	7.62300565576209e-05
2.28608	-3.64057	1.11966574312714e-05	0.000786732
4.72504	6.70579	5.48508285113632e-09	8.33462619839468e-06
-8.98267	-3.66567	7.40483555537982e-09	7.01445885995975e-05
5.49957	8.01765	4.65086453642086e-09	3.66504014252929e-06
-9.67687	-1.38159	8.92813418848195e-08	7.87362754777801e-05
3.02982	2.20301	1.70876165419702e-07	2.24946105158783e-05
-12.6543	1.21379	1.24984026839645e-07	5.47094989354357e-05
-13.1224	2.24408	1.21176943480571e-07	3.67911765253947e-05
7.77639	-3.60489	1.05315183946181e-07	1.78953166056312e-05
-9.61695	-1.06755	9.0564748336306e-08	5.92220734318571e-05
0.577759	1.63902	6.00944760074975e-07	9.019345944331e-05
6.59257	-2.99399	1.16806991097674e-07	2.7750223302279e-05
-13.197	2.46064	1.11019620223645e-07	2.68523190787907e-05
-9.7538	-4.17371	2.54061447426344e-09	5.42987880494956e-05
11.0821	-5.333	1.6958377870278e-08	2.79645300873082e-06
-13.1028	-0.11872	3.72541491964958e-08	4.37949668796413e-05
-13.2901	0.0503327	4.7673706678237e-08	5.25149672209141e-05
-3.95506	-3.10224	3.86015428877361e-07	4.47629219819683e-06
10.3559	-5.57338	2.24590789379824e-08	3.06920534353038e-06
5.37336	7.58141	5.8069335877939e-09	5.75931139153149e-06
-9.7622	-3.77132	5.81746437593715e-09	6.4111295398711e-05
11.654	-6.62297	4.67136863649247e-09	6.49579815048141e-07
-0.0372693	0.81663	5.80969872728828e-07	6.52882807558788e-05
-7.40058	-1.98919	4.93688609965633e-08	1.9506964330289e-05
6.4501	8.02088	5.19811633127443e-09	2.77721369616532e-06
11.0772	-6.52636	6.14486055101752e-09	1.28685995717081e-06
-12.949	0.359657	6.63879568911134e-08	6.0832073130419e-05
11.0396	-7.00411	3.63634439927537e-09	7.25489800518323e-07
2.49124	1.67183	2.87167067690175e-07	4.72242364193171e-05
-6.40914	1.0062	1.72656659225195e-08	7.26274818342999e-07
-10.5776	-0.89235	5.9434418192622e-08	7.0528278002975e-06
3.84622	-6.35205	5.39402156640375e-07	4.3287091295832e-06
-3.40411	-5.31509	7.0359322914896e-07	2.15498637843257e-06
0.449702	13.0667	4.34745171499272e-09	1.10553359129357e-06
1.55404	3.07744	2.04742169071985e-07	1.62712997791898e-05
10.138	-3.04829	2.98051826237615e-08	1.104378427451e-06
3.13162	2.26649	1.70876165419702e-07	2.24946105158783e-05
11.2536	-6.03844	9.5632545130533e-09	1.66620251592691e-06
-0.281898	13.7232	3.7123076991296e-09	7.03091997549744e-07
-13.074	-0.102192	3.72541491964958e-08	4.37949668796413e-05
6.82792	-3.0441	1.05319341000655e-07	2.35178281324124e-05
0.720918	-5.51783	8.34426372475187e-06	2.79312208573776e-05
8.42395	-2.05676	2.92777558279872e-08	8.01346543529535e-07
9.90028	-6.73222	7.36410330049016e-09	1.53701639231993e-06
-15.6436	2.75489	1.93771874574594e-08	2.69906516861127e-05
11.5484	-5.82409	9.02740399925427e-09	1.35040899219399e-06
-2.75808	-0.0576621	8.78147156371583e-08	2.32214000118742e-07
6.31052	7.66788	7.52801430318666e-09	4.40286322565357e-06
3.27201	-6.64114	6.75204205146335e-07	3.5319166130518e-06
1.06081	13.1234	3.11738987932531e-09	6.69178832101003e-07
-3.85493	-6.2916	1.89784529925884e-07	7.64918652326545e-07
1.78077	1.71856	4.22312649029368e-07	8.01938961567928e-05
-9.84381	-2.95828	1.7856941875138e-08	7.27983858923741e-05
1.0645	13.2587	3.11738987932531e-09	6.69178832101003e-07
3.37842	-7.25346	2.51031409627349e-07	2.54886259097891e-06
3.67859	-7.87629	6.39338322278362e-08	9.87916525040022e-07
4.76423	-7.44253	6.06050277212523e-08	3.10099807190493e-06
3.71813	-6.98426	2.32680645334721e-07	3.99373340653606e-06
-13.4285	-0.119824	3.1607394659247e-08	3.66532686874317e-05
6.03635	7.84937	6.35966513811517e-09	4.19079972157128e-06
-12.7257	1.26817	1.24984026839645e-07	5.47094989354357e-05
11.2866	-6.25224	8.11748398559961e-09	1.41634318916e-06
-13.8703	2.42476	8.2963211787424e-08	5.60110129799564e-05
5.87775	-3.51906	2.31154655469579e-07	6.18080849535827e-05
1.91625	-6.21648	2.96417204827489e-06	6.57943069568266e-06
1.6255	-6.76436	1.09840750973549e-06	9.54905068856158e-07
1.38549	-4.79457	1.3783736921217e-05	0.000279014
-2.89923	6.01596	1.29636508943583e-08	4.59403595710903e-07
-14.5922	2.11978	6.20537719723378e-08	9.43214121255406e-05
-1.11507	1.89638	2.50050822268146e-07	6.00504646767698e-06
10.372	-6.22888	1.20869465653142e-08	2.30003290702595e-06
1.29569	12.6032	2.44370946498709e-09	4.56427863877439e-07
9.7788	-5.996	1.69586604488502e-08	1.91226288002607e-06
11.5981	-6.85241	3.71323811681313e-09	5.04952757765845e-07
-9.57853	-1.84257	6.86518436114422e-08	0.000109118
-0.926946	4.53437	9.65686175885474e-09	2.33786047007667e-07
3.08664	2.29409	1.70876165419702e-07	2.24946105158783e-05
-0.883658	4.53577	9.65686175885474e-09	2.33786047007667e-07
-3.9448	-2.63233	2.99225580165381e-07	5.16292575341552e-06
-1.16366	1.71126	2.80168508932487e-07	7.45807564072784e-06
-15.2737	2.60588	2.79145094281579e-08	5.12168726155692e-05
8.99742	-2.924	5.33015207745883e-08	2.00750348904488e-06
-10.1322	-2.97009	1.51244243762772e-08	5.33761291492155e-05
0.823611	13.5017	3.43085193304114e-09	7.21470415089442e-07
10.9775	-6.95424	4.7962766135491e-09	1.00569308249166e-06
0.347779	-3.74083	1.48824254102667e-05	0.000158046
10.6912	-6.01659	1.26596353013522e-08	2.48221161879507e-06
0.323694	13.2262	4.5313463781972e-09	1.16291893742656e-06
-4.28465	-2.78235	2.45907692897434e-07	4.15643108564689e-06
1.76759	-3.88829	1.36783143592143e-05	0.000875072
2.45899	-7.51476	2.55970185358085e-07	8.54206153958176e-07
11.0428	-6.25257	9.35288122029136e-09	1.84289589491292e-06
-0.750051	4.38415	1.68979154626262e-08	4.31933994825743e-07
-14.9336	1.96161	4.89812483950303e-08	9.02943684318305e-05
-13.2291	3.35134	5.53621645828842e-08	2.75190078150188e-06
-13.0497	-0.354905	2.85111984247426e-08	3.25396727271077e-05
6.0678	7.29037	9.56164946377285e-09	6.47614871540812e-06
8.12779	-3.66887	1.03728503631366e-07	1.36243783678698e-05
-10.0222	-2.93388	2.08050713429779e-08	5.36139055851269e-05
1.1008	12.9466	3.22836613535579e-09	7.3400765940413e-07
11.4231	-6.54143	5.45961197416067e-09	9.63195969459502e-07
3.25146	-7.30472	2.51031409627349e-07	2.54886259097891e-06
0.931263	12.8494	3.202524538737e-09	7.08594194432658e-07
11.4839	-6.69907	5.45961197416067e-09	9.63195969459502e-07
11.1267	-5.97399	1.11674480435899e-08	2.13529325788648e-06
8.9756	-2.44297	3.33065137590586e-08	9.33171507424027e-07
2.39342	-7.5738	2.55970185358085e-07	8.54206153958176e-07
2.80024	-6.96235	7.19964016495612e-07	2.50423571839751e-06
-3.31771	-6.46879	2.61322667917806e-07	9.46966293589841e-07
2.35578	-7.47268	2.55970185358085e-07	8.54206153958176e-07
11.4437	-5.804	1.10405201908745e-08	1.90410669957804e-06
2.44323	3.43557	1.14691269058929e-07	1.14917307251559e-05
0.330157	13.158	4.5313463781972e-09	1.16291893742656e-06
0.180648	13.742	3.70767586816137e-09	7.43133149542234e-07
-9.5833	-2.59081	3.69792419241676e-08	9.5798663885829e-05
11.2966	-5.83285	1.10405201908745e-08	1.90410669957804e-06
10.8509	-6.16483	1.04465889255994e-08	2.17525698437931e-06
-6.50803	-0.257134	2.83497486155983e-08	2.58848208180229e-06
11.2337	-6.68756	6.14486055101752e-09	1.28685995717081e-06
11.3102	-5.10907	1.51547476229875e-08	2.1552662308476e-06
2.53219	2.55824	2.44359571882575e-07	3.52419822985887e-05
5.18952	8.25221	3.31332028863559e-09	2.63456845226128e-06
-0.981616	1.9306	3.11699345729427e-07	1.03907180616698e-05
4.87265	6.21196	7.10140972510251e-09	8.03272097547346e-06
5.87172	8.18151	5.026528092252e-09	3.53782631048924e-06
6.10157	8.10258	5.21898472434191e-09	3.23926380885379e-06
-9.67463	-1.62082	7.78895601385065e-08	0.000105893
7.22029	2.80282	2.50629316159381e-08	4.28144520792685e-06
-9.16693	-1.22647	9.56840091156775e-08	9.490690231915e-05
5.90776	-4.20679	2.44452168975972e-07	8.42889397911895e-05
5.66969	-4.59889	2.20221294330262e-07	5.70941033062848e-05
6.4304	-3.38372	1.49391458037591e-07	4.71540018882872e-05
6.22627	7.62577	7.52801430318666e-09	4.40286322565357e-06
-15.4183	2.41136	2.79145094281579e-08	5.12168726155692e-05
-9.91047	-3.67256	5.81746437593715e-09	6.4111295398711e-05
7.46137	5.84372	1.18897729878793e-08	4.19689299110612e-06
10.0214	-6.70936	7.36410330049016e-09	1.53701639231993e-06
8.46526	-2.00531	1.93059684654016e-08	3.59834975634327e-07
-9.88891	-3.5694	8.6466472541945e-09	6.80703289940508e-05
0.0255124	12.9127	4.7917948013738e-09	1.1543910737282e-06
-0.775728	4.41672	9.65686175885474e-09	2.33786047007667e-07
10.6391	-5.55057	2.00730666924006e-08	3.19782442724984e-06
-12.6584	1.63269	1.38862745032659e-07	4.834330345831e-05
10.0906	-6.40458	9.7465403252662e-09	1.83960744427953e-06
1.21656	1.60649	5.41370215537685e-07	0.000104891
2.2456	-7.43749	2.7717542232299e-07	5.78175338820498e-07
2.62197	2.33807	2.17193791894029e-07	3.16302382826521e-05
10.4883	-6.00256	1.3989552461322e-08	2.63011019043855e-06
-0.0453224	-4.99384	1.05320818198567e-05	3.15646937618514e-05
-0.153	-5.79952	5.48675779499821e-06	4.54382783848105e-06
2.08819	-3.93834	1.18532082652342e-05	0.000850053
2.27065	-5.88047	3.52905782403408e-06	1.25163148215302e-05
0.604467	13.5192	3.89108198383341e-09	8.8991176239234e-07
-12.6945	1.55507	1.38862745032659e-07	4.834330345831e-05
-9.8752	-1.61842	6.95657468993385e-08	7.85697145411155e-05
-8.7547	-3.28965	1.63718254735182e-08	6.87672176121116e-05
-3.39855	6.12316	1.65013810440188e-08	6.30163106242779e-07
3.82133	-7.703	8.12950418883908e-08	1.85425789120391e-06
1.37442	-4.77323	1.3783736921217e-05	0.000279014
-0.564921	2.03819	3.30042064973777e-07	1.25235540584634e-05
5.91631	-3.52819	2.31154655469579e-07	6.18080849535827e-05
-15.448	2.59132	2.79145094281579e-08	5.12168726155692e-05
11.0151	-6.77038	4.7962766135491e-09	1.00569308249166e-06
5.97572	-3.80284	1.99033723865842e-07	8.31851041601894e-05
8.48189	-1.92584	1.93059684654016e-08	3.59834975634327e-07
3.04987	-7.71896	1.32911150075426e-07	1.05694364872684e-06
10.0955	-6.40854	9.7465403252662e-09	1.83960744427953e-06
2.69075	-7.23395	3.44342242064659e-07	1.62690176910763e-06
-12.7935	0.0255295	5.36933283495045e-08	5.54301068745465e-05
5.07563	7.25301	6.07271258811137e-09	7.56041011252815e-06
1.47037	-5.14549	1.19420204399473e-05	0.00016513
6.34361	-3.02788	1.32955084366459e-07	3.01569850046309e-05
11.1261	-6.96223	4.7962766135491e-09	1.00569308249166e-06
2.62168	2.22251	2.17193791894029e-07	3.16302382826521e-05
7.48101	-2.44452	4.83104464839453e-08	2.66161753678288e-06
-15.4084	2.17214	2.78945740393354e-08	5.75947571454261e-05
3.70735	-7.58361	1.18867848742406e-07	2.6784189526241e-06
2.21922	2.05747	3.4274877599009e-07	5.59537810196531e-05
4.76381	6.67737	5.48508285113632e-09	8.33462619839468e-06
-2.6754	-6.2999	5.22698763488589e-07	9.17916049078515e-07
-0.929691	-0.419319	4.88504699894126e-07	4.03234737028322e-06
9.63467	-6.56404	7.37990252769568e-09	1.27996573759562e-06
-12.6238	4.31343	1.65449251468818e-08	1.09505999795383e-07
9.38984	-2.56592	3.38549507880816e-08	9.52266263292915e-07
-12.5919	0.289084	7.14840430928511e-08	5.72679097291576e-05
2.6599	2.15104	2.27653587669234e-07	3.38004479967484e-05
6.97069	-3.50388	1.29346138583528e-07	4.8373140035982e-05
5.39864	7.89614	5.62413119789119e-09	4.71798324632286e-06
-3.99476	2.22908	1.15109026355201e-08	2.01099922797855e-07
-3.83759	-3.50039	4.53302689440016e-07	2.86098690076315e-06
11.5652	-6.46677	5.71112063569748e-09	8.06557049621969e-07
5.51551	7.8944	5.62413119789119e-09	4.71798324632286e-06
2.11049	-6.926	9.42201578432993e-07	1.74333083219819e-06
-13.5597	1.57044	1.16207865672419e-07	5.96851944847802e-05
9.59158	-2.89679	3.611851242378e-08	1.13189343520527e-06
11.4816	-7.03008	3.290616338857e-09	5.45566703065842e-07
1.22708	-4.55784	1.52985144206354e-05	0.000422151
9.28009	-5.73232	2.40675035712246e-08	1.29867727282142e-06
3.09806	-7.89223	8.49893711114696e-08	6.27977267428408e-07
11.5119	-6.33387	6.73947084380912e-09	1.18147284068034e-06
3.06138	-7.71124	1.32911150075426e-07	1.05694364872684e-06
1.05535	13.3171	3.11738987932531e-09	6.69178832101003e-07
11.1385	-6.92632	4.7962766135491e-09	1.00569308249166e-06
11.3175	-7.14919	3.290616338857e-09	5.45566703065842e-07
-8.03023	-0.57788	8.23009377808986e-08	2.4466414644517e-05
-9.86123	-3.66405	5.81746437593715e-09	6.4111295398711e-05
5.22996	8.335	3.31332028863559e-09	2.63456845226128e-06
8.33612	-2.07986	2.92777558279872e-08	8.01346543529535e-07
10.5995	-6.85212	5.37671102174189e-09	1.32418981304871e-06
-1.59114	0.900092	2.69647569780337e-07	5.3452956366827e-06
11.2069	-6.92875	4.7962766135491e-09	1.00569308249166e-06
6.70582	-2.9432	9.98647880897128e-08	1.61308777462768e-05
10.0922	-5.9451	1.61154010713763e-08	2.28931382836626e-06
1.00665	-4.69249	1.59038928683843e-05	0.000337869
10.5723	-4.09124	3.50231772691387e-08	2.85167909835112e-06
-3.71686	-6.43981	1.99138969471479e-07	7.63075214995627e-07
-11.5743	1.07393	1.0200598393679e-07	1.85892631472106e-05
-6.50068	0.0709829	2.60535760692185e-08	2.3343206707122e-06
2.54126	3.60399	8.5922420231846e-08	8.24423835893954e-06
-3.78147	-1.99804	2.29798542069649e-07	2.80437837683609e-06
5.57862	-4.13159	3.13437684558678e-07	7.27916887769797e-05
10.2003	-3.68604	4.10640275830766e-08	2.31670288351916e-06
-9.87091	-1.53196	7.63589034028944e-08	7.04169123456215e-05
5.75814	-3.54255	2.31154655469579e-07	6.18080849535827e-05
-1.9368	-6.44008	7.69981173748083e-07	5.98198238870359e-07
-0.909176	1.8868	3.11699345729427e-07	1.03907180616698e-05
2.61231	2.33615	2.17193791894029e-07	3.16302382826521e-05
-5.60442	5.0287	2.27797435269601e-08	4.5015368211075e-06
-7.72799	-1.36686	7.16497484778756e-08	2.84366320245201e-05
-14.8478	2.29382	4.9032085147351e-08	8.78059068616711e-05
-12.7313	0.101415	5.86221690706165e-08	5.15949475320448e-05
-0.61264	4.25442	1.68979154626262e-08	4.31933994825743e-07
-9.55089	-3.59007	9.76604440116147e-09	8.01709986303373e-05
5.48921	7.39703	7.4516693243071e-09	6.61166790018503e-06
11.0551	-7.144	3.63634439927537e-09	7.25489800518323e-07
-9.98218	-2.22188	4.39753187698408e-08	5.48627927670831e-05
5.24255	8.21334	3.31332028863559e-09	2.63456845226128e-06
3.64741	-7.57949	1.44506232405921e-07	2.3481266627823e-06
-10.9984	1.59624	7.60369960570082e-08	5.88358468399211e-06
-13.3082	-0.356994	2.85111984247426e-08	3.25396727271077e-05
-3.48936	-3.01725	7.33280125620699e-07	5.0721005729926e-06
5.04136	7.52349	5.55740467463697e-09	6.71431253620097e-06
0.0507163	13.8641	3.20648035043878e-09	5.01992544028396e-07
-9.72629	-2.68787	3.26313185944731e-08	7.62300565576209e-05
-0.419215	13.4914	4.1926953985746e-09	9.14718489863435e-07
-15.0891	2.39473	3.79420904280584e-08	7.6200796355696e-05
11.3812	-7.12297	3.290616338857e-09	5.45566703065842e-07
11.4411	-6.49676	6.73947084380912e-09	1.18147284068034e-06
10.5058	-5.6628	1.69127272880012e-08	2.92220425201202e-06
-2.7131	-1.68184	4.1083827581793e-07	1.67220192330648e-06
-1.27414	1.1796	3.24739445881768e-07	9.96639776941117e-06
5.48715	8.15559	4.65086453642086e-09	3.66504014252929e-06
11.1148	-7.22137	2.66968578962677e-09	4.72416292794833e-07
1.28942	-4.90313	1.3783736921217e-05	0.000279014
-13.6463	2.80613	8.45802641864588e-08	3.04740944189739e-05
1.16866	12.4092	2.80436501533552e-09	4.73094660454274e-07
9.44369	3.14305	1.26898753145792e-08	9.68471442423073e-07
4.75285	-7.00558	1.1130031803312e-07	4.88033583969424e-06
-7.55708	4.97451	1.68663981906832e-08	1.53453775994473e-05
-3.62999	-2.48183	3.46150139552388e-07	5.02045190852392e-06
2.9725	1.97999	1.77376636298085e-07	2.33766388482496e-05
4.91201	6.45317	6.97424730679158e-09	8.29951769132223e-06
5.01084	7.24123	6.07271258811137e-09	7.56041011252815e-06
-6.54414	0.0713705	2.60535760692185e-08	2.3343206707122e-06
9.54051	-6.13015	1.34870746335098e-08	1.36727677164589e-06
2.36996	-7.53158	2.55970185358085e-07	8.54206153958176e-07
0.448191	13.6324	3.43407127989608e-09	6.49365095200687e-07
11.2409	-6.32463	6.73947084380912e-09	1.18147284068034e-06
-0.408911	13.0918	4.66559026481382e-09	1.01591976371548e-06
9.63361	-3.19403	4.94494199073683e-08	1.92013964183149e-06
-14.9743	2.32761	4.9032085147351e-08	8.78059068616711e-05
11.3117	-6.83041	4.30338922390162e-09	7.51553019166664e-07
-13.1645	-0.260684	3.72541491964958e-08	4.37949668796413e-05
5.93558	-3.43507	2.31154655469579e-07	6.18080849535827e-05
-13.082	0.63636	8.64614999506506e-08	5.81062410524096e-05
-1.058	1.20355	3.24739445881768e-07	9.96639776941117e-06
-12.9949	0.0183786	5.36933283495045e-08	5.54301068745465e-05
0.90689	12.7398	3.80775483670496e-09	8.85633021789084e-07
-0.4881	4.08746	2.53575399291939e-08	6.42024140218385e-07
5.21256	8.30739	3.31332028863559e-09	2.63456845226128e-06
10.883	-5.52234	1.75793555423141e-08	3.05488497141539e-06
-12.6765	0.572324	8.53799559598371e-08	5.92274040291224e-05
-12.4347	1.8479	1.36570287312749e-07	3.75747485151256e-05
-13.1716	0.135131	4.7673706678237e-08	5.25149672209141e-05
11.0974	-6.29633	7.66998615968834e-09	1.56219231743275e-06
3.79588	-6.88067	3.13854913153427e-07	4.26337723007483e-06
2.21479	-5.6888	4.62031782691663e-06	2.40581801841654e-05
-7.56716	5.05763	1.68663981906832e-08	1.53453775994473e-05
3.74464	-7.68648	8.12950418883908e-08	1.85425789120391e-06
-7.57486	4.94574	1.68663981906832e-08	1.53453775994473e-05
-4.1155	-2.72354	2.15479004994042e-07	4.27074126284364e-06
11.4394	-7.04245	3.290616338857e-09	5.45566703065842e-07
3.74914	-8.03309	5.37212972213172e-08	1.13211974387885e-06
-9.1075	-2.78926	3.17527094242179e-08	9.73209702081182e-05
11.3618	-7.29708	2.43368702795401e-09	3.59356844393618e-07
2.46943	3.16764	1.47046448885713e-07	1.6178099536473e-05
10.9298	-6.99338	3.87203414399635e-09	8.68214251003755e-07
3.56567	-6.93447	3.97635426318345e-07	3.74898513264889e-06
-9.97436	-3.54033	7.34400871823089e-09	5.07139354640708e-05
6.34419	8.31481	4.09909906736207e-09	1.95269204141036e-06
3.9162	-6.94397	3.13854913153427e-07	4.26337723007483e-06
10.7419	-6.88135	5.15825160732914e-09	1.21358894320036e-06
9.11601	-6.03493	1.84694794689833e-08	1.14603459371939e-06
2.91872	2.32749	1.70876165419702e-07	2.24946105158783e-05
-6.94126	1.77232	1.09249109152808e-08	1.66420987365507e-07
10.2774	-5.37581	2.65618997427068e-08	3.3081718607201e-06
9.28961	-3.89161	6.72882689422239e-08	3.17830480992819e-06
6.13556	-4.44765	1.9013633441839e-07	7.80560145199463e-05
10.2413	-3.69585	4.10640275830766e-08	2.31670288351916e-06
5.51512	-4.50559	3.02614322909951e-07	6.36484263277258e-05
5.09073	8.12668	3.55750964545564e-09	3.6053133776124e-06
9.23816	-4.24944	7.34668983721479e-08	3.60592348211104e-06
-9.00243	-3.19908	1.62073443874292e-08	8.2574100656037e-05
-3.8251	-3.00993	5.35936728087621e-07	4.98696870646635e-06
1.88227	-6.87476	1.03229537923023e-06	1.33927095151478e-06
-2.03641	-3.76815	3.85329506680483e-06	4.21337661315463e-06
-15.1643	2.32267	3.79420904280584e-08	7.6200796355696e-05
5.6736	-3.67846	2.42853986485408e-07	7.7481024498957e-05
6.63813	7.01892	1.04308040439403e-08	4.99969438432041e-06
3.0849	2.1642	1.77376636298085e-07	2.33766388482496e-05
5.93525	-3.3209	2.13010821184616e-07	4.36606381640022e-05
3.69537	-7.94946	6.39338322278362e-08	9.87916525040022e-07
1.97262	-6.97062	6.93744765761765e-07	8.80067232209548e-07
6.44076	-2.96414	1.32955084366459e-07	3.01569850046309e-05
2.69012	1.40183	2.14507642928333e-07	2.93106878856058e-05
8.69319	-4.501	8.1650792837927e-08	5.17170692788396e-06
-6.03611	6.83717	1.49541040034926e-08	9.53145580080534e-07
9.38104	-4.14595	6.57797911379012e-08	3.29459553115901e-06
-9.99811	5.03499	3.39102688426266e-09	4.71200239496371e-08
-0.246879	13.7151	3.7123076991296e-09	7.03091997549744e-07
9.75914	-6.79832	5.37529430845137e-09	9.70001295859939e-07
-15.325	2.56155	2.79145094281579e-08	5.12168726155692e-05
-9.80385	-2.63962	3.26313185944731e-08	7.62300565576209e-05
9.51651	-2.66776	3.38549507880816e-08	9.52266263292915e-07
11.4003	-6.62942	5.45961197416067e-09	9.63195969459502e-07
1.9245	3.12196	1.89867320360039e-07	1.75398265794434e-05
11.4111	-6.06077	9.5632545130533e-09	1.66620251592691e-06
11.0285	-7.07448	3.63634439927537e-09	7.25489800518323e-07
-3.44132	7.30262	1.45483448408717e-08	1.81745477449061e-06
-8.48566	-0.928099	9.34935999732014e-08	4.49547103660472e-05
11.5418	-6.58026	4.67136863649247e-09	6.49579815048141e-07
9.26385	-3.74836	7.46839852734853e-08	3.38728369957801e-06
10.6479	-3.6715	3.34493823475771e-08	2.00951964521742e-06
6.21577	-4.41582	1.9013633441839e-07	7.80560145199463e-05
-13.3574	2.46222	1.03961560892013e-07	3.39683016833401e-05
5.51255	-4.69711	2.84859960740975e-07	4.98641826244489e-05
-12.8078	0.359566	6.63879568911134e-08	6.0832073130419e-05
0.273245	12.1857	3.65785748884567e-09	3.99361865914368e-07
-3.98724	-3.25592	4.23080917974244e-07	3.65534786757188e-06
5.88273	7.96094	6.10178909311272e-09	4.55705403541508e-06
8.64392	-2.04039	1.93059684654016e-08	3.59834975634327e-07
10.4779	-4.69641	3.22755213201444e-08	3.45389603973237e-06
-9.22575	-3.37502	1.54918604902519e-08	8.84937528914729e-05
-2.78746	-1.92721	5.22192982999662e-07	2.32953911065449e-06
11.38	-7.12781	3.290616338857e-09	5.45566703065842e-07
-14.5487	2.09329	6.20537719723378e-08	9.43214121255406e-05
9.56292	2.97844	1.33040182577695e-08	1.25089083031095e-06
11.0103	-5.71622	1.30774073975204e-08	2.41995748407657e-06
-12.8891	-0.671284	2.53303869466816e-08	2.19174832819309e-05
-4.23841	-4.18077	3.41794356600155e-07	1.11216260399627e-06
0.700345	-2.42229	5.12224437526422e-06	3.09065696253064e-05
5.61955	-4.57394	2.84859960740975e-07	4.98641826244489e-05
3.58609	-7.76952	9.77175202096562e-08	1.62359103419931e-06
-7.62498	4.88321	1.68663981906832e-08	1.53453775994473e-05
5.02264	6.3528	7.10140972510251e-09	8.03272097547346e-06
11.4707	-6.02004	9.5632545130533e-09	1.66620251592691e-06
-12.9392	0.31965	6.63879568911134e-08	6.0832073130419e-05
9.24836	-4.09503	7.34668983721479e-08	3.60592348211104e-06
-0.0146931	-5.59637	7.07295763654439e-06	9.44652368769768e-06
4.22585	-6.66429	3.18506079913917e-07	4.84335662644907e-06
3.5653	-7.17934	2.90466275939542e-07	3.49777790949766e-06
-13.1313	-0.0170478	4.7673706678237e-08	5.25149672209141e-05
-15.5562	2.38387	2.07277920428876e-08	3.86824011382126e-05
2.173	1.83296	3.54037134933994e-07	6.12163741369937e-05
-14.9685	2.0854	4.89812483950303e-08	9.02943684318305e-05
6.91064	2.80458	2.37261382901734e-08	3.5534106951979e-06
10.5341	-5.68871	1.69127272880012e-08	2.92220425201202e-06
3.7356	-7.31596	1.68555660512697e-07	3.44366732061341e-06
3.22467	-7.65026	1.15209957194628e-07	1.34801898411589e-06
-7.1594	5.35938	2.21564982983207e-08	1.75393146085571e-05
9.44674	-4.50053	6.20226837769411e-08	3.25841287942279e-06
10.8899	-6.79312	5.15825160732914e-09	1.21358894320036e-06
1.8801	-7.01788	6.93744765761765e-07	8.80067232209548e-07
11.3047	-6.97309	3.290616338857e-09	5.45566703065842e-07
-12.4522	4.35564	1.58426566565529e-08	1.02729957743075e-07
-15.4418	2.10031	2.78945740393354e-08	5.75947571454261e-05
4.64106	6.4999	5.62942249088293e-09	8.13448497310907e-06
5.71503	8.04204	5.026528092252e-09	3.53782631048924e-06
1.87553	-5.97588	4.01140353829403e-06	1.25639938130696e-05
3.0081	2.1035	1.77376636298085e-07	2.33766388482496e-05
-0.921901	4.54228	9.65686175885474e-09	2.33786047007667e-07
11.1947	-4.81295	2.03289040441649e-08	2.71503528915033e-06
9.56306	-6.85554	5.2981559215643e-09	7.33577402464631e-07
8.98865	-2.6134	4.30292742010839e-08	1.42209877096796e-06
0.146263	12.9819	4.68016930932541e-09	1.18468836924829e-06
11.092	-6.22868	9.35288122029136e-09	1.84289589491292e-06
8.75602	3.50824	1.75722295370094e-08	1.47372795982757e-06
0.705507	12.3973	3.33667040311003e-09	5.57643237146698e-07
3.88052	-6.91641	3.13854913153427e-07	4.26337723007483e-06
-3.93643	2.23667	1.15109026355201e-08	2.01099922797855e-07
2.30339	3.25056	1.69962480371327e-07	1.75524984494379e-05
-7.76	4.58022	1.22617112213629e-08	7.51085653576501e-06
11.3126	-6.87795	4.30338922390162e-09	7.51553019166664e-07
11.268	-6.79638	4.30338922390162e-09	7.51553019166664e-07
2.33842	-4.37989	9.81754662945734e-06	0.000579846
5.25249	8.40356	3.31332028863559e-09	2.63456845226128e-06
-12.744	4.26038	1.65449251468818e-08	1.09505999795383e-07
4.90962	8.12345	3.55750964545564e-09	3.6053133776124e-06
-9.79742	-3.235	1.25899010289104e-08	7.09240217077125e-05
4.99208	7.00617	6.47831859185136e-09	8.14623665670646e-06
-0.727159	4.34883	1.68979154626262e-08	4.31933994825743e-07
1.65823	-6.53243	1.61461824022057e-06	1.64387882907677e-06
1.75966	-6.79043	1.03229537923023e-06	1.33927095151478e-06
11.5186	-7.10286	2.86008144676808e-09	3.6804553184219e-07
-3.78047	-2.17418	2.85185931179372e-07	3.99429177263483e-06
-7.67402	-1.04353	7.20937439546636e-08	2.29050482225086e-05
-0.368138	13.312	4.52062943795581e-09	1.03247945231333e-06
5.72494	-3.61168	2.31154655469579e-07	6.18080849535827e-05
11.1475	-6.87326	4.7962766135491e-09	1.00569308249166e-06
10.8982	-6.87058	5.15825160732914e-09	1.21358894320036e-06
-12.1864	4.23637	1.47300976700725e-08	8.94675158367054e-08
-9.54128	-3.82546	6.55119248382482e-09	7.50920021615506e-05
-15.6801	2.66417	1.93771874574594e-08	2.69906516861127e-05
-12.7988	0.456432	8.02147161992199e-08	6.22764020825678e-05
11.003	-7.11688	3.63634439927537e-09	7.25489800518323e-07
5.949	7.9747	6.35966513811517e-09	4.19079972157128e-06
8.59595	-3.5391	8.61078649334392e-08	5.34122553209489e-06
0.625887	-4.63677	1.55636292976942e-05	0.000173693
8.57337	3.51841	2.03807095415739e-08	1.99272696581306e-06
-2.61076	-6.21285	6.99267835816726e-07	1.25201234107577e-06
-6.45064	5.34925	2.56117782151024e-08	1.44513006611536e-05
-3.35119	-2.09559	3.81631728915222e-07	3.92007184110435e-06
5.97295	8.05726	5.21898472434191e-09	3.23926380885379e-06
9.15185	-4.18307	7.34668983721479e-08	3.60592348211104e-06
0.841007	-4.28632	1.74442269479932e-05	0.000385967
5.65209	7.96775	5.62413119789119e-09	4.71798324632286e-06
1.9558	-7.00132	6.93744765761765e-07	8.80067232209548e-07
-15.1209	2.5306	3.68630883885687e-08	6.61386063017878e-05
2.59574	2.51421	1.99745440051246e-07	2.79900781430686e-05
5.6027	8.11784	4.65086453642086e-09	3.66504014252929e-06
-4.23657	-4.19564	3.41794356600155e-07	1.11216260399627e-06
1.31645	-3.78263	1.54363863853742e-05	0.000640818
-0.888825	4.48404	9.65686175885474e-09	2.33786047007667e-07
11.5386	-6.8961	3.71323811681313e-09	5.04952757765845e-07
11.2756	-6.58755	5.45961197416067e-09	9.63195969459502e-07
1.14165	1.69757	5.8115634095958e-07	0.000107935
2.42103	3.2965	1.14691269058929e-07	1.14917307251559e-05
5.4842	-4.75246	2.6214561852406e-07	3.55729380923861e-05
3.05721	1.76389	1.77704805350021e-07	2.28981565079657e-05
11.4714	-7.0463	3.290616338857e-09	5.45566703065842e-07
-6.66792	1.22596	1.68708071746816e-08	5.80508359490973e-07
-3.30912	-2.30738	4.65467228122263e-07	4.8918467162031e-06
-10.023	5.02369	3.39102688426266e-09	4.71200239496371e-08
3.51472	1.87924	9.87411826336332e-08	7.83480258988454e-06
11.4032	-7.00038	3.290616338857e-09	5.45566703065842e-07
-4.52214	2.42641	8.36437570946706e-09	1.34640902036285e-07
11.4051	-7.03667	3.290616338857e-09	5.45566703065842e-07
-3.38977	-4.7978	8.57199872976672e-07	2.22714360895596e-06
11.176	-6.9626	3.63634439927537e-09	7.25489800518323e-07
4.12008	-7.65552	6.64870093091906e-08	2.01919586710484e-06
11.5086	-5.52624	1.25045948048459e-08	2.08648833245196e-06
5.03496	8.36706	2.8577243261829e-09	2.59781388126153e-06
2.43365	-7.55495	2.55970185358085e-07	8.54206153958176e-07
-13.286	0.11342	4.7673706678237e-08	5.25149672209141e-05
3.00461	1.98541	1.77376636298085e-07	2.33766388482496e-05
-4.7412	-2.58185	1.09161765409103e-07	2.05804775842882e-06
-0.227454	1.94397	4.38819132545096e-07	2.75367936937118e-05
-7.30472	0.307647	3.7626432188952e-08	3.40476808075442e-06
1.24404	12.6953	2.56311938768423e-09	5.16687975676191e-07
-1.67445	10.0216	1.29014453485817e-09	1.28627607243101e-07
10.4258	-5.57366	2.00730666924006e-08	3.19782442724984e-06
-6.06003	5.87455	2.44667904337492e-08	6.9723030254965e-06
7.02527	-2.94063	8.9658583139482e-08	1.39968559302797e-05
9.30647	-4.03927	6.72882689422239e-08	3.17830480992819e-06
-9.65364	-1.45219	8.49727250829655e-08	9.54214406893598e-05
-6.88133	5.49086	2.41937982149354e-08	1.6787651736772e-05
0.593958	13.4548	3.89108198383341e-09	8.8991176239234e-07
11.6348	-5.91469	7.92117485571758e-09	1.1736717287932e-06
2.45192	-7.57415	2.55970185358085e-07	8.54206153958176e-07
-2.03291	-0.672301	2.73549718163439e-07	1.07205974402984e-06
-4.04208	2.16441	1.24399551057265e-08	1.64381544575061e-07
-3.32635	-4.02104	9.56221449147082e-07	2.71952022333847e-06
-12.8147	2.53116	1.14719353549497e-07	2.2106662620232e-05
7.59411	-3.55253	1.11849622631851e-07	2.62830934298111e-05
9.48097	3.17292	1.26898753145792e-08	9.68471442423073e-07
11.2968	-6.93988	4.30338922390162e-09	7.51553019166664e-07
-15.235	2.30544	3.79420904280584e-08	7.6200796355696e-05
8.77121	-2.28076	3.33065137590586e-08	9.33171507424027e-07
-12.6233	-0.187668	4.72237873573328e-08	4.22646450809272e-05
9.35901	-6.44942	1.00714102853483e-08	1.19933024254073e-06
8.63154	-2.09634	2.70961650554826e-08	6.73303499399058e-07
7.28283	2.84593	2.50629316159381e-08	4.28144520792685e-06
-6.37993	0.181219	2.37554859423165e-08	1.93931649907598e-06
5.15138	8.45539	2.54782692285664e-09	1.72552574817532e-06
5.22217	8.36447	3.31332028863559e-09	2.63456845226128e-06
-6.38133	0.116097	2.60535760692185e-08	2.3343206707122e-06
6.00328	7.82544	6.35966513811517e-09	4.19079972157128e-06
-7.37279	5.2532	1.99165122468917e-08	1.83534613892465e-05
5.40809	5.92401	1.03305334090045e-08	1.05164123546113e-05
2.442	-7.49021	2.55970185358085e-07	8.54206153958176e-07
5.19483	8.22149	3.31332028863559e-09	2.63456845226128e-06
11.2791	-6.99137	3.290616338857e-09	5.45566703065842e-07
5.7629	7.22748	9.04295152042156e-09	7.0417564557166e-06
-9.9742	-3.52427	7.34400871823089e-09	5.07139354640708e-05
-2.24206	0.730489	1.19486012515764e-07	6.36643867430678e-07
0.769065	-4.65935	1.59886302964792e-05	0.000250574
-5.32601	0.777182	1.10556940810863e-08	2.08569495818106e-07
6.38686	-3.66429	1.69593903912745e-07	8.13369081129038e-05
7.10503	-2.65587	6.69390267985374e-08	6.300808242316e-06
-10.0305	-1.95222	5.23973647804113e-08	5.43684472035434e-05
-3.39416	-2.22975	3.81631728915222e-07	3.92007184110435e-06
-15.4389	2.19508	2.84835099749284e-08	5.80960686587319e-05
-6.70648	0.51616	2.51108115840256e-08	1.80451493170768e-06
-5.60898	5.0004	2.27797435269601e-08	4.5015368211075e-06
6.30904	-3.57455	1.61974039647278e-07	6.56614394013188e-05
3.19559	-7.88022	7.4551671420172e-08	8.13249771918469e-07
0.69953	13.3738	3.43085193304114e-09	7.21470415089442e-07
11.3544	-7.10122	3.290616338857e-09	5.45566703065842e-07
-1.59537	-6.30063	9.19023145366486e-07	4.60659693974423e-07
-6.90621	4.6295	1.75596330653059e-08	1.0583808026097e-05
5.69055	8.1695	5.026528092252e-09	3.53782631048924e-06
6.08918	-3.72154	1.99033723865842e-07	8.31851041601894e-05
-15.115	2.84602	3.43734896796283e-08	5.02140274614667e-05
-13.0004	0.344771	6.63879568911134e-08	6.0832073130419e-05
-15.23	2.07105	3.75251471706313e-08	7.68659234762067e-05
1.83307	-4.00556	1.36783143592143e-05	0.000875072
-1.41728	1.7132	2.19076809715567e-07	4.03538282291517e-06
11.142	-6.8166	4.7962766135491e-09	1.00569308249166e-06
-9.93703	-3.56	8.6466472541945e-09	6.80703289940508e-05
-10.088	-3.5317	7.34400871823089e-09	5.07139354640708e-05
3.15883	-6.72124	6.75204205146335e-07	3.5319166130518e-06
-4.24821	-3.09823	2.7405435465314e-07	3.61644090363489e-06
11.078	-6.00183	1.11674480435899e-08	2.13529325788648e-06
2.58619	-7.50633	2.55970185358085e-07	8.54206153958176e-07
6.57289	7.96611	6.09194611839332e-09	2.90690071816316e-06
8.44243	-1.99367	2.08694724918475e-08	4.14559123971572e-07
7.70422	5.49818	1.22430772826568e-08	4.29212736149284e-06
1.16288	2.06257	5.16762190185027e-07	6.95631198734767e-05
-14.2577	2.36257	7.48816688780481e-08	8.25642547783175e-05
3.5396	-7.5356	1.44506232405921e-07	2.3481266627823e-06
3.36192	-7.28537	2.51031409627349e-07	2.54886259097891e-06
-3.34646	-5.25917	7.0359322914896e-07	2.15498637843257e-06
-6.49383	0.311692	2.37554859423165e-08	1.93931649907598e-06
3.1126	-7.88616	8.49893711114696e-08	6.27977267428408e-07
-0.677345	1.64865	4.1589578267646e-07	2.28831018115078e-05
9.08399	-6.3585	1.02488088025918e-08	8.76137287527892e-07
10.3737	-3.94907	4.24147713505051e-08	2.73418246223894e-06
10.4444	-3.40049	3.10170528535672e-08	1.59411941668053e-06
11.4656	-5.8955	9.5632545130533e-09	1.66620251592691e-06
4.72177	-7.00547	1.1130031803312e-07	4.88033583969424e-06
3.88956	-7.7796	8.12950418883908e-08	1.85425789120391e-06
-13.1499	0.625136	8.64614999506506e-08	5.81062410524096e-05
0.200756	13.3352	4.19605402226292e-09	9.96980332514699e-07
-1.13719	1.96903	2.16657542683529e-07	4.69010904525137e-06
7.43298	-3.57113	1.11849622631851e-07	2.62830934298111e-05
1.08389	11.7436	1.83273493697238e-09	1.58416518039495e-07
-9.79111	-2.88852	2.45579320862896e-08	7.43210194943466e-05
-3.95423	-2.3705	2.53998774239554e-07	4.65791408672396e-06
-0.775059	4.50015	9.65686175885474e-09	2.33786047007667e-07
6.00276	7.86824	6.35966513811517e-09	4.19079972157128e-06
2.22707	-7.39781	4.26622897919068e-07	8.69126377079282e-07
5.52674	8.04846	4.65086453642086e-09	3.66504014252929e-06
-3.31511	5.79346	1.52909436596596e-08	3.60314013224519e-07
0.77407	13.5016	3.43085193304114e-09	7.21470415089442e-07
-7.72346	4.74301	1.57799996718758e-08	1.30049358257748e-05
-4.20495	-2.65847	2.15479004994042e-07	4.27074126284364e-06
11.0285	-7.16489	3.63634439927537e-09	7.25489800518323e-07
-2.10315	-6.31891	7.69981173748083e-07	5.98198238870359e-07
-12.828	1.42689	1.29949757668105e-07	5.53636756289142e-05
-9.73872	-3.03065	1.7856941875138e-08	7.27983858923741e-05
4.79334	6.63726	5.62942249088293e-09	8.13448497310907e-06
7.00341	-2.54946	7.34028069414028e-08	7.50332645771912e-06
-0.865665	0.224845	4.27065422984267e-07	1.20801977108285e-05
-9.33237	-1.08518	9.64365181150578e-08	7.15082474812028e-05
6.37997	8.10744	5.19811633127443e-09	2.77721369616532e-06
-0.43699	1.89815	4.38819132545096e-07	2.75367936937118e-05
-13.0769	2.88827	8.39216557838393e-08	1.04968205596651e-05
-3.67529	-4.89232	6.21882652666546e-07	1.84954613965167e-06
5.82823	-3.73855	2.42853986485408e-07	7.7481024498957e-05
2.6439	2.22188	2.17193791894029e-07	3.16302382826521e-05
9.91632	-5.33154	2.96667032400603e-08	2.9754628038974e-06
3.14165	-7.71341	1.32911150075426e-07	1.05694364872684e-06
10.92	-7.06213	3.87203414399635e-09	8.68214251003755e-07
-3.03552	5.82188	1.35787320346002e-08	3.08251076903437e-07
1.88688	-4.31857	1.35943238794165e-05	0.000694226
-4.1954	-5.16841	2.88203871283877e-07	9.35575467066988e-07
6.62744	-3.0137	1.16806991097674e-07	2.7750223302279e-05
10.7323	-5.46234	1.75793555423141e-08	3.05488497141539e-06
5.27477	8.28554	3.31332028863559e-09	2.63456845226128e-06
-9.59013	-0.980199	9.0564748336306e-08	5.92220734318571e-05
2.68522	-6.9841	5.03262608318415e-07	2.05490431828728e-06
-0.101457	1.91106	4.94348938294416e-07	4.07186041655164e-05
2.40783	2.97877	1.81127216510605e-07	2.21327214520264e-05
-15.7165	2.80231	1.93771874574594e-08	2.69906516861127e-05
-12.9593	0.246181	6.63879568911134e-08	6.0832073130419e-05
5.58613	8.17479	4.65086453642086e-09	3.66504014252929e-06
0.0778483	13.658	3.80536451084862e-09	7.64904689943618e-07
10.7879	-6.5464	6.68384670097713e-09	1.55391676315496e-06
10.5524	-3.68682	3.34493823475771e-08	2.00951964521742e-06
-6.89338	5.34589	2.41937982149354e-08	1.6787651736772e-05
9.79607	-4.38273	5.49522424649057e-08	3.28996763791345e-06
10.8077	-6.0797	1.04465889255994e-08	2.17525698437931e-06
5.20148	7.80173	4.98868785863147e-09	4.72667345320829e-06
-0.277736	13.7453	3.7123076991296e-09	7.03091997549744e-07
-3.64667	-5.1887	5.16527433505991e-07	1.80173056953399e-06
-5.38071	4.54895	1.65703980336475e-08	1.27339875369973e-06
4.84831	6.02312	7.18693179350816e-09	7.7991025291367e-06
0.415914	-3.54325	1.42571032576461e-05	0.000202332
-13.1015	-0.506826	2.14073412787609e-08	2.12085060377159e-05
0.942478	-5.18447	1.0342469272803e-05	7.29710351215248e-05
3.96662	-7.79444	8.12950418883908e-08	1.85425789120391e-06
-0.932614	4.54328	9.65686175885474e-09	2.33786047007667e-07
-3.94226	-6.20822	1.89784529925884e-07	7.64918652326545e-07
6.15271	-3.52009	1.89851402946231e-07	6.67358148302531e-05
-9.87265	-2.65302	3.26313185944731e-08	7.62300565576209e-05
1.78758	1.82121	4.17762011116102e-07	7.40918738860937e-05
-6.52068	0.691103	1.93400442361259e-08	1.06242434621063e-06
11.3073	-6.00614	9.5632545130533e-09	1.66620251592691e-06
11.2434	-6.76298	4.30338922390162e-09	7.51553019166664e-07
1.88683	-5.39953	8.34790477196564e-06	0.000102133
11.245	-6.81258	4.30338922390162e-09	7.51553019166664e-07
10.817	-6.21856	1.04465889255994e-08	2.17525698437931e-06
7.16287	6.02985	1.22969667060541e-08	4.82883261461479e-06
2.77146	2.37222	2.17193791894029e-07	3.16302382826521e-05
11.2805	-5.07489	1.51547476229875e-08	2.1552662308476e-06
6.61861	-3.19656	1.31581256574457e-07	4.27349795440494e-05
1.02898	13.1579	3.11738987932531e-09	6.69178832101003e-07
11.6043	-6.49042	5.71112063569748e-09	8.06557049621969e-07
8.64625	-3.54788	8.61078649334392e-08	5.34122553209489e-06
9.50108	-2.62157	3.38549507880816e-08	9.52266263292915e-07
-6.34053	5.52373	2.56117782151024e-08	1.44513006611536e-05
6.01069	7.77439	6.35966513811517e-09	4.19079972157128e-06
8.11	-2.4252	4.2202284726015e-08	1.75646308997808e-06
-0.92504	4.48007	9.65686175885474e-09	2.33786047007667e-07
11.6256	-6.74387	3.71323811681313e-09	5.04952757765845e-07
5.85082	7.87612	6.10178909311272e-09	4.55705403541508e-06
4.8813	6.75022	6.77441937783015e-09	8.38647504975022e-06
8.67479	-3.60275	8.61078649334392e-08	5.34122553209489e-06
5.80276	7.8406	6.10178909311272e-09	4.55705403541508e-06
0.907149	-5.68498	6.46668573183329e-06	1.30411545583208e-05
-15.3446	2.43294	2.79145094281579e-08	5.12168726155692e-05
11.6434	-6.06158	7.92117485571758e-09	1.1736717287932e-06
9.69711	2.95701	1.03800202564645e-08	8.23088591416406e-07
2.08459	-3.85559	1.18532082652342e-05	0.000850053
11.5514	-6.91331	3.71323811681313e-09	5.04952757765845e-07
11.152	-7.0143	3.63634439927537e-09	7.25489800518323e-07
9.54068	2.97018	1.33040182577695e-08	1.25089083031095e-06
-9.44708	-3.71572	6.55119248382482e-09	7.50920021615506e-05
-3.70454	-1.89532	2.29798542069649e-07	2.80437837683609e-06
0.843787	0.290811	5.2688720941087e-07	4.99842023914759e-05
-3.04464	7.25032	1.36041842284824e-08	1.65385632849866e-06
1.36238	2.83897	3.31491589050449e-07	3.06732081025764e-05
-0.912558	12.2363	3.38529576423333e-09	2.44899628203487e-07
11.0196	-6.68882	6.14486055101752e-09	1.28685995717081e-06
11.6196	-6.62772	4.67136863649247e-09	6.49579815048141e-07
-13.0107	0.174046	6.63879568911134e-08	6.0832073130419e-05
-7.47756	4.86889	1.68663981906832e-08	1.53453775994473e-05
5.46251	8.29161	3.70660576482174e-09	2.63171331201696e-06
2.87895	2.17348	1.77376636298085e-07	2.33766388482496e-05
0.825998	13.3871	3.43085193304114e-09	7.21470415089442e-07
-7.98185	0.925956	2.71125525564358e-08	1.67101926946397e-06
-3.65258	-2.15893	2.85185931179372e-07	3.99429177263483e-06
-13.0777	-0.383137	2.85111984247426e-08	3.25396727271077e-05
-14.6755	2.34776	6.15004910445587e-08	8.9732610440447e-05
6.94999	-2.61291	7.34028069414028e-08	7.50332645771912e-06
5.44128	7.88268	5.62413119789119e-09	4.71798324632286e-06
-10.7938	-0.00219941	6.50931413262586e-08	3.35032081559535e-06
11.6255	-6.5512	4.67136863649247e-09	6.49579815048141e-07
4.6677	6.3339	5.72303003546914e-09	7.68457382009389e-06
-7.72403	4.90677	1.68663981906832e-08	1.53453775994473e-05
-3.97378	-2.02242	1.70456488052247e-07	2.55454110172145e-06
-0.505893	-4.21834	1.13789503466364e-05	3.48078162489211e-05
9.99887	-6.24879	1.26501849981186e-08	2.08067049177797e-06
-0.386875	-1.77985	1.83600624112694e-06	4.3343511618444e-06
4.04397	-7.69673	6.64870093091906e-08	2.01919586710484e-06
5.80374	-4.51764	2.20221294330262e-07	5.70941033062848e-05
3.1731	-7.55449	1.72476663222862e-07	1.96562006809435e-06
-4.62506	6.21071	2.14946486639243e-08	1.12394533326405e-06
-7.77173	5.00218	1.43149797634162e-08	1.17883291415014e-05
-7.25739	0.986509	2.35949203423143e-08	1.17432836773747e-06
3.46961	1.77884	9.87411826336332e-08	7.83480258988454e-06
5.39162	8.32065	3.70660576482174e-09	2.63171331201696e-06
5.27236	8.09369	4.141630378775e-09	3.66306504292847e-06
-14.8873	2.37415	4.9032085147351e-08	8.78059068616711e-05
6.12452	8.03761	5.21898472434191e-09	3.23926380885379e-06
2.194	3.26153	1.69962480371327e-07	1.75524984494379e-05
-6.95316	0.834768	2.50759110099211e-08	1.49747728839674e-06
2.30459	2.43517	2.89511969836783e-07	4.09566934656134e-05
-4.1148	-5.76026	2.00663170934422e-07	7.55624155229762e-07
1.60578	2.21294	4.14040456017595e-07	5.73215948724386e-05
1.13614	13.0499	3.22836613535579e-09	7.3400765940413e-07
10.0977	-5.07663	3.48081014363458e-08	3.20140118299574e-06
-13.8412	2.74035	8.45802641864588e-08	3.04740944189739e-05
9.96963	-6.62683	7.36410330049016e-09	1.53701639231993e-06
-14.0602	2.168	9.10097626264707e-08	7.78151699567204e-05
-9.78083	-3.3589	1.25899010289104e-08	7.09240217077125e-05
8.79598	-6.09545	1.43838482372824e-08	7.3360233459918e-07
10.962	-4.31134	2.2225534243764e-08	2.19758165649285e-06
10.5288	-5.25469	2.33690180478148e-08	3.42189231716991e-06
10.8904	-6.98212	3.87203414399635e-09	8.68214251003755e-07
6.11806	8.01629	5.21898472434191e-09	3.23926380885379e-06
-9.5089	-1.04241	9.0564748336306e-08	5.92220734318571e-05
-7.76778	-1.74143	7.23960474070563e-08	5.73068598148758e-05
8.40716	-4.41168	8.75750464667731e-08	7.49551156132045e-06
-2.89964	6.28105	1.37825988200001e-08	7.5166315494075e-07
3.63604	-6.69188	5.33926156257514e-07	3.86427876737535e-06
5.80542	-3.39943	2.31154655469579e-07	6.18080849535827e-05
-6.57796	0.103834	2.60535760692185e-08	2.3343206707122e-06
-0.345859	13.7215	3.7123076991296e-09	7.03091997549744e-07
6.60962	-3.0775	1.16806991097674e-07	2.7750223302279e-05
-1.38801	1.93993	1.94628013310425e-07	3.44466239185762e-06
-9.75973	-4.2191	2.54061447426344e-09	5.42987880494956e-05
-1.26233	1.87545	2.50050822268146e-07	6.00504646767698e-06
3.69993	-7.48501	1.44506232405921e-07	2.3481266627823e-06
10.1762	-6.56926	7.27314186475122e-09	1.69248535646842e-06
-3.93154	-5.42464	3.28351779093939e-07	1.28188271870324e-06
0.274196	13.5706	3.70767586816137e-09	7.43133149542234e-07
-1.34064	1.77233	1.94628013310425e-07	3.44466239185762e-06
-13.0053	0.0509765	5.36933283495045e-08	5.54301068745465e-05
-4.56646	7.13208	1.45556448950111e-08	1.43911242481966e-06
5.75876	-4.62578	2.20221294330262e-07	5.70941033062848e-05
3.93146	-7.38328	1.68555660512697e-07	3.44366732061341e-06
-0.940395	4.53476	9.65686175885474e-09	2.33786047007667e-07
11.5074	-6.54704	5.45961197416067e-09	9.63195969459502e-07
-6.68351	0.28959	2.81678937640296e-08	2.39173812097673e-06
2.66429	1.93589	2.30397575656752e-07	3.42436465031128e-05
11.3699	-6.76752	4.30338922390162e-09	7.51553019166664e-07
-7.64255	4.76833	1.57799996718758e-08	1.30049358257748e-05
-6.73197	0.994207	1.94303055687703e-08	8.72070393161726e-07
4.18348	-7.5991	9.62414756056921e-08	2.92586618570454e-06
-9.67442	-1.65615	7.78895601385065e-08	0.000105893
-15.5156	2.4167	2.79145094281579e-08	5.12168726155692e-05
-12.7147	0.782119	9.95996073121288e-08	5.86290832376715e-05
2.21304	1.30392	3.43815992530115e-07	6.17227084598866e-05
5.11755	8.20387	3.31332028863559e-09	2.63456845226128e-06
-14.5616	2.10334	6.20537719723378e-08	9.43214121255406e-05
2.56861	-7.34648	3.88521671909788e-07	1.22081726093745e-06
-3.80342	-2.17501	2.85185931179372e-07	3.99429177263483e-06
2.67114	-7.5206	2.30078335017083e-07	1.18879482007961e-06
-7.53166	5.12131	1.72663487479865e-08	1.55992817074064e-05
0.418434	-4.34829	1.65932127204183e-05	0.000226671
-7.89604	-1.37068	8.16111322409404e-08	4.47585132185197e-05
5.49804	8.12603	4.65086453642086e-09	3.66504014252929e-06
-1.08311	2.01371	2.16657542683529e-07	4.69010904525137e-06
11.5262	-6.53022	4.67136863649247e-09	6.49579815048141e-07
-13.1759	-0.5678	2.14073412787609e-08	2.12085060377159e-05
-12.8738	0.298049	6.63879568911134e-08	6.0832073130419e-05
-1.31263	0.528108	3.54816381513771e-07	8.90032165109223e-06
9.3448	-2.89048	4.20259960355467e-08	1.33724491040143e-06
-12.8843	2.12392	1.33701607676422e-07	4.00063535399372e-05
-2.26813	0.730999	1.19486012515764e-07	6.36643867430678e-07
-9.87617	-3.66633	5.81746437593715e-09	6.4111295398711e-05
3.30511	-7.71275	1.15209957194628e-07	1.34801898411589e-06
-2.53983	-3.82308	2.27255978855753e-06	3.56474602747924e-06
6.19721	8.04791	5.21898472434191e-09	3.23926380885379e-06
2.45246	2.32432	2.68159453497944e-07	4.08661764643945e-05
-2.96808	7.36213	1.08633779523738e-08	1.10922495036688e-06
6.30641	-3.40427	1.61974039647278e-07	6.56614394013188e-05
2.02081	-4.22968	1.39181596152008e-05	0.000832573
2.92989	-6.37263	1.13532775016753e-06	4.0512404079721e-06
7.91634	-4.91987	7.2365096506211e-08	6.22899871947876e-06
5.77972	7.6384	7.16205725838083e-09	5.50776651778425e-06
11.3177	-6.20354	8.11748398559961e-09	1.41634318916e-06
5.16892	7.37377	6.55286159590671e-09	6.70824551565021e-06
8.19349	-4.36583	8.75750464667731e-08	7.49551156132045e-06
8.41105	-3.65913	9.71673809875322e-08	8.84304644883962e-06
4.87401	6.64673	6.77441937783015e-09	8.38647504975022e-06
1.84764	3.17349	1.89867320360039e-07	1.75398265794434e-05
5.61827	7.96619	5.62413119789119e-09	4.71798324632286e-06
-12.7044	3.88793	3.18519742254464e-08	3.63220702399497e-07
-9.17777	-1.03527	9.64365181150578e-08	7.15082474812028e-05
4.739	6.33586	5.72303003546914e-09	7.68457382009389e-06
4.34052	-7.69292	5.35484218345597e-08	2.1087340404804e-06
6.20106	-3.14259	1.56093059785963e-07	2.99995937539592e-05
-4.05796	-5.64496	2.82027441645833e-07	1.15774523038167e-06
2.02487	-6.93492	1.03229537923023e-06	1.33927095151478e-06
7.28354	-2.82385	8.21762343909336e-08	1.13564639417526e-05
11.5285	-6.50789	5.71112063569748e-09	8.06557049621969e-07
7.99011	4.56491	1.56278625311515e-08	2.9596560785576e-06
4.65466	5.97379	5.79742088202597e-09	7.19774096033965e-06
6.13878	7.50265	8.57741674782938e-09	5.83866595352456e-06
-6.84539	0.469359	2.51108115840256e-08	1.80451493170768e-06
6.24416	-3.12324	1.32955084366459e-07	3.01569850046309e-05
5.43399	7.8733	5.62413119789119e-09	4.71798324632286e-06
-3.69647	-6.27406	2.57013524025864e-07	1.0625376244619e-06
2.77583	2.14099	2.27653587669234e-07	3.38004479967484e-05
11.0135	-6.93707	4.7962766135491e-09	1.00569308249166e-06
2.77682	2.08705	2.27653587669234e-07	3.38004479967484e-05
-9.5713	-1.69159	7.78895601385065e-08	0.000105893
-12.5023	2.44481	1.14565511408599e-07	1.87704235039253e-05
5.96889	7.94703	6.35966513811517e-09	4.19079972157128e-06
0.635678	13.4527	3.89108198383341e-09	8.8991176239234e-07
0.667845	13.5314	3.43085193304114e-09	7.21470415089442e-07
0.215435	3.51179	1.28814491136878e-07	3.60304716344679e-06
2.33534	-7.49755	2.55970185358085e-07	8.54206153958176e-07
-3.94124	-2.38922	2.53998774239554e-07	4.65791408672396e-06
10.587	-5.74723	1.69127272880012e-08	2.92220425201202e-06
-9.96066	-3.62953	5.81746437593715e-09	6.4111295398711e-05
11.4033	-6.6882	5.45961197416067e-09	9.63195969459502e-07
10.655	-5.85651	1.3989552461322e-08	2.63011019043855e-06
0.92224	13.2524	3.11738987932531e-09	6.69178832101003e-07
11.5079	-5.94466	9.5632545130533e-09	1.66620251592691e-06
7.10927	-2.94982	9.6910396264232e-08	1.85625207164879e-05
5.25224	8.24972	3.31332028863559e-09	2.63456845226128e-06
3.7182	-7.8242	8.12950418883908e-08	1.85425789120391e-06
6.31202	-4.05328	1.71667321319866e-07	8.95176047914907e-05
5.36476	8.29125	3.31332028863559e-09	2.63456845226128e-06
-1.33325	0.575686	2.87775932888831e-07	4.86866653931644e-06
2.57852	-7.52594	2.55970185358085e-07	8.54206153958176e-07
5.4547	8.1731	4.65086453642086e-09	3.66504014252929e-06
3.90904	-7.46706	1.18867848742406e-07	2.6784189526241e-06
4.01258	-7.53904	9.62414756056921e-08	2.92586618570454e-06
10.2878	-3.17811	3.44632708150307e-08	1.47960571569758e-06
5.44485	8.27998	3.70660576482174e-09	2.63171331201696e-06
-7.39155	5.21811	1.99165122468917e-08	1.83534613892465e-05
5.16814	7.97345	4.98868785863147e-09	4.72667345320829e-06
3.033	2.27768	1.70876165419702e-07	2.24946105158783e-05
3.51661	-6.8815	3.97635426318345e-07	3.74898513264889e-06
-7.96195	-3.01233	2.03051919778334e-08	2.51982911549265e-05
0.470031	1.26263	6.27354143081626e-07	0.000114737
-0.586834	2.11395	3.30042064973777e-07	1.25235540584634e-05
6.74146	-3.10123	1.16806991097674e-07	2.7750223302279e-05
-9.62311	-2.30896	4.72882468339506e-08	0.00010136
-3.6709	-2.24195	2.85185931179372e-07	3.99429177263483e-06
11.5615	-6.49899	5.71112063569748e-09	8.06557049621969e-07
-9.38972	-0.641765	8.88520002464117e-08	3.21161979854798e-05
-0.898462	4.51796	9.65686175885474e-09	2.33786047007667e-07
-15.4912	2.70694	2.62233267688748e-08	3.94294232899696e-05
5.69405	8.13105	5.026528092252e-09	3.53782631048924e-06
-10.0015	-3.13483	1.51244243762772e-08	5.33761291492155e-05
-1.44266	1.64341	2.19076809715567e-07	4.03538282291517e-06
11.1551	-5.80899	1.30774073975204e-08	2.41995748407657e-06
9.24686	-3.85804	7.55070662362638e-08	3.58908200818715e-06
1.66236	-6.55177	1.61461824022057e-06	1.64387882907677e-06
-3.96503	-4.20635	4.90939618244112e-07	1.58171670196807e-06
9.33105	-3.20032	5.72238982818192e-08	2.18245498299049e-06
10.8339	-6.43743	8.4489912351069e-09	1.87113167139351e-06
11.1664	-6.72563	6.14486055101752e-09	1.28685995717081e-06
10.3684	-5.47106	2.24590789379824e-08	3.06920534353038e-06
-0.505238	13.7244	3.44190556693765e-09	5.73068729259428e-07
10.2919	-6.70751	7.27314186475122e-09	1.69248535646842e-06
-0.0134432	13.531	4.30193944938056e-09	1.00856755516486e-06
5.1119	8.15895	4.141630378775e-09	3.66306504292847e-06
2.56187	2.70066	2.14477919488477e-07	2.87559058694622e-05
10.8205	-6.20879	1.04465889255994e-08	2.17525698437931e-06
5.19374	7.21477	7.1935668477674e-09	7.50987424849841e-06
0.760777	-4.50163	1.70465027891996e-05	0.000330383
11.4538	-7.07343	3.290616338857e-09	5.45566703065842e-07
6.02379	7.78372	6.35966513811517e-09	4.19079972157128e-06
-9.97897	-2.65425	2.76834883076078e-08	5.38403674970685e-05
2.31981	-7.54076	2.55970185358085e-07	8.54206153958176e-07
3.69557	-7.5585	1.44506232405921e-07	2.3481266627823e-06
1.22693	1.44729	5.42976567958297e-07	0.000114241
9.28011	-6.52104	7.41919941795197e-09	7.05255186733332e-07
10.8116	-6.77326	5.15825160732914e-09	1.21358894320036e-06
10.7357	-7.08392	3.87203414399635e-09	8.68214251003755e-07
6.08145	-3.38567	1.75132062108284e-07	4.74810120504345e-05
-8.4163	-2.19432	6.45216605923598e-08	0.000102466
-0.788445	0.761375	4.17794534086964e-07	1.80746119202143e-05
-2.63056	0.818445	8.54018287987092e-08	3.05551952557152e-07
2.31771	-7.41744	2.55970185358085e-07	8.54206153958176e-07
-7.79235	4.92756	1.43149797634162e-08	1.17883291415014e-05
-4.15546	-4.77238	3.09905179279137e-07	9.50271427521148e-07
-0.258762	13.7872	3.13152424526215e-09	4.67072311553046e-07
-4.1356	-2.68212	2.15479004994042e-07	4.27074126284364e-06
-4.15137	-4.70169	3.26395532559304e-07	9.67386512128694e-07
-12.7996	1.12423	1.2048039005812e-07	5.74131272730727e-05
9.52917	-4.39232	6.20226837769411e-08	3.25841287942279e-06
-9.45201	-3.16367	2.02379975901859e-08	8.76681634893203e-05
5.33574	6.75104	8.10207753768302e-09	8.38853104355426e-06
-9.83327	-1.79784	6.95657468993385e-08	7.85697145411155e-05
3.45583	-7.10897	2.90466275939542e-07	3.49777790949766e-06
8.58731	-1.93548	1.93059684654016e-08	3.59834975634327e-07
5.71116	-3.51472	2.31154655469579e-07	6.18080849535827e-05
3.06621	2.03385	1.77376636298085e-07	2.33766388482496e-05
9.35458	-6.7098	7.37849520952936e-09	9.83923635676467e-07
11.3386	-6.43908	6.73947084380912e-09	1.18147284068034e-06
-7.02011	1.74836	1.09249109152808e-08	1.66420987365507e-07
5.41134	8.14428	4.65086453642086e-09	3.66504014252929e-06
11.1948	-6.95033	4.7962766135491e-09	1.00569308249166e-06
-1.2795	0.549401	3.54816381513771e-07	8.90032165109223e-06
11.0562	-6.79469	4.7962766135491e-09	1.00569308249166e-06
7.00849	6.3996	1.23990795635252e-08	5.38779431175431e-06
5.90655	8.09221	5.026528092252e-09	3.53782631048924e-06
11.3097	-6.89769	4.30338922390162e-09	7.51553019166664e-07
4.72831	6.40273	5.72303003546914e-09	7.68457382009389e-06
10.8563	-6.52125	6.68384670097713e-09	1.55391676315496e-06
-15.2878	2.47788	2.79145094281579e-08	5.12168726155692e-05
-0.925563	-3.87184	9.51977994603944e-06	2.02636852769382e-05
-3.75105	-2.24077	2.85185931179372e-07	3.99429177263483e-06
1.89037	-3.9924	1.36783143592143e-05	0.000875072
5.85457	8.22716	3.99156298062027e-09	2.5304410145019e-06
3.13867	-7.44758	2.01569437762252e-07	1.56769566096841e-06
2.38999	1.83483	2.90169405204872e-07	4.74062042856075e-05
5.8351	-3.61911	2.42853986485408e-07	7.7481024498957e-05
0.829985	-3.80036	1.61434217623769e-05	0.00036482
2.09724	-3.93732	1.18532082652342e-05	0.000850053
3.03509	1.99144	1.77376636298085e-07	2.33766388482496e-05
2.19099	-5.08807	8.6486120164718e-06	0.000180289
-14.7434	2.37199	4.9032085147351e-08	8.78059068616711e-05
6.09845	-3.37988	1.75132062108284e-07	4.74810120504345e-05
6.31233	7.91369	6.35870207916384e-09	3.62052465968552e-06
-1.45702	10.0886	1.40183437376502e-09	1.64156178915737e-07
-15.028	2.66654	3.43734896796283e-08	5.02140274614667e-05
-15.6919	2.65779	1.93771874574594e-08	2.69906516861127e-05
5.49686	8.26557	3.70660576482174e-09	2.63171331201696e-06
6.23128	7.84738	6.35870207916384e-09	3.62052465968552e-06
5.2471	8.20683	3.31332028863559e-09	2.63456845226128e-06
-3.93915	-2.12888	2.10476837669766e-07	3.68704053092458e-06
-3.49384	-2.01629	3.06382317650257e-07	2.80658472620335e-06
1.3789	-6.69243	1.68526396440728e-06	1.16864020319278e-06
1.95396	1.65973	4.22312649029368e-07	8.01938961567928e-05
-3.04246	7.05785	1.49181104975774e-08	1.75823202221786e-06
-9.77449	-3.48781	8.6466472541945e-09	6.80703289940508e-05
7.39953	2.67257	2.59833724294281e-08	4.7261468567378e-06
-9.84306	-3.06209	1.7856941875138e-08	7.27983858923741e-05
4.21264	-7.79846	6.64870093091906e-08	2.01919586710484e-06
5.84571	-3.29804	2.13010821184616e-07	4.36606381640022e-05
-10.1802	-3.20261	1.06726030019623e-08	5.2544322004433e-05
-0.398699	3.98858	3.06705813186436e-08	7.65200444699515e-07
-12.7878	0.0690873	5.36933283495045e-08	5.54301068745465e-05
-9.32494	-1.46778	9.1528751245626e-08	0.000114752
11.4121	-6.82915	4.30338922390162e-09	7.51553019166664e-07
10.9375	-7.02869	3.87203414399635e-09	8.68214251003755e-07
-14.5778	2.05003	6.20537719723378e-08	9.43214121255406e-05
-3.74273	-5.1421	5.73639034174115e-07	1.83771484906185e-06
3.03411	-7.53573	2.01569437762252e-07	1.56769566096841e-06
10.2574	-7.01892	4.0015907163604e-09	9.16239536881568e-07
10.7963	-6.8182	5.15825160732914e-09	1.21358894320036e-06
6.30613	-3.18611	1.49391458037591e-07	4.71540018882872e-05
11.516	-6.79851	4.30338922390162e-09	7.51553019166664e-07
-9.23104	-0.168796	7.37774145413796e-08	1.29479669763974e-05
5.05367	7.13755	6.07271258811137e-09	7.56041011252815e-06
2.62485	-6.29163	1.87434129111704e-06	6.16287715593624e-06
10.6595	-5.99287	1.3989552461322e-08	2.63011019043855e-06
-3.73165	-2.02624	2.29798542069649e-07	2.80437837683609e-06
-15.5207	2.68707	2.62233267688748e-08	3.94294232899696e-05
5.65395	-3.80174	3.09058045696993e-07	6.64147563294913e-05
-0.762194	-3.36712	7.35200861041785e-06	1.33304213440419e-05
5.2948	8.3435	3.31332028863559e-09	2.63456845226128e-06
5.0987	8.22073	2.8577243261829e-09	2.59781388126153e-06
2.43624	-7.39842	3.88521671909788e-07	1.22081726093745e-06
5.33069	8.1817	4.141630378775e-09	3.66306504292847e-06
2.90176	-1.90152	1.10958612474673e-06	4.25375705206292e-05
2.4156	-7.35588	3.88521671909788e-07	1.22081726093745e-06
2.82687	-7.46736	2.30078335017083e-07	1.18879482007961e-06
1.57913	11.1554	7.46506822677855e-10	5.01808435029889e-08
-7.033	5.1801	2.22622079475512e-08	1.92509550079801e-05
11.3919	-7.08204	3.290616338857e-09	5.45566703065842e-07
-6.58572	-0.403216	3.05599619013557e-08	2.67212714584541e-06
10.6176	-5.78284	1.69127272880012e-08	2.92220425201202e-06
5.75973	-3.50558	2.31154655469579e-07	6.18080849535827e-05
-10.0025	-3.65001	4.95549522414701e-09	4.79072715274985e-05
5.80373	7.92252	6.10178909311272e-09	4.55705403541508e-06
-14.7455	2.30079	4.9032085147351e-08	8.78059068616711e-05
-7.60915	4.60661	1.41915339714731e-08	9.48365315784078e-06
5.88944	4.48281	1.36552269473269e-08	1.43750993145501e-05
-9.77573	-2.06529	5.14950267294566e-08	8.11726885734826e-05
5.40345	8.19759	4.65086453642086e-09	3.66504014252929e-06
11.5569	-7.06371	2.86008144676808e-09	3.6804553184219e-07
5.17308	7.85982	4.98868785863147e-09	4.72667345320829e-06
0.566951	12.4792	4.10604086253863e-09	8.23651027600909e-07
6.66712	-2.87232	9.98647880897128e-08	1.61308777462768e-05
9.54909	3.02994	1.33040182577695e-08	1.25089083031095e-06
0.396234	13.5153	3.89108198383341e-09	8.8991176239234e-07
-10.1038	-3.27463	1.06726030019623e-08	5.2544322004433e-05
-9.84751	-1.70272	6.95657468993385e-08	7.85697145411155e-05
10.5392	-6.80083	5.37671102174189e-09	1.32418981304871e-06
0.807584	13.3286	3.71310331203746e-09	8.81887345532816e-07
-0.860396	4.47776	9.65686175885474e-09	2.33786047007667e-07
-9.54973	-1.31842	8.92813418848195e-08	7.87362754777801e-05
-3.72752	-6.44143	1.99138969471479e-07	7.63075214995627e-07
6.66466	-3.00538	1.16806991097674e-07	2.7750223302279e-05
3.6725	-7.56571	1.44506232405921e-07	2.3481266627823e-06
7.94266	4.98327	1.27481248252182e-08	3.13970600360875e-06
7.51608	-3.94657	1.17667549220272e-07	3.36426962093576e-05
-7.2335	5.33313	1.96572128448992e-08	1.64038710647875e-05
-9.22899	-2.52792	4.02729668549208e-08	0.000107302
5.55892	8.13889	4.65086453642086e-09	3.66504014252929e-06
-10.1368	-3.08546	1.51244243762772e-08	5.33761291492155e-05
0.858053	12.0619	2.97480188416614e-09	3.88525157820045e-07
-7.40598	4.68399	1.79294736247141e-08	1.47785398906884e-05
5.51001	-4.09973	3.13437684558678e-07	7.27916887769797e-05
11.3766	-6.34366	6.73947084380912e-09	1.18147284068034e-06
5.67375	-3.62459	2.42853986485408e-07	7.7481024498957e-05
7.8267	-3.45443	1.05315183946181e-07	1.78953166056312e-05
-1.61571	10.0002	1.29014453485817e-09	1.28627607243101e-07
-4.12766	-2.35293	1.84304093720326e-07	3.86165001176553e-06
2.28341	-7.47777	2.7717542232299e-07	5.78175338820498e-07
-9.75949	-1.55204	7.63589034028944e-08	7.04169123456215e-05
2.0983	3.16851	1.69962480371327e-07	1.75524984494379e-05
10.8599	-6.52428	6.68384670097713e-09	1.55391676315496e-06
-15.3463	2.42787	2.79145094281579e-08	5.12168726155692e-05
-0.591666	2.07116	3.30042064973777e-07	1.25235540584634e-05
11.6894	-6.15744	6.80463667427808e-09	9.83273923139997e-07
-0.718758	-5.3832	6.88512859788795e-06	7.46927460284489e-06
-15.6196	2.43494	2.04826140318098e-08	3.4602221233403e-05
5.56681	8.10643	4.65086453642086e-09	3.66504014252929e-06
6.44474	-3.13285	1.32955084366459e-07	3.01569850046309e-05
-9.15685	-2.6818	4.02729668549208e-08	0.000107302
11.4853	-6.78476	4.30338922390162e-09	7.51553019166664e-07
5.45643	8.42351	3.70660576482174e-09	2.63171331201696e-06
-13.0769	-0.275192	2.85111984247426e-08	3.25396727271077e-05
6.62785	-3.00455	1.16806991097674e-07	2.7750223302279e-05
5.41439	8.22299	3.70660576482174e-09	2.63171331201696e-06
6.15686	7.93411	6.35966513811517e-09	4.19079972157128e-06
8.78637	-2.89706	5.33015207745883e-08	2.00750348904488e-06
-3.8189	2.45088	1.25167466816572e-08	2.4699216941979e-07
1.36326	11.427	1.20858741762417e-09	9.30625803718643e-08
-12.8475	1.33828	1.29949757668105e-07	5.53636756289142e-05
11.0763	-5.72218	1.30774073975204e-08	2.41995748407657e-06
11.1655	-6.83738	4.7962766135491e-09	1.00569308249166e-06
6.97065	5.93081	1.39088703909208e-08	8.55994726158034e-06
-4.9998	7.10225	1.28768584309385e-08	9.88108478048151e-07
-3.98532	-5.77429	2.82027441645833e-07	1.15774523038167e-06
-10.1181	-2.7951	2.08050713429779e-08	5.36139055851269e-05
-0.168156	13.7669	3.80536451084862e-09	7.64904689943618e-07
-4.09217	-5.49132	3.28351779093939e-07	1.28188271870324e-06
11.5267	-6.65585	4.67136863649247e-09	6.49579815048141e-07
5.74844	7.77988	6.10178909311272e-09	4.55705403541508e-06
11.342	-5.07854	1.51547476229875e-08	2.1552662308476e-06
-9.33328	-0.585493	8.88520002464117e-08	3.21161979854798e-05
-12.9261	0.636583	9.44905131466219e-08	6.12284934190994e-05
-0.805435	4.38994	1.40644057177311e-08	3.56056521351346e-07
-9.27609	-0.693918	8.88520002464117e-08	3.21161979854798e-05
11.1728	-6.35997	7.66998615968834e-09	1.56219231743275e-06
10.28	-6.47146	9.47095940305363e-09	2.02246237795536e-06
-13.5886	2.14282	1.1786681433662e-07	5.39611303388277e-05
-0.412762	1.51331	4.81228299274578e-07	3.64658028749448e-05
-9.24829	-1.03413	9.64365181150578e-08	7.15082474812028e-05
-7.23632	5.32957	1.96572128448992e-08	1.64038710647875e-05
5.5261	-3.89827	3.15829979357177e-07	7.3928091551238e-05
3.35048	-7.56499	1.72476663222862e-07	1.96562006809435e-06
5.66042	8.24354	3.99156298062027e-09	2.5304410145019e-06
5.05114	8.22111	2.8577243261829e-09	2.59781388126153e-06
11.5961	-6.89322	3.71323811681313e-09	5.04952757765845e-07
-9.37588	-3.0605	2.20282238496778e-08	9.36678428458328e-05
2.38668	1.30675	2.75882642200025e-07	4.4000399597937e-05
4.36723	-7.64399	5.35484218345597e-08	2.1087340404804e-06
10.2374	-3.5467	3.83348256918332e-08	1.8897771586122e-06
-0.485686	-6.1215	2.38191089760476e-06	5.44170578339138e-07
5.76446	8.21536	3.99156298062027e-09	2.5304410145019e-06
11.3623	-6.84083	4.30338922390162e-09	7.51553019166664e-07
11.332	-7.14756	3.290616338857e-09	5.45566703065842e-07
-12.9692	0.178987	6.63879568911134e-08	6.0832073130419e-05
8.7978	-2.31928	3.33065137590586e-08	9.33171507424027e-07
-14.9062	2.23416	4.9032085147351e-08	8.78059068616711e-05
11.1987	-4.93758	2.03289040441649e-08	2.71503528915033e-06
9.95084	-6.37815	9.7465403252662e-09	1.83960744427953e-06
10.5131	-3.79081	3.34493823475771e-08	2.00951964521742e-06
2.88212	-6.02814	1.98001961796608e-06	8.08980118427713e-06
0.69045	13.476	3.43085193304114e-09	7.21470415089442e-07
11.4708	-6.29891	6.73947084380912e-09	1.18147284068034e-06
-6.39173	-0.185742	2.83497486155983e-08	2.58848208180229e-06
-4.06639	-3.05658	3.86015428877361e-07	4.47629219819683e-06
-1.38833	0.549401	2.87775932888831e-07	4.86866653931644e-06
11.2703	-6.92031	4.30338922390162e-09	7.51553019166664e-07
-12.8912	0.342478	6.63879568911134e-08	6.0832073130419e-05
2.17336	3.11438	1.69962480371327e-07	1.75524984494379e-05
-3.87623	-2.27235	2.10476837669766e-07	3.68704053092458e-06
10.5072	-5.2277	2.33690180478148e-08	3.42189231716991e-06
-2.95684	-6.09948	5.58934197272033e-07	1.3947260170169e-06
-14.8445	2.1313	4.89812483950303e-08	9.02943684318305e-05
-1.43944	1.68049	2.19076809715567e-07	4.03538282291517e-06
-13.4302	2.14157	1.1786681433662e-07	5.39611303388277e-05
5.66828	8.21188	3.99156298062027e-09	2.5304410145019e-06
3.52157	1.05435	6.87249569919574e-08	2.66621441511948e-06
2.35906	-6.5881	1.18691042308766e-06	2.89805003770981e-06
2.78478	1.89145	2.30397575656752e-07	3.42436465031128e-05
-9.21061	-1.4956	9.1528751245626e-08	0.000114752
10.0702	-6.87346	5.44698969397886e-09	1.17931823885229e-06
1.04708	12.5524	3.05203818707477e-09	6.08732748198254e-07
-7.31804	5.23809	1.99165122468917e-08	1.83534613892465e-05
2.64125	-7.50432	2.30078335017083e-07	1.18879482007961e-06
9.50084	-6.66412	7.37849520952936e-09	9.83923635676467e-07
-4.88956	7.35201	1.12919446644832e-08	1.02313519211666e-06
-5.88001	5.93949	2.51071532990237e-08	5.25136462688921e-06
4.09779	-7.72939	6.64870093091906e-08	2.01919586710484e-06
8.18923	-2.56679	5.09124991746281e-08	2.3056471475841e-06
2.43912	3.19363	1.47046448885713e-07	1.6178099536473e-05
3.65466	-7.57746	1.44506232405921e-07	2.3481266627823e-06
11.3367	-4.96792	1.51547476229875e-08	2.1552662308476e-06
-9.16834	-2.49785	5.14650099017437e-08	0.000116291
3.83267	-7.73332	8.12950418883908e-08	1.85425789120391e-06
11.1176	-6.01432	1.11674480435899e-08	2.13529325788648e-06
2.55491	1.86275	2.90169405204872e-07	4.74062042856075e-05
5.75977	7.62696	7.16205725838083e-09	5.50776651778425e-06
6.43748	8.10018	5.19811633127443e-09	2.77721369616532e-06
10.9234	-5.15936	2.26246879941163e-08	3.32340624771523e-06
-9.57484	-2.06707	5.81330033390376e-08	0.000106651
5.60569	8.13267	4.65086453642086e-09	3.66504014252929e-06
2.84515	2.21827	2.17193791894029e-07	3.16302382826521e-05
4.94925	8.03332	3.55750964545564e-09	3.6053133776124e-06
-9.7085	-1.40244	7.63589034028944e-08	7.04169123456215e-05
10.5751	-5.5366	2.00730666924006e-08	3.19782442724984e-06
1.46127	1.54074	5.41370215537685e-07	0.000104891
2.29988	-7.34283	4.26622897919068e-07	8.69126377079282e-07
-9.52716	-1.10162	9.0564748336306e-08	5.92220734318571e-05
5.54053	8.13349	4.65086453642086e-09	3.66504014252929e-06
1.48139	1.5532	4.86631548704246e-07	9.48530940218643e-05
1.30312	0.887559	5.07108036394636e-07	0.0001023
8.83896	-6.26853	1.43838482372824e-08	7.3360233459918e-07
1.59477	-6.65203	1.61461824022057e-06	1.64387882907677e-06
-1.10467	1.84271	2.50050822268146e-07	6.00504646767698e-06
2.49077	-7.62326	2.55970185358085e-07	8.54206153958176e-07
7.80268	5.11141	1.33145264933962e-08	5.06195089749722e-06
-9.94174	-2.18746	5.14950267294566e-08	8.11726885734826e-05
2.39338	-7.47483	2.55970185358085e-07	8.54206153958176e-07
1.10473	-4.50833	1.69557039285845e-05	0.000449665
7.002	6.66295	1.07195014875952e-08	4.12210213950312e-06
5.83851	-3.52766	2.31154655469579e-07	6.18080849535827e-05
9.6072	-2.71672	2.90337508865247e-08	7.9009634215487e-07
5.44626	7.94533	5.62413119789119e-09	4.71798324632286e-06
5.10885	8.41216	3.31332028863559e-09	2.63456845226128e-06
6.79036	-3.40654	1.29346138583528e-07	4.8373140035982e-05
5.22604	6.44548	8.37885384113166e-09	8.46074840232371e-06
10.2787	-6.93342	5.46249440687379e-09	1.31014730499339e-06
-12.8042	0.0823923	5.36933283495045e-08	5.54301068745465e-05
-2.84668	6.90054	1.34158984103778e-08	1.46848948382302e-06
-15.0067	1.7626	3.57126955098891e-08	6.79638055033322e-05
0.843028	13.1434	3.71310331203746e-09	8.81887345532816e-07
6.11369	7.70261	7.49646792316682e-09	5.07237956132372e-06
-1.0171	-5.70178	3.7498588490005e-06	1.68044570779025e-06
3.00021	2.34479	1.70876165419702e-07	2.24946105158783e-05
11.5254	-6.44388	5.71112063569748e-09	8.06557049621969e-07
-13.1525	0.484612	7.27678049531807e-08	5.8681962453708e-05
6.67589	7.12441	9.44314196278901e-09	4.59255046487832e-06
7.40188	-3.6256	1.17028418878782e-07	3.13091936855272e-05
-0.956775	4.56621	9.65686175885474e-09	2.33786047007667e-07
2.39845	3.41045	1.14691269058929e-07	1.14917307251559e-05
0.399607	13.4142	3.89108198383341e-09	8.8991176239234e-07
-3.72123	-3.80562	6.68955862062897e-07	2.75384561441907e-06
-12.8479	0.706728	9.44905131466219e-08	6.12284934190994e-05
-12.7649	0.825281	9.44905131466219e-08	6.12284934190994e-05
10.7208	-3.54931	2.44552374387326e-08	1.242004987376e-06
8.90304	-4.57557	6.79414334027666e-08	3.40128701519261e-06
-2.22939	-5.37637	2.0775725046241e-06	2.12515810374494e-06
11.6522	-6.12253	6.80463667427808e-09	9.83273923139997e-07
-6.08011	5.68509	2.58732115454654e-08	9.44291115849624e-06
2.73426	2.22573	2.17193791894029e-07	3.16302382826521e-05
-5.93278	5.51347	2.63160680059567e-08	7.96063242188471e-06
1.05111	13.2474	3.11738987932531e-09	6.69178832101003e-07
10.2323	-6.4601	9.47095940305363e-09	2.02246237795536e-06
-9.44497	-1.33756	8.92813418848195e-08	7.87362754777801e-05
3.16987	-7.45599	1.72476663222862e-07	1.96562006809435e-06
2.27448	3.38917	1.31575894949204e-07	1.21268177621966e-05
-4.08445	-5.82876	2.82027441645833e-07	1.15774523038167e-06
-1.24644	1.82028	2.50050822268146e-07	6.00504646767698e-06
-9.87968	-3.5905	8.6466472541945e-09	6.80703289940508e-05
1.17487	-4.89023	1.43265853759639e-05	0.000225529
-13.2635	0.442156	7.27678049531807e-08	5.8681962453708e-05
-4.19052	-3.65675	3.32221612164314e-07	1.66235045603948e-06
5.27897	8.35924	3.31332028863559e-09	2.63456845226128e-06
-9.98942	-2.32655	3.55447045591466e-08	5.43636532614827e-05
-1.32041	1.64282	2.19076809715567e-07	4.03538282291517e-06
4.3745	5.71551	4.91163885122623e-09	5.99299013665951e-06
5.68843	8.24392	3.99156298062027e-09	2.5304410145019e-06
-13.0747	0.924971	9.98571524536394e-08	5.72569922555271e-05
11.5267	-6.73822	4.67136863649247e-09	6.49579815048141e-07
1.85938	-6.78592	1.03229537923023e-06	1.33927095151478e-06
-3.05484	-4.65989	1.24363637831145e-06	2.53251031355419e-06
6.57777	-2.8947	9.98647880897128e-08	1.61308777462768e-05
-3.96057	-3.27495	4.23080917974244e-07	3.65534786757188e-06
10.1714	-4.50854	4.08283700048827e-08	3.39126929387073e-06
6.32081	7.79784	6.35870207916384e-09	3.62052465968552e-06
0.912173	13.3553	3.43085193304114e-09	7.21470415089442e-07
1.91963	-7.04688	6.93744765761765e-07	8.80067232209548e-07
-13.181	0.265442	5.96328029421665e-08	5.7347053300109e-05
-3.56689	-5.79308	3.86854136185794e-07	1.56628976603833e-06
10.935	-6.76352	5.15825160732914e-09	1.21358894320036e-06
-12.7358	2.7987	1.00211822981116e-07	1.1801920894879e-05
-12.3643	2.40925	1.10447999034117e-07	1.59043392852408e-05
2.51346	-7.50318	2.55970185358085e-07	8.54206153958176e-07
0.31046	-5.24446	9.56573953662875e-06	2.74432514543848e-05
2.28626	3.29865	1.31575894949204e-07	1.21268177621966e-05
-0.941859	4.16269	2.06720860464005e-08	5.07175779213117e-07
-5.43455	4.62835	1.65703980336475e-08	1.27339875369973e-06
-7.8553	-1.56652	7.83317527943729e-08	5.28630024460224e-05
11.4492	-6.27963	8.11748398559961e-09	1.41634318916e-06
-7.28029	5.22855	1.99165122468917e-08	1.83534613892465e-05
-1.47642	0.939925	2.69647569780337e-07	5.3452956366827e-06
6.08744	8.08082	5.21898472434191e-09	3.23926380885379e-06
11.2619	-5.01544	1.51547476229875e-08	2.1552662308476e-06
9.86449	-3.69832	4.92324492242905e-08	2.52553430867534e-06
-0.927463	1.84944	3.11699345729427e-07	1.03907180616698e-05
-15.4828	2.17316	2.78945740393354e-08	5.75947571454261e-05
10.1381	-5.67962	1.8613026326541e-08	2.81031385390415e-06
0.509352	13.5655	3.43407127989608e-09	6.49365095200687e-07
-12.54	1.46452	1.33871898683268e-07	5.20912708387394e-05
-3.87848	-6.37299	1.47955388739848e-07	5.41181817199144e-07
-9.29708	-1.80614	8.42279563108353e-08	0.000126761
3.08038	2.16766	1.77376636298085e-07	2.33766388482496e-05
10.7696	-7.12162	3.87203414399635e-09	8.68214251003755e-07
1.47827	0.625986	4.11933712275195e-07	6.49921110331666e-05
1.71639	11.0728	6.09157985511113e-10	3.25475331902317e-08
-13.1492	-0.473494	2.85111984247426e-08	3.25396727271077e-05
4.60541	6.19584	5.72303003546914e-09	7.68457382009389e-06
6.37156	-3.13015	1.32955084366459e-07	3.01569850046309e-05
-9.6794	-1.09062	9.0564748336306e-08	5.92220734318571e-05
7.97184	-3.46109	9.9149575381513e-08	1.18559662471599e-05
-3.98631	-4.80325	4.4333588870383e-07	1.39748381131608e-06
1.81078	-6.92866	1.03229537923023e-06	1.33927095151478e-06
9.35571	-2.84523	4.20259960355467e-08	1.33724491040143e-06
11.0267	-4.42951	2.2225534243764e-08	2.19758165649285e-06
7.53356	-4.05593	1.17667549220272e-07	3.36426962093576e-05
2.13387	2.91928	2.10988317879953e-07	2.45581538365463e-05
-4.2309	-3.4791	3.18181672227283e-07	2.19356337763349e-06
1.01959	12.1677	2.49526758101514e-09	3.40564679920643e-07
-15.5851	2.48095	2.04826140318098e-08	3.4602221233403e-05
4.051	-6.54716	3.18506079913917e-07	4.84335662644907e-06
-3.68702	2.74616	1.10564156173084e-08	2.24382660653035e-07
2.48295	-7.54478	2.55970185358085e-07	8.54206153958176e-07
6.73828	-3.10561	1.16806991097674e-07	2.7750223302279e-05
10.3195	-5.06627	3.07350011246361e-08	3.4925991573985e-06
11.0516	-5.44575	1.50315252534168e-08	2.65477063486144e-06
10.1768	-6.71028	7.27314186475122e-09	1.69248535646842e-06
0.650826	13.3907	3.43085193304114e-09	7.21470415089442e-07
-0.376461	-4.31496	1.27900497110125e-05	5.35775970614614e-05
9.87499	-4.47854	4.78289579958369e-08	3.38204524653698e-06
5.76236	7.83544	6.10178909311272e-09	4.55705403541508e-06
10.4569	-4.96307	2.66459197119031e-08	3.55707358916288e-06
11.4113	-6.46584	6.73947084380912e-09	1.18147284068034e-06
-13.0545	-0.16212	3.72541491964958e-08	4.37949668796413e-05
-2.91602	6.31646	1.37825988200001e-08	7.5166315494075e-07
6.86989	-2.96407	1.05319341000655e-07	2.35178281324124e-05
-14.9366	2.54534	4.72142440525754e-08	7.49333034782404e-05
3.14049	1.72194	1.72231400694394e-07	2.1102251473806e-05
10.5534	-5.86604	1.3989552461322e-08	2.63011019043855e-06
-10.0401	-2.27584	4.39753187698408e-08	5.48627927670831e-05
1.6053	1.80528	4.76239712545616e-07	8.41786458369645e-05
-13.0147	0.306534	6.63879568911134e-08	6.0832073130419e-05
5.75538	-3.5555	2.31154655469579e-07	6.18080849535827e-05
-12.7892	-0.310146	3.30951968203686e-08	3.38566692436285e-05
-14.5179	2.30152	6.15004910445587e-08	8.9732610440447e-05
10.236	-6.63101	7.27314186475122e-09	1.69248535646842e-06
-6.41283	-0.304609	3.05599619013557e-08	2.67212714584541e-06
0.961469	13.2851	3.11738987932531e-09	6.69178832101003e-07
-0.877516	1.85029	3.11699345729427e-07	1.03907180616698e-05
-13.0082	-0.424594	3.30951968203686e-08	3.38566692436285e-05
-4.30904	-3.39147	2.9852327592719e-07	2.88641833522739e-06
10.1671	-5.79158	1.8613026326541e-08	2.81031385390415e-06
-10.1178	-3.1026	1.51244243762772e-08	5.33761291492155e-05
-13.3244	-0.136382	3.1607394659247e-08	3.66532686874317e-05
5.03315	7.43173	5.55740467463697e-09	6.71431253620097e-06
-3.97992	-4.46713	4.84226246455832e-07	1.46039562517292e-06
2.32716	-7.42567	2.55970185358085e-07	8.54206153958176e-07
6.03687	-3.32322	1.75132062108284e-07	4.74810120504345e-05
-9.89831	-3.00714	1.7856941875138e-08	7.27983858923741e-05
-12.5265	0.352251	7.14840430928511e-08	5.72679097291576e-05
-0.399158	13.7314	3.7123076991296e-09	7.03091997549744e-07
-0.84719	-4.35718	9.4128361930002e-06	1.8013719877013e-05
9.416	-6.58901	7.37849520952936e-09	9.83923635676467e-07
-0.81596	4.49119	9.65686175885474e-09	2.33786047007667e-07
-4.40091	-4.60292	2.22918905191717e-07	5.94540262936819e-07
-0.0296835	-5.59527	7.07295763654439e-06	9.44652368769768e-06
-12.8758	0.384024	6.63879568911134e-08	6.0832073130419e-05
-7.29541	4.43417	1.60128944709229e-08	1.06136965893921e-05
1.88563	3.23915	1.89867320360039e-07	1.75398265794434e-05
11.3693	-5.24884	1.38992385394682e-08	2.17566248240328e-06
-9.7521	-1.57275	7.63589034028944e-08	7.04169123456215e-05
-15.6302	2.78448	1.93771874574594e-08	2.69906516861127e-05
-0.891523	4.50837	9.65686175885474e-09	2.33786047007667e-07
-10.2188	-3.28249	1.06726030019623e-08	5.2544322004433e-05
11.3484	-7.03478	3.290616338857e-09	5.45566703065842e-07
-9.82617	-2.90941	2.45579320862896e-08	7.43210194943466e-05
2.99224	2.01058	1.77376636298085e-07	2.33766388482496e-05
-12.4874	4.49569	1.14885024163888e-08	7.25640199524811e-08
-15.6822	2.64806	1.93771874574594e-08	2.69906516861127e-05
5.52452	8.11102	4.65086453642086e-09	3.66504014252929e-06
-11.9154	-0.506392	4.17217852258237e-08	7.59194807472892e-06
5.51496	-3.81058	3.09058045696993e-07	6.64147563294913e-05
-6.43517	0.299165	2.37554859423165e-08	1.93931649907598e-06
9.81779	-6.74777	5.37529430845137e-09	9.70001295859939e-07
3.0127	2.23848	1.70876165419702e-07	2.24946105158783e-05
5.17173	6.72532	8.10207753768302e-09	8.38853104355426e-06
-9.85074	-1.44848	7.63589034028944e-08	7.04169123456215e-05
-1.32652	0.551081	2.87775932888831e-07	4.86866653931644e-06
-14.7651	2.11164	4.89812483950303e-08	9.02943684318305e-05
-9.10558	-0.615975	9.08321366492907e-08	3.49252814531667e-05
4.6732	6.0999	5.79742088202597e-09	7.19774096033965e-06
3.91401	-6.86544	3.13854913153427e-07	4.26337723007483e-06
-10.0094	-3.22868	1.06726030019623e-08	5.2544322004433e-05
-4.27616	2.43302	9.19866603121583e-09	1.75207587176131e-07
8.81249	-2.16408	2.47245188667772e-08	5.60717769337959e-07
8.95875	-4.15742	8.08072542040917e-08	4.35199737335282e-06
-0.203957	10.3028	1.45510547194369e-09	1.23504813571398e-07
-4.57064	7.3212	1.2092250108148e-08	1.21993114775542e-06
5.21984	-4.47798	4.05592384545858e-07	5.22064026215455e-05
-2.26009	-3.80164	2.98085391996761e-06	3.75090129980137e-06
-9.57069	-3.47781	9.76604440116147e-09	8.01709986303373e-05
-3.47196	6.03666	1.65013810440188e-08	6.30163106242779e-07
6.67104	-3.28289	1.31581256574457e-07	4.27349795440494e-05
10.4168	-5.85148	1.3989552461322e-08	2.63011019043855e-06
5.42572	8.01407	4.65086453642086e-09	3.66504014252929e-06
6.36226	-3.48256	1.61974039647278e-07	6.56614394013188e-05
-12.66	0.862178	1.13177743753763e-07	5.68615112578337e-05
-10.0829	-2.651	2.76834883076078e-08	5.38403674970685e-05
-13.0714	0.0489333	4.7673706678237e-08	5.25149672209141e-05
-9.32399	-1.12013	9.64365181150578e-08	7.15082474812028e-05
3.62715	-7.19296	2.07520513513805e-07	3.01750428604039e-06
-9.65073	-1.84629	6.86518436114422e-08	0.000109118
10.9617	-7.00274	3.63634439927537e-09	7.25489800518323e-07
2.39679	-6.65376	1.18691042308766e-06	2.89805003770981e-06
-15.424	2.37821	2.84835099749284e-08	5.80960686587319e-05
-9.93015	-3.6338	5.81746437593715e-09	6.4111295398711e-05
2.53913	3.26257	1.47046448885713e-07	1.6178099536473e-05
5.73229	-4.23297	2.44452168975972e-07	8.42889397911895e-05
5.85115	-3.47238	2.31154655469579e-07	6.18080849535827e-05
-9.86976	-3.26446	1.25899010289104e-08	7.09240217077125e-05
9.61578	-4.47721	5.49522424649057e-08	3.28996763791345e-06
6.23822	-3.13401	1.32955084366459e-07	3.01569850046309e-05
-13.1136	0.965345	9.98571524536394e-08	5.72569922555271e-05
-9.87161	-1.90285	6.1026077502491e-08	8.17748733160451e-05
9.17366	-4.03836	7.55070662362638e-08	3.58908200818715e-06
7.32193	-4.18642	1.22061405542253e-07	4.67537022488827e-05
11.72	-6.53148	4.67136863649247e-09	6.49579815048141e-07
5.63812	-3.70956	3.09058045696993e-07	6.64147563294913e-05
-7.08481	5.32825	2.21564982983207e-08	1.75393146085571e-05
-3.73393	-6.02805	3.20441523352229e-07	1.34270141196538e-06
-4.10204	-3.93876	4.87933268221597e-07	1.8244114592712e-06
2.94855	2.11902	1.77376636298085e-07	2.33766388482496e-05
11.5326	-6.84623	3.71323811681313e-09	5.04952757765845e-07
-3.71859	-2.86713	4.74702688760362e-07	5.5355834019945e-06
-7.08872	0.469268	2.88632941083541e-08	2.12392474704858e-06
5.71325	8.25305	3.99156298062027e-09	2.5304410145019e-06
11.4438	-6.84154	4.30338922390162e-09	7.51553019166664e-07
9.59565	-2.71115	2.90337508865247e-08	7.9009634215487e-07
-15.6353	2.58726	2.04826140318098e-08	3.4602221233403e-05
1.19674	11.7319	1.45474312548374e-09	1.35204734553243e-07
4.15328	-7.3043	1.34906403574096e-07	3.78623321674124e-06
-10.0006	-2.30541	3.55447045591466e-08	5.43636532614827e-05
11.2423	-6.85525	4.30338922390162e-09	7.51553019166664e-07
11.4094	-6.17895	8.11748398559961e-09	1.41634318916e-06
-4.11124	-3.32254	2.9852327592719e-07	2.88641833522739e-06
7.56404	5.24206	1.47500633228984e-08	8.17085618684517e-06
1.24204	-6.33801	2.43721893010134e-06	2.28937267515633e-06
-8.75687	0.426501	4.60312033233936e-08	5.17411834479815e-06
-11.3125	-0.490095	5.57912105607102e-08	4.83152405778395e-06
-3.26463	6.93101	1.49181104975774e-08	1.75823202221786e-06
-6.53142	0.176181	2.37554859423165e-08	1.93931649907598e-06
1.56675	1.94244	4.76239712545616e-07	8.41786458369645e-05
3.56722	-7.78344	9.77175202096562e-08	1.62359103419931e-06
-9.65448	-3.03322	2.02379975901859e-08	8.76681634893203e-05
-8.97948	-0.917126	9.66618603879364e-08	5.34176132026816e-05
6.61917	-3.46598	1.42817808977414e-07	5.88627571146656e-05
2.91238	5.77688	1.62779594383089e-09	5.13512136743555e-06
-9.86242	-2.18514	5.14950267294566e-08	8.11726885734826e-05
-15.5023	2.4117	2.79145094281579e-08	5.12168726155692e-05
-2.78942	-4.55824	1.67211102334246e-06	2.6944167374259e-06
11.0821	-5.38981	1.6958377870278e-08	2.79645300873082e-06
-9.65825	-1.67054	7.78895601385065e-08	0.000105893
5.91766	-3.47966	2.31154655469579e-07	6.18080849535827e-05
-6.58274	-0.174656	2.83497486155983e-08	2.58848208180229e-06
2.27259	2.90999	2.10988317879953e-07	2.45581538365463e-05
-1.40859	1.00014	2.69647569780337e-07	5.3452956366827e-06
-14.2824	1.86951	7.49885887832963e-08	8.53234602681717e-05
-10.2016	-3.21129	1.06726030019623e-08	5.2544322004433e-05
-0.217749	13.9996	2.51261971006114e-09	2.67277123923156e-07
-3.0482	6.05928	1.47849076657577e-08	5.58022019963202e-07
-11.8841	0.434978	8.566870001295e-08	2.59029017862865e-05
5.39733	7.18818	8.22008274729748e-09	7.36241860115052e-06
3.81215	-6.63682	4.15030133720524e-07	4.31912396167043e-06
-3.15123	7.42147	1.19217932830579e-08	1.34161503599749e-06
-0.33892	-5.67608	4.93641043655456e-06	3.14055364525745e-06
5.8709	-3.45054	2.31154655469579e-07	6.18080849535827e-05
-3.66058	-5.80682	3.86854136185794e-07	1.56628976603833e-06
-7.80365	4.69562	1.35106698544122e-08	1.015198868536e-05
-10.1382	-3.59345	7.34400871823089e-09	5.07139354640708e-05
5.56002	8.16998	4.65086453642086e-09	3.66504014252929e-06
0.122171	-4.41686	1.56600046452034e-05	0.000146576
10.1255	-5.57999	2.24590789379824e-08	3.06920534353038e-06
3.58252	-7.53406	1.44506232405921e-07	2.3481266627823e-06
-10.027	-2.81586	2.08050713429779e-08	5.36139055851269e-05
7.11285	5.7614	1.3129764892065e-08	6.28789649684621e-06
-9.13952	-3.52194	1.05973460263807e-08	8.32066038349245e-05
3.0124	2.31151	1.70876165419702e-07	2.24946105158783e-05
-9.59826	-1.72572	7.78895601385065e-08	0.000105893
2.78416	-6.27823	1.87434129111704e-06	6.16287715593624e-06
-6.46313	-0.0404591	2.60535760692185e-08	2.3343206707122e-06
2.05673	-6.38142	1.9077477798144e-06	4.06868824194316e-06
-6.8831	5.29933	2.41046983107546e-08	1.80846742421478e-05
6.74273	-3.29453	1.31581256574457e-07	4.27349795440494e-05
6.74203	-3.38665	1.31581256574457e-07	4.27349795440494e-05
-0.828143	4.45824	9.65686175885474e-09	2.33786047007667e-07
2.60093	-4.22424	8.10847738997628e-06	0.000556422
11.2934	-6.13336	8.11748398559961e-09	1.41634318916e-06
-14.9179	2.57691	4.72142440525754e-08	7.49333034782404e-05
-12.9617	-0.0844	4.25410533737871e-08	4.59044921833233e-05
11.2539	-6.74288	4.30338922390162e-09	7.51553019166664e-07
9.474	-6.37578	1.00714102853483e-08	1.19933024254073e-06
-9.48364	-1.77916	7.78895601385065e-08	0.000105893
-3.89515	-3.752	4.7523494755632e-07	2.23996302436435e-06
-12.7365	1.49178	1.33871898683268e-07	5.20912708387394e-05
2.28424	-7.49496	2.7717542232299e-07	5.78175338820498e-07
2.25113	-7.3033	4.26622897919068e-07	8.69126377079282e-07
2.48937	3.51421	1.14691269058929e-07	1.14917307251559e-05
3.53644	-6.77808	3.97635426318345e-07	3.74898513264889e-06
-13.3735	2.40492	1.03961560892013e-07	3.39683016833401e-05
5.29049	7.7924	4.98868785863147e-09	4.72667345320829e-06
10.4522	-4.29589	3.41264879736925e-08	3.20403066140009e-06
5.53752	6.89285	8.85740604503359e-09	7.92687421933879e-06
-14.7958	1.94107	4.71297144402183e-08	8.16421672704587e-05
1.34258	-4.44955	1.63097606750515e-05	0.000566706
-9.11412	-4.85535	8.97245023659947e-10	3.52521371998051e-05
2.06406	-3.87164	1.18532082652342e-05	0.000850053
-9.68229	-3.30787	1.42503173987739e-08	8.4252787003785e-05
-13.0464	-0.298243	2.85111984247426e-08	3.25396727271077e-05
0.625977	-4.04744	1.66853491696778e-05	0.000270395
0.962476	-4.70691	1.59038928683843e-05	0.000337869
-6.5146	-0.313402	3.05599619013557e-08	2.67212714584541e-06
-12.5596	0.519856	8.53799559598371e-08	5.92274040291224e-05
-13.2671	0.0986768	4.7673706678237e-08	5.25149672209141e-05
7.79411	-2.82047	7.17159013991208e-08	6.50217078835578e-06
6.0341	-3.55089	1.89851402946231e-07	6.67358148302531e-05
2.43031	2.03394	2.83815929270207e-07	4.50868801612352e-05
-0.394123	4.00294	3.06705813186436e-08	7.65200444699515e-07
-6.61576	1.35711	1.34512713542642e-08	3.27007869927906e-07
11.5687	-6.38532	5.71112063569748e-09	8.06557049621969e-07
-7.47252	5.38403	1.68968330882487e-08	1.36757162427578e-05
-14.6483	2.18353	6.15004910445587e-08	8.9732610440447e-05
-5.93457	5.80486	2.51071532990237e-08	5.25136462688921e-06
-15.508	2.26663	2.84835099749284e-08	5.80960686587319e-05
11.4853	-6.85709	4.30338922390162e-09	7.51553019166664e-07
-2.83092	-5.25034	1.24294607736154e-06	2.36380840772411e-06
-12.1897	2.31198	1.14607989700199e-07	1.8994391357447e-05
-6.74521	1.57083	1.2436039643763e-08	2.51179195041569e-07
3.02426	1.87012	1.77704805350021e-07	2.28981565079657e-05
-0.285751	13.7626	3.7123076991296e-09	7.03091997549744e-07
7.32483	-3.38004	1.09788778614761e-07	2.74887259237141e-05
11.3714	-6.59191	5.45961197416067e-09	9.63195969459502e-07
5.37487	8.15041	4.141630378775e-09	3.66306504292847e-06
10.183	-6.32057	9.47095940305363e-09	2.02246237795536e-06
11.1442	-4.60564	2.15256056732543e-08	2.49866084982536e-06
8.61321	-4.02857	9.07284297934281e-08	6.13897871995024e-06
2.33645	-7.38364	3.88521671909788e-07	1.22081726093745e-06
-14.1929	2.04764	7.62978273695813e-08	8.90394495943572e-05
6.35278	-3.3869	1.49391458037591e-07	4.71540018882872e-05
-9.99308	5.05708	3.39102688426266e-09	4.71200239496371e-08
-13.1761	3.09939	6.93057611183349e-08	5.62908705057652e-06
2.2185	3.33604	1.31575894949204e-07	1.21268177621966e-05
11.6235	-6.62529	4.67136863649247e-09	6.49579815048141e-07
10.1261	-3.04775	2.98051826237615e-08	1.104378427451e-06
10.4641	-6.39532	9.04854119559413e-09	2.03689878684205e-06
-13.0219	-0.296452	3.30951968203686e-08	3.38566692436285e-05
2.51456	3.27714	1.47046448885713e-07	1.6178099536473e-05
-7.07623	5.39913	2.21564982983207e-08	1.75393146085571e-05
5.90298	8.0621	5.026528092252e-09	3.53782631048924e-06
5.13887	8.25099	3.31332028863559e-09	2.63456845226128e-06
2.34296	1.95225	2.90169405204872e-07	4.74062042856075e-05
1.07884	-4.6177	1.59038928683843e-05	0.000337869
0.0635612	13.5466	4.30193944938056e-09	1.00856755516486e-06
-6.41793	0.317339	2.37554859423165e-08	1.93931649907598e-06
-3.56774	-5.21182	5.16527433505991e-07	1.80173056953399e-06
-9.63896	-3.00408	2.02379975901859e-08	8.76681634893203e-05
4.78482	-7.74032	4.25152493654481e-08	2.1203595522125e-06
4.85017	6.3556	7.10140972510251e-09	8.03272097547346e-06
9.96408	-4.86047	3.98176806635586e-08	3.37018558585092e-06
-3.83642	-2.57497	2.99225580165381e-07	5.16292575341552e-06
-9.31802	-0.69592	8.88520002464117e-08	3.21161979854798e-05
2.41194	3.04684	1.81127216510605e-07	2.21327214520264e-05
11.1726	-6.94884	4.7962766135491e-09	1.00569308249166e-06
-12.6313	2.87327	8.47751518830591e-08	6.7191892179e-06
-9.06052	-0.758782	9.66618603879364e-08	5.34176132026816e-05
3.78565	-6.04816	8.69126493977036e-07	5.03490917283033e-06
-0.798572	4.39281	1.40644057177311e-08	3.56056521351346e-07
-9.34655	-1.24818	9.56840091156775e-08	9.490690231915e-05
11.5189	-5.86689	7.92117485571758e-09	1.1736717287932e-06
2.10188	3.23061	1.69962480371327e-07	1.75524984494379e-05
11.2672	-6.2454	8.11748398559961e-09	1.41634318916e-06
4.38535	-7.72042	5.35484218345597e-08	2.1087340404804e-06
-13.0921	0.559953	7.27678049531807e-08	5.8681962453708e-05
5.76725	8.05791	5.026528092252e-09	3.53782631048924e-06
-0.906583	-5.30599	5.88896871326397e-06	4.88314381102032e-06
5.77182	8.10635	5.026528092252e-09	3.53782631048924e-06
3.49528	-7.60938	1.44506232405921e-07	2.3481266627823e-06
-13.1651	0.150599	4.7673706678237e-08	5.25149672209141e-05
6.50577	-3.12209	1.16806991097674e-07	2.7750223302279e-05
3.17134	-7.18485	3.56445497173671e-07	2.99277699067527e-06
-6.6154	-0.427146	3.05599619013557e-08	2.67212714584541e-06
11.2492	-6.51882	5.45961197416067e-09	9.63195969459502e-07
-7.0963	5.35868	2.21564982983207e-08	1.75393146085571e-05
3.27111	-6.60544	6.75204205146335e-07	3.5319166130518e-06
-4.142	-4.08435	3.41794356600155e-07	1.11216260399627e-06
-10.0496	-2.83188	2.08050713429779e-08	5.36139055851269e-05
8.70936	-2.12295	2.70961650554826e-08	6.73303499399058e-07
-9.7143	-3.64509	5.81746437593715e-09	6.4111295398711e-05
8.60625	-2.05842	2.70961650554826e-08	6.73303499399058e-07
2.76713	2.07099	2.27653587669234e-07	3.38004479967484e-05
1.09492	13.1712	3.11738987932531e-09	6.69178832101003e-07
-12.3442	1.32661	1.32918836510192e-07	4.61241279528513e-05
9.73305	-6.36043	9.9260378967329e-09	1.54155572982101e-06
-13.1059	-0.477736	2.85111984247426e-08	3.25396727271077e-05
11.0993	-5.713	1.30774073975204e-08	2.41995748407657e-06
3.84947	-7.74566	8.12950418883908e-08	1.85425789120391e-06
-9.94282	-3.62804	5.81746437593715e-09	6.4111295398711e-05
2.8388	2.08015	2.27653587669234e-07	3.38004479967484e-05
-9.68677	-3.58238	8.6466472541945e-09	6.80703289940508e-05
-5.68971	5.24232	2.45878946213831e-08	5.14914369902206e-06
5.53326	7.93124	5.62413119789119e-09	4.71798324632286e-06
9.33039	-6.17517	1.34870746335098e-08	1.36727677164589e-06
9.81415	-4.48298	5.49522424649057e-08	3.28996763791345e-06
1.16259	-6.54833	1.70937169292673e-06	7.73774222896976e-07
-12.5637	2.06354	1.35108393750487e-07	3.54672916009045e-05
-6.02994	5.27672	2.5491669205133e-08	8.11512440207447e-06
-9.69258	-1.3703	8.08561496935385e-08	5.79730790867257e-05
11.372	-6.90461	4.30338922390162e-09	7.51553019166664e-07
-7.09234	0.642298	2.50759110099211e-08	1.49747728839674e-06
-9.51818	-3.40168	9.76604440116147e-09	8.01709986303373e-05
-12.6857	0.85243	1.13177743753763e-07	5.68615112578337e-05
6.23476	4.93948	1.55291951584299e-08	2.20823418404739e-05
10.9156	-4.52758	2.66782942450352e-08	3.08438939194076e-06
1.79029	-6.85369	1.03229537923023e-06	1.33927095151478e-06
-9.89213	-1.67073	6.95657468993385e-08	7.85697145411155e-05
6.06713	7.88324	6.35966513811517e-09	4.19079972157128e-06
9.60046	-4.7415	4.48863244654773e-08	3.06001894335179e-06
-6.46271	0.395436	2.37554859423165e-08	1.93931649907598e-06
0.529338	13.4543	3.89108198383341e-09	8.8991176239234e-07
5.72794	8.10254	5.026528092252e-09	3.53782631048924e-06
1.33096	1.47996	5.42976567958297e-07	0.000114241
1.99278	3.16168	1.89867320360039e-07	1.75398265794434e-05
5.31772	6.81142	8.10207753768302e-09	8.38853104355426e-06
9.69102	-4.28795	5.49522424649057e-08	3.28996763791345e-06
-6.68086	1.58372	1.2436039643763e-08	2.51179195041569e-07
7.56531	-4.51883	9.55015246957823e-08	2.14372658482173e-05
11.0361	-6.42872	7.66998615968834e-09	1.56219231743275e-06
2.38998	-7.3816	3.88521671909788e-07	1.22081726093745e-06
3.46968	-7.74527	9.77175202096562e-08	1.62359103419931e-06
-12.9515	0.284207	6.63879568911134e-08	6.0832073130419e-05
10.2595	-6.40671	9.47095940305363e-09	2.02246237795536e-06
10.6933	-5.1041	2.26246879941163e-08	3.32340624771523e-06
-9.50727	-1.81708	7.78895601385065e-08	0.000105893
9.65659	-3.28578	4.94494199073683e-08	1.92013964183149e-06
-15.4071	2.2321	2.84835099749284e-08	5.80960686587319e-05
7.72233	3.54717	2.40896652177931e-08	3.23725625781112e-06
6.79399	4.96042	1.68516909611132e-08	1.70152403280645e-05
-6.41008	0.313356	2.37554859423165e-08	1.93931649907598e-06
-12.073	1.00247	1.11237141668369e-07	3.93862517995686e-05
2.375	3.52065	8.5922420231846e-08	8.24423835893954e-06
9.39706	2.81319	1.33991333815674e-08	1.44345591546362e-06
3.70867	-7.77058	8.12950418883908e-08	1.85425789120391e-06
-7.77578	4.88802	1.43149797634162e-08	1.17883291415014e-05
-3.45109	5.46348	1.22075223939681e-08	9.64745014305288e-08
-8.2054	-1.99119	7.09729845034513e-08	8.34369076688911e-05
0.526381	2.3213	4.51429505668012e-07	3.64396585811664e-05
4.73029	-7.60134	6.06050277212523e-08	3.10099807190493e-06
1.07338	13.2157	3.11738987932531e-09	6.69178832101003e-07
6.44004	-3.09102	1.32955084366459e-07	3.01569850046309e-05
2.0483	-7.05389	6.41122844890464e-07	1.23512484007246e-06
-5.08318	7.2075	1.28768584309385e-08	9.88108478048151e-07
-1.25864	1.38722	3.05358889754888e-07	8.87330170263817e-06
10.429	-5.68426	1.69127272880012e-08	2.92220425201202e-06
-12.7353	0.456306	8.53799559598371e-08	5.92274040291224e-05
6.14041	-3.41947	1.89851402946231e-07	6.67358148302531e-05
3.26628	-7.22173	2.51031409627349e-07	2.54886259097891e-06
2.83654	2.2573	2.17193791894029e-07	3.16302382826521e-05
1.86903	-6.9908	6.93744765761765e-07	8.80067232209548e-07
11.2208	-7.1302	3.63634439927537e-09	7.25489800518323e-07
-15.0242	2.11034	3.75251471706313e-08	7.68659234762067e-05
3.66813	-7.5813	1.44506232405921e-07	2.3481266627823e-06
8.54223	-5.31904	4.34755152959834e-08	1.60690520486406e-06
11.3787	-7.06903	3.290616338857e-09	5.45566703065842e-07
7.96614	1.78213	1.59107271071539e-08	1.97973166273685e-06
-3.96483	-2.55055	2.99225580165381e-07	5.16292575341552e-06
5.33908	7.8168	4.98868785863147e-09	4.72667345320829e-06
3.1418	2.0964	1.77376636298085e-07	2.33766388482496e-05
-9.38436	-0.798222	9.39740100509135e-08	4.9481920314584e-05
-0.75238	1.84848	3.76161572162581e-07	1.73851645925653e-05
-12.6079	-0.157378	4.72237873573328e-08	4.22646450809272e-05
1.70563	-6.91486	1.09840750973549e-06	9.54905068856158e-07
6.25438	7.49998	8.65629310174905e-09	5.07935704477152e-06
-12.9328	0.0711899	5.36933283495045e-08	5.54301068745465e-05
8.8205	-4.97313	4.98679762277672e-08	2.13576221144642e-06
9.7037	-4.40118	5.49522424649057e-08	3.28996763791345e-06
-14.268	2.07463	7.62978273695813e-08	8.90394495943572e-05
2.96362	2.09649	1.77376636298085e-07	2.33766388482496e-05
-9.49457	-0.865577	8.89675751138215e-08	4.08794183619989e-05
5.93229	8.11883	5.026528092252e-09	3.53782631048924e-06
3.4698	-6.72541	5.33926156257514e-07	3.86427876737535e-06
10.5511	-5.69013	1.69127272880012e-08	2.92220425201202e-06
11.5672	-6.73033	4.67136863649247e-09	6.49579815048141e-07
5.9501	7.84496	6.35966513811517e-09	4.19079972157128e-06
2.44679	-7.48624	2.55970185358085e-07	8.54206153958176e-07
-6.831	5.36011	2.41937982149354e-08	1.6787651736772e-05
-3.25479	7.31233	1.19217932830579e-08	1.34161503599749e-06
-9.76458	-1.37463	8.08561496935385e-08	5.79730790867257e-05
3.793	-7.4067	1.68555660512697e-07	3.44366732061341e-06
5.88507	7.95028	6.10178909311272e-09	4.55705403541508e-06
2.45519	-7.20581	3.88521671909788e-07	1.22081726093745e-06
-12.8962	0.123208	5.36933283495045e-08	5.54301068745465e-05
2.66185	2.22216	2.17193791894029e-07	3.16302382826521e-05
-8.87788	-3.39527	1.10771820878592e-08	7.64395589150754e-05
8.78739	-6.22668	1.43838482372824e-08	7.3360233459918e-07
-13.3519	2.89725	7.95671844698332e-08	1.39251871033111e-05
-7.49389	5.11704	1.72663487479865e-08	1.55992817074064e-05
-8.68071	-1.21344	9.95402499960298e-08	9.72969604351752e-05
2.93943	1.91544	1.77704805350021e-07	2.28981565079657e-05
8.12807	4.45224	1.56278625311515e-08	2.9596560785576e-06
9.91676	-3.05013	3.62998228354144e-08	1.31212254509054e-06
5.90616	7.94116	6.10178909311272e-09	4.55705403541508e-06
5.58656	-3.67338	3.09058045696993e-07	6.64147563294913e-05
-15.4174	2.78365	2.62233267688748e-08	3.94294232899696e-05
2.38183	-7.38812	3.88521671909788e-07	1.22081726093745e-06
-1.80195	-0.227537	2.68386854179071e-07	1.81417174590136e-06
-0.0704743	13.8022	3.20648035043878e-09	5.01992544028396e-07
5.92183	-4.11333	2.44452168975972e-07	8.42889397911895e-05
5.63246	8.18046	4.65086453642086e-09	3.66504014252929e-06
9.4502	-3.16107	5.00550703910919e-08	1.75649676198085e-06
5.8549	8.11182	5.026528092252e-09	3.53782631048924e-06
5.93745	7.35099	8.57741674782938e-09	5.83866595352456e-06
-10.1853	4.76759	4.05950613097506e-09	4.50491096108845e-08
11.3319	-5.95015	9.5632545130533e-09	1.66620251592691e-06
6.10976	8.35525	4.12987344150911e-09	2.30049334538684e-06
2.87304	2.16087	1.77376636298085e-07	2.33766388482496e-05
-10.0394	-3.33695	1.06726030019623e-08	5.2544322004433e-05
-13.9411	2.8388	7.49666846690918e-08	3.97312988403582e-05
0.388034	-5.75222	6.29248340792156e-06	9.44168150624186e-06
-5.95914	5.95528	2.51071532990237e-08	5.25136462688921e-06
1.84229	-3.97679	1.36783143592143e-05	0.000875072
10.1646	-6.52201	7.27314186475122e-09	1.69248535646842e-06
-9.575	-1.67798	7.78895601385065e-08	0.000105893
9.94089	-4.27176	4.99988306746925e-08	3.19342289049787e-06
5.67574	8.22296	3.99156298062027e-09	2.5304410145019e-06
11.4071	-7.02654	3.290616338857e-09	5.45566703065842e-07
11.1152	-6.55387	6.14486055101752e-09	1.28685995717081e-06
1.74448	-6.69119	1.61461824022057e-06	1.64387882907677e-06
2.44753	-7.47695	2.55970185358085e-07	8.54206153958176e-07
-0.865257	4.48691	9.65686175885474e-09	2.33786047007667e-07
2.43466	1.98106	2.83815929270207e-07	4.50868801612352e-05
2.28375	-7.13346	6.41122844890464e-07	1.23512484007246e-06
-12.9215	-0.574474	2.53303869466816e-08	2.19174832819309e-05
4.65201	5.81317	5.88970243446374e-09	6.84308985216602e-06
9.57713	3.06021	1.03800202564645e-08	8.23088591416406e-07
10.2901	-6.80838	5.46249440687379e-09	1.31014730499339e-06
5.56166	8.352	3.70660576482174e-09	2.63171331201696e-06
2.33308	-7.44794	2.55970185358085e-07	8.54206153958176e-07
7.18465	-3.25162	1.09788778614761e-07	2.74887259237141e-05
6.75731	7.93239	6.09194611839332e-09	2.90690071816316e-06
-10.104	-3.56262	7.34400871823089e-09	5.07139354640708e-05
0.94708	13.4769	2.87665888526407e-09	5.3307185440058e-07
-1.28045	1.95338	2.50050822268146e-07	6.00504646767698e-06
8.85376	-2.81244	5.33015207745883e-08	2.00750348904488e-06
2.16387	3.22986	1.69962480371327e-07	1.75524984494379e-05
11.176	-6.49894	7.66998615968834e-09	1.56219231743275e-06
-4.9942	7.18087	1.28768584309385e-08	9.88108478048151e-07
-12.0934	1.04448	1.11237141668369e-07	3.93862517995686e-05
-6.83995	-0.198942	3.43751683806293e-08	3.43510644197004e-06
4.04677	-7.63441	6.64870093091906e-08	2.01919586710484e-06
-15.6719	2.65385	1.93771874574594e-08	2.69906516861127e-05
2.46178	-7.0713	5.75902681530955e-07	1.63019672985033e-06
4.86964	4.4839	1.0122628279069e-08	5.85298648092152e-06
2.40491	-7.41296	2.55970185358085e-07	8.54206153958176e-07
2.02526	-7.10942	6.93744765761765e-07	8.80067232209548e-07
-3.60733	-6.4959	1.99138969471479e-07	7.63075214995627e-07
-0.836036	3.92852	3.02647414761792e-08	6.90350450549068e-07
11.5037	-6.68164	5.45961197416067e-09	9.63195969459502e-07
0.712355	13.407	3.43085193304114e-09	7.21470415089442e-07
-9.08854	-1.65165	8.7834661257795e-08	0.000135099
11.5455	-6.81231	3.71323811681313e-09	5.04952757765845e-07
-0.383187	13.6139	3.7123076991296e-09	7.03091997549744e-07
5.20725	7.2685	7.1935668477674e-09	7.50987424849841e-06
3.13661	-7.80846	1.32911150075426e-07	1.05694364872684e-06
6.16429	7.74306	7.49646792316682e-09	5.07237956132372e-06
2.84533	2.23474	2.17193791894029e-07	3.16302382826521e-05
-1.08451	2.05959	2.16657542683529e-07	4.69010904525137e-06
5.59732	8.03096	4.65086453642086e-09	3.66504014252929e-06
-7.90409	4.64476	1.35106698544122e-08	1.015198868536e-05
11.4678	-7.06249	3.290616338857e-09	5.45566703065842e-07
1.81901	-5.01038	9.97742171004094e-06	0.000192154
-13.1389	0.240759	5.96328029421665e-08	5.7347053300109e-05
4.6227	6.26005	5.72303003546914e-09	7.68457382009389e-06
5.17106	7.2574	7.1935668477674e-09	7.50987424849841e-06
9.73659	-2.81576	3.611851242378e-08	1.13189343520527e-06
5.35147	7.96249	4.98868785863147e-09	4.72667345320829e-06
5.34101	7.25535	7.1935668477674e-09	7.50987424849841e-06
2.69167	2.57666	1.99745440051246e-07	2.79900781430686e-05
9.88788	-6.21795	1.26501849981186e-08	2.08067049177797e-06
-1.06131	3.50068	4.84662698676713e-08	8.44337505144813e-07
-1.20813	0.967427	3.38452401750075e-07	1.0423543494406e-05
2.00873	-5.44697	6.74759390868064e-06	5.11286617973825e-05
-9.61845	-1.16875	8.92813418848195e-08	7.87362754777801e-05
11.0218	-7.15974	3.63634439927537e-09	7.25489800518323e-07
-7.5594	5.05	1.68663981906832e-08	1.53453775994473e-05
11.1392	-5.03671	1.8763097558071e-08	2.81845698149952e-06
1.04208	12.007	2.49526758101514e-09	3.40564679920643e-07
-3.72596	2.72497	1.10564156173084e-08	2.24382660653035e-07
-12.8798	1.00595	1.08280866365963e-07	5.93164127807074e-05
-9.78188	-2.35867	4.17876057315098e-08	7.87589938519109e-05
-13.1018	-0.034964	4.7673706678237e-08	5.25149672209141e-05
3.19863	2.07555	1.34830010470921e-07	1.47758135002235e-05
-3.08172	5.46405	1.06984491561297e-08	7.42010861055809e-08
-9.00866	-4.84752	8.97245023659947e-10	3.52521371998051e-05
-9.75824	-1.29397	8.08561496935385e-08	5.79730790867257e-05
2.55461	2.16723	2.83815929270207e-07	4.50868801612352e-05
3.92166	-7.19563	1.68555660512697e-07	3.44366732061341e-06
8.41155	-2.20252	2.92777558279872e-08	8.01346543529535e-07
1.07211	13.2455	3.11738987932531e-09	6.69178832101003e-07
5.18443	8.33238	3.31332028863559e-09	2.63456845226128e-06
-15.3706	2.06704	2.78945740393354e-08	5.75947571454261e-05
5.7985	-3.54457	2.31154655469579e-07	6.18080849535827e-05
5.29335	8.25418	3.31332028863559e-09	2.63456845226128e-06
6.51861	-3.5891	1.42817808977414e-07	5.88627571146656e-05
5.83874	7.67462	7.16205725838083e-09	5.50776651778425e-06
-14.9621	2.08957	4.89812483950303e-08	9.02943684318305e-05
1.05685	12.9736	3.22836613535579e-09	7.3400765940413e-07
8.03158	-3.69171	1.03728503631366e-07	1.36243783678698e-05
-13.2066	0.156769	4.7673706678237e-08	5.25149672209141e-05
-12.9747	1.51766	1.35689741762207e-07	5.22936248674191e-05
11.4091	-5.29527	1.38992385394682e-08	2.17566248240328e-06
-3.87539	-6.11661	1.89784529925884e-07	7.64918652326545e-07
3.15171	2.19667	1.31176022846616e-07	1.45665659905118e-05
-9.94088	-2.15576	5.14950267294566e-08	8.11726885734826e-05
11.0878	-6.95788	4.7962766135491e-09	1.00569308249166e-06
6.55766	-3.60856	1.42817808977414e-07	5.88627571146656e-05
-3.88442	-5.57518	3.28351779093939e-07	1.28188271870324e-06
2.3898	3.00661	1.81127216510605e-07	2.21327214520264e-05
6.69736	-3.18352	1.31581256574457e-07	4.27349795440494e-05
3.68117	-7.88373	6.39338322278362e-08	9.87916525040022e-07
3.04706	1.94479	1.77704805350021e-07	2.28981565079657e-05
2.77322	-7.66097	1.49688557739755e-07	7.80435528763776e-07
-7.96513	4.7468	1.35106698544122e-08	1.015198868536e-05
-9.89913	-2.89909	2.45579320862896e-08	7.43210194943466e-05
11.3403	-5.42454	1.25045948048459e-08	2.08648833245196e-06
11.4701	-6.93144	4.30338922390162e-09	7.51553019166664e-07
3.01481	2.29502	1.70876165419702e-07	2.24946105158783e-05
8.0288	4.4555	1.56278625311515e-08	2.9596560785576e-06
-8.17726	0.465554	4.1858541501135e-08	4.2305147256743e-06
3.18342	2.45094	1.22913168211023e-07	1.34271990799136e-05
-2.39646	-6.34475	6.38228258699588e-07	7.60450559723219e-07
0.0932644	-5.18748	9.56573953662875e-06	2.74432514543848e-05
5.48497	7.83524	5.62413119789119e-09	4.71798324632286e-06
9.37561	-2.55359	3.38549507880816e-08	9.52266263292915e-07
11.5828	-6.68016	4.67136863649247e-09	6.49579815048141e-07
-12.4913	4.34524	1.65449251468818e-08	1.09505999795383e-07
4.77682	7.03815	5.26585408115838e-09	8.14300912360103e-06
-1.27028	-4.17433	7.9935134936523e-06	1.17955628702525e-05
5.53331	8.34346	3.70660576482174e-09	2.63171331201696e-06
3.08126	2.0772	1.77376636298085e-07	2.33766388482496e-05
-0.888137	-4.60243	8.84860950206631e-06	1.47872641809478e-05
2.42026	3.33485	1.14691269058929e-07	1.14917307251559e-05
5.64027	-3.69688	3.09058045696993e-07	6.64147563294913e-05
-12.5415	1.15288	1.24984026839645e-07	5.47094989354357e-05
8.19606	3.87092	1.91740539544194e-08	1.79722755879335e-06
-9.85302	-3.02816	1.7856941875138e-08	7.27983858923741e-05
-6.63602	1.03408	1.94303055687703e-08	8.72070393161726e-07
6.77149	-3.64656	1.4945797840384e-07	7.24132728716578e-05
-9.37671	-1.65525	8.42279563108353e-08	0.000126761
0.959264	-3.55377	1.45121886712017e-05	0.000407227
-9.91881	-1.55369	7.63589034028944e-08	7.04169123456215e-05
-13.2364	0.120495	4.7673706678237e-08	5.25149672209141e-05
-13.8763	2.64931	7.49666846690918e-08	3.97312988403582e-05
11.4437	-6.30723	6.73947084380912e-09	1.18147284068034e-06
6.39598	-4.42713	1.5994520284367e-07	7.58114851547341e-05
-9.53139	-2.96773	2.02379975901859e-08	8.76681634893203e-05
9.85468	-4.17191	4.99988306746925e-08	3.19342289049787e-06
2.43184	2.67114	2.14477919488477e-07	2.87559058694622e-05
7.27632	5.823	1.3129764892065e-08	6.28789649684621e-06
-13.0937	0.251583	5.96328029421665e-08	5.7347053300109e-05
-13.1184	-0.310013	2.85111984247426e-08	3.25396727271077e-05
0.425354	13.6628	3.43407127989608e-09	6.49365095200687e-07
3.65838	-7.84594	9.77175202096562e-08	1.62359103419931e-06
0.813589	-5.50635	8.34426372475187e-06	2.79312208573776e-05
11.4949	-6.82147	4.30338922390162e-09	7.51553019166664e-07
3.00597	1.92901	1.77704805350021e-07	2.28981565079657e-05
0.56832	-5.96031	4.7082756016704e-06	4.14897507741117e-06
5.50322	7.5773	6.57390602571793e-09	5.71626534055983e-06
10.2386	-5.00496	3.07350011246361e-08	3.4925991573985e-06
-3.96891	-5.99728	2.35120291052623e-07	9.80325872364552e-07
5.51388	7.63784	6.57390602571793e-09	5.71626534055983e-06
5.83363	7.9616	6.10178909311272e-09	4.55705403541508e-06
-8.87185	-2.50877	4.21665205022653e-08	0.000107528
6.0713	-3.20731	1.75132062108284e-07	4.74810120504345e-05
0.0585419	13.7016	3.80536451084862e-09	7.64904689943618e-07
2.62114	-7.29896	3.44342242064659e-07	1.62690176910763e-06
3.04669	1.99482	1.77376636298085e-07	2.33766388482496e-05
-15.4192	2.07037	2.78945740393354e-08	5.75947571454261e-05
4.75342	-4.18504	8.25482449577632e-07	4.31583888004704e-05
9.22306	-2.99226	5.68500805548278e-08	2.10286884112987e-06
-10.2618	-2.97828	1.22992964315035e-08	3.43975005170735e-05
-15.716	2.57385	2.04826140318098e-08	3.4602221233403e-05
9.47945	-2.70594	3.38549507880816e-08	9.52266263292915e-07
3.62212	-6.88717	3.97635426318345e-07	3.74898513264889e-06
3.76788	-7.80356	8.12950418883908e-08	1.85425789120391e-06
-13.0297	-0.488808	3.30951968203686e-08	3.38566692436285e-05
3.37814	-7.34048	2.51031409627349e-07	2.54886259097891e-06
-9.69245	-3.64452	5.81746437593715e-09	6.4111295398711e-05
11.5054	-6.82674	4.30338922390162e-09	7.51553019166664e-07
0.174114	-4.98452	1.14716631831029e-05	4.88960830272866e-05
-3.90472	-2.5169	2.99225580165381e-07	5.16292575341552e-06
11.3844	-6.98617	3.290616338857e-09	5.45566703065842e-07
9.71208	2.78318	1.04990393580581e-08	9.63307419370725e-07
-15.1943	2.57321	3.68630883885687e-08	6.61386063017878e-05
2.35393	-7.44743	2.55970185358085e-07	8.54206153958176e-07
0.553699	-4.62497	1.55636292976942e-05	0.000173693
8.87521	2.33442	1.70582942703605e-08	2.3764014254715e-06
5.63778	8.21856	3.70660576482174e-09	2.63171331201696e-06
-15.4672	2.39347	2.84835099749284e-08	5.80960686587319e-05
5.46336	8.1127	4.65086453642086e-09	3.66504014252929e-06
11.4945	-6.84478	4.30338922390162e-09	7.51553019166664e-07
-3.71894	-6.15302	2.57013524025864e-07	1.0625376244619e-06
0.0637725	13.5803	3.80536451084862e-09	7.64904689943618e-07
3.48441	-7.70194	9.77175202096562e-08	1.62359103419931e-06
7.15708	6.1611	1.22969667060541e-08	4.82883261461479e-06
1.13835	11.1247	1.27008797939614e-09	7.3365609548347e-08
-9.52824	-1.69053	7.78895601385065e-08	0.000105893
2.29162	2.92288	2.10988317879953e-07	2.45581538365463e-05
0.141827	1.92457	5.3746159891783e-07	5.5776420674527e-05
-3.90806	-3.07163	3.86015428877361e-07	4.47629219819683e-06
-12.3881	1.81946	1.36570287312749e-07	3.75747485151256e-05
-0.861509	4.46374	9.65686175885474e-09	2.33786047007667e-07
11.062	-7.04951	3.63634439927537e-09	7.25489800518323e-07
-1.3313	1.73028	2.19076809715567e-07	4.03538282291517e-06
9.08663	-4.08134	7.34668983721479e-08	3.60592348211104e-06
1.79329	-6.59693	1.50171020418042e-06	2.13626062779642e-06
11.5391	-6.24217	6.80463667427808e-09	9.83273923139997e-07
-9.35431	-0.999233	9.64365181150578e-08	7.15082474812028e-05
-4.27684	7.02939	1.72172916311809e-08	1.70678880141521e-06
11.5179	-6.08439	6.80463667427808e-09	9.83273923139997e-07
3.61275	-6.98629	2.90466275939542e-07	3.49777790949766e-06
-0.898738	4.5177	9.65686175885474e-09	2.33786047007667e-07
11.5256	-6.25498	6.80463667427808e-09	9.83273923139997e-07
-1.04254	10.3508	1.52100517255153e-09	1.90175243175348e-07
6.1279	-3.2698	1.75132062108284e-07	4.74810120504345e-05
11.5027	-6.89981	4.30338922390162e-09	7.51553019166664e-07
-14.5431	2.14311	6.20537719723378e-08	9.43214121255406e-05
0.467594	13.4761	3.89108198383341e-09	8.8991176239234e-07
8.75433	-2.90163	5.33015207745883e-08	2.00750348904488e-06
-9.11897	-1.51082	9.52369479306482e-08	0.000122749
7.1451	-5.58664	5.28514939106495e-08	3.77208735988966e-06
2.81279	-7.48419	2.30078335017083e-07	1.18879482007961e-06
-0.894521	4.502	9.65686175885474e-09	2.33786047007667e-07
11.3379	-6.95862	4.30338922390162e-09	7.51553019166664e-07
11.4526	-5.12863	1.51547476229875e-08	2.1552662308476e-06
5.52085	-4.64547	2.84859960740975e-07	4.98641826244489e-05
11.1754	-6.9108	4.7962766135491e-09	1.00569308249166e-06
4.18409	-6.83361	2.44493925987002e-07	4.77061541603502e-06
3.17709	-7.1546	3.56445497173671e-07	2.99277699067527e-06
-10.2314	-2.61793	2.76834883076078e-08	5.38403674970685e-05
-0.901719	1.88734	3.11699345729427e-07	1.03907180616698e-05
9.00102	-2.23439	2.47245188667772e-08	5.60717769337959e-07
-12.9983	-0.599824	2.53303869466816e-08	2.19174832819309e-05
2.50372	-7.35549	3.88521671909788e-07	1.22081726093745e-06
4.9625	8.01502	3.55750964545564e-09	3.6053133776124e-06
3.22851	-7.6707	1.15209957194628e-07	1.34801898411589e-06
5.33947	8.36999	3.31332028863559e-09	2.63456845226128e-06
-13.8507	2.33897	1.01425681620255e-07	5.64794758853027e-05
-4.17913	-3.21493	2.9852327592719e-07	2.88641833522739e-06
-9.58386	-3.66238	6.55119248382482e-09	7.50920021615506e-05
6.43451	-3.47493	1.61974039647278e-07	6.56614394013188e-05
2.23101	3.2592	1.69962480371327e-07	1.75524984494379e-05
-3.05321	-4.83042	1.16323590501765e-06	2.47508578001356e-06
3.79686	-7.34717	1.68555660512697e-07	3.44366732061341e-06
10.4881	-5.74033	1.69127272880012e-08	2.92220425201202e-06
-9.71154	-3.77114	5.81746437593715e-09	6.4111295398711e-05
-8.47496	0.493325	4.41102366589313e-08	4.82966328213892e-06
-9.89326	-3.40906	8.6466472541945e-09	6.80703289940508e-05
5.53868	8.07165	4.65086453642086e-09	3.66504014252929e-06
5.49377	7.57819	6.57390602571793e-09	5.71626534055983e-06
-12.9777	2.23766	1.26020194217583e-07	3.11669974218647e-05
8.06352	-4.65804	8.36270076465602e-08	8.95495897299916e-06
4.7572	6.6106	5.62942249088293e-09	8.13448497310907e-06
5.14484	8.33774	3.31332028863559e-09	2.63456845226128e-06
5.3171	8.25448	3.31332028863559e-09	2.63456845226128e-06
9.991	-6.7452	5.44698969397886e-09	1.17931823885229e-06
3.61242	-7.56785	1.44506232405921e-07	2.3481266627823e-06
10.1408	-4.6135	3.81957834572912e-08	3.55545863904213e-06
-9.64212	-1.23575	8.92813418848195e-08	7.87362754777801e-05
-12.685	-0.413775	3.74648685870198e-08	3.08759827530942e-05
0.719604	-4.52336	1.59886302964792e-05	0.000250574
6.10772	7.64814	7.49646792316682e-09	5.07237956132372e-06
5.51844	8.12283	4.65086453642086e-09	3.66504014252929e-06
1.20045	12.7382	2.56311938768423e-09	5.16687975676191e-07
-3.48325	6.24171	1.72763655906964e-08	9.99649019840155e-07
5.4401	8.12168	4.65086453642086e-09	3.66504014252929e-06
9.5444	-4.48559	6.20226837769411e-08	3.25841287942279e-06
-9.69753	-1.29874	8.08561496935385e-08	5.79730790867257e-05
3.40833	1.86165	1.33700640284682e-07	1.40454877533336e-05
-6.51898	0.0337884	2.60535760692185e-08	2.3343206707122e-06
1.13647	12.2857	2.80436501533552e-09	4.73094660454274e-07
-12.7903	3.9829	2.36558227986786e-08	2.10466837201291e-07
2.53999	-7.06701	5.75902681530955e-07	1.63019672985033e-06
3.13246	2.25788	1.70876165419702e-07	2.24946105158783e-05
6.48523	7.87799	6.35870207916384e-09	3.62052465968552e-06
-4.06938	-3.16089	3.86015428877361e-07	4.47629219819683e-06
6.09324	-3.21557	1.75132062108284e-07	4.74810120504345e-05
0.528207	13.4967	3.89108198383341e-09	8.8991176239234e-07
-2.10854	-6.17941	1.05243693768903e-06	8.49440196584646e-07
2.79127	2.16003	2.27653587669234e-07	3.38004479967484e-05
-10.0505	-3.37631	1.06726030019623e-08	5.2544322004433e-05
1.13041	12.4181	2.80436501533552e-09	4.73094660454274e-07
10.7515	-6.01664	1.26596353013522e-08	2.48221161879507e-06
-8.02368	0.974259	2.8658894482493e-08	1.99738815672227e-06
-3.69204	-2.46924	3.46150139552388e-07	5.02045190852392e-06
5.30362	6.78825	8.10207753768302e-09	8.38853104355426e-06
[truncated: 170,848 more rows]

## Sheet: Figure 2f
UMAP1	UMAP1	Pseudotime
-7.92364	-5.83341	0.928656
-8.49171	-6.34073	0.969354
-6.09584	-9.2718	0.452914
-6.75498	-8.9268	0.0356075
-5.54224	-8.65619	0.361848
-4.77886	-6.51325	0.227564
-8.05917	-7.77134	0.844827
-7.77862	-8.15579	0.758571
-8.29223	-6.26681	0.928231
-7.9901	-7.85377	0.842875
-6.76211	-8.21917	0.721997
-7.26401	-8.43643	0.774608
-5.81912	-8.73274	0.596363
-7.81547	-8.04823	0.796857
-6.48664	-10.0864	0.179886
-4.71061	-7.23169	0.215151
-5.74806	-8.76644	0.444701
-6.74374	-8.22458	0.613776
-6.57324	-9.23008	0.714105
-7.86262	-8.09155	0.795363
-7.52328	-7.6381	0.839202
-5.7346	-8.61868	0.461298
-6.83613	-6.97732	0.795115
-7.5917	-6.88541	0.886904
-6.63417	-8.36434	0.649106
-5.57222	-9.37596	0.566031
-7.67604	-6.30005	0.904212
-8.03433	-7.69835	0.895348
-7.01002	-7.93451	0.704915
-6.86991	-8.13922	0.75283
-8.47248	-7.5987	0.898398
-5.95267	-8.61178	0.458061
-7.7087	-8.19172	0.772616
-5.65776	-8.44119	0.355712
-8.5538	-6.50674	0.928009
-8.16376	-7.81213	0.877934
-4.73351	-6.15192	0.1463
-6.97923	-7.84579	0.735206
-7.0843	-7.84786	0.727013
-8.46461	-7.40692	0.890648
-7.85014	-8.17222	0.814938
-8.01759	-7.94499	0.834527
-7.90296	-7.40518	0.870781
-5.92945	-8.66318	0.49572
-7.81396	-6.23631	0.912655
-8.00482	-8.12669	0.829171
-4.94451	-7.38419	0.0362338
-7.92116	-8.03708	0.821779
-8.47134	-6.40969	0.927431
-8.78061	-6.4258	0.93044
-8.20768	-7.99782	0.831247
-5.07295	-7.99999	0.414832
-8.30194	-6.39035	0.937991
-6.62969	-9.586	0.216044
-8.31452	-6.30278	0.93532
-6.6874	-9.67612	0.147158
-6.34272	-9.7484	0.30059
-8.22578	-7.80799	0.874969
-8.2955	-6.21219	0.918916
-8.26012	-7.20107	0.871828
-7.83488	-7.62313	0.859575
-7.9408	-6.62645	0.907979
-6.80048	-7.51459	0.65646
-7.9198	-8.20028	0.793501
-5.22568	-8.1727	0.377818
-7.79476	-6.32887	0.911612
-8.38661	-7.0764	0.868193
-6.52071	-7.6827	0.716862
-7.78637	-5.98533	0.92845
-9.00867	-7.42626	0.919123
-6.80995	-8.36221	0.620946
-8.23463	-6.55404	0.920421
-5.85586	-9.46798	0.404884
-7.83067	-8.15365	0.794601
-6.68929	-8.20578	0.684316
-8.1703	-7.66216	0.874179
-6.9349	-7.96511	0.688832
-5.3797	-8.38099	0.438291
-5.75217	-9.22825	0.667845
-7.37122	-8.19021	0.766074
-6.09168	-9.51766	0.407648
-7.20062	-8.33747	0.666881
-7.80564	-7.64531	0.853754
-6.55005	-8.5272	0.532884
-7.03794	-7.67306	0.752156
-6.79075	-8.35046	0.658173
-7.92704	-6.42285	0.907898
-8.44511	-6.43558	0.898153
-8.38606	-6.95884	0.909858
-5.89081	-9.49677	0.528933
-6.43483	-9.62001	0.0300253
-6.47518	-9.17848	0.0995899
-7.33745	-7.77911	0.813984
-7.7714	-8.14806	0.77557
-7.75521	-6.21745	0.915047
-8.02859	-7.56924	0.874161
-7.64497	-7.92463	0.831524
-7.49919	-7.07924	0.9051
-6.57014	-9.51922	0.278697
-7.53535	-7.55293	0.870254
-7.37089	-8.39643	0.810663
-6.6871	-7.43653	0.811453
-8.25676	-6.26937	0.937972
-5.17769	-7.87159	0.466373
-8.42159	-7.10514	0.869171
-7.18381	-7.20381	0.896148
-7.74465	-7.73198	0.830753
-5.877	-8.83429	0.447039
-8.35334	-6.27008	0.91174
-7.94402	-7.73525	0.841766
-6.43241	-7.07886	0.778068
-4.82607	-7.53935	0.537956
-8.18115	-8.07152	0.830078
-8.04562	-6.66131	0.898248
-8.2437	-7.08775	0.889055
-8.07624	-7.79239	0.875055
-8.05819	-6.41793	0.928011
-6.47704	-9.77362	0.272264
-5.47364	-8.7172	0.405972
-7.61819	-6.84717	0.894988
-8.21147	-7.00831	0.913651
-8.72293	-7.25147	0.910876
-7.80969	-8.18294	0.784211
-7.54164	-8.19483	0.775246
-8.14478	-6.081	0.922757
-6.48257	-9.95634	0.272602
-8.54966	-6.57205	0.945125
-6.011	-10.6273	0.0978044
-7.98669	-8.09442	0.794902
-8.44597	-6.70443	0.909297
-8.28678	-7.9185	0.848696
-8.08759	-6.15231	0.927728
-7.90334	-7.6418	0.877357
-6.82336	-6.92436	0.884484
-6.62192	-8.67031	0.5295
-7.87908	-5.67657	0.921412
-8.71579	-6.39694	0.963985
-6.15584	-9.94109	0.17394
-6.96884	-7.64223	0.790416
-8.55662	-6.89072	0.942039
-7.02953	-9.2005	0.234015
-5.69437	-8.55136	0.365325
-7.88786	-7.89039	0.870019
-6.44992	-9.91129	0.279045
-7.90918	-8.17966	0.784213
-7.73335	-7.44038	0.886145
-6.24729	-9.53961	0.329333
-5.51654	-8.89934	0.432183
-7.92413	-8.06989	0.766518
-6.40465	-9.91676	0.290437
-7.6137	-8.14665	0.786609
-8.00422	-5.8833	0.920149
-6.11418	-8.64614	0.494464
-5.80969	-8.75059	0.408176
-7.93025	-7.91695	0.828621
-5.52424	-8.53192	0.479931
-8.52766	-6.58633	0.937563
-6.72824	-7.54558	0.69239
-5.39806	-8.34759	0.396729
-8.40411	-6.41871	0.935195
-8.24279	-7.42277	0.894792
-8.54988	-7.52221	0.909868
-5.76455	-8.66852	0.629658
-6.58125	-9.94705	0.105547
-6.68771	-8.35239	0.618085
-8.45223	-7.73037	0.88401
-7.15703	-8.48996	0.666819
-8.21742	-6.24799	0.969572
-7.412	-8.43906	0.748477
-7.06142	-6.89595	0.875094
-6.47872	-9.14108	0.0462489
-6.85509	-8.14058	0.71105
-6.95239	-8.68355	0.617654
-7.78423	-7.78652	0.876933
-6.59959	-9.88643	0.109928
-7.51326	-8.5132	0.730621
-7.28872	-8.65417	0.691
-7.72521	-8.18011	0.800532
-7.38059	-7.20094	0.848056
-6.57567	-8.37417	0.610948
-8.24588	-6.24955	0.94112
-8.42553	-6.57902	0.925841
-8.35494	-6.35178	0.931555
-6.74375	-8.49675	0.521024
-5.40592	-8.90104	0.407094
-8.03166	-7.76471	0.858668
-5.66062	-8.4466	0.3614
-8.56946	-7.60276	0.898578
-8.21164	-6.52291	0.914514
-4.92507	-7.30223	0.559092
-7.86396	-8.03279	0.797405
-7.03615	-8.64016	0.706295
-5.65124	-8.74659	0.414804
-7.20443	-8.27067	0.725931
-8.25118	-6.27002	0.908837
-7.66987	-7.59287	0.848413
-8.99496	-7.2307	0.915396
-8.06493	-7.96289	0.836734
-6.2487	-8.89398	0.534614
-7.48024	-8.37308	0.774617
-7.6344	-7.91517	0.773802
-4.81244	-7.35761	0.0721892
-6.65183	-8.51552	0.659305
-8.57975	-6.77629	0.913821
-7.38297	-8.63494	0.738346
-8.42152	-6.74988	0.904574
-6.85333	-8.44445	0.652184
-7.87827	-6.4147	0.911586
-5.0849	-7.75893	0.43593
-8.29165	-6.55054	0.90767
-8.38135	-6.27589	0.961679
-8.31925	-6.20241	0.954813
-8.16106	-6.98491	0.893222
-7.23742	-7.62539	0.773473
-6.09025	-9.25071	0.479292
-7.91469	-7.93364	0.860258
-7.11837	-8.49206	0.670968
-8.67872	-7.46672	0.878069
-8.46776	-6.36008	0.913017
-6.2792	-8.74945	0.508259
-8.80703	-6.47598	0.941231
-8.04229	-6.2635	0.904787
-8.27609	-6.72056	0.908024
-8.22603	-6.57507	0.938508
-5.78644	-9.04022	0.467456
-7.57767	-8.19777	0.745338
-6.89758	-7.95273	0.705824
-7.28745	-7.58225	0.840349
-7.2391	-7.59944	0.755307
-8.83754	-6.49907	0.971648
-5.6404	-8.52221	0.488526
-8.36747	-6.70351	0.938578
-7.92032	-8.06749	0.809597
-6.93039	-6.85603	0.872503
-6.44592	-9.99461	0.183406
-7.93607	-5.66249	0.90886
-7.80583	-8.16023	0.794658
-6.7985	-9.07315	0.0559294
-8.53774	-7.65401	0.864252
-7.68116	-6.21762	0.920237
-6.66163	-8.11692	0.717735
-8.42226	-6.29057	0.944902
-8.02869	-6.38478	0.934588
-8.17726	-6.16778	0.919862
-6.62678	-8.08125	0.621201
-7.66946	-8.26351	0.771368
-8.39175	-7.45991	0.888508
-8.32728	-7.23302	0.871705
-6.43061	-10.0395	0.210802
-6.3841	-10.0766	0.255242
-7.67305	-7.8563	0.832544
-5.16282	-8.03075	0.366051
-6.39361	-8.08376	0.484033
-5.0497	-7.81006	0.0544753
-4.94007	-7.48926	0.546322
-4.9204	-7.38992	0.513203
-8.39694	-6.4132	0.930718
-7.9049	-8.07488	0.87039
-8.3766	-6.13167	0.943957
-8.30911	-7.14245	0.909411
-6.73103	-7.81837	0.699884
-8.59778	-6.94863	0.913517
-4.66321	-6.47704	0.354363
-5.92362	-7.91856	0.625292
-6.85459	-9.23063	0.633031
-7.64916	-8.27694	0.757968
-6.30481	-9.87751	0.319859
-6.1069	-7.30581	0.355731
-5.79164	-9.02393	0.454579
-7.16851	-8.728	0.651678
-7.9906	-7.99797	0.804762
-8.30398	-6.36908	0.930769
-8.01381	-8.00639	0.85256
-5.8783	-9.74177	0.367491
-7.54359	-7.78879	0.823985
-7.61243	-7.4351	0.869038
-6.4382	-8.16096	0.655681
-5.96633	-8.84342	0.50673
-7.71294	-8.26036	0.792101
-7.01323	-8.17975	0.717916
-8.50073	-7.74521	0.900121
-6.05673	-7.52012	0.38885
-6.88462	-7.31696	0.797955
-6.20858	-9.2823	0.432968
-7.45535	-7.17841	0.863793
-7.32382	-8.40115	0.719525
-7.69449	-7.04506	0.877957
-8.43012	-6.3847	0.943933
-7.80255	-8.22242	0.776951
-8.27392	-7.79678	0.860004
-6.22521	-9.827	0.473925
-7.60691	-7.68471	0.825774
-5.6364	-8.73811	0.386982
-6.65435	-7.05015	0.852354
-8.40546	-6.51871	0.933759
-4.48197	-6.47017	0.35398
-8.50307	-6.29298	0.946735
-4.4444	-8.47333	0.233939
-8.9415	-7.54603	0.914326
-5.61297	-10.2465	0.22285
-8.73609	-7.15928	0.910481
-8.58777	-7.87956	0.867462
-9.01041	-7.21449	0.928331
-4.82935	-10.3387	0.270474
-5.79646	-10.7362	0.0619994
-5.14002	-9.62669	0.490338
-8.57162	-7.50467	0.915321
-4.65166	-6.42382	0.240542
-7.56788	-6.46219	0.8951
-4.75944	-6.90201	0.304541
-8.62682	-7.69111	0.88988
-4.76113	-9.60763	0.477444
-7.05313	-7.24922	0.863945
-4.85933	-6.15262	0.223807
-6.2741	-10.5598	0.0631267
-5.32862	-9.95947	0.269263
-5.0881	-6.00102	0.242519
-5.54349	-9.24247	0.432456
-4.81135	-8.42433	0.319021
-5.73989	-10.6869	0.0895563
-5.69419	-10.4719	0.130058
-5.5679	-6.12145	0.143403
-5.03344	-10.3425	0.194863
-5.29598	-9.97922	0.316024
-5.14236	-6.00051	0.063639
-4.38008	-8.19387	0.392944
-5.15109	-10.1865	0.233059
-6.09896	-10.5438	0.0544283
-4.66051	-7.4746	0.524915
-7.69888	-6.95473	0.892115
-5.53652	-9.83972	0.476816
-5.83686	-6.26514	0.242679
-4.90848	-9.98431	0.335818
-5.04234	-6.24913	0.255928
-5.20449	-10.2649	0.210272
-5.70579	-10.3164	0.320417
-4.7154	-6.31295	0.145347
-8.77824	-7.78037	0.879124
-4.55835	-6.73839	0.293691
-5.79125	-9.88711	0.29958
-4.76307	-8.59131	0.259541
-8.17964	-6.87357	0.886985
-4.36148	-7.89246	0.214729
-5.32463	-10.1454	0.332238
-4.86145	-7.69341	0.0727203
-4.51653	-8.74682	0.239286
-4.7636	-6.72169	0.257914
-9.09036	-7.3386	0.914634
-4.95536	-8.44379	0.380433
-5.15049	-5.99151	0.192184
-8.63218	-7.76283	0.860144
-5.02384	-8.55605	0.329392
-5.20398	-5.98816	0.13449
-4.61461	-9.01192	0.328475
-4.67105	-6.31008	0.23852
-6.148	-10.5745	0.072986
-5.30502	-6.23838	0.2054
-4.5774	-9.38087	0.396181
-8.72401	-7.67985	0.895512
-5.18996	-9.25719	0.49785
-6.25912	-10.4211	0.153788
-9.13532	-7.21967	0.936801
-5.33423	-6.00114	0.0627343
-7.84927	-6.47268	0.910488
-8.38695	-7.74204	0.874365
-4.76862	-7.42275	0.146193
-8.9704	-7.21968	0.918326
-4.24418	-8.07817	0.21218
-8.25106	-7.52878	0.882005
-5.12815	-9.95759	0.294144
-4.95769	-10.1675	0.299124
-4.67315	-6.49954	0.243803
-7.41234	-7.82334	0.804992
-4.97267	-8.51163	0.477523
-4.52456	-6.94631	0.350416
-4.7656	-9.06096	0.348822
-5.41136	-6.05148	0.0112043
-5.82625	-10.299	0.213846
-4.40897	-8.33266	0.11059
-5.67858	-10.4557	0.13745
-6.01208	-10.6627	0.143915
-4.93427	-8.80123	0.438392
-5.49514	-9.91851	0.230258
-5.17159	-9.94074	0.429566
-4.55454	-6.9667	0.359663
-4.96227	-6.14387	0.126071
-8.02341	-6.53048	0.919564
-9.07819	-7.23278	0.923771
-5.17764	-8.27655	0.372909
-8.92773	-7.54195	0.897509
-8.42368	-7.85295	0.846087
-4.92626	-8.44094	0.341531
-5.82228	-10.9612	0.106518
-6.70807	-8.31766	0.653156
-8.97749	-7.38696	0.9193
-4.72424	-7.31127	0.220396
-8.95782	-7.64816	0.891445
-4.48131	-7.22026	0.116879
-5.26378	-6.13204	0.170142
-4.47814	-7.78375	0.416726
-6.02994	-10.471	0.125526
-4.9311	-8.52695	0.332574
-5.46857	-10.0422	0.264447
-4.59793	-6.5587	0.406312
-5.24399	-5.99842	0.0323113
-5.47157	-10.2843	0.249359
-4.78789	-6.14896	0.254717
-4.80959	-8.17928	0.398882
-4.71022	-6.72559	0.361718
-4.70771	-6.44245	0.211849
-4.814	-6.3249	0.207319
-9.07446	-7.38186	0.927293
-5.09318	-8.39471	0.405205
-4.60889	-6.52715	0.234887
-5.7214	-10.596	0.183587
-5.29065	-9.77573	0.372164
-4.97952	-10.0168	0.396447
-9.13753	-7.42344	0.913438
-5.06325	-9.93333	0.365983
-4.54951	-6.78235	0.231915
-4.43119	-7.95277	0.264068
-5.35282	-6.03053	0.127938
-4.3641	-8.54817	0.277651
-6.01233	-10.554	0.118807
-4.76982	-6.54289	0.244859
-4.91059	-6.42822	0.20623
-4.82425	-6.05195	0.10789
-5.5106	-6.05669	0.281289
-5.03697	-6.04508	0.0854373
-5.10604	-6.26791	0.193831
-5.30409	-9.80232	0.435648
-5.06251	-9.85678	0.413571
-4.62235	-6.79772	0.261608
-5.98549	-10.7532	0.117275
-5.73919	-10.6565	0.0696818
-4.70002	-6.61743	0.246772
-4.86111	-7.23208	0.269694
-5.17586	-8.62806	0.638024
-4.6266	-6.4465	0.232196
-5.4845	-9.70159	0.491021
-5.40311	-9.09394	0.521119
-6.57667	-10.4821	0.136741
-7.53533	-7.8253	0.810187
-5.70068	-10.7609	0.0948059
-6.06383	-10.8994	0.0402281
-4.76059	-7.55462	0.552443
-9.06908	-7.03401	0.925105
-4.72327	-6.68418	0.244318
-4.61139	-6.58162	0.253558
-4.67865	-6.55979	0.21719
-4.84401	-7.40422	0.129099
-4.96145	-6.42542	0.221527
-5.4096	-6.29208	0.860957
-5.95615	-10.8526	0.132038
-5.87276	-10.8447	0.0919021
-4.55179	-6.58777	0.310901
-7.16129	-8.53675	0.734988
-4.63576	-6.60177	0.301381
-5.19633	-8.68459	0.425457
-5.89999	-10.6101	0.0805407
-5.77956	-9.37529	0.584539
-4.71595	-6.56695	0.411314
-6.47448	-9.95567	0.0411707
-5.28859	-10.4365	0.23554
-5.39546	-10.0741	0.366842
-5.38832	-8.62224	0.486095
-5.29066	-9.50019	0.480885
-4.81895	-6.24592	0.192091
-5.34327	-10.1966	0.303414
-5.71264	-10.6628	0.220342
-5.28951	-8.31532	0.430328
-8.82784	-7.52198	0.90228
-5.30874	-9.34983	0.510478
-5.45419	-7.5525	0.628057
-4.74784	-7.07132	0.261661
-5.64866	-8.67464	0.631492
-4.72069	-6.73872	0.307815
-5.36363	-8.34215	0.421045
-8.57514	-6.62309	0.959432
-4.5996	-6.50208	0.37806
-5.45456	-8.69883	0.490917
-5.72492	-9.41719	0.510187
-5.4126	-9.10275	0.545506
-5.69526	-10.2161	0.370847
-6.14023	-9.84431	0.0391647
-5.79068	-10.0683	0.386274
-4.86132	-6.37003	0.405221
-4.90947	-6.24391	0.25146
-4.89685	-7.54397	0.106122
-5.04441	-10.2314	0.342798
-8.47805	-6.74424	0.921392
-4.561	-6.83114	0.246845
-4.72572	-6.37067	0.258644
-4.24305	-8.03881	0.109651
-8.2717	-6.61238	0.920048
-4.88363	-6.28252	0.19911
-4.77845	-6.26228	0.253383
-5.94025	-10.7943	0.0186943
-5.59227	-10.1202	0.415536
-5.69208	-9.09606	0.560801
-4.9579	-6.25854	0.52342
-8.63761	-7.04456	0.9118
-5.01453	-5.95981	0.120106
-5.80343	-9.36478	0.514595
-5.06556	-8.64268	0.393697
-4.68477	-6.39683	0.277869
-5.82543	-10.2433	0.293481
-5.75735	-10.411	0.141731
-5.08758	-9.74293	0.356225
-5.30197	-8.49277	0.401287
-5.31972	-8.25053	0.525538
-9.09585	-7.19561	0.951197
-5.58805	-10.4641	0.0793296
-5.36816	-6.07054	0.0681217
-5.04291	-8.79759	0.349544
-5.33649	-6.16033	0.176993
-4.95121	-6.23941	0.290043
-5.19034	-8.56908	0.413397
-5.22655	-8.76401	0.492449
-5.45865	-9.86585	0.549677
-4.98681	-6.73407	0.455483
-5.77105	-10.5211	0.179033
-4.75123	-6.38263	0.379932
-9.01952	-7.08657	0.958832
-4.77973	-6.71049	0.402228
-5.59134	-6.45315	0.22209
-4.81876	-6.37475	0.147325
-5.15911	-5.94491	0.0814135
-4.70332	-7.1427	0.245395
-5.29941	-10.5266	0.237608
-5.43771	-10.5272	0.180358
-5.12774	-10.6148	0.153089
-5.1139	-6.17955	0.432186
-5.6545	-10.5169	0.314266
-5.14274	-6.84049	0.259961
-5.43539	-9.17447	0.526503
-4.6724	-6.53628	0.344609
-4.94181	-6.28145	0.169034
-5.43751	-9.71214	0.470671
-4.6803	-6.92844	0.419335
-5.43755	-10.3555	0.169287
-5.44569	-10.1256	0.260775
-7.6752	-6.30603	0.907044
-5.1311	-8.28037	0.460464
-4.88555	-6.17436	0.451139
-5.29595	-6.04268	0.0462721
-5.48808	-8.81274	0.462883
-5.3283	-5.99961	0.0555969
-5.09043	-6.16976	0.436941
-4.83055	-6.34755	0.416124
-5.18123	-9.43194	0.478932
-5.28085	-8.42944	0.492068
-9.0461	-7.00195	0.947493
-5.58255	-8.96097	0.590691
-4.74764	-7.15937	0.232876
-5.16232	-8.49427	0.449599
-5.03772	-10.138	0.317156
-4.65348	-6.81028	0.228568
-5.50818	-10.7233	0.0744485
-5.19611	-8.20547	0.45398
-5.0405	-6.16215	0.196848
-5.50002	-8.23177	0.534068
-4.95988	-7.7636	0.575935
-5.32114	-7.02987	0.372674
-5.07417	-6.06966	0.217136
-4.94013	-9.26543	0.513579
-5.75347	-10.308	0.342802
-4.87416	-6.28787	0.229263
-4.65644	-6.42147	0.247567
-5.71071	-10.2571	0.451559
-6.30431	-6.51842	0.842657
-5.32338	-6.01464	0.143348
-4.90648	-6.50049	0.287187
-5.49785	-9.75614	0.483797
-4.61505	-7.00467	0.217541
-5.02658	-8.83409	0.375962
-5.11059	-9.93613	0.374692
-4.61584	-7.00186	0.33374
-5.17568	-8.4311	0.394267
-5.27196	-6.23353	0.119852
-6.05881	-10.1279	0.336506
-5.92014	-9.66094	0.517384
-5.31365	-8.82717	0.471106
-4.78748	-6.45202	0.225464
-5.71562	-9.88899	0.412945
-4.49888	-6.89572	0.277547
-5.22759	-10.2169	0.295327
-5.99355	-10.416	0.253746
-4.56768	-6.61379	0.368882
-4.85684	-7.59616	0.54559
-5.6341	-9.84817	0.393855
-4.62631	-6.63172	0.434514
-4.49133	-9.15349	0.229355
-4.98254	-7.94219	0.57306
-4.59425	-6.70627	0.219543
-5.48994	-9.64764	0.49593
-8.85335	-7.54771	0.892449
-8.53212	-6.68217	0.967886
-4.95478	-9.60238	0.48347
-5.0118	-9.60056	0.457375
-4.28783	-8.44451	0.130756
-5.10952	-10.3551	0.248704
-4.61972	-7.26946	0.278636
-7.03008	-7.26301	0.854884
-5.90811	-9.68567	0.456085
-5.52844	-9.00845	0.536199
-6.6688	-10.3314	0.240626
-5.62752	-8.0196	0.684219
-4.79963	-7.64055	0.553432
-5.03544	-8.2765	0.508771
-4.59919	-7.05698	0.407322
-5.04968	-8.09581	0.426381
-5.12963	-8.36669	0.388029
-4.73478	-6.37067	0.237421
-4.88978	-6.11713	0.268951
-4.93863	-7.87785	0.490613
-4.58066	-7.79617	0.544004
-7.06546	-8.76648	0.712204
-5.28867	-8.49033	0.502741
-4.99449	-8.09048	0.498211
-5.24523	-10.2997	0.221596
-5.64797	-9.35357	0.485219
-5.39821	-10.2787	0.374418
-5.94632	-9.16876	0.541775
-5.49577	-8.97928	0.480149
-5.13633	-8.06672	0.457891
-5.04393	-9.58241	0.473755
-9.15125	-7.33197	0.923098
-4.87221	-6.15418	0.231606
-8.20578	-6.43255	0.937045
-4.72941	-7.38548	0.192438
-7.57689	-6.57889	0.900066
-4.80307	-7.98346	0.422015
-4.98901	-6.03206	0.1624
-6.26234	-9.80547	0.409398
-4.64978	-6.40289	0.293912
-5.42798	-9.2396	0.472798
-5.7266	-9.61392	0.517026
-5.17087	-6.09838	0.193995
-5.03211	-8.31694	0.360699
-5.5076	-9.93364	0.292011
-4.67675	-6.82143	0.424003
-5.24288	-10.4559	0.154511
-5.68635	-8.39346	0.518588
-5.01191	-6.14364	0.227484
-4.92336	-7.64829	0.577626
-5.5567	-10.405	0.146181
-8.98211	-7.08252	0.940431
-5.33835	-9.14742	0.526677
-4.88581	-6.75419	0.217316
-5.60254	-9.363	0.535011
-7.05474	-8.95005	0.716307
-4.68827	-6.99437	0.332331
-4.64358	-7.60938	0.0749502
-4.56478	-9.57253	0.483924
-5.89495	-10.3331	0.260199
-8.9581	-7.06654	0.916638
-6.03406	-10.6323	0.113649
-4.90005	-6.39341	0.466129
-4.5942	-6.92021	0.39305
-5.39476	-10.4891	0.186254
-5.71125	-10.4807	0.110715
-4.65957	-6.58461	0.20007
-4.53186	-6.47404	0.211653
-5.15415	-10.5054	0.26233
-6.20357	-10.4264	0.0742313
-4.86316	-6.9845	0.12393
-5.36464	-8.74657	0.437582
-4.88306	-6.05727	0.198964
-4.72705	-6.28506	0.39084
-4.66906	-6.89334	0.403809
-5.41824	-10.5162	0.197799
-5.56566	-9.21056	0.53237
-4.9896	-7.67847	0.667951
-4.88505	-6.45575	0.211837
-9.09662	-7.06516	0.956427
-8.86435	-7.06038	0.917109
-5.86923	-9.8509	0.310424
-4.75316	-6.53306	0.219215
-5.01007	-6.15492	0.217912
-5.47883	-10.4967	0.202001
-5.29142	-8.6257	0.359394
-8.99015	-7.01337	0.924923
-4.9572	-7.82392	0.610844
-5.62655	-10.2417	0.29174
-4.58976	-6.5635	0.219201
-5.26829	-10.2383	0.215585
-4.7194	-6.85746	0.421585
-9.17126	-7.2688	0.924856
-4.98784	-8.09924	0.410378
-5.29135	-10.154	0.29168
-5.0437	-6.03212	0.448263
-5.2415	-8.56641	0.41976
-5.85781	-10.4308	0.157177
-4.58702	-6.66692	0.246595
-4.68649	-7.12918	0.161469
-4.66185	-6.88286	0.806994
-5.54497	-10.142	0.388506
-6.23544	-10.0231	0.405494
-7.2826	-6.51683	0.885202
-5.08181	-6.02301	0.160948
-5.76171	-10.6214	0.171345
-5.91507	-10.1239	0.301208
-4.81812	-7.31024	0.0548889
-4.94537	-8.54753	0.317476
-4.73585	-6.79909	0.385753
-4.71352	-6.93036	0.414709
-5.75459	-10.322	0.255086
-4.72552	-8.96041	0.31074
-5.68194	-9.76326	0.412151
-5.11658	-8.20128	0.491277
-7.82439	-6.36906	0.91994
-5.04494	-8.404	0.379011
-4.8142	-6.34064	0.206582
-8.38152	-6.43593	0.967945
-5.57866	-9.17854	0.523442
-5.27075	-10.5879	0.134889
-5.20611	-9.07871	0.504777
-4.36979	-8.42323	0.25585
-4.69523	-7.35196	0.0821909
-4.53125	-6.59541	0.242373
-4.66884	-7.48557	0.0196818
-5.43443	-9.24875	0.496046
-5.59683	-10.5438	0.197824
-5.0097	-8.56859	0.362714
-5.40103	-9.96187	0.230015
-5.37781	-9.50034	0.473251
-4.74382	-6.92611	0.32896
-4.58498	-6.67417	0.247754
-5.03534	-6.17295	0.127166
-5.53459	-8.99957	0.461527
-5.08672	-10.2118	0.205652
-8.74727	-7.65752	0.88429
-4.87416	-6.17454	0.164894
-5.4573	-10.8492	0.109458
-5.52004	-9.63541	0.460809
-5.46554	-8.97582	0.518195
-5.94273	-10.4269	0.151109
-5.4689	-9.9901	0.37742
-5.12468	-9.09506	0.522562
-4.70039	-7.19987	0.522124
-4.70002	-6.81687	0.272516
-7.35481	-8.47312	0.782899
-6.79526	-8.74053	0.605469
-7.80184	-7.99512	0.851234
-5.53619	-8.39967	0.503131
-8.40829	-6.91723	0.886692
-6.86822	-8.25545	0.777741
-6.79846	-10.2278	0.2434
-7.90974	-7.77412	0.856575
-6.91172	-7.39425	0.805731
-7.9365	-6.77971	0.893152
-7.26942	-8.16494	0.758579
-6.32012	-6.52724	0.530557
-6.03693	-8.49092	0.452191
-7.61381	-8.45753	0.732892
-8.01913	-7.76122	0.849391
-8.58038	-6.97659	0.921621
-7.25628	-8.48719	0.744693
-7.3936	-8.31238	0.771624
-6.87289	-8.48212	0.629835
-8.45487	-6.43435	0.909036
-7.4905	-7.32726	0.853528
-6.09457	-8.7144	0.52834
-7.95754	-6.54012	0.876473
-7.37155	-8.52316	0.723498
-8.25786	-6.14806	0.943949
-7.81939	-7.7522	0.858075
-7.88051	-8.0321	0.844522
-6.29967	-8.42242	0.49577
-5.27927	-9.14221	0.513161
-8.19673	-6.26365	0.933887
-8.40904	-7.29211	0.903574
-7.14005	-8.06268	0.753944
-7.49616	-8.37491	0.77092
-7.06749	-8.98556	0.688267
-7.08013	-8.11245	0.710394
-5.81835	-8.45663	0.346625
-5.36035	-8.2532	0.434192
-6.88267	-7.63524	0.760613
-8.39065	-6.13267	0.937211
-6.6956	-8.37799	0.715466
-7.80124	-7.90193	0.851843
-8.40736	-6.42556	0.925682
-7.6275	-8.12943	0.818629
-6.13247	-8.61214	0.520038
-7.28327	-8.4282	0.758072
-8.16122	-7.50694	0.875611
-8.20753	-7.27025	0.885785
-7.60216	-6.87219	0.882402
-8.62287	-6.43135	0.969791
-7.31391	-6.29258	0.893768
-7.95282	-7.85798	0.842045
-8.02926	-7.66778	0.853678
-5.73492	-8.1671	0.438606
-7.72394	-8.06209	0.800108
-8.22543	-6.73903	0.882876
-6.40065	-9.91696	0.193918
-6.91858	-8.53812	0.643863
-6.03132	-9.62605	0.322133
-7.03756	-7.43761	0.794922
-6.45348	-8.24866	0.620515
-7.01977	-6.72268	0.888086
-7.81793	-7.92597	0.824971
-4.84482	-7.00657	0.244566
-7.57772	-8.34446	0.791664
-7.92028	-7.71034	0.877309
-5.66738	-8.37978	0.379305
-7.49272	-8.2852	0.74438
-8.16674	-6.74677	0.894878
-6.96043	-9.22001	0.108634
-7.5606	-8.38895	0.772596
-6.78918	-8.83182	0.00815228
-7.7859	-8.00531	0.812017
-8.2534	-6.56283	0.929891
-7.49567	-8.0064	0.813617
-7.14937	-8.65489	0.634262
-7.03908	-9.0738	0.678693
-8.33973	-7.13205	0.894773
-5.52549	-8.71687	0.383257
-7.62255	-8.08765	0.837562
-4.74653	-7.04282	0.249518
-7.61391	-6.08952	0.907768
-7.05777	-8.12824	0.669289
-8.09477	-6.41219	0.914604
-8.39735	-7.29378	0.920029
-7.55863	-8.12931	0.817912
-7.94911	-7.96588	0.849669
-7.33357	-8.45346	0.751961
-6.96493	-8.15732	0.704072
-7.91742	-7.71772	0.865573
-8.23333	-6.80843	0.907933
-4.83061	-6.63416	0.371807
-7.86676	-7.35964	0.846964
-6.89506	-9.36938	0.218905
-8.81453	-6.5003	0.963442
-6.45924	-10.1093	0.0938515
-7.17408	-6.49649	0.877151
-8.20818	-7.51658	0.865891
-7.3207	-8.24752	0.755014
-6.13255	-10.4242	0.180253
-8.36846	-6.20236	0.948719
-7.0604	-7.3854	0.900365
-8.59178	-6.29528	0.978913
-8.46388	-6.31403	0.935483
-6.18421	-10.0198	0.13823
-8.40463	-6.56246	0.918421
-8.27109	-7.01285	0.88741
-8.25572	-7.49247	0.849081
-7.47383	-6.87116	0.881385
-7.55379	-6.33039	0.931862
-6.83716	-9.57766	0.223818
-7.50298	-7.19784	0.86021
-6.64858	-6.86602	0.85001
-8.32971	-6.26006	0.943176
-7.21555	-8.87111	0.66965
-5.43828	-8.29411	0.45479
-6.64196	-9.86814	0.331551
-7.44227	-7.80388	0.818451
-6.96435	-8.40467	0.628574
-5.95746	-8.17424	0.483135
-5.81669	-8.88296	0.509011
-7.59221	-8.21497	0.82065
-6.50769	-10.154	0.109603
-5.57937	-8.26407	0.463694
-8.05205	-7.69036	0.887047
-7.44892	-8.31888	0.758413
-7.74854	-8.18334	0.787532
-7.33032	-7.96918	0.786768
-8.44191	-7.17635	0.883286
-7.67591	-8.28437	0.768138
-7.21428	-8.06327	0.804083
-7.39629	-7.48966	0.843589
-6.3512	-8.30731	0.494492
-8.07615	-7.5476	0.869654
-5.40266	-8.14345	0.499144
-7.34181	-8.40471	0.757944
-6.98008	-8.15334	0.748354
-5.80502	-9.49691	0.378074
-6.93695	-6.56342	0.883839
-6.52171	-8.21048	0.623758
-6.06318	-8.57971	0.436837
-7.59081	-8.12236	0.795049
-7.04626	-8.25688	0.745178
-7.73176	-8.13731	0.821298
-8.15765	-7.84005	0.848647
-7.54256	-8.40302	0.775519
-7.13517	-6.54628	0.874001
-7.89161	-7.40485	0.876818
-7.87715	-7.98161	0.833616
-7.00053	-7.35589	0.818984
-8.14364	-7.79991	0.86642
-5.81623	-8.76824	0.471057
-7.2532	-7.60544	0.807251
-6.64816	-8.90447	0.417162
-6.96022	-8.49444	0.654359
-7.17591	-8.93292	0.676861
-5.8239	-8.72813	0.444866
-8.09117	-7.52845	0.863224
-7.44472	-8.36609	0.742112
-6.48746	-8.12683	0.635146
-7.33037	-8.40003	0.742221
-6.95473	-7.6739	0.743637
-7.18074	-8.63393	0.725719
-8.67469	-7.03248	0.914819
-8.42446	-6.97453	0.903152
-8.27014	-6.40797	0.925982
-7.2451	-7.6073	0.807103
-7.87264	-5.85368	0.913787
-8.58792	-7.56016	0.872982
-8.36484	-7.4414	0.907762
-7.89962	-6.08131	0.903017
-6.5995	-9.91301	0.0903099
-8.23243	-6.1543	0.912288
-7.7546	-8.01509	0.818277
-7.31722	-7.80448	0.801984
-7.84472	-8.01369	0.846812
-8.64208	-7.33901	0.890821
-7.57266	-8.42525	0.763692
-5.12849	-6.31346	0.192977
-5.36014	-9.76332	0.405709
-6.22947	-10.2787	0.2536
-6.22888	-6.77595	0.562932
-6.77655	-9.51633	0.262763
-8.4824	-7.04292	0.915267
-7.89949	-7.96785	0.833087
-6.45095	-9.79825	0.246367
-7.967	-6.74398	0.888807
-7.15613	-8.32934	0.767473
-6.27573	-8.05412	0.620465
-7.19772	-8.40379	0.747529
-7.02281	-8.24915	0.787297
-7.74217	-7.83961	0.826244
-7.78503	-6.02772	0.909682
-8.43733	-6.37631	0.956862
-8.6546	-6.43559	0.9349
-7.25637	-7.52123	0.826373
-5.33455	-8.8475	0.457271
-5.50317	-7.79522	0.384391
-8.36494	-7.50571	0.867604
-7.04952	-9.17555	0.228058
-7.55121	-8.38934	0.760036
-8.82555	-6.48536	0.970266
-6.56059	-9.81916	0.310497
-7.50563	-8.39809	0.784533
-7.50502	-8.50606	0.714014
-4.92435	-7.24955	0.365868
-6.923	-8.11917	0.708995
-4.66495	-6.43668	0.281908
-7.85775	-7.82728	0.874411
-8.02491	-6.59803	0.903788
-7.49762	-7.32914	0.85018
-7.88453	-7.4958	0.872242
-5.03218	-6.60091	0.431208
-8.37654	-6.6582	0.91961
-5.65746	-8.66277	0.369604
-8.0533	-6.38227	0.899911
-7.32989	-8.46619	0.76094
-7.8072	-7.92128	0.820179
-7.34894	-7.84521	0.808441
-7.98698	-7.82188	0.85765
-7.07616	-8.34463	0.71462
-6.34148	-8.96507	0.456069
-7.28589	-7.20216	0.868307
-7.45716	-7.07529	0.85945
-7.14926	-8.64204	0.695056
-6.74157	-7.83847	0.651344
-4.73397	-7.2603	0.298668
-8.68603	-6.3276	0.980183
-7.32888	-6.50593	0.900237
-7.27879	-8.56291	0.735935
-8.36014	-7.9174	0.856532
-6.83485	-8.1382	0.731158
-7.2767	-8.43988	0.735457
-6.63702	-9.96254	0.170064
-8.30903	-6.78685	0.929808
-5.88576	-9.74366	0.246848
-6.69325	-7.60567	0.8158
-7.45515	-7.73024	0.836447
-6.21759	-9.43826	0.0125642
-7.17821	-8.43573	0.723236
-7.21926	-8.4323	0.704532
-6.84629	-8.74872	0.605409
-7.20149	-8.62158	0.785405
-7.78938	-7.86616	0.869428
-5.79005	-9.16025	0.487054
-6.77187	-9.63057	0.170569
-5.11195	-8.31355	0.693118
-7.2704	-8.48639	0.69746
-7.74484	-8.18746	0.803013
-5.65319	-8.39691	0.400553
-7.70529	-8.09386	0.822795
-7.83689	-8.09755	0.82733
-6.55818	-10.1016	0.168786
-6.6939	-7.64618	0.803648
-8.43968	-6.30732	0.908492
-7.24503	-7.59548	0.770005
-6.44079	-8.44181	0.614928
-8.6031	-7.38749	0.87315
-5.63828	-8.19317	0.392174
-7.76348	-8.14354	0.803817
-5.86497	-9.04881	0.420998
-7.90867	-7.74244	0.860354
-4.73106	-7.18619	0.328027
-8.15222	-7.51076	0.897255
-7.29152	-6.87412	0.895468
-7.70047	-6.29735	0.933598
-6.25361	-9.19765	0.39027
-7.52274	-7.53614	0.833901
-6.88684	-8.82957	0.631612
-8.16239	-6.27433	0.91134
-6.63396	-9.11527	0.498154
-8.00437	-7.32757	0.887057
-6.92	-9.1796	0.30942
-6.58047	-9.59649	0.195279
-7.37203	-7.81898	0.783184
-6.56077	-7.39483	0.775643
-6.52959	-8.14244	0.521481
-4.87127	-7.53249	0.0667374
-6.43354	-8.77179	0.50511
-7.26378	-8.47454	0.773074
-8.26418	-6.37897	0.94873
-8.39287	-6.69897	0.921668
-7.88247	-7.54603	0.888322
-6.61712	-7.9541	0.761439
-6.556	-10.0457	0.0631504
-7.51608	-8.21187	0.760239
-6.91369	-6.54993	0.534167
-7.17161	-8.91468	0.69762
-9.05785	-6.95211	0.926139
-8.01867	-7.18961	0.89639
-6.41763	-10.3479	0.158687
-7.93775	-7.8385	0.849233
-6.42325	-8.77458	0.598503
-7.96292	-7.7068	0.850206
-8.11333	-6.21519	0.924028
-7.65475	-6.67304	0.878268
-6.25639	-8.66788	0.533838
-6.98185	-8.31709	0.703165
-7.48005	-6.89613	0.893237
-7.52397	-8.09657	0.741925
-6.79182	-7.47748	0.797749
-6.01325	-8.49952	0.507427
-8.54473	-6.66278	0.921998
-8.53659	-6.40907	0.936431
-6.65478	-9.82781	0.0812043
-8.4911	-6.38603	0.967517
-6.56354	-9.74707	0.339845
-7.19605	-7.82227	0.843037
-8.22339	-7.47758	0.872513
-8.15366	-7.37365	0.876061
-5.61884	-9.92528	0.370287
-6.36343	-8.23583	0.612679
-7.26263	-8.62144	0.726605
-8.75165	-6.51127	0.965671
-6.84943	-8.49974	0.679339
-7.92946	-7.08752	0.894748
-7.72104	-7.52854	0.85073
-6.81108	-8.40288	0.682181
-8.16468	-6.32497	0.926994
-8.64181	-6.32938	0.975847
-6.61662	-8.61383	0.618225
-8.33753	-7.43631	0.870803
-6.31454	-9.06837	0.696168
-6.93039	-7.74308	0.746965
-6.26259	-9.0239	0.511523
-6.87619	-9.02591	0.0757602
-4.70116	-7.7324	0.543222
-6.0038	-8.46524	0.415076
-7.75715	-7.70295	0.846547
-8.39949	-6.49668	0.92779
-8.25307	-6.70984	0.916997
-7.11695	-8.83633	0.693843
-6.1043	-10.5225	0.220461
-6.76488	-6.79277	0.872512
-8.71922	-7.03729	0.935785
-6.63186	-9.79263	0.0972801
-6.08945	-8.24274	0.460037
-6.5213	-9.12202	0.423783
-7.70812	-7.58051	0.83799
-7.80501	-7.36519	0.863611
-7.37174	-8.29629	0.763407
-5.18138	-6.78519	0.238119
-5.74737	-6.72147	0.247931
-8.21864	-6.57991	0.906505
-8.48382	-7.51273	0.879712
-6.59714	-9.33276	0.308163
-7.17768	-7.99769	0.800669
-5.46485	-9.62171	0.4774
-8.34444	-6.26086	0.971141
-8.11878	-6.43084	0.926147
-6.7767	-9.10251	0.124534
-5.04057	-9.98354	0.373969
-7.0307	-8.36029	0.741524
-8.36369	-7.11123	0.911554
-7.6919	-7.62907	0.851769
-6.64541	-9.12081	0.392584
-7.55782	-7.66578	0.840134
-8.7181	-6.5527	0.927405
-5.26799	-7.37186	0.290811
-7.60344	-7.19571	0.878091
-6.90736	-7.61266	0.824007
-7.41474	-8.43032	0.755476
-6.36923	-8.48557	0.639488
-6.38479	-7.4815	0.744846
-7.64863	-7.31874	0.868582
-7.07471	-8.92142	0.677712
-7.40187	-8.26019	0.796185
-8.42741	-6.83354	0.891147
-8.39029	-6.9101	0.905816
-7.84321	-7.74787	0.854027
-6.16531	-9.74839	0.315064
-7.90409	-7.81274	0.845377
-7.37009	-7.74828	0.781638
-6.85721	-8.41017	0.684838
-8.47801	-6.7346	0.937911
-8.74927	-6.31454	1
-7.57591	-7.33154	0.826166
-8.57104	-6.40076	0.942346
-6.43254	-8.46668	0.599139
-8.40641	-6.65819	0.912562
-7.25643	-8.78011	0.730506
-7.14089	-7.05624	0.863972
-7.30275	-8.56589	0.752737
-7.90848	-7.47655	0.872627
-6.05708	-10.0879	0.149839
-8.44921	-6.64339	0.929508
-8.43906	-7.18727	0.897329
-6.72875	-8.66889	0.57884
-5.98436	-6.46722	0.511114
-8.72419	-6.3975	0.943488
-7.30716	-7.57089	0.827587
-7.30861	-6.63347	0.873915
-8.16954	-6.4103	0.912789
-8.17506	-6.50861	0.93018
-8.45844	-6.5844	0.926591
-6.83926	-8.15579	0.697031
-8.18958	-6.15196	0.913834
-8.77289	-6.49636	0.977272
-8.65357	-6.44399	0.922558
-7.71296	-6.58598	0.92575
-6.31426	-8.7873	0.463744
-8.76493	-6.54944	0.957468
-5.86946	-9.09035	0.509919
-6.68138	-9.76226	0.114035
-8.8325	-6.7963	0.915732
-6.68563	-9.52724	0.412244
-7.11138	-8.02725	0.76818
-6.81871	-9.31421	0.0861024
-7.67803	-7.52342	0.85851
-7.42387	-7.55006	0.851791
-7.58218	-7.80854	0.831553
-8.02981	-6.19154	0.923329
-6.04346	-9.03437	0.567323
-6.96615	-7.10874	0.82509
-8.01966	-6.08477	0.912257
-7.20377	-6.43573	0.888244
-7.92357	-6.23655	0.916663
-8.78029	-6.47414	0.930568
-7.27659	-8.1478	0.798248
-5.42195	-6.76299	0.227975
-7.37437	-8.5455	0.748173
-6.67926	-9.40509	0.306575
-6.45895	-7.9806	0.532863
-8.31816	-7.16315	0.893458
-7.20088	-8.27157	0.756504
-8.65801	-6.52054	0.946217
-5.50821	-8.69266	0.47556
-8.11521	-6.23093	0.915235
-7.68527	-7.66386	0.822607
-6.43438	-8.79553	0.486192
-6.78911	-9.14121	0.136377
-7.48634	-6.11047	0.937115
-8.49764	-6.36896	0.966617
-7.98068	-7.46472	0.875633
-7.64554	-6.77084	0.902239
-6.74014	-9.48326	0.208451
-7.93454	-7.56928	0.868664
-5.9638	-8.56762	0.313251
-7.59547	-7.83555	0.869297
-8.28357	-6.27097	0.942498
-6.83975	-8.37191	0.654439
-8.6245	-6.53044	0.94852
-7.62352	-8.12441	0.80668
-7.6116	-7.93233	0.793112
-8.10848	-7.12202	0.886817
-8.12964	-7.46756	0.864274
-6.43312	-9.37245	0.286626
-7.79871	-8.05133	0.812105
-6.65863	-9.69124	0.0582566
-6.31497	-8.6269	0.581622
-7.58288	-7.01129	0.873526
-8.50767	-6.57882	0.934394
-7.46693	-6.8444	0.892159
-7.02416	-8.47578	0.687231
-6.70325	-9.32684	0.286787
-8.13329	-6.66506	0.916795
-8.20382	-6.81184	0.916765
-8.24049	-6.41059	0.93934
-7.71414	-7.35312	0.87883
-6.33069	-8.37988	0.260075
-8.5894	-7.55767	0.898161
-6.2104	-8.36811	0.345618
-7.91468	-7.64563	0.854514
-6.54753	-9.61821	0.157051
-7.39311	-7.40861	0.830059
-6.65201	-8.68206	0.65091
-7.478	-6.75651	0.91074
-5.89375	-8.18556	0.443389
-8.23105	-7.43419	0.900618
-4.92176	-6.95595	0.232599
-6.05948	-6.47472	0.233518
-5.55871	-6.66705	0.229717
-7.8178	-7.13823	0.892502
-8.14136	-6.88055	0.91295
-8.19597	-6.30329	0.922415
-8.03995	-7.60881	0.880493
-8.81831	-6.40354	0.972133
-7.02212	-8.48586	0.705639
-7.39898	-7.40624	0.844778
-8.05496	-7.47134	0.884273
-6.76086	-9.51818	0.166073
-8.30067	-6.51928	0.92631
-8.29994	-6.49261	0.917799
-7.94201	-7.26268	0.867966
-8.57972	-6.49208	0.93589
-5.96342	-7.79349	0.67401
-6.86317	-8.16301	0.745314
-8.20037	-6.6158	0.907
-6.34065	-10.1885	0.149803
-8.74689	-6.44302	0.950153
-8.29815	-6.34236	0.931649
-8.40114	-6.33116	0.927448
-7.96724	-7.30793	0.886298
-5.62831	-9.29458	0.509775
-6.73344	-9.56569	0.243056
-8.03145	-7.75209	0.85435
-7.60887	-8.08418	0.79052
-6.33033	-8.6054	0.461255
-7.42401	-7.33457	0.867003
-6.87906	-8.14466	0.615116
-7.36089	-6.96251	0.882199
-8.10032	-6.93264	0.887949
-8.03483	-7.74385	0.881175
-8.53769	-7.50688	0.887993
-8.13578	-6.53246	0.920868
-7.80668	-7.55299	0.886034
-8.62264	-6.46341	0.952897
-6.14561	-9.51466	0.335777
-7.95361	-7.80376	0.858745
-6.60386	-9.29121	0.414189
-7.22884	-6.36777	0.925693
-6.08248	-8.17465	0.454605
-6.73864	-7.10636	0.842538
-6.02754	-8.29412	0.346581
-5.98981	-10.3459	0.277365
-7.79057	-7.56092	0.85792
-8.45383	-6.25571	0.932626
-8.75987	-6.48521	0.965351
-6.37988	-8.76043	0.523196
-8.67632	-6.5227	0.94821
-8.11773	-6.37522	0.945268
-7.26519	-6.77431	0.87267
-7.90876	-7.00137	0.896094
-6.6685	-9.66553	0.0708602
-7.96817	-7.05923	0.89889
-6.46559	-8.45278	0.585026
-7.11419	-8.1939	0.705912
-7.64729	-6.49591	0.926739
-7.36791	-7.62796	0.827714
-8.27934	-6.49549	0.910221
-7.17774	-8.14005	0.718908
-6.05761	-8.73985	0.412773
-7.42563	-6.9426	0.87531
-7.93547	-6.31764	0.951888
-7.19222	-7.56146	0.751765
-7.66872	-8.07166	0.807969
-8.86384	-6.45803	0.956582
-5.00128	-7.51787	0.0328227
-6.28982	-7.25952	0.728317
-6.57327	-9.85829	0.0916269
-8.34881	-6.88355	0.916867
-6.98235	-8.46058	0.724719
-6.38814	-10.1074	0.221281
-8.41373	-6.58147	0.933643
-8.11601	-6.57562	0.912969
-7.25002	-6.1084	0.881497
-7.52235	-8.43525	0.771585
-6.82547	-9.28631	0.315424
-7.4493	-8.1887	0.811764
-6.64891	-9.30931	0.29791
-6.24869	-10.0369	0.18383
-6.27893	-7.85215	0.659735
-7.56038	-8.24891	0.733374
-6.74129	-8.28303	0.69458
-7.9659	-7.67819	0.873023
-6.91364	-7.40296	0.839385
-7.02603	-7.67588	0.726637
-6.72032	-8.00247	0.791642
-7.68712	-7.50216	0.857694
-7.89502	-6.64066	0.92023
-8.29232	-7.55935	0.872073
-4.55501	-8.42766	0.21762
-6.91819	-8.56655	0.665882
-8.77496	-6.75747	0.945285
-8.70606	-6.42304	0.953412
-5.85143	-9.43558	0.40122
-8.57257	-6.20454	0.912886
-7.22032	-7.66456	0.808246
-8.36385	-6.60796	0.94005
-8.45793	-7.1376	0.907605
-7.43249	-7.28088	0.840702
-7.21429	-6.82227	0.894953
-7.11095	-8.21564	0.812796
-6.92206	-8.92708	0.668604
-7.24609	-7.76187	0.828419
-6.43439	-8.50046	0.624377
-7.02297	-8.22358	0.727775
-6.35445	-10.1345	0.0451346
-4.95596	-7.35292	0.246997
-6.74208	-6.99493	0.815513
-8.61192	-6.89842	0.929688
-8.13951	-7.62519	0.876676
-6.553	-7.63582	0.752738
-7.5324	-6.16867	0.9249
-8.25599	-6.991	0.907246
-8.03991	-7.22864	0.904847
-6.9463	-9.10758	0.668375
-6.58697	-8.9118	0.514782
-6.44762	-9.07505	0.34389
-8.04994	-6.10301	0.914343
-8.83939	-6.96493	0.915086
-8.32326	-7.12817	0.896927
-7.2961	-8.5951	0.730672
-7.41714	-7.76239	0.816368
-7.89536	-7.71947	0.839654
-8.20867	-6.70828	0.915425
-6.72454	-8.14978	0.645543
-6.86692	-9.45011	0.260696
-7.91024	-6.86629	0.922817
-7.68014	-7.95625	0.826368
-8.79414	-6.37348	0.954852
-8.31514	-7.09968	0.905208
-7.17312	-8.61193	0.70872
-7.58804	-7.81805	0.81325
-4.71766	-7.45482	0.128219
-8.56738	-7.06041	0.917375
-7.21585	-8.39236	0.740216
-8.62718	-6.61403	0.936102
-6.67883	-9.56799	0.31416
-7.74077	-7.01986	0.879642
-7.10029	-6.92167	0.896848
-6.34367	-8.70588	0.50512
-6.35485	-8.20907	0.618539
-7.9692	-7.70435	0.866632
-6.83759	-6.60739	0.902469
-7.08196	-6.32115	0.911855
-6.61881	-9.72142	0.159572
-8.31891	-6.51317	0.927172
-7.59504	-7.2976	0.863105
-5.47832	-8.49672	0.573886
-8.05438	-7.45516	0.901359
-7.82846	-6.76302	0.9171
-7.75545	-6.6142	0.909578
-7.23551	-8.63976	0.752819
-5.87957	-9.26953	0.561789
-6.31086	-7.84872	0.708583
-8.19495	-6.22672	0.933826
-6.68924	-9.67305	0.135527
-5.50167	-6.22836	0.157807
-8.30161	-7.08928	0.885809
-8.12751	-6.78396	0.915089
-6.56242	-8.43224	0.607823
-6.91061	-7.59361	0.745216
-8.81724	-6.33919	0.965132
-8.25144	-7.27641	0.874118
-8.18202	-7.14431	0.880744
-7.83524	-7.42813	0.867391
-8.4723	-7.10346	0.896137
-7.80979	-7.43396	0.871636
-8.65683	-6.70812	0.929876
-5.75427	-8.30525	0.40864
-6.68242	-9.11895	0.3307
-8.01352	-7.04814	0.894383
-6.55613	-6.75097	0.540395
-7.58354	-6.7795	0.914319
-6.58826	-8.722	0.471332
-6.995	-7.86153	0.706334
-7.922	-7.76079	0.8527
-8.75168	-6.40684	0.981531
-6.76052	-6.34147	0.90342
-8.02513	-6.02041	0.918776
-7.32813	-6.39835	0.909106
-7.27627	-7.59703	0.823889
-5.99109	-8.1539	0.487122
-7.63073	-7.97768	0.838411
-7.30107	-8.11415	0.765391
-8.46721	-6.66386	0.944321
-6.47736	-9.54686	0.317372
-8.70404	-6.2595	0.953333
-7.26056	-6.57668	0.885367
-5.49925	-9.84104	0.477529
-7.73432	-7.11599	0.86415
-8.67776	-6.61045	0.926196
-7.39894	-6.9488	0.885689
-6.92268	-6.77695	0.878813
-8.79058	-6.52465	0.966062
-8.24776	-6.553	0.947651
-7.41405	-7.87726	0.799783
-8.05924	-8.04849	0.842775
-7.1841	-8.82145	0.702634
-8.52731	-6.31058	0.934607
-7.09307	-8.46866	0.746356
-6.52429	-8.53409	0.6664
-6.57811	-9.40128	0.298032
-6.65341	-9.45529	0.264163
-8.28765	-6.7454	0.917183
-7.31561	-6.06462	0.90386
-8.22488	-6.79234	0.906242
-7.90102	-7.19047	0.897058
-7.66553	-7.99057	0.804411
-8.18981	-6.64797	0.897382
-8.59581	-6.65675	0.949597
-6.5933	-8.79228	0.564785
-6.33035	-7.9367	0.650219
-5.21752	-7.63414	0.456054
-7.72163	-7.75535	0.845044
-6.43991	-9.76145	0.283241
-8.05986	-7.409	0.895422
-7.87834	-7.54881	0.879195
-7.7953	-7.55207	0.860124
-5.91015	-10.712	0.114966
-8.04705	-7.61839	0.888609
-5.70381	-9.10863	0.557819
-6.61607	-9.69559	0.208131
-6.82844	-8.7887	0.630429
-8.06773	-6.75176	0.923085
-5.37561	-9.85932	0.55363
-6.58884	-8.45599	0.611834
-7.44925	-8.33547	0.754516
-7.65338	-7.47255	0.877966
-8.44822	-7.02898	0.903818
-8.03378	-7.63068	0.870316
-6.63051	-9.65588	0.0754826
-4.75922	-7.2773	0.0714249
-6.87552	-9.22296	0.108683
-8.03199	-6.04482	0.905237
-6.75249	-9.63594	0.164348
-7.88673	-7.70821	0.880394
-6.58859	-9.67544	0.337735
-8.62518	-6.30556	0.966097
-7.84133	-7.65613	0.86223
-8.11197	-6.40257	0.909321
-5.35479	-7.44545	0.538187
-6.81668	-9.27818	0.217108
-6.2108	-8.12733	0.500765
-7.35609	-7.34951	0.853915
-7.40039	-8.28935	0.766277
-4.94371	-7.4536	0.125846
-4.51449	-7.64087	0.540242
-8.00323	-7.81564	0.851129
-7.94756	-6.32243	0.93755
-6.65378	-9.6282	0.157182
-7.27605	-7.45661	0.841288
-8.00554	-7.5261	0.884259
-6.94026	-8.98601	0.0982345
-8.58705	-6.66542	0.939071
-6.28084	-8.33388	0.461867
-5.22948	-6.82905	0.284433
-8.61062	-6.36559	0.949218
-6.89786	-8.09273	0.716619
-6.75717	-9.24634	0.396212
-7.93804	-7.64522	0.862223
-7.5243	-7.47952	0.830535
-6.65417	-9.2324	0.328082
-7.703	-7.98454	0.809667
-7.63292	-7.99145	0.788779
-8.16764	-7.41085	0.892244
-8.62239	-6.63707	0.928513
-8.77809	-6.46167	0.975023
-6.94965	-8.66298	0.641405
-6.82943	-9.3022	0.31103
-5.23004	-7.58269	0.110571
-6.47117	-9.68635	0.517578
-6.08267	-9.48229	0.311024
-7.97208	-7.66191	0.873301
-6.87202	-8.69451	0.73131
-4.24795	-8.17839	0.198102
-4.89686	-7.68825	0.568234
-8.12385	-7.4706	0.900941
-8.11842	-6.69492	0.925381
-5.84384	-8.09169	0.569209
-7.08509	-8.93856	0.645832
-7.70624	-7.57473	0.839508
-7.53319	-7.32481	0.848084
-6.77427	-9.42422	0.241221
-6.79387	-8.92878	0.0656069
-7.19176	-8.34095	0.741215
-6.90881	-7.62885	0.76399
-6.62781	-8.33848	0.653126
-8.37036	-6.85302	0.902859
-6.28521	-8.52076	0.413085
-7.6999	-7.84789	0.853391
-7.89593	-6.38992	0.926224
-6.42336	-10.187	0.0216579
-8.23261	-7.11719	0.893329
-8.32575	-6.64553	0.923156
-7.13208	-8.83057	0.68249
-8.50036	-6.88534	0.928145
-6.63381	-9.74137	0.341943
-6.31925	-7.99121	0.681603
-6.41954	-6.66247	0.603891
-6.52654	-10.0824	0.170679
-6.57909	-9.99749	0.158202
-8.70996	-6.43693	0.944064
-8.16025	-7.49182	0.870861
-8.81865	-6.52975	0.957755
-6.54887	-8.22179	0.672709
-7.76955	-7.37329	0.893324
-5.09477	-7.05953	0.290065
-7.89347	-7.45855	0.850685
-7.53888	-8.22039	0.757702
-6.4172	-9.23664	0.388748
-7.03621	-8.16203	0.79088
-7.5238	-7.92913	0.762746
-6.36653	-9.85258	0.218418
-7.78211	-7.44067	0.865836
-7.09038	-8.78025	0.670435
-7.9535	-6.17797	0.900895
-7.65674	-6.0575	0.914256
-6.4643	-8.41597	0.51679
-8.63595	-6.22187	0.971143
-5.60652	-9.17708	0.554035
-5.22677	-7.12517	0.340168
-8.09351	-6.83372	0.891364
-6.91226	-9.69591	0.193822
-7.39286	-6.68588	0.900614
-7.71898	-7.91708	0.842622
-6.36956	-8.86275	0.493533
-8.82322	-6.58258	0.962318
-8.74532	-6.22907	0.951651
-6.57941	-9.4455	0.340301
-6.80719	-9.4253	0.277402
-7.41192	-7.25238	0.85915
-7.98004	-7.60305	0.859448
-8.45696	-6.619	0.937127
-7.81111	-7.26939	0.865276
-8.25851	-7.43625	0.890944
-7.64168	-6.65505	0.889053
-7.36487	-6.84027	0.888983
-5.08121	-6.7112	0.238727
-5.48936	-6.8322	0.42324
-8.21727	-7.03165	0.884691
-7.3419	-8.09811	0.724771
-7.38582	-8.63464	0.71068
-7.8487	-7.05454	0.8826
-8.62005	-6.64691	0.948211
-7.47371	-8.11808	0.83546
-7.8116	-7.64322	0.864544
-8.40999	-7.20376	0.893697
-6.59371	-8.66736	0.603185
-6.13997	-8.61045	0.456499
-6.18149	-7.97071	0.418783
-7.96349	-6.80398	0.881379
-7.01811	-6.91487	0.8922
-8.24629	-6.3427	0.921831
-8.0003	-7.72227	0.845538
-6.41535	-8.32316	0.628176
-7.52514	-7.11091	0.872788
-7.46315	-8.22628	0.790017
-7.5864	-8.20151	0.765081
-7.5259	-8.16332	0.746197
-7.33266	-6.31355	0.900206
-6.88386	-8.54786	0.733196
-4.92008	-7.24912	0.23615
-7.13096	-8.55202	0.70906
-6.74999	-9.43848	0.277591
-6.94151	-8.21962	0.776827
-8.48553	-7.04816	0.903109
-8.13195	-7.82482	0.840532
-5.86965	-8.99866	0.389909
-7.36097	-8.09509	0.809192
-8.13755	-6.69734	0.917491
-8.27164	-6.26152	0.96628
-8.10759	-6.38567	0.933578
-7.49322	-8.25366	0.781159
-7.15161	-8.35167	0.764722
-6.67564	-9.56775	0.163189
-8.12287	-7.45966	0.881524
-7.90646	-7.58917	0.875074
-7.70543	-7.01663	0.864043
-6.363	-8.82584	0.515432
-6.62176	-8.35405	0.527553
-6.27754	-7.31629	0.805228
-8.41628	-6.44648	0.922693
-8.40583	-6.76459	0.912682
-7.78421	-7.92134	0.830428
-8.80298	-6.53771	0.945427
-6.41509	-8.18976	0.538608
-7.85139	-7.70648	0.86162
-8.59876	-6.82253	0.942152
-7.9519	-7.55539	0.876433
-7.40977	-8.10771	0.814319
-7.82102	-6.85596	0.912927
-6.45834	-8.23618	0.63846
-6.69921	-8.4979	0.630833
-8.6326	-6.64888	0.946466
-8.60936	-6.87095	0.940735
-6.07607	-8.05067	0.486406
-8.14218	-7.21606	0.890979
-6.85807	-9.22415	0.297557
-7.5662	-6.85147	0.892187
-6.58936	-9.90575	0.0996345
-6.82262	-6.53374	0.915155
-8.17222	-6.99362	0.906688
-7.36029	-8.27052	0.74987
-7.70592	-6.50587	0.894722
-6.74489	-9.58338	0.681984
-7.19048	-8.50789	0.713288
-7.78689	-6.22876	0.919468
-7.70087	-8.06014	0.799378
-7.36147	-8.36882	0.73205
-8.99046	-7.31387	0.926058
-6.9564	-8.05637	0.717422
-7.25447	-6.5097	0.900696
-8.222	-6.47275	0.932215
-7.66039	-6.20688	0.932625
-8.36026	-6.31141	0.940583
-4.75151	-9.11722	0.355531
-8.11862	-6.32246	0.91098
-8.27769	-6.34627	0.928429
-8.1404	-7.20282	0.889056
-7.05531	-6.56013	0.884736
-6.80516	-8.8826	0.0583961
-7.63114	-7.44688	0.857786
-7.17611	-6.91947	0.881092
-6.67157	-8.93099	0.596822
-8.68585	-6.46961	0.95612
-7.42725	-7.20051	0.87008
-8.43415	-6.5167	0.934253
-8.13344	-7.63884	0.873685
-8.38596	-6.40526	0.946395
-7.08726	-8.95395	0.750874
-6.66329	-9.26697	0.400631
-8.68059	-6.9703	0.940004
-6.77141	-9.36538	0.0815396
-7.59015	-8.3544	0.780027
-5.46213	-6.55609	0.225598
-8.59084	-6.84108	0.927337
-7.26078	-6.58374	0.891811
-5.41249	-7.37219	0.195268
-6.92785	-7.54673	0.816219
-7.94196	-6.40351	0.90019
-7.81019	-7.86524	0.826102
-7.51419	-8.0984	0.7793
-5.24846	-6.38704	0.181389
-5.72962	-8.75526	0.446297
-6.58831	-8.49056	0.613237
-8.71241	-6.66244	0.944052
-6.81847	-6.89955	0.866241
-8.31428	-6.76353	0.902802
-7.82642	-6.99977	0.908341
-5.63187	-6.96904	0.268671
-5.39903	-8.80743	0.460122
-7.35805	-8.05003	0.840367
-7.38935	-8.41563	0.776085
-7.71133	-7.70542	0.857574
-6.48182	-9.9482	0.133315
-7.25373	-6.73092	0.904411
-6.93273	-8.20921	0.686935
-6.60791	-8.34611	0.635782
-7.87324	-7.06113	0.887723
-6.81551	-8.83361	0.0223951
-5.50915	-7.83139	0.0359786
-8.09653	-6.84946	0.925155
-5.77268	-8.41267	0.424323
-8.52126	-7.57843	0.885042
-8.46282	-6.63848	0.924
-8.103	-6.38368	0.912264
-7.22642	-8.27586	0.746686
-6.11167	-8.2341	0.444622
-5.07108	-9.70007	0.422737
-8.79172	-7.35863	0.881173
-7.93469	-7.47599	0.880461
-5.60615	-9.65425	0.510232
-5.1453	-8.7259	0.385262
-6.45617	-10.3126	0.308153
-5.62735	-10.7625	0.15276
-4.73925	-10.0591	0.39305
-8.94158	-7.48778	0.90267
-4.5281	-9.21866	0.292045
-5.08466	-10.2702	0.413529
-5.38293	-8.87154	0.405199
-4.65753	-6.76665	0.293389
-4.67062	-9.98111	0.394759
-4.65533	-7.93011	0.417224
-4.66626	-6.47489	0.238881
-4.75402	-6.38895	0.145308
-6.66004	-10.5526	0.136318
-4.51623	-9.86948	0.464614
-4.55452	-8.29027	0.251508
-5.05341	-9.5692	0.442619
-8.33041	-7.80133	0.852924
-4.51508	-7.70286	0.535036
-5.18519	-9.96609	0.389049
-5.10898	-6.07366	0.0959734
-8.67783	-6.76519	0.920171
-4.74165	-9.79727	0.450122
-4.74083	-9.87904	0.404353
-4.3765	-8.0063	0.281588
-6.03224	-10.9085	0.0553281
-4.64634	-9.65986	0.474764
-5.26348	-10.3973	0.272819
-8.82665	-7.37495	0.904741
-8.16162	-8.0944	0.846175
-4.982	-6.54693	0.225575
-8.48198	-7.49653	0.906184
-5.31374	-9.12831	0.474795
-7.67571	-6.55569	0.909602
-8.07497	-8.12815	0.774037
-4.72646	-6.26928	0.177662
-6.79025	-10.7243	0.22167
-5.29771	-8.39327	0.702438
-6.49714	-9.94458	0.528732
-5.36786	-6.04596	0.0126211
-4.37261	-7.80443	0.443959
-4.9924	-9.83473	0.327149
-5.43377	-6.15011	0.0979855
-4.46168	-7.53172	0.533688
-4.69464	-6.40712	0.251203
-4.96472	-6.0238	0.186383
-4.92844	-8.57808	0.36642
-7.27665	-6.14109	0.904265
-7.98998	-6.31414	0.903495
-6.60978	-10.7854	0.0954985
-4.77228	-9.99913	0.373339
-4.81141	-8.70891	0.270626
-4.91598	-6.29303	0.220198
-5.29755	-6.51593	0.233228
-4.70783	-9.80404	0.455507
-4.44563	-9.00936	0.311861
-7.76822	-6.56228	0.900834
-5.31275	-9.70683	0.4871
-5.20513	-9.2385	0.466567
-8.48903	-7.363	0.888917
-8.78553	-7.52869	0.884764
-5.60292	-10.6774	0.074247
-5.17075	-9.55373	0.479926
-6.98036	-6.47597	0.906093
-4.54312	-7.83044	0.427948
-7.5075	-6.49132	0.88719
-4.98578	-6.2524	0.261127
-4.46883	-7.68033	0.533583
-4.57206	-7.56198	0.52267
-4.40873	-8.59231	0.306289
-5.32653	-6.18762	0.059306
-5.26027	-9.30071	0.49873
-4.73163	-9.96988	0.455479
-5.0207	-10.0482	0.478133
-4.76078	-9.18146	0.357179
-5.20232	-9.15094	0.512017
-5.45674	-10.1973	0.453723
-8.83606	-7.51545	0.897066
-4.59812	-7.13193	0.376781
-4.7671	-8.60638	0.474196
-8.32095	-7.14802	0.894071
-5.28547	-10.4723	0.186163
-5.1144	-6.25081	0.20605
-4.68164	-9.68753	0.483631
-5.26975	-10.1207	0.306988
-5.13251	-10.172	0.471866
-5.00794	-8.11759	0.557336
-8.72899	-7.50305	0.900033
-8.62208	-7.82186	0.855343
-5.72837	-10.4689	0.367963
-7.25932	-6.20529	0.900121
-5.5653	-10.1773	0.255123
-4.90482	-9.8747	0.349872
-4.32841	-8.34695	0.302399
-7.62117	-6.2709	0.926062
-8.63635	-7.32012	0.884503
-4.84711	-8.78401	0.367411
-5.82368	-10.5805	0.202312
-5.29704	-10.0838	0.289066
-5.09955	-9.43538	0.501394
-4.65891	-9.89331	0.46208
-5.31211	-10.2956	0.372881
-8.68409	-7.54735	0.891507
-4.90156	-10.0075	0.34911
-8.79675	-7.82068	0.88022
-4.62351	-9.66419	0.416555
-5.71725	-10.8404	0.165888
-5.02454	-8.59523	0.422792
-5.66372	-9.75706	0.512204
-6.41075	-10.379	0.430759
-6.1034	-10.6565	0.122749
-6.05459	-6.3313	0.0949509
-8.37698	-7.34147	0.885838
-8.69512	-7.28128	0.911588
-5.21216	-9.96354	0.306387
-4.90147	-9.5367	0.497966
-5.01005	-9.74946	0.356484
-5.14874	-9.13085	0.501413
-8.92418	-7.56492	0.900899
-5.04782	-8.99541	0.364722
-4.69923	-9.38803	0.522199
-5.12931	-10.3567	0.20557
-7.71676	-7.11116	0.855784
-5.14462	-10.4674	0.190888
-4.67061	-7.34564	0.112252
-5.39831	-10.2958	0.331513
-4.85039	-10.1087	0.34517
-7.06991	-8.13581	0.744619
-5.27651	-9.47412	0.461332
-8.40531	-7.52423	0.881068
-4.72778	-9.96709	0.451408
-8.76888	-7.78943	0.878239
-5.19632	-6.11074	0.133283
-4.63053	-6.78836	0.295011
-4.53785	-8.97276	0.286244
-6.73817	-6.32264	0.899613
-4.605	-6.94639	0.254266
-6.00087	-6.4771	0.253349
-5.62202	-10.0022	0.251146
-4.70967	-6.69054	0.272536
-4.76345	-6.24035	0.269289
-4.42353	-8.73598	0.262922
-4.71292	-9.89239	0.431952
-8.79445	-7.66364	0.901563
-5.82347	-10.2184	0.302668
-4.82224	-6.178	0.195338
-4.60361	-9.18884	0.318435
-4.62154	-9.80967	0.427855
-8.57322	-7.49412	0.869661
-4.69703	-7.1506	0.348514
-4.55437	-9.4335	0.469622
-6.77281	-10.6095	0.0551212
-5.3444	-9.86976	0.271802
-4.32521	-8.01875	0.217832
-4.98676	-10.3379	0.208527
-4.54157	-8.48356	0.522271
-8.99042	-7.17869	0.920816
-6.31622	-10.5064	0.344533
-8.95303	-7.07689	0.928019
-5.33289	-9.87187	0.403879
-4.46435	-8.53406	0.361213
-4.73864	-6.95678	0.272195
-5.23395	-9.10252	0.425227
-8.53237	-7.08494	0.921121
-5.16054	-9.45465	0.509059
-8.80471	-7.74729	0.890409
-4.27101	-8.50348	0.0293352
-6.65592	-10.7699	0.285865
-4.8977	-6.45306	0.237279
-5.27577	-6.24984	0.236997
-5.11427	-10.603	0.178054
-4.77194	-6.25239	0.19024
-6.15057	-9.58904	0.603786
-4.97169	-6.47472	0.204342
-4.78513	-9.7496	0.483787
-8.18752	-7.26247	0.893683
-5.05596	-8.06133	0.574757
-4.81569	-8.55232	0.367626
-4.71	-9.80552	0.446353
-8.08422	-8.04225	0.803754
-5.89967	-10.8897	0.0590421
-4.68497	-7.5667	0.043444
-5.46449	-6.12928	0.18233
-5.40452	-10.0939	0.235305
-6.71632	-10.7266	0.0594418
-5.19543	-8.79076	0.389137
-5.65793	-6.17781	0.115936
-5.19274	-9.98338	0.375209
-5.01323	-10.3452	0.221243
-4.45881	-8.95481	0.408415
-4.87604	-8.47388	0.386277
-5.00051	-6.31251	0.273798
-4.62666	-7.01338	0.360019
-6.50205	-9.84794	0.231538
-4.60451	-9.49449	0.453641
-4.87812	-8.596	0.437897
-4.73528	-6.17727	0.21191
-4.71466	-6.36357	0.215477
-5.11903	-9.95636	0.325487
-6.58894	-10.8296	0.0881562
-7.5799	-6.61684	0.910493
-4.91447	-6.35174	0.10289
-4.57721	-8.10986	0.389861
-5.18429	-8.92812	0.507672
-4.66551	-9.81707	0.441488
-8.16512	-7.69884	0.862632
-8.62177	-7.36991	0.890891
-4.90379	-8.98532	0.393473
-6.69747	-10.6802	0.105791
-5.46243	-6.54936	0.203125
-5.8828	-10.9262	0.0607074
-5.03042	-9.77885	0.432531
-5.15092	-10.0273	0.375684
-5.03889	-6.21019	0.121345
-4.61711	-9.76528	0.485824
-5.27168	-10.6102	0.135271
-4.57574	-8.9513	0.270082
-5.13781	-10.5134	0.178147
-4.36209	-8.93477	0.20776
-7.17204	-6.14305	0.87384
-8.98276	-7.37381	0.903058
-6.81265	-10.6753	0.144723
-8.48236	-7.72853	0.874038
-5.65186	-10.3332	0.203931
-5.39567	-6.10368	0.0148037
-4.84951	-8.59415	0.291771
-8.27892	-6.36723	0.944824
-5.80983	-9.97877	0.135351
-8.25395	-7.80495	0.883445
-8.34226	-7.60308	0.886649
-5.49034	-8.68686	0.481919
-8.68395	-7.65397	0.878694
-7.22652	-6.29667	0.894968
-5.95922	-9.97355	0.164907
-5.35589	-6.2322	0.104748
-4.76594	-8.43524	0.258976
-6.78677	-10.5774	0.0433011
-8.08405	-7.5963	0.862043
-6.1368	-10.6922	0.0292422
-5.22309	-8.38548	0.420007
-6.29162	-10.4132	0.120391
-4.64512	-8.95471	0.284914
-9.02044	-7.36927	0.91162
-8.32126	-6.8017	0.919325
-4.24312	-8.04486	0.108793
-6.03698	-9.70214	0.506821
-6.28796	-10.3904	0.0489729
-6.96905	-7.3784	0.782528
-4.4778	-7.84462	0.350853
-4.8602	-6.61077	0.239335
-4.85288	-9.10495	0.345978
-4.27646	-8.3037	0.0747587
-4.72553	-8.13482	0.302344
-4.93286	-9.14232	0.420422
-4.25246	-8.20194	0.156381
-6.68944	-8.45562	0.64482
-5.45182	-10.2645	0.235737
-4.83709	-8.92951	0.282516
-4.66013	-8.81316	0.353692
-6.62889	-10.0104	0.275446
-6.35442	-10.5839	0.0322387
-8.96183	-7.22965	0.917903
-4.51941	-7.56155	0.529805
-5.65374	-9.50941	0.45479
-7.90156	-7.49494	0.868148
-6.05017	-10.2347	0.0909678
-4.87792	-6.20825	0.255794
-4.61758	-6.69935	0.271274
-6.38187	-9.38956	0.602753
-4.74396	-8.47965	0.321426
-7.38057	-8.44625	0.745069
-8.91247	-7.487	0.901304
-6.21757	-10.5339	0.079221
-4.71797	-6.53642	0.226631
-5.99468	-6.34877	0.29021
-6.4376	-10.2064	0.214705
-8.94682	-7.43968	0.896413
-6.18584	-10.1091	0.0959117
-7.52945	-6.47149	0.902628
-4.73289	-6.7603	0.260406
-4.81295	-7.83514	0.516929
-5.45676	-6.32077	0.128722
-5.92996	-9.72277	0.365257
-5.94817	-9.71327	0.525654
-8.71766	-7.71373	0.888643
-4.9834	-8.34463	0.474307
-4.82921	-6.26467	0.251164
-5.37472	-10.0764	0.33254
-6.2223	-10.1531	0.209756
-5.52336	-9.31261	0.506247
-5.37582	-8.13172	0.467183
-5.67004	-6.4081	0.591576
-4.39227	-8.41618	0.238616
-4.71424	-7.34793	0.0384226
-6.05319	-10.3138	0.0745331
-5.45851	-8.84048	0.506699
-8.22069	-7.85658	0.852091
-6.04896	-10.1383	0.151898
-4.40388	-8.02558	0.245477
-8.29488	-7.85706	0.844053
-4.52181	-9.11233	0.286278
-4.26699	-8.15007	0.339249
-5.66393	-9.90393	0.369376
-7.54014	-8.19737	0.782176
-5.56743	-9.0221	0.529979
-8.02176	-7.83135	0.779303
-6.94544	-6.56009	0.918557
-8.92996	-7.17624	0.913273
-8.85583	-7.01997	0.94321
-4.69261	-8.92568	0.280119
-5.8551	-9.90799	0.393358
-4.3022	-7.9719	0.289882
-5.06364	-8.89861	0.396068
-7.22858	-8.37029	0.740534
[truncated: 4,610 more rows]

## Sheet: Figure 2g
	Pseudotime bin
Gene	0.001 - 0.002	0.004 - 0.006	0.006 - 0.008	0.008 - 0.01	0.01 - 0.012	0.012 - 0.014	0.014 - 0.016	0.016 - 0.018	0.018 - 0.02	0.02 - 0.022	0.022 - 0.024	0.024 - 0.026	0.026 - 0.028	0.028 - 0.03	0.03 - 0.032	0.032 - 0.034	0.034 - 0.036	0.036 - 0.038	0.038 - 0.04	0.04 - 0.042	0.042 - 0.044	0.044 - 0.046	0.046 - 0.048	0.048 - 0.05	0.05 - 0.052	0.052 - 0.054	0.054 - 0.056	0.056 - 0.058	0.058 - 0.06	0.06 - 0.062	0.062 - 0.064	0.064 - 0.066	0.066 - 0.068	0.068 - 0.07	0.07 - 0.072	0.072 - 0.074	0.074 - 0.076	0.076 - 0.078	0.078 - 0.08	0.08 - 0.082	0.082 - 0.084	0.084 - 0.086	0.086 - 0.088	0.088 - 0.09	0.09 - 0.092	0.092 - 0.094	0.094 - 0.096	0.096 - 0.098	0.098 - 0.1
ERRFI1	2.0616	2.07054	2.07934	2.08801	2.09656	2.10501	2.11336	2.12163	2.12984	2.13798	2.14608	2.15415	2.16219	2.17023	2.17826	2.18632	2.19438	2.20242	2.21042	2.21837	2.22625	2.23405	2.24174	2.24932	2.25676	2.26404	2.27116	2.27809	2.28482	2.29133	2.29761	2.30432	2.31203	2.32056	2.32972	2.33935	2.34924	2.35923	2.36914	2.37877	2.38796	2.39651	2.40425	2.411	2.41658	2.42079	2.42348	2.42432	2.4233
KAZN	0.0814251	0.0799084	0.0784353	0.0770077	0.0756276	0.0742968	0.0730172	0.0717907	0.0706192	0.0695046	0.0684488	0.0674537	0.0665212	0.0656531	0.0648514	0.064118	0.063453	0.0628531	0.0623148	0.0618347	0.0614091	0.0610346	0.0607077	0.0604249	0.0601828	0.0599777	0.0598063	0.059665	0.0595503	0.0594588	0.0593869	0.0594018	0.0595624	0.0598527	0.0602567	0.0607585	0.0613421	0.0619914	0.0626906	0.0634237	0.0641747	0.0649275	0.0656663	0.0663751	0.0670378	0.0676385	0.0681613	0.0686024	0.0689768
EIF4G3	0.567565	0.565218	0.562899	0.56061	0.558353	0.55613	0.553942	0.551791	0.549678	0.547607	0.545577	0.543591	0.541652	0.539759	0.537916	0.536124	0.53438	0.532678	0.531015	0.529387	0.527791	0.526222	0.524677	0.523152	0.521644	0.52015	0.518665	0.517186	0.515709	0.514231	0.512748	0.511255	0.509753	0.50825	0.506751	0.505265	0.503797	0.502354	0.500944	0.499572	0.498247	0.496974	0.495761	0.494613	0.493539	0.492545	0.491637	0.490997	0.490758
MACF1	0.645628	0.646017	0.646439	0.646894	0.64738	0.647899	0.648448	0.649029	0.64964	0.650281	0.650951	0.651651	0.65238	0.653136	0.653921	0.654733	0.655568	0.656426	0.657306	0.658212	0.659145	0.660106	0.661098	0.662123	0.663181	0.664276	0.665408	0.66658	0.667793	0.66905	0.670351	0.671701	0.673101	0.674548	0.676038	0.677569	0.679139	0.680745	0.682383	0.684052	0.685747	0.687467	0.689209	0.69097	0.692747	0.694537	0.696338	0.698041	0.699564
EBNA1BP2	1.27082	1.26875	1.26674	1.2648	1.26292	1.26113	1.25941	1.25779	1.25626	1.25483	1.25351	1.25231	1.25122	1.25026	1.24944	1.24875	1.24819	1.24772	1.24735	1.24706	1.24685	1.24672	1.24664	1.24663	1.24666	1.24674	1.24686	1.24701	1.24718	1.24737	1.24757	1.24819	1.24956	1.25158	1.25414	1.25714	1.26045	1.26399	1.26763	1.27128	1.27482	1.27814	1.28114	1.28371	1.28575	1.28713	1.28777	1.28725	1.28537
CYP4A11	0.754631	0.746769	0.739063	0.731518	0.72414	0.716932	0.7099	0.703049	0.696382	0.689906	0.683625	0.677544	0.671667	0.665999	0.660545	0.65531	0.650299	0.645505	0.64092	0.636534	0.632337	0.62832	0.624472	0.620785	0.617249	0.613855	0.610591	0.60745	0.604422	0.601496	0.598663	0.596067	0.593836	0.591937	0.590337	0.589002	0.5879	0.586997	0.586261	0.585657	0.585154	0.584718	0.584316	0.583915	0.583482	0.582983	0.582386	0.581788	0.581302
CYP4A22-AS1	0.48873	0.497303	0.505701	0.513926	0.521979	0.529863	0.537579	0.54513	0.552516	0.55974	0.566804	0.573709	0.580457	0.58705	0.59349	0.599779	0.60592	0.611914	0.617756	0.623444	0.628974	0.634342	0.639546	0.64458	0.649443	0.65413	0.658638	0.662964	0.667103	0.671053	0.67481	0.678458	0.682069	0.685621	0.689093	0.692462	0.695708	0.698807	0.701738	0.70448	0.70701	0.709307	0.711349	0.713114	0.714581	0.715726	0.71653	0.716976	0.717075
AGBL4	0.494664	0.492925	0.491173	0.489403	0.487612	0.485793	0.483943	0.482055	0.480127	0.478152	0.476126	0.474044	0.471901	0.469693	0.467414	0.46506	0.462645	0.460188	0.457696	0.455173	0.452625	0.450057	0.447475	0.444884	0.442289	0.439695	0.437109	0.434535	0.431979	0.429446	0.426942	0.424219	0.421071	0.417562	0.413754	0.409712	0.405501	0.401182	0.396822	0.392482	0.388228	0.384122	0.380229	0.376613	0.373336	0.370464	0.368061	0.366305	0.365271
FGGY	3.6161	3.56393	3.51281	3.46276	3.41379	3.36593	3.31919	3.27359	3.22914	3.18586	3.14377	3.10288	3.06322	3.02479	2.98762	2.95172	2.91712	2.8838	2.85173	2.82088	2.7912	2.76267	2.73525	2.70891	2.6836	2.6593	2.63596	2.61356	2.59206	2.57142	2.55161	2.53317	2.51659	2.50174	2.48849	2.47671	2.46628	2.45706	2.44892	2.44175	2.4354	2.42974	2.42466	2.42002	2.41569	2.41154	2.40745	2.40387	2.40132
AK4	1.32999	1.33038	1.3308	1.33126	1.33175	1.33229	1.33286	1.33348	1.33413	1.33483	1.33556	1.33634	1.33716	1.33802	1.33892	1.33987	1.34086	1.34188	1.34295	1.34405	1.3452	1.34639	1.34762	1.34889	1.35021	1.35158	1.35299	1.35445	1.35595	1.35751	1.35911	1.3609	1.36296	1.36527	1.36778	1.37046	1.37326	1.37616	1.3791	1.38206	1.38499	1.38786	1.39062	1.39325	1.39569	1.39792	1.39989	1.40177	1.40373
LINC01781	0.835666	0.832353	0.829099	0.8259	0.822751	0.819649	0.816591	0.813571	0.810588	0.807637	0.804713	0.801814	0.798935	0.796073	0.793223	0.790383	0.787569	0.784804	0.782089	0.779428	0.776823	0.774276	0.77179	0.769367	0.76701	0.764722	0.762504	0.76036	0.758292	0.756302	0.754394	0.752222	0.749502	0.746328	0.742793	0.738989	0.73501	0.730949	0.726898	0.722951	0.7192	0.715739	0.71266	0.710057	0.708022	0.706649	0.70603	0.706574	0.708504
TTLL7	0.104582	0.103583	0.102589	0.1016	0.100615	0.0996322	0.0986516	0.0976721	0.096693	0.0957135	0.0947326	0.0937496	0.0927637	0.0917741	0.0907798	0.0897802	0.0887737	0.0877606	0.0867423	0.0857202	0.0846959	0.0836708	0.0826464	0.0816242	0.0806056	0.0795922	0.0785854	0.0775867	0.0765976	0.0756195	0.0746539	0.0736488	0.0725604	0.0714029	0.0701907	0.0689378	0.0676585	0.0663669	0.0650774	0.063804	0.0625611	0.0613627	0.0602231	0.0591566	0.0581772	0.0572993	0.056537	0.055943	0.0555427
ARHGAP29	0.53566	0.527567	0.519649	0.511902	0.504322	0.496906	0.489649	0.482547	0.475597	0.468794	0.462134	0.455614	0.449229	0.442976	0.43685	0.430847	0.424978	0.419257	0.413689	0.408277	0.403026	0.397941	0.393025	0.388283	0.383718	0.379336	0.37514	0.371135	0.367324	0.363713	0.360305	0.356881	0.35326	0.349499	0.345657	0.341792	0.337964	0.33423	0.33065	0.327281	0.324182	0.321412	0.31903	0.317093	0.315661	0.314792	0.314544	0.315235	0.317051
SLC44A3	0.147233	0.149125	0.150962	0.152741	0.154459	0.156112	0.157697	0.159211	0.160651	0.162014	0.163296	0.164494	0.165606	0.166628	0.167556	0.168388	0.169126	0.169778	0.170349	0.170842	0.171263	0.171615	0.171905	0.172135	0.172311	0.172437	0.172518	0.172558	0.172562	0.172535	0.172481	0.172231	0.171643	0.170763	0.169635	0.168305	0.166815	0.165213	0.163541	0.161846	0.160171	0.158562	0.157063	0.155718	0.154574	0.153674	0.153064	0.15276	0.152728
VCAM1	0.0666086	0.066374	0.0661269	0.0658649	0.0655859	0.0652879	0.0649686	0.064626	0.0642579	0.0638621	0.0634365	0.0629789	0.0624873	0.0619595	0.0613932	0.0607865	0.060137	0.0594463	0.0587186	0.057958	0.0571684	0.0563539	0.0555186	0.0546665	0.0538016	0.052928	0.0520498	0.051171	0.0502956	0.0494277	0.0485713	0.0476218	0.0464899	0.0452025	0.0437866	0.0422694	0.0406779	0.039039	0.0373799	0.0357275	0.0341089	0.0325511	0.0310812	0.0297262	0.0285131	0.0274689	0.0266207	0.0259528	0.0254223
TXNIP	0.181226	0.180254	0.179286	0.178322	0.177362	0.176405	0.175452	0.174502	0.173554	0.172609	0.171666	0.170725	0.169785	0.168847	0.167909	0.166972	0.166039	0.165113	0.164192	0.163276	0.162363	0.161453	0.160545	0.159637	0.158729	0.15782	0.156909	0.155994	0.155075	0.154152	0.153222	0.152183	0.150956	0.149568	0.148052	0.146438	0.144755	0.143035	0.141306	0.139601	0.137949	0.13638	0.134925	0.133614	0.132478	0.131547	0.130851	0.13051	0.130588
RASAL2	0.372782	0.376004	0.379201	0.382371	0.385513	0.388627	0.391712	0.394765	0.397788	0.400778	0.403734	0.406656	0.409543	0.412393	0.415205	0.417979	0.420718	0.423426	0.426102	0.428748	0.431364	0.433949	0.436506	0.439033	0.441532	0.444002	0.446444	0.448858	0.451246	0.453606	0.45594	0.458138	0.460111	0.461891	0.46351	0.465	0.466392	0.467718	0.469011	0.470302	0.471622	0.473004	0.47448	0.476081	0.477839	0.479787	0.481955	0.48465	0.488076
LAMC1	0.0676365	0.0693367	0.0710171	0.0726786	0.0743219	0.0759479	0.0775575	0.0791514	0.0807306	0.0822958	0.0838479	0.0853877	0.0869161	0.0884339	0.089942	0.0914412	0.0929353	0.0944264	0.0959122	0.0973906	0.0988593	0.100316	0.101759	0.103186	0.104594	0.105982	0.107347	0.108687	0.11	0.111284	0.112536	0.113787	0.115063	0.116356	0.117659	0.118965	0.120265	0.121552	0.122818	0.124057	0.125259	0.126419	0.127527	0.128576	0.12956	0.130469	0.131298	0.132093	0.132902
KCNT2	0.0877036	0.0885196	0.0892949	0.0900266	0.0907121	0.0913486	0.0919332	0.0924633	0.0929361	0.0933488	0.0936987	0.0939829	0.0941988	0.0943436	0.0944145	0.0944087	0.094317	0.0941362	0.0938734	0.0935351	0.0931284	0.09266	0.0921366	0.0915652	0.0909525	0.0903054	0.0896306	0.088935	0.0882253	0.0875085	0.0867913	0.0859927	0.0850395	0.0839505	0.0827446	0.0814406	0.0800572	0.0786133	0.0771275	0.0756188	0.074106	0.0726077	0.0711429	0.0697302	0.0683886	0.0671367	0.0659935	0.064815	0.0634655
ELF3	0.0416716	0.0398541	0.0380855	0.0363665	0.0346976	0.0330796	0.031513	0.0299983	0.0285363	0.0271275	0.0257725	0.024472	0.0232265	0.0220366	0.020903	0.0198262	0.0188084	0.0178502	0.0169499	0.0161061	0.0153172	0.0145816	0.0138977	0.0132641	0.0126791	0.0121412	0.0116489	0.0112005	0.0107946	0.0104295	0.0101037	0.00983767	0.00964984	0.0095355	0.00948998	0.00950859	0.00958666	0.0097195	0.00990243	0.0101308	0.0103999	0.010705	0.0110415	0.0114047	0.0117899	0.0121924	0.0126076	0.0131199	0.0138012
RHEX	0.727771	0.740352	0.752646	0.764632	0.776293	0.787608	0.798559	0.809126	0.819291	0.829034	0.838336	0.847179	0.855543	0.863409	0.870757	0.87757	0.88383	0.889559	0.894796	0.899579	0.903945	0.907934	0.911582	0.914929	0.918012	0.92087	0.923541	0.926063	0.928473	0.930811	0.933114	0.934718	0.935037	0.934227	0.932444	0.929844	0.926583	0.922818	0.918703	0.914396	0.910052	0.905828	0.90188	0.898363	0.895433	0.893247	0.891962	0.891271	0.890762
ENAH	0.0719748	0.0746953	0.0773461	0.0799261	0.0824341	0.0848689	0.0872293	0.0895142	0.0917223	0.0938525	0.0959036	0.0978745	0.0997638	0.101571	0.103293	0.104931	0.10648	0.107938	0.109307	0.110591	0.111792	0.112913	0.113957	0.114926	0.115824	0.116652	0.117414	0.118112	0.11875	0.119329	0.119853	0.120267	0.120527	0.120645	0.120635	0.120512	0.120289	0.119981	0.119601	0.119164	0.118683	0.118172	0.117645	0.117116	0.116599	0.116109	0.115658	0.115173	0.114578
SLC35F3	0.00142333	0.0012565	0.00109659	0.000943321	0.000796416	0.000655604	0.000520611	0.000391164	0.000266989	0.000147813	3.3362463152864e-05	-7.66368e-05	-0.000182458	-0.000284375	-0.000382661	-0.00047759	-0.000569844	-0.000659496	-0.000745904	-0.000828425	-0.000906416	-0.000979236	-0.00104624	-0.00110679	-0.00116024	-0.00120595	-0.00124328	-0.00127158	-0.00129021	-0.00129853	-0.0012959	-0.00129255	-0.00129756	-0.00130851	-0.00132301	-0.00133864	-0.00135301	-0.0013637	-0.00136832	-0.00136445	-0.00134969	-0.00132164	-0.00127789	-0.00121604	-0.00113368	-0.0010284	-0.000897806	-0.000744286	-0.00057234
AKT3	0.222183	0.219679	0.217243	0.21488	0.212593	0.210389	0.208272	0.206246	0.204316	0.202487	0.200765	0.199153	0.197656	0.19628	0.195029	0.193907	0.192921	0.192065	0.191331	0.190709	0.19019	0.189764	0.189421	0.189153	0.18895	0.188802	0.188701	0.188636	0.188598	0.188577	0.188565	0.1887	0.189103	0.189741	0.190583	0.191594	0.192743	0.193996	0.195321	0.196684	0.198053	0.199396	0.200679	0.201869	0.202934	0.20384	0.204556	0.205278	0.206199
KIF26B	0.0644111	0.0633132	0.0622328	0.0611695	0.0601228	0.0590923	0.0580775	0.0570782	0.0560937	0.0551238	0.054168	0.0532258	0.0522968	0.0513806	0.0504768	0.0495849	0.048707	0.0478452	0.0469996	0.0461704	0.0453575	0.0445612	0.0437814	0.0430182	0.0422717	0.0415419	0.040829	0.040133	0.0394541	0.0387921	0.0381474	0.0374832	0.0367702	0.0360189	0.0352401	0.0344443	0.0336421	0.0328442	0.0320612	0.0313038	0.0305825	0.029908	0.0292909	0.0287419	0.0282716	0.0278905	0.0276094	0.0274709	0.0274971
KLHL29	0.151974	0.156301	0.160527	0.164646	0.168655	0.172546	0.176317	0.179961	0.183474	0.186851	0.190087	0.193177	0.196115	0.198898	0.20152	0.203976	0.206265	0.208396	0.210377	0.212217	0.213925	0.21551	0.216979	0.218343	0.21961	0.220788	0.221887	0.222915	0.22388	0.224793	0.225661	0.226265	0.226417	0.226172	0.225586	0.224713	0.223609	0.222328	0.220927	0.219459	0.217981	0.216548	0.215214	0.214035	0.213065	0.212361	0.211977	0.211842	0.211841
FOSL2	0.00683837	0.00721375	0.00758349	0.00794812	0.00830818	0.0086642	0.0090167	0.00936623	0.00971332	0.0100585	0.0104023	0.0107453	0.0110879	0.0114308	0.0117744	0.0121194	0.0124676	0.0128198	0.0131745	0.0135302	0.0138855	0.0142388	0.0145888	0.014934	0.0152728	0.0156039	0.0159257	0.0162369	0.0165358	0.0168211	0.0170913	0.0173494	0.0175996	0.017842	0.018077	0.0183046	0.0185252	0.0187389	0.0189459	0.0191465	0.0193408	0.0195292	0.0197117	0.0198887	0.0200603	0.0202267	0.0203881	0.0205532	0.0207288
LINC01320	2.26821	2.25091	2.23403	2.21759	2.20161	2.18611	2.17111	2.15662	2.14266	2.12924	2.1164	2.10413	2.09247	2.08142	2.07101	2.06125	2.05216	2.04373	2.03592	2.02869	2.02202	2.01586	2.01019	2.00496	2.00015	1.99572	1.99164	1.98787	1.98437	1.98112	1.97808	1.97594	1.97529	1.97597	1.97781	1.98064	1.98429	1.98859	1.99336	1.99845	2.00367	2.00886	2.01385	2.01847	2.02255	2.02592	2.02841	2.03084	2.03403
AC012593.1	0.0721446	0.0808474	0.0893633	0.0976903	0.105826	0.113769	0.121517	0.129068	0.13642	0.143571	0.150519	0.157262	0.163798	0.170124	0.17624	0.182142	0.187822	0.193274	0.198505	0.203521	0.208328	0.212931	0.217337	0.221551	0.225581	0.229431	0.233108	0.236617	0.239966	0.243159	0.246202	0.249058	0.251688	0.254098	0.256294	0.258284	0.260072	0.261667	0.263074	0.2643	0.26535	0.266233	0.266953	0.267517	0.267933	0.268205	0.268342	0.268086	0.267229
AC079352.1	0.711753	0.694053	0.676779	0.659945	0.643563	0.627644	0.612201	0.597246	0.58279	0.568846	0.555426	0.542541	0.530205	0.518428	0.507223	0.496603	0.486571	0.477112	0.468202	0.459819	0.451943	0.44455	0.437619	0.431129	0.425055	0.419378	0.414075	0.409124	0.404503	0.400189	0.396162	0.392891	0.390783	0.389721	0.389588	0.390268	0.391644	0.393598	0.396014	0.398776	0.401765	0.404867	0.407963	0.410937	0.413672	0.416051	0.417957	0.419851	0.422226
CRIM1	0.220625	0.220025	0.219449	0.218898	0.218374	0.217877	0.21741	0.216972	0.216565	0.216191	0.21585	0.215544	0.215273	0.215039	0.214843	0.214687	0.214565	0.214471	0.214406	0.214368	0.214357	0.214372	0.214412	0.214476	0.214563	0.214674	0.214807	0.214961	0.215135	0.21533	0.215543	0.215864	0.216362	0.217016	0.217799	0.21869	0.219663	0.220695	0.221761	0.222839	0.223903	0.22493	0.225897	0.226778	0.22755	0.22819	0.228673	0.228877	0.228732
PLEKHH2	0.0145771	0.0145867	0.0145963	0.0146055	0.0146139	0.0146208	0.0146259	0.0146287	0.0146287	0.0146254	0.0146184	0.0146071	0.0145911	0.0145699	0.0145431	0.0145101	0.0144703	0.014424	0.0143721	0.0143155	0.0142552	0.0141922	0.0141274	0.0140617	0.013996	0.0139314	0.0138688	0.013809	0.0137531	0.013702	0.0136566	0.013595	0.0134984	0.0133724	0.0132226	0.0130545	0.0128738	0.012686	0.0124967	0.0123115	0.0121361	0.0119759	0.0118366	0.0117237	0.011643	0.0115998	0.0116	0.011584	0.0114994
RTN4	0.218017	0.215656	0.213304	0.210957	0.208612	0.206263	0.203908	0.201542	0.199161	0.196762	0.194341	0.191893	0.189415	0.186903	0.184353	0.181761	0.179129	0.176462	0.173768	0.171052	0.168319	0.165576	0.162828	0.160081	0.157341	0.154613	0.151904	0.149218	0.146563	0.143943	0.141364	0.138578	0.135379	0.131832	0.128005	0.123965	0.119779	0.115515	0.111238	0.107016	0.102917	0.0990074	0.0953538	0.0920235	0.0890837	0.0866014	0.0846436	0.0833298	0.0826801
CYTOR	0.0575449	0.0546032	0.0517296	0.0489266	0.0461965	0.0435417	0.0409646	0.0384675	0.0360527	0.0337228	0.0314799	0.0293266	0.0272651	0.0252979	0.0234272	0.0216555	0.0199859	0.0184168	0.0169437	0.0155617	0.0142662	0.0130525	0.011916	0.0108519	0.0098556	0.00892241	0.00804764	0.00722661	0.00645463	0.00572704	0.00503913	0.00448146	0.00413263	0.0039701	0.00397131	0.00411371	0.00437473	0.00473183	0.00516245	0.00564404	0.00615403	0.00666988	0.00716903	0.00762893	0.00802701	0.00834074	0.00854754	0.00873565	0.00899991
MAP4K4	0.172386	0.170199	0.168074	0.166013	0.164016	0.162087	0.160228	0.158439	0.156724	0.155083	0.15352	0.152035	0.150631	0.14931	0.148074	0.146924	0.145857	0.144866	0.143947	0.143098	0.142316	0.141596	0.140936	0.140332	0.139782	0.139281	0.138828	0.138417	0.138048	0.137715	0.137415	0.137268	0.137376	0.137708	0.138238	0.138935	0.139772	0.14072	0.14175	0.142834	0.143943	0.145049	0.146122	0.147134	0.148057	0.148862	0.14952	0.150067	0.150561
SULT1C4	0.0182383	0.0182776	0.0183288	0.0183929	0.0184709	0.0185637	0.0186725	0.0187981	0.0189417	0.0191041	0.0192864	0.0194897	0.0197148	0.0199628	0.0202348	0.0205316	0.0208536	0.0211993	0.0215665	0.0219535	0.0223583	0.0227789	0.0232134	0.02366	0.0241166	0.0245813	0.0250523	0.0255276	0.0260052	0.0264832	0.0269598	0.02746	0.0280067	0.0285941	0.0292167	0.0298689	0.030545	0.0312396	0.0319469	0.0326614	0.0333775	0.0340895	0.0347919	0.0354791	0.0361455	0.0367854	0.0373933	0.0379612	0.0384898
MIR4435-2HG	-0.0101895	-0.00787147	-0.00560746	-0.00339886	-0.00124708	0.000846471	0.00288038	0.00485323	0.00676363	0.00861014	0.0103914	0.0121059	0.0137523	0.0153292	0.0168352	0.0182689	0.0196266	0.0209081	0.0221167	0.0232559	0.0243291	0.0253397	0.0262911	0.0271868	0.0280301	0.0288245	0.0295734	0.0302802	0.0309484	0.0315813	0.0321824	0.0327166	0.0331515	0.0334944	0.0337525	0.0339333	0.034044	0.034092	0.0340844	0.0340287	0.0339321	0.0338019	0.0336455	0.0334702	0.0332832	0.0330919	0.0329035	0.0326144	0.0321341
PAX8-AS1	0.219452	0.221072	0.222677	0.224268	0.225845	0.22741	0.228961	0.2305	0.232027	0.233542	0.235045	0.236538	0.23802	0.239492	0.240953	0.242406	0.243846	0.245272	0.246685	0.248085	0.249475	0.250854	0.252224	0.253586	0.254941	0.256289	0.257633	0.258972	0.260308	0.261642	0.262975	0.264385	0.265931	0.267591	0.269339	0.271149	0.272998	0.274861	0.276712	0.278527	0.280282	0.281951	0.283511	0.284935	0.286199	0.287279	0.28815	0.2887	0.28887
PAX8	1.67371	1.66956	1.66563	1.66192	1.65843	1.65518	1.65218	1.64942	1.64693	1.6447	1.64274	1.64106	1.63967	1.63857	1.63778	1.63729	1.63712	1.63724	1.63766	1.63835	1.63931	1.64052	1.64197	1.64365	1.64555	1.64766	1.64996	1.65245	1.6551	1.65792	1.66088	1.66446	1.66906	1.67455	1.68079	1.68768	1.69508	1.70287	1.71092	1.71911	1.72731	1.7354	1.74325	1.75074	1.75774	1.76412	1.76977	1.77475	1.77925
MBD5	1.06072	1.06649	1.07216	1.07774	1.08324	1.08867	1.09404	1.09934	1.10458	1.10978	1.11494	1.12007	1.12517	1.13024	1.13531	1.14036	1.14542	1.15048	1.15552	1.16053	1.1655	1.17041	1.17525	1.18	1.18465	1.18919	1.19361	1.19788	1.202	1.20594	1.20971	1.21339	1.2171	1.2208	1.22448	1.22811	1.23169	1.23519	1.23858	1.24185	1.24498	1.24795	1.25073	1.25332	1.25568	1.2578	1.25966	1.26144	1.2633
FMNL2	1.08948	1.06871	1.04834	1.02839	1.00887	0.989768	0.971096	0.952856	0.935052	0.917689	0.900769	0.884297	0.868276	0.85271	0.837603	0.822958	0.808772	0.795035	0.781738	0.768877	0.756445	0.744436	0.732843	0.721661	0.710882	0.7005	0.69051	0.680905	0.671679	0.662825	0.654337	0.646425	0.639271	0.632823	0.627027	0.621834	0.617191	0.613047	0.609349	0.606045	0.603085	0.600416	0.597987	0.595746	0.59364	0.591619	0.58963	0.588089	0.587376
BAZ2B	0.390418	0.407404	0.423984	0.440147	0.455881	0.471174	0.486014	0.500389	0.514288	0.527698	0.540608	0.553006	0.564881	0.576219	0.58701	0.597242	0.606906	0.61602	0.624607	0.632688	0.640287	0.647427	0.654131	0.660421	0.666321	0.671853	0.677041	0.681907	0.686474	0.690765	0.694803	0.698049	0.700037	0.700899	0.700768	0.699776	0.698056	0.69574	0.692961	0.689851	0.686542	0.683168	0.67986	0.676751	0.673974	0.671661	0.669944	0.668217	0.665861
ITGB6	0.000703481	0.00112334	0.00153427	0.00193579	0.00232746	0.00270881	0.00307936	0.00343866	0.00378624	0.00412163	0.00444438	0.00475402	0.00505007	0.00533209	0.0055996	0.00585214	0.00608981	0.00631359	0.00652431	0.00672283	0.00690997	0.0070866	0.00725354	0.00741165	0.00756176	0.00770473	0.00784138	0.00797257	0.00809914	0.00822193	0.00834178	0.00844068	0.00850286	0.00853256	0.00853402	0.00851148	0.00846918	0.00841135	0.00834224	0.00826608	0.00818711	0.00810957	0.0080377	0.00797573	0.00792791	0.00789847	0.00789166	0.00787085	0.00780283
RBMS1	0.333532	0.32745	0.321532	0.315784	0.310212	0.304819	0.299612	0.294596	0.289776	0.285157	0.280744	0.276542	0.272558	0.268795	0.265259	0.261956	0.258888	0.256051	0.253434	0.251027	0.248821	0.246804	0.244969	0.243304	0.241799	0.240446	0.239233	0.238152	0.237191	0.236342	0.235594	0.235188	0.235329	0.235959	0.237016	0.23844	0.24017	0.242148	0.244311	0.2466	0.248954	0.251314	0.253618	0.255807	0.25782	0.259597	0.261077	0.262462	0.263979
STK39	0.000833183	0.00140272	0.00196327	0.00251402	0.00305415	0.00358286	0.00409933	0.00460274	0.00509229	0.00556716	0.00602654	0.00646961	0.00689557	0.0073036	0.00769288	0.00806261	0.00841329	0.00874692	0.00906491	0.00936867	0.00965963	0.00993918	0.0102088	0.0104698	0.0107236	0.0109718	0.0112156	0.0114564	0.0116958	0.0119352	0.0121758	0.0123964	0.0125778	0.0127247	0.0128418	0.0129338	0.0130054	0.0130613	0.0131063	0.013145	0.0131822	0.0132225	0.0132708	0.0133316	0.0134098	0.0135099	0.0136368	0.013788	0.0139561
ZNF385B	0.313878	0.313995	0.314146	0.314329	0.314543	0.314788	0.315063	0.315367	0.315698	0.316057	0.316441	0.316851	0.317286	0.317743	0.318224	0.318726	0.319248	0.319789	0.320351	0.320936	0.321546	0.322181	0.322844	0.323537	0.32426	0.325017	0.325808	0.326635	0.3275	0.328405	0.329351	0.330373	0.331499	0.332718	0.334023	0.335403	0.336849	0.338352	0.339903	0.341491	0.343109	0.344746	0.346394	0.348042	0.349683	0.351305	0.3529	0.354455	0.355965
PDE1A	0.0841864	0.0808507	0.0775821	0.0743812	0.0712482	0.0681835	0.0651875	0.0622606	0.059403	0.0566153	0.0538976	0.0512504	0.0486741	0.0461689	0.0437354	0.0413737	0.0390842	0.0368662	0.0347186	0.0326406	0.0306311	0.0286892	0.026814	0.0250044	0.0232595	0.0215783	0.01996	0.0184034	0.0169077	0.0154718	0.0140949	0.0127816	0.0115373	0.0103619	0.00925566	0.00821844	0.00725031	0.0063513	0.00552143	0.00476073	0.00406923	0.00344696	0.00289393	0.00241018	0.00199574	0.00165063	0.00137487	0.00125713	0.00136696
ITGAV	0.096441	0.0973157	0.0981775	0.099026	0.0998607	0.100681	0.101487	0.102279	0.103055	0.103815	0.10456	0.105288	0.106	0.106695	0.107372	0.108031	0.108673	0.109298	0.109908	0.110504	0.111086	0.111656	0.112215	0.112765	0.113305	0.113838	0.114364	0.114885	0.115402	0.115915	0.116426	0.116922	0.117391	0.117834	0.118252	0.118647	0.119019	0.119371	0.119704	0.120018	0.120315	0.120597	0.120865	0.12112	0.121363	0.121596	0.121821	0.121991	0.122072
AC007319.1	0.104847	0.109486	0.11403	0.118475	0.122816	0.127047	0.131163	0.13516	0.139032	0.142774	0.146382	0.14985	0.153173	0.156346	0.159364	0.162222	0.164923	0.167478	0.169897	0.172186	0.174355	0.176413	0.178366	0.180224	0.181995	0.183687	0.185309	0.186869	0.188375	0.189836	0.19126	0.192468	0.193303	0.19381	0.194032	0.194013	0.193796	0.193425	0.192944	0.192396	0.191825	0.191275	0.190788	0.190409	0.190182	0.190149	0.190355	0.190723	0.191144
GULP1	0.137136	0.148686	0.159998	0.171067	0.181892	0.192468	0.202794	0.212865	0.222679	0.232233	0.241524	0.250549	0.259304	0.267787	0.275994	0.283923	0.291564	0.298916	0.305986	0.312781	0.319309	0.325575	0.331588	0.337355	0.342883	0.34818	0.353251	0.358105	0.362749	0.36719	0.371435	0.375384	0.378947	0.382149	0.385012	0.387561	0.389818	0.391809	0.393556	0.395083	0.396415	0.397573	0.398583	0.399468	0.400251	0.400956	0.401607	0.402006	0.401969
GLS	1.10788	1.10947	1.11096	1.11231	1.11353	1.11459	1.11549	1.11621	1.11674	1.11708	1.1172	1.1171	1.11676	1.11617	1.11532	1.11421	1.11281	1.11117	1.10931	1.10723	1.10496	1.10253	1.09994	1.09723	1.0944	1.09149	1.0885	1.08547	1.0824	1.07932	1.07626	1.07258	1.06775	1.06193	1.05529	1.04799	1.0402	1.03207	1.02376	1.01545	1.00728	0.999436	0.992063	0.985329	0.979396	0.974427	0.970584	0.968031	0.966719
PLCL1	0.518072	0.533202	0.54815	0.562915	0.577493	0.591883	0.606082	0.620088	0.633899	0.647512	0.660925	0.674136	0.687143	0.699942	0.712533	0.724912	0.73706	0.748963	0.760631	0.772073	0.783297	0.794313	0.805129	0.815755	0.8262	0.836472	0.84658	0.856535	0.866343	0.876016	0.885561	0.894991	0.904307	0.9135	0.922561	0.931481	0.940252	0.948863	0.957307	0.965574	0.973656	0.981542	0.989225	0.996696	1.00394	1.01096	1.01774	1.02378	1.02868
SPATS2L	0.922687	0.927008	0.931175	0.935187	0.939038	0.942727	0.94625	0.949603	0.952783	0.955788	0.958614	0.961258	0.963715	0.965985	0.968062	0.969944	0.971633	0.973137	0.974462	0.975613	0.976596	0.977415	0.978077	0.978588	0.978951	0.979174	0.979261	0.979217	0.979049	0.978762	0.978361	0.977692	0.976623	0.975191	0.973437	0.971396	0.969109	0.966612	0.963945	0.961144	0.95825	0.955299	0.952329	0.94938	0.946489	0.943695	0.941036	0.938231	0.935021
PARD3B	0.936998	0.949406	0.961492	0.973238	0.984626	0.99564	1.00626	1.01647	1.02625	1.03559	1.04447	1.05286	1.06076	1.06814	1.07499	1.08129	1.08703	1.09222	1.09691	1.10113	1.1049	1.10826	1.11124	1.11388	1.11621	1.11826	1.12007	1.12166	1.12307	1.12433	1.12548	1.12588	1.12498	1.12294	1.11991	1.11605	1.11151	1.10645	1.10103	1.09541	1.08974	1.08417	1.07886	1.07398	1.06966	1.06608	1.06339	1.06129	1.05935
PTH2R	7.57072	7.47871	7.38855	7.30026	7.21387	7.12939	7.04685	6.96628	6.8877	6.81113	6.73659	6.66411	6.59371	6.52542	6.45926	6.39525	6.33345	6.27387	6.21642	6.16107	6.10774	6.05636	6.00689	5.95924	5.91337	5.86921	5.8267	5.78577	5.74636	5.70841	5.67186	5.63729	5.60528	5.57571	5.54849	5.5235	5.50065	5.47984	5.46095	5.44388	5.42853	5.4148	5.40258	5.39176	5.38225	5.37394	5.36672	5.36373	5.36756
SGPP2	0.000447962	0.000387396	0.000329385	0.000273917	0.000220983	0.000170572	0.000122673	7.72773221881776e-05	3.43737548344929e-05	-6.04786e-06	-4.39978e-05	-7.94864e-05	-0.000112524	-0.000143121	-0.000171287	-0.000197033	-0.000220203	-0.00024064	-0.00025836	-0.000273376	-0.000285702	-0.000295351	-0.000302338	-0.000306675	-0.000308376	-0.000307456	-0.000303928	-0.000297805	-0.000289102	-0.000277832	-0.000264009	-0.00024699	-0.000226238	-0.000201924	-0.000174221	-0.0001433	-0.000109333	-7.24907e-05	-3.29461e-05	9.12950156574627e-06	5.35643428774186e-05	0.000100187	0.000148825	0.000199307	0.000251462	0.000305117	0.000360101	0.000421351	0.000492905
AGFG1	0.179919	0.182874	0.185745	0.18853	0.191228	0.193837	0.196355	0.198781	0.201113	0.203349	0.205487	0.207527	0.209466	0.211303	0.213036	0.214663	0.216182	0.217594	0.218902	0.220112	0.221227	0.222252	0.223192	0.22405	0.224831	0.225539	0.226178	0.226753	0.227269	0.227729	0.228138	0.228443	0.228597	0.228609	0.228489	0.228245	0.227888	0.227428	0.226872	0.226232	0.225516	0.224734	0.223895	0.22301	0.222087	0.221136	0.220167	0.218915	0.217165
CCL20	0	0	0	0	0	0	0	0	0	0	0	0	0	0	0	0	0	0	0	0	0	0	0	0	0	0	0	0	0	0	0	0	0	0	0	0	0	0	0	0	0	0	0	0	0	0	0	0	0
LRRFIP1	0.086628	0.0888281	0.0910076	0.0931682	0.0953118	0.09744	0.0995545	0.101657	0.10375	0.105834	0.107911	0.109983	0.112052	0.114119	0.116187	0.118257	0.120331	0.122408	0.124485	0.126559	0.128625	0.130681	0.132722	0.134745	0.136747	0.138723	0.140671	0.142586	0.144466	0.146306	0.148104	0.149919	0.151807	0.153752	0.15574	0.157756	0.159785	0.161813	0.163824	0.165804	0.167739	0.169613	0.171412	0.173121	0.174725	0.17621	0.177561	0.178763	0.179823
ERFE	0	0	0	0	0	0	0	0	0	0	0	0	0	0	0	0	0	0	0	0	0	0	0	0	0	0	0	0	0	0	0	0	0	0	0	0	0	0	0	0	0	0	0	0	0	0	0	0	0
LMCD1	0.081499	0.0790776	0.0767098	0.0743961	0.0721369	0.0699327	0.0677839	0.0656908	0.0636538	0.0616735	0.0597502	0.0578843	0.0560763	0.0543265	0.0526354	0.0510033	0.0494279	0.0479061	0.0464381	0.0450238	0.0436632	0.0423564	0.0411033	0.039904	0.0387584	0.0376665	0.0366284	0.0356441	0.0347135	0.0338367	0.0330137	0.0322745	0.0316437	0.0311126	0.0306727	0.0303156	0.0300327	0.0298153	0.0296551	0.0295434	0.0294718	0.0294316	0.0294144	0.0294116	0.0294147	0.0294151	0.0294043	0.0293976	0.029416
SGO1-AS1	1.75027	1.73687	1.72372	1.71082	1.69817	1.68577	1.67362	1.66173	1.65009	1.6387	1.62757	1.6167	1.60608	1.59572	1.58562	1.57579	1.56623	1.55697	1.548	1.53931	1.5309	1.52277	1.5149	1.5073	1.49996	1.49287	1.48603	1.47943	1.47307	1.46695	1.46105	1.45543	1.45013	1.44515	1.44045	1.43604	1.43191	1.42802	1.42438	1.42097	1.41778	1.41479	1.41199	1.40936	1.40691	1.4046	1.40243	1.40054	1.39906
RBMS3	0.138462	0.140152	0.141818	0.143456	0.145063	0.146635	0.14817	0.149662	0.15111	0.152509	0.153856	0.155148	0.156381	0.157552	0.158657	0.159693	0.160658	0.161556	0.162393	0.163175	0.163909	0.164601	0.165256	0.165881	0.166483	0.167067	0.16764	0.168207	0.168776	0.169351	0.16994	0.170389	0.170567	0.170512	0.170264	0.169861	0.169344	0.168751	0.168121	0.167494	0.166908	0.166402	0.166017	0.16579	0.165761	0.165969	0.166454	0.167178	0.168069
LRRFIP2	0.786084	0.769302	0.752901	0.736888	0.721269	0.706048	0.691232	0.676825	0.662832	0.64926	0.636114	0.623399	0.61112	0.599284	0.587895	0.576958	0.566474	0.556432	0.546821	0.537632	0.528856	0.520481	0.5125	0.504901	0.497675	0.490812	0.484303	0.478137	0.472305	0.466796	0.461602	0.456982	0.453162	0.450076	0.447661	0.445853	0.444589	0.443803	0.443433	0.443413	0.443681	0.444172	0.444823	0.445568	0.446345	0.447089	0.447737	0.448689	0.450328
PTH1R	1.21072	1.20744	1.20435	1.20145	1.19876	1.19626	1.19396	1.19187	1.18997	1.18828	1.18679	1.1855	1.18442	1.18354	1.18287	1.1824	1.18217	1.18219	1.18246	1.18296	1.18369	1.18465	1.18582	1.18721	1.1888	1.19058	1.19256	1.19472	1.19705	1.19956	1.20222	1.20498	1.20779	1.21065	1.21361	1.21667	1.21987	1.22321	1.22673	1.23045	1.23439	1.23856	1.243	1.24772	1.25275	1.25811	1.26382	1.27073	1.27951
FLNB	0.0438605	0.0459169	0.0479586	0.0499873	0.0520047	0.0540125	0.0560124	0.058006	0.059995	0.0619811	0.063966	0.0659514	0.067939	0.0699304	0.0719273	0.0739315	0.0759426	0.0779574	0.0799728	0.0819858	0.0839933	0.0859923	0.0879798	0.0899528	0.0919081	0.0938428	0.0957538	0.0976381	0.0994927	0.101315	0.103101	0.104915	0.106814	0.108782	0.110803	0.112863	0.114944	0.117032	0.119112	0.121167	0.123182	0.125141	0.12703	0.128831	0.130531	0.132113	0.133562	0.134856	0.135997
PRICKLE2	0.384365	0.387825	0.39122	0.394549	0.397815	0.401018	0.404159	0.407239	0.410259	0.413219	0.416121	0.418965	0.421753	0.424485	0.427162	0.429785	0.43235	0.434849	0.437284	0.439651	0.441952	0.444184	0.446348	0.448443	0.450467	0.45242	0.454302	0.456111	0.457847	0.459508	0.461095	0.46263	0.464135	0.465603	0.467032	0.468415	0.469748	0.471027	0.472247	0.473402	0.474488	0.4755	0.476434	0.477285	0.478048	0.478718	0.479291	0.479753	0.480098
ADAMTS9	0.576531	0.574726	0.572953	0.571207	0.569486	0.567788	0.566109	0.564446	0.562797	0.561158	0.559527	0.5579	0.556275	0.55465	0.55302	0.551383	0.549739	0.548094	0.546452	0.544817	0.543194	0.541589	0.540005	0.538448	0.536922	0.535432	0.533982	0.532578	0.531224	0.529925	0.528686	0.527362	0.525832	0.524132	0.522301	0.520376	0.518394	0.516391	0.514407	0.512477	0.510639	0.508931	0.507389	0.506052	0.504955	0.504138	0.503636	0.503437	0.503488
ADAMTS9-AS2	0.623733	0.607744	0.592143	0.576938	0.562138	0.547749	0.533782	0.520244	0.507143	0.494488	0.482288	0.47055	0.459282	0.448494	0.438194	0.42839	0.419085	0.410269	0.401925	0.394038	0.386592	0.379571	0.372959	0.366741	0.360902	0.355425	0.350295	0.345496	0.341012	0.336828	0.332928	0.329807	0.327886	0.32704	0.327144	0.328071	0.329696	0.331893	0.334537	0.337501	0.340661	0.343891	0.347064	0.350056	0.352741	0.354992	0.356685	0.357934	0.358967
MITF	0.369033	0.364998	0.361026	0.357118	0.353272	0.349489	0.345768	0.342109	0.338511	0.334974	0.331498	0.328082	0.324726	0.321429	0.318192	0.315014	0.311895	0.308838	0.305841	0.302905	0.300031	0.297217	0.294465	0.291774	0.289144	0.286576	0.284069	0.281624	0.279241	0.276919	0.274659	0.272503	0.270485	0.268594	0.266821	0.265153	0.26358	0.262092	0.260678	0.259327	0.258029	0.256772	0.255547	0.254342	0.253147	0.25195	0.250742	0.249472	0.248111
FOXP1	0.322977	0.32961	0.336089	0.342412	0.348573	0.35457	0.360397	0.366052	0.371531	0.376828	0.381942	0.386867	0.3916	0.396137	0.400475	0.404608	0.408531	0.412244	0.415758	0.41908	0.42222	0.425187	0.42799	0.430638	0.433139	0.435504	0.43774	0.439857	0.441864	0.44377	0.445583	0.447233	0.44865	0.449847	0.450837	0.451633	0.452247	0.452694	0.452984	0.453132	0.453151	0.453052	0.45285	0.452557	0.452186	0.451749	0.45126	0.450399	0.448898
ROBO2	-0.012942	-0.0113669	-0.00982394	-0.00831326	-0.00683481	-0.00538855	-0.00397447	-0.00259254	-0.00124273	7.49632378065996e-05	0.00136058	0.00261413	0.00383565	0.00502515	0.00618266	0.00730821	0.00839841	0.00945038	0.0104648	0.0114424	0.0123838	0.0132898	0.014161	0.0149982	0.015802	0.0165732	0.0173124	0.0180203	0.0186978	0.0193453	0.0199637	0.0205608	0.0211422	0.0217056	0.0222488	0.0227693	0.0232648	0.023733	0.0241714	0.0245779	0.02495	0.0252853	0.0255817	0.0258366	0.0260477	0.0262128	0.0263294	0.0263101	0.0260882
DCBLD2	0.0480669	0.0522057	0.0562463	0.0601871	0.0640265	0.067763	0.0713951	0.074921	0.0783394	0.0816485	0.0848468	0.0879328	0.0909049	0.0937614	0.0965009	0.0991218	0.101619	0.103993	0.106245	0.10838	0.110401	0.112313	0.114118	0.11582	0.117423	0.11893	0.120346	0.121673	0.122916	0.124077	0.125161	0.12609	0.126799	0.127305	0.12763	0.127792	0.12781	0.127705	0.127496	0.127202	0.126843	0.126438	0.126006	0.125568	0.125142	0.124749	0.124407	0.123902	0.123047
NFKBIZ	0.0155694	0.0165972	0.0175941	0.018559	0.0194904	0.0203872	0.0212482	0.0220721	0.0228576	0.0236036	0.0243088	0.0249719	0.0255918	0.0261671	0.0266966	0.0271792	0.0276118	0.0279944	0.0283296	0.0286203	0.0288693	0.0290793	0.0292531	0.0293935	0.0295034	0.0295853	0.0296423	0.029677	0.0296922	0.0296907	0.0296753	0.0295971	0.0294135	0.0291363	0.0287777	0.0283494	0.0278635	0.0273321	0.026767	0.0261802	0.0255837	0.0249895	0.0244095	0.0238558	0.0233402	0.0228749	0.0224716	0.0220626	0.0215806
ZBTB20	3.80526	3.85192	3.89754	3.94212	3.98564	4.02809	4.06947	4.10976	4.14896	4.18705	4.22403	4.25989	4.29461	4.3282	4.36063	4.3919	4.42203	4.45104	4.47895	4.50577	4.53152	4.55621	4.57986	4.60248	4.62409	4.64471	4.66434	4.683	4.70071	4.71748	4.73334	4.74786	4.76071	4.77198	4.78176	4.79016	4.79726	4.80317	4.80798	4.81178	4.81467	4.81676	4.81812	4.81887	4.81909	4.81888	4.81834	4.8163	4.81173
LSAMP	-0.0143257	-0.00916241	-0.00411343	0.000820672	0.00563931	0.0103419	0.0149278	0.0193965	0.0237473	0.0279797	0.0320931	0.0360869	0.0399605	0.0437132	0.0473446	0.050854	0.0542364	0.0574886	0.0606128	0.0636111	0.0664855	0.0692383	0.0718716	0.0743874	0.0767879	0.0790753	0.0812516	0.083319	0.0852796	0.0871355	0.0888889	0.0905149	0.091991	0.0933231	0.094517	0.0955787	0.0965141	0.097329	0.0980293	0.0986209	0.0991096	0.0995014	0.0998021	0.100018	0.100154	0.100217	0.100212	0.0999854	0.0994091
KALRN	0.00208123	0.00349294	0.00488008	0.00624142	0.00757574	0.00888183	0.0101585	0.0114044	0.0126185	0.0137994	0.014946	0.016057	0.0171312	0.0181674	0.0191644	0.020121	0.021036	0.0219108	0.022748	0.02355	0.0243193	0.0250584	0.0257697	0.0264557	0.027119	0.0277619	0.0283871	0.0289968	0.0295937	0.0301803	0.0307589	0.0312882	0.0317316	0.0320989	0.0323995	0.0326434	0.03284	0.0329991	0.0331304	0.0332436	0.0333482	0.0334541	0.0335708	0.0337081	0.0338757	0.0340831	0.0343401	0.0346376	0.0349573
CLSTN2	0.321747	0.331807	0.341584	0.351075	0.360277	0.369187	0.377804	0.386123	0.394144	0.401862	0.409275	0.41638	0.423176	0.429659	0.435826	0.441675	0.447199	0.452398	0.457281	0.461854	0.466126	0.470106	0.4738	0.477218	0.480366	0.483254	0.485888	0.488277	0.490429	0.492352	0.494054	0.495419	0.496344	0.496847	0.496952	0.49668	0.496053	0.495091	0.493817	0.492251	0.490417	0.488334	0.486025	0.483511	0.480813	0.477954	0.474954	0.471215	0.466244
SLC9A9	0.000108461	0.000238505	0.000369299	0.000500691	0.000632531	0.00076467	0.000896957	0.00102924	0.00116137	0.0012932	0.00142458	0.00155535	0.00168537	0.00181448	0.00194254	0.0020694	0.00219509	0.00231994	0.00244421	0.00256818	0.00269212	0.00281628	0.00294095	0.00306638	0.00319286	0.00332064	0.00345	0.00358121	0.00371453	0.00385023	0.00398858	0.00412283	0.00424711	0.00436304	0.00447225	0.00457635	0.00467697	0.00477572	0.00487422	0.0049741	0.00507697	0.00518445	0.00529817	0.00541975	0.00555079	0.00569293	0.00584779	0.00601255	0.00618337
PLOD2	0.114938	0.111926	0.108961	0.106044	0.103176	0.100355	0.0975843	0.0948624	0.0921902	0.0895678	0.0869958	0.0844744	0.082004	0.0795849	0.0772174	0.074902	0.0726385	0.0704259	0.0682629	0.0661483	0.0640809	0.0620594	0.0600827	0.0581495	0.0562586	0.0544087	0.0525987	0.0508274	0.0490934	0.0473956	0.0457327	0.0440962	0.0424815	0.0408934	0.0393368	0.0378166	0.0363375	0.0349045	0.0335223	0.0321958	0.0309299	0.0297293	0.028599	0.0275438	0.0265685	0.025678	0.0248771	0.0241862	0.0236156
PLSCR1	0.14135	0.135964	0.130687	0.125521	0.120468	0.115531	0.110711	0.10601	0.101431	0.0969748	0.092644	0.0884403	0.0843659	0.0804226	0.0766126	0.0729377	0.0693974	0.0659869	0.0627021	0.0595387	0.0564927	0.0535598	0.0507358	0.0480165	0.0453979	0.0428757	0.0404456	0.0381037	0.0358456	0.0336671	0.0315642	0.0296173	0.0278983	0.0263901	0.0250755	0.0239374	0.0229586	0.022122	0.0214104	0.0208068	0.0202938	0.0198545	0.0194716	0.019128	0.0188066	0.0184902	0.0181616	0.0179307	0.0179008
MME	2.63331	2.70243	2.76976	2.83529	2.89898	2.9608	3.02072	3.07871	3.13474	3.18879	3.24081	3.29079	3.33869	3.38448	3.42813	3.46961	3.50894	3.5462	3.58143	3.6147	3.64606	3.67556	3.70325	3.72919	3.75344	3.77604	3.79705	3.81653	3.83453	3.85111	3.86631	3.87886	3.88764	3.89296	3.89511	3.89439	3.89111	3.88556	3.87804	3.86887	3.85832	3.84672	3.83435	3.82152	3.80852	3.79566	3.78325	3.76961	3.75316
TNIK	0.770518	0.766678	0.762904	0.759197	0.755555	0.751979	0.748468	0.745023	0.741642	0.738326	0.735075	0.731887	0.728764	0.725704	0.722708	0.719775	0.716909	0.714115	0.711391	0.708738	0.706155	0.703641	0.701197	0.69882	0.696512	0.694271	0.692098	0.689991	0.68795	0.685975	0.684065	0.682192	0.680332	0.678493	0.676683	0.67491	0.673183	0.671508	0.669893	0.668348	0.666878	0.665493	0.6642	0.663007	0.661922	0.660953	0.660108	0.659572	0.659482
FNDC3B	0.412182	0.418425	0.424557	0.43058	0.436491	0.442292	0.447983	0.453563	0.459032	0.464391	0.469639	0.474776	0.479803	0.484719	0.489524	0.494218	0.498793	0.503242	0.507567	0.511769	0.515849	0.519809	0.523651	0.527375	0.530984	0.534478	0.53786	0.541131	0.544291	0.547344	0.550289	0.553176	0.556042	0.558875	0.561662	0.56439	0.567046	0.569617	0.572091	0.574455	0.576695	0.578798	0.580753	0.582546	0.584164	0.585595	0.586825	0.587864	0.588731
TNFSF10	0.355542	0.348024	0.340626	0.333343	0.326171	0.319105	0.312143	0.305281	0.298513	0.291837	0.285249	0.278744	0.272318	0.265969	0.259691	0.25348	0.247341	0.241281	0.235306	0.229424	0.223639	0.217957	0.212386	0.206929	0.201595	0.196387	0.191314	0.186379	0.18159	0.176952	0.172471	0.167905	0.163047	0.157963	0.152717	0.147373	0.141997	0.136651	0.131401	0.126311	0.121445	0.116867	0.112643	0.108837	0.105512	0.102733	0.100565	0.0991826	0.0986514
NCEH1	0.319246	0.316513	0.313809	0.311138	0.3085	0.305899	0.303337	0.300815	0.298338	0.295906	0.293522	0.291188	0.288907	0.286681	0.284513	0.282404	0.28036	0.278382	0.276467	0.27461	0.272808	0.271055	0.269349	0.267685	0.26606	0.264468	0.262907	0.261372	0.259859	0.258364	0.256884	0.25552	0.254357	0.253367	0.252519	0.251784	0.251133	0.250537	0.249966	0.249391	0.248782	0.24811	0.247346	0.24646	0.245423	0.244206	0.242778	0.240965	0.238664
NLGN1	4.95695	4.96921	4.98097	4.99221	5.00293	5.01309	5.0227	5.03172	5.04015	5.04797	5.05516	5.0617	5.06759	5.0728	5.07732	5.08113	5.08422	5.08662	5.08837	5.08948	5.09001	5.08997	5.0894	5.08833	5.0868	5.08483	5.08247	5.07973	5.07666	5.07328	5.06964	5.06505	5.05893	5.05144	5.04274	5.03298	5.02233	5.01094	4.99897	4.98658	4.97394	4.96119	4.94849	4.93601	4.92391	4.91233	4.90145	4.89051	4.87875
EHHADH	1.22878	1.22612	1.22352	1.22098	1.21849	1.21607	1.21371	1.21141	1.20917	1.207	1.20489	1.20285	1.20087	1.19896	1.19712	1.19534	1.19364	1.19202	1.19047	1.18899	1.18758	1.18623	1.18494	1.18371	1.18254	1.18141	1.18033	1.17929	1.1783	1.17734	1.17641	1.17547	1.17448	1.17345	1.1724	1.17135	1.17032	1.16932	1.16837	1.16748	1.16667	1.16597	1.16538	1.16492	1.16461	1.16446	1.1645	1.16488	1.16573
LPP	2.60533	2.58564	2.56634	2.54741	2.52886	2.51069	2.49292	2.47553	2.45854	2.44195	2.42576	2.40998	2.3946	2.37964	2.3651	2.35097	2.33727	2.32401	2.31116	2.29872	2.28668	2.27504	2.26377	2.25288	2.24236	2.23219	2.22237	2.21288	2.20372	2.19488	2.18635	2.1782	2.17047	2.16317	2.15628	2.14979	2.1437	2.138	2.13268	2.12772	2.12313	2.11888	2.11498	2.11141	2.10817	2.10524	2.10261	2.10088	2.10053
CLDN1	-0.00200931	-0.00181567	-0.00162314	-0.00143153	-0.00124067	-0.00105038	-0.000860461	-0.000670739	-0.000481029	-0.000291148	-0.000100913	8.98608067402622e-05	0.000281355	0.000473754	0.000667241	0.000861999	0.0010582	0.00125566	0.001454	0.00165287	0.00185188	0.00205067	0.00224888	0.00244614	0.00264208	0.00283634	0.00302853	0.00321831	0.0034053	0.00358913	0.00376943	0.00395568	0.00415603	0.00436817	0.00458976	0.00481849	0.00505204	0.00528807	0.00552427	0.00575831	0.00598787	0.00621062	0.00642425	0.00662642	0.00681482	0.00698712	0.007141	0.00729325	0.00745949
AC108519.1	1.01634	1.01411	1.01193	1.00979	1.00769	1.00561	1.00357	1.00153	0.999504	0.997477	0.995444	0.993395	0.991325	0.989226	0.98709	0.984911	0.982687	0.980432	0.978161	0.975888	0.973629	0.971397	0.969206	0.967072	0.965009	0.963031	0.961153	0.95939	0.957755	0.956264	0.95493	0.953554	0.951951	0.950164	0.948236	0.946206	0.944118	0.942014	0.939935	0.937922	0.936019	0.934266	0.932706	0.93138	0.93033	0.929599	0.929228	0.928863	0.928182
SLC2A9	3.02037	3.03598	3.05127	3.06627	3.08096	3.09535	3.10945	3.12326	3.13678	3.15002	3.16297	3.17565	3.18805	3.20018	3.21204	3.22364	3.23495	3.24597	3.25668	3.26709	3.27719	3.28699	3.29647	3.30565	3.31451	3.32306	3.3313	3.33922	3.34682	3.3541	3.36106	3.36799	3.37512	3.38238	3.38969	3.39697	3.40413	3.41111	3.41783	3.42419	3.43014	3.43558	3.44044	3.44464	3.4481	3.45075	3.4525	3.45264	3.45069
HS3ST1	0.103832	0.0983768	0.0930423	0.0878323	0.0827503	0.0777998	0.0729842	0.068307	0.0637716	0.0593815	0.0551401	0.0510509	0.0471174	0.0433429	0.039731	0.0362851	0.0330071	0.0298923	0.0269344	0.0241269	0.0214636	0.018938	0.0165438	0.0142746	0.0121241	0.0100859	0.00815369	0.00632105	0.00458162	0.00292906	0.001357	1.86335242518159e-05	-0.000954274	-0.00160022	-0.00195771	-0.00206524	-0.00196131	-0.00168442	-0.00127308	-0.000765777	-0.000201019	0.000382695	0.000946865	0.00145299	0.00186257	0.0021371	0.00223809	0.00225749	0.00231029
AC005699.1	0.0943579	0.0953362	0.0963016	0.0972506	0.0981792	0.0990839	0.0999609	0.100806	0.101617	0.102388	0.103117	0.1038	0.104432	0.105011	0.105532	0.105992	0.106383	0.106706	0.106969	0.107178	0.107344	0.107473	0.107573	0.107653	0.10772	0.107782	0.107848	0.107925	0.108021	0.108144	0.108303	0.108321	0.108047	0.107525	0.106799	0.105914	0.104912	0.103839	0.102739	0.101654	0.10063	0.0997111	0.0989403	0.0983622	0.0980208	0.0979601	0.0982242	0.098799	0.0996239
AC098829.1	3.41793	3.27989	3.14493	3.01313	2.88457	2.75933	2.6375	2.51915	2.40436	2.29321	2.18578	2.08215	1.9824	1.88661	1.79487	1.70724	1.62377	1.54433	1.46878	1.39699	1.3288	1.26409	1.20271	1.14451	1.08936	1.03712	0.987638	0.940781	0.896406	0.854372	0.814538	0.780302	0.754581	0.736514	0.725238	0.719891	0.719611	0.723536	0.730804	0.740552	0.751919	0.764042	0.776059	0.787108	0.796327	0.802853	0.805826	0.807622	0.811067
PROM1	-0.00568078	-0.00396421	-0.00228156	-0.000633589	0.000978935	0.00255525	0.00409459	0.0055962	0.00705931	0.00848316	0.00986698	0.01121	0.0125115	0.0137707	0.0149868	0.016159	0.0172829	0.0183559	0.0193805	0.0203589	0.0212936	0.0221871	0.0230415	0.0238595	0.0246432	0.0253952	0.0261177	0.0268132	0.0274841	0.0281327	0.0287615	0.0293566	0.0299045	0.0304075	0.0308682	0.031289	0.0316725	0.0320211	0.0323373	0.0326237	0.0328826	0.0331166	0.0333281	0.0335197	0.0336938	0.0338529	0.0339995	0.0340703	0.0340118
KCNIP4	0.255724	0.259487	0.263223	0.266926	0.270592	0.274216	0.27779	0.281311	0.284773	0.288169	0.291496	0.294746	0.297916	0.300999	0.303989	0.306883	0.309662	0.312324	0.314882	0.317351	0.319744	0.322076	0.324359	0.326609	0.328839	0.331063	0.333294	0.335548	0.337837	0.340176	0.342579	0.344922	0.34709	0.349108	0.351	0.352791	0.354504	0.356166	0.3578	0.35943	0.361082	0.36278	0.364549	0.366412	0.368396	0.370523	0.372819	0.375194	0.377546
IGFBP7	0.3025	0.32093	0.338898	0.356392	0.373401	0.389911	0.405912	0.421391	0.436335	0.450734	0.464574	0.477845	0.490533	0.502627	0.514115	0.524985	0.535226	0.544852	0.553888	0.562357	0.570282	0.577689	0.584601	0.591041	0.597035	0.602605	0.607777	0.612573	0.617017	0.621135	0.624949	0.628086	0.630214	0.631418	0.631786	0.631404	0.630359	0.628737	0.626624	0.624108	0.621274	0.618209	0.614999	0.611732	0.608493	0.605369	0.602447	0.599151	0.594932
UGT2B7	0.907988	0.91956	0.930812	0.941734	0.952318	0.962555	0.972435	0.98195	0.99109	0.999848	1.00821	1.01618	1.02373	1.03087	1.03757	1.04384	1.04967	1.05508	1.06008	1.06469	1.06892	1.0728	1.07633	1.07952	1.08241	1.085	1.08731	1.08935	1.09115	1.09271	1.09405	1.0947	1.09425	1.09282	1.09054	1.08753	1.08391	1.0798	1.07533	1.0706	1.06576	1.06092	1.05619	1.05171	1.04759	1.04396	1.04094	1.03832	1.03583
SLC4A4	3.47294	3.56479	3.65428	3.74137	3.82601	3.90813	3.98768	4.06461	4.13885	4.21037	4.27909	4.34497	4.40795	4.46797	4.52498	4.57893	4.62984	4.67786	4.72307	4.76557	4.80545	4.8428	4.87771	4.91028	4.94059	4.96875	4.99485	5.01897	5.04121	5.06166	5.08041	5.09478	5.10247	5.10415	5.10048	5.09214	5.07978	5.06409	5.04573	5.02536	5.00367	4.9813	4.95895	4.93726	4.91692	4.89859	4.88293	4.86848	4.85334
AFM	1.05561	1.05264	1.04967	1.0467	1.04372	1.04072	1.03772	1.0347	1.03166	1.02861	1.02553	1.02242	1.01929	1.01613	1.01294	1.00971	1.00645	1.00317	0.999874	0.996563	0.993239	0.989905	0.986563	0.983217	0.979869	0.976522	0.973177	0.969839	0.966509	0.963189	0.959884	0.956502	0.952968	0.949307	0.945544	0.941703	0.937808	0.933884	0.929957	0.926049	0.922186	0.918392	0.914693	0.911111	0.907673	0.904402	0.901324	0.89846	0.8958
LINC02499	0.59521	0.606592	0.61764	0.628346	0.6387	0.648693	0.658318	0.667564	0.676423	0.684886	0.692944	0.700589	0.707811	0.714601	0.720951	0.726852	0.732302	0.737317	0.741913	0.746104	0.749908	0.753341	0.756417	0.759153	0.761564	0.763667	0.765478	0.767012	0.768285	0.769313	0.770112	0.770231	0.769284	0.767386	0.76465	0.761188	0.757116	0.752546	0.747592	0.742367	0.736986	0.731561	0.726206	0.721035	0.716162	0.711699	0.707761	0.703897	0.699631
CXCL6	0	0	0	0	0	0	0	0	0	0	0	0	0	0	0	0	0	0	0	0	0	0	0	0	0	0	0	0	0	0	0	0	0	0	0	0	0	0	0	0	0	0	0	0	0	0	0	0	0
CXCL1	0	0	0	0	0	0	0	0	0	0	0	0	0	0	0	0	0	0	0	0	0	0	0	0	0	0	0	0	0	0	0	0	0	0	0	0	0	0	0	0	0	0	0	0	0	0	0	0	0
CXCL3	0	0	0	0	0	0	0	0	0	0	0	0	0	0	0	0	0	0	0	0	0	0	0	0	0	0	0	0	0	0	0	0	0	0	0	0	0	0	0	0	0	0	0	0	0	0	0	0	0
CXCL2	0	0	0	0	0	0	0	0	0	0	0	0	0	0	0	0	0	0	0	0	0	0	0	0	0	0	0	0	0	0	0	0	0	0	0	0	0	0	0	0	0	0	0	0	0	0	0	0	0
PTPN13	0.516675	0.511444	0.506309	0.50127	0.496323	0.49147	0.486708	0.482037	0.477456	0.472963	0.468557	0.464238	0.460004	0.455855	0.451789	0.447804	0.443901	0.44008	0.436343	0.432691	0.429127	0.425652	0.422268	0.418977	0.415782	0.412683	0.409683	0.406784	0.403987	0.401294	0.398708	0.396179	0.393666	0.39118	0.388737	0.386349	0.384028	0.381789	0.379645	0.377608	0.375691	0.373909	0.372273	0.370798	0.369496	0.36838	0.367465	0.366895	0.366772
SPP1	0.135833	0.136849	0.137866	0.138884	0.139905	0.140929	0.141958	0.142992	0.144033	0.145081	0.146138	0.147205	0.148283	0.149373	0.150475	0.151592	0.152715	0.153837	0.154958	0.156077	0.157196	0.158314	0.15943	0.160546	0.16166	0.162774	0.163887	0.164999	0.16611	0.16722	0.168329	0.169517	0.170845	0.172293	0.173839	0.175459	0.177133	0.178838	0.180552	0.182253	0.183919	0.185529	0.187059	0.188488	0.189793	0.190954	0.191947	0.192661	0.193033
NFKB1	-0.00873115	-0.0010943	0.0063688	0.0136544	0.0207589	0.0276785	0.0344095	0.0409482	0.0472909	0.0534338	0.0593733	0.0651056	0.0706271	0.0759339	0.0810225	0.085889	0.0905312	0.0949542	0.0991652	0.103172	0.106981	0.110601	0.114038	0.1173	0.120394	0.123328	0.12611	0.128745	0.131243	0.133609	0.135852	0.137827	0.139408	0.140628	0.141522	0.142123	0.142466	0.142584	0.142512	0.142284	0.141934	0.141495	0.141002	0.140489	0.13999	0.139538	0.139169	0.138553	0.137396
ANK2	0.929695	0.946454	0.962744	0.978544	0.993835	1.0086	1.02281	1.03645	1.0495	1.06194	1.07375	1.08491	1.0954	1.10519	1.11428	1.12264	1.13027	1.13723	1.14353	1.14923	1.15434	1.1589	1.16294	1.1665	1.1696	1.17227	1.17456	1.17649	1.17809	1.17939	1.18043	1.18016	1.17771	1.17333	1.1673	1.15989	1.15138	1.14202	1.13209	1.12186	1.1116	1.10159	1.09208	1.08336	1.07568	1.06933	1.06457	1.06136	1.05936
LINC02615	0.44073	0.430581	0.420654	0.410953	0.401483	0.392249	0.383255	0.374506	0.366006	0.35776	0.349772	0.342048	0.334591	0.327407	0.320499	0.313873	0.307524	0.301442	0.295621	0.290053	0.284733	0.279654	0.274809	0.270192	0.265797	0.261617	0.257645	0.253876	0.250302	0.246918	0.243716	0.240872	0.238535	0.236659	0.235198	0.234106	0.233337	0.232845	0.232583	0.232506	0.232568	0.232723	0.232924	0.233126	0.233283	0.233348	0.233275	0.233108	0.232931
AC098588.3	1.99838	2.0215	2.04401	2.0659	2.08716	2.10778	2.12773	2.147	2.16558	2.18346	2.20062	2.21704	2.23272	2.24763	2.26177	2.27512	2.28769	2.29951	2.31062	2.32103	2.33076	2.33986	2.34832	2.35619	2.36348	2.37022	2.37643	2.38214	2.38737	2.39214	2.39647	2.39974	2.40138	2.40154	2.4004	2.39811	2.39481	2.39068	2.38586	2.38051	2.37479	2.36886	2.36288	2.35699	2.35136	2.34614	2.3415	2.33682	2.33145
PDGFC	0.986503	1.01871	1.05003	1.08045	1.10996	1.13854	1.16617	1.19284	1.21852	1.24321	1.26688	1.28951	1.3111	1.33162	1.35106	1.3694	1.38664	1.40283	1.41799	1.43216	1.44535	1.45759	1.46893	1.47937	1.48896	1.49772	1.50568	1.51287	1.51931	1.52504	1.53007	1.5336	1.5349	1.5342	1.53168	1.52757	1.52207	1.51539	1.50773	1.49931	1.49033	1.481	1.47153	1.46212	1.45299	1.44433	1.43637	1.42827	1.41915
RAPGEF2	1.05963	1.04433	1.02928	1.0145	0.999971	0.985692	0.971657	0.957861	0.944299	0.930967	0.917857	0.904966	0.892289	0.879819	0.867552	0.855483	0.843606	0.831925	0.82045	0.809189	0.798154	0.787353	0.776796	0.766493	0.756453	0.746686	0.737202	0.72801	0.71912	0.710541	0.702283	0.694254	0.686369	0.67865	0.671118	0.663795	0.656703	0.649863	0.643298	0.63703	0.631078	0.625467	0.620216	0.615349	0.610886	0.60685	0.603261	0.600282	0.598009
TENM3	0.0825792	0.0810018	0.0794836	0.0780237	0.0766211	0.0752749	0.0739842	0.0727479	0.0715653	0.0704352	0.0693569	0.0683292	0.0673514	0.0664225	0.0655414	0.0647073	0.0639202	0.0631816	0.0624932	0.0618563	0.0612727	0.0607437	0.060271	0.0598561	0.0595005	0.0592058	0.0589735	0.0588052	0.0587023	0.0586665	0.0586992	0.0587888	0.0589241	0.0591078	0.0593426	0.059631	0.0599758	0.0603796	0.0608449	0.0613745	0.061971	0.0626371	0.0633752	0.0641882	0.0650787	0.0660492	0.0671024	0.0683919	0.0700341
STOX2	0.48863	0.477812	0.467267	0.457005	0.447036	0.437371	0.428019	0.418991	0.410296	0.401944	0.393947	0.386313	0.379052	0.372176	0.365693	0.359615	0.353934	0.348626	0.343673	0.339059	0.334767	0.33078	0.327081	0.323652	0.320477	0.317538	0.314819	0.312303	0.309972	0.30781	0.3058	0.304364	0.30387	0.304215	0.305294	0.307005	0.309243	0.311907	0.314892	0.318095	0.321413	0.324742	0.32798	0.331022	0.333766	0.336108	0.337944	0.339368	0.340563
SORBS2	1.53093	1.5358	1.54052	1.54507	1.54944	1.55361	1.55758	1.56132	1.56484	1.56811	1.57113	1.57388	1.57634	1.57852	1.58039	1.58194	1.58316	1.58405	1.58463	1.58494	1.58499	1.58483	1.58447	1.58394	1.58327	1.58249	1.58162	1.58069	1.57973	1.57876	1.57782	1.57657	1.57474	1.57239	1.56958	1.56639	1.56289	1.55914	1.55523	1.5512	1.54715	1.54312	1.5392	1.53546	1.53195	1.52876	1.52595	1.52333	1.52066
F11-AS1	0.693893	0.684653	0.675603	0.666748	0.658095	0.64965	0.64142	0.63341	0.625627	0.618077	0.610766	0.6037	0.596886	0.59033	0.584038	0.578016	0.572274	0.566806	0.561599	0.55664	0.551915	0.547412	0.543115	0.539013	0.535091	0.531336	0.527735	0.524273	0.520939	0.517717	0.514595	0.511811	0.509576	0.507832	0.506525	0.505596	0.504991	0.504653	0.504525	0.504551	0.504676	0.504842	0.504993	0.505074	0.505028	0.504798	0.504328	0.503737	0.50318
LINC01060	1.31366	1.37148	1.42797	1.4831	1.53685	1.58921	1.64016	1.68968	1.73776	1.78437	1.82949	1.87312	1.91523	1.9558	1.99482	2.03226	2.06814	2.1025	2.13537	2.16678	2.19676	2.22534	2.25256	2.27845	2.30303	2.32634	2.34841	2.36928	2.38896	2.4075	2.42493	2.44052	2.45366	2.46451	2.47324	2.48003	2.48505	2.48847	2.49045	2.49117	2.4908	2.48952	2.48748	2.48487	2.48185	2.4786	2.47529	2.47037	2.46246
LINC01020	1.40317	1.38608	1.36932	1.35291	1.33685	1.32116	1.30583	1.29089	1.27634	1.26218	1.24843	1.23509	1.22218	1.2097	1.19767	1.18608	1.17496	1.16429	1.15406	1.14425	1.13485	1.12583	1.11718	1.10889	1.10093	1.09328	1.08594	1.07887	1.07207	1.06552	1.0592	1.05347	1.04865	1.04465	1.04138	1.03874	1.03664	1.035	1.03372	1.03272	1.03189	1.03116	1.03042	1.0296	1.02859	1.02731	1.02567	1.02384	1.02207
ADAMTS16	0.0133758	0.0143325	0.0152659	0.0161759	0.0170625	0.0179257	0.0187655	0.0195819	0.0203748	0.0211443	0.0218904	0.022613	0.0233121	0.0239878	0.02464	0.0252688	0.0258715	0.0264461	0.0269929	0.0275127	0.0280058	0.0284728	0.0289143	0.0293306	0.0297224	0.0300901	0.0304343	0.0307555	0.0310541	0.0313308	0.031586	0.0318263	0.0320566	0.0322751	0.0324801	0.0326698	0.0328423	0.0329959	0.0331288	0.0332392	0.0333252	0.0333852	0.0334172	0.0334196	0.0333905	0.0333282	0.0332308	0.0330251	0.032655
SEMA5A	1.19989	1.17106	1.1429	1.11541	1.08861	1.06252	1.03714	1.0125	0.988603	0.965464	0.943099	0.92152	0.900742	0.880779	0.861643	0.843349	0.82589	0.809233	0.793353	0.778227	0.763829	0.750136	0.737124	0.724768	0.713044	0.701927	0.691394	0.68142	0.671981	0.663053	0.654611	0.647341	0.641835	0.637923	0.635438	0.63421	0.634072	0.634854	0.63639	0.638509	0.641044	0.643827	0.646688	0.64946	0.651974	0.654062	0.655555	0.656923	0.658714
TRIO	0.931305	0.916074	0.901201	0.886693	0.872555	0.858792	0.84541	0.832415	0.819813	0.807609	0.795808	0.784417	0.77344	0.762884	0.752755	0.743057	0.73379	0.724944	0.716508	0.708471	0.700822	0.693551	0.686646	0.680099	0.673897	0.66803	0.662487	0.657258	0.652333	0.647699	0.643348	0.639555	0.636562	0.6343	0.632702	0.631702	0.631232	0.631226	0.631616	0.632334	0.633315	0.63449	0.635793	0.637157	0.638514	0.639798	0.640941	0.642299	0.644222
RETREG1	0.365843	0.362725	0.359698	0.35676	0.353908	0.351142	0.348458	0.345855	0.34333	0.340881	0.338506	0.336203	0.33397	0.331804	0.329704	0.327667	0.325694	0.323789	0.321956	0.320198	0.31852	0.316924	0.315414	0.313994	0.312667	0.311438	0.310309	0.309284	0.308367	0.307561	0.30687	0.306286	0.305798	0.305407	0.305113	0.304916	0.304818	0.304819	0.304918	0.305117	0.305415	0.305814	0.306314	0.306915	0.307617	0.308421	0.309328	0.310491	0.312027
AC113386.1	0.105935	0.104571	0.103236	0.10193	0.100654	0.0994097	0.0981975	0.0970185	0.0958737	0.094764	0.0936905	0.0926541	0.0916558	0.0906965	0.0897773	0.0888992	0.0880588	0.0872518	0.086477	0.0857336	0.0850204	0.0843365	0.083681	0.0830527	0.0824508	0.0818742	0.0813219	0.0807929	0.0802862	0.0798009	0.0793359	0.0789552	0.0787121	0.0785898	0.0785714	0.0786401	0.078779	0.0789713	0.0792	0.0794484	0.0796997	0.0799368	0.080143	0.0803015	0.0803954	0.0804077	0.0803217	0.0801419	0.0798892
CDH6	1.12864	1.11251	1.09674	1.08132	1.06628	1.05162	1.03734	1.02347	1.01002	0.996978	0.984372	0.972206	0.960493	0.94924	0.938458	0.928158	0.91834	0.908984	0.900071	0.89158	0.883492	0.875784	0.868439	0.861434	0.85475	0.848366	0.842262	0.836419	0.830815	0.82543	0.820244	0.815679	0.812109	0.809436	0.807564	0.806396	0.805837	0.805789	0.806157	0.806844	0.807754	0.808789	0.809855	0.810854	0.81169	0.812267	0.812487	0.813009	0.814446
PDZD2	4.18572	4.16805	4.15068	4.13362	4.11688	4.10047	4.0844	4.06868	4.05331	4.03831	4.02368	4.00944	3.9956	3.98215	3.96912	3.95651	3.94429	3.93242	3.9209	3.90972	3.89886	3.88833	3.8781	3.86818	3.85856	3.84922	3.84015	3.83136	3.82283	3.81456	3.80652	3.79932	3.79342	3.78866	3.7849	3.78198	3.77974	3.77802	3.77666	3.77552	3.77443	3.77324	3.77179	3.76992	3.76749	3.76432	3.76027	3.75471	3.7473
AGXT2	1.92359	1.91301	1.90257	1.89227	1.88212	1.87212	1.86226	1.85257	1.84302	1.83364	1.82442	1.81536	1.80646	1.79773	1.78918	1.78079	1.77259	1.76457	1.75674	1.74908	1.7416	1.73427	1.72711	1.7201	1.71323	1.70651	1.69992	1.69346	1.68712	1.6809	1.67479	1.66881	1.66297	1.65726	1.65169	1.64625	1.64094	1.63575	1.6307	1.62577	1.62096	1.61627	1.6117	1.60724	1.6029	1.59867	1.59455	1.59051	1.58652
PRLR	1.22612	1.22954	1.23284	1.23604	1.23913	1.24212	1.24501	1.24781	1.25053	1.25316	1.25571	1.25818	1.26059	1.26293	1.26521	1.26743	1.26958	1.27166	1.27364	1.27554	1.27734	1.27903	1.28062	1.2821	1.28346	1.2847	1.28581	1.28678	1.28762	1.28832	1.28886	1.28948	1.29034	1.29139	1.29257	1.29383	1.2951	1.29634	1.29749	1.29848	1.29927	1.29979	1.29999	1.29981	1.29919	1.29808	1.29642	1.29384	1.29011
MAP3K1	0.162433	0.15894	0.15554	0.152237	0.149031	0.145925	0.142921	0.140021	0.137226	0.13454	0.131963	0.129498	0.127148	0.124913	0.122796	0.1208	0.118921	0.117155	0.115499	0.113949	0.112503	0.111156	0.109906	0.10875	0.107684	0.106706	0.105812	0.104998	0.104263	0.103602	0.103012	0.102583	0.102392	0.102417	0.102634	0.103022	0.103558	0.104221	0.104988	0.105836	0.106743	0.107688	0.108647	0.109599	0.110521	0.111391	0.112187	0.113032	0.114049
PDE4D	5.72614	5.75154	5.7763	5.80041	5.82384	5.84655	5.86852	5.88973	5.91015	5.92976	5.94852	5.96641	5.9834	5.99947	6.01458	6.02873	6.04187	6.05405	6.0653	6.07568	6.08524	6.09403	6.10209	6.10948	6.11624	6.12243	6.12809	6.13327	6.13802	6.14239	6.14643	6.14894	6.14888	6.14657	6.1423	6.13638	6.12912	6.12082	6.11179	6.10234	6.09276	6.08336	6.07446	6.06635	6.05934	6.05374	6.04985	6.04705	6.04454
MAST4	4.34246	4.3381	4.33374	4.3294	4.32507	4.32073	4.3164	4.31205	4.3077	4.30334	4.29895	4.29455	4.29012	4.28567	4.28118	4.27665	4.27208	4.26748	4.26284	4.25819	4.25352	4.24886	4.24422	4.23959	4.23499	4.23044	4.22594	4.2215	4.21713	4.21284	4.20864	4.20464	4.20089	4.19736	4.194	4.19079	4.18767	4.1846	4.18156	4.17849	4.17536	4.17212	4.16875	4.16519	4.16141	4.15737	4.15303	4.14768	4.14081
ARSB	1.56199	1.54521	1.52882	1.51281	1.49722	1.48205	1.46732	1.45306	1.43927	1.42598	1.4132	1.40096	1.38926	1.37812	1.36757	1.35762	1.34826	1.33946	1.33119	1.32342	1.31612	1.30925	1.30278	1.29669	1.29095	1.28552	1.28037	1.27547	1.27079	1.2663	1.26196	1.25859	1.25686	1.25659	1.25757	1.25961	1.2625	1.26606	1.27008	1.27437	1.27873	1.28296	1.28687	1.29026	1.29292	1.29467	1.29531	1.29459	1.29256
BHMT2	1.97293	1.97452	1.976	1.97736	1.97862	1.97978	1.98084	1.9818	1.98267	1.98344	1.98413	1.98473	1.98524	1.98568	1.98604	1.98632	1.98652	1.98662	1.98662	1.98652	1.98631	1.98599	1.98555	1.985	1.98433	1.98353	1.98261	1.98155	1.98036	1.97903	1.97757	1.97601	1.97443	1.97279	1.9711	1.96933	1.96749	1.96556	1.96352	1.96137	1.9591	1.95669	1.95413	1.95142	1.94853	1.94547	1.94222	1.9385	1.93411
BHMT	1.24326	1.25594	1.26833	1.28043	1.29223	1.30373	1.31491	1.32577	1.3363	1.34651	1.35637	1.36589	1.37506	1.38387	1.39232	1.40039	1.40807	1.41536	1.42225	1.42878	1.43496	1.4408	1.44631	1.45152	1.45645	1.4611	1.46549	1.46964	1.47356	1.47727	1.48079	1.48386	1.48625	1.48802	1.48923	1.48996	1.49025	1.49018	1.48981	1.4892	1.48842	1.48751	1.48656	1.48562	1.48476	1.48403	1.4835	1.48268	1.48111
VCAN	-0.00113157	-0.000988524	-0.000848986	-0.000712979	-0.000580522	-0.000451638	-0.000326347	-0.000204671	-8.66317e-05	2.77504676031363e-05	0.000138454	0.000245458	0.000348741	0.000448281	0.000544058	0.00063605	0.000723887	0.000807292	0.000886385	0.000961285	0.00103211	0.00109899	0.00116203	0.00122136	0.0012771	0.00132937	0.00137828	0.00142396	0.00146653	0.0015061	0.0015428	0.00157681	0.00160818	0.00163679	0.00166255	0.00168536	0.00170512	0.00172172	0.00173506	0.00174505	0.00175158	0.00175455	0.00175385	0.0017494	0.00174108	0.00172879	0.00171244	0.00168428	0.00163824
LINC02147	1.66526	1.65208	1.63908	1.62626	1.61362	1.60116	1.58887	1.57675	1.56478	1.55298	1.54133	1.52982	1.51847	1.50725	1.49617	1.48522	1.47442	1.46382	1.4534	1.44317	1.43313	1.42327	1.41361	1.40412	1.39483	1.38572	1.37679	1.36806	1.35951	1.35114	1.34296	1.33471	1.32619	1.31746	1.30861	1.2997	1.29081	1.28202	1.27339	1.265	1.25692	1.24923	1.242	1.2353	1.22921	1.2238	1.21915	1.21571	1.21376
TNFAIP8	-0.000553398	-1.56772e-05	0.000514601	0.00103772	0.00155395	0.00206357	0.00256687	0.00306411	0.00355559	0.00404157	0.00452235	0.00499818	0.00546937	0.00593617	0.00639888	0.00685777	0.00731253	0.00776238	0.00820687	0.00864553	0.00907792	0.00950358	0.00992206	0.0103329	0.0107357	0.0111299	0.0115152	0.011891	0.0122569	0.0126124	0.0129572	0.0133047	0.0136666	0.0140396	0.0144204	0.0148058	0.0151923	0.0155766	0.0159556	0.0163258	0.0166839	0.0170267	0.0173509	0.017653	0.0179299	0.0181783	0.0183947	0.0185791	0.0187348
P4HA2	0.743485	0.737381	0.731401	0.725551	0.719839	0.714274	0.708864	0.703615	0.698535	0.693634	0.688917	0.684394	0.680071	0.675957	0.67206	0.668387	0.664947	0.661732	0.658728	0.65592	0.653292	0.650831	0.648521	0.646348	0.644296	0.64235	0.640497	0.63872	0.637005	0.635338	0.633702	0.632378	0.631606	0.631318	0.631445	0.631916	0.632663	0.633616	0.634706	0.635863	0.637019	0.638103	0.639048	0.639782	0.640237	0.640344	0.640033	0.639353	0.638422
UBE2D2	0.370445	0.375966	0.381369	0.386656	0.391826	0.396881	0.401822	0.406649	0.411364	0.415968	0.420461	0.424844	0.429118	0.433285	0.437344	0.441298	0.445123	0.4488	0.452331	0.45572	0.458971	0.462086	0.46507	0.467926	0.470656	0.473265	0.475756	0.478133	0.480397	0.482555	0.484607	0.486642	0.488726	0.490834	0.492942	0.495022	0.49705	0.499001	0.500849	0.502568	0.504134	0.50552	0.506702	0.507654	0.50835	0.508765	0.508874	0.508295	0.506753
ARHGAP26	0.565513	0.559141	0.552933	0.546893	0.541026	0.535335	0.529824	0.524497	0.519359	0.514413	0.509663	0.505113	0.500767	0.496628	0.492702	0.488992	0.4855	0.482223	0.479153	0.476283	0.473604	0.471111	0.468794	0.466648	0.464663	0.462833	0.46115	0.459607	0.458196	0.45691	0.455741	0.454927	0.454671	0.45491	0.455585	0.456633	0.457993	0.459605	0.461406	0.463336	0.465334	0.467338	0.469287	0.471119	0.472774	0.47419	0.475307	0.476203	0.477008
KCTD16	0.0388675	0.0411405	0.0433697	0.0455529	0.0476879	0.0497728	0.0518053	0.0537834	0.0557048	0.0575676	0.0593695	0.0611084	0.0627823	0.0643889	0.0659263	0.0673921	0.0687722	0.0700582	0.0712567	0.0723746	0.0734187	0.0743958	0.0753126	0.0761759	0.0769924	0.0777691	0.0785126	0.0792298	0.0799273	0.0806121	0.0812908	0.0819401	0.0825342	0.0830768	0.0835712	0.084021	0.0844297	0.0848007	0.0851376	0.0854438	0.0857229	0.0859783	0.0862135	0.0864321	0.0866374	0.0868331	0.0870225	0.0869434	0.0863815
PPP2R2B	1.52596	1.537	1.54754	1.55754	1.56698	1.57585	1.58411	1.59176	1.59876	1.6051	1.61074	1.61568	1.61989	1.62334	1.62601	1.62788	1.62896	1.62928	1.62889	1.62782	1.62612	1.62382	1.62096	1.61758	1.61372	1.60942	1.60472	1.59966	1.59428	1.58861	1.5827	1.57554	1.56625	1.5551	1.54232	1.52818	1.51291	1.49678	1.48002	1.46289	1.44564	1.42852	1.41178	1.39567	1.38044	1.36634	1.35361	1.34201	1.33103
GPX3	0.472937	0.491711	0.510102	0.528095	0.545679	0.562839	0.579562	0.595835	0.611646	0.62698	0.641825	0.656167	0.669993	0.683291	0.696046	0.708246	0.719875	0.730946	0.741483	0.751516	0.761069	0.77017	0.778846	0.787122	0.795027	0.802587	0.809828	0.816777	0.823461	0.829907	0.836141	0.841672	0.846069	0.84945	0.851934	0.85364	0.854685	0.85519	0.855271	0.855048	0.85464	0.854164	0.853739	0.853485	0.853519	0.853959	0.854926	0.856035	0.856855
SLC36A2	1.29235	1.36653	1.43883	1.50922	1.57766	1.64411	1.70851	1.77085	1.83106	1.88912	1.94498	1.99859	2.04993	2.09894	2.14559	2.18983	2.23167	2.27118	2.30844	2.34351	2.37649	2.40743	2.43642	2.46353	2.48884	2.51242	2.53434	2.55468	2.57352	2.59092	2.60698	2.61998	2.62846	2.63283	2.6335	2.63088	2.62538	2.61741	2.60739	2.59573	2.58282	2.5691	2.55496	2.54081	2.52707	2.51416	2.50247	2.49029	2.47583
HAVCR1	0.0967244	0.0932645	0.0898999	0.0866332	0.0834667	0.0804031	0.0774448	0.0745943	0.0718541	0.0692268	0.0667148	0.0643206	0.0620468	0.0598957	0.05787	0.0559722	0.0542021	0.0525553	0.0510272	0.0496135	0.0483097	0.0471115	0.0460145	0.0450143	0.0441064	0.0432864	0.04255	0.0418927	0.0413101	0.0407979	0.0403516	0.0400745	0.0400556	0.0402696	0.0406908	0.0412936	0.0420527	0.0429423	0.0439371	0.0450114	0.0461397	0.0472965	0.0484563	0.0495934	0.0506825	0.0516978	0.052614	0.0535037	0.0544519
AC113414.1	1.64062	1.61098	1.58187	1.5533	1.52527	1.49779	1.47085	1.44447	1.41864	1.39337	1.36866	1.34452	1.32095	1.29795	1.27553	1.25369	1.23246	1.21184	1.19183	1.17241	1.15357	1.13529	1.11755	1.10035	1.08367	1.06749	1.05181	1.0366	1.02185	1.00755	0.993686	0.980345	0.96762	0.955502	0.943979	0.93304	0.922675	0.912871	0.903619	0.894907	0.886724	0.87906	0.871902	0.86524	0.859063	0.85336	0.84812	0.844138	0.842052
GMDS	0.204681	0.205239	0.205796	0.206352	0.206905	0.207454	0.207999	0.208538	0.20907	0.209594	0.210109	0.210614	0.211108	0.21159	0.212058	0.212513	0.212952	0.213378	0.213793	0.214198	0.214596	0.214988	0.215376	0.215763	0.21615	0.216539	0.216932	0.217331	0.217738	0.218155	0.218584	0.218965	0.219249	0.21945	0.219584	0.219666	0.219711	0.219733	0.219749	0.219773	0.21982	0.219905	0.220044	0.220252	0.220543	0.220934	0.221438	0.221935	0.222316
NQO2	0.811848	0.798811	0.786125	0.773792	0.761819	0.750207	0.738963	0.728091	0.717595	0.707478	0.697747	0.688404	0.679455	0.670903	0.662754	0.65501	0.647682	0.640769	0.634262	0.628152	0.62243	0.617088	0.612118	0.607509	0.603254	0.599344	0.595769	0.592522	0.589593	0.586974	0.584655	0.582865	0.581797	0.58139	0.581586	0.582326	0.583549	0.585197	0.58721	0.589529	0.592094	0.594845	0.597724	0.600671	0.603627	0.606531	0.609326	0.612581	0.616812
RNF144B	0.0280321	0.0277103	0.0274003	0.0271033	0.0268204	0.0265527	0.0263014	0.0260674	0.025852	0.0256563	0.0254813	0.0253283	0.0251982	0.0250923	0.0250115	0.0249572	0.0249325	0.0249385	0.0249726	0.0250324	0.0251155	0.0252194	0.0253415	0.0254795	0.0256308	0.025793	0.0259636	0.0261402	0.0263202	0.0265012	0.0266808	0.0268962	0.0271801	0.0275228	0.027915	0.0283471	0.0288095	0.0292928	0.0297875	0.0302841	0.0307729	0.0312446	0.0316896	0.0320984	0.0324615	0.0327694	0.0330125	0.0332137	0.0334027
CASC15	0.117217	0.111907	0.106717	0.101651	0.0967119	0.0919016	0.0872229	0.0826784	0.0782708	0.0740027	0.0698766	0.0658953	0.0620614	0.0583774	0.0548459	0.0514697	0.0482526	0.0451934	0.0422866	0.0395268	0.0369084	0.0344262	0.0320745	0.029848	0.0277413	0.0257488	0.0238651	0.0220848	0.0204025	0.0188126	0.0173098	0.0159805	0.0149012	0.0140511	0.0134094	0.0129556	0.0126689	0.0125286	0.0125141	0.0126045	0.0127792	0.0130176	0.0132988	0.0136023	0.0139073	0.0141931	0.014439	0.0147823	0.0153549
DCDC2	0.153737	0.15475	0.155738	0.1567	0.157634	0.158539	0.159415	0.160261	0.161076	0.161858	0.162608	0.163323	0.164003	0.164647	0.165253	0.165822	0.166352	0.166845	0.1673	0.167721	0.168109	0.168464	0.168789	0.169084	0.169352	0.169593	0.169809	0.170002	0.170173	0.170323	0.170454	0.170529	0.170517	0.170427	0.170272	0.17006	0.169803	0.16951	0.169193	0.168861	0.168526	0.168197	0.167884	0.167599	0.167352	0.167152	0.167012	0.166948	0.166964
CARMIL1	0.236351	0.233938	0.231593	0.229317	0.227112	0.224978	0.222915	0.220926	0.21901	0.217169	0.215403	0.213714	0.212101	0.210567	0.209111	0.207735	0.206435	0.205206	0.204048	0.202959	0.20194	0.200989	0.200105	0.199289	0.198539	0.197854	0.197235	0.196679	0.196187	0.195758	0.195391	0.195112	0.194942	0.194875	0.194905	0.195026	0.195232	0.195516	0.195873	0.196296	0.19678	0.197317	0.197903	0.19853	0.199193	0.199886	0.200601	0.201483	0.202647
SLC17A1	3.30242	3.33505	3.36698	3.39822	3.42876	3.45861	3.48776	3.5162	3.54395	3.57099	3.59733	3.62296	3.64789	3.6721	3.69561	3.71841	3.74052	3.76196	3.78272	3.80281	3.82221	3.84094	3.85897	3.87632	3.89297	3.90892	3.92416	3.93871	3.95254	3.96566	3.97806	3.98961	4.00018	4.00982	4.01858	4.0265	4.03362	4.03998	4.04564	4.05063	4.05499	4.05878	4.06203	4.06479	4.0671	4.069	4.07054	4.07147	4.07152
HIST1H2AC	0.0142162	0.0155226	0.0168046	0.0180619	0.0192941	0.020501	0.0216822	0.0228375	0.0239666	0.0250691	0.0261447	0.0271932	0.0282143	0.0292076	0.0301729	0.0311098	0.0320169	0.0328934	0.0337402	0.0345581	0.0353479	0.0361106	0.0368469	0.0375577	0.0382438	0.0389061	0.0395454	0.0401626	0.0407585	0.041334	0.0418899	0.0424167	0.0429061	0.0433599	0.0437805	0.0441699	0.0445302	0.0448635	0.0451719	0.0454576	0.0457226	0.0459692	0.0461993	0.0464151	0.0466188	0.0468123	0.046998	0.047118	0.0471249
FKBP5	2.88375	2.96812	3.05059	3.13117	3.20984	3.28661	3.36146	3.43439	3.50539	3.57446	3.64159	3.70678	3.77001	3.83129	3.8906	3.94795	4.00328	4.05657	4.10786	4.15716	4.2045	4.24991	4.29342	4.33504	4.3748	4.41273	4.44886	4.4832	4.5158	4.54666	4.57582	4.60331	4.6291	4.65317	4.67547	4.69598	4.71465	4.73145	4.74636	4.75932	4.7703	4.77928	4.78621	4.79106	4.7938	4.79438	4.79277	4.78726	4.7765
KCNK5	0.988956	0.981406	0.974007	0.966765	0.95968	0.952757	0.945998	0.939406	0.932984	0.926734	0.920659	0.914762	0.909046	0.903514	0.898169	0.893013	0.888056	0.883301	0.87874	0.874366	0.870171	0.866148	0.86229	0.858588	0.855036	0.851625	0.848349	0.8452	0.84217	0.839252	0.836439	0.833755	0.831231	0.828864	0.826655	0.8246	0.822699	0.82095	0.819351	0.817903	0.816602	0.815447	0.814438	0.813572	0.812849	0.812267	0.811824	0.811923	0.812883
SLC22A7	0.868158	0.856309	0.844728	0.833413	0.822365	0.811582	0.801065	0.790812	0.780825	0.771102	0.761643	0.752447	0.743515	0.734846	0.72644	0.718295	0.710398	0.702734	0.695309	0.688126	0.68119	0.674505	0.668075	0.661903	0.655995	0.650354	0.644985	0.639892	0.635078	0.630548	0.626307	0.622328	0.618587	0.615087	0.611835	0.608833	0.606087	0.603602	0.601382	0.599431	0.597755	0.596357	0.595242	0.594416	0.593882	0.593645	0.59371	0.593925	0.594163
CD2AP	0.286983	0.291941	0.296788	0.301519	0.306127	0.310605	0.314946	0.319144	0.323191	0.327081	0.330807	0.334362	0.337739	0.340932	0.343934	0.346738	0.349344	0.351763	0.35401	0.356095	0.358032	0.359834	0.361512	0.36308	0.36455	0.365934	0.367246	0.368497	0.369701	0.37087	0.372016	0.372905	0.373331	0.373348	0.373012	0.372379	0.371502	0.370438	0.369241	0.367968	0.366672	0.36541	0.364236	0.363206	0.362374	0.361796	0.361528	0.36138	0.361146
PKHD1	6.49043	6.39925	6.31011	6.22306	6.13815	6.05544	5.97497	5.8968	5.82097	5.74754	5.67655	5.60806	5.54212	5.47878	5.41809	5.3601	5.30481	5.25215	5.202	5.1543	5.10893	5.06583	5.02488	4.98601	4.94911	4.91411	4.88091	4.84942	4.81955	4.7912	4.76429	4.74095	4.72301	4.70995	4.70124	4.69636	4.69477	4.69595	4.69938	4.70452	4.71085	4.71785	4.72499	4.73174	4.73757	4.74196	4.74439	4.74587	4.74779
ANKRD6	0.181034	0.179702	0.1784	0.17713	0.175893	0.174692	0.173528	0.172403	0.17132	0.17028	0.169284	0.168336	0.167437	0.166589	0.165793	0.165052	0.164369	0.163743	0.163169	0.162643	0.162162	0.161721	0.161315	0.160942	0.160596	0.160273	0.15997	0.159681	0.159404	0.159133	0.158865	0.158654	0.158549	0.158537	0.158607	0.158746	0.158941	0.159182	0.159455	0.159748	0.16005	0.160348	0.160629	0.160881	0.161093	0.161253	0.161347	0.161475	0.161728
EPHA7	0.524038	0.528879	0.533605	0.53821	0.54269	0.547037	0.551245	0.555309	0.559222	0.562979	0.566574	0.569999	0.573251	0.576322	0.579206	0.581897	0.584394	0.586706	0.588844	0.590822	0.59265	0.59434	0.595905	0.597357	0.598708	0.599969	0.601152	0.60227	0.603334	0.604356	0.605349	0.606136	0.606558	0.606654	0.606464	0.606025	0.605377	0.604558	0.603607	0.602562	0.601463	0.600348	0.599256	0.598225	0.597295	0.596504	0.59589	0.595311	0.59461
MFSD4B	2.5457	2.56673	2.58722	2.60714	2.62651	2.6453	2.6635	2.68111	2.69812	2.71452	2.7303	2.74545	2.75997	2.77383	2.78705	2.7996	2.8115	2.82278	2.83346	2.84354	2.85305	2.86198	2.87036	2.8782	2.88551	2.89231	2.8986	2.9044	2.90972	2.91458	2.91898	2.92242	2.92446	2.92524	2.92488	2.92352	2.92128	2.9183	2.91471	2.91064	2.90621	2.90156	2.89682	2.89212	2.88758	2.88335	2.87955	2.87616	2.87306
PTPRK	1.37793	1.37803	1.37812	1.3782	1.37825	1.37829	1.37831	1.37831	1.37829	1.37824	1.37818	1.37808	1.37796	1.37782	1.37764	1.37744	1.37719	1.3769	1.37657	1.3762	1.3758	1.37536	1.3749	1.37441	1.37391	1.37338	1.37285	1.37231	1.37176	1.37121	1.37067	1.37016	1.36973	1.36937	1.36905	1.36877	1.36851	1.36827	1.36803	1.36779	1.36753	1.36723	1.3669	1.36651	1.36605	1.36552	1.3649	1.36416	1.36326
EPB41L2	0.174581	0.172718	0.170866	0.169021	0.167178	0.165336	0.163489	0.161635	0.159771	0.157892	0.155995	0.154078	0.152135	0.150165	0.148163	0.146125	0.144058	0.141972	0.13987	0.137758	0.135639	0.133519	0.131401	0.12929	0.12719	0.125106	0.123042	0.121002	0.118991	0.117013	0.115073	0.112949	0.110457	0.107658	0.104609	0.10137	0.0980006	0.0945601	0.0911077	0.0877026	0.0844041	0.0812715	0.0783642	0.0757413	0.0734623	0.0715863	0.0701727	0.0693703	0.0692322
PDE7B	0.31934	0.315515	0.311748	0.308044	0.304404	0.30083	0.297326	0.293893	0.290535	0.287254	0.284053	0.280933	0.277898	0.274951	0.272092	0.269326	0.266647	0.264044	0.261516	0.259058	0.256668	0.254342	0.252078	0.249873	0.247723	0.245626	0.243578	0.241576	0.239618	0.237699	0.235818	0.234107	0.232679	0.231499	0.230532	0.229745	0.229102	0.228569	0.228112	0.227696	0.227286	0.226847	0.226346	0.225748	0.225017	0.224121	0.223023	0.22158	0.219716
ADGRG6	0.0875416	0.0892468	0.0909095	0.0925289	0.0941041	0.0956344	0.0971188	0.0985566	0.099947	0.101289	0.102582	0.103826	0.105018	0.106159	0.107248	0.108283	0.109266	0.110196	0.111076	0.111906	0.112688	0.113422	0.114111	0.114754	0.115354	0.115911	0.116427	0.116902	0.117339	0.117737	0.118099	0.118367	0.118492	0.118492	0.118381	0.118175	0.117891	0.117544	0.117151	0.116727	0.116288	0.11585	0.115429	0.115041	0.114701	0.114426	0.114232	0.114149	0.114184
PHACTR2	0.10495	0.107457	0.109941	0.112402	0.114842	0.117259	0.119654	0.122029	0.124383	0.126716	0.129029	0.131322	0.133595	0.135849	0.138085	0.140302	0.142501	0.144684	0.146851	0.149	0.151132	0.153246	0.155341	0.157418	0.159476	0.161514	0.163533	0.165531	0.167508	0.169465	0.171401	0.173326	0.175252	0.177172	0.179084	0.180981	0.18286	0.184716	0.186545	0.188343	0.190104	0.191824	0.1935	0.195125	0.196697	0.198209	0.199659	0.201014	0.202255
SASH1	0.524367	0.515359	0.506548	0.49794	0.489542	0.481361	0.473403	0.465675	0.458185	0.450938	0.443941	0.437202	0.430727	0.424522	0.418594	0.412951	0.407604	0.402552	0.397779	0.393271	0.389012	0.384987	0.38118	0.377577	0.374162	0.37092	0.367836	0.364894	0.362079	0.359377	0.356771	0.354526	0.352871	0.351745	0.351088	0.350836	0.350928	0.351302	0.351896	0.352649	0.353498	0.354383	0.35524	0.356009	0.356627	0.357032	0.357163	0.357225	0.357448
AKAP12	0.158161	0.157062	0.156101	0.155286	0.154623	0.154119	0.153781	0.153616	0.153631	0.153833	0.154229	0.154825	0.155629	0.156648	0.157888	0.159356	0.161058	0.162983	0.165119	0.167452	0.169968	0.172655	0.175498	0.178484	0.181599	0.184831	0.188165	0.191589	0.195088	0.19865	0.20226	0.206171	0.210604	0.215499	0.220796	0.226434	0.232353	0.238494	0.244795	0.251197	0.257639	0.264062	0.270405	0.276608	0.282611	0.288353	0.293775	0.298875	0.303721
SYNE1	0.594571	0.580441	0.566585	0.553006	0.539708	0.526694	0.513967	0.501531	0.48939	0.477546	0.466002	0.454763	0.443831	0.43321	0.422903	0.412914	0.403247	0.393902	0.384869	0.376143	0.367714	0.359575	0.351719	0.344138	0.336823	0.329768	0.322964	0.316404	0.31008	0.303984	0.29811	0.292565	0.28745	0.28274	0.278412	0.274442	0.270806	0.26748	0.264441	0.261664	0.259126	0.256803	0.254671	0.252706	0.250885	0.249184	0.247578	0.246319	0.245628
SOD2	0.123138	0.125375	0.12757	0.12972	0.131824	0.13388	0.135888	0.137844	0.139749	0.1416	0.143395	0.145134	0.146813	0.148433	0.149991	0.151486	0.15292	0.154298	0.155623	0.156896	0.158122	0.159301	0.160436	0.16153	0.162585	0.163603	0.164588	0.16554	0.166463	0.16736	0.168232	0.169006	0.169621	0.170095	0.170444	0.170688	0.170844	0.17093	0.170964	0.170964	0.170947	0.170933	0.170938	0.170981	0.171079	0.171251	0.171515	0.17194	0.172565
PLG	1.13787	1.12445	1.11146	1.09892	1.08685	1.07528	1.06424	1.05374	1.04381	1.03448	1.02577	1.01771	1.01031	1.00361	0.997618	0.992371	0.987891	0.984155	0.981115	0.978723	0.976929	0.975686	0.974945	0.974657	0.974773	0.975246	0.976027	0.977068	0.978318	0.979732	0.981259	0.983925	0.98862	0.995093	1.00309	1.01237	1.02266	1.03373	1.04532	1.05718	1.06906	1.08071	1.09186	1.10229	1.11172	1.11992	1.12662	1.13235	1.13778
SDK1	0.662741	0.726944	0.789592	0.850652	0.910093	0.967883	1.02399	1.07838	1.13102	1.18189	1.23094	1.27815	1.32348	1.3669	1.40839	1.4479	1.48542	1.52099	1.55469	1.58656	1.61667	1.64508	1.67185	1.69705	1.72073	1.74297	1.76381	1.78333	1.80158	1.81862	1.83452	1.84769	1.85676	1.86212	1.86417	1.86329	1.85988	1.85433	1.84704	1.83839	1.82878	1.81861	1.80826	1.79813	1.78861	1.78009	1.77296	1.76581	1.75707
HDAC9	0.043144	0.0415077	0.0399097	0.0383514	0.0368344	0.0353602	0.0339303	0.0325464	0.0312098	0.0299221	0.0286849	0.0274997	0.026368	0.0252914	0.0242713	0.0233093	0.0224034	0.0215491	0.0207441	0.0199863	0.0192735	0.0186036	0.0179745	0.0173838	0.0168296	0.0163096	0.0158216	0.0153636	0.0149332	0.0145284	0.0141471	0.0138652	0.0137476	0.0137744	0.0139262	0.0141834	0.0145263	0.0149353	0.0153909	0.0158735	0.0163634	0.016841	0.0172868	0.0176812	0.0180046	0.0182373	0.0183598	0.0183896	0.0183611
MACC1	0.314276	0.308863	0.30359	0.298457	0.293469	0.288627	0.283936	0.279396	0.275012	0.270785	0.266718	0.262815	0.259078	0.255509	0.252112	0.248888	0.245848	0.242995	0.24032	0.237819	0.235482	0.233305	0.231279	0.229398	0.227654	0.226042	0.224553	0.223182	0.22192	0.220762	0.2197	0.21882	0.218201	0.217822	0.217663	0.217706	0.217929	0.218313	0.218839	0.219486	0.220234	0.221065	0.221958	0.222893	0.22385	0.22481	0.225753	0.22684	0.228219
ITGB8	0.36602	0.37175	0.377341	0.382785	0.388075	0.393201	0.398157	0.402934	0.407525	0.411922	0.416116	0.420101	0.423867	0.427408	0.430715	0.433781	0.436604	0.439199	0.441579	0.443759	0.445753	0.447575	0.44924	0.450762	0.452155	0.453434	0.454613	0.455705	0.456726	0.45769	0.45861	0.45918	0.459134	0.458546	0.457493	0.456048	0.454288	0.452287	0.450121	0.447865	0.445594	0.443384	0.441309	0.439444	0.437865	0.436648	0.435867	0.43548	0.43537
RAPGEF5	-0.00171139	-0.00143436	-0.00115768	-0.000881464	-0.000605845	-0.000330945	-5.68879e-05	0.000216202	0.000488201	0.000758985	0.00102843	0.00129641	0.0015628	0.00182748	0.00209032	0.0023512	0.00260983	0.0028662	0.00312061	0.00337338	0.0036248	0.00387517	0.00412481	0.004374	0.00462307	0.0048723	0.00512201	0.00537249	0.00562406	0.00587701	0.00613164	0.00638657	0.00664031	0.00689303	0.00714487	0.00739601	0.0076466	0.0078968	0.00814678	0.0083967	0.00864671	0.00889698	0.00914766	0.00939893	0.00965094	0.00990385	0.0101578	0.0104017	0.0106264
AC003044.1	2.85336	2.798	2.74407	2.69159	2.64059	2.59109	2.54312	2.49671	2.45187	2.40863	2.36703	2.32707	2.28879	2.25222	2.21737	2.18427	2.15298	2.12349	2.09575	2.06971	2.04532	2.02252	2.00125	1.98146	1.9631	1.94611	1.93045	1.91605	1.90286	1.89082	1.8799	1.87112	1.8654	1.86248	1.8621	1.86401	1.86794	1.87363	1.88083	1.88927	1.89871	1.90887	1.9195	1.93035	1.94114	1.95163	1.96155	1.97286	1.98739
MPP6	0.272536	0.277829	0.283003	0.288055	0.292981	0.297777	0.30244	0.306966	0.311352	0.315594	0.319688	0.323631	0.32742	0.33105	0.334519	0.337822	0.340957	0.343926	0.346737	0.349397	0.351912	0.354292	0.356541	0.358668	0.360679	0.362583	0.364385	0.366093	0.367714	0.369256	0.370725	0.371988	0.37293	0.373582	0.373977	0.374145	0.374119	0.37393	0.373611	0.373193	0.372707	0.372187	0.371663	0.371167	0.370732	0.370388	0.370168	0.369884	0.369352
CREB5	0.370897	0.364639	0.358506	0.352498	0.346615	0.340856	0.33522	0.329708	0.324319	0.319053	0.313909	0.308886	0.303986	0.299206	0.294547	0.290009	0.285599	0.281325	0.277186	0.273179	0.269302	0.265555	0.261935	0.258441	0.255071	0.251822	0.248695	0.245685	0.242793	0.240016	0.237353	0.234693	0.23195	0.229155	0.226341	0.22354	0.220786	0.218109	0.215544	0.213121	0.210874	0.208835	0.207037	0.205511	0.204291	0.203408	0.202895	0.203081	0.204191
SUGCT	2.62009	2.63962	2.65876	2.67751	2.69584	2.71377	2.73128	2.74836	2.76501	2.78122	2.79699	2.8123	2.82715	2.84154	2.85546	2.8689	2.88188	2.89442	2.90654	2.91823	2.92951	2.94037	2.95084	2.9609	2.97057	2.97985	2.98875	2.99728	3.00543	3.01322	3.02066	3.02734	3.03294	3.03758	3.04135	3.04436	3.04674	3.04857	3.04997	3.05105	3.05192	3.05268	3.05345	3.05432	3.05541	3.05682	3.05867	3.06105	3.06392
HECW1	0.94347	0.945386	0.94728	0.949151	0.950996	0.952813	0.954601	0.956359	0.958083	0.959773	0.961427	0.963042	0.964617	0.966151	0.967641	0.969085	0.970486	0.971847	0.973172	0.974462	0.975721	0.976951	0.978154	0.979334	0.980492	0.981632	0.982756	0.983867	0.984966	0.986058	0.987144	0.988146	0.988998	0.989719	0.990329	0.990849	0.991297	0.991695	0.992062	0.992418	0.992783	0.993177	0.99362	0.994131	0.994732	0.995441	0.996279	0.997159	0.997994
POR	0.421497	0.420325	0.419275	0.418352	0.417562	0.416912	0.416407	0.416054	0.41586	0.415829	0.415969	0.416285	0.416785	0.417473	0.418356	0.419441	0.420733	0.422228	0.423913	0.425774	0.4278	0.429977	0.432293	0.434736	0.437293	0.439951	0.442698	0.445521	0.448408	0.451345	0.45432	0.457586	0.461362	0.465586	0.470199	0.47514	0.480347	0.485761	0.491319	0.496962	0.502629	0.508259	0.513791	0.519165	0.524319	0.529193	0.533726	0.538442	0.543819
SEMA3C	0.0063814	0.00611599	0.0058583	0.00560805	0.00536495	0.00512873	0.0048991	0.00467579	0.00445852	0.004247	0.00404096	0.00384011	0.00364417	0.00345288	0.00326593	0.00308306	0.00290355	0.00272729	0.00255493	0.00238709	0.00222441	0.00206753	0.00191708	0.00177369	0.00163799	0.00151064	0.00139224	0.00128346	0.0011849	0.00109722	0.00102105	0.000947666	0.000869345	0.000788179	0.000706263	0.000625692	0.000548562	0.000476968	0.000413006	0.00035877	0.000316357	0.000287862	0.000275379	0.000281005	0.000306835	0.000354964	0.000427488	0.00053759	0.000693013
ABCB1	0.209088	0.21193	0.214719	0.217453	0.220134	0.222762	0.225337	0.227859	0.230329	0.232747	0.235114	0.237429	0.239693	0.241906	0.244069	0.246182	0.248244	0.250253	0.252209	0.254112	0.25596	0.257755	0.259495	0.26118	0.26281	0.264384	0.265902	0.267363	0.268768	0.270115	0.271405	0.272628	0.273778	0.274859	0.275871	0.27682	0.277706	0.278533	0.279304	0.280022	0.280688	0.281306	0.281879	0.282409	0.282899	0.283352	0.28377	0.283995	0.283897
ZNF804B	3.23674	3.20792	3.1796	3.15178	3.12447	3.09767	3.07137	3.04558	3.02029	2.99552	2.97125	2.9475	2.92426	2.90153	2.87932	2.85762	2.83642	2.81571	2.79549	2.77576	2.75653	2.73781	2.71959	2.70188	2.68468	2.668	2.65184	2.6362	2.62109	2.60652	2.59247	2.57921	2.56691	2.5555	2.54492	2.53508	2.52591	2.51734	2.5093	2.50171	2.4945	2.4876	2.48093	2.47442	2.468	2.46159	2.45513	2.44813	2.44031
PPP1R9A	0.703451	0.701118	0.698771	0.696402	0.694002	0.691562	0.689075	0.686532	0.683924	0.681244	0.678483	0.675632	0.672684	0.669629	0.666459	0.663167	0.659762	0.656267	0.652698	0.649066	0.645385	0.641668	0.637928	0.634178	0.630431	0.6267	0.623	0.619342	0.615739	0.612206	0.608754	0.604986	0.600559	0.595573	0.590127	0.58432	0.578252	0.57202	0.565726	0.559468	0.553345	0.547456	0.541901	0.536779	0.532189	0.52823	0.525002	0.522484	0.520554
NAMPT	0.0649428	0.0643444	0.0637532	0.063171	0.0625997	0.062041	0.0614969	0.0609692	0.0604597	0.0599704	0.059503	0.0590595	0.0586417	0.0582514	0.0578905	0.0575609	0.0572631	0.0569944	0.0567517	0.0565319	0.0563322	0.0561493	0.0559803	0.0558221	0.0556716	0.0555259	0.0553818	0.0552364	0.0550865	0.0549292	0.0547614	0.0546431	0.054626	0.0546947	0.0548336	0.055027	0.0552595	0.0555155	0.0557795	0.0560359	0.0562692	0.0564638	0.0566041	0.0566747	0.0566599	0.0565443	0.0563122	0.0559494	0.0554623
NRCAM	0.248367	0.242872	0.237479	0.232191	0.227008	0.221931	0.216962	0.212103	0.207355	0.202718	0.198195	0.193786	0.189494	0.185318	0.181262	0.177325	0.173497	0.169767	0.166135	0.162602	0.159168	0.155834	0.152602	0.149471	0.146442	0.143516	0.140694	0.137976	0.135363	0.132856	0.130455	0.128264	0.126364	0.124727	0.123323	0.122123	0.121095	0.120212	0.119444	0.11876	0.118131	0.117529	0.116922	0.116282	0.115579	0.114783	0.113864	0.112683	0.111157
IMMP2L	1.86975	1.86306	1.85646	1.84993	1.84347	1.83706	1.8307	1.82438	1.81809	1.81182	1.80555	1.79929	1.79302	1.78674	1.78042	1.77407	1.76767	1.76123	1.75477	1.7483	1.74185	1.73543	1.72906	1.72276	1.71655	1.71045	1.70447	1.69864	1.69297	1.68748	1.68219	1.67682	1.67112	1.66516	1.65902	1.65274	1.64641	1.64008	1.63383	1.62772	1.62182	1.61619	1.6109	1.60602	1.60161	1.59775	1.59449	1.59173	1.58931
FOXP2	0.91648	0.917158	0.917781	0.918341	0.918833	0.919249	0.919585	0.919833	0.919987	0.920041	0.919988	0.919822	0.919537	0.919125	0.918582	0.9179	0.917079	0.916131	0.915067	0.913901	0.912644	0.911308	0.909906	0.908448	0.906949	0.905418	0.90387	0.902315	0.900766	0.899234	0.897733	0.895953	0.893628	0.890833	0.887642	0.884131	0.880375	0.876449	0.872427	0.868386	0.864399	0.860542	0.85689	0.853517	0.8505	0.847913	0.84583	0.844373	0.843552
MET	0.0607803	0.0639898	0.0671526	0.0702692	0.0733402	0.076366	0.0793472	0.0822842	0.0851777	0.088028	0.0908358	0.0936015	0.0963257	0.0990088	0.101651	0.104254	0.106812	0.109321	0.11178	0.11419	0.116551	0.118863	0.121127	0.123342	0.125509	0.127628	0.129698	0.131721	0.133696	0.135623	0.137503	0.139357	0.141202	0.143031	0.14484	0.146623	0.148373	0.150084	0.151752	0.15337	0.154931	0.156432	0.157864	0.159224	0.160504	0.161699	0.162804	0.163714	0.164355
AASS	0.674424	0.674897	0.675374	0.675859	0.676362	0.676887	0.677442	0.678033	0.678666	0.679349	0.680088	0.68089	0.68176	0.682706	0.683735	0.684852	0.686074	0.687403	0.688825	0.690324	0.691887	0.693499	0.695146	0.696813	0.698487	0.700152	0.701795	0.7034	0.704955	0.706443	0.707852	0.709416	0.711343	0.713575	0.716052	0.718718	0.721513	0.72438	0.727259	0.730094	0.732825	0.735395	0.737745	0.739817	0.741552	0.742893	0.743781	0.744402	0.744969
TMEM178B	0.207436	0.216272	0.224894	0.233299	0.241482	0.249441	0.25717	0.264667	0.271928	0.278948	0.285725	0.292254	0.298533	0.304556	0.31032	0.315822	0.321063	0.326048	0.330785	0.33528	0.339539	0.343569	0.347376	0.350966	0.354346	0.357522	0.3605	0.363287	0.365889	0.368313	0.370564	0.372451	0.373809	0.374689	0.375138	0.375206	0.374941	0.374391	0.373607	0.372636	0.371528	0.37033	0.369093	0.367864	0.366693	0.365628	0.364719	0.363816	0.362752
MGAM	0.711496	0.718799	0.725841	0.732619	0.739129	0.745367	0.75133	0.757014	0.762415	0.767529	0.772352	0.776882	0.781113	0.785042	0.788665	0.791979	0.794968	0.797626	0.799963	0.801989	0.803716	0.805152	0.806308	0.807194	0.80782	0.808197	0.808334	0.808243	0.807932	0.807413	0.806695	0.805596	0.803956	0.801819	0.799229	0.796231	0.792867	0.789183	0.785222	0.781028	0.776645	0.772118	0.76749	0.762805	0.758108	0.753442	0.748851	0.743687	0.737392
TPK1	0.0935107	0.0948136	0.0960725	0.0972849	0.0984484	0.0995606	0.100619	0.101621	0.102564	0.103447	0.104265	0.105017	0.105701	0.106314	0.106854	0.107317	0.10771	0.108043	0.108317	0.108535	0.108702	0.10882	0.108891	0.108919	0.108907	0.108858	0.108775	0.10866	0.108517	0.108349	0.108158	0.107818	0.107222	0.106403	0.105392	0.104225	0.102932	0.101546	0.100102	0.0986306	0.0971655	0.0957393	0.0943849	0.093135	0.0920224	0.0910799	0.0903404	0.0897619	0.0892776
PRKAG2	0.77743	0.765642	0.754183	0.743061	0.732284	0.721861	0.711801	0.702112	0.692805	0.683886	0.675366	0.667252	0.659554	0.65228	0.645439	0.63904	0.633092	0.627587	0.622511	0.617847	0.61358	0.609693	0.606172	0.603	0.600162	0.597642	0.595424	0.593493	0.591832	0.590427	0.589261	0.588719	0.589132	0.590397	0.592414	0.595082	0.5983	0.601968	0.605984	0.610248	0.614658	0.619115	0.623516	0.627761	0.63175	0.635381	0.638554	0.641556	0.644728
MSRA	3.10098	3.08671	3.07272	3.05899	3.04555	3.03238	3.0195	3.00692	2.99463	2.98264	2.97095	2.95958	2.94852	2.93777	2.92735	2.91726	2.90751	2.89811	2.88904	2.8803	2.87188	2.86377	2.85596	2.84844	2.8412	2.83424	2.82753	2.82108	2.81488	2.8089	2.80316	2.79783	2.79311	2.78892	2.78523	2.78196	2.77908	2.77651	2.77422	2.77214	2.77023	2.76842	2.76666	2.76489	2.76308	2.76115	2.75905	2.7568	2.75448
PSD3	-0.00702344	-0.00627901	-0.00554785	-0.00482957	-0.00412376	-0.00343003	-0.00274797	-0.00207719	-0.00141728	-0.000767852	-0.000128502	0.000501169	0.00112156	0.00173307	0.00233611	0.00293106	0.0035169	0.00409201	0.00465587	0.00520796	0.00574776	0.00627476	0.00678845	0.00728831	0.00777382	0.00824448	0.00869975	0.00913913	0.00956211	0.00996816	0.0103568	0.0107407	0.0111309	0.0115244	0.0119182	0.0123093	0.0126946	0.0130712	0.013436	0.013786	0.0141181	0.0144295	0.0147169	0.0149775	0.0152082	0.015406	0.0155679	0.0156954	0.015793
RBPMS	2.7274	2.66592	2.60584	2.54721	2.49003	2.43435	2.38017	2.32754	2.27647	2.22699	2.17913	2.13291	2.08835	2.04549	2.00435	1.96495	1.92731	1.89142	1.85721	1.82464	1.79365	1.7642	1.73623	1.7097	1.68455	1.66073	1.6382	1.6169	1.59677	1.57778	1.55987	1.54408	1.53134	1.52138	1.51395	1.5088	1.50568	1.50432	1.50447	1.50588	1.50829	1.51146	1.51512	1.51901	1.5229	1.52651	1.5296	1.53371	1.54034
UNC5D	0.237833	0.231752	0.225846	0.220121	0.214584	0.209243	0.204104	0.199174	0.194459	0.189967	0.185704	0.181677	0.177892	0.174358	0.17108	0.168065	0.165318	0.16283	0.160589	0.158582	0.156796	0.155218	0.153837	0.152639	0.151611	0.150741	0.150017	0.149425	0.148953	0.148588	0.148317	0.148419	0.149134	0.150393	0.152126	0.154264	0.156738	0.159479	0.162416	0.165482	0.168606	0.17172	0.174754	0.177639	0.180305	0.182683	0.184705	0.186623	0.188715
FAM110B	0.0161657	0.0212855	0.026274	0.0311287	0.035847	0.0404263	0.0448642	0.049158	0.0533053	0.0573034	0.0611498	0.0648419	0.0683772	0.0717532	0.0749672	0.0780168	0.0808992	0.0836171	0.0861754	0.0885793	0.0908339	0.0929444	0.0949159	0.0967533	0.098462	0.100047	0.101513	0.102866	0.104111	0.105252	0.106295	0.107127	0.10765	0.107891	0.107878	0.107639	0.107202	0.106595	0.105844	0.104978	0.104025	0.103012	0.101967	0.100918	0.0998917	0.098917	0.0980211	0.0970399	0.0958139
MSC-AS1	0.181005	0.175207	0.169534	0.163989	0.158575	0.153296	0.148155	0.143156	0.138302	0.133596	0.129042	0.124643	0.120403	0.116324	0.112411	0.108666	0.105088	0.101669	0.0984026	0.0952844	0.0923083	0.089469	0.0867608	0.0841782	0.0817157	0.0793677	0.0771288	0.0749934	0.0729559	0.0710108	0.0691526	0.0675264	0.0662567	0.0653072	0.0646416	0.0642237	0.0640172	0.0639858	0.0640933	0.0643033	0.0645796	0.0648858	0.0651858	0.0654432	0.0656218	0.0656853	0.0655974	0.0654245	0.0652585
AC083837.1	0.154303	0.156355	0.158332	0.160229	0.162046	0.163778	0.165424	0.166982	0.168449	0.169822	0.171099	0.172278	0.173356	0.17433	0.175199	0.175959	0.176605	0.177137	0.17756	0.177878	0.178098	0.178224	0.178261	0.178214	0.178089	0.177891	0.177624	0.177295	0.176908	0.176468	0.17598	0.175333	0.17443	0.173299	0.17197	0.170471	0.168831	0.167079	0.165242	0.163351	0.161434	0.159519	0.157635	0.155811	0.154076	0.152458	0.150986	0.14944	0.147613
TPD52	0.508458	0.529026	0.549069	0.568575	0.587531	0.605923	0.623739	0.640966	0.65759	0.673598	0.688978	0.703716	0.717799	0.731215	0.74395	0.755991	0.767327	0.777973	0.787954	0.797293	0.806018	0.814151	0.821718	0.828744	0.835254	0.841272	0.846824	0.851934	0.856627	0.860928	0.864863	0.867777	0.869111	0.869032	0.867703	0.865291	0.86196	0.857876	0.853205	0.84811	0.842758	0.837314	0.831942	0.826809	0.82208	0.817919	0.814492	0.811407	0.80817
OXR1	1.59178	1.57536	1.55934	1.54372	1.52852	1.51374	1.49941	1.48552	1.47209	1.45913	1.44665	1.43466	1.42318	1.4122	1.40176	1.39185	1.38248	1.37366	1.36536	1.35755	1.35021	1.34332	1.33686	1.33081	1.32514	1.31982	1.31485	1.31019	1.30582	1.30173	1.29788	1.29475	1.29274	1.29175	1.29166	1.29234	1.2937	1.29562	1.29798	1.30066	1.30356	1.30655	1.30953	1.31238	1.31498	1.31723	1.319	1.32057	1.32225
SLC30A8	1.23179	1.20539	1.17956	1.15429	1.1296	1.10551	1.08203	1.05916	1.03692	1.01533	0.994383	0.974105	0.954503	0.935589	0.917376	0.899874	0.88307	0.866934	0.851446	0.83659	0.822349	0.808705	0.79564	0.783138	0.771181	0.759752	0.748833	0.738407	0.728457	0.718965	0.709915	0.701861	0.695277	0.690021	0.685951	0.682925	0.680802	0.67944	0.678698	0.678432	0.678503	0.678767	0.679083	0.67931	0.679305	0.678927	0.678034	0.676572	0.674652
EXT1	0.449005	0.455238	0.461299	0.467182	0.472877	0.478377	0.483674	0.488761	0.49363	0.498273	0.502682	0.506849	0.510766	0.514427	0.517822	0.520944	0.523801	0.526411	0.528786	0.53094	0.532884	0.534629	0.536189	0.537575	0.5388	0.539874	0.540811	0.541623	0.542321	0.542919	0.543426	0.543435	0.542596	0.541013	0.538792	0.536037	0.532852	0.529342	0.525611	0.521765	0.517907	0.514142	0.510575	0.50731	0.504451	0.502104	0.500373	0.499165	0.498299
SAMD12	0.306661	0.307539	0.308477	0.309473	0.310526	0.311635	0.312799	0.314016	0.315285	0.316604	0.317973	0.31939	0.320854	0.322364	0.323918	0.325516	0.327158	0.32885	0.330592	0.332388	0.334238	0.336145	0.33811	0.340135	0.342222	0.344373	0.346589	0.348873	0.351226	0.35365	0.356147	0.358639	0.361061	0.363433	0.365774	0.368105	0.370446	0.372815	0.375234	0.377723	0.3803	0.382986	0.385801	0.388765	0.391897	0.395218	0.398748	0.402656	0.407058
KCNQ3	0.0883793	0.0949743	0.101393	0.107633	0.113693	0.119572	0.125268	0.130779	0.136104	0.141241	0.146189	0.150947	0.155511	0.159882	0.164057	0.168035	0.171815	0.175399	0.17879	0.181991	0.185006	0.187836	0.190487	0.192959	0.195257	0.197384	0.199342	0.201135	0.202765	0.204236	0.205551	0.206647	0.207469	0.208032	0.208352	0.208442	0.208319	0.207997	0.207491	0.206816	0.205987	0.20502	0.203928	0.202728	0.201434	0.200061	0.198624	0.196932	0.194817
FAM135B	0.0896186	0.0911278	0.0925919	0.0940127	0.095392	0.0967317	0.0980336	0.0992995	0.100531	0.101731	0.1029	0.104041	0.105154	0.106243	0.107309	0.108354	0.109382	0.110394	0.111386	0.112354	0.113292	0.114197	0.115065	0.115891	0.116671	0.1174	0.118075	0.11869	0.119243	0.119727	0.120139	0.120503	0.120842	0.121152	0.12143	0.12167	0.121869	0.122024	0.122129	0.122181	0.122176	0.12211	0.121978	0.121777	0.121503	0.121152	0.120718	0.120243	0.119763
GLIS3	1.47858	1.4473	1.41672	1.38684	1.3577	1.3293	1.30165	1.27477	1.24868	1.22338	1.1989	1.17525	1.15244	1.13048	1.10939	1.08919	1.06989	1.05147	1.0339	1.01716	1.0012	0.985995	0.971517	0.957733	0.944609	0.932116	0.92022	0.908891	0.898097	0.887805	0.877985	0.86914	0.861721	0.855618	0.850722	0.846921	0.844107	0.842169	0.840997	0.840482	0.840514	0.840982	0.841777	0.842788	0.843906	0.845021	0.846023	0.848062	0.852161
BNC2	2.76859	2.82682	2.88349	2.93858	2.99203	3.04379	3.09383	3.1421	3.18856	3.23315	3.27584	3.31658	3.35532	3.39203	3.42665	3.45915	3.4895	3.51777	3.54404	3.5684	3.59093	3.6117	3.6308	3.64832	3.66433	3.67891	3.69215	3.70413	3.71493	3.72463	3.73331	3.73899	3.73997	3.73674	3.72979	3.71961	3.70671	3.69158	3.6747	3.65658	3.6377	3.61857	3.59968	3.58152	3.56458	3.54937	3.53637	3.52451	3.51241
AL162725.2	0.566218	0.5872	0.607628	0.62749	0.646772	0.665463	0.683548	0.701016	0.717854	0.734049	0.749588	0.764458	0.778647	0.792141	0.804929	0.816997	0.828362	0.839061	0.849113	0.858535	0.867349	0.875571	0.88322	0.890317	0.896878	0.902923	0.908472	0.913541	0.918151	0.92232	0.926066	0.928651	0.92945	0.928653	0.926449	0.923029	0.918581	0.913296	0.907364	0.900973	0.894316	0.887579	0.880955	0.874632	0.8688	0.86365	0.85937	0.855571	0.851749
MLLT3	0.207283	0.203168	0.199148	0.195222	0.191387	0.187643	0.183988	0.18042	0.176939	0.173542	0.170229	0.166997	0.163845	0.160773	0.157778	0.154858	0.152012	0.149239	0.146543	0.143928	0.141395	0.138949	0.136593	0.13433	0.132163	0.130096	0.128131	0.126273	0.124523	0.122886	0.121365	0.119896	0.118422	0.11696	0.115524	0.11413	0.112794	0.111532	0.110359	0.10929	0.108341	0.107529	0.106867	0.106372	0.106059	0.105945	0.106044	0.106407	0.107058
FOCAD	0.221002	0.219038	0.217114	0.215233	0.213398	0.211611	0.209873	0.208187	0.206555	0.20498	0.203463	0.202007	0.200614	0.199287	0.198026	0.196836	0.195718	0.194671	0.193692	0.192775	0.191917	0.191114	0.190362	0.189656	0.188992	0.188367	0.187775	0.187213	0.186676	0.186161	0.185664	0.18529	0.185131	0.185159	0.185346	0.185666	0.18609	0.18659	0.18714	0.187712	0.188278	0.188809	0.18928	0.189662	0.189928	0.190049	0.189999	0.189817	0.189565
AL391117.1	2.10787	2.1331	2.1576	2.18135	2.20434	2.22655	2.24797	2.26858	2.28837	2.30733	2.32544	2.34269	2.35905	2.37453	2.3891	2.40275	2.41551	2.4274	2.43847	2.44871	2.45817	2.46684	2.47477	2.48196	2.48843	2.49421	2.49932	2.50378	2.5076	2.5108	2.51341	2.51461	2.51371	2.51091	2.50642	2.50047	2.49326	2.48501	2.47591	2.4662	2.45607	2.44574	2.43543	2.42534	2.41568	2.40667	2.39852	2.39077	2.38283
[truncated: 169 more rows]
[truncated: 443 more columns]

## Sheet: Figure 2h
Pseudotime	leukocyte migration	angiogenesis	positive regulation of cell motility	positive regulation of cell adhesion	cell junction assembly	organic anion transport	amino acid metabolic process	monocarboxylic acid transport	fatty acid metabolic process	sodium ion transport
[truncated: 6,609 more rows]

## Sheet: Figure 2i
Dataset	Timepoint	Group	Value
RUUO	Control	PT Healthy	99.3017
[truncated: 29 more rows]

## Sheet: Figure 2j
Gene	Group	Percent Expressing	Average Expression	Scaled Expression
[truncated: 51 more rows]

[truncated: 1 more sheets: Figure 2k]
