# Supplementary material for: Multiomic analysis of human kidney disease identifies a tractable inflammatory and pro-fibrotic tubular cell phenotype
Source: Nat Commun. 2025 May 22;16:4745. doi: 10.1038/s41467-025-59997-4 (PMC12095627; doi:10.1038/s41467-025-59997-4)
Supplement: Supplementary file 6 — Source Data [file 41467_2025_59997_MOESM6_ESM.zip › Source Data/FigureS10.xlsx]

## Sheet: Figure S10b
R-UUO UMAP:				IRI UMAP:
UMAP1	UMAP2	Group		UMAP1	UMAP2	Group
-5.62509	-0.163438	PT Healthy		-5.63879	-3.12185	PT S1
-5.44026	-1.00176	PT Healthy		-4.81527	-1.73403	PT S1
-6.10022	2.23805	PT Healthy		-2.42836	3.63757	PT S2
-4.22427	-1.12094	PT Healthy		-3.75794	4.5968	PT S2
-5.07019	1.99083	PT Healthy		-4.47635	-1.69245	PT S1
-4.14258	-1.92811	PT Healthy		-2.84003	6.89484	PT S3
-3.9797	1.48293	PT Healthy		-2.89563	3.68716	PT S2
-6.39065	-4.50628	PT Inflammatory		-4.2059	0.442255	PT S2
-5.78145	2.83229	PT Healthy		6.4547	-2.14479	PT Inflammatory
-4.23141	-1.96838	PT Healthy		-5.13002	-2.54112	PT S1
-5.01162	0.207762	PT Healthy		-4.12821	1.97781	PT S2
-4.14713	1.93846	PT Healthy		-3.01845	7.36849	PT S3
-4.71254	-0.528643	PT Healthy		-5.34564	-3.97489	PT S1
-6.30317	1.96272	PT Healthy		-4.62794	-2.4747	PT S1
-3.79965	-1.62307	PT Healthy		-4.03501	3.10113	PT S2
-5.86548	3.34322	PT Healthy		-3.74736	0.908919	PT S2
-5.42268	0.323953	PT Healthy		-5.07381	-2.65403	PT S1
-4.2971	1.54611	PT Healthy		-5.39175	-2.80854	PT S1
-4.32266	-0.618668	PT Healthy		-3.52103	3.88554	PT S2
-3.86552	-1.68261	PT Healthy		-4.77018	-1.00351	PT S1
-4.93607	3.16516	PT Healthy		-4.11477	3.43142	PT S2
-5.44057	3.22628	PT Healthy		-4.53236	-2.16826	PT S1
-5.888	1.12722	PT Healthy		-3.89014	3.58692	PT S2
-5.36255	0.705528	PT Healthy		-3.92051	3.61296	PT S2
-4.16448	1.957	PT Healthy		-5.14292	-3.30738	PT S1
-3.81505	-1.9712	PT Healthy		-3.6237	-4.67613	PT S1
-5.88633	3.42339	PT Healthy		-4.91681	-2.82632	PT S1
-5.5207	1.82983	PT Healthy		-4.90957	-1.89582	PT S1
-5.32581	1.00824	PT Healthy		-4.11273	2.89614	PT S2
-4.01823	-1.03933	PT Healthy		-1.81664	6.01389	PT S3
-4.30517	-1.68215	PT Healthy		-4.04489	2.63518	PT S2
-5.50774	-0.544637	PT Healthy		-4.63337	-4.60964	PT S1
-4.7126	1.51661	PT Healthy		-5.50598	-2.78088	PT S1
-5.50637	-1.03533	PT Healthy		-5.36006	-3.01583	PT S1
-5.86003	-0.247735	PT Healthy		-4.66119	-2.84883	PT S1
-5.52396	0.190117	PT Healthy		-3.0927	3.33865	PT S2
-4.53512	1.21444	PT Healthy		-2.6153	7.28508	PT S3
-5.41679	-0.929139	PT Healthy		-4.02311	2.81669	PT S2
-4.56495	0.91231	PT Healthy		-2.32929	7.52319	PT S3
-5.42538	0.574704	PT Healthy		-4.75753	-2.73661	PT S1
-5.29358	0.205662	PT Healthy		-5.08221	-2.66059	PT S1
-5.55362	3.38763	PT Healthy		-3.09021	3.50584	PT S2
-3.95265	1.87057	PT Healthy		-3.7139	2.97399	PT S2
-4.9782	0.520579	PT Healthy		-3.51094	3.8333	PT S2
-4.83705	1.29697	PT Healthy		-5.06551	-3.98909	PT S1
-6.00018	2.85665	PT Healthy		-3.69184	-2.65392	PT S1
-5.78976	3.3997	PT Healthy		-4.59443	0.839612	PT S2
-5.54489	3.18584	PT Healthy		-3.95591	3.13069	PT S2
-4.93857	0.688679	PT Healthy		-3.46146	1.71267	PT S2
-4.63162	-1.55901	PT Healthy		-5.15983	-3.02715	PT S1
-5.13223	2.68014	PT Healthy		-5.59708	-3.21039	PT S1
-5.46543	-0.638197	PT Healthy		-3.64715	-2.81351	PT S1
-5.29841	3.27453	PT Healthy		-5.64949	-2.76301	PT S1
-4.85366	2.4007	PT Healthy		-2.62996	4.16263	PT S2
-4.17969	-0.812354	PT Healthy		-3.69851	0.707829	PT S2
-4.77407	0.844936	PT Healthy		-0.791083	7.14422	PT S3
-6.10103	3.14245	PT Healthy		-5.57101	-2.21162	PT S1
-5.98082	3.19663	PT Healthy		-5.19231	-2.95942	PT S1
-5.66857	0.532116	PT Healthy		-3.27531	2.96311	PT S2
-4.21657	-1.62913	PT Healthy		-3.06051	3.16786	PT S2
-5.35447	-1.18479	PT Healthy		-3.7923	5.06388	PT S2
-4.69971	-0.234664	PT Healthy		-4.20771	4.26682	PT S2
-6.47244	2.37607	PT Healthy		-1.2689	5.71559	PT S3
-3.90512	-1.08018	PT Healthy		-4.64929	-2.12941	PT S1
-4.12377	-0.765704	PT Healthy		-3.60518	0.515328	PT S2
-5.05948	3.36755	PT Healthy		-5.26158	-3.34435	PT S1
-5.79213	2.08784	PT Healthy		-4.64407	-2.89664	PT S1
-6.09574	0.578004	PT Healthy		-4.73975	-2.65149	PT S1
-4.43644	-1.44028	PT Healthy		-4.06842	-4.1941	PT S1
-5.36717	0.894394	PT Healthy		-4.15479	2.20574	PT S2
-4.51193	-0.979489	PT Healthy		-4.35577	1.98376	PT S2
-4.29049	1.85311	PT Healthy		-1.48194	6.63816	PT S3
-5.57212	3.53336	PT Healthy		-3.06166	2.99808	PT S2
-6.36332	-0.283195	PT Healthy		-4.97296	-3.88537	PT S1
-4.11452	1.45494	PT Healthy		-4.58877	-0.0334354	PT S1
-6.37629	2.38922	PT Healthy		-4.25915	-0.713587	PT S1
-4.52574	1.24808	PT Healthy		7.06807	-2.22452	PT Inflammatory
-3.90699	-2.08455	PT Healthy		-3.76528	0.247502	PT S2
-4.28801	1.06953	PT Healthy		-5.03091	-2.27337	PT S1
-5.20776	1.69025	PT Healthy		-0.914858	6.86961	PT S3
-4.9601	1.39314	PT Healthy		-4.68483	-1.63892	PT S1
-6.15015	1.95355	PT Healthy		-3.44834	1.30892	PT S2
-4.9615	0.599911	PT Healthy		-5.42111	-3.12356	PT S1
-4.15095	1.88236	PT Healthy		-5.23518	-2.40369	PT S1
-6.07227	-0.894893	PT Healthy		-5.1585	-2.85863	PT S1
-4.33014	-1.97437	PT Healthy		-3.79168	4.89809	PT S2
-6.43999	0.578559	PT Healthy		-5.30661	-2.77649	PT S1
-5.27406	0.503244	PT Healthy		-4.8895	-3.3543	PT S1
-6.07531	3.36896	PT Healthy		-4.06833	3.19049	PT S2
-3.69752	-1.37889	PT Healthy		-5.30995	-3.7242	PT S1
-6.39812	2.07103	PT Healthy		-2.12779	7.16502	PT S3
-5.39774	1.85939	PT Healthy		-5.03515	-2.04735	PT S1
-6.37014	2.02715	PT Healthy		-5.17795	-3.73335	PT S1
-4.43847	-0.862208	PT Healthy		-4.88662	-4.19499	PT S1
-5.58652	-0.989594	PT Healthy		-2.81561	6.66984	PT S3
-3.6049	1.29009	PT Healthy		-5.26898	-2.95008	PT S1
-5.2052	2.37629	PT Healthy		-3.40955	3.90384	PT S2
-4.71991	1.04533	PT Healthy		-3.68528	5.18586	PT S2
-5.10031	1.62119	PT Healthy		-4.89945	-2.27821	PT S1
-5.34647	3.40892	PT Healthy		-2.34927	3.08515	PT S2
-5.76143	2.10728	PT Healthy		-3.71478	4.3437	PT S2
-4.51226	1.83868	PT Healthy		-4.87642	-2.43214	PT S1
-3.90629	1.90453	PT Healthy		-2.79058	7.36632	PT S3
-5.73418	3.19977	PT Healthy		-3.73406	3.60198	PT S2
-5.61007	-0.575404	PT Healthy		-4.86819	-2.79094	PT S1
-6.02331	2.77098	PT Healthy		-4.20534	1.11842	PT S2
-5.02107	0.604115	PT Healthy		-5.11894	-2.35008	PT S1
-5.47089	1.51595	PT Healthy		-0.899799	6.92616	PT S3
-6.4224	2.73971	PT Healthy		-3.75941	3.78539	PT S2
-5.83544	2.03554	PT Healthy		-3.78531	3.17096	PT S2
-5.13513	0.648484	PT Healthy		-3.42737	2.52666	PT S2
-4.27072	1.94981	PT Healthy		-4.12165	0.384481	PT S2
-4.23986	-0.600828	PT Healthy		-1.25581	7.27178	PT S3
-5.75694	2.01053	PT Healthy		-5.368	-3.69694	PT S1
-5.4726	-1.13418	PT Healthy		-4.02257	3.27371	PT S2
-4.68051	0.925785	PT Healthy		-2.29786	3.25791	PT S2
-5.96787	2.39181	PT Healthy		-3.62436	3.72116	PT S2
-4.83161	2.08369	PT Healthy		-3.90853	1.69409	PT S2
-3.87749	-1.21502	PT Healthy		-5.05684	-3.3518	PT S1
-5.55263	-0.668158	PT Healthy		-3.87437	1.34167	PT S2
-4.73539	2.5211	PT Healthy		-4.8645	-3.31026	PT S1
-5.24248	3.20636	PT Healthy		-3.66579	0.779177	PT S2
-4.1507	-1.82651	PT Healthy		-4.73156	-2.33699	PT S1
-3.78556	1.65826	PT Healthy		-4.62331	-1.6996	PT S1
-5.86756	3.2329	PT Healthy		-4.06915	1.59632	PT S2
-5.11569	2.74537	PT Healthy		-4.83186	-2.75979	PT S1
-4.24476	1.39078	PT Healthy		-4.81102	-2.22297	PT S1
-5.28877	1.09089	PT Healthy		-5.54431	-3.64767	PT S1
-5.02062	0.362945	PT Healthy		-3.82928	3.8662	PT S2
-5.98448	2.05685	PT Healthy		-3.99731	1.48294	PT S2
-3.73868	-1.81309	PT Healthy		-2.08274	6.65483	PT S3
-4.21821	1.02383	PT Healthy		-2.66151	7.25709	PT S3
-4.56711	1.55725	PT Healthy		-2.56636	6.98593	PT S3
-6.11353	3.12482	PT Healthy		-3.24878	3.71675	PT S2
-4.35129	1.64215	PT Healthy		-4.10996	2.39223	PT S2
-5.0648	-0.211707	PT Healthy		-4.34211	-2.28103	PT S1
-4.95194	2.0259	PT Healthy		-1.75836	5.75202	PT S3
-5.11352	2.33501	PT Healthy		-5.16009	-2.54948	PT S1
-5.72836	-0.11984	PT Healthy		-4.79687	-4.36078	PT S1
-4.12648	-1.75227	PT Healthy		-4.04052	4.52955	PT S2
-4.53669	1.50509	PT Healthy		-4.84587	-2.07483	PT S1
-5.45859	-0.980488	PT Healthy		-4.80389	-1.03656	PT S1
-6.25191	3.27152	PT Healthy		-5.01012	-2.97718	PT S1
-3.73069	1.61137	PT Healthy		-1.47907	7.23634	PT S3
-3.77972	1.14174	PT Healthy		-1.69168	5.19949	PT S3
-4.09408	1.41832	PT Healthy		-4.9787	-1.98137	PT S1
-5.92367	2.00151	PT Healthy		-4.54984	-2.79651	PT S1
-3.79091	1.56329	PT Healthy		-3.4885	2.69713	PT S2
-3.87083	-2.02629	PT Healthy		-4.42185	-4.08063	PT S1
-4.31144	-0.657317	PT Healthy		-3.05127	7.10825	PT S3
-3.66155	1.45561	PT Healthy		-3.92864	3.44797	PT S2
-4.00895	1.3626	PT Healthy		-3.75308	3.16864	PT S2
-5.98377	2.18194	PT Healthy		-5.04802	-2.04632	PT S1
-4.44367	1.70924	PT Healthy		-4.17188	1.86192	PT S2
-4.4684	-1.38574	PT Healthy		-1.11242	7.07202	PT S3
-4.28975	-0.451634	PT Healthy		-2.31432	2.32194	PT S2
-4.16079	-1.87258	PT Healthy		-1.09745	7.08397	PT S3
-4.14777	1.75992	PT Healthy		-3.7156	2.7997	PT S2
-4.13018	1.46743	PT Healthy		-2.60809	4.08757	PT S2
-3.86415	-2.0113	PT Healthy		-1.91765	4.64399	PT S3
-6.32783	2.79678	PT Healthy		-4.26019	-3.09898	PT S1
-5.72453	0.964295	PT Healthy		-2.95087	7.18165	PT S3
-5.51795	0.486094	PT Healthy		-4.00399	3.25212	PT S2
-6.22767	3.193	PT Healthy		-1.41201	7.31507	PT S3
-5.90574	3.04534	PT Healthy		-4.10406	2.84722	PT S2
-3.86896	1.80716	PT Healthy		-4.25922	-5.12237	PT S1
-3.72142	1.52108	PT Healthy		-3.57061	4.41025	PT S2
-5.95962	-4.3187	PT Injured		-4.12056	-4.47187	PT S1
-4.21957	1.93041	PT Healthy		-3.70719	5.32095	PT S2
-4.62114	1.5	PT Healthy		-4.0346	-1.52016	PT S1
-5.22571	3.38947	PT Healthy		-3.84975	-2.9437	PT S1
-4.82562	-0.300138	PT Healthy		-4.52987	-0.443134	PT S1
-4.50311	-1.12202	PT Healthy		-4.70276	-1.8616	PT S1
-6.4317	0.416622	PT Healthy		-1.24055	7.16609	PT S3
-6.43022	-0.238495	PT Healthy		-4.09123	1.88467	PT S2
-5.67436	-0.566331	PT Healthy		-4.35921	0.44747	PT S2
-5.78861	3.21298	PT Healthy		-5.00358	-1.95606	PT S1
-5.03144	0.687953	PT Healthy		-3.0017	7.13679	PT S3
-5.38939	0.123241	PT Healthy		-4.72945	-2.37741	PT S1
-3.78654	-1.21428	PT Healthy		-5.09932	-2.9313	PT S1
-5.03207	3.25184	PT Healthy		-4.00803	2.91915	PT S2
-4.88181	0.910519	PT Healthy		-5.32301	-2.89596	PT S1
-3.68454	-1.01848	PT Healthy		-4.66564	-2.56963	PT S1
-4.64777	0.831095	PT Healthy		-0.815136	6.94707	PT S3
-3.91485	-0.661458	PT Healthy		-4.7466	-4.67493	PT S1
-5.97502	3.17907	PT Healthy		-4.66179	0.988277	PT S2
-4.26973	-0.674299	PT Healthy		-4.18859	-2.57315	PT S1
-4.02555	1.84498	PT Healthy		-1.58174	7.51897	PT S3
-5.43648	0.600853	PT Healthy		-1.56232	5.07818	PT S3
-5.45781	-0.181178	PT Healthy		-3.37216	4.03015	PT S2
-4.67222	1.58429	PT Healthy		-4.98256	-2.97197	PT S1
-4.7001	2.76621	PT Healthy		-4.58332	-4.58413	PT S1
-4.46879	1.92233	PT Healthy		-3.96021	0.620148	PT S2
-4.09729	-0.661399	PT Healthy		-4.82741	-3.1089	PT S1
-4.67053	1.56359	PT Healthy		-4.24504	-2.79095	PT S1
-6.45956	2.49467	PT Healthy		-4.09439	-3.21072	PT S1
-4.38324	1.31086	PT Healthy		-5.21101	-2.63042	PT S1
-5.01099	0.520786	PT Healthy		-1.26008	7.31596	PT S3
-3.73821	1.65174	PT Healthy		-5.14792	-2.89785	PT S1
-4.52415	2.76059	PT Healthy		-3.79899	4.44518	PT S2
-6.36798	2.18573	PT Healthy		-4.8825	-2.91484	PT S1
-5.19122	0.0736729	PT Healthy		-5.38517	-2.83523	PT S1
-5.86262	3.57091	PT Healthy		-3.64259	2.24456	PT S2
-4.78116	0.794376	PT Healthy		-5.63339	-2.52386	PT S1
-5.4728	-1.07358	PT Healthy		-4.65342	-1.86073	PT S1
-4.08238	2.00215	PT Healthy		-2.64928	7.26958	PT S3
-4.26078	1.07369	PT Healthy		-1.44418	6.09885	PT S3
-6.39434	-0.364584	PT Healthy		-2.61033	7.20063	PT S3
-5.21874	1.03661	PT Healthy		-1.70137	5.50314	PT S3
-4.69362	2.05764	PT Healthy		-3.73364	3.99407	PT S2
-3.61099	1.30341	PT Healthy		-3.86687	-1.99997	PT S1
-6.08126	-0.356742	PT Healthy		-2.198	3.54855	PT S2
-5.14686	3.37748	PT Healthy		-4.92684	-2.68466	PT S1
-4.59837	-1.21331	PT Healthy		-5.14318	-2.45886	PT S1
-4.40185	-0.796485	PT Healthy		-3.68554	3.62616	PT S2
-5.26843	1.0295	PT Healthy		-5.54855	-3.29073	PT S1
-5.71873	-0.545535	PT Healthy		-3.70248	3.90499	PT S2
-4.748	1.55646	PT Healthy		-3.96896	3.8724	PT S2
-4.33065	-1.2737	PT Healthy		-2.19237	4.65628	PT S3
-5.19396	0.514505	PT Healthy		-3.97081	0.776912	PT S2
-4.1963	-2.00693	PT Healthy		-0.349303	6.9027	PT S3
-4.9803	-0.229687	PT Healthy		-3.54137	6.12924	PT S2
-5.9783	1.6938	PT Healthy		-0.806952	7.28597	PT S3
-4.01871	1.92275	PT Healthy		-2.84872	2.33756	PT S2
-5.40411	3.273	PT Healthy		-4.22963	-2.41041	PT S1
-4.01846	-1.89818	PT Healthy		-0.745459	7.09859	PT S3
-4.11276	1.15055	PT Healthy		-4.21891	2.3933	PT S2
-3.98153	1.50774	PT Healthy		-5.06911	-3.97654	PT S1
-4.9077	2.60561	PT Healthy		-3.75067	5.18476	PT S2
-4.00196	0.172079	PT Healthy		-3.7764	3.29892	PT S2
-4.2586	-1.42234	PT Healthy		-3.76507	0.65898	PT S2
-3.92522	-1.67102	PT Healthy		-3.15446	2.0021	PT S2
-5.38741	3.52554	PT Healthy		-4.92793	-3.70844	PT S1
-5.29797	3.67015	PT Healthy		-4.25897	-3.28297	PT S1
-6.14037	1.10091	PT Healthy		-3.47409	3.77082	PT S2
-4.36938	1.47294	PT Healthy		-3.36052	4.08984	PT S2
-5.31758	0.299117	PT Healthy		-3.96373	2.63391	PT S2
-6.15339	2.16123	PT Healthy		-5.35596	-3.54066	PT S1
-6.27258	2.54225	PT Healthy		-5.04748	-3.05954	PT S1
-6.39696	2.23444	PT Healthy		-4.22317	1.85254	PT S2
-5.01191	-0.397587	PT Healthy		-5.51898	-3.35243	PT S1
-5.12896	1.63137	PT Healthy		-1.84413	5.30376	PT S3
-6.01396	3.47875	PT Healthy		-2.48792	5.11494	PT S3
-5.83774	1.2561	PT Healthy		-5.4576	-2.77959	PT S1
-6.38777	2.30235	PT Healthy		-3.48452	3.08213	PT S2
-4.16239	1.70463	PT Healthy		-2.89853	2.76519	PT S2
-5.91682	3.13997	PT Healthy		-3.07495	4.20667	PT S2
-3.85452	-0.779722	PT Healthy		-5.20509	-2.14927	PT S1
-4.55672	-1.27906	PT Healthy		-4.60419	-2.57643	PT S1
-3.85416	1.32225	PT Healthy		-4.89872	-2.66128	PT S1
-5.69704	2.55384	PT Healthy		-5.15	-3.02903	PT S1
-3.70343	1.43408	PT Healthy		-1.21241	7.32616	PT S3
-5.94992	3.4553	PT Healthy		-1.76416	6.9199	PT S3
-4.42242	-0.689478	PT Healthy		-0.521612	6.23455	PT S3
-4.25669	-1.196	PT Healthy		-1.24832	7.38279	PT S3
-4.3906	1.04161	PT Healthy		-5.17048	-2.69393	PT S1
-3.93421	1.74084	PT Healthy		-2.57044	7.47753	PT S3
-5.35761	-0.531766	PT Healthy		-2.73964	-3.30167	PT S1
-4.47951	1.85308	PT Healthy		-3.36182	4.85553	PT S2
-5.87975	2.91487	PT Healthy		-5.14057	-3.88281	PT S1
-6.12751	3.22263	PT Healthy		-3.47849	2.36943	PT S2
-5.7594	-0.589912	PT Healthy		-3.68641	-2.21668	PT S1
-4.46997	0.10834	PT Healthy		-1.26552	7.47848	PT S3
-5.97909	3.23869	PT Healthy		-5.44038	-2.44062	PT S1
-5.86247	3.36641	PT Healthy		-2.57072	7.16768	PT S3
-4.98946	1.12256	PT Healthy		-5.048	-2.28026	PT S1
-4.00808	1.50438	PT Healthy		-1.49337	4.64903	PT S3
-3.97409	-0.799725	PT Healthy		-5.12193	-2.60916	PT S1
-5.91187	1.94997	PT Healthy		-4.72745	-0.877687	PT S1
-4.01203	-0.707177	PT Healthy		-5.18122	-2.76134	PT S1
-4.8886	2.98623	PT Healthy		-5.20801	-2.82678	PT S1
-4.81248	0.90596	PT Healthy		-4.23058	1.14415	PT S2
-3.66156	-1.20566	PT Healthy		-4.82284	-4.38768	PT S1
-4.04355	-0.739305	PT Healthy		-3.75251	2.16855	PT S2
-3.87077	0.903625	PT Healthy		-3.57598	3.77277	PT S2
-3.69692	1.69174	PT Healthy		-5.01669	-4.11497	PT S1
-5.39424	-0.950092	PT Healthy		-3.82069	1.43644	PT S2
-3.81436	-0.990563	PT Healthy		-3.78426	3.26668	PT S2
-5.09778	0.738229	PT Healthy		-0.305662	6.70631	PT S3
-3.81327	-1.61536	PT Healthy		-3.09219	1.82123	PT S2
-5.2529	-0.644984	PT Healthy		-5.30123	-2.29627	PT S1
-4.13474	1.63364	PT Healthy		-3.52732	3.5803	PT S2
-5.28486	0.0432497	PT Healthy		-4.94544	-3.22862	PT S1
-3.64651	1.35131	PT Healthy		-4.96899	-3.18187	PT S1
-3.76609	-1.00547	PT Healthy		-2.36967	3.30819	PT S2
-3.76153	-1.08088	PT Healthy		-3.86076	3.90713	PT S2
-4.98764	0.4962	PT Healthy		-4.51989	-1.46332	PT S1
-4.4846	-0.286602	PT Healthy		-5.19734	-3.29803	PT S1
-4.09154	-2.04506	PT Healthy		-5.37825	-3.85211	PT S1
-4.67888	1.97894	PT Healthy		-1.94053	6.86012	PT S3
-6.23928	-0.331574	PT Healthy		-3.79008	-2.39987	PT S1
-5.1111	0.674016	PT Healthy		-5.14098	-2.39636	PT S1
-5.06955	1.94969	PT Healthy		-4.27026	-3.14417	PT S1
-3.83013	-1.85807	PT Healthy		-3.85785	2.0726	PT S2
-4.14719	1.59914	PT Healthy		-3.59809	2.03103	PT S2
-4.99271	3.03174	PT Healthy		-5.5308	-3.27441	PT S1
-5.08005	-0.410728	PT Healthy		-5.05127	-2.01044	PT S1
-6.38712	2.17298	PT Healthy		-3.77903	1.75112	PT S2
-5.99617	3.27	PT Healthy		-3.77187	4.23259	PT S2
-5.15621	-2.79348	PT Injured		-4.43041	2.79108	PT S2
-6.0425	1.9106	PT Healthy		-4.01991	3.40142	PT S2
-3.81868	1.4037	PT Healthy		-3.71769	5.69227	PT S2
-6.20033	2.05387	PT Healthy		-5.53853	-3.56301	PT S1
-4.90193	0.590669	PT Healthy		-4.79145	-2.89222	PT S1
-5.1289	0.482402	PT Healthy		-4.02989	1.70704	PT S2
-5.5454	3.37962	PT Healthy		-5.17116	-2.75096	PT S1
-6.13219	2.37235	PT Healthy		-2.44482	7.21495	PT S3
-4.30499	-0.504895	PT Healthy		-3.4829	1.55761	PT S2
-3.71068	1.4224	PT Healthy		-5.29914	-3.15059	PT S1
-4.73291	1.62879	PT Healthy		-4.2199	-2.50723	PT S1
-6.31356	-0.259185	PT Healthy		-4.29377	2.0577	PT S2
-3.79426	-1.12952	PT Healthy		-4.54722	2.82557	PT S2
-3.7857	-1.42591	PT Healthy		-4.42148	-2.88424	PT S1
-3.84103	1.5846	PT Healthy		-1.61586	7.45953	PT S3
-4.2099	-0.578156	PT Healthy		-3.85033	1.0217	PT S2
-4.73397	-0.830557	PT Healthy		-4.0183	-1.85933	PT S1
-4.29652	1.576	PT Healthy		-5.43488	-3.24314	PT S1
-5.83066	1.7616	PT Healthy		-4.17387	-4.18816	PT S1
-4.89768	1.9519	PT Healthy		-3.3501	3.18885	PT S2
-5.4391	3.50508	PT Healthy		-1.21436	7.37554	PT S3
-4.07878	1.83267	PT Healthy		-5.20456	-3.10637	PT S1
-4.71833	-0.428213	PT Healthy		-4.09675	1.38295	PT S2
-5.74287	3.26427	PT Healthy		-2.81505	7.43052	PT S3
-6.10832	3.13776	PT Healthy		-1.97919	7.08296	PT S3
-5.39773	0.137294	PT Healthy		-2.26081	4.90625	PT S3
-6.15938	2.50228	PT Healthy		-3.94776	2.30418	PT S2
-4.53165	1.43031	PT Healthy		-4.22138	1.81552	PT S2
-4.53245	-1.30574	PT Healthy		-4.22165	1.83383	PT S2
-5.47856	0.148835	PT Healthy		-5.20139	-2.71285	PT S1
-6.05337	1.80692	PT Healthy		-4.74229	-1.27584	PT S1
-5.7135	3.42	PT Healthy		-4.51598	-2.05063	PT S1
-6.27771	-0.342984	PT Healthy		-2.9383	1.43158	PT S2
-3.74695	-0.834799	PT Healthy		-0.843084	6.92499	PT S3
-4.75664	1.95472	PT Healthy		-1.37425	5.12426	PT S3
-5.77527	-0.084546	PT Healthy		-3.39406	1.46849	PT S2
-6.34156	1.94302	PT Healthy		-4.82417	-2.61278	PT S1
-5.57103	-0.731651	PT Healthy		-2.13088	6.45678	PT S3
-5.08099	0.0505601	PT Healthy		-4.07186	-1.5313	PT S1
-5.93267	3.21097	PT Healthy		-1.89192	7.19284	PT S3
-4.70607	2.95492	PT Healthy		-3.74181	4.5035	PT S2
-4.55722	2.24752	PT Healthy		-3.15188	3.68669	PT S2
-6.13437	2.60789	PT Healthy		-3.70663	1.0707	PT S2
-5.2523	0.812904	PT Healthy		-2.9144	2.81402	PT S2
-5.51555	0.547206	PT Healthy		-4.33355	-3.2477	PT S1
-5.88542	-1.00222	PT Healthy		-4.22802	-1.33425	PT S1
-5.62085	2.96254	PT Healthy		-5.38165	-3.9626	PT S1
-5.35964	2.93023	PT Healthy		-4.13605	1.40633	PT S2
-6.14257	3.16077	PT Healthy		-0.596408	7.05346	PT S3
-5.31321	0.333164	PT Healthy		-4.4022	-2.86418	PT S1
-4.76709	-0.437193	PT Healthy		-4.5461	1.48279	PT S2
-5.1383	3.41819	PT Healthy		-5.5487	-3.1479	PT S1
-4.11065	1.11963	PT Healthy		-3.88826	1.02462	PT S2
-3.86899	-2.01103	PT Healthy		-4.04569	3.23052	PT S2
-6.18001	1.84694	PT Healthy		-3.13775	-5.46748	PT S1
-5.94084	3.30916	PT Healthy		-4.59171	0.617567	PT S2
-5.46477	-0.86991	PT Healthy		-1.89292	5.63069	PT S3
-5.03981	0.623926	PT Healthy		-4.66774	-2.09172	PT S1
-4.62973	1.33118	PT Healthy		-3.91966	4.59159	PT S2
-6.15154	2.22915	PT Healthy		-2.64233	2.39495	PT S2
-5.0464	2.88425	PT Healthy		-0.878174	7.27681	PT S3
-4.45854	-0.328002	PT Healthy		-4.15552	0.0433888	PT S2
-5.94193	1.77238	PT Healthy		-0.247705	6.5003	PT S3
-3.994	-0.0743331	PT Healthy		-3.836	2.16778	PT S2
-4.81781	3.04202	PT Healthy		-3.55534	0.479492	PT S2
-4.24031	1.61309	PT Healthy		-5.57338	-3.20604	PT S1
-5.99673	1.95721	PT Healthy		-5.29788	-2.82233	PT S1
-4.00806	1.37445	PT Healthy		-2.20336	7.3084	PT S3
-5.44963	1.49545	PT Healthy		-1.0221	2.55344	PT S2
-5.20226	2.06722	PT Healthy		-3.7811	2.80094	PT S2
-5.18925	0.293986	PT Healthy		-4.53945	-1.39318	PT S1
-4.1027	1.35419	PT Healthy		-3.59127	-3.10517	PT S1
-5.12496	2.54831	PT Healthy		-1.32497	5.02843	PT S3
-4.2518	1.64209	PT Healthy		-4.06039	-2.47006	PT S1
-5.90215	-0.540521	PT Healthy		-4.08359	3.53635	PT S2
-5.96833	-4.1856	PT Injured		-3.83495	0.501559	PT S2
-6.13467	1.81954	PT Healthy		-3.89056	1.45286	PT S2
-5.15285	0.0494104	PT Healthy		-4.46042	-1.94628	PT S1
-4.45666	1.92696	PT Healthy		-4.89284	-4.02336	PT S1
-3.97667	1.86773	PT Healthy		-0.743342	5.44871	PT S3
-4.39556	1.69846	PT Healthy		-5.59887	-3.17802	PT S1
-3.81362	-1.36786	PT Healthy		-4.98417	-2.32729	PT S1
-4.45804	-0.435921	PT Healthy		-4.62639	-2.87735	PT S1
-5.32744	2.60959	PT Healthy		-5.1905	-2.72438	PT S1
-4.05482	-1.59138	PT Healthy		-4.32849	3.24057	PT S2
-3.96663	-2.05484	PT Healthy		-4.28411	-2.88075	PT S1
-5.27806	0.178047	PT Healthy		-4.31637	0.175739	PT S2
-4.33913	1.62097	PT Healthy		-4.83513	-3.53951	PT S1
-4.33342	-0.770648	PT Healthy		-4.84138	-4.20924	PT S1
-6.10163	1.88839	PT Healthy		-2.49406	7.21101	PT S3
-4.33175	0.766749	PT Healthy		-4.76299	-2.63003	PT S1
-4.85317	-1.2708	PT Healthy		-2.13163	7.43404	PT S3
-4.40145	1.16037	PT Healthy		-4.01603	2.03777	PT S2
-5.58477	0.882625	PT Healthy		-3.64114	3.68645	PT S2
-4.39525	1.3896	PT Healthy		-4.93471	-2.11153	PT S1
-6.35267	-0.261717	PT Healthy		-4.76728	-3.93926	PT S1
-6.37217	2.2797	PT Healthy		-2.71713	6.29607	PT S3
-6.23167	1.01678	PT Healthy		-2.98954	1.46767	PT S2
-4.87232	-1.07435	PT Healthy		-3.7412	2.42699	PT S2
-4.00274	-1.77735	PT Healthy		-4.58638	-2.46194	PT S1
-6.41696	-0.216636	PT Healthy		-5.19662	-2.86242	PT S1
-4.41993	1.71257	PT Healthy		-1.20563	7.19793	PT S3
-5.37273	0.328504	PT Healthy		-1.27609	7.54885	PT S3
-4.95243	2.8535	PT Healthy		-4.05189	0.587894	PT S2
-4.85872	1.94932	PT Healthy		-5.64963	-3.05898	PT S1
-4.27992	-1.43799	PT Healthy		-5.3034	-3.55209	PT S1
-5.72286	-0.120281	PT Healthy		-5.18979	-2.80734	PT S1
-5.09326	0.329802	PT Healthy		-5.36786	-2.70289	PT S1
-4.4257	-0.432979	PT Healthy		-4.25787	1.6817	PT S2
-5.16569	1.10787	PT Healthy		-4.19259	-2.76058	PT S1
-5.46517	2.28389	PT Healthy		-3.44257	3.99347	PT S2
-5.7293	2.96945	PT Healthy		-2.27408	3.28921	PT S2
-4.67822	1.37971	PT Healthy		-2.20668	7.70059	PT S3
-4.47793	1.1468	PT Healthy		-1.09137	6.10815	PT S3
-5.23658	0.834468	PT Healthy		-1.27488	1.93462	PT S2
-5.11298	0.803652	PT Healthy		-2.59281	7.53472	PT S3
-5.24536	3.50489	PT Healthy		-3.94253	3.28439	PT S2
-6.06818	1.86165	PT Healthy		-4.66862	-1.25747	PT S1
-5.19835	3.37601	PT Healthy		-3.44853	1.91552	PT S2
-4.50786	-0.571882	PT Healthy		-4.38791	-3.13734	PT S1
-4.94598	-0.59956	PT Healthy		-3.35257	-5.23568	PT S1
-4.30925	-0.649647	PT Healthy		-2.25292	6.31239	PT S3
-4.86782	2.68557	PT Healthy		-2.76116	2.81672	PT S2
-5.60817	-0.623716	PT Healthy		-3.82158	1.45214	PT S2
-3.78329	-1.87733	PT Healthy		-3.89275	3.37231	PT S2
-3.96461	-0.601952	PT Healthy		-4.66864	-0.408989	PT S1
-5.65035	3.47662	PT Healthy		-2.75717	7.02476	PT S3
-6.24296	2.99737	PT Healthy		-3.68964	3.83168	PT S2
-5.59069	3.24101	PT Healthy		-3.78547	1.04999	PT S2
-4.77956	-0.452936	PT Healthy		-4.10251	-0.236684	PT S2
-3.87739	-2.19115	PT Healthy		-3.62815	3.30306	PT S2
-5.65917	0.587344	PT Healthy		-0.943458	6.6954	PT S3
-4.13283	1.92341	PT Healthy		-1.89544	6.0122	PT S3
-5.37294	1.01002	PT Healthy		-3.95502	3.66616	PT S2
-5.28114	0.828526	PT Healthy		-3.57249	3.04604	PT S2
-5.74215	-0.871628	PT Healthy		-3.54497	4.30862	PT S2
-6.12952	2.78341	PT Healthy		-2.59961	4.04518	PT S2
-6.31843	-0.302042	PT Healthy		-4.07842	3.54484	PT S2
-3.88429	-2.05434	PT Healthy		-3.79033	2.84345	PT S2
-3.68616	1.62882	PT Healthy		-3.67413	3.48016	PT S2
-6.38199	2.44349	PT Healthy		-4.67981	-3.75525	PT S1
-4.8197	3.08039	PT Healthy		-5.34805	-3.54407	PT S1
-3.92441	1.79051	PT Healthy		-3.49344	4.00484	PT S2
-4.42141	1.64151	PT Healthy		-3.93709	3.35983	PT S2
-4.2786	1.46251	PT Healthy		-4.29066	-1.69842	PT S1
-5.61309	3.48323	PT Healthy		-4.76908	-3.36108	PT S1
-5.63598	3.08866	PT Healthy		-4.80356	-1.41896	PT S1
-5.25691	1.06839	PT Healthy		-2.71997	7.30005	PT S3
-4.11304	1.18783	PT Healthy		-4.21543	0.822678	PT S2
-4.27486	1.63304	PT Healthy		-5.51569	-3.48753	PT S1
-6.23029	1.9303	PT Healthy		-5.0914	-2.86006	PT S1
-5.41851	-0.722958	PT Healthy		-1.47909	2.99797	PT S2
-4.11641	1.47558	PT Healthy		-5.4043	-2.6598	PT S1
-3.92851	-1.05032	PT Healthy		-4.74067	-3.42062	PT S1
-4.02763	1.26771	PT Healthy		-3.83327	3.85278	PT S2
-5.2286	2.92245	PT Healthy		-3.66724	5.6922	PT S2
-5.05424	3.01598	PT Healthy		-4.5058	-3.04815	PT S1
-5.39573	1.3307	PT Healthy		-4.93046	-3.01184	PT S1
-3.88614	1.67842	PT Healthy		-3.81965	1.81022	PT S2
-6.21409	-0.435968	PT Healthy		-4.68135	-1.95858	PT S1
-6.15409	1.19602	PT Healthy		-4.74051	-3.26302	PT S1
-6.38557	1.02167	PT Healthy		-4.02476	1.92457	PT S2
-4.50021	0.835335	PT Healthy		-4.74062	-3.06052	PT S1
-3.75166	-1.15118	PT Healthy		-5.32655	-2.59393	PT S1
-5.90136	2.77258	PT Healthy		-2.23356	3.78789	PT S2
-5.98598	-0.932138	PT Healthy		-4.94086	-3.45159	PT S1
-5.18902	2.49745	PT Healthy		-1.62794	5.79228	PT S3
-5.37836	2.00652	PT Healthy		-5.52173	-2.87739	PT S1
-4.46057	-0.0443753	PT Healthy		-4.16963	-3.71972	PT S1
-5.96033	2.11647	PT Healthy		-3.8283	2.88767	PT S2
-4.94964	-0.28115	PT Healthy		-4.2474	-1.85272	PT S1
-4.16582	-0.224653	PT Healthy		-3.82767	3.29131	PT S2
-3.99667	-0.783907	PT Healthy		-4.6075	-3.87238	PT S1
-3.89853	-1.99632	PT Healthy		-4.13548	1.41727	PT S2
-5.73854	3.50386	PT Healthy		-2.32512	6.83275	PT S3
-6.28502	-0.302924	PT Healthy		-5.05941	-2.73381	PT S1
-4.59059	1.17595	PT Healthy		-1.89367	7.67938	PT S3
-3.84035	-1.9498	PT Healthy		-4.83634	-3.90568	PT S1
-3.87665	-1.32694	PT Healthy		-3.64911	3.44198	PT S2
-4.35286	-0.515613	PT Healthy		-4.60093	-3.06192	PT S1
-4.14657	-0.853607	PT Healthy		-4.19798	-0.502817	PT S1
-4.99695	2.40799	PT Healthy		-3.84863	1.81937	PT S2
-5.90661	3.3887	PT Healthy		-3.60044	1.85305	PT S2
-4.59356	-0.596101	PT Healthy		-3.1484	3.0581	PT S2
-3.83856	-2.01817	PT Healthy		-3.95243	3.04198	PT S2
-4.51311	-0.437963	PT Healthy		-4.39146	-1.84984	PT S1
-4.17412	1.47511	PT Healthy		-3.52476	-4.22489	PT S1
-5.65973	-0.931348	PT Healthy		-4.37887	-1.56824	PT S1
-5.13421	-1.48197	PT Healthy		-5.08107	-3.13755	PT S1
-3.81443	-0.563105	PT Healthy		-5.72527	-2.96713	PT S1
-5.53881	-0.767759	PT Healthy		-5.60157	-3.42805	PT S1
-6.03015	-0.382037	PT Healthy		-3.96785	3.49417	PT S2
-4.60239	-0.315369	PT Healthy		-2.05032	6.52134	PT S3
-6.39513	2.9415	PT Healthy		-4.08894	-3.45562	PT S1
-4.49039	-1.25536	PT Healthy		-3.1991	4.10188	PT S2
-5.01468	-0.325568	PT Healthy		-3.37175	2.61593	PT S2
-3.84019	-1.73106	PT Healthy		-4.90346	-3.11522	PT S1
-5.74846	3.53056	PT Healthy		-4.60213	2.15758	PT S2
-5.09153	1.15405	PT Healthy		-4.01222	2.08545	PT S2
-5.16815	3.29272	PT Healthy		-5.32694	-3.22314	PT S1
-4.70103	2.62984	PT Healthy		-5.48809	-3.01018	PT S1
-3.7607	-0.941202	PT Healthy		-3.79693	4.3563	PT S2
-4.96584	1.5023	PT Healthy		-5.14288	-4.07086	PT S1
-4.89994	0.600991	PT Healthy		-5.21649	-2.84499	PT S1
-6.12002	3.17093	PT Healthy		-3.62074	2.13979	PT S2
-5.24123	2.71461	PT Healthy		-4.63661	-0.799674	PT S1
-5.61522	3.49145	PT Healthy		-1.74408	6.34114	PT S3
-4.1524	-1.112	PT Healthy		-3.41332	1.00425	PT S2
-5.88653	3.17819	PT Healthy		-3.2309	2.55221	PT S2
-6.42232	2.4746	PT Healthy		-2.41497	3.31481	PT S2
-3.80775	-1.93702	PT Healthy		-4.28974	-2.67578	PT S1
-5.60231	1.93116	PT Healthy		-5.27587	-2.51711	PT S1
-3.76859	1.45493	PT Healthy		-3.86402	2.0673	PT S2
-3.80474	-0.970219	PT Healthy		-2.5513	-2.83493	PT S1
-5.41492	-0.251327	PT Healthy		-0.661488	5.21723	PT S3
-3.93588	1.49306	PT Healthy		-4.33083	0.91776	PT S2
-5.8587	3.52225	PT Healthy		-4.61351	-2.89121	PT S1
-5.22534	2.54955	PT Healthy		-4.98204	-3.51014	PT S1
-5.76057	2.2054	PT Healthy		-2.04179	3.01724	PT S2
-6.05783	-0.219724	PT Healthy		-3.99002	-2.88904	PT S1
-4.0341	-2.16607	PT Healthy		-5.01174	-2.84874	PT S1
-5.24504	1.00427	PT Healthy		-4.98125	-2.33687	PT S1
-5.19359	1.17641	PT Healthy		-3.7774	2.54123	PT S2
-4.3825	1.1137	PT Healthy		-4.17146	3.4454	PT S2
-4.26112	-1.88782	PT Healthy		-3.12323	3.7863	PT S2
-3.94381	-1.99509	PT Healthy		-5.43707	-2.78266	PT S1
-6.23182	-4.05819	PT Injured		-2.31595	-2.73061	PT S1
-4.53014	2.27283	PT Healthy		-3.78976	4.00269	PT S2
-5.0504	2.13241	PT Healthy		-3.52544	3.916	PT S2
-4.91993	1.16623	PT Healthy		-3.65644	-5.32256	PT S1
-5.3349	1.91769	PT Healthy		-1.39884	5.61505	PT S3
-6.28543	2.40788	PT Healthy		-5.30912	-3.42188	PT S1
-5.96837	3.36694	PT Healthy		-2.155	5.13671	PT S3
-5.40343	0.603479	PT Healthy		-2.6369	3.85773	PT S2
-4.99938	0.581409	PT Healthy		-3.56603	1.95539	PT S2
-3.93895	1.59659	PT Healthy		-3.8115	3.52882	PT S2
-5.84397	3.34478	PT Healthy		-5.04764	-4.20086	PT S1
-6.40078	2.33244	PT Healthy		-3.54818	2.19967	PT S2
-3.95914	1.63955	PT Healthy		-3.42637	1.29924	PT S2
-3.99307	1.02415	PT Healthy		-3.64455	4.51327	PT S2
-5.16102	3.3308	PT Healthy		-1.41831	6.09979	PT S3
-4.02518	-0.740928	PT Healthy		-2.7054	3.44714	PT S2
-3.88819	-1.49769	PT Healthy		-1.10076	6.51232	PT S3
-4.0259	1.63016	PT Healthy		-2.49029	7.28514	PT S3
-5.79961	3.34688	PT Healthy		-1.64692	7.43564	PT S3
-5.04267	0.729818	PT Healthy		-4.97796	-2.17896	PT S1
-4.80551	3.05127	PT Healthy		-3.19998	4.02071	PT S2
-5.71179	2.81304	PT Healthy		-2.76376	7.36131	PT S3
-5.91932	2.80682	PT Healthy		-4.06595	3.59185	PT S2
-4.11564	1.23188	PT Healthy		-1.72874	4.81365	PT S3
-4.2134	-0.711223	PT Healthy		-4.87171	-1.59099	PT S1
-3.92214	-0.905734	PT Healthy		-2.59911	7.408	PT S3
-5.35469	1.52246	PT Healthy		-1.60062	7.49165	PT S3
-4.919	1.21373	PT Healthy		-0.479943	6.83046	PT S3
-4.67365	0.89084	PT Healthy		-2.80434	7.38539	PT S3
-4.68817	2.56672	PT Healthy		-3.43777	1.24224	PT S2
-4.92223	1.3982	PT Healthy		-2.31649	6.52432	PT S3
-4.45831	2.50257	PT Healthy		-4.74471	-2.07073	PT S1
-5.00773	0.478525	PT Healthy		-2.73579	1.66784	PT S2
-4.7289	-0.220344	PT Healthy		-5.15686	-2.83126	PT S1
-4.89515	1.05308	PT Healthy		-3.94007	1.07594	PT S2
-4.22796	1.33947	PT Healthy		-3.53744	2.12872	PT S2
-4.53759	0.561922	PT Healthy		-4.18271	0.452962	PT S2
-5.29639	0.110876	PT Healthy		-4.07197	-3.34839	PT S1
-5.1502	0.470693	PT Healthy		-4.03069	3.84169	PT S2
-3.96586	-2.0843	PT Healthy		-5.72307	-3.42455	PT S1
-5.02525	1.37611	PT Healthy		-3.4574	4.22174	PT S2
-4.16304	1.25708	PT Healthy		-3.71266	4.0395	PT S2
-4.26503	1.49006	PT Healthy		-2.83723	7.52363	PT S3
-5.42818	3.20443	PT Healthy		-5.04285	-2.71317	PT S1
-5.79005	-0.40215	PT Healthy		-5.48378	-3.40837	PT S1
-4.27455	1.61856	PT Healthy		-2.22297	7.4245	PT S3
-4.30178	-1.36879	PT Healthy		-2.23613	7.02454	PT S3
-3.84325	-1.1741	PT Healthy		-3.27332	3.45302	PT S2
-5.47687	-0.643937	PT Healthy		-1.55861	7.12704	PT S3
-5.62628	3.0176	PT Healthy		-3.49516	1.64874	PT S2
-4.42601	1.46208	PT Healthy		-3.88647	0.89359	PT S2
-5.38644	0.773096	PT Healthy		-3.36853	2.61483	PT S2
-3.9229	1.53087	PT Healthy		-4.13558	2.60792	PT S2
-4.51613	-1.65083	PT Healthy		-3.55508	4.71782	PT S2
-4.0036	-1.68668	PT Healthy		-5.48596	-3.24432	PT S1
-4.19376	-0.446926	PT Healthy		-3.11374	3.58577	PT S2
-5.91455	-0.00195209	PT Healthy		-4.14425	2.70431	PT S2
-4.18094	-1.84437	PT Healthy		-3.72837	3.91143	PT S2
-6.2278	-0.374717	PT Healthy		-1.69819	7.58999	PT S3
-4.58631	1.23869	PT Healthy		-3.8905	3.76813	PT S2
-3.98558	1.24448	PT Healthy		-3.71447	1.98918	PT S2
-4.81614	2.9797	PT Healthy		-5.21545	-2.69996	PT S1
-6.21856	0.819274	PT Healthy		-4.82217	-2.42956	PT S1
-6.2957	3.18341	PT Healthy		-3.95877	3.57623	PT S2
-5.29965	1.76632	PT Healthy		-3.5745	-2.45153	PT S1
-5.85732	3.57371	PT Healthy		-2.59264	3.84579	PT S2
-5.795	-0.504517	PT Healthy		-4.07744	1.27072	PT S2
-3.81208	-1.71204	PT Healthy		-5.26687	-3.92072	PT S1
-5.57136	3.16299	PT Healthy		-4.26303	1.21658	PT S2
-4.66369	-0.150914	PT Healthy		-3.57281	3.54829	PT S2
-5.33032	0.142861	PT Healthy		-2.76112	3.311	PT S2
-3.97476	-0.952125	PT Healthy		-2.26574	3.39572	PT S2
-5.70546	3.00166	PT Healthy		-4.40682	-1.51764	PT S1
-4.21654	-1.76264	PT Healthy		-4.96657	-4.40781	PT S1
-4.3327	1.67112	PT Healthy		-3.95697	3.44746	PT S2
-6.06804	2.72169	PT Healthy		-2.33553	6.76406	PT S3
-3.75273	1.53345	PT Healthy		-4.13083	3.36537	PT S2
-4.01993	1.73148	PT Healthy		-3.93907	-2.80554	PT S1
-4.85827	1.60604	PT Healthy		-5.72671	-3.05285	PT S1
-3.9871	1.67594	PT Healthy		-4.98843	-3.07212	PT S1
-5.05768	2.32995	PT Healthy		-5.03521	-3.29456	PT S1
-6.08695	2.99709	PT Healthy		-3.91532	3.81728	PT S2
-4.25896	1.66829	PT Healthy		-3.45969	3.88127	PT S2
-4.81443	-0.620367	PT Healthy		-4.51284	-2.33481	PT S1
-5.76987	-0.499907	PT Healthy		6.7653	-2.04808	PT Inflammatory
-4.04232	-2.07508	PT Healthy		-3.36476	5.13952	PT S2
-4.79607	1.38176	PT Healthy		-3.53014	3.90109	PT S2
-5.73803	3.44388	PT Healthy		-3.43307	2.82972	PT S2
-4.14903	1.48846	PT Healthy		-3.72941	1.90986	PT S2
-4.27468	1.87978	PT Healthy		-4.31621	1.64445	PT S2
-4.31609	-0.516957	PT Healthy		-5.09938	-2.83635	PT S1
-5.68777	2.05166	PT Healthy		-2.436	7.47363	PT S3
-5.43097	3.15928	PT Healthy		-4.85132	-2.17529	PT S1
-5.95625	1.8248	PT Healthy		-2.12319	7.2609	PT S3
-5.40091	-0.722008	PT Healthy		-4.43856	-2.42089	PT S1
-3.87477	-1.89773	PT Healthy		-2.17353	7.60513	PT S3
-4.29749	0.885889	PT Healthy		-3.42959	-3.71465	PT S1
-6.07165	1.84858	PT Healthy		-4.41986	1.56723	PT S2
-3.80747	1.41996	PT Healthy		-3.75434	3.61829	PT S2
-3.91806	-1.18766	PT Healthy		-4.01888	-3.50835	PT S1
-4.5647	1.35396	PT Healthy		-5.66259	-2.95303	PT S1
-5.24247	1.52395	PT Healthy		-5.47537	-3.01756	PT S1
-3.92193	-1.24006	PT Healthy		-3.75693	0.756298	PT S2
-5.3786	0.816564	PT Healthy		-3.87847	3.85972	PT S2
-5.81329	3.19244	PT Healthy		-3.39056	-3.85089	PT S1
-4.37092	1.87328	PT Healthy		-3.25195	4.04305	PT S2
-4.21375	-1.40527	PT Healthy		-2.21942	6.84675	PT S3
-4.16731	-1.81559	PT Healthy		-2.10567	7.03427	PT S3
-4.22389	-0.608326	PT Healthy		-1.58787	6.24062	PT S3
-5.1743	1.79888	PT Healthy		-3.30367	1.21118	PT S2
-3.87091	1.71441	PT Healthy		-3.80303	2.79511	PT S2
-5.6183	3.01559	PT Healthy		-5.6331	-3.65275	PT S1
-5.87612	1.8653	PT Healthy		-5.25856	-3.04614	PT S1
-3.83463	1.40999	PT Healthy		-4.2521	1.12928	PT S2
-5.12549	0.659728	PT Healthy		-4.58326	-2.72512	PT S1
-4.20647	-1.04879	PT Healthy		-4.44091	-3.84765	PT S1
-5.481	1.52055	PT Healthy		-2.56989	4.48186	PT S2
-5.91653	1.80403	PT Healthy		-2.12474	7.28564	PT S3
-5.83635	2.10992	PT Healthy		-3.77849	-2.10154	PT S1
-4.68934	-0.734989	PT Healthy		-3.67124	3.47065	PT S2
-4.06166	-2.01938	PT Healthy		-3.99343	-4.63759	PT S1
-6.2922	-0.317148	PT Healthy		-5.31972	-3.15027	PT S1
-4.36104	-0.771351	PT Healthy		-4.93848	-2.39452	PT S1
-4.11091	1.10415	PT Healthy		-2.26463	6.43161	PT S3
-4.19371	1.87269	PT Healthy		-4.04223	-3.30382	PT S1
-5.02695	0.955777	PT Healthy		-3.81712	1.42031	PT S2
-6.17581	2.85784	PT Healthy		-5.16954	-3.06543	PT S1
-4.40996	0.678697	PT Healthy		-5.61911	-2.8487	PT S1
-5.85241	1.84489	PT Healthy		-3.03748	4.91593	PT S3
-5.75168	-0.43807	PT Healthy		-2.82978	7.15873	PT S3
-4.43057	1.36044	PT Healthy		-4.11149	1.81493	PT S2
-5.02251	2.83047	PT Healthy		-4.48385	-4.40326	PT S1
-4.58377	3.05931	PT Healthy		-2.5534	3.93853	PT S2
-4.27878	1.18599	PT Healthy		-4.78251	-3.21391	PT S1
-4.44203	1.47346	PT Healthy		-1.94678	7.40848	PT S3
-4.18573	-0.964685	PT Healthy		-3.88348	3.60341	PT S2
-5.36261	0.620018	PT Healthy		-2.59526	7.26344	PT S3
-3.96543	0.0438224	PT Healthy		-1.93449	6.50195	PT S3
-4.67597	1.84683	PT Healthy		-5.04801	-3.57443	PT S1
-5.19116	1.98672	PT Healthy		-5.16226	-3.70069	PT S1
-5.7976	3.14346	PT Healthy		-3.99832	-0.391611	PT S2
-4.62556	-0.60431	PT Healthy		-5.65755	-3.16122	PT S1
-4.24342	-0.573201	PT Healthy		-2.82918	7.56737	PT S3
-4.62168	-0.878776	PT Healthy		-1.98092	6.69274	PT S3
-3.90269	1.67919	PT Healthy		-4.22451	3.47768	PT S2
-4.46886	1.74011	PT Healthy		-5.10703	-2.72458	PT S1
-5.76995	2.373	PT Healthy		-3.91014	1.4376	PT S2
-3.86313	1.65177	PT Healthy		-3.93446	3.32993	PT S2
-4.47975	1.45989	PT Healthy		-5.58702	-2.93248	PT S1
-5.21072	0.0616203	PT Healthy		-4.2468	-2.92359	PT S1
-4.83502	-0.365086	PT Healthy		-2.29534	7.15899	PT S3
-4.76906	3.13582	PT Healthy		-4.36256	-3.39279	PT S1
-4.70603	0.975873	PT Healthy		-3.80783	3.89192	PT S2
-3.9525	-0.834714	PT Healthy		-5.39841	-2.11209	PT S1
-4.2365	1.7898	PT Healthy		-2.76572	7.46493	PT S3
-5.10822	2.38956	PT Healthy		-5.14625	-4.07189	PT S1
-5.40396	0.743136	PT Healthy		-2.24018	7.65936	PT S3
-4.45435	-0.867064	PT Healthy		-3.18043	3.41199	PT S2
-6.09789	2.02322	PT Healthy		-5.01115	-3.08622	PT S1
-5.58662	-0.470284	PT Healthy		-3.7785	3.02669	PT S2
-4.15075	-2.13685	PT Healthy		-4.37859	-4.10438	PT S1
-5.06676	0.337464	PT Healthy		-5.30115	-3.32532	PT S1
-4.19422	-1.77345	PT Healthy		-3.9449	3.05221	PT S2
-5.40368	1.87303	PT Healthy		-5.28225	-2.70551	PT S1
-5.2817	3.28059	PT Healthy		-2.61989	6.48536	PT S3
-4.11155	1.51719	PT Healthy		-4.36086	3.39815	PT S2
-3.95242	-0.82431	PT Healthy		-3.09591	7.05322	PT S3
-4.86923	0.274557	PT Healthy		-2.3069	1.47241	PT S2
-6.00768	2.0406	PT Healthy		-3.84168	4.04514	PT S2
-4.61141	1.20299	PT Healthy		-5.27655	-1.54505	PT S1
-4.57546	1.88269	PT Healthy		-4.81073	-2.43232	PT S1
-4.58046	-1.41593	PT Healthy		-2.10736	3.28346	PT S2
-5.18017	0.973827	PT Healthy		-2.13143	6.21314	PT S3
-5.05119	3.23833	PT Healthy		-4.58336	-0.319258	PT S1
-4.89082	1.13212	PT Healthy		-5.34252	-2.85045	PT S1
-4.0771	-1.5905	PT Healthy		-5.18858	-3.16071	PT S1
-5.5774	-0.910362	PT Healthy		-4.10563	1.90397	PT S2
-4.50512	1.47249	PT Healthy		-2.41271	7.09404	PT S3
-4.20065	1.6172	PT Healthy		-4.19064	-3.13226	PT S1
-4.86058	1.27371	PT Healthy		-4.00207	3.46569	PT S2
-6.20087	2.26525	PT Healthy		-2.37639	3.6073	PT S2
-5.34574	1.09324	PT Healthy		-5.65642	-3.15286	PT S1
-3.9063	-1.75265	PT Healthy		-2.54545	3.91547	PT S2
-5.98599	3.15298	PT Healthy		-2.96289	3.51981	PT S2
-4.95217	1.50635	PT Healthy		-4.87506	-1.49312	PT S1
-3.71458	-1.48001	PT Healthy		-5.07591	-3.03431	PT S1
-4.55634	1.39143	PT Healthy		-4.5912	-3.46354	PT S1
-6.33605	2.82454	PT Healthy		-2.29999	7.40898	PT S3
-4.42974	-1.19932	PT Healthy		-5.43053	-2.8528	PT S1
-4.74438	1.72566	PT Healthy		-4.51382	-2.5458	PT S1
-5.17393	0.333511	PT Healthy		-5.19204	-3.16634	PT S1
-6.27212	-0.289889	PT Healthy		-3.76707	3.85369	PT S2
-5.92303	1.71076	PT Healthy		-5.39419	-3.3986	PT S1
-5.23388	0.461248	PT Healthy		-4.30297	-3.05222	PT S1
-5.95978	-4.31895	PT Injured		-5.14173	-2.48038	PT S1
-5.51935	1.83054	PT Healthy		-2.90334	7.49172	PT S3
-5.0673	-2.55278	PT Injured		-4.88721	-2.70259	PT S1
-4.11413	-0.383798	PT Healthy		-4.00454	3.65865	PT S2
-6.21898	1.96174	PT Healthy		-4.39202	-4.33391	PT S1
-6.46439	1.95605	PT Healthy		-4.62112	0.939688	PT S2
-7.39359	-4.25255	PT Inflammatory		-5.05643	-2.59513	PT S1
-4.35975	-0.634147	PT Healthy		-2.61833	2.62118	PT S2
-6.44217	0.446673	PT Healthy		-4.7583	-2.56078	PT S1
-5.34243	1.58899	PT Healthy		-5.27993	-3.02068	PT S1
-5.67078	-0.0520877	PT Healthy		-5.09726	-1.58766	PT S1
-4.09569	1.40971	PT Healthy		-3.93946	1.54264	PT S2
-4.82801	1.80103	PT Healthy		-3.99089	2.70852	PT S2
-5.99837	-3.73326	PT Injured		-5.28209	-2.87615	PT S1
-3.72837	1.41361	PT Healthy		-3.92639	3.74762	PT S2
-5.00485	-1.90047	PT Healthy		-3.32026	-3.03732	PT S1
-6.36167	0.17172	PT Healthy		-1.11635	7.46771	PT S3
-5.91582	2.62205	PT Healthy		-5.3787	-3.07408	PT S1
-5.90784	-4.26081	PT Injured		-3.74249	5.21195	PT S2
-5.57698	-3.22545	PT Injured		-4.33497	1.34151	PT S2
-5.6614	-3.07589	PT Injured		-1.76887	7.41306	PT S3
-4.49075	-0.256411	PT Healthy		-1.7995	6.42895	PT S3
-5.9022	-3.15218	PT Injured		-3.89266	3.80551	PT S2
-5.73467	-3.08723	PT Injured		-5.29975	-3.42104	PT S1
-5.87772	-3.95633	PT Injured		-3.76507	3.23622	PT S2
-4.94034	-1.78274	PT Healthy		-5.4857	-3.26011	PT S1
-7.26676	-4.42584	PT Inflammatory		-5.25705	-2.53382	PT S1
-8.16519	-2.88596	PT Cycling		-5.15171	-2.99447	PT S1
-5.72592	1.63473	PT Healthy		-0.943865	7.48725	PT S3
-4.4625	1.9744	PT Healthy		-3.46724	0.871489	PT S2
-4.51555	1.1988	PT Healthy		-4.23366	2.03553	PT S2
-4.7428	1.25736	PT Healthy		-4.6543	-1.58033	PT S1
-5.11727	2.31949	PT Healthy		-3.48085	2.54246	PT S2
-5.04773	3.29366	PT Healthy		-1.03988	7.14581	PT S3
-6.22775	0.447392	PT Healthy		-5.36303	-3.49496	PT S1
-5.92686	-4.13073	PT Injured		-2.42158	0.926718	PT S2
-5.77901	-4.17604	PT Injured		-1.36505	7.51455	PT S3
-5.72854	-3.86103	PT Injured		-3.80069	2.11767	PT S2
-4.49608	-0.367191	PT Healthy		-3.99312	1.35841	PT S2
-5.46702	-0.935007	PT Healthy		-4.28784	-2.73779	PT S1
-4.88957	3.1467	PT Healthy		-4.01621	3.03855	PT S2
-4.65976	1.43603	PT Healthy		-4.73789	-4.57654	PT S1
-5.61751	-3.2764	PT Injured		-3.90691	-2.71755	PT S1
-8.01012	-2.98358	PT Cycling		-3.35844	-2.607	PT S1
-5.76085	-3.71331	PT Injured		-3.43602	2.05038	PT S2
-5.43605	-3.04222	PT Injured		-5.44223	-3.58367	PT S1
-5.68657	-3.45991	PT Injured		-4.09947	3.1921	PT S2
-6.44828	-0.267449	PT Healthy		-4.1786	1.04531	PT S2
-3.95527	-1.49534	PT Healthy		-4.9465	-4.12818	PT S1
-5.70102	1.63999	PT Healthy		-4.73135	-4.01109	PT S1
-5.77359	-3.46187	PT Injured		-5.29209	-3.5606	PT S1
-5.6388	0.968031	PT Healthy		-2.92153	7.52074	PT S3
-5.81064	-3.28122	PT Injured		-3.10733	7.28825	PT S3
-5.46565	-3.08999	PT Injured		-5.18565	-2.63483	PT S1
-5.42613	3.06926	PT Healthy		5.45935	-0.906937	PT Injured
-4.11966	-0.649136	PT Healthy		-0.137455	6.50314	PT S3
-4.81946	1.63484	PT Healthy		-4.06257	3.32567	PT S2
-6.86129	-4.71263	PT Inflammatory		-5.21191	-3.06217	PT S1
-3.68746	-1.74089	PT Healthy		-4.31856	-4.33988	PT S1
-4.95754	0.568563	PT Healthy		-2.99059	4.24877	PT S2
-6.42602	2.68071	PT Healthy		-3.47604	4.73703	PT S2
-8.26262	-2.80949	PT Cycling		-1.64441	5.25541	PT S3
-4.6473	-0.719169	PT Healthy		-3.87066	3.34744	PT S2
-5.2762	0.46249	PT Healthy		-4.47464	-1.77219	PT S1
-5.16119	0.492634	PT Healthy		-1.42827	-2.2994	PT S1
-5.94994	-3.42872	PT Injured		-5.46556	-3.03845	PT S1
-5.5482	-3.5941	PT Injured		-5.31187	-3.19259	PT S1
-7.29153	-4.22618	PT Inflammatory		-5.56553	-2.324	PT S1
-5.94737	-3.89011	PT Injured		-1.9571	6.92166	PT S3
-3.81078	-1.71124	PT Healthy		-3.14891	-4.4276	PT S1
-5.61725	-0.851947	PT Healthy		-5.29296	-2.10611	PT S1
-3.88319	-1.62132	PT Healthy		-4.58619	1.06949	PT S2
-5.31943	0.357062	PT Healthy		-4.14668	3.89171	PT S2
-5.70703	1.07694	PT Healthy		-0.653282	6.92945	PT S3
-6.20519	-4.40014	PT Inflammatory		-5.13378	-3.27088	PT S1
-5.5884	2.67139	PT Healthy		-3.79768	1.47662	PT S2
-5.66902	-3.44106	PT Injured		-4.27694	1.15467	PT S2
-4.87533	-2.47127	PT Injured		-4.31805	1.41989	PT S2
-5.83064	-2.90571	PT Injured		-2.25805	7.1373	PT S3
-5.28216	-2.93092	PT Injured		-0.736957	7.0287	PT S3
-6.67696	-4.84585	PT Inflammatory		-3.52578	3.2727	PT S2
-4.71349	0.463538	PT Healthy		-3.89998	-1.75289	PT S1
-4.29163	-0.696117	PT Healthy		-4.16648	2.07004	PT S2
-5.35966	0.42804	PT Healthy		-3.74244	4.63656	PT S2
-3.74628	1.44108	PT Healthy		-4.31644	-3.68575	PT S1
-5.69531	1.48089	PT Healthy		-5.21668	-2.50377	PT S1
-4.70664	1.50896	PT Healthy		-5.33204	-2.75735	PT S1
-5.21398	0.257764	PT Healthy		-0.977664	7.13977	PT S3
-5.94711	-4.19793	PT Injured		-4.98351	-2.25945	PT S1
-4.04027	-2.15707	PT Healthy		-3.76182	2.88578	PT S2
-6.34158	0.355803	PT Healthy		-3.65996	1.71247	PT S2
-5.53088	1.33065	PT Healthy		-4.1559	2.45447	PT S2
-6.00345	-3.32296	PT Injured		-3.01801	2.78793	PT S2
-5.62254	-3.39788	PT Injured		-4.89675	-2.81046	PT S1
-5.02023	2.90085	PT Healthy		-3.75659	2.85609	PT S2
-5.83194	-4.01645	PT Injured		-3.88419	2.97995	PT S2
-5.679	-3.43558	PT Injured		-1.41119	6.28017	PT S3
-5.20846	-2.79787	PT Injured		-3.99462	1.65939	PT S2
-4.17403	1.87781	PT Healthy		-3.97386	1.89279	PT S2
-3.80561	1.26082	PT Healthy		-4.23311	2.0993	PT S2
-4.51447	-0.245641	PT Healthy		-1.74286	6.96442	PT S3
-4.78619	1.97798	PT Healthy		-4.10383	3.46835	PT S2
-4.76339	-1.04317	PT Healthy		-5.23952	-2.50445	PT S1
-4.06467	1.32976	PT Healthy		-4.44866	0.25626	PT S2
-8.13091	-2.91296	PT Cycling		-4.09086	2.3512	PT S2
-5.56866	-0.964362	PT Healthy		-3.73203	4.22517	PT S2
-5.39719	2.42059	PT Healthy		-3.85196	4.21835	PT S2
-8.01545	-2.9943	PT Cycling		-4.00246	2.04676	PT S2
-5.61178	-3.34938	PT Injured		-5.52662	-3.39637	PT S1
-5.83566	2.57522	PT Healthy		-1.99568	3.73905	PT S2
-6.20846	0.450866	PT Healthy		-3.53156	2.54915	PT S2
-6.36428	1.79333	PT Healthy		-3.93357	3.59113	PT S2
-7.72091	-3.61874	PT Cycling		-3.75317	1.5458	PT S2
-5.92231	-0.656359	PT Healthy		-3.93327	1.51758	PT S2
-3.8084	1.51942	PT Healthy		-4.18027	2.954	PT S2
-6.60788	-4.44668	PT Inflammatory		-2.28507	7.3006	PT S3
-3.96298	-1.78938	PT Healthy		-2.12514	6.47805	PT S3
-5.9002	-0.434508	PT Healthy		-4.1438	1.1454	PT S2
-4.46288	-1.06661	PT Healthy		6.55809	-2.82781	PT Inflammatory
-7.14236	-4.24311	PT Inflammatory		-4.6718	0.931315	PT S2
-5.99439	1.92485	PT Healthy		-1.46059	7.45865	PT S3
-5.3291	3.26035	PT Healthy		-5.39558	-2.47259	PT S1
-5.72097	-3.79722	PT Injured		-4.51762	2.13537	PT S2
-4.28259	1.65117	PT Healthy		-3.4499	-3.85867	PT S1
-8.19449	-2.86205	PT Cycling		-2.62293	5.92458	PT S3
-4.81973	-2.19946	PT Healthy		-4.43218	-2.82601	PT S1
-5.47305	2.01265	PT Healthy		-2.37098	7.20239	PT S3
-8.02926	-2.97943	PT Cycling		-3.41714	4.39726	PT S2
-6.39601	0.571161	PT Healthy		-5.24661	-2.77117	PT S1
-4.3905	0.847335	PT Healthy		-4.03076	3.43899	PT S2
-6.1767	2.05718	PT Healthy		-5.17111	-3.79231	PT S1
-6.00201	2.03557	PT Healthy		-5.17993	-3.71013	PT S1
-5.08032	0.557	PT Healthy		-1.98487	7.01274	PT S3
-7.01887	-4.19082	PT Inflammatory		-4.08992	-2.91908	PT S1
-3.66631	-1.53407	PT Healthy		-1.43267	3.75034	PT S3
-4.54306	1.54143	PT Healthy		-3.44766	3.79755	PT S2
-7.17694	-4.52168	PT Inflammatory		-4.51103	-3.48635	PT S1
-4.85622	-1.77536	PT Healthy		-4.04541	2.25872	PT S2
-6.78977	-4.39286	PT Inflammatory		-4.89263	-2.72082	PT S1
-5.4957	-0.766123	PT Healthy		-3.40549	2.49124	PT S2
-5.22647	0.295369	PT Healthy		-5.18744	-3.85046	PT S1
-4.95331	1.39108	PT Healthy		-1.37497	5.14389	PT S3
-6.09212	3.07184	PT Healthy		-3.77028	3.57413	PT S2
-4.61661	-1.2275	PT Healthy		-5.39568	-2.62884	PT S1
-7.91453	-3.07277	PT Cycling		-1.52847	3.87257	PT S3
-3.81208	-1.36624	PT Healthy		-3.50089	2.03382	PT S2
-5.80917	0.592963	PT Healthy		-5.59819	-2.61796	PT S1
-4.27038	-1.57907	PT Healthy		-2.06209	7.12345	PT S3
-5.01317	0.978822	PT Healthy		-5.05546	-2.39756	PT S1
-5.69387	-3.81334	PT Injured		-3.5018	1.81103	PT S2
-4.83594	1.69472	PT Healthy		-3.72209	-1.45026	PT S1
-6.44874	-4.54908	PT Inflammatory		-3.52997	3.70915	PT S2
-4.05784	1.48203	PT Healthy		-1.62641	7.62216	PT S3
-4.41371	1.5041	PT Healthy		-4.25986	-3.18237	PT S1
-4.96628	-2.01782	PT Healthy		-5.20022	-2.98631	PT S1
-3.85641	-1.18012	PT Healthy		-1.67714	7.1898	PT S3
-4.28221	-0.0471653	PT Healthy		-3.30177	2.76318	PT S2
-5.74608	1.27267	PT Healthy		-4.67257	-4.02468	PT S1
-5.89595	-0.251108	PT Healthy		-5.36999	-3.20587	PT S1
-6.23365	-4.03517	PT Injured		-3.86295	3.22464	PT S2
-5.27126	1.92056	PT Healthy		-1.81256	6.74045	PT S3
-3.76513	-0.945668	PT Healthy		-5.31471	-2.78554	PT S1
-4.25784	-0.732396	PT Healthy		-4.51947	-4.43983	PT S1
-6.15168	-3.60389	PT Injured		-3.44087	3.85335	PT S2
-3.97716	-1.26102	PT Healthy		-1.42022	7.51568	PT S3
-6.14633	-0.278988	PT Healthy		-4.06397	-2.82601	PT S1
-6.24826	2.98443	PT Healthy		-4.37909	2.02424	PT S2
-3.86479	-1.11675	PT Healthy		-1.32506	7.28753	PT S3
-5.54524	-3.51935	PT Injured		-3.79615	1.04354	PT S2
-4.94059	-0.0268425	PT Healthy		-5.52004	-2.9577	PT S1
-5.69948	-0.14685	PT Healthy		-4.20899	1.40994	PT S2
-6.06337	1.0198	PT Healthy		-5.34475	-2.75957	PT S1
-5.49228	-3.34734	PT Injured		-5.53003	-3.05127	PT S1
-4.02995	-2.03827	PT Healthy		-3.60582	3.24266	PT S2
-4.88469	1.1408	PT Healthy		-4.23076	-3.02366	PT S1
-6.0658	-3.58686	PT Injured		-4.38578	-1.8782	PT S1
-8.00269	-2.97848	PT Cycling		-2.5879	4.09552	PT S2
-6.13308	-0.2734	PT Healthy		-1.44076	7.46546	PT S3
-5.34638	0.290041	PT Healthy		-5.04655	-2.25731	PT S1
-6.29417	2.10782	PT Healthy		-1.42388	7.20127	PT S3
-4.12705	-1.50923	PT Healthy		-4.82568	-3.35587	PT S1
-7.32463	-4.48699	PT Inflammatory		-3.8088	4.49755	PT S2
-4.16686	-0.658664	PT Healthy		-5.19016	-2.41479	PT S1
-6.69066	-4.18145	PT Inflammatory		-4.12704	1.31771	PT S2
-4.88127	1.5668	PT Healthy		-3.9333	1.41757	PT S2
-5.54652	1.20106	PT Healthy		-3.67486	-2.13682	PT S1
-4.29549	-0.526072	PT Healthy		-2.96134	3.52308	PT S2
-5.64153	-3.03465	PT Injured		-5.44118	-3.16391	PT S1
-4.47495	3.08211	PT Healthy		-4.09959	2.8259	PT S2
-6.08989	-0.33539	PT Healthy		-4.47206	-2.4659	PT S1
-4.71238	2.07044	PT Healthy		-4.51577	-1.14108	PT S1
-5.85263	-4.16654	PT Injured		-0.293303	6.61871	PT S3
-5.24723	-0.499038	PT Healthy		-2.38173	7.25764	PT S3
-8.22307	-2.83952	PT Cycling		-2.49806	7.41284	PT S3
-8.17453	-2.87563	PT Cycling		-1.11751	6.85318	PT S3
-4.35209	-1.00256	PT Healthy		-5.01462	-2.22719	PT S1
-5.66061	0.936183	PT Healthy		-5.5233	-3.02995	PT S1
-4.89095	-2.12463	PT Healthy		-4.43037	-2.04822	PT S1
-4.33117	-0.707269	PT Healthy		-2.42203	7.5858	PT S3
-6.38676	1.77713	PT Healthy		-5.00459	-2.54512	PT S1
-6.23009	1.04149	PT Healthy		-3.86107	4.40683	PT S2
-5.91985	-2.52104	PT Injured		-3.61745	2.87362	PT S2
-5.50311	-0.702668	PT Healthy		-3.2722	5.57242	PT S3
-4.15822	1.5423	PT Healthy		-1.29513	7.31354	PT S3
-4.70725	0.524138	PT Healthy		-2.62604	3.9337	PT S2
-6.4607	0.396772	PT Healthy		-4.22961	1.84762	PT S2
-6.33944	2.63198	PT Healthy		-4.00625	-1.53671	PT S1
-5.82686	-3.97104	PT Injured		-4.43787	-4.5842	PT S1
-6.71093	-4.80287	PT Inflammatory		-4.22861	-2.10389	PT S1
-5.82698	-3.47306	PT Injured		-2.31884	7.13173	PT S3
-6.07127	-3.50901	PT Injured		-4.21951	2.97245	PT S2
-5.93552	-4.07355	PT Injured		-4.88795	-2.48353	PT S1
-5.86426	-3.02112	PT Injured		-4.97964	-1.97219	PT S1
-4.57625	-0.329189	PT Healthy		-4.00155	4.18465	PT S2
-6.53024	-3.74421	PT Inflammatory		-4.05904	-4.03325	PT S1
-3.80476	-1.20392	PT Healthy		-4.73656	-1.66235	PT S1
-7.14707	-4.44328	PT Inflammatory		-5.36746	-3.87392	PT S1
-4.18923	-1.87481	PT Healthy		-4.35275	1.05655	PT S2
-5.43225	-3.25194	PT Injured		-4.8405	-1.73054	PT S1
-5.37293	1.39596	PT Healthy		-3.35508	1.83084	PT S2
-6.10674	-3.64057	PT Injured		-4.8868	-1.25096	PT S1
-3.76603	-0.955341	PT Healthy		-4.09376	1.22797	PT S2
-5.23607	3.35666	PT Healthy		-4.12684	2.11942	PT S2
-6.06198	-0.367827	PT Healthy		-5.42869	-2.83552	PT S1
-6.50461	-4.54413	PT Inflammatory		-5.21282	-2.49038	PT S1
-5.35989	2.51355	PT Healthy		-3.80763	3.40333	PT S2
-4.98065	3.41651	PT Healthy		-3.66611	3.68354	PT S2
-5.85953	-4.20713	PT Injured		-0.303917	6.8862	PT S3
-6.04503	2.29257	PT Healthy		-1.22278	6.95549	PT S3
-7.11015	-4.2293	PT Inflammatory		-1.85588	2.1243	PT S2
-6.13437	-2.62598	PT Injured		-4.08405	1.18852	PT S2
-4.39205	-2.08364	PT Healthy		-4.30996	-0.279189	PT S1
-3.80648	-1.18194	PT Healthy		-4.76047	-1.24989	PT S1
-5.78674	-3.87346	PT Injured		-3.56781	3.78241	PT S2
-8.2438	-2.82531	PT Cycling		-4.00038	3.56651	PT S2
-6.50482	-3.97085	PT Inflammatory		-2.53766	7.25498	PT S3
-4.29576	-0.71588	PT Healthy		-3.95698	1.32849	PT S2
-5.49169	-1.38223	PT Healthy		-4.62961	3.41717	PT S2
-6.84986	-4.25811	PT Inflammatory		-5.27503	-1.56885	PT S1
-5.9405	3.19579	PT Healthy		-0.897937	7.04134	PT S3
-4.10987	1.29329	PT Healthy		-0.403197	6.96179	PT S3
-4.16575	1.35857	PT Healthy		-5.45108	-2.97782	PT S1
-5.94745	-2.81853	PT Injured		-5.17813	-2.78952	PT S1
-4.60541	-0.339841	PT Healthy		-4.12515	3.71845	PT S2
-5.93353	-3.83308	PT Injured		-3.62896	3.62776	PT S2
-6.06569	-3.31927	PT Injured		-4.01886	2.13594	PT S2
-4.22279	1.59008	PT Healthy		-3.67573	-2.07945	PT S1
-4.13718	-0.406381	PT Healthy		-4.24629	4.58801	PT S2
-7.20853	-4.65821	PT Inflammatory		-1.5993	6.39471	PT S3
-6.01677	-3.29488	PT Injured		-0.933122	6.86477	PT S3
-5.94364	2.23861	PT Healthy		-4.13799	1.51877	PT S2
-6.00363	-0.350995	PT Healthy		-4.95892	-4.25827	PT S1
-5.70584	1.89065	PT Healthy		-3.85854	3.8556	PT S2
-5.85413	-3.96007	PT Injured		-5.41069	-2.11304	PT S1
-6.10027	2.4421	PT Healthy		-5.34773	-3.55032	PT S1
-6.43019	-0.243337	PT Healthy		-3.39511	3.55957	PT S2
-6.27569	-3.99233	PT Injured		-1.316	6.62538	PT S3
-5.57087	0.864375	PT Healthy		-4.31216	3.3397	PT S2
-4.36084	-1.64712	PT Healthy		-3.41788	4.02735	PT S2
-4.54671	-0.499925	PT Healthy		-4.34247	-4.43503	PT S1
-7.38351	-4.41712	PT Inflammatory		-1.52829	5.81217	PT S3
-4.33508	-0.98122	PT Healthy		-4.23902	-3.23683	PT S1
-5.70221	1.50534	PT Healthy		-4.9197	-3.78817	PT S1
-5.75982	-3.67897	PT Injured		-4.0617	3.16532	PT S2
-6.4179	0.456841	PT Healthy		-3.63945	2.30571	PT S2
-5.59438	-3.02132	PT Injured		-5.44057	-2.94039	PT S1
-3.96723	-1.08628	PT Healthy		-4.44651	0.40908	PT S2
-6.00294	2.10295	PT Healthy		-4.60331	-4.2911	PT S1
-4.16902	-1.95321	PT Healthy		-4.30523	-2.81269	PT S1
-4.75152	1.6934	PT Healthy		-2.4375	7.48126	PT S3
-4.21449	-0.509834	PT Healthy		-3.85773	2.25116	PT S2
-5.64342	2.01274	PT Healthy		-3.62267	0.388214	PT S2
-5.44728	-3.25315	PT Injured		-0.464595	6.66349	PT S3
-7.15728	-4.37558	PT Inflammatory		-3.77359	4.10625	PT S2
-5.46124	-0.919167	PT Healthy		-4.69911	-4.08902	PT S1
-4.01936	-0.62249	PT Healthy		-3.84869	3.87538	PT S2
-5.26389	1.0107	PT Healthy		-3.59607	1.60063	PT S2
-6.29535	2.40066	PT Healthy		-4.52381	0.923122	PT S2
-4.69584	0.850988	PT Healthy		-4.37885	-0.620168	PT S1
-4.37379	1.90289	PT Healthy		-3.60437	2.6533	PT S2
-5.42598	-3.23353	PT Injured		-4.23307	-2.11598	PT S1
-5.79228	2.04922	PT Healthy		-3.66079	1.7037	PT S2
-8.04964	-2.94794	PT Cycling		-3.42871	3.91276	PT S2
-4.73669	1.37072	PT Healthy		-3.99215	-3.12274	PT S1
-4.70575	0.976871	PT Healthy		-3.6101	5.93166	PT S2
-6.42457	-0.370591	PT Healthy		-2.01476	5.985	PT S3
-7.11464	-4.12661	PT Inflammatory		-2.13432	7.44126	PT S3
-7.16511	-4.65822	PT Inflammatory		-3.95549	1.30133	PT S2
-7.34297	-4.28645	PT Inflammatory		-4.91679	-3.3545	PT S1
-7.01058	-4.37934	PT Inflammatory		-3.29817	3.81362	PT S2
-5.69544	-3.32123	PT Injured		-5.17882	-2.50064	PT S1
-5.82982	2.33217	PT Healthy		-3.82163	4.56914	PT S2
-5.56703	-2.79628	PT Injured		-4.80885	-2.7975	PT S1
-4.68795	-0.844182	PT Healthy		-4.72646	-3.77341	PT S1
-4.83212	-2.37284	PT Injured		-5.62137	-3.27419	PT S1
-6.04898	-0.516778	PT Healthy		-5.18003	-2.99505	PT S1
-5.78243	1.25598	PT Healthy		-2.86498	3.18668	PT S2
-4.49381	-0.38966	PT Healthy		-3.67093	-2.02646	PT S1
-6.23121	2.41548	PT Healthy		-4.85449	-3.09232	PT S1
-6.02207	-3.51566	PT Injured		-4.0753	3.34147	PT S2
-3.84945	-1.07504	PT Healthy		-4.6292	-2.04357	PT S1
-3.77008	-1.12488	PT Healthy		-3.83276	-4.0031	PT S1
-5.88859	1.54586	PT Healthy		-3.78065	-4.08823	PT S1
-6.66709	-4.25316	PT Inflammatory		-5.43716	-3.43101	PT S1
-6.06843	2.24468	PT Healthy		-3.01669	3.80583	PT S2
-5.14264	-2.68817	PT Injured		-1.22603	4.83235	PT S3
-5.56255	3.50583	PT Healthy		-5.40032	-3.48162	PT S1
-5.88387	-4.26572	PT Injured		-1.32051	6.36917	PT S3
-3.99579	-0.799799	PT Healthy		-1.02828	6.79288	PT S3
-7.20587	-4.51355	PT Inflammatory		-3.80383	3.18318	PT S2
-6.0171	-3.40031	PT Injured		-2.60314	7.47066	PT S3
-4.32909	-0.850108	PT Healthy		-3.77881	-3.70396	PT S1
-5.74587	-0.121372	PT Healthy		-3.9964	3.10745	PT S2
-3.96073	-0.661553	PT Healthy		-4.8727	-4.37854	PT S1
-6.08711	2.63635	PT Healthy		-3.76919	4.39366	PT S2
-5.41187	0.287213	PT Healthy		-3.93585	1.48281	PT S2
-6.09993	-4.12174	PT Injured		-4.14739	2.85532	PT S2
-5.91462	-3.6808	PT Injured		-4.862	-1.87709	PT S1
-6.79181	-4.64589	PT Inflammatory		-4.52248	-4.80924	PT S1
-4.08224	-2.03164	PT Healthy		-3.30738	0.728533	PT S2
-7.12955	-4.71009	PT Inflammatory		-5.32355	-3.14264	PT S1
-5.56237	2.00618	PT Healthy		-1.15617	6.97897	PT S3
-5.90314	-2.97105	PT Injured		-4.49853	-3.0979	PT S1
-5.95563	-4.27087	PT Injured		-3.79982	2.00555	PT S2
-6.19989	2.00196	PT Healthy		-3.7515	3.24158	PT S2
-5.79839	-3.91192	PT Injured		-4.72635	-1.5528	PT S1
-5.9253	-4.23824	PT Injured		-4.7407	-2.86005	PT S1
-5.76265	3.13191	PT Healthy		-3.93311	2.89826	PT S2
-5.08368	2.65534	PT Healthy		-3.49376	5.1928	PT S2
-4.66471	-0.275438	PT Healthy		-4.02671	1.32673	PT S2
-7.00425	-4.58346	PT Inflammatory		-4.20216	1.74322	PT S2
-4.91755	0.313525	PT Healthy		-2.27011	7.63832	PT S3
-5.53375	-1.10958	PT Healthy		-1.31644	5.1944	PT S3
-8.20169	-2.85583	PT Cycling		-4.62695	0.534592	PT S2
-5.98488	-0.566325	PT Healthy		-4.10434	-4.96109	PT S1
-4.29612	2.00139	PT Healthy		-0.610097	6.94193	PT S3
-5.04135	0.887479	PT Healthy		-4.08832	2.44667	PT S2
-8.21543	-2.84516	PT Cycling		-5.60595	-3.20189	PT S1
-5.99689	-2.36594	PT Injured		-2.20695	6.6227	PT S3
-4.07393	-2.09733	PT Healthy		-5.2689	-3.17392	PT S1
-4.26539	1.82189	PT Healthy		-5.68547	-2.87799	PT S1
-4.11418	-0.466346	PT Healthy		-1.66589	5.89093	PT S3
-6.58959	-4.50665	PT Inflammatory		-5.10797	-2.05615	PT S1
-5.2106	2.32855	PT Healthy		-4.78173	-2.5857	PT S1
-5.9226	-3.43445	PT Injured		-5.10837	-3.53005	PT S1
-6.31226	-1.92268	PT Injured		-2.94198	7.31884	PT S3
-6.47014	-4.58973	PT Inflammatory		-5.46059	-3.08319	PT S1
-5.84868	1.85032	PT Healthy		-4.7188	-2.41558	PT S1
-7.09917	-4.04385	PT Inflammatory		-5.21831	-2.65552	PT S1
-5.03106	0.604695	PT Healthy		-4.4091	0.82808	PT S2
-4.01945	-2.04054	PT Healthy		-0.888123	6.96593	PT S3
-5.87885	-3.45722	PT Injured		-4.19137	4.05563	PT S2
-5.94634	-4.07387	PT Injured		-1.74714	7.19922	PT S3
-6.27808	2.33127	PT Healthy		-4.39412	-3.92073	PT S1
-5.35557	-0.165935	PT Healthy		-4.30549	3.98672	PT S2
-5.02434	2.40272	PT Healthy		-4.80812	-1.87308	PT S1
-5.98728	-4.30015	PT Injured		-4.57508	-0.595849	PT S1
-4.21551	1.81938	PT Healthy		-4.94736	-2.76415	PT S1
-7.24113	-4.41126	PT Inflammatory		-3.75987	4.96859	PT S2
-4.61989	-0.488995	PT Healthy		-5.23575	-2.35214	PT S1
-5.78936	-0.0532173	PT Healthy		-5.59651	-2.83714	PT S1
-3.82563	-0.992185	PT Healthy		-5.33985	-2.52853	PT S1
-5.97675	-3.51582	PT Injured		-3.82017	2.00688	PT S2
-4.39284	-0.701042	PT Healthy		-2.41454	7.44543	PT S3
-4.408	-0.456476	PT Healthy		-3.32443	4.21978	PT S2
-4.93579	-0.895704	PT Healthy		-2.56144	3.90617	PT S2
-6.71087	-4.1281	PT Inflammatory		-4.212	-2.17278	PT S1
-6.49155	-0.20612	PT Healthy		-1.03452	7.31711	PT S3
-4.92524	0.45932	PT Healthy		-3.89363	1.08547	PT S2
-5.57475	-3.24853	PT Injured		-5.28627	-2.81994	PT S1
-4.76135	1.88528	PT Healthy		-5.22536	-3.93282	PT S1
-5.38302	-0.143914	PT Healthy		-1.48007	5.38635	PT S3
-6.13812	-0.299331	PT Healthy		-5.1564	-3.97433	PT S1
-3.85442	-1.15014	PT Healthy		-2.53221	7.10247	PT S3
-7.15738	-4.72619	PT Inflammatory		-4.95554	-1.89008	PT S1
-4.9568	-1.78003	PT Healthy		-2.07038	4.90579	PT S3
-5.92129	-4.20423	PT Injured		-4.72374	-1.47441	PT S1
-6.07113	2.6156	PT Healthy		-3.79792	2.47985	PT S2
-4.06396	-0.744761	PT Healthy		-4.23103	-1.92717	PT S1
-4.02159	-0.999941	PT Healthy		-4.92939	-1.9806	PT S1
-5.20943	2.06687	PT Healthy		-1.17406	4.75632	PT S3
-6.08484	1.92337	PT Healthy		-4.0552	3.76909	PT S2
-5.19332	3.35388	PT Healthy		-4.91333	-2.02586	PT S1
-3.90956	-0.983626	PT Healthy		-3.90345	5.04875	PT S2
-6.27261	-0.293835	PT Healthy		-0.740233	6.64246	PT S3
-4.05063	-0.714692	PT Healthy		-3.99333	2.64286	PT S2
-5.55119	0.43863	PT Healthy		-2.77484	7.03932	PT S3
-6.18586	1.67815	PT Healthy		-2.40909	3.51866	PT S2
-5.76261	-3.52677	PT Injured		-5.23731	-2.54588	PT S1
-6.19442	-4.39961	PT Inflammatory		6.79782	-2.42829	PT Inflammatory
-6.102	2.47685	PT Healthy		-5.05722	-2.8467	PT S1
-4.66102	-1.94783	PT Healthy		-3.74349	3.95175	PT S2
-7.24808	-4.72267	PT Inflammatory		-2.54633	3.78755	PT S2
-6.21596	-4.13012	PT Injured		-4.90949	-2.11383	PT S1
-6.0983	-3.4524	PT Injured		-3.99124	-2.7331	PT S1
-6.00281	-4.23996	PT Injured		-3.16923	3.01537	PT S2
-7.19155	-4.70749	PT Inflammatory		-5.26754	-2.6619	PT S1
-7.37531	-4.38327	PT Inflammatory		-1.70222	6.48869	PT S3
-5.46402	-3.21665	PT Injured		-5.05391	-3.72831	PT S1
-5.8734	-4.13671	PT Injured		-3.74406	3.84678	PT S2
-6.40295	-0.213253	PT Healthy		-4.11948	2.19896	PT S2
-7.2307	-4.73461	PT Inflammatory		-4.64934	-2.32966	PT S1
-6.05046	-3.67727	PT Injured		-5.00148	-2.22045	PT S1
-4.02667	1.68066	PT Healthy		-4.00173	3.00014	PT S2
-6.85244	-4.33927	PT Inflammatory		-5.52273	-2.79845	PT S1
-5.50979	0.269719	PT Healthy		-3.23655	1.55129	PT S2
-5.79596	3.47822	PT Healthy		-3.60645	4.62171	PT S2
-6.27936	-0.343102	PT Healthy		-4.11187	-2.17057	PT S1
-6.23883	-0.356387	PT Healthy		-5.22567	-2.57657	PT S1
-5.86504	-4.00585	PT Injured		-5.52774	-2.90737	PT S1
-4.66315	2.85968	PT Healthy		-5.48478	-2.89497	PT S1
-4.45576	-0.523645	PT Healthy		-1.23066	6.24176	PT S3
-5.77898	2.53874	PT Healthy		-5.11907	-2.38286	PT S1
-5.84748	-3.72164	PT Injured		-5.12415	-3.45582	PT S1
-5.2088	-2.79777	PT Injured		-2.59845	3.8032	PT S2
-4.41477	-0.345474	PT Healthy		-4.12079	0.0513773	PT S2
-5.04008	-0.213222	PT Healthy		-3.69572	5.60665	PT S2
-6.2277	2.25524	PT Healthy		-4.03354	4.34545	PT S2
-6.0786	2.1119	PT Healthy		-2.07612	6.62515	PT S3
-6.37309	2.22999	PT Healthy		-5.33536	-3.02668	PT S1
-5.7898	-3.85898	PT Injured		-0.038879	6.73407	PT S3
-5.82776	-3.99873	PT Injured		-4.74269	-4.16114	PT S1
-4.59418	1.50487	PT Healthy		-2.25874	6.92874	PT S3
-4.62617	-1.83177	PT Healthy		-3.71845	3.65823	PT S2
-6.10668	2.04748	PT Healthy		-2.38601	3.6334	PT S2
-5.7772	-3.0085	PT Injured		1.74755	-3.77084	PT Cycling
-5.80897	2.03128	PT Healthy		-3.99794	1.77095	PT S2
-4.53774	-2.0433	PT Healthy		-3.24363	1.74693	PT S2
-5.6701	-3.46415	PT Injured		-2.13372	6.76984	PT S3
-4.9166	1.37569	PT Healthy		-4.47567	-3.43122	PT S1
-4.29656	-1.65417	PT Healthy		-2.08981	3.37065	PT S2
-3.9219	-0.970626	PT Healthy		-4.70756	-0.948068	PT S1
-5.53245	2.34751	PT Healthy		-5.00386	-1.96962	PT S1
-4.811	-0.402131	PT Healthy		-4.17414	-3.03307	PT S1
-5.38048	0.303427	PT Healthy		-2.15743	3.83431	PT S3
-4.6227	1.17514	PT Healthy		-4.8395	-2.40575	PT S1
-5.92318	3.09981	PT Healthy		-4.86611	-3.68366	PT S1
-5.31265	1.06134	PT Healthy		-4.15078	0.801479	PT S2
-6.45651	-4.15177	PT Inflammatory		-2.4871	7.00202	PT S3
-5.53035	-1.06948	PT Healthy		-4.95657	-1.61364	PT S1
-4.36458	-1.55569	PT Healthy		-4.96639	-2.62328	PT S1
-5.78397	-3.05715	PT Injured		-0.921093	6.92588	PT S3
-5.99841	-3.74967	PT Injured		-4.2183	1.20958	PT S2
-5.01067	1.64912	PT Healthy		-1.81313	4.76342	PT S3
-4.51748	1.26019	PT Healthy		-2.6917	7.46784	PT S3
-6.78421	-4.75853	PT Inflammatory		-4.4658	2.4173	PT S2
-3.86142	-1.29477	PT Healthy		-4.56794	-2.73799	PT S1
-5.97581	-2.53725	PT Injured		-5.18233	-3.0697	PT S1
-5.18342	0.543177	PT Healthy		-3.96519	-2.8568	PT S1
-7.3517	-4.41262	PT Inflammatory		-5.33513	-2.70592	PT S1
-5.25487	2.08581	PT Healthy		-4.47638	-2.15469	PT S1
-5.69806	2.35677	PT Healthy		-3.84694	3.53532	PT S2
-4.51738	-2.21548	PT Healthy		-2.74784	7.42492	PT S3
-5.31261	2.11234	PT Healthy		-5.40473	-2.80074	PT S1
-4.47803	1.93103	PT Healthy		-4.69072	-3.31672	PT S1
-6.92013	-4.71131	PT Inflammatory		-5.22625	-2.23594	PT S1
-7.35959	-4.43529	PT Inflammatory		-4.31484	-2.89746	PT S1
-5.42476	0.297497	PT Healthy		-5.43164	-3.14053	PT S1
-6.75929	-4.85498	PT Inflammatory		-3.66705	3.9287	PT S2
-5.67854	-3.50768	PT Injured		-5.12832	-2.76151	PT S1
-6.75432	-4.74132	PT Inflammatory		-5.6343	-2.78071	PT S1
-5.91103	-3.75516	PT Injured		-3.8292	3.56141	PT S2
-5.099	-2.59508	PT Injured		-4.27943	-3.01637	PT S1
-5.18148	1.41803	PT Healthy		-5.07455	-2.17039	PT S1
-6.06783	2.64801	PT Healthy		-3.62264	5.26609	PT S2
-7.29138	-4.49197	PT Inflammatory		-3.9035	3.06742	PT S2
-7.34915	-4.40255	PT Inflammatory		-3.47819	3.68386	PT S2
-6.7634	-4.82368	PT Inflammatory		-3.89844	3.53773	PT S2
-5.52253	-3.12627	PT Injured		-4.12348	3.73441	PT S2
-6.23904	-4.58153	PT Inflammatory		-4.02883	3.41792	PT S2
-4.08723	1.41843	PT Healthy		-4.01524	1.43086	PT S2
-6.32243	-4.36801	PT Inflammatory		-4.1777	-4.81187	PT S1
-7.22153	-4.72576	PT Inflammatory		-4.02183	1.86518	PT S2
-5.03005	0.723403	PT Healthy		-4.849	-2.43839	PT S1
-6.20573	-3.8822	PT Injured		-4.91414	-1.71124	PT S1
-5.02789	1.19655	PT Healthy		-4.6542	-2.69113	PT S1
-6.86795	-4.51117	PT Inflammatory		-1.50108	7.54001	PT S3
-6.11226	3.14179	PT Healthy		-3.71793	1.99748	PT S2
-7.30771	-4.49296	PT Inflammatory		-4.77198	-2.39979	PT S1
-6.002	-0.253922	PT Healthy		-2.94945	7.19101	PT S3
-6.83094	-4.76229	PT Inflammatory		-1.59925	7.36801	PT S3
-5.00804	0.289695	PT Healthy		-3.34567	1.41226	PT S2
-5.75599	2.29281	PT Healthy		-1.7696	7.28029	PT S3
-4.92884	0.113988	PT Healthy		-2.09897	7.5045	PT S3
-6.32263	-3.66834	PT Injured		-3.86136	-3.85932	PT S1
-5.19935	0.491261	PT Healthy		-1.43527	7.28694	PT S3
-6.30709	2.70789	PT Healthy		-4.89154	-3.5321	PT S1
-5.43637	0.639683	PT Healthy		-4.52225	-3.68861	PT S1
-7.21473	-4.51906	PT Inflammatory		-4.74595	-4.39549	PT S1
-6.47713	-4.52115	PT Inflammatory		-5.31103	-2.23464	PT S1
-5.32887	0.507103	PT Healthy		-2.69692	4.26513	PT S2
-7.08746	-4.72651	PT Inflammatory		-3.73959	3.63597	PT S2
-5.90005	-4.08938	PT Injured		-3.47242	3.77736	PT S2
-6.56148	-4.6543	PT Inflammatory		-3.73908	0.264831	PT S2
-6.92145	-4.53763	PT Inflammatory		-1.07217	7.24974	PT S3
-4.95648	0.237567	PT Healthy		-0.529776	6.12967	PT S3
-6.84379	-4.73007	PT Inflammatory		-1.79635	6.02224	PT S3
-4.80258	0.0817791	PT Healthy		-4.3539	0.868713	PT S2
-4.52891	0.605064	PT Healthy		-4.19266	-0.842752	PT S1
-5.55312	-2.85693	PT Injured		-3.71681	4.74637	PT S2
-4.9781	0.351786	PT Healthy		-4.80849	-2.20613	PT S1
-5.66705	2.03992	PT Healthy		-4.43682	-1.93843	PT S1
-5.09847	-2.46369	PT Injured		-2.96164	2.85292	PT S2
-7.18685	-4.713	PT Inflammatory		-0.272915	6.67888	PT S3
-6.50658	-4.55387	PT Inflammatory		-4.29272	-3.8803	PT S1
-4.88127	0.942556	PT Healthy		-0.893889	6.51859	PT S3
-6.18912	-0.286204	PT Healthy		-4.48989	-1.95293	PT S1
-6.74174	-4.76833	PT Inflammatory		-2.538	7.01438	PT S3
-6.62142	-4.62633	PT Inflammatory		-4.84923	-3.66978	PT S1
-4.48295	0.732074	PT Healthy		-4.03331	1.69194	PT S2
-6.15574	-0.407304	PT Healthy		-4.03689	-2.93708	PT S1
-5.58142	0.761532	PT Healthy		-5.79555	-3.37077	PT S1
-5.84205	-0.204226	PT Healthy		-4.8756	-3.49148	PT S1
-5.31379	-2.92183	PT Injured		-3.80032	-3.61691	PT S1
-6.36327	-4.48309	PT Inflammatory		-4.70902	-1.79775	PT S1
-5.81438	-4.21906	PT Injured		-5.30092	-3.06154	PT S1
-6.20539	-3.48122	PT Injured		-4.90889	-2.71302	PT S1
-6.26767	-4.47625	PT Inflammatory		-4.32302	1.90894	PT S2
-5.25588	1.96877	PT Healthy		-2.13993	3.23401	PT S2
-4.19908	-0.616355	PT Healthy		-5.3854	-3.36807	PT S1
-6.74214	-4.63034	PT Inflammatory		-1.76598	5.25668	PT S3
-5.93615	-4.1106	PT Injured		-4.77249	-4.33066	PT S1
-6.23493	-4.32662	PT Inflammatory		-3.32408	3.64296	PT S2
-5.79938	-3.86804	PT Injured		-4.13268	3.47635	PT S2
-6.50313	-4.4286	PT Inflammatory		-3.32636	4.0873	PT S2
-7.21839	-4.68276	PT Inflammatory		-1.80216	6.76074	PT S3
-4.85578	-1.4786	PT Healthy		-5.50206	-3.35369	PT S1
-6.06957	-4.24716	PT Injured		-3.83539	4.63207	PT S2
-4.84347	-0.935402	PT Healthy		-4.97897	-4.03402	PT S1
-6.12589	2.10477	PT Healthy		-1.1065	5.5621	PT S3
-7.21638	-4.50158	PT Inflammatory		-4.54146	-3.74176	PT S1
-6.23265	-4.37187	PT Inflammatory		-3.47438	4.17677	PT S2
-5.87463	2.86263	PT Healthy		-2.38776	2.66008	PT S2
-6.09567	2.10847	PT Healthy		-4.24502	-3.38519	PT S1
-3.96966	-0.601709	PT Healthy		-1.69998	6.01965	PT S3
-6.08169	1.88377	PT Healthy		-4.38268	-1.63533	PT S1
-5.88712	2.19757	PT Healthy		-3.97232	3.77359	PT S2
-4.9605	0.906776	PT Healthy		-4.08803	3.41191	PT S2
-5.64301	0.945119	PT Healthy		-3.92083	2.80068	PT S2
-5.17047	0.768934	PT Healthy		-4.25672	-2.79447	PT S1
-5.5623	2.72596	PT Healthy		-3.99982	-2.72366	PT S1
-5.18514	0.843555	PT Healthy		-2.91346	6.93442	PT S3
-5.90749	-3.5731	PT Injured		-4.39685	-2.0587	PT S1
-6.20132	-0.28647	PT Healthy		-2.56744	6.94006	PT S3
-5.0109	1.16047	PT Healthy		-4.70488	-3.6146	PT S1
-5.81679	2.58966	PT Healthy		-3.57061	3.25059	PT S2
-6.4656	-4.63938	PT Inflammatory		-5.21028	-3.16332	PT S1
-6.11806	1.97859	PT Healthy		-4.50251	0.625527	PT S2
-6.28325	-4.40382	PT Inflammatory		-5.41749	-1.61503	PT S1
-3.75716	-1.6631	PT Healthy		-4.6244	-4.15124	PT S1
-4.26916	0.664488	PT Healthy		-1.47485	4.62983	PT S3
-5.98122	3.072	PT Healthy		-3.76373	3.90466	PT S2
-5.76402	0.952887	PT Healthy		-5.01468	-1.92014	PT S1
-5.94341	-3.98307	PT Injured		-0.991866	5.46799	PT S3
-6.57509	-4.53244	PT Inflammatory		-3.1506	3.38645	PT S2
-5.74707	0.587992	PT Healthy		-4.60874	-0.950128	PT S1
-5.24082	0.74212	PT Healthy		-3.08252	2.59775	PT S2
-5.84221	-3.95286	PT Injured		-3.85407	3.96511	PT S2
-6.62407	-4.73248	PT Inflammatory		-4.69493	-0.0233744	PT S1
-5.03998	-2.52714	PT Injured		-5.3643	-2.71646	PT S1
-5.07407	0.862411	PT Healthy		-2.1374	7.17191	PT S3
-4.09518	-2.01674	PT Healthy		-4.57743	-1.06681	PT S1
-5.71321	1.26162	PT Healthy		-4.55709	-4.03765	PT S1
-6.16019	2.27169	PT Healthy		-4.57284	-0.672072	PT S1
-6.57321	-4.46149	PT Inflammatory		-2.5239	1.51698	PT S2
-7.12426	-4.54329	PT Inflammatory		-4.59297	-3.68014	PT S1
-6.96521	-4.78801	PT Inflammatory		-5.06085	-2.16495	PT S1
-6.10422	-4.10879	PT Injured		-3.85932	2.85672	PT S2
-4.13161	1.19013	PT Healthy		-2.58563	6.88107	PT S3
-6.22916	-4.36344	PT Inflammatory		-2.7031	4.28051	PT S2
-4.2295	1.27131	PT Healthy		-5.12287	-2.64917	PT S1
-4.36719	0.505372	PT Healthy		-4.51784	0.680251	PT S2
-5.81062	-0.878845	PT Healthy		-4.02212	2.22869	PT S2
-5.83788	-0.182092	PT Healthy		-4.87577	-2.72802	PT S1
-5.81097	-4.18112	PT Injured		-4.05891	2.59229	PT S2
-5.84152	-4.07447	PT Injured		6.49517	1.83123	PT Injured
-6.85106	-4.76747	PT Inflammatory		-5.12206	-2.47346	PT S1
-5.36881	-2.89281	PT Injured		-5.00487	-3.36341	PT S1
-7.05729	-4.02676	PT Inflammatory		-1.18261	7.56319	PT S3
-5.57531	3.24336	PT Healthy		-3.51825	2.1281	PT S2
-5.38839	2.05766	PT Healthy		-3.30163	3.0248	PT S2
-4.95906	1.33906	PT Healthy		-4.50896	-3.0842	PT S1
-5.71771	0.954341	PT Healthy		-3.69547	-2.29493	PT S1
-5.80778	2.39254	PT Healthy		-5.32287	-2.84228	PT S1
-6.42242	-4.41118	PT Inflammatory		-3.73453	3.94737	PT S2
-4.23464	-0.851348	PT Healthy		-2.95642	3.26466	PT S2
-3.82068	1.67174	PT Healthy		-3.99689	3.82117	PT S2
-6.75763	-4.80349	PT Inflammatory		-3.76628	5.12443	PT S2
-4.94074	0.634838	PT Healthy		-3.55079	4.20406	PT S2
-5.09578	0.603619	PT Healthy		-1.60177	6.34913	PT S3
-7.19482	-4.71423	PT Inflammatory		-5.33501	-2.67097	PT S1
-6.31667	2.17596	PT Healthy		-5.42332	-1.97768	PT S1
-4.23489	0.669923	PT Healthy		-5.40889	-3.56343	PT S1
-4.95999	-0.0570244	PT Healthy		-5.49266	-2.14461	PT S1
-5.32251	2.01368	PT Healthy		-3.81122	3.31205	PT S2
-7.28023	-4.34055	PT Inflammatory		-5.3277	-2.81822	PT S1
-6.77954	-4.71823	PT Inflammatory		-4.62499	-3.0001	PT S1
-5.98251	-4.21067	PT Injured		-3.93947	2.81656	PT S2
-4.97912	0.427231	PT Healthy		-3.84053	2.74419	PT S2
-4.88919	2.10397	PT Healthy		-5.38599	-3.2925	PT S1
-5.56746	0.594353	PT Healthy		-3.83491	2.00869	PT S2
-5.13073	0.979821	PT Healthy		-4.51023	-3.07775	PT S1
-6.02419	2.24723	PT Healthy		-5.35381	-2.89265	PT S1
-6.63034	-4.59327	PT Inflammatory		-4.45265	-2.85144	PT S1
-6.50075	-4.60472	PT Inflammatory		-4.67009	-2.61975	PT S1
-5.38466	-0.646202	PT Healthy		-1.79938	5.54378	PT S3
-5.57399	-3.17859	PT Injured		-2.93379	3.92582	PT S2
-6.59523	-4.45797	PT Inflammatory		-4.34341	1.92448	PT S2
-5.32108	0.705607	PT Healthy		-4.4125	4.66822	PT S2
-5.62763	3.35298	PT Healthy		-2.25967	3.35622	PT S2
-5.66193	1.47259	PT Healthy		-4.97833	-2.42706	PT S1
-6.36897	-4.39643	PT Inflammatory		-4.35564	-1.66558	PT S1
-5.77176	0.584986	PT Healthy		-3.23337	3.27526	PT S2
-4.15011	-0.988241	PT Healthy		-2.29391	7.22496	PT S3
-6.46781	-4.55191	PT Inflammatory		-4.70922	-4.26999	PT S1
-5.90471	-4.29288	PT Injured		-4.78188	-2.50314	PT S1
-3.907	-0.936453	PT Healthy		-3.82197	1.48118	PT S2
-6.33255	-4.53412	PT Inflammatory		-5.4149	-2.6053	PT S1
-5.06076	0.218512	PT Healthy		-4.93204	-2.4824	PT S1
-6.31901	2.39378	PT Healthy		-5.36745	-3.11803	PT S1
-6.19237	2.04328	PT Healthy		-4.83289	-2.44939	PT S1
-6.13874	-4.1458	PT Injured		-5.43773	-2.6973	PT S1
-5.85234	-4.25269	PT Injured		-4.15354	-4.31164	PT S1
-3.87531	1.48347	PT Healthy		-3.72389	0.0724088	PT S2
-5.886	-4.17	PT Injured		-5.23849	-2.4148	PT S1
-6.62836	-4.54867	PT Inflammatory		-4.02801	1.58399	PT S2
-5.71337	1.65461	PT Healthy		-5.19962	-2.25567	PT S1
-5.74163	1.5915	PT Healthy		-5.53132	-3.29524	PT S1
-5.80734	1.84936	PT Healthy		-4.49772	-1.9985	PT S1
-5.01224	2.56942	PT Healthy		-4.55412	-1.75092	PT S1
-6.16224	1.79734	PT Healthy		-4.38207	-3.07648	PT S1
-5.91503	-3.04517	PT Injured		-5.26768	-2.9197	PT S1
-5.92697	1.84882	PT Healthy		-4.68586	-2.82951	PT S1
-6.93385	-4.67309	PT Inflammatory		-5.41336	-2.85906	PT S1
-5.06188	3.25646	PT Healthy		-5.62815	-3.17985	PT S1
-5.01322	1.05725	PT Healthy		-4.96791	-1.99831	PT S1
-5.74339	1.07021	PT Healthy		-3.04399	4.09592	PT S2
-5.0555	2.95961	PT Healthy		-5.35017	-2.92729	PT S1
-6.99958	-4.70302	PT Inflammatory		-2.28182	7.21953	PT S3
-7.34319	-4.45883	PT Inflammatory		-4.96673	-3.47782	PT S1
-6.20185	-4.13463	PT Injured		-2.40871	7.39374	PT S3
-6.54743	-4.62278	PT Inflammatory		-4.15767	-2.7516	PT S1
-7.24156	-4.44223	PT Inflammatory		-3.79591	-2.41545	PT S1
-5.06073	0.417721	PT Healthy		-3.76048	3.60602	PT S2
-4.36438	-1.44559	PT Healthy		-5.31039	-3.41794	PT S1
-5.58752	1.87577	PT Healthy		-3.80309	2.66285	PT S2
-5.43104	-3.15847	PT Injured		-4.9888	-3.54605	PT S1
-5.73591	0.517051	PT Healthy		-5.01952	-2.74063	PT S1
-5.82408	2.83959	PT Healthy		-4.54424	0.772547	PT S2
-4.76693	1.87267	PT Healthy		-2.16355	6.93869	PT S3
-5.51644	1.48688	PT Healthy		-4.52811	-1.67094	PT S1
-7.09533	-4.48627	PT Inflammatory		-3.84859	1.98182	PT S2
-7.1895	-4.59815	PT Inflammatory		-3.36211	2.84979	PT S2
-6.09432	-3.80444	PT Injured		-5.27651	-3.45072	PT S1
-4.71717	0.88067	PT Healthy		-3.36557	2.93061	PT S2
-5.87271	-3.03297	PT Injured		-4.84557	-2.20972	PT S1
-7.18315	-4.73348	PT Inflammatory		-3.95057	1.10748	PT S2
-6.14782	2.58846	PT Healthy		-3.79133	1.55622	PT S2
-5.74174	3.05721	PT Healthy		-2.24037	6.85524	PT S3
-6.12641	2.60255	PT Healthy		-1.91854	5.34351	PT S3
-5.1989	1.30918	PT Healthy		-4.67423	-4.09007	PT S1
-5.72556	2.93709	PT Healthy		-5.2478	-3.31913	PT S1
-7.14535	-4.61002	PT Inflammatory		-4.64432	-2.21242	PT S1
-5.71684	3.53112	PT Healthy		-4.39797	-3.14376	PT S1
-5.87359	-4.24433	PT Injured		-4.11056	2.68468	PT S2
-6.18111	-4.41649	PT Inflammatory		-2.64902	7.35118	PT S3
-5.89164	3.31235	PT Healthy		-4.75351	2.49136	PT S2
-5.11487	0.806265	PT Healthy		-3.80412	-3.34751	PT S1
-8.1162	-2.9164	PT Cycling		-3.74389	5.04091	PT S2
-5.01986	0.902978	PT Healthy		-4.97369	-2.90959	PT S1
-7.09172	-4.7445	PT Inflammatory		-3.66848	5.56659	PT S2
-6.02203	-4.29784	PT Injured		-5.45758	-2.4928	PT S1
-7.15077	-4.37159	PT Inflammatory		-4.38299	-2.06305	PT S1
-4.83069	-1.99828	PT Healthy		-2.86367	7.17881	PT S3
-4.13433	-1.84622	PT Healthy		-0.382758	6.42485	PT S3
-6.76308	-4.51884	PT Inflammatory		-3.70026	2.96049	PT S2
-5.29504	2.09174	PT Healthy		-1.64022	7.41104	PT S3
-6.42817	0.530311	PT Healthy		-3.22126	3.84061	PT S2
-6.47046	-4.49833	PT Inflammatory		-2.62723	7.5002	PT S3
-4.29388	1.69555	PT Healthy		-3.55608	1.46848	PT S2
-5.75591	-3.83683	PT Injured		-3.91687	4.36057	PT S2
-6.82562	-4.76552	PT Inflammatory		-4.32643	-0.235678	PT S1
-5.55373	3.06466	PT Healthy		-4.02035	2.10602	PT S2
-5.34019	2.19681	PT Healthy		-5.45295	-3.55861	PT S1
-4.52457	1.08449	PT Healthy		-5.14255	-2.56915	PT S1
-7.04112	-4.71336	PT Inflammatory		-3.78197	3.43475	PT S2
-6.55825	-4.63296	PT Inflammatory		-3.82141	1.81039	PT S2
-4.5507	1.16496	PT Healthy		-2.43798	6.1701	PT S3
-5.38857	1.48755	PT Healthy		-4.48053	4.30154	PT S2
-6.26733	-3.73865	PT Injured		-4.74047	-2.58338	PT S1
-4.09196	1.2097	PT Healthy		-3.87531	0.577096	PT S2
-4.96383	-2.37547	PT Injured		-3.42807	3.94908	PT S2
-5.56053	0.32122	PT Healthy		-2.13948	7.63309	PT S3
-4.82965	1.1243	PT Healthy		-3.72744	3.85158	PT S2
-5.93627	-4.03262	PT Injured		-4.70086	-4.01632	PT S1
-4.66942	3.13813	PT Healthy		-2.43	7.39572	PT S3
-4.96293	0.396035	PT Healthy		-3.59427	-3.21262	PT S1
-3.84302	-1.83135	PT Healthy		-3.0555	2.35973	PT S2
-4.36669	1.56772	PT Healthy		-4.20957	2.0193	PT S2
-5.61251	1.43657	PT Healthy		-2.87422	7.46471	PT S3
-4.81747	1.93339	PT Healthy		-2.61678	2.43053	PT S2
-3.94265	1.80138	PT Healthy		-4.30278	-2.71573	PT S1
-4.21489	1.63434	PT Healthy		-1.44126	4.61508	PT S3
-6.16836	-0.397828	PT Healthy		-5.22624	-2.78632	PT S1
-4.47237	0.938776	PT Healthy		-4.47271	1.07005	PT S2
-4.58885	1.50306	PT Healthy		-5.59924	-2.91495	PT S1
-5.54792	-0.802969	PT Healthy		-4.91479	-3.72569	PT S1
-4.79267	-1.6534	PT Healthy		6.756	-2.88627	PT Inflammatory
-3.97959	0.869937	PT Healthy		-5.08313	-4.20322	PT S1
-5.17667	0.337944	PT Healthy		-3.94886	1.40423	PT S2
-5.74584	-0.0568027	PT Healthy		-4.84322	-2.08354	PT S1
-3.65929	1.31676	PT Healthy		-5.31294	-2.64281	PT S1
-4.65366	-1.24678	PT Healthy		-4.84724	-2.60749	PT S1
-6.18947	2.71447	PT Healthy		-3.9456	2.99768	PT S2
-5.44326	-1.10798	PT Healthy		-3.85383	4.49678	PT S2
-4.78242	-1.52308	PT Healthy		-3.40421	3.01238	PT S2
-5.7035	1.90028	PT Healthy		-5.42204	-2.91871	PT S1
-6.4411	0.992031	PT Healthy		-3.65486	2.00583	PT S2
-5.64117	0.467488	PT Healthy		-4.4235	-1.19247	PT S1
-4.20978	1.63638	PT Healthy		-3.81831	4.00583	PT S2
-3.84501	-1.22231	PT Healthy		-5.26567	-3.05181	PT S1
-5.6999	3.39414	PT Healthy		-4.26112	1.91021	PT S2
-5.7695	-0.0636315	PT Healthy		-4.15697	1.47252	PT S2
-5.35648	0.762465	PT Healthy		-4.44435	-1.3137	PT S1
-5.71585	-0.922665	PT Healthy		-5.36826	-3.1536	PT S1
-4.53387	2.0078	PT Healthy		-5.74555	-3.0085	PT S1
-5.22958	-1.21082	PT Healthy		-3.22167	2.94424	PT S2
-5.79346	1.95554	PT Healthy		-3.09695	2.61822	PT S2
-3.95863	1.86431	PT Healthy		-3.76816	3.71313	PT S2
-5.72298	2.45819	PT Healthy		-5.38218	-3.13194	PT S1
-4.61662	1.63848	PT Healthy		-5.3374	-2.4749	PT S1
-4.75473	1.44808	PT Healthy		-2.55652	7.29118	PT S3
-4.43985	-0.503625	PT Healthy		-4.99332	-2.52111	PT S1
-3.8673	0.997376	PT Healthy		-2.68693	4.00665	PT S2
-5.6494	-0.196692	PT Healthy		-4.8752	-3.68251	PT S1
-4.6011	1.66646	PT Healthy		-3.99535	-0.85241	PT S1
-5.89874	-0.083363	PT Healthy		-4.55132	-0.690963	PT S1
-5.24229	0.312317	PT Healthy		-4.21303	3.37531	PT S2
-3.9503	1.67178	PT Healthy		-0.730321	6.84146	PT S3
-5.2386	0.1756	PT Healthy		-3.70968	5.03464	PT S2
-8.24643	-2.82392	PT Cycling		-4.06205	0.846363	PT S2
-5.47021	-0.967006	PT Healthy		-4.40417	4.23881	PT S2
-5.36383	0.218005	PT Healthy		-4.91168	-2.41057	PT S1
-4.80193	-2.01314	PT Healthy		-5.10275	-2.4474	PT S1
-5.35094	2.291	PT Healthy		-4.87984	-2.44224	PT S1
-4.09322	1.25431	PT Healthy		-3.61316	3.09445	PT S2
-4.49429	1.6948	PT Healthy		-4.19807	2.98193	PT S2
-5.01256	-1.89653	PT Healthy		-4.91582	-1.43899	PT S1
-3.8086	1.27371	PT Healthy		-4.90637	-3.11449	PT S1
-6.45078	2.52898	PT Healthy		-2.3775	7.37222	PT S3
-5.84714	1.05012	PT Healthy		-2.46429	6.37533	PT S3
-3.79113	-1.25227	PT Healthy		-4.47132	3.64756	PT S2
-6.31825	-0.353237	PT Healthy		-4.0832	-3.57762	PT S1
-4.30664	1.37479	PT Healthy		-4.5296	-3.46641	PT S1
-5.45309	0.285561	PT Healthy		-4.95434	-2.56509	PT S1
-6.73043	-4.61681	PT Inflammatory		-3.81126	4.40508	PT S2
-4.32628	1.10404	PT Healthy		-1.71513	6.86569	PT S3
-4.60945	1.53676	PT Healthy		-3.47209	3.35382	PT S2
-4.48805	2.15751	PT Healthy		-5.40007	-2.99054	PT S1
-4.22268	-1.804	PT Healthy		-3.80012	-3.11005	PT S1
-4.09168	-0.759263	PT Healthy		-3.6215	3.13344	PT S2
-5.10105	-1.80829	PT Healthy		-5.07567	-3.64286	PT S1
-4.11306	-0.59921	PT Healthy		-5.18387	-3.91232	PT S1
-5.19012	0.0873447	PT Healthy		-6.36835	-2.92746	PT S1
-3.82642	-1.27359	PT Healthy		-5.26132	-2.88571	PT S1
-6.50701	-3.85123	PT Inflammatory		-3.93381	2.81427	PT S2
-4.80041	2.58905	PT Healthy		-5.41124	-2.59411	PT S1
-6.51518	-4.05772	PT Inflammatory		-1.65346	5.52807	PT S3
-8.01136	-2.97844	PT Cycling		-3.76316	1.54966	PT S2
-4.49724	1.84583	PT Healthy		-4.9663	-2.89535	PT S1
-4.96361	3.02443	PT Healthy		-1.13132	-1.69937	PT S1
-4.33157	-0.685607	PT Healthy		-5.14953	-3.08599	PT S1
-4.95915	0.444582	PT Healthy		-5.11606	-4.11302	PT S1
-5.38334	0.576287	PT Healthy		-4.85811	-1.93796	PT S1
-5.98249	1.81525	PT Healthy		-3.74291	2.39351	PT S2
-5.04875	-0.800984	PT Healthy		-5.07224	-3.2111	PT S1
-6.10799	2.60363	PT Healthy		-4.81388	-3.74258	PT S1
-5.02467	3.1058	PT Healthy		-4.08437	3.31915	PT S2
-4.02396	1.00375	PT Healthy		-4.62863	0.962383	PT S2
-6.57406	-4.07306	PT Inflammatory		-3.49671	2.12614	PT S2
-6.41711	-4.46484	PT Inflammatory		-5.42859	-2.85614	PT S1
-5.34667	0.403915	PT Healthy		-4.54681	-2.7893	PT S1
-4.35091	1.55521	PT Healthy		-4.23131	-3.16089	PT S1
-5.8458	1.3549	PT Healthy		-4.90623	-4.19386	PT S1
-5.19853	0.433578	PT Healthy		-2.64461	4.14226	PT S2
-4.44904	1.00709	PT Healthy		-3.91968	3.83258	PT S2
-5.169	1.82591	PT Healthy		-3.6135	3.83235	PT S2
-5.75074	-0.0871176	PT Healthy		-3.80346	4.13381	PT S2
-5.26305	-2.86536	PT Injured		-4.78373	-4.03645	PT S1
-6.79456	-4.72082	PT Inflammatory		-3.4146	3.36422	PT S2
-4.9579	1.8295	PT Healthy		-5.41177	-2.66654	PT S1
-3.82531	-1.44243	PT Healthy		-3.82621	2.6118	PT S2
-3.81286	1.43504	PT Healthy		-3.8332	4.27457	PT S2
-4.30252	1.84905	PT Healthy		-3.66821	2.62174	PT S2
-4.04445	-1.47488	PT Healthy		-3.73118	1.26641	PT S2
-5.26785	-2.85472	PT Injured		-5.14984	-3.20229	PT S1
-6.79816	-4.47101	PT Inflammatory		-2.56867	3.71348	PT S2
-4.83164	3.13397	PT Healthy		-4.16769	1.68065	PT S2
-3.99709	1.59687	PT Healthy		-5.36449	-2.10619	PT S1
-8.00006	-2.99084	PT Cycling		-3.3754	-4.71953	PT S1
-3.90405	1.50467	PT Healthy		-5.4325	-3.08852	PT S1
-5.76026	1.85122	PT Healthy		-2.19063	7.73266	PT S3
-7.30403	-4.45585	PT Inflammatory		-5.25324	-3.88436	PT S1
-6.29196	2.7196	PT Healthy		-4.01401	3.56527	PT S2
-3.9041	1.45092	PT Healthy		-3.67055	3.80097	PT S2
-5.07748	-2.37143	PT Injured		-4.97479	-2.29145	PT S1
-6.09637	-3.84158	PT Injured		-2.88563	7.29888	PT S3
-4.79518	1.01046	PT Healthy		-3.67362	0.937563	PT S2
-6.46476	1.01905	PT Healthy		-3.97219	5.04989	PT S2
-4.07322	-1.47409	PT Healthy		-4.53281	-2.50857	PT S1
-4.8707	3.15661	PT Healthy		-2.42418	3.52488	PT S2
-3.99472	1.80041	PT Healthy		-5.38564	-3.25401	PT S1
-5.45512	1.45383	PT Healthy		-2.04213	7.69609	PT S3
-6.49333	-3.97859	PT Inflammatory		-5.49762	-2.87137	PT S1
-5.78324	2.19265	PT Healthy		-2.43846	7.45768	PT S3
-5.35877	2.30652	PT Healthy		-4.43269	-3.65441	PT S1
-7.32959	-4.39931	PT Inflammatory		-3.84782	3.49537	PT S2
-6.86361	-4.43848	PT Inflammatory		-3.34783	2.43445	PT S2
-5.23975	0.204174	PT Healthy		-3.75902	2.82604	PT S2
-4.13961	-1.00539	PT Healthy		-4.05879	-2.60996	PT S1
-5.98316	3.46802	PT Healthy		-3.77289	-2.84552	PT S1
-3.69119	-1.23643	PT Healthy		-3.53836	2.84224	PT S2
-5.12928	1.51719	PT Healthy		-5.43818	-2.88246	PT S1
-4.26707	-0.813302	PT Healthy		-4.86847	-3.13321	PT S1
-5.78377	3.23587	PT Healthy		-4.43378	-4.33794	PT S1
-5.48971	0.527947	PT Healthy		-2.47964	6.95925	PT S3
-5.44749	0.375136	PT Healthy		-4.24271	-3.34981	PT S1
-6.46755	1.04168	PT Healthy		-4.95709	-2.51969	PT S1
-4.72225	1.89427	PT Healthy		-5.43945	-3.27744	PT S1
-6.28308	-0.300406	PT Healthy		-4.64647	-3.39531	PT S1
-5.01634	1.18787	PT Healthy		-2.3833	3.77986	PT S2
-3.81718	-1.52419	PT Healthy		-4.14047	3.03418	PT S2
-4.43892	1.34751	PT Healthy		-2.34007	3.60609	PT S2
-6.46167	-0.244227	PT Healthy		-5.41064	-2.75765	PT S1
-5.41589	0.44731	PT Healthy		-4.14129	-1.04288	PT S1
-5.86206	-0.509307	PT Healthy		-3.39888	4.8424	PT S2
-4.44554	1.76263	PT Healthy		-2.57882	1.87736	PT S2
-4.18908	-1.4331	PT Healthy		-5.20552	-2.91083	PT S1
-4.03659	1.69123	PT Healthy		-4.70933	-0.9132	PT S1
-5.90805	3.31544	PT Healthy		-4.34412	-2.39501	PT S1
-5.212	0.191785	PT Healthy		-3.77246	2.32199	PT S2
-5.34203	0.729583	PT Healthy		-4.09389	1.31842	PT S2
-5.04547	3.29248	PT Healthy		-4.08495	1.93837	PT S2
-3.99784	-1.45461	PT Healthy		-4.39832	2.03781	PT S2
-6.2483	2.89472	PT Healthy		-3.97403	3.50511	PT S2
-5.78563	3.41385	PT Healthy		-4.62446	-2.72083	PT S1
-4.98534	-1.64844	PT Healthy		-3.99322	1.44233	PT S2
-3.9085	-1.24811	PT Healthy		-5.11566	-2.96298	PT S1
-5.86591	3.31762	PT Healthy		-4.59902	-2.27012	PT S1
-5.92435	2.27858	PT Healthy		-0.794948	5.76088	PT S3
-3.95412	1.6976	PT Healthy		-5.14361	-2.92939	PT S1
-4.39956	-1.22361	PT Healthy		-5.07958	-2.79986	PT S1
-4.2741	-0.510507	PT Healthy		-5.07777	-3.99205	PT S1
-3.99587	1.45951	PT Healthy		-2.3174	7.00471	PT S3
-5.76451	3.39918	PT Healthy		-3.98079	3.42599	PT S2
-5.84249	1.00935	PT Healthy		-4.52872	3.19282	PT S2
-8.11237	-2.91954	PT Cycling		-4.27825	3.18268	PT S2
-6.41915	1.05819	PT Healthy		-3.57387	3.27381	PT S2
-5.40594	0.871288	PT Healthy		-4.04046	-0.386193	PT S2
-6.79909	-4.45776	PT Inflammatory		-2.71831	6.58705	PT S3
-4.78128	3.11742	PT Healthy		-2.9426	2.11277	PT S2
-4.99951	-2.35813	PT Injured		-5.04457	-2.46762	PT S1
-5.10976	1.36055	PT Healthy		-5.40063	-2.98239	PT S1
-4.39675	-0.419573	PT Healthy		-4.61198	-2.04694	PT S1
-5.14132	0.160379	PT Healthy		-3.84914	2.12743	PT S2
-4.77894	3.02106	PT Healthy		-2.43713	7.53543	PT S3
-6.32891	2.84178	PT Healthy		-1.54945	4.91409	PT S3
-4.73866	2.39199	PT Healthy		-5.54653	-3.2532	PT S1
-6.05159	3.03265	PT Healthy		-1.69516	7.54879	PT S3
-6.33351	-0.281354	PT Healthy		-3.55203	3.73579	PT S2
-4.79947	2.09267	PT Healthy		-3.81149	0.851929	PT S2
-6.42326	-4.19001	PT Inflammatory		-5.42153	-2.99291	PT S1
-7.97639	-2.96237	PT Cycling		-3.73636	3.9136	PT S2
-4.08834	1.89574	PT Healthy		-4.57325	-3.08587	PT S1
-4.05001	-1.24544	PT Healthy		-4.56139	-3.42632	PT S1
-5.27979	0.936722	PT Healthy		-4.86662	-3.81682	PT S1
-6.22457	1.9159	PT Healthy		-3.69769	4.21223	PT S2
-4.20616	1.75247	PT Healthy		-5.36336	-2.66401	PT S1
-3.90789	1.86512	PT Healthy		-3.8645	4.6813	PT S2
-4.65415	2.1609	PT Healthy		-5.12929	-3.56141	PT S1
-4.01431	1.79056	PT Healthy		-4.3556	-1.95562	PT S1
-4.03673	-0.711615	PT Healthy		-3.63091	1.88886	PT S2
-4.86408	2.99586	PT Healthy		-4.07359	-2.63636	PT S1
-6.3577	-4.48322	PT Inflammatory		-3.69148	2.6527	PT S2
-5.02466	0.447679	PT Healthy		-1.49705	5.65959	PT S3
-6.28204	2.47749	PT Healthy		-0.380991	1.456	PT S2
-4.90966	0.465679	PT Healthy		-1.22864	7.24938	PT S3
-5.9688	1.01623	PT Healthy		-2.51703	7.41382	PT S3
-6.38388	-4.41035	PT Inflammatory		-5.09475	-3.9407	PT S1
-5.62308	3.48211	PT Healthy		-4.60988	-2.81356	PT S1
-5.19008	3.26681	PT Healthy		-3.99285	3.20895	PT S2
-5.78598	2.1521	PT Healthy		-4.74868	-1.68935	PT S1
-5.27385	3.36833	PT Healthy		-4.9936	-1.31456	PT S1
-5.7396	-0.30306	PT Healthy		-3.93002	4.01772	PT S2
-3.80859	-1.65888	PT Healthy		-1.46378	6.16127	PT S3
-5.24597	0.154529	PT Healthy		-3.94886	2.9391	PT S2
-6.5567	-4.10244	PT Inflammatory		-4.431	-2.63128	PT S1
-5.42762	-0.889473	PT Healthy		-3.49458	1.26291	PT S2
-4.24619	1.70209	PT Healthy		-0.6761	7.1957	PT S3
-4.54918	-1.28418	PT Healthy		-4.17873	2.2097	PT S2
-4.96217	1.16851	PT Healthy		-3.75045	3.29743	PT S2
-3.89165	-2.01966	PT Healthy		-5.03806	-2.6047	PT S1
-5.95003	0.976736	PT Healthy		-4.66331	-3.11096	PT S1
-6.56031	-4.61635	PT Inflammatory		-3.91904	2.12518	PT S2
-3.85514	1.11066	PT Healthy		-2.39841	3.84541	PT S2
-7.99103	-2.99322	PT Cycling		-1.37151	5.34028	PT S3
-5.58972	2.23257	PT Healthy		-0.956469	6.78899	PT S3
-4.45925	-1.1478	PT Healthy		-2.79859	7.34552	PT S3
-5.26681	0.19216	PT Healthy		-2.81635	7.06971	PT S3
-5.50545	0.895482	PT Healthy		-5.27517	-3.06235	PT S1
-3.98185	-0.940564	PT Healthy		-5.39283	-2.89877	PT S1
-4.24646	1.31967	PT Healthy		-4.84518	-1.49984	PT S1
-8.07419	-2.94385	PT Cycling		-5.32326	-1.93692	PT S1
-4.5618	1.09458	PT Healthy		-4.91762	-1.43398	PT S1
-6.55955	-4.04434	PT Inflammatory		-3.57772	2.17412	PT S2
-7.16042	-4.11313	PT Inflammatory		-5.53165	-3.30435	PT S1
-7.99662	-2.98354	PT Cycling		-3.75229	4.04996	PT S2
-4.57276	0.901343	PT Healthy		-2.74721	7.27724	PT S3
-4.79451	2.58072	PT Healthy		-3.42248	1.75771	PT S2
-4.60113	-0.644265	PT Healthy		-5.14436	-4.09061	PT S1
-5.90856	3.23762	PT Healthy		-3.17086	3.88443	PT S2
-4.83795	2.1747	PT Healthy		-2.18247	7.27713	PT S3
-5.15484	1.41165	PT Healthy		-3.99659	3.34839	PT S2
-7.405	-4.37154	PT Inflammatory		-1.5266	7.40707	PT S3
-6.05303	-0.797916	PT Healthy		-2.15993	6.89406	PT S3
-6.32469	-4.3825	PT Inflammatory		-3.63848	-3.16295	PT S1
-4.57753	1.79741	PT Healthy		-3.78179	0.999524	PT S2
-6.39617	2.10633	PT Healthy		-5.20036	-2.4904	PT S1
-5.27247	0.261851	PT Healthy		-3.9761	1.39352	PT S2
-4.45628	1.69296	PT Healthy		-1.17045	7.29812	PT S3
-4.08665	-0.834937	PT Healthy		-5.78111	-3.73583	PT S1
-5.72214	3.21919	PT Healthy		-5.31146	-3.05227	PT S1
-6.43861	2.67867	PT Healthy		-5.08972	-3.15279	PT S1
-4.67561	0.448634	PT Healthy		-4.95009	-3.88985	PT S1
-4.69901	2.62735	PT Healthy		-4.87245	-1.76012	PT S1
-4.87405	1.24279	PT Healthy		-5.40041	-2.8546	PT S1
-6.28888	3.00826	PT Healthy		-3.77618	1.05891	PT S2
-4.08281	-1.94267	PT Healthy		-0.528875	6.73308	PT S3
-4.66143	-1.29926	PT Healthy		-4.38415	3.77013	PT S2
-4.9908	0.495859	PT Healthy		-3.58335	2.80364	PT S2
-4.7656	-1.95863	PT Healthy		-4.9263	-3.05544	PT S1
-5.38439	0.249675	PT Healthy		-5.00339	-4.24607	PT S1
-4.35953	-0.779131	PT Healthy		-4.54165	-3.53681	PT S1
-4.92894	1.3376	PT Healthy		-3.13687	7.20382	PT S3
-6.24688	-0.349513	PT Healthy		-3.52303	1.92413	PT S2
-4.26703	1.746	PT Healthy		-2.51927	7.0307	PT S3
-4.47069	1.52146	PT Healthy		-4.05385	-3.02449	PT S1
-5.4769	-3.4139	PT Injured		-5.33601	-2.98611	PT S1
-6.8565	-4.66002	PT Inflammatory		-5.00222	-3.25141	PT S1
-5.77445	1.96524	PT Healthy		-5.42215	-2.67457	PT S1
-6.13585	2.65851	PT Healthy		-4.90392	-4.23773	PT S1
-3.87646	-1.9679	PT Healthy		-3.33971	3.86413	PT S2
-4.43879	1.23864	PT Healthy		-4.98095	-2.0382	PT S1
-6.85159	-4.49671	PT Inflammatory		-4.57274	0.748886	PT S2
-5.18986	-2.77884	PT Injured		-5.04012	-4.22622	PT S1
-5.49195	3.24294	PT Healthy		-3.61625	3.92526	PT S2
-4.60349	0.460371	PT Healthy		-5.44943	-3.1006	PT S1
-4.04717	1.21296	PT Healthy		-1.22255	7.2335	PT S3
-5.26458	0.325852	PT Healthy		-4.78088	-1.94782	PT S1
-6.42982	-0.241781	PT Healthy		-4.45401	-4.41889	PT S1
-5.54564	-0.641005	PT Healthy		-3.29286	1.0794	PT S2
-6.2849	-0.317372	PT Healthy		-4.15952	-3.40553	PT S1
-4.65094	0.420428	PT Healthy		-1.33552	7.44285	PT S3
-4.21695	1.683	PT Healthy		-2.33037	7.27414	PT S3
-4.16606	-1.94869	PT Healthy		-3.18653	3.39542	PT S2
-5.56918	-0.818244	PT Healthy		-4.6001	-0.762942	PT S1
-5.70064	2.17417	PT Healthy		-3.81485	2.11718	PT S2
-5.30425	0.188812	PT Healthy		-1.25236	5.30118	PT S3
-4.69498	0.459671	PT Healthy		-4.83359	-1.78753	PT S1
-5.33106	1.60812	PT Healthy		-4.40838	-3.03273	PT S1
-4.43214	-1.44793	PT Healthy		-5.54333	-2.91437	PT S1
-5.46984	-0.944941	PT Healthy		-4.15521	-2.36789	PT S1
-4.6298	0.924896	PT Healthy		-2.94267	7.34267	PT S3
-4.66221	1.56618	PT Healthy		-4.02754	2.00514	PT S2
-4.58761	-0.496798	PT Healthy		-5.04237	-3.28174	PT S1
-3.81276	1.60972	PT Healthy		-1.80482	7.66071	PT S3
-5.77343	-0.0846433	PT Healthy		-1.71554	7.25731	PT S3
-5.27939	0.29197	PT Healthy		-4.92141	-4.22019	PT S1
-4.16782	1.48069	PT Healthy		-3.53892	3.64197	PT S2
-4.00646	-1.34387	PT Healthy		-3.9365	3.37328	PT S2
-4.21654	1.36643	PT Healthy		-1.38948	6.64681	PT S3
-4.66504	0.835766	PT Healthy		-0.858143	6.98274	PT S3
-5.35068	0.489811	PT Healthy		-3.70842	2.21623	PT S2
-6.06925	3.19556	PT Healthy		-5.44752	-2.10667	PT S1
-5.57565	-0.665773	PT Healthy		-4.88104	-2.64181	PT S1
-5.07209	3.27675	PT Healthy		-5.06388	-3.00931	PT S1
-4.45855	3.08272	PT Healthy		-0.526542	6.55925	PT S3
-4.28143	-0.594944	PT Healthy		-4.79378	-3.5761	PT S1
-5.29286	0.396021	PT Healthy		-4.12786	-2.06507	PT S1
-4.3351	1.30342	PT Healthy		-5.69182	-3.15422	PT S1
-8.03023	-2.96862	PT Cycling		-0.439693	7.21831	PT S3
-6.27205	-0.313922	PT Healthy		-3.23746	3.43708	PT S2
-6.17237	2.74122	PT Healthy		-4.38427	2.24665	PT S2
-4.17085	-0.79089	PT Healthy		-4.41712	-1.91916	PT S1
-5.42036	0.715912	PT Healthy		-3.96703	-3.07383	PT S1
-5.45251	3.56132	PT Healthy		-4.39992	-4.07453	PT S1
-4.71814	1.92057	PT Healthy		-5.5152	-2.73546	PT S1
-5.27208	0.182451	PT Healthy		-5.2158	-2.83947	PT S1
-7.41977	-4.31984	PT Inflammatory		-3.17991	3.46003	PT S2
-5.8368	3.00977	PT Healthy		-5.53462	-2.84988	PT S1
-6.36321	2.89426	PT Healthy		-2.47368	7.53528	PT S3
-5.0631	2.03983	PT Healthy		-4.72135	-3.10515	PT S1
-4.96888	1.29557	PT Healthy		-5.4361	-2.36906	PT S1
-5.33339	0.307152	PT Healthy		-5.17269	-3.83142	PT S1
-3.80319	-1.09979	PT Healthy		-4.2349	-1.59887	PT S1
-5.76447	-0.595066	PT Healthy		-5.23997	-2.61661	PT S1
-6.77839	-4.37689	PT Inflammatory		-5.37792	-2.99109	PT S1
-4.69627	0.0218159	PT Healthy		-4.70367	-2.32534	PT S1
-4.85585	0.793915	PT Healthy		-3.58324	5.06428	PT S2
-6.50296	-4.59424	PT Inflammatory		-3.70294	0.821475	PT S2
-4.40373	-0.566982	PT Healthy		-3.65643	3.60957	PT S2
-3.99734	-0.945835	PT Healthy		-5.4406	-2.89422	PT S1
-6.06067	2.00862	PT Healthy		-5.15584	-2.47336	PT S1
-5.49545	-0.191062	PT Healthy		-2.66362	3.87246	PT S2
-6.10665	2.94372	PT Healthy		-5.17228	-2.66743	PT S1
-5.61576	-0.666848	PT Healthy		-5.44214	-2.83301	PT S1
-5.86453	2.43511	PT Healthy		-2.63569	2.30596	PT S2
-4.24879	1.68382	PT Healthy		-5.04992	-3.12186	PT S1
-4.00368	-1.18463	PT Healthy		-5.41934	-2.64399	PT S1
-4.27563	1.64028	PT Healthy		-4.93652	-3.39014	PT S1
-4.59671	-0.389523	PT Healthy		-4.49918	-4.04112	PT S1
-5.39548	0.163883	PT Healthy		-4.08062	0.347174	PT S2
-6.10475	2.83398	PT Healthy		-1.48181	7.58403	PT S3
-4.21792	-0.689527	PT Healthy		-2.61539	7.32514	PT S3
-6.35459	2.27322	PT Healthy		-4.08964	2.69714	PT S2
-4.75871	2.70799	PT Healthy		-5.22063	-3.10136	PT S1
-5.47201	0.380145	PT Healthy		-3.43007	2.29733	PT S2
-5.68286	0.535246	PT Healthy		-1.71623	7.36154	PT S3
-4.7242	2.09778	PT Healthy		-3.53138	2.88135	PT S2
-4.77396	-0.87779	PT Healthy		-4.73388	-3.04788	PT S1
-4.16982	-0.390591	PT Healthy		-3.98418	2.47882	PT S2
-4.17457	1.76797	PT Healthy		-3.55592	2.89148	PT S2
-6.19284	1.96907	PT Healthy		-3.60314	3.32506	PT S2
-5.49444	0.471836	PT Healthy		-2.59789	7.42271	PT S3
-5.33419	0.18477	PT Healthy		-5.08001	-2.32731	PT S1
-4.59196	0.41427	PT Healthy		-3.71994	-0.110019	PT S2
-3.97197	1.24772	PT Healthy		-5.07264	-2.54877	PT S1
-5.8177	1.01398	PT Healthy		-3.32328	3.02697	PT S2
-4.92475	2.6889	PT Healthy		-3.973	1.55562	PT S2
-6.032	1.95332	PT Healthy		-1.98417	7.68012	PT S3
-4.36376	-0.569285	PT Healthy		-3.63705	4.12592	PT S2
-5.73084	-0.0760965	PT Healthy		-4.35881	-3.67748	PT S1
-4.20141	1.70023	PT Healthy		-5.28734	-2.801	PT S1
-6.23771	-3.94827	PT Injured		-5.1083	-2.36003	PT S1
-5.70152	1.13151	PT Healthy		-3.57407	2.50564	PT S2
-5.251	0.255472	PT Healthy		-3.84342	1.58812	PT S2
-6.45146	2.5205	PT Healthy		-2.79236	6.90939	PT S3
-6.03047	-0.755239	PT Healthy		-3.60844	3.69066	PT S2
-3.90638	-0.686743	PT Healthy		-5.43787	-3.76866	PT S1
-4.55798	2.01043	PT Healthy		-4.5975	-1.81817	PT S1
-6.266	3.07691	PT Healthy		-2.62931	7.25955	PT S3
-5.57316	3.3515	PT Healthy		-4.14311	0.709858	PT S2
-7.15961	-4.59225	PT Inflammatory		-3.39705	1.64579	PT S2
-5.08505	0.390395	PT Healthy		-1.94851	6.55744	PT S3
-4.96254	1.44789	PT Healthy		-5.29842	-1.49763	PT S1
-5.30791	0.307484	PT Healthy		-3.73454	3.26529	PT S2
-5.66122	-0.595481	PT Healthy		-4.5415	-3.71695	PT S1
-5.17795	0.159688	PT Healthy		-5.5148	-3.41606	PT S1
-4.07289	1.88539	PT Healthy		-5.11786	-2.87738	PT S1
-6.74279	-4.66441	PT Inflammatory		-4.01853	2.32194	PT S2
-3.94039	-1.35927	PT Healthy		-3.26852	3.57942	PT S2
-3.93385	1.49404	PT Healthy		-2.4114	7.58689	PT S3
-5.91393	-4.02006	PT Injured		-4.69335	-3.68312	PT S1
-4.43239	-1.43504	PT Healthy		-3.58746	1.05642	PT S2
-3.81443	1.57952	PT Healthy		-3.70538	3.04241	PT S2
-4.30686	1.6547	PT Healthy		-3.95931	1.34136	PT S2
-7.19844	-4.69989	PT Inflammatory		-3.54045	5.32611	PT S2
-5.64836	-0.607703	PT Healthy		-5.61494	-2.8924	PT S1
-4.71322	-0.472898	PT Healthy		-4.62317	0.752927	PT S2
-3.89529	0.987777	PT Healthy		-4.878	-4.44431	PT S1
-4.60384	0.630342	PT Healthy		-3.3675	3.49654	PT S2
-4.53081	-0.396145	PT Healthy		-2.6191	4.50689	PT S2
-4.63849	1.17078	PT Healthy		-4.70144	-2.64622	PT S1
-3.90808	-1.47286	PT Healthy		-2.22752	6.74431	PT S3
-6.61113	-4.25629	PT Inflammatory		-4.74402	-2.9427	PT S1
-4.06143	-1.79195	PT Healthy		-3.81348	1.21419	PT S2
-4.90691	-1.70555	PT Healthy		-3.92964	-0.632967	PT S1
-5.2014	0.194692	PT Healthy		-5.2403	-3.04083	PT S1
-6.7739	-4.63871	PT Inflammatory		-5.62967	-3.09586	PT S1
-3.88326	-1.42326	PT Healthy		-4.4036	-2.62951	PT S1
-4.44583	1.833	PT Healthy		-1.59174	7.28383	PT S3
-4.47056	1.83172	PT Healthy		-3.0748	2.83287	PT S2
-5.39054	0.522556	PT Healthy		-3.63725	5.14192	PT S2
-4.53262	-0.490446	PT Healthy		-4.2382	4.61903	PT S2
-5.52396	1.98402	PT Healthy		-5.26843	-2.44151	PT S1
-4.05052	-0.850835	PT Healthy		-1.48125	7.59404	PT S3
-4.87955	1.79367	PT Healthy		-3.89228	3.32176	PT S2
-6.42263	1.05861	PT Healthy		-4.99537	-2.70128	PT S1
-4.60682	-1.03324	PT Healthy		-4.98153	-2.15106	PT S1
-6.2305	-4.43101	PT Inflammatory		-4.22626	1.88828	PT S2
-5.03825	0.504975	PT Healthy		-1.29808	-2.20467	PT S1
-4.69399	1.03911	PT Healthy		-3.82461	2.95185	PT S2
-3.89966	-1.71074	PT Healthy		-4.86451	-4.49963	PT S1
-6.82885	-3.87882	PT Inflammatory		-3.59094	2.72887	PT S2
-4.68139	-0.805352	PT Healthy		-2.35212	7.68561	PT S3
-6.24442	-3.28584	PT Injured		-4.91612	-2.64446	PT S1
-3.73018	-1.15159	PT Healthy		-4.43344	-3.79401	PT S1
-6.76091	-4.73943	PT Inflammatory		-3.75582	3.64305	PT S2
-6.42744	-0.249984	PT Healthy		-1.9229	5.69707	PT S3
-4.09301	-1.18861	PT Healthy		-4.02066	-2.97128	PT S1
-5.64379	1.87018	PT Healthy		-3.34304	2.78228	PT S2
-4.64734	0.653441	PT Healthy		-5.24727	-3.86237	PT S1
-5.06581	0.3445	PT Healthy		-3.85922	3.87665	PT S2
-3.91754	-1.32295	PT Healthy		-3.70399	4.11251	PT S2
-5.4961	1.48449	PT Healthy		-4.85628	-4.02258	PT S1
-4.55421	1.11644	PT Healthy		-5.36084	-3.8907	PT S1
-6.38029	-0.281899	PT Healthy		-4.65958	-2.89654	PT S1
-4.66736	2.88921	PT Healthy		-3.59797	4.15194	PT S2
-4.77017	3.16042	PT Healthy		-2.42874	1.92371	PT S2
-4.19197	1.13995	PT Healthy		-5.69874	-3.33207	PT S1
-4.22142	1.65605	PT Healthy		-1.74766	7.63535	PT S3
-3.8768	-1.34404	PT Healthy		-2.5747	7.18536	PT S3
-5.7512	-0.0885719	PT Healthy		-3.59011	0.648922	PT S2
-3.91865	1.62292	PT Healthy		-5.42383	-2.65207	PT S1
-5.32339	0.201377	PT Healthy		-4.89045	-3.48785	PT S1
-6.7144	-4.27504	PT Inflammatory		-4.00887	1.55915	PT S2
-5.92685	3.35379	PT Healthy		-5.9779	-3.29428	PT S1
-4.38913	1.58084	PT Healthy		-4.09389	-4.48159	PT S1
-6.30173	-4.42758	PT Inflammatory		-4.91611	-2.33779	PT S1
-3.83993	1.39718	PT Healthy		-1.07514	7.53296	PT S3
-4.24772	-0.376005	PT Healthy		-5.19469	-2.50349	PT S1
-3.99961	1.53032	PT Healthy		-4.88583	-1.90381	PT S1
-5.09138	2.49132	PT Healthy		-2.83336	7.40717	PT S3
-5.50181	2.40231	PT Healthy		-1.84358	6.5745	PT S3
-4.80827	-2.1594	PT Healthy		-2.1414	5.72806	PT S3
-3.80562	1.13442	PT Healthy		-4.63586	-1.67716	PT S1
-3.83518	1.45447	PT Healthy		-1.42528	6.56167	PT S3
-4.29429	-1.40932	PT Healthy		-1.79622	7.40115	PT S3
-6.5277	-4.5845	PT Inflammatory		-2.65381	2.47416	PT S2
-5.74792	3.12173	PT Healthy		-3.87747	1.30717	PT S2
-6.14351	2.74866	PT Healthy		-3.44743	4.81131	PT S2
-5.0471	0.748273	PT Healthy		-3.75899	4.18366	PT S2
-4.52221	2.11735	PT Healthy		-1.97091	5.61061	PT S3
-6.25647	3.00109	PT Healthy		-2.86526	7.26983	PT S3
-5.09413	0.14182	PT Healthy		-5.3248	-2.61277	PT S1
-4.96993	-0.282025	PT Healthy		-5.23698	-3.56084	PT S1
-5.81219	-0.27472	PT Healthy		-5.53618	-2.81845	PT S1
-5.22211	0.239202	PT Healthy		-3.14253	6.49163	PT S3
-4.97449	2.84528	PT Healthy		-3.74765	3.74514	PT S2
-6.77834	-4.72416	PT Inflammatory		-4.22884	1.50177	PT S2
-6.17548	2.56207	PT Healthy		-3.75289	0.956886	PT S2
-5.79698	3.18748	PT Healthy		-2.27819	6.96786	PT S3
-8.00198	-2.98823	PT Cycling		-3.68026	1.24422	PT S2
-5.87159	-4.04481	PT Injured		-5.69108	-3.18593	PT S1
-6.24632	2.92102	PT Healthy		-3.02509	3.04637	PT S2
-3.80164	-1.04013	PT Healthy		-1.22395	5.23705	PT S3
-4.60674	-0.301225	PT Healthy		-4.93177	-1.68743	PT S1
-5.90381	1.84598	PT Healthy		-5.52022	-2.84947	PT S1
-4.52337	-0.499916	PT Healthy		-3.19923	3.95232	PT S2
-7.41338	-4.36378	PT Inflammatory		-3.9116	-2.72631	PT S1
-5.84953	-3.79346	PT Injured		-3.20343	2.9601	PT S2
-6.02359	1.01655	PT Healthy		-2.55345	3.34957	PT S2
-3.97584	-2.05036	PT Healthy		-0.840676	7.19329	PT S3
-5.43647	0.663968	PT Healthy		-4.22474	-4.17647	PT S1
-3.92526	-1.3422	PT Healthy		-5.17421	-3.71458	PT S1
-4.6352	1.43917	PT Healthy		-0.0324512	6.99953	PT S3
-5.50107	0.679894	PT Healthy		-5.3392	-3.02191	PT S1
-5.93468	1.12164	PT Healthy		-4.6279	-3.6044	PT S1
-4.5165	1.89093	PT Healthy		-4.11477	1.56211	PT S2
-6.13128	-0.419865	PT Healthy		-3.5656	3.02411	PT S2
-5.32812	0.419247	PT Healthy		-4.86408	-1.66956	PT S1
-4.40438	1.14109	PT Healthy		-4.02406	4.97507	PT S2
-4.99673	-0.419075	PT Healthy		-2.37494	6.88968	PT S3
-5.1235	0.163862	PT Healthy		-5.50073	-2.79225	PT S1
-4.39196	1.57429	PT Healthy		-4.60728	-1.08385	PT S1
-4.26719	1.43563	PT Healthy		-4.86625	-2.35656	PT S1
-5.08603	0.243962	PT Healthy		-4.64173	-2.56975	PT S1
-4.83903	3.07855	PT Healthy		-4.6161	-2.34804	PT S1
-3.76965	1.49492	PT Healthy		-5.00174	-1.6976	PT S1
-6.54061	-4.06827	PT Inflammatory		-5.48011	-3.03849	PT S1
-3.86	1.71832	PT Healthy		-4.38566	-2.70482	PT S1
-5.77689	2.45961	PT Healthy		-2.29787	6.60581	PT S3
-6.75482	-4.68467	PT Inflammatory		-3.75749	3.61252	PT S2
-5.97812	3.36606	PT Healthy		-4.76617	-2.54543	PT S1
-6.47773	-0.231233	PT Healthy		-3.73706	2.88392	PT S2
-5.24123	1.96632	PT Healthy		-2.34206	7.12118	PT S3
-6.30527	2.86667	PT Healthy		-5.087	-3.73301	PT S1
-3.84233	1.42645	PT Healthy		-4.02096	-3.91074	PT S1
-5.9992	2.54297	PT Healthy		-3.58097	3.27545	PT S2
-4.13287	1.75707	PT Healthy		-4.93592	-2.43918	PT S1
-7.5623	-4.36342	PT Inflammatory		-3.92176	1.9139	PT S2
-4.14721	-0.892785	PT Healthy		-1.35401	4.84134	PT S3
-4.51629	-0.558899	PT Healthy		-3.52421	2.97988	PT S2
-5.19778	0.647011	PT Healthy		-3.2844	-0.0692022	PT S2
-5.54673	0.930285	PT Healthy		-3.17135	3.56606	PT S2
-5.34459	0.906228	PT Healthy		-4.10667	2.80132	PT S2
-5.94312	2.65223	PT Healthy		-2.6953	7.44577	PT S3
-4.65173	1.49893	PT Healthy		-1.90551	3.48493	PT S2
-6.46717	1.03822	PT Healthy		-4.00738	3.58089	PT S2
-5.69985	-0.240763	PT Healthy		-5.21837	-2.03335	PT S1
-5.33995	0.886109	PT Healthy		-4.62882	-3.98479	PT S1
-4.36009	1.31808	PT Healthy		-4.63707	-2.91915	PT S1
-6.83574	-4.63649	PT Inflammatory		-0.960459	5.3239	PT S3
-6.49247	-0.168203	PT Healthy		-3.81599	0.412559	PT S2
-6.19604	2.24513	PT Healthy		-3.60017	4.38665	PT S2
-7.49235	-4.37633	PT Inflammatory		-4.18496	4.63385	PT S2
-3.98792	1.33774	PT Healthy		-5.30404	-3.01818	PT S1
-6.59052	-4.13604	PT Inflammatory		-5.11728	-1.76635	PT S1
-5.15845	0.229929	PT Healthy		7.07085	-2.67693	PT Inflammatory
-6.40006	2.69248	PT Healthy		-3.43737	3.60451	PT S2
-6.31166	-0.303668	PT Healthy		-1.4154	7.01886	PT S3
-7.80148	-3.31839	PT Cycling		-5.61648	-3.43938	PT S1
-4.03699	-1.88921	PT Healthy		-5.47411	-3.00707	PT S1
-5.51419	0.7375	PT Healthy		-1.37067	6.98873	PT S3
-4.32838	1.38098	PT Healthy		-5.52123	-2.97198	PT S1
-5.21993	0.813881	PT Healthy		-3.24575	2.9232	PT S2
-5.32715	0.219984	PT Healthy		-4.76954	-3.84345	PT S1
-3.93621	-1.93456	PT Healthy		-3.91127	1.67177	PT S2
-5.31422	0.793106	PT Healthy		-3.54941	3.58107	PT S2
-5.00302	2.07799	PT Healthy		-3.86764	3.88205	PT S2
-5.66982	-3.30581	PT Injured		-5.33771	-2.82352	PT S1
-6.42722	0.99842	PT Healthy		-4.56993	-2.64339	PT S1
-5.62831	-0.603634	PT Healthy		-5.02822	-1.98336	PT S1
-7.05106	-4.47093	PT Inflammatory		-3.66042	5.05788	PT S2
-6.31971	2.65057	PT Healthy		-2.49693	7.15899	PT S3
-5.25562	0.177929	PT Healthy		-4.87281	-2.16563	PT S1
-4.76602	1.30084	PT Healthy		-4.28307	-3.19229	PT S1
-3.91932	1.41279	PT Healthy		-3.5336	2.30414	PT S2
-6.11626	1.8954	PT Healthy		-6.43119	-2.67618	PT S1
-5.39149	1.16041	PT Healthy		-3.69862	2.1043	PT S2
-6.06916	2.35587	PT Healthy		-2.52385	7.49079	PT S3
-4.09514	1.19381	PT Healthy		7.13081	-2.74315	PT Inflammatory
-4.00659	-1.099	PT Healthy		-5.26188	-3.40956	PT S1
-5.56091	-0.725469	PT Healthy		-3.66384	3.64976	PT S2
-4.04308	1.83388	PT Healthy		-5.46109	-2.95498	PT S1
-4.55634	1.18511	PT Healthy		-4.00507	1.17462	PT S2
-5.16519	0.411684	PT Healthy		-2.36606	6.92182	PT S3
-4.60011	0.499745	PT Healthy		-3.89072	5.04316	PT S2
-4.72245	-1.47772	PT Healthy		-2.60692	4.04572	PT S2
-6.11825	2.89455	PT Healthy		-4.39362	-1.38551	PT S1
-3.79471	1.29721	PT Healthy		-3.91322	1.88186	PT S2
-6.34285	2.78702	PT Healthy		-3.61184	3.4246	PT S2
-5.83675	3.34998	PT Healthy		-4.47574	-3.09805	PT S1
-4.31679	1.28262	PT Healthy		-5.21587	-3.82557	PT S1
-5.29214	-2.88883	PT Injured		-5.22675	-2.72966	PT S1
-5.53324	-0.666027	PT Healthy		-2.02395	4.52926	PT S3
-5.28303	0.14684	PT Healthy		-1.77858	7.51342	PT S3
-6.36852	-4.47411	PT Inflammatory		-4.27028	-3.1743	PT S1
-5.07011	2.29453	PT Healthy		-3.78254	2.32565	PT S2
-5.50662	-0.699087	PT Healthy		-3.57122	1.23991	PT S2
-5.32376	0.446756	PT Healthy		-3.78046	1.31111	PT S2
-6.30241	2.48153	PT Healthy		-5.24079	-3.82043	PT S1
-4.60391	2.1267	PT Healthy		-3.90927	1.07266	PT S2
-4.23765	1.27043	PT Healthy		-5.53181	-3.44622	PT S1
-6.56141	-4.07174	PT Inflammatory		-3.9384	3.69254	PT S2
-4.40565	1.72323	PT Healthy		-3.06301	7.23156	PT S3
-5.11677	0.71286	PT Healthy		-4.92445	-2.83684	PT S1
-5.24706	0.274306	PT Healthy		-3.74888	2.90176	PT S2
-4.71067	1.00546	PT Healthy		-1.82923	6.99557	PT S3
-4.03478	1.21523	PT Healthy		-2.4762	3.54079	PT S2
-4.10924	1.81497	PT Healthy		-5.15141	-2.57476	PT S1
-4.27376	-1.09681	PT Healthy		-3.36131	3.1321	PT S2
-4.20205	-1.85809	PT Healthy		-3.923	2.72343	PT S2
-4.3974	-0.928067	PT Healthy		-5.1441	-3.19533	PT S1
-4.9076	1.02213	PT Healthy		-4.53583	-3.62133	PT S1
-3.93614	1.68912	PT Healthy		-4.0804	2.63749	PT S2
-5.20388	2.9866	PT Healthy		-4.95536	-3.9155	PT S1
-5.52762	1.49598	PT Healthy		-3.91771	1.25332	PT S2
-6.46378	-3.92786	PT Inflammatory		-5.5205	-3.60014	PT S1
-5.95117	2.00178	PT Healthy		-4.99999	-4.08362	PT S1
-5.98575	2.16984	PT Healthy		-3.88851	-1.99631	PT S1
-4.84356	-0.241753	PT Healthy		-5.04146	-2.24223	PT S1
				-5.23672	-2.66574	PT S1
				-2.4011	5.63531	PT S3
				-3.72651	4.15496	PT S2
				-1.30385	5.46261	PT S3
				-4.47253	3.50179	PT S2
				-3.43141	2.15575	PT S2
				-5.61457	-3.11926	PT S1
				-3.44437	4.21789	PT S2
				-1.33543	7.0746	PT S3
				6.46713	-2.95617	PT Inflammatory
				-4.58186	-3.92859	PT S1
				-2.80314	7.23956	PT S3
				-4.44913	-0.260073	PT S1
				-3.19412	3.71688	PT S2
				-4.55936	-1.56445	PT S1
				-3.60583	0.677796	PT S2
				-5.40553	-3.6255	PT S1
[truncated: 47,566 more rows]

## Sheet: Figure S10d
R-UUO Dotplots:						IRI Dotplots:
Gene	Group	Percentage expressed	Average Expression	Average Expression scaled		Gene	Group	Percentage expressed	Average Expression	Average Expression scaled
Pax8	PT Inflammatory	77.9762	1.09035e+07	0.856887		Pax8	PT Inflammatory	50.8266	2.2872	0.690808
Hnf4a	PT Inflammatory	59.5238	27.1868	-0.678175		Hnf4a	PT Inflammatory	11.1479	0.259565	-0.499847
Havcr1	PT Inflammatory	49.4048	5.02283135044876e+24	1.12372		Havcr1	PT Inflammatory	18.0916	0.506613	0.437677
Vcam1	PT Inflammatory	51.1905	88631725919246172160	1.1525		Vcam1	PT Inflammatory	29.9717	1.36608	1.15463
Pax8	PT Injured	33.125	2818.29	-1.09875		Pax8	PT Injured	36.8068	2.05276	0.4559
Hnf4a	PT Injured	42.5	163.15	1.14844		Hnf4a	PT Injured	8.95936	0.22433	-0.651528
Havcr1	PT Injured	51.25	6.20424e+07	-0.331775		Havcr1	PT Injured	19.4766	0.610261	0.706542
Vcam1	PT Injured	20.625	24.9607	-0.514524		Vcam1	PT Injured	1.48861	0.0219483	-0.566045
Pax8	PT Healthy	32.1846	811634	0.241861		Pax8	PT Healthy	26.3566	0.842765	-1.14671
Hnf4a	PT Healthy	54.7077	33.4461	-0.47027		Hnf4a	PT Healthy	27.2776	0.715388	1.15137
Havcr1	PT Healthy	4.55385	278.877	-0.791945		Havcr1	PT Healthy	0.827903	0.0185862	-1.14422
Vcam1	PT Healthy	1.66154	0.101162	-0.637974		Vcam1	PT Healthy	0.774704	0.0107727	-0.588582
Ccl2	PT Inflammatory	15.4762	2.57529153228013e+89	1.1547		Ccl2	PT Inflammatory	5.69202	0.120217	1.15467
Cxcl1	PT Inflammatory	20.8333	14861.4	1.12001		Cxcl1	PT Inflammatory	6.4478	0.142182	0.450886
Cxcl2	PT Inflammatory	17.8571	4.28601e+08	1.07924		Cxcl2	PT Inflammatory	3.18847	0.0403873	1.12575
Cxcl16	PT Inflammatory	64.2857	392099	1.13641		Cxcl16	PT Inflammatory	0.70855	0.0070855	1.15222
Tnf	PT Inflammatory	2.97619	0.0789416	1.14961		Tnf	PT Inflammatory	0	0	NA
Lif	PT Inflammatory	1.78571	0.0306836	1.1547		Lif	PT Inflammatory	0	0	NA
Ccl2	PT Injured	3.125	0.0536963	-0.577204		Ccl2	PT Injured	0.124628	0.00159247	-0.569685
Cxcl1	PT Injured	3.75	1.03718	-0.803283		Cxcl1	PT Injured	6.23832	0.163055	0.695169
Cxcl2	PT Injured	6.25	1.01799	-0.895195		Cxcl2	PT Injured	0.678529	0.00941633	-0.340373
Cxcl16	PT Injured	63.125	32.5332	-0.390946		Cxcl16	PT Injured	0.152323	0.00152323	-0.64162
Tnf	PT Injured	0.625	0.0107393	-0.480976		Tnf	PT Injured	0	0	NA
Lif	PT Injured	0	0	-0.57735		Lif	PT Injured	0	0	NA
Ccl2	PT Healthy	0.861538	0.017678	-0.577497		Ccl2	PT Healthy	0.0232744	0.000598484	-0.584981
Cxcl1	PT Healthy	2.03077	18.3335	-0.316727		Cxcl1	PT Healthy	0.625083	0.0146629	-1.14605
Cxcl2	PT Healthy	3.38462	2013.6	-0.184043		Cxcl2	PT Healthy	0.0199495	0.000199495	-0.785381
Cxcl16	PT Healthy	25.0462	2.81288	-0.745468		Cxcl16	PT Healthy	0.192845	0.00192845	-0.5106
Tnf	PT Healthy	0.184615	0.00317221	-0.66863		Tnf	PT Healthy	0	0	NA
Lif	PT Healthy	0	0	-0.57735		Lif	PT Healthy	0	0	NA
C3	PT Inflammatory	64.2857	8.17490131387483e+29	0.748973		C3	PT Inflammatory	1.51157	0.0153519	1.15447
Tgfb2	PT Inflammatory	8.33333	2.55617	1.15456		Tgfb2	PT Inflammatory	2.00756	0.0252716	1.15456
Pdgfb	PT Inflammatory	39.881	25.994	1.14858		Pdgfb	PT Inflammatory	9.49457	0.101086	1.13612
Pdgfd	PT Inflammatory	60.119	1.7383e+08	1.15402		Pdgfd	PT Inflammatory	55.1016	3.01842	1.15463
Ccn1	PT Inflammatory	60.119	4.07004239866832e+28	1.15469		C3	PT Injured	0.145399	0.00145399	-0.557171
C3	PT Injured	69.375	1.43361447466878e+25	0.386618		Tgfb2	PT Injured	0.090009	0.000969328	-0.561647
Tgfb2	PT Injured	0	0	-0.592993		Pdgfb	PT Injured	3.68345	0.0375268	-0.389364
Pdgfb	PT Injured	13.125	0.608158	-0.471448		Pdgfd	PT Injured	4.53507	0.124628	-0.588447
Pdgfd	PT Injured	10	74.0726	-0.542609		C3	PT Healthy	0.113047	0.00113047	-0.597297
Ccn1	PT Injured	25.625	140.661	-0.573474		Tgfb2	PT Healthy	0.0498737	0.000531986	-0.592912
C3	PT Healthy	9.96923	150258	-1.13559		Pdgfb	PT Healthy	2.31414	0.0231746	-0.746752
Tgfb2	PT Healthy	0.553846	0.0230785	-0.561565		Pdgfd	PT Healthy	5.42958	0.143071	-0.566182
Pdgfb	PT Healthy	5.47692	0.124107	-0.67713		Icam1	PT Inflammatory	8.14832	0.0880964	1.10493
Pdgfd	PT Healthy	8.49231	40.4373	-0.611408		Cldn1	PT Inflammatory	0.637695	0.00637695	1.06011
Ccn1	PT Healthy	5.96923	106.814	-0.581218		Cd44	PT Inflammatory	3.70808	0.0465281	1.15244
Icam1	PT Inflammatory	44.0476	7196.75	1.15375		Cdkn1a	PT Inflammatory	3.94426	0.059282	-0.297555
Cldn1	PT Inflammatory	32.7381	2.34994	1.13154		Birc3	PT Inflammatory	26.6415	0.428436	1.15257
Cd44	PT Inflammatory	22.619	7167.91	1.1547		Icam1	PT Injured	4.08502	0.0421658	-0.262045
Cdkn1a	PT Inflammatory	18.4524	7208.02	1.15466		Cldn1	PT Injured	0.263103	0.00270027	-0.13366
Birc3	PT Inflammatory	50	390.481	1.15377		Cd44	PT Injured	0.325417	0.00346188	-0.513641
Icam1	PT Injured	21.875	0.847472	-0.536284		Cdkn1a	PT Injured	8.55778	0.191096	1.11501
Cldn1	PT Injured	8.75	0.346472	-0.366471		Birc3	PT Injured	4.43121	0.049228	-0.515591
Cd44	PT Injured	5.625	0.125846	-0.575079		Icam1	PT Healthy	2.31081	0.0232411	-0.842887
Cdkn1a	PT Injured	10	0.338758	-0.568847		Cldn1	PT Healthy	0.0265993	0.000265993	-0.926448
Birc3	PT Injured	12.5	0.765736	-0.536842		Cd44	PT Healthy	0.0299242	0.000299242	-0.638797
Icam1	PT Healthy	6.27692	0.241946	-0.617465		Cdkn1a	PT Healthy	1.0673	0.0145299	-0.81745
Cldn1	PT Healthy	2.95385	0.056504	-0.765065		Birc3	PT Healthy	2.43716	0.0259343	-0.636981
Cd44	PT Healthy	1.78462	0.100266	-0.579618
Cdkn1a	PT Healthy	2.21538	0.230198	-0.585812
Birc3	PT Healthy	4.43077	0.367094	-0.616932
