# Supplementary material for: Multiomic analysis of human kidney disease identifies a tractable inflammatory and pro-fibrotic tubular cell phenotype
Source: Nat Commun. 2025 May 22;16:4745. doi: 10.1038/s41467-025-59997-4 (PMC12095627; doi:10.1038/s41467-025-59997-4)
Supplement: Supplementary file 6 — Source Data [file 41467_2025_59997_MOESM6_ESM.zip › Source Data/FigureS11.xlsx]

## Sheet: Figure S11d
Sample	PC1	PC2
B1.NR	-20.2741	-7.14111
B1.IR	16.6339	-1.03467
B3.NR	-17.4498	6.18702
B3.IR	11.9016	-4.31006
B4.NR	-17.2081	-11.4268
B4.IR	22.2863	0.156924
B5.NR	-16.431	7.69596
B5.IR	20.5022	2.6063
B6.NR	-18.9692	6.14964
B6.IR	19.0082	1.11686

## Sheet: Figure S11e
Gene ID	Symbol	L2FC	p-value	adjusted p-value
ENSG00000000003	TSPAN6	-0.0650969	0.416493	0.575876
ENSG00000000419	DPM1	0.016242	0.811949	0.886586
ENSG00000000457	SCYL3	-0.0510103	0.48372	0.63878
ENSG00000000460	FIRRM	-0.520943	0.000838337	0.00314712
ENSG00000000971	CFH	0.391106	0.00446456	0.0139395
ENSG00000001036	FUCA2	-0.0209781	0.767949	0.857299
ENSG00000001084	GCLC	-0.209271	0.00191998	0.00661498
ENSG00000001167	NFYA	0.112607	0.0651971	0.1379
ENSG00000001460	STPG1	0.11826	0.0686028	0.143765
ENSG00000001461	NIPAL3	0.782875	4.69482626446575e-24	1.64613289391855e-22
ENSG00000001497	LAS1L	-0.00111165	0.999926	0.99993
ENSG00000001561	ENPP4	0.364232	6.2160095729176e-05	0.000302128
ENSG00000001617	SEMA3F	0.811739	1.33817167282781e-15	2.49437487288049e-14
ENSG00000001626	CFTR	0.136353	0.382992	0.541327
ENSG00000001629	ANKIB1	0.122291	0.036681	0.0856728
ENSG00000001630	CYP51A1	-0.0903185	0.392283	0.551253
ENSG00000001631	KRIT1	-0.0856464	0.311351	0.466677
ENSG00000002016	RAD52	-0.0186477	0.771656	0.85937
ENSG00000002079	MYH16	1.23438	5.31790461890426e-08	4.31145657374286e-07
ENSG00000002330	BAD	-0.136639	0.129491	0.239146
ENSG00000002549	LAP3	0.0178245	0.775945	0.862386
ENSG00000002587	HS3ST1	1.38163	1.02218539245287e-92	8.25660786074244e-90
ENSG00000002726	AOC1	0.816134	0.000405023	0.00164185
ENSG00000002822	MAD1L1	0.374699	0.0730883	0.151203
ENSG00000002834	LASP1	0.0209888	0.751508	0.845786
ENSG00000002919	SNX11	0.260623	0.000613676	0.00238568
ENSG00000003056	M6PR	-0.102666	0.135637	0.248059
ENSG00000003096	KLHL13	0.714108	1.37066315978974e-15	2.55275771578602e-14
ENSG00000003137	CYP26B1	0.0739676	0.689441	0.804022
ENSG00000003147	ICA1	0.199227	0.0114293	0.0317287
ENSG00000003249	DBNDD1	0.37203	1.03521851775504e-08	9.24532377302195e-08
ENSG00000003393	ALS2	0.198719	0.00493894	0.0152547
ENSG00000003400	CASP10	-0.714343	6.72505007085749e-08	5.37240355294253e-07
ENSG00000003402	CFLAR	0.48322	9.47240840460641e-10	9.6942165601155e-09
ENSG00000003436	TFPI	-0.0372897	0.711179	0.819884
ENSG00000003509	NDUFAF7	0.178813	0.0134119	0.0363897
ENSG00000003756	RBM5	-0.189265	0.0363487	0.0850842
ENSG00000003987	MTMR7	0.264328	0.113366	0.215134
ENSG00000003989	SLC7A2	0.193537	0.221789	0.361473
ENSG00000004059	ARF5	-0.32725	1.82997833269668e-08	1.57871825386795e-07
ENSG00000004139	SARM1	-0.0188332	0.813558	0.887364
ENSG00000004142	POLDIP2	-0.150959	0.00511851	0.0157335
ENSG00000004399	PLXND1	-0.903051	2.32305041028705e-23	7.81842691326394e-22
ENSG00000004455	AK2	-0.365646	3.20798886144756e-10	3.48248029264857e-09
ENSG00000004478	FKBP4	-0.303942	1.55653903889374e-05	8.44862117950065e-05
ENSG00000004487	KDM1A	-0.153773	0.00958494	0.0271793
ENSG00000004534	RBM6	-0.0293613	0.678398	0.795996
ENSG00000004660	CAMKK1	-0.705915	2.216114049447e-07	1.64057132737235e-06
ENSG00000004700	RECQL	0.607172	8.32628672534138e-08	6.56975351638821e-07
ENSG00000004766	VPS50	0.0849002	0.176755	0.30401
ENSG00000004777	ARHGAP33	-1.60116	2.7759104658615e-48	4.00926035430288e-46
ENSG00000004779	NDUFAB1	0.144183	0.0721511	0.149747
ENSG00000004799	PDK4	0.415726	0.00422773	0.013301
ENSG00000004838	ZMYND10	-1.77867	2.62424887415419e-25	1.02383262426527e-23
ENSG00000004846	ABCB5	0.026306	0.88522	0.933863
ENSG00000004848	ARX	0.0896499	0.645902	0.770764
ENSG00000004864	SLC25A13	-0.254802	2.4720785652977e-06	1.53896597109935e-05
ENSG00000004866	ST7	0.0723932	0.357201	0.515361
ENSG00000004897	CDC27	-0.10488	0.111661	0.212533
ENSG00000004948	CALCR	1.12673	7.16614530347204e-08	5.69142253909037e-07
ENSG00000004961	HCCS	0.177437	0.00262681	0.00873961
ENSG00000004975	DVL2	-0.392112	1.27045823950293e-08	1.11858795903591e-07
ENSG00000005001	PRSS22	-0.553316	0.0036663	0.0117258
ENSG00000005007	UPF1	0.0533801	0.363376	0.522094
ENSG00000005020	SKAP2	-0.510679	6.77069472075743e-14	1.07782540996349e-12
ENSG00000005022	SLC25A5	-0.579849	1.38986830178766e-10	1.56811369858702e-09
ENSG00000005059	MCUB	-0.474258	1.97487892401577e-09	1.93922262286627e-08
ENSG00000005073	HOXA11	-0.487954	1.64945697934821e-07	1.24560274455004e-06
ENSG00000005075	POLR2J	0.000838042	0.990695	0.994525
ENSG00000005100	DHX33	0.0151024	0.861885	0.918622
ENSG00000005108	THSD7A	0.795266	5.76711678635806e-09	5.33171047027058e-08
ENSG00000005156	LIG3	-0.393885	3.02087630650332e-09	2.89847300345494e-08
ENSG00000005175	RPAP3	-0.137264	0.034601	0.0816768
ENSG00000005187	ACSM3	-0.290079	0.0375791	0.0873733
ENSG00000005189	REXO5	-0.871244	1.49066915654032e-09	1.48787201990791e-08
ENSG00000005194	CIAPIN1	0.111728	0.0915238	0.180942
ENSG00000005206	SPPL2B	-0.314802	4.83051684292597e-05	0.000239538
ENSG00000005238	ATOSB	0.590507	6.6895974777167e-21	1.92980729353867e-19
ENSG00000005243	COPZ2	-1.16894	4.63321012276736e-10	4.9290575398748e-09
ENSG00000005249	PRKAR2B	1.98912	4.38152835761587e-06	2.60372621120557e-05
ENSG00000005302	MSL3	0.273997	3.33945762694185e-06	2.0264393819136e-05
ENSG00000005339	CREBBP	-0.294816	7.01235518349063e-07	4.75980249600831e-06
ENSG00000005379	TSPOAP1	-1.51545	2.30235999357451e-19	5.83862431393796e-18
ENSG00000005421	PON1	0.022587	0.90415	0.944513
ENSG00000005436	GCFC2	-0.0780944	0.329618	0.487036
ENSG00000005448	WDR54	-0.236012	0.00253728	0.00846886
ENSG00000005469	CROT	0.923767	2.14745025159322e-33	1.4962857040574e-31
ENSG00000005471	ABCB4	0.0753327	0.708203	0.817623
ENSG00000005483	KMT2E	-0.369172	7.30552131363142e-06	4.20607482389091e-05
ENSG00000005486	RHBDD2	-0.292336	0.000162599	0.000722006
ENSG00000005513	SOX8	-1.23245	0.0018798	0.00648783
ENSG00000005700	IBTK	0.220502	0.000516451	0.00204861
ENSG00000005801	ZNF195	0.569008	4.18714369477504e-18	9.61235966729988e-17
ENSG00000005810	MYCBP2	0.00745334	0.909712	0.947827
ENSG00000005812	FBXL3	-0.0902567	0.15373	0.273
ENSG00000005882	PDK2	-0.752577	4.65512364388052e-08	3.80238170596967e-07
ENSG00000005884	ITGA3	1.16876	7.97780431144262e-28	3.73364665725863e-26
ENSG00000005889	ZFX	-0.113154	0.0699705	0.146111
ENSG00000005893	LAMP2	0.275529	0.000299017	0.00125096
ENSG00000005961	ITGA2B	-0.289318	0.194493	0.327089
ENSG00000006007	GDE1	0.192225	0.00158903	0.00559134
ENSG00000006015	REX1BD	0.21905	0.0164577	0.0434483
ENSG00000006016	CRLF1	0.0719078	0.719035	0.825002
ENSG00000006025	OSBPL7	0.0583463	0.475024	0.630772
ENSG00000006042	TMEM98	0.951829	1.94860278603989e-26	8.23586786060931e-25
ENSG00000006047	YBX2	-1.56231	8.38635102976121e-14	1.31960988173205e-12
ENSG00000006062	MAP3K14	0.0202031	0.839518	0.903928
ENSG00000006118	TMEM132A	0.861315	5.07325900822097e-20	1.37202325670754e-18
ENSG00000006125	AP2B1	0.286786	3.15448304278468e-05	0.000161493
ENSG00000006194	ZNF263	0.0558205	0.384678	0.543076
ENSG00000006210	CX3CL1	1.13683	9.50363905384705e-39	8.39129004556074e-37
ENSG00000006282	SPATA20	0.35432	2.16710456403777e-07	1.60537987218409e-06
ENSG00000006327	TNFRSF12A	0.644122	1.97308818652531e-11	2.47021126635651e-10
ENSG00000006377	DLX6	-0.708601	0.00396635	0.0125803
ENSG00000006432	MAP3K9	0.0959501	0.218941	0.357776
ENSG00000006451	RALA	0.197586	0.00491531	0.0151903
ENSG00000006453	BAIAP2L1	0.0182946	0.755028	0.847997
ENSG00000006459	KDM7A	-0.235222	0.0789731	0.160965
ENSG00000006468	ETV1	0.301366	0.000945854	0.0035052
ENSG00000006530	AGK	-0.112033	0.0902427	0.178853
ENSG00000006534	ALDH3B1	0.310915	1.62023667806525e-05	8.77035038767066e-05
ENSG00000006555	TTC22	0.748674	0.000714605	0.0027358
ENSG00000006576	PHTF2	-1.01846	9.27165623421733e-20	2.43621145556682e-18
ENSG00000006607	FARP2	-0.0219698	0.731601	0.832273
ENSG00000006611	USH1C	-1.09213	0.004893	0.0151321
ENSG00000006625	GGCT	-0.183016	0.113152	0.21481
ENSG00000006634	DBF4	-0.997397	8.51667355744494e-15	1.46367323573142e-13
ENSG00000006652	IFRD1	-0.313014	0.058176	0.125458
ENSG00000006695	COX10	-0.16904	0.0274491	0.0671973
ENSG00000006704	GTF2IRD1	-0.37367	4.96416744239351e-05	0.000245329
ENSG00000006712	PAF1	-0.162419	0.0116569	0.0322743
ENSG00000006715	VPS41	0.0188933	0.749475	0.844304
ENSG00000006740	ARHGAP44	0.619946	0.000398037	0.00161684
ENSG00000006744	ELAC2	0.23773	0.00143538	0.00510493
ENSG00000006747	SCIN	0.285392	2.11954042132489e-06	1.33637054202586e-05
ENSG00000006756	ARSD	0.119133	0.0892209	0.177263
ENSG00000006757	PNPLA4	-0.164221	0.0200391	0.0514096
ENSG00000006831	ADIPOR2	-0.0360629	0.582006	0.721889
ENSG00000006837	CDKL3	-0.139058	0.362214	0.520803
ENSG00000007001	UPP2	-0.261569	0.193578	0.32588
ENSG00000007047	MARK4	-0.00800836	0.911206	0.948658
ENSG00000007062	PROM1	-0.435817	1.43669836513909e-10	1.61927414187692e-09
ENSG00000007080	CCDC124	-0.019542	0.763293	0.854157
ENSG00000007168	PAFAH1B1	0.19245	0.00152565	0.00538746
ENSG00000007202	BLTP2	0.0990209	0.152696	0.271671
ENSG00000007255	TRAPPC6A	-0.525452	5.23702122652498e-07	3.62124907829053e-06
ENSG00000007341	ST7L	0.105732	0.12345	0.230211
ENSG00000007372	PAX6	0.909868	4.98380506718174e-10	5.27630119952264e-09
ENSG00000007376	RPUSD1	0.132667	0.0969011	0.189586
ENSG00000007384	RHBDF1	0.567678	7.139567414175e-21	2.05147332985168e-19
ENSG00000007392	LUC7L	0.0474036	0.521984	0.671024
ENSG00000007402	CACNA2D2	-0.409891	0.0539203	0.117807
ENSG00000007516	BAIAP3	-0.144349	0.208292	0.344322
ENSG00000007520	TSR3	0.13763	0.0530219	0.11617
ENSG00000007541	PIGQ	-0.197678	0.0164337	0.0433903
ENSG00000007545	CRAMP1	-0.0731457	0.321437	0.477992
ENSG00000007866	TEAD3	-0.361333	0.000346207	0.00142538
ENSG00000007923	DNAJC11	-0.0925124	0.100631	0.195515
ENSG00000007944	MYLIP	-0.338059	0.000853808	0.00319998
ENSG00000007952	NOX1	0.422319	0.0803454	0.163213
ENSG00000007968	E2F2	-1.56965	0.000204045	0.000887517
ENSG00000008018	PSMB1	-0.125977	0.0228286	0.0573649
ENSG00000008083	JARID2	-0.00211937	0.994138	0.996193
ENSG00000008086	CDKL5	-0.0637647	0.366631	0.52549
ENSG00000008118	CAMK1G	1.1401	0.00275766	0.00912484
ENSG00000008128	CDK11A	-0.146994	0.355982	0.51401
ENSG00000008130	NADK	-0.00893504	0.885207	0.933863
ENSG00000008196	TFAP2B	-1.15266	1.51497388508105e-24	5.47928117076827e-23
ENSG00000008226	DLEC1	-0.252102	0.216162	0.354298
ENSG00000008256	CYTH3	-0.164621	0.0379474	0.0881171
ENSG00000008277	ADAM22	-1.10233	8.56393704340498e-14	1.34658185277303e-12
ENSG00000008282	SYPL1	0.18686	0.00312047	0.0101741
ENSG00000008283	CYB561	0.260825	0.00111915	0.00407336
ENSG00000008294	SPAG9	-0.0727247	0.235447	0.378287
ENSG00000008300	CELSR3	0.310471	0.0300729	0.0723828
ENSG00000008311	AASS	-0.947931	2.06778199977818e-13	3.12734102865203e-12
ENSG00000008323	PLEKHG6	-0.324171	0.0862486	0.172727
ENSG00000008324	SS18L2	-0.177431	0.0248791	0.0618898
ENSG00000008382	MPND	-0.122133	0.101481	0.196939
ENSG00000008394	MGST1	-0.889994	8.81638558208497e-26	3.56728298997572e-24
ENSG00000008405	CRY1	-0.109021	0.198243	0.331683
ENSG00000008438	PGLYRP1	0.0245693	0.899508	0.941513
ENSG00000008441	NFIX	0.636402	3.98796935940067e-07	2.81285975935218e-06
ENSG00000008513	ST3GAL1	0.768937	1.68103814834882e-09	1.66417435212616e-08
ENSG00000008516	MMP25	0.445129	0.0175734	0.0459707
ENSG00000008517	IL32	3.55863	1.74576166148565e-30	9.86355338739393e-29
ENSG00000008710	PKD1	-0.225165	0.00249989	0.00835941
ENSG00000008735	MAPK8IP2	-0.327325	0.0979931	0.191311
ENSG00000008838	MED24	-0.0727807	0.181823	0.310644
ENSG00000008853	RHOBTB2	-0.165688	0.0385488	0.0892001
ENSG00000008869	HEATR5B	0.179734	0.00362729	0.0116249
ENSG00000008952	SEC62	-0.0598051	0.335324	0.493261
ENSG00000008988	RPS20	-0.143722	0.0133367	0.0362127
ENSG00000009307	CSDE1	0.235708	4.89441505176633e-05	0.000242376
ENSG00000009335	UBE3C	0.316729	4.10461198874217e-06	2.45119065888494e-05
ENSG00000009413	REV3L	0.181841	0.0407969	0.0935681
ENSG00000009694	TENM1	0.216622	0.0596437	0.128142
ENSG00000009724	MASP2	-0.0291851	0.811048	0.885881
ENSG00000009780	FAM76A	-0.243544	0.00791673	0.0230515
ENSG00000009830	POMT2	0.322856	1.58390868969532e-07	1.19859349804182e-06
ENSG00000009844	VTA1	0.310779	8.27292614274489e-05	0.000391121
ENSG00000009950	MLXIPL	-1.02657	0.000485518	0.00193967
ENSG00000009954	BAZ1B	-0.191518	0.00312041	0.0101741
ENSG00000010017	RANBP9	-0.00660381	0.917679	0.952578
ENSG00000010030	ETV7	2.07051	1.35531471206655e-19	3.52721462475648e-18
ENSG00000010072	SPRTN	0.134801	0.110995	0.21147
ENSG00000010165	METTL13	0.27085	0.00180576	0.00626699
ENSG00000010219	DYRK4	-0.287007	0.000980783	0.00362172
ENSG00000010244	ZNF207	-0.019741	0.703078	0.813573
ENSG00000010256	UQCRC1	-0.484368	9.23561081956766e-12	1.18901674358885e-10
ENSG00000010270	STARD3NL	0.168376	0.00563197	0.0170831
ENSG00000010278	CD9	0.0531204	0.416385	0.5758
ENSG00000010292	NCAPD2	-0.698275	1.85271355704566e-07	1.39090636714661e-06
ENSG00000010295	IFFO1	0.262629	0.0031353	0.0102178
ENSG00000010310	GIPR	-0.331913	0.0198101	0.0509119
ENSG00000010318	PHF7	-0.455459	0.000366917	0.00150049
ENSG00000010322	NISCH	-0.124539	0.0601255	0.129025
ENSG00000010361	FUZ	-0.505515	2.54934964172038e-09	2.4666710885661e-08
ENSG00000010379	SLC6A13	-1.42704	1.84364037270661e-06	1.17258538607053e-05
ENSG00000010404	IDS	0.714194	3.58068194346223e-13	5.27999273191128e-12
ENSG00000010539	ZNF200	0.0146715	0.873979	0.926576
ENSG00000010610	CD4	0.0682399	0.735321	0.834371
ENSG00000010626	LRRC23	-0.310721	0.00616922	0.0185196
ENSG00000010704	HFE	-0.375078	1.47781178094004e-06	9.56367867374518e-06
ENSG00000010803	SCMH1	-0.381169	3.74282649987343e-07	2.65540999140337e-06
ENSG00000010810	FYN	0.915341	0.00317233	0.0103277
ENSG00000010818	HIVEP2	0.11127	0.304575	0.458752
ENSG00000011007	ELOA	-0.0175757	0.822098	0.892264
ENSG00000011009	LYPLA2	0.173333	0.00284536	0.00937803
ENSG00000011021	CLCN6	-0.183487	0.00332588	0.010772
ENSG00000011028	MRC2	-1.02682	3.85916013444982e-23	1.27328930971583e-21
ENSG00000011105	TSPAN9	-0.452021	5.23546415554694e-10	5.52663299943482e-09
ENSG00000011114	BTBD7	0.484816	5.31369472739676e-18	1.2091474624318e-16
ENSG00000011132	APBA3	0.323234	7.6346432409514e-05	0.000364023
ENSG00000011143	MKS1	-0.199797	0.00459952	0.0143158
ENSG00000011198	ABHD5	0.520947	1.1627640614633e-08	1.03076201737181e-07
ENSG00000011201	ANOS1	2.51346	8.46746944737723e-47	1.13992000727068e-44
ENSG00000011243	AKAP8L	-0.100189	0.287075	0.438894
ENSG00000011258	MBTD1	-0.388204	1.00630593082972e-05	5.65340701840941e-05
ENSG00000011260	UTP18	-0.215157	0.000326573	0.00135249
ENSG00000011275	RNF216	-0.127686	0.025114	0.0623462
ENSG00000011295	TTC19	0.25621	1.2135934279234e-05	6.72099011416491e-05
ENSG00000011304	PTBP1	-0.171373	0.00284796	0.00938236
ENSG00000011332	DPF1	0.291393	0.122317	0.228509
ENSG00000011347	SYT7	-1.8478	0.00074508	0.00283833
ENSG00000011376	LARS2	-0.301965	1.20507975608657e-06	7.88289874039954e-06
ENSG00000011405	PIK3C2A	-0.0788298	0.17941	0.307534
ENSG00000011422	PLAUR	1.95462	2.94198450436538e-70	9.57637911279174e-68
ENSG00000011426	ANLN	-1.45043	4.4532870481876e-05	0.00022245
ENSG00000011451	WIZ	0.0286062	0.612385	0.745826
ENSG00000011454	RABGAP1	-0.10881	0.1052	0.202785
ENSG00000011465	DCN	2.27087	1.91730244965881e-17	4.19823786391656e-16
ENSG00000011478	QPCTL	0.0668979	0.326067	0.483285
ENSG00000011485	PPP5C	-0.292092	1.82152164090391e-05	9.76297996226919e-05
ENSG00000011523	CEP68	-0.150303	0.0740827	0.15284
ENSG00000011566	MAP4K3	-0.0241313	0.705307	0.815461
ENSG00000011590	ZBTB32	0.207709	0.329081	0.486472
ENSG00000011638	LDAF1	1.0736	1.80229000898887e-78	8.36300910766771e-76
ENSG00000012048	BRCA1	-1.02102	0.0005009	0.00199236
ENSG00000012061	ERCC1	-0.170075	0.00440129	0.0137578
ENSG00000012171	SEMA3B	0.152138	0.036742	0.0858013
ENSG00000012174	MBTPS2	-0.0107721	0.878083	0.928823
ENSG00000012211	PRICKLE3	0.231215	0.010794	0.0302036
ENSG00000012223	LTF	-0.926346	0.00560569	0.0170176
ENSG00000012232	EXTL3	0.364355	1.15117723906258e-10	1.31721009479097e-09
ENSG00000012504	NR1H4	-1.0598	7.93468399028414e-11	9.25882948871625e-10
ENSG00000012660	ELOVL5	0.0934859	0.128204	0.237292
ENSG00000012779	ALOX5	0.263926	0.0802843	0.163134
ENSG00000012817	KDM5D	-0.294991	0.000631099	0.00244372
ENSG00000012822	CALCOCO1	-0.183441	0.096635	0.18915
ENSG00000012963	UBR7	-0.200994	0.00646982	0.0192813
ENSG00000012983	MAP4K5	0.493854	5.42994593787453e-12	7.16003138450506e-11
ENSG00000013016	EHD3	0.928472	1.35719077509239e-10	1.5328313627131e-09
ENSG00000013275	PSMC4	0.106815	0.114832	0.217355
ENSG00000013288	MAN2B2	0.320305	4.125775346616e-06	2.46180669040625e-05
ENSG00000013297	CLDN11	-0.510202	0.00871448	0.0250698
ENSG00000013306	SLC25A39	0.249997	3.77128077932302e-05	0.000190875
ENSG00000013364	MVP	0.135545	0.0220624	0.055722
ENSG00000013374	NUB1	0.13406	0.0488637	0.108763
ENSG00000013375	PGM3	0.142902	0.0326709	0.0776842
ENSG00000013392	RWDD2A	0.301051	4.8783234645133e-05	0.000241689
ENSG00000013441	CLK1	-0.270523	0.0181977	0.0473258
ENSG00000013503	POLR3B	-0.0315932	0.764458	0.855022
ENSG00000013523	ANGEL1	0.039242	0.644947	0.770256
ENSG00000013561	RNF14	0.398213	3.08184846960715e-09	2.94918970046785e-08
ENSG00000013563	DNASE1L1	0.187859	0.0159594	0.0423503
ENSG00000013573	DDX11	-0.427268	1.94372696472775e-09	1.91121466969105e-08
ENSG00000013583	HEBP1	-0.0845806	0.262046	0.40994
ENSG00000013588	GPRC5A	0.747376	0.000788159	0.00298132
ENSG00000013619	MAMLD1	1.00564	1.00191280725045e-09	1.02201667040809e-08
ENSG00000013810	TACC3	-1.0221	2.31597150262434e-18	5.41942301510024e-17
ENSG00000014123	UFL1	0.276355	0.00013903	0.000626727
ENSG00000014138	POLA2	-0.274102	0.100113	0.194735
ENSG00000014164	ZC3H3	-0.157863	0.0253217	0.0627831
ENSG00000014216	CAPN1	0.658052	2.44780331074443e-17	5.31001432989981e-16
ENSG00000014257	ACP3	-2.51685	1.53579682511226e-43	1.7265047916945e-41
ENSG00000014641	MDH1	-0.154464	0.024467	0.060969
ENSG00000014824	SLC30A9	-0.00398827	0.928668	0.958767
ENSG00000014914	MTMR11	0.568137	1.57304156928946e-12	2.1754257187466e-11
ENSG00000014919	COX15	0.1263	0.0580743	0.125301
ENSG00000015133	CCDC88C	-0.0123362	0.856133	0.914816
ENSG00000015153	YAF2	0.298454	0.000308814	0.00128676
ENSG00000015171	ZMYND11	-0.214695	0.000925147	0.00343723
ENSG00000015285	WAS	-0.245278	0.223714	0.363913
ENSG00000015475	BID	0.291816	2.47015393051929e-05	0.000128879
ENSG00000015479	MATR3	-0.233882	0.0362917	0.0849963
ENSG00000015520	NPC1L1	0.589824	0.015567	0.0414682
ENSG00000015532	XYLT2	0.396935	1.18256139716293e-12	1.655358248442e-11
ENSG00000015568	RGPD5	0.00229894	0.988728	0.993576
ENSG00000015676	NUDCD3	0.187131	0.00096526	0.00357166
ENSG00000016391	CHDH	-0.340115	4.57184970602052e-05	0.000227903
ENSG00000016864	GLT8D1	-0.0671176	0.272096	0.422245
ENSG00000017260	ATP2C1	0.00828556	0.875498	0.92745
ENSG00000017483	SLC38A5	0.574433	0.0416349	0.0951914
ENSG00000017797	RALBP1	-0.0945082	0.119593	0.224516
ENSG00000018189	RUFY3	-0.204519	0.0416912	0.0952286
ENSG00000018280	SLC11A1	-0.118195	0.565314	0.708234
ENSG00000018408	WWTR1	0.284637	0.00689561	0.0204052
ENSG00000018510	AGPS	0.477564	1.32099722483515e-06	8.58707257121601e-06
ENSG00000018610	STEEP1	-0.146106	0.0226844	0.0570484
ENSG00000018699	TTC27	0.236664	0.0171131	0.0449608
ENSG00000018869	ZNF582	0.178513	0.130955	0.241284
ENSG00000019102	VSIG2	-1.51009	8.42269579035166e-05	0.000397685
ENSG00000019144	PHLDB1	-0.192081	0.00647542	0.0192927
ENSG00000019169	MARCO	1.88444	6.39821592303451e-09	5.87778816619459e-08
ENSG00000019485	PRDM11	-0.159754	0.0224306	0.0564948
ENSG00000019505	SYT13	0.453797	4.28346275619874e-06	2.54892330832028e-05
ENSG00000019549	SNAI2	2.45185	5.11191271044858e-14	8.20955112681688e-13
ENSG00000019582	CD74	1.62745	6.23273072527468e-57	1.30701561911073e-54
ENSG00000019995	ZRANB1	0.0554322	0.421212	0.580597
ENSG00000020129	NCDN	0.183165	0.0490034	0.108997
ENSG00000020181	ADGRA2	-0.183387	0.372731	0.531612
ENSG00000020256	ZFP64	-0.0235204	0.686271	0.801612
ENSG00000020426	MNAT1	-0.158186	0.0345478	0.0815679
ENSG00000020577	SAMD4A	0.670557	6.39723062752212e-17	1.32873526433933e-15
ENSG00000020922	MRE11	-0.142497	0.033498	0.0794085
ENSG00000021300	PLEKHB1	0.94909	5.0624214876956e-05	0.000249788
ENSG00000021355	SERPINB1	0.133755	0.0499043	0.11073
ENSG00000021574	SPAST	0.136795	0.0323372	0.0769999
ENSG00000021645	NRXN3	-0.0805865	0.378439	0.53684
ENSG00000021762	OSBPL5	0.0821413	0.217512	0.356001
ENSG00000021776	AQR	-0.115624	0.0669388	0.140976
ENSG00000021826	CPS1	-0.316193	0.0103601	0.0291314
ENSG00000022267	FHL1	1.18425	1.96616993950557e-11	2.46296382600098e-10
ENSG00000022277	RTF2	0.0985553	0.106605	0.20495
ENSG00000022556	NLRP2	0.164508	0.0342758	0.0810057
ENSG00000022567	SLC45A4	0.59904	1.12463573801767e-18	2.7071943499368e-17
ENSG00000022840	RNF10	-0.286863	2.5520180990647e-07	1.87397180883845e-06
ENSG00000022976	ZNF839	-0.0463665	0.613991	0.746948
ENSG00000023041	ZDHHC6	0.0170273	0.840839	0.904776
ENSG00000023171	GRAMD1B	-0.601991	8.5970595934663e-05	0.000405216
ENSG00000023191	RNH1	0.0870364	0.11899	0.223595
ENSG00000023228	NDUFS1	-0.189027	0.00462863	0.0143961
ENSG00000023287	RB1CC1	-0.124953	0.13822	0.251749
ENSG00000023318	ERP44	-0.0208734	0.731037	0.831804
ENSG00000023330	ALAS1	0.220466	0.00144409	0.00513143
ENSG00000023445	BIRC3	3.3312	2.52671179312892e-29	1.29658958814938e-27
ENSG00000023516	AKAP11	0.146754	0.0120738	0.0332219
ENSG00000023572	GLRX2	0.251223	0.000969545	0.00358569
ENSG00000023608	SNAPC1	-0.387681	1.51793220841513e-06	9.7884634929999e-06
ENSG00000023697	DERA	0.34984	6.64491678119252e-08	5.31422772574359e-07
ENSG00000023734	STRAP	0.308531	1.73079523275437e-05	9.30414425219131e-05
ENSG00000023839	ABCC2	0.232049	0.178947	0.306934
ENSG00000023892	DEF6	-0.109037	0.272493	0.422749
ENSG00000023902	PLEKHO1	-0.347478	0.000261514	0.00110831
ENSG00000023909	GCLM	-0.0481164	0.42822	0.58772
ENSG00000024048	UBR2	-0.0492922	0.42415	0.58354
ENSG00000024422	EHD2	0.0920123	0.116242	0.219434
ENSG00000024526	DEPDC1	-2.04185	2.80792020283251e-07	2.04330769781695e-06
ENSG00000024862	CCDC28A	-0.112971	0.266154	0.415055
ENSG00000025039	RRAGD	-0.524233	0.00426408	0.0133941
ENSG00000025156	HSF2	-0.439043	5.14785507481047e-06	3.0277662170049e-05
ENSG00000025293	PHF20	0.0677547	0.212078	0.349284
ENSG00000025434	NR1H3	-0.776779	5.02184571001051e-13	7.2965644963104e-12
ENSG00000025708	TYMP	-0.238687	0.134072	0.245851
ENSG00000025770	NCAPH2	-0.563962	1.89552246106355e-10	2.11238882745708e-09
ENSG00000025772	TOMM34	0.124217	0.0800901	0.162798
ENSG00000025796	SEC63	0.0832323	0.15891	0.27976
ENSG00000025800	KPNA6	0.118675	0.0511143	0.112886
ENSG00000026025	VIM	0.249988	0.00675342	0.0200225
ENSG00000026036	RTEL1-TNFRSF6B	0.279723	0.0207968	0.0530103
ENSG00000026103	FAS	2.11286	2.41231371395885e-53	4.49659399895117e-51
ENSG00000026297	RNASET2	-0.0363319	0.667384	0.787479
ENSG00000026508	CD44	0.822365	8.08246481081203e-15	1.39014570235804e-13
ENSG00000026652	AGPAT4	0.17309	0.0454217	0.102187
ENSG00000026950	BTN3A1	0.140275	0.0591703	0.1273
ENSG00000027001	MIPEP	-0.194592	0.00471037	0.0146346
ENSG00000027075	PRKCH	1.20603	3.67944224780542e-07	2.61639895606092e-06
ENSG00000027697	IFNGR1	0.462839	3.75706545841341e-10	4.05031342474236e-09
ENSG00000027847	B4GALT7	0.216366	0.000406067	0.00164516
ENSG00000027869	SH2D2A	0.104038	0.59931	0.735223
ENSG00000028116	VRK2	0.00238237	0.984344	0.991115
ENSG00000028203	VEZT	0.386868	1.41140649576281e-07	1.07815636658813e-06
ENSG00000028277	POU2F2	1.85612	5.31505357633726e-16	1.02667611493668e-14
ENSG00000028310	BRD9	0.321169	1.25482489586211e-05	6.93348775116713e-05
ENSG00000028528	SNX1	0.0318674	0.555603	0.699571
ENSG00000028839	TBPL1	-0.193601	0.0301561	0.072551
ENSG00000029153	BMAL2	0.69241	5.24932358395981e-10	5.53858239199707e-09
ENSG00000029363	BCLAF1	0.0558146	0.416368	0.5758
ENSG00000029364	SLC39A9	0.111251	0.0731708	0.151331
ENSG00000029534	ANK1	2.81025	3.46847928299171e-107	5.40314747734044e-104
ENSG00000029639	TFB1M	0.180863	0.060572	0.129829
ENSG00000029725	RABEP1	-0.216028	0.000162616	0.000722006
ENSG00000029993	HMGB3	0.233118	0.00512335	0.0157462
ENSG00000030066	NUP160	-0.119499	0.151977	0.270764
ENSG00000030110	BAK1	0.143738	0.0321539	0.0766554
ENSG00000030304	MUSK	0.0315599	0.864793	0.92063
ENSG00000030419	IKZF2	-0.292769	0.0047378	0.0147042
ENSG00000030582	GRN	0.173833	0.0201946	0.0517414
ENSG00000031003	FAM13B	0.120702	0.25802	0.405357
ENSG00000031081	ARHGAP31	0.9326	7.01096060362522e-21	2.01717730612747e-19
ENSG00000031691	CENPQ	-0.36701	0.00768156	0.0224357
ENSG00000031698	SARS1	-0.0635887	0.19615	0.329317
ENSG00000031823	RANBP3	-0.0384596	0.547719	0.692637
ENSG00000032219	ARID4A	-0.0924588	0.232795	0.375241
ENSG00000032389	EIPR1	0.303652	0.000472579	0.0018911
ENSG00000032444	PNPLA6	0.0104302	0.873917	0.926556
ENSG00000032742	IFT88	-0.0816846	0.262221	0.410106
ENSG00000033011	ALG1	0.155173	0.0651607	0.137836
ENSG00000033030	ZCCHC8	-0.138259	0.0516667	0.113848
ENSG00000033050	ABCF2	0.166009	0.0459822	0.103331
ENSG00000033100	CHPF2	0.137239	0.0145471	0.0390759
ENSG00000033122	LRRC7	0.0846493	0.615106	0.747886
ENSG00000033170	FUT8	0.788101	3.51898712224893e-23	1.16634635484995e-21
ENSG00000033178	UBA6	0.207062	0.000714652	0.0027358
ENSG00000033327	GAB2	0.550917	3.11868867593761e-09	2.98182732720401e-08
ENSG00000033627	ATP6V0A1	0.405491	6.6569342619335e-09	6.09236589670616e-08
ENSG00000033800	PIAS1	-0.249542	0.000625956	0.00242607
ENSG00000033867	SLC4A7	-0.160932	0.0737504	0.152313
ENSG00000034053	APBA2	2.03347	1.28969817745478e-08	1.13506971558157e-07
ENSG00000034152	MAP2K3	0.743074	2.90535506580852e-09	2.79501052625576e-08
ENSG00000034510	TMSB10	0.734378	7.80591479398335e-25	2.90510572938537e-23
ENSG00000034533	ASTE1	-0.228484	0.0168699	0.0444075
ENSG00000034677	RNF19A	0.143967	0.105615	0.203441
ENSG00000034693	PEX3	-0.23736	0.000785005	0.00297071
ENSG00000034713	GABARAPL2	-0.0357311	0.65861	0.780888
ENSG00000035115	SH3YL1	0.14266	0.110882	0.211297
ENSG00000035141	FAM136A	-0.0453624	0.487996	0.642592
ENSG00000035403	VCL	0.342562	2.63966695327872e-07	1.9331261445284e-06
ENSG00000035499	DEPDC1B	-1.05538	1.34047612475551e-08	1.17738396314108e-07
ENSG00000035681	NSMAF	-0.0768877	0.196718	0.32994
ENSG00000035687	ADSS2	0.0778734	0.212034	0.349264
ENSG00000035862	TIMP2	0.295532	0.00176184	0.0061331
ENSG00000035928	RFC1	-0.0140685	0.833203	0.899525
ENSG00000036054	TBC1D23	0.0972277	0.157177	0.277643
ENSG00000036257	CUL3	-0.038971	0.512182	0.662093
ENSG00000036448	MYOM2	0.291968	0.0640664	0.135877
ENSG00000036530	CYP46A1	-0.396342	0.0160154	0.0424758
ENSG00000036549	ZZZ3	-0.129407	0.0830975	0.167663
ENSG00000036672	USP2	-1.10199	4.57660265766742e-13	6.65851416684915e-12
ENSG00000036828	CASR	-2.18969	2.32821928026539e-26	9.72722878990572e-25
ENSG00000037042	TUBG2	-0.10453	0.150433	0.268499
ENSG00000037241	RPL26L1	0.0486105	0.528399	0.676402
ENSG00000037474	NSUN2	0.284459	0.000380155	0.00154995
ENSG00000037637	FBXO42	0.037035	0.567293	0.709735
ENSG00000037749	MFAP3	0.253393	0.000461451	0.0018503
ENSG00000037757	MRI1	-0.153043	0.056532	0.122458
ENSG00000037897	METTL1	0.28592	0.00297717	0.00975635
ENSG00000037965	HOXC8	0.0328985	0.748784	0.844012
ENSG00000038002	AGA	-0.11643	0.131267	0.241771
ENSG00000038210	PI4K2B	-0.0557395	0.505338	0.656344
ENSG00000038219	BOD1L1	0.0193015	0.721587	0.826701
ENSG00000038274	MAT2B	-0.0354811	0.601933	0.737641
ENSG00000038295	TLL1	3.15727	6.64699654756981e-67	1.83499174311329e-64
ENSG00000038358	EDC4	-0.00935787	0.863971	0.92007
ENSG00000038382	TRIO	0.550816	1.29941013450665e-17	2.87412125998535e-16
ENSG00000038427	VCAN	-0.10275	0.120079	0.225234
ENSG00000038532	CLEC16A	-0.0811144	0.269747	0.419544
ENSG00000039068	CDH1	-0.176972	0.0127299	0.0347728
ENSG00000039123	MTREX	-0.0648429	0.223393	0.363499
ENSG00000039139	DNAH5	1.86893	1.09631494373724e-13	1.71640578664505e-12
ENSG00000039319	ZFYVE16	0.112037	0.147501	0.264324
ENSG00000039523	RIPOR1	0.324909	9.1964496322643e-08	7.21198741567968e-07
ENSG00000039537	C6	0.00266654	0.988025	0.993161
ENSG00000039560	RAI14	0.521648	2.0724331196274e-09	2.02934900140137e-08
ENSG00000039600	SOX30	-0.0233091	0.902973	0.943736
ENSG00000039650	PNKP	-0.0536365	0.457452	0.614964
ENSG00000040199	PHLPP2	-0.112344	0.14058	0.255004
ENSG00000040275	SPDL1	0.501363	0.000541386	0.00213664
ENSG00000040341	STAU2	0.135883	0.0178173	0.0465029
ENSG00000040487	SLC66A1	0.0321432	0.626805	0.756586
ENSG00000040531	CTNS	0.0105741	0.887134	0.934626
ENSG00000040608	RTN4R	0.540367	0.000264022	0.00111764
ENSG00000040633	PHF23	-0.0463875	0.445431	0.603669
ENSG00000040933	INPP4A	-0.0227597	0.717622	0.823716
ENSG00000041353	RAB27B	0.929527	3.69598336055573e-25	1.4141351071993e-23
ENSG00000041357	PSMA4	-0.0269012	0.695882	0.809217
ENSG00000041515	MYO16	2.9956	6.93957711949238e-49	1.0295594380885e-46
ENSG00000041802	LSG1	0.327623	0.000535288	0.00211449
ENSG00000041880	PARP3	0.558123	6.51944856093088e-20	1.74030175844971e-18
ENSG00000041982	TNC	-0.00581939	0.974011	0.984894
ENSG00000041988	THAP3	-0.0953757	0.231577	0.373749
ENSG00000042062	RIPOR3	0.0151462	0.904369	0.944603
ENSG00000042088	TDP1	0.00440857	0.950942	0.971841
ENSG00000042286	AIFM2	-0.0621067	0.392572	0.551472
ENSG00000042317	SPATA7	-0.173876	0.0652526	0.137963
ENSG00000042429	MED17	0.0662806	0.461248	0.618276
ENSG00000042445	RETSAT	0.924584	5.04053772760293e-45	6.14128979336829e-43
ENSG00000042493	CAPG	0.390864	1.29539479138533e-10	1.4698889180709e-09
ENSG00000042753	AP2S1	-0.129675	0.0384146	0.0889079
ENSG00000042781	USH2A	0.100432	0.59389	0.731057
ENSG00000042832	TG	0.290504	0.0629756	0.133967
ENSG00000042980	ADAM28	-0.23244	0.148508	0.265781
ENSG00000043039	BARX2	1.25097	0.00019146	0.000838634
ENSG00000043093	DCUN1D1	0.0789405	0.203798	0.338547
ENSG00000043143	JADE2	-0.179234	0.00241037	0.0080948
ENSG00000043355	ZIC2	0.506665	0.000201178	0.000876097
ENSG00000043514	TRIT1	-0.168414	0.0144832	0.038938
ENSG00000044090	CUL7	0.0882404	0.145278	0.261288
ENSG00000044115	CTNNA1	0.186953	0.00422609	0.0132978
ENSG00000044446	PHKA2	-0.252281	0.000574871	0.00225249
ENSG00000044459	CNTLN	-0.699121	4.53338274352709e-16	8.78831504476288e-15
ENSG00000044574	HSPA5	0.216096	0.0219345	0.0554738
ENSG00000046604	DSG2	0.0430239	0.512814	0.662643
ENSG00000046647	GEMIN8	-0.195524	0.010518	0.0295373
ENSG00000046651	OFD1	-0.167164	0.0617372	0.131834
ENSG00000046653	GPM6B	0.191818	0.164527	0.287859
ENSG00000046889	PREX2	0.28655	0.0138976	0.0375674
ENSG00000047056	WDR37	0.195164	0.00114937	0.00417081
ENSG00000047188	YTHDC2	0.0832877	0.221481	0.361035
ENSG00000047230	CTPS2	0.102159	0.108612	0.207909
ENSG00000047249	ATP6V1H	-0.0647057	0.323469	0.480295
ENSG00000047315	POLR2B	-0.0966593	0.10884	0.208327
ENSG00000047346	ATOSA	0.0974488	0.20696	0.342717
ENSG00000047365	ARAP2	-0.264775	0.0008354	0.00313767
ENSG00000047410	TPR	-0.0719991	0.205823	0.341198
ENSG00000047457	CP	0.01992	0.893575	0.938411
ENSG00000047578	KATNIP	-0.0508912	0.425046	0.584515
ENSG00000047579	DTNBP1	-0.260384	0.00043023	0.00173212
ENSG00000047597	XK	0.137973	0.486118	0.640976
ENSG00000047617	ANO2	1.99065	4.68041875852641e-23	1.5419222462946e-21
ENSG00000047621	FERRY3	0.276514	0.0156283	0.0416063
ENSG00000047634	SCML1	-0.628168	7.73918009749171e-08	6.12609429978173e-07
ENSG00000047644	WWC3	-0.0949563	0.160969	0.282768
ENSG00000047648	ARHGAP6	-0.494235	3.0145860587424e-06	1.84729158064381e-05
ENSG00000047662	FAM184B	0.0404779	0.83639	0.901717
ENSG00000047849	MAP4	0.15883	0.00615545	0.0184833
ENSG00000047932	GOPC	0.208093	0.000322147	0.00133543
ENSG00000048028	USP28	-0.534913	6.3324955292678e-11	7.4975784472205e-10
ENSG00000048052	HDAC9	3.44245	1.37931972486682e-169	3.00815838796204e-165
ENSG00000048140	TSPAN17	0.175216	0.00130365	0.00467467
ENSG00000048162	NOP16	0.0998632	0.278445	0.42922
ENSG00000048342	CC2D2A	-0.0777777	0.200167	0.334045
ENSG00000048392	RRM2B	1.4318	9.9548333597686e-105	1.20613867079552e-101
ENSG00000048405	ZNF800	0.000966893	0.990342	0.994354
ENSG00000048471	SNX29	0.484696	7.97508605784922e-13	1.13456393891477e-11
ENSG00000048544	MRPS10	0.329258	0.000228601	0.000982572
ENSG00000048649	RSF1	-0.0228855	0.68714	0.802154
ENSG00000048707	VPS13D	-0.0965383	0.183252	0.312352
ENSG00000048740	CELF2	1.68307	4.64004718727613e-78	2.0238957821461e-75
ENSG00000048828	FAM120A	-0.0307271	0.58012	0.720524
ENSG00000048991	R3HDM1	-0.249862	0.000482106	0.0019271
ENSG00000049089	COL9A2	-1.88688	4.48982779369809e-13	6.5387318050424e-12
ENSG00000049130	KITLG	1.17051	2.9468107459924e-53	5.35558296327902e-51
ENSG00000049167	ERCC8	-0.0500414	0.50044	0.652523
ENSG00000049192	ADAMTS6	1.09428	4.19131904969136e-05	0.000210473
ENSG00000049239	H6PD	-0.0614932	0.240337	0.384106
ENSG00000049245	VAMP3	0.184608	0.00116764	0.0042315
ENSG00000049246	PER3	-0.661559	8.49357078981749e-08	6.69690113359109e-07
ENSG00000049249	TNFRSF9	3.2793	7.22655974226168e-16	1.37886300454055e-14
ENSG00000049283	EPN3	-0.0269251	0.867372	0.922262
ENSG00000049323	LTBP1	0.86635	1.67200662217248e-09	1.65673750217899e-08
ENSG00000049449	RCN1	0.171905	0.00196105	0.00674371
ENSG00000049540	ELN	-0.286107	0.201897	0.336145
ENSG00000049541	RFC2	-0.403213	0.00328919	0.0106731
ENSG00000049618	ARID1B	-0.233183	0.000149695	0.000670367
ENSG00000049656	CLPTM1L	0.170353	0.0107716	0.0301562
ENSG00000049759	NEDD4L	-0.0994833	0.183312	0.31243
ENSG00000049768	FOXP3	-0.0148659	0.942478	0.967312
ENSG00000049769	PPP1R3F	-0.236865	0.0323453	0.0770107
ENSG00000049860	HEXB	-0.387894	0.000231292	0.000993158
ENSG00000049883	PTCD2	0.0933986	0.231042	0.373023
ENSG00000050030	NEXMIF	-0.984871	2.32343685029033e-15	4.2438722167489e-14
ENSG00000050130	JKAMP	0.0837669	0.140447	0.25489
ENSG00000050165	DKK3	0.73693	2.06740591671248e-30	1.15020550095874e-28
ENSG00000050327	ARHGEF5	-0.030579	0.632297	0.760647
ENSG00000050344	NFE2L3	1.35129	7.52354412645442e-41	7.42447845492509e-39
ENSG00000050393	MCUR1	0.253369	0.000393754	0.00160063
ENSG00000050405	LIMA1	0.941784	2.90449028073257e-27	1.30337507268512e-25
ENSG00000050426	LETMD1	-0.249418	0.010662	0.0299032
ENSG00000050438	SLC4A8	-1.61674	5.0956252714962e-52	8.68206965203599e-50
ENSG00000050748	MAPK9	-0.0510804	0.409058	0.568588
ENSG00000050820	BCAR1	0.223815	0.000578121	0.00226319
ENSG00000051009	FHIP1B	0.0635277	0.344935	0.50257
ENSG00000051108	HERPUD1	-0.321547	2.67270141948222e-08	2.25751143522415e-07
ENSG00000051128	HOMER3	0.0850465	0.270302	0.420112
ENSG00000051180	RAD51	-0.859527	0.00408983	0.012925
ENSG00000051341	POLQ	-1.48928	0.000127542	0.000578889
ENSG00000051382	PIK3CB	-0.00570129	0.950498	0.971572
ENSG00000051523	CYBA	0.308953	1.55464210338519e-06	1.00133460226603e-05
ENSG00000051596	THOC3	-0.0292242	0.702437	0.813263
ENSG00000051620	HEBP2	0.0775959	0.191459	0.323208
ENSG00000051825	MPHOSPH9	-0.506785	2.55870985388207e-08	2.16963076218173e-07
ENSG00000052126	PLEKHA5	-0.0125587	0.863214	0.919545
ENSG00000052344	PRSS8	0.637872	0.000749836	0.00285346
ENSG00000052723	SIKE1	-0.108632	0.121684	0.227639
ENSG00000052749	RRP12	0.109481	0.145251	0.261282
ENSG00000052795	FNIP2	-0.10787	0.570091	0.712214
ENSG00000052802	MSMO1	0.572213	2.26613989328362e-05	0.000119377
ENSG00000052841	TTC17	-0.142455	0.0375029	0.0872771
ENSG00000052850	ALX4	-0.31406	0.172017	0.298094
ENSG00000053254	FOXN3	-0.0521204	0.735808	0.83466
ENSG00000053371	AKR7A2	-0.168538	0.00633787	0.0189502
ENSG00000053372	MRTO4	0.0936511	0.348219	0.505647
ENSG00000053438	NNAT	0.0663071	0.567642	0.710008
ENSG00000053501	USE1	-0.111642	0.110342	0.210537
ENSG00000053524	MCF2L2	0.989838	0.000115032	0.000527708
ENSG00000053702	NRIP2	-0.0424886	0.751076	0.845517
ENSG00000053747	LAMA3	2.98915	4.86660176602383e-26	2.00256071538139e-24
ENSG00000053770	AP5M1	-0.193372	0.0088176	0.0253464
ENSG00000053900	ANAPC4	0.0739897	0.318599	0.474872
ENSG00000053918	KCNQ1	-1.467	1.10895511799416e-33	7.8779160157442e-32
ENSG00000054116	TRAPPC3	0.250105	7.8506676304043e-05	0.000373099
ENSG00000054118	THRAP3	-0.0978103	0.0676011	0.142048
ENSG00000054148	PHPT1	0.590614	1.42378509535063e-13	2.19444022222628e-12
ENSG00000054179	ENTPD2	-1.10907	5.16474020791909e-31	2.99568668070499e-29
ENSG00000054219	LY75	0.271175	0.158574	0.279353
ENSG00000054267	ARID4B	-0.0204594	0.739065	0.836704
ENSG00000054277	OPN3	-0.0819464	0.449323	0.606946
ENSG00000054282	SDCCAG8	0.0700936	0.260285	0.407887
ENSG00000054392	HHAT	1.40403	1.58839116923627e-56	3.26803990659186e-54
ENSG00000054523	KIF1B	-0.201624	0.00510789	0.0157076
ENSG00000054598	FOXC1	0.018628	0.811341	0.886012
ENSG00000054611	TBC1D22A	0.207663	0.000724123	0.00276768
ENSG00000054654	SYNE2	0.265493	0.00206769	0.00707584
ENSG00000054690	PLEKHH1	0.0489291	0.495612	0.648759
ENSG00000054793	ATP9A	-0.0708315	0.380935	0.539328
ENSG00000054965	FAM168A	-0.234051	0.00018514	0.000813565
ENSG00000054967	RELT	0.756809	8.67348001495183e-08	6.8313443714729e-07
ENSG00000054983	GALC	-0.284148	0.0037921	0.0120927
ENSG00000055044	NOP58	0.0361801	0.638148	0.765574
ENSG00000055070	SZRD1	0.0250009	0.645753	0.770734
ENSG00000055130	CUL1	-0.195875	0.000838404	0.00314712
ENSG00000055147	FAM114A2	-0.0277513	0.680597	0.797589
ENSG00000055163	CYFIP2	-0.0374992	0.72673	0.829343
ENSG00000055208	TAB2	-0.0480791	0.432964	0.5921
ENSG00000055211	GINM1	-0.193844	0.00395237	0.0125432
ENSG00000055332	EIF2AK2	0.0838631	0.241439	0.385387
ENSG00000055483	USP36	0.352004	7.44960768372822e-07	5.0362211399389e-06
ENSG00000055609	KMT2C	-0.19889	0.00763905	0.0223205
ENSG00000055732	MCOLN3	-0.159051	0.359501	0.517623
ENSG00000055917	PUM2	-0.180937	0.002731	0.0090476
ENSG00000055950	MRPL43	-0.121596	0.0440305	0.0996018
ENSG00000055955	ITIH4	0.102226	0.596324	0.732978
ENSG00000056050	HPF1	-0.125157	0.098767	0.192608
ENSG00000056097	ZFR	0.20415	0.000902575	0.00336253
ENSG00000056277	ZNF280C	-0.399844	5.18015295628502e-05	0.000255251
ENSG00000056291	NPFFR2	2.92246	3.28062428254126e-63	7.86232252504861e-61
ENSG00000056487	PHF21B	0.231913	0.275587	0.426291
ENSG00000056558	TRAF1	2.15055	2.97029586589157e-27	1.3275468269527e-25
ENSG00000056586	RC3H2	0.140248	0.0326778	0.0776921
ENSG00000056736	IL17RB	-0.183658	0.0260115	0.0642306
ENSG00000056972	TRAF3IP2	0.148881	0.0333582	0.0791114
ENSG00000057019	DCBLD2	2.21063	6.34181739869375e-52	1.04779314884933e-49
ENSG00000057252	SOAT1	0.705102	1.59655681471015e-16	3.20915277161416e-15
ENSG00000057294	PKP2	-0.221266	0.00800373	0.0232583
ENSG00000057468	MSH4	0.466173	0.0555651	0.120687
ENSG00000057608	GDI2	0.0620087	0.413021	0.572528
ENSG00000057657	PRDM1	-1.64586	5.86810805759762e-18	1.32894671472634e-16
ENSG00000057663	ATG5	-0.227923	0.000304063	0.00126842
ENSG00000057704	TMCC3	1.56476	8.05643166025572e-19	1.96096783569773e-17
ENSG00000057757	PITHD1	0.0628678	0.303272	0.4573
ENSG00000057935	MTA3	-0.18251	0.00559083	0.0169796
ENSG00000058056	USP13	-0.19888	0.00403813	0.0127875
ENSG00000058063	ATP11B	0.0728736	0.296235	0.449213
ENSG00000058085	LAMC2	1.93099	0.000374192	0.00152766
ENSG00000058091	CDK14	0.485986	3.98824055650354e-05	0.000201202
ENSG00000058262	SEC61A1	0.241577	1.67615693907084e-05	9.03715863638959e-05
ENSG00000058272	PPP1R12A	0.00493988	0.940307	0.966316
ENSG00000058335	RASGRF1	-0.447385	0.0498331	0.110617
ENSG00000058453	CROCC	-0.206686	0.00590654	0.0178316
ENSG00000058600	POLR3E	0.00726649	0.89306	0.938095
ENSG00000058668	ATP2B4	0.0807224	0.138027	0.25146
ENSG00000058673	ZC3H11A	-0.163154	0.438205	0.597301
ENSG00000058729	RIOK2	0.112784	0.094608	0.185783
ENSG00000058799	YIPF1	0.258701	0.000482378	0.00192783
ENSG00000058804	NDC1	-0.337527	0.00204036	0.00699329
ENSG00000059122	FLYWCH1	0.318471	1.88582368607492e-06	1.19731961483574e-05
ENSG00000059145	UNKL	0.197463	0.00611964	0.0183935
ENSG00000059377	TBXAS1	0.120223	0.342905	0.500731
ENSG00000059378	PARP12	0.665617	1.04230003805677e-20	2.9559845942757e-19
ENSG00000059573	ALDH18A1	-0.345637	4.12163786732994e-10	4.42148550165266e-09
ENSG00000059588	TARBP1	0.170372	0.0192511	0.0496684
ENSG00000059691	GATB	0.0948071	0.132508	0.243522
ENSG00000059728	MXD1	0.473209	1.00429091363277e-09	1.02381793581018e-08
ENSG00000059758	CDK17	0.13358	0.0193179	0.0497877
ENSG00000059769	DNAJC25	0.0772247	0.34717	0.504677
ENSG00000059804	SLC2A3	-0.538406	0.0156802	0.0417086
ENSG00000059915	PSD	-0.153265	0.358502	0.516766
ENSG00000060069	CTDP1	-0.0215793	0.738823	0.836581
ENSG00000060138	YBX3	-0.00220313	0.940809	0.966468
ENSG00000060140	STYK1	0.431325	0.0155913	0.0415197
ENSG00000060237	WNK1	-0.413071	1.45069306374673e-13	2.23433368836528e-12
ENSG00000060339	CCAR1	-0.0970852	0.15814	0.278765
ENSG00000060491	OGFR	-0.0556043	0.379564	0.537946
ENSG00000060642	PIGV	0.0885022	0.232964	0.375376
ENSG00000060656	PTPRU	1.34548	2.81553239318397e-104	3.07019729814746e-101
ENSG00000060688	SNRNP40	-0.195369	0.0277389	0.0677596
ENSG00000060718	COL11A1	-2.49738	2.31641975923286e-58	5.00186124050589e-56
ENSG00000060749	QSER1	-0.188733	0.0121522	0.0334083
ENSG00000060762	MPC1	-0.836039	3.1513660623155e-13	4.69134078177738e-12
ENSG00000060971	ACAA1	-0.0105585	0.862777	0.919394
ENSG00000060982	BCAT1	0.297795	0.115217	0.217918
ENSG00000061273	HDAC7	0.129656	0.142967	0.258324
ENSG00000061337	LZTS1	-2.46992	3.41981704631291e-17	7.2977289592014e-16
ENSG00000061455	PRDM6	-0.464883	0.00889183	0.0255396
ENSG00000061656	SPAG4	-0.27397	0.0227513	0.057197
ENSG00000061676	NCKAP1	-0.0850844	0.103345	0.199828
ENSG00000061794	MRPS35	-0.0538851	0.342871	0.500715
ENSG00000061918	GUCY1B1	-1.01748	3.90494502591106e-21	1.13854205976062e-19
ENSG00000061936	SFSWAP	-0.145013	0.0089805	0.0257468
ENSG00000061938	TNK2	-0.0126325	0.850297	0.911438
ENSG00000061987	MON2	-0.107147	0.0527963	0.115804
ENSG00000062038	CDH3	-1.05201	1.0113459630412e-32	6.70408635500469e-31
ENSG00000062194	GPBP1	-0.120151	0.0707742	0.147521
ENSG00000062282	DGAT2	0.455152	0.016261	0.0429913
ENSG00000062370	ZNF112	-0.110747	0.203223	0.337786
ENSG00000062485	CS	-0.0934146	0.151988	0.270764
ENSG00000062582	MRPS24	0.129633	0.43974	0.598757
ENSG00000062598	ELMO2	0.10359	0.0969863	0.189702
ENSG00000062650	WAPL	-0.0862616	0.118402	0.222741
ENSG00000062716	VMP1	0.0281249	0.672164	0.79115
ENSG00000062725	APPBP2	0.12386	0.0225459	0.0567393
ENSG00000062822	POLD1	-0.508735	1.80800118717717e-09	1.7833875120374e-08
ENSG00000063015	SEZ6	-0.182629	0.368674	0.527517
ENSG00000063046	EIF4B	-0.200126	0.0208197	0.0530627
ENSG00000063127	SLC6A16	-0.436547	0.0527931	0.115804
ENSG00000063169	BICRA	-0.164205	0.0277438	0.0677639
ENSG00000063176	SPHK2	-0.119882	0.140766	0.255278
ENSG00000063177	RPL18	-0.233666	0.000183654	0.000807196
ENSG00000063180	CA11	-0.901343	3.01940293191316e-16	5.91571499618459e-15
ENSG00000063241	ISOC2	-0.331643	1.93752391373442e-07	1.45058218450512e-06
ENSG00000063244	U2AF2	-0.0422532	0.607555	0.74189
ENSG00000063245	EPN1	-0.138069	0.0193011	0.0497563
ENSG00000063322	MED29	-0.0329801	0.556427	0.700341
ENSG00000063438	AHRR	0.619009	0.00692743	0.0204855
ENSG00000063587	ZNF275	-0.374278	7.99510732462031e-05	0.000379302
ENSG00000063601	MTMR1	-0.0681078	0.247027	0.392375
ENSG00000063660	GPC1	0.379362	4.70467231086482e-09	4.3941840868373e-08
ENSG00000063761	ADCK1	-0.297261	0.00519826	0.015945
ENSG00000063854	HAGH	0.0590065	0.345109	0.502772
ENSG00000063978	RNF4	0.122699	0.0501069	0.111089
ENSG00000064012	CASP8	-0.0115517	0.853212	0.913306
ENSG00000064042	LIMCH1	-0.22954	0.00180633	0.00626749
ENSG00000064102	INTS13	0.116526	0.140577	0.255004
ENSG00000064115	TM7SF3	1.00961	1.36572542224496e-35	1.05620942318228e-33
ENSG00000064195	DLX3	0.418028	0.0924641	0.182432
ENSG00000064199	SPA17	-0.555452	2.6966117174329e-08	2.27594446383491e-07
ENSG00000064201	TSPAN32	-0.384191	0.0549613	0.119666
ENSG00000064225	ST3GAL6	0.382404	0.00637723	0.0190496
ENSG00000064270	ATP2C2	1.17506	6.34905102277109e-10	6.61885534204659e-09
ENSG00000064309	CDON	0.616933	2.68462066306018e-07	1.96209423728818e-06
ENSG00000064313	TAF2	-0.225151	7.0084605979462e-05	0.000336965
ENSG00000064393	HIPK2	-0.237352	0.0138236	0.037409
ENSG00000064419	TNPO3	-0.0532993	0.318364	0.474651
ENSG00000064490	RFXANK	-0.100481	0.229757	0.371637
ENSG00000064545	TMEM161A	-0.334741	2.03864215359205e-06	1.28834386345086e-05
ENSG00000064547	LPAR2	0.24337	0.000729997	0.00278574
ENSG00000064601	CTSA	-0.320355	0.00301766	0.00986983
ENSG00000064607	SUGP2	-0.0325495	0.555927	0.699932
ENSG00000064651	SLC12A2	0.519584	8.19775500796359e-09	7.40309892209846e-08
ENSG00000064652	SNX24	0.155124	0.0162084	0.0428784
ENSG00000064666	CNN2	0.187719	0.00634365	0.0189649
ENSG00000064687	ABCA7	-0.0244414	0.702214	0.813143
ENSG00000064703	DDX20	0.319268	8.78088590561121e-05	0.000412899
ENSG00000064726	BTBD1	0.449053	1.6758103502575e-08	1.45319077251554e-07
ENSG00000064763	FAR2	-0.0517635	0.640009	0.766668
ENSG00000064787	BCAS1	0.413594	0.0606699	0.130014
ENSG00000064886	CHI3L2	0.426952	0.0852159	0.171177
ENSG00000064932	SBNO2	-0.0974149	0.223685	0.363892
ENSG00000064933	PMS1	-0.0882725	0.169271	0.294412
ENSG00000064961	HMG20B	-0.129944	0.0171535	0.0450506
ENSG00000064989	CALCRL	-2.00855	1.32446389854357e-34	9.85844135267465e-33
ENSG00000064995	TAF11	0.299496	3.58707639303853e-05	0.000182313
ENSG00000064999	ANKS1A	0.487985	5.64552902520771e-15	9.85775360374339e-14
ENSG00000065000	AP3D1	0.00370748	0.981818	0.990126
ENSG00000065029	ZNF76	-0.227117	0.00260334	0.00866721
ENSG00000065054	NHERF2	0.0260107	0.701792	0.812888
ENSG00000065057	NTHL1	-0.0141973	0.869436	0.923511
ENSG00000065060	BLTP3A	-0.166895	0.010507	0.0295103
ENSG00000065135	GNAI3	0.123888	0.0654434	0.138313
ENSG00000065150	IPO5	-0.134296	0.0716429	0.148925
ENSG00000065154	OAT	-0.32486	1.48861934732129e-05	8.11024215481637e-05
ENSG00000065183	WDR3	0.0518334	0.473764	0.629559
ENSG00000065243	PKN2	0.0736093	0.211212	0.348278
ENSG00000065268	WDR18	0.0224981	0.769759	0.858265
ENSG00000065308	TRAM2	-0.372889	1.17832316539625e-05	6.54227339972681e-05
ENSG00000065320	NTN1	2.58535	2.81563674902014e-30	1.55853354973046e-28
ENSG00000065325	GLP2R	-0.839625	0.0141607	0.0381792
ENSG00000065328	MCM10	-1.2861	0.00100066	0.00368639
ENSG00000065357	DGKA	1.17288	5.21908413601152e-68	1.58087508225382e-65
ENSG00000065361	ERBB3	0.0965038	0.130341	0.240369
ENSG00000065413	ANKRD44	0.761691	4.46217063507711e-12	5.95930675936293e-11
ENSG00000065427	KARS1	0.0844778	0.258505	0.405826
ENSG00000065457	ADAT1	0.136977	0.0727669	0.15081
ENSG00000065485	PDIA5	0.0342118	0.671687	0.790888
ENSG00000065491	TBC1D22B	0.116888	0.107407	0.206183
ENSG00000065518	NDUFB4	-0.123521	0.0625066	0.133243
ENSG00000065526	SPEN	0.0351184	0.58669	0.725882
ENSG00000065534	MYLK	-0.445589	7.40996311670904e-16	1.41262137772996e-14
ENSG00000065548	ZC3H15	0.131971	0.0239458	0.0598344
ENSG00000065559	MAP2K4	0.122471	0.0476481	0.106395
ENSG00000065600	PACC1	0.196037	0.0535613	0.117116
ENSG00000065613	SLK	-0.145505	0.0575804	0.124445
ENSG00000065615	CYB5R4	0.337595	0.000503595	0.00200199
ENSG00000065618	COL17A1	1.38075	1.93504936935304e-66	5.27518646202756e-64
ENSG00000065621	GSTO2	-0.131633	0.0857486	0.171994
ENSG00000065665	SEC61A2	0.152658	0.0234808	0.0588273
ENSG00000065675	PRKCQ	-0.243925	0.000163595	0.000726058
ENSG00000065717	TLE2	-0.847786	5.92130007817151e-22	1.82397787294975e-20
ENSG00000065802	ASB1	0.115744	0.0712733	0.148306
ENSG00000065809	FAM107B	1.4328	1.52724286445879e-70	5.04661206530028e-68
ENSG00000065833	ME1	-0.0794232	0.168638	0.293499
ENSG00000065882	TBC1D1	-0.190234	0.00215158	0.00733056
ENSG00000065883	CDK13	-0.104116	0.0639518	0.135674
ENSG00000065911	MTHFD2	-0.509583	1.85810261248981e-07	1.3944721223603e-06
ENSG00000065923	SLC9A7	1.11416	9.73134696088116e-22	2.94765202597024e-20
ENSG00000065970	FOXJ2	-0.321129	6.26831375832274e-06	3.64742942249895e-05
ENSG00000065978	YBX1	-0.111116	0.0869198	0.173736
ENSG00000065989	PDE4A	-0.584157	7.23513021233108e-05	0.000346641
ENSG00000066027	PPP2R5A	-0.201549	0.00460577	0.0143332
ENSG00000066032	CTNNA2	1.70023	3.72206023290617e-07	2.64236197293629e-06
ENSG00000066044	ELAVL1	0.0175581	0.820293	0.89168
ENSG00000066084	DIP2B	0.0168049	0.733503	0.833348
ENSG00000066117	SMARCD1	0.0310651	0.597737	0.734087
ENSG00000066135	KDM4A	0.0781357	0.261885	0.409776
ENSG00000066136	NFYC	-0.0742192	0.262826	0.410805
ENSG00000066185	ZMYND12	-0.351914	0.130288	0.240303
ENSG00000066230	SLC9A3	-0.277815	0.0670968	0.141233
ENSG00000066248	NGEF	0.529513	0.0141954	0.0382536
ENSG00000066279	ASPM	-2.14495	6.10788000920842e-08	4.90451970253411e-07
ENSG00000066322	ELOVL1	0.123148	0.0235187	0.0589063
ENSG00000066379	POLR1H	-0.279869	0.0172544	0.0452759
ENSG00000066405	CLDN18	-1.41787	3.37621749818425e-11	4.13430249398654e-10
ENSG00000066422	ZBTB11	0.368362	1.49431254068137e-07	1.13631318688005e-06
ENSG00000066427	ATXN3	-0.134891	0.0618289	0.132004
ENSG00000066455	GOLGA5	0.234995	0.000313958	0.00130521
ENSG00000066468	FGFR2	-2.33616	6.34840583068591e-15	1.10584970256732e-13
ENSG00000066557	LRRC40	-0.0104863	0.904674	0.944744
ENSG00000066583	ISOC1	-0.201867	0.00471086	0.0146346
ENSG00000066629	EML1	0.0325746	0.663433	0.784388
ENSG00000066651	TRMT11	-0.0980024	0.184224	0.313738
ENSG00000066654	THUMPD1	0.0237091	0.709488	0.818478
ENSG00000066697	MSANTD3	0.512658	1.35089931176169e-10	1.52651622229071e-09
ENSG00000066735	KIF26A	-0.216909	0.315961	0.471907
ENSG00000066739	ATG2B	-0.59946	1.57996414159331e-10	1.7725019528811e-09
ENSG00000066777	ARFGEF1	-0.0523137	0.409421	0.568874
ENSG00000066813	ACSM2B	-2.78599	9.71009687967388e-06	5.47202849738521e-05
ENSG00000066827	ZFAT	-0.0487655	0.488539	0.643031
ENSG00000066855	MTFR1	0.187931	0.0348909	0.08221
ENSG00000066923	STAG3	-0.0575936	0.486585	0.641373
ENSG00000066926	FECH	-0.376721	2.5324513847634e-07	1.86023011957915e-06
ENSG00000066933	MYO9A	-0.581048	3.50545958095479e-11	4.28534573996878e-10
ENSG00000067048	DDX3Y	-0.212637	0.0291633	0.0706377
ENSG00000067057	PFKP	-0.24512	0.000309289	0.00128751
ENSG00000067064	IDI1	-0.0292304	0.764931	0.855375
ENSG00000067066	SP100	0.0931589	0.126346	0.234729
ENSG00000067082	KLF6	1.43813	1.13489826986303e-53	2.17114003223182e-51
ENSG00000067113	PLPP1	0.182337	0.00911224	0.0260723
ENSG00000067141	NEO1	0.0225367	0.733291	0.833282
ENSG00000067167	TRAM1	-0.00882818	0.906689	0.945878
ENSG00000067177	PHKA1	0.0972696	0.204306	0.339121
ENSG00000067182	TNFRSF1A	-0.386747	8.36488504473946e-07	5.60632384575055e-06
ENSG00000067191	CACNB1	-0.116089	0.189488	0.320749
ENSG00000067208	EVI5	0.076852	0.214857	0.352635
ENSG00000067221	STOML1	0.383023	2.44212164842443e-08	2.07399653545515e-07
ENSG00000067225	PKM	0.360048	2.53861948194492e-10	2.78775187722743e-09
ENSG00000067248	DHX29	0.0848574	0.215725	0.35374
ENSG00000067334	DNTTIP2	0.226764	0.00535916	0.0163672
ENSG00000067365	METTL22	0.0587881	0.400495	0.559858
ENSG00000067369	TP53BP1	-0.243042	4.15425996540404e-05	0.000208804
ENSG00000067445	TRO	-0.59688	8.24733009841499e-08	6.50980897996137e-07
ENSG00000067533	RRP15	0.118087	0.119818	0.22488
ENSG00000067560	RHOA	-0.0806147	0.171398	0.297282
ENSG00000067596	DHX8	-0.0778048	0.156077	0.276087
ENSG00000067601	PMS2P4	0.35515	0.00572512	0.0173343
ENSG00000067606	PRKCZ	0.0781151	0.239923	0.383528
ENSG00000067646	ZFY	0.0137422	0.846635	0.908708
ENSG00000067704	IARS2	0.0395387	0.565846	0.708615
ENSG00000067715	SYT1	1.25012	0.000404538	0.00164019
ENSG00000067798	NAV3	3.43132	7.72799260495665e-21	2.20890944589121e-19
ENSG00000067829	IDH3G	-0.0678916	0.222051	0.361753
ENSG00000067836	ROGDI	0.0780573	0.289993	0.442334
ENSG00000067840	PDZD4	-0.402042	0.0510679	0.112795
ENSG00000067900	ROCK1	0.143717	0.00889601	0.0255482
ENSG00000067955	CBFB	-0.22991	0.000205965	0.0008948
ENSG00000067992	PDK3	-0.156579	0.0125846	0.0344277
ENSG00000068001	HYAL2	0.226226	0.000197968	0.000864361
ENSG00000068024	HDAC4	-0.336514	8.59365508808479e-05	0.000405143
ENSG00000068028	RASSF1	0.154702	0.0471553	0.105467
ENSG00000068078	FGFR3	-2.79937	5.8676720869721e-73	2.09783705811106e-70
ENSG00000068079	IFI35	-0.403498	5.62871097513156e-08	4.54822369976452e-07
ENSG00000068097	HEATR6	0.265077	0.000150568	0.000673587
ENSG00000068120	COASY	-0.285419	0.000492541	0.00196305
ENSG00000068137	PLEKHH3	-0.0222761	0.756104	0.848637
ENSG00000068305	MEF2A	-0.0712221	0.457204	0.614708
ENSG00000068308	OTUD5	0.0680949	0.310292	0.465289
ENSG00000068323	TFE3	0.24962	1.4786780867929e-05	8.06010757182363e-05
ENSG00000068354	TBC1D25	-0.080143	0.318157	0.474407
ENSG00000068366	ACSL4	-0.491765	5.50728697690183e-20	1.48282002073151e-18
ENSG00000068383	INPP5A	0.293177	1.01652144549877e-06	6.74865029067964e-06
ENSG00000068394	GPKOW	-0.189784	0.00346536	0.01117
ENSG00000068400	GRIPAP1	0.187239	0.000879989	0.00328568
ENSG00000068438	FTSJ1	0.270331	6.29994988455673e-06	3.66388285419461e-05
ENSG00000068489	PRR11	-1.50282	2.9132128517393e-05	0.000150057
ENSG00000068615	REEP1	1.37623	1.25987034834331e-08	1.10971374907186e-07
ENSG00000068650	ATP11A	-0.396172	1.02451129717378e-09	1.042630279051e-08
ENSG00000068654	POLR1A	0.0866227	0.205069	0.340206
ENSG00000068697	LAPTM4A	0.315145	1.8623136870858e-07	1.39667122426596e-06
ENSG00000068724	TTC7A	0.395145	2.16587321009319e-08	1.85310038599146e-07
ENSG00000068745	IP6K2	0.257679	0.000337218	0.00139156
ENSG00000068784	SRBD1	0.149632	0.116486	0.219799
ENSG00000068796	KIF2A	0.130032	0.0387346	0.0895729
ENSG00000068831	RASGRP2	-2.4036	0.000282595	0.0011875
ENSG00000068878	PSME4	-0.10518	0.0690999	0.144681
ENSG00000068885	IFT80	-0.587527	1.42734196819038e-14	2.39637420972008e-13
ENSG00000068903	SIRT2	-0.406942	2.1536910433032e-05	0.000113922
ENSG00000068912	ERLEC1	0.0756937	0.293269	0.445863
ENSG00000068971	PPP2R5B	0.626048	2.72106208740112e-16	5.35592446427174e-15
ENSG00000068976	PYGM	0.0147253	0.938703	0.96549
ENSG00000069011	PITX1	-0.338054	2.20736930027185e-06	1.38573739405955e-05
ENSG00000069018	TRPC7	0.38327	0.107882	0.206912
ENSG00000069020	MAST4	1.01908	4.03398777865498e-32	2.52083780701107e-30
ENSG00000069188	SDK2	2.89487	5.39080081540454e-07	3.7205055374417e-06
ENSG00000069248	NUP133	-0.0520047	0.35051	0.508127
ENSG00000069275	NUCKS1	-0.275762	0.000108217	0.000498753
ENSG00000069329	VPS35	0.0875931	0.200379	0.334307
ENSG00000069345	DNAJA2	-0.0840801	0.153398	0.272498
ENSG00000069399	BCL3	-0.785723	7.47625844990633e-10	7.7458299541096e-09
ENSG00000069424	KCNAB2	-1.40752	3.86904499633048e-18	8.92910077512925e-17
ENSG00000069493	CLEC2D	-0.16037	0.177804	0.305333
ENSG00000069509	FUNDC1	-0.119282	0.126715	0.235169
ENSG00000069535	MAOB	-0.137074	0.255376	0.402129
ENSG00000069667	RORA	0.251881	0.0390827	0.0901962
ENSG00000069696	DRD4	-0.419589	0.00702107	0.0207118
ENSG00000069702	TGFBR3	0.25641	0.0455738	0.102477
ENSG00000069764	PLA2G10	-0.144227	0.463352	0.620182
ENSG00000069812	HES2	2.3846	1.08718165309093e-96	1.03088455096783e-93
ENSG00000069849	ATP1B3	-0.0639671	0.272146	0.422286
ENSG00000069869	NEDD4	0.546043	4.40068745877656e-11	5.31715195503922e-10
ENSG00000069943	PIGB	-0.139631	0.0663734	0.13998
ENSG00000069956	MAPK6	0.0604487	0.368125	0.527077
ENSG00000069966	GNB5	0.208865	0.00177171	0.00616256
ENSG00000069974	RAB27A	-0.664818	1.53343385028623e-14	2.57053488400402e-13
ENSG00000069998	HDHD5	-0.267799	2.29548619233129e-05	0.000120748
ENSG00000070010	UFD1	0.131756	0.0466061	0.104485
ENSG00000070018	LRP6	-0.501472	1.6844221086386e-22	5.36285573245244e-21
ENSG00000070031	SCT	-0.198637	0.339433	0.49754
ENSG00000070047	PHRF1	0.0216497	0.7486	0.843864
ENSG00000070061	ELP1	0.167655	0.0145429	0.0390742
ENSG00000070081	NUCB2	-0.384024	1.62129129300395e-06	1.04057509738444e-05
ENSG00000070087	PFN2	0.174398	0.00278196	0.00919549
ENSG00000070159	PTPN3	0.00806089	0.840654	0.904749
ENSG00000070182	SPTB	0.00321504	0.983139	0.990837
ENSG00000070190	DAPP1	1.91705	1.6296675182849e-32	1.06411433851124e-30
ENSG00000070214	SLC44A1	-0.405504	1.3144746887835e-09	1.31501736182016e-08
ENSG00000070269	TMEM260	0.156171	0.0294021	0.071133
ENSG00000070366	SMG6	0.286841	1.45768747192821e-05	7.9596159427347e-05
ENSG00000070367	EXOC5	0.128192	0.0294601	0.0712301
ENSG00000070371	CLTCL1	-0.154152	0.0900612	0.178624
ENSG00000070388	FGF22	0.513617	0.0376694	0.0875377
ENSG00000070404	FSTL3	-0.942976	0.000302533	0.00126301
ENSG00000070413	DGCR2	-0.0309789	0.568549	0.710694
ENSG00000070423	RNF126	-0.0114085	0.875879	0.927571
ENSG00000070444	MNT	-0.1232	0.164421	0.287721
ENSG00000070476	ZXDC	-0.07397	0.27387	0.424297
ENSG00000070495	JMJD6	-0.131331	0.0412758	0.0945274
ENSG00000070501	POLB	0.453107	1.75919527533893e-09	1.73760370289252e-08
ENSG00000070526	ST6GALNAC1	1.06067	2.27808728498934e-05	0.00011992
ENSG00000070540	WIPI1	0.217921	0.0630206	0.13405
ENSG00000070601	FRMPD1	3.7856	4.50240336113288e-08	3.68315509763492e-07
ENSG00000070610	GBA2	-0.0295774	0.566878	0.709378
ENSG00000070614	NDST1	0.415148	1.35705150824491e-13	2.09602948607035e-12
ENSG00000070669	ASNS	-0.122271	0.398319	0.557447
ENSG00000070718	AP3M2	0.0899889	0.155979	0.275959
ENSG00000070729	CNGB1	1.60535	2.56714781951834e-06	1.59053769306464e-05
ENSG00000070756	PABPC1	-0.0282932	0.632109	0.760463
ENSG00000070759	TESK2	-0.651141	0.00100865	0.00370767
ENSG00000070761	CFAP20	0.00543424	0.938511	0.965431
ENSG00000070770	CSNK2A2	0.0170934	0.777078	0.863116
ENSG00000070778	PTPN21	0.283531	0.0010688	0.00391164
ENSG00000070785	EIF2B3	-0.00908706	0.926675	0.957448
ENSG00000070814	TCOF1	-0.0331116	0.697194	0.809984
ENSG00000070831	CDC42	0.502635	1.89764203946706e-10	2.11367084978228e-09
ENSG00000070882	OSBPL3	0.758421	2.36726710341883e-23	7.95496583335306e-22
ENSG00000070915	SLC12A3	-0.442517	0.0276033	0.0675053
ENSG00000070950	RAD18	0.200862	0.109792	0.209726
ENSG00000070961	ATP2B1	-0.238435	0.000185199	0.00081366
ENSG00000071051	NCK2	0.0811992	0.188199	0.319014
ENSG00000071054	MAP4K4	0.73976	4.38530303676448e-17	9.24049023466633e-16
ENSG00000071073	MGAT4A	-0.55407	2.67092214862004e-11	3.31531822078852e-10
ENSG00000071082	RPL31	-0.17474	0.0158021	0.0419816
ENSG00000071127	WDR1	0.386621	6.83692514997318e-06	3.95507959139961e-05
ENSG00000071189	SNX13	-0.25872	0.000359692	0.00147247
ENSG00000071205	ARHGAP10	-0.390769	4.09828624471149e-08	3.37918807980767e-07
ENSG00000071242	RPS6KA2	0.278981	4.72219519975744e-05	0.000234647
ENSG00000071243	ING3	-0.136032	0.0676007	0.142048
ENSG00000071246	VASH1	0.195257	0.0437379	0.0990016
ENSG00000071282	LMCD1	0.853439	4.11006607836891e-10	4.41124168814703e-09
ENSG00000071462	BUD23	-0.0893607	0.144116	0.25956
ENSG00000071537	SEL1L	0.317475	5.41414909166314e-08	4.3829687282881e-07
ENSG00000071539	TRIP13	-0.740858	0.0103682	0.0291467
ENSG00000071553	ATP6AP1	-0.0523745	0.373978	0.532619
ENSG00000071564	TCF3	-0.0118412	0.848339	0.909836
ENSG00000071575	TRIB2	-1.1574	5.90535339466572e-43	6.47185186855602e-41
ENSG00000071626	DAZAP1	-0.106438	0.0945683	0.185735
ENSG00000071655	MBD3	-0.243941	0.0018801	0.00648784
ENSG00000071794	HLTF	-0.443057	3.70728151428521e-11	4.51687723715341e-10
ENSG00000071859	FAM50A	0.160779	0.00969319	0.0274473
ENSG00000071889	FAM3A	-0.1832	0.0108467	0.0302967
ENSG00000071894	CPSF1	-0.199106	0.00606745	0.0182467
ENSG00000071909	MYO3B	0.881472	1.28838358227386e-10	1.46269430222856e-09
ENSG00000071967	CYBRD1	-0.408744	0.000645436	0.00249403
ENSG00000071994	PDCD2	0.0735278	0.271134	0.42099
ENSG00000072042	RDH11	-0.106343	0.141917	0.256895
ENSG00000072062	PRKACA	-0.439343	2.56552106414872e-14	4.21956628114777e-13
ENSG00000072071	ADGRL1	-0.216485	0.00011449	0.000525557
ENSG00000072110	ACTN1	0.27432	0.00231884	0.00782116
ENSG00000072121	ZFYVE26	0.0152562	0.81238	0.886835
ENSG00000072133	RPS6KA6	0.423638	0.000291713	0.00122228
ENSG00000072134	EPN2	-0.158768	0.00640339	0.0191068
ENSG00000072135	PTPN18	-0.14924	0.0091241	0.0260933
ENSG00000072163	LIMS2	-0.202515	0.0882653	0.175781
ENSG00000072195	SPEG	0.466865	6.1566274855394e-10	6.43671566788728e-09
ENSG00000072201	LNX1	-0.720397	2.11990445018489e-10	2.35162747477529e-09
ENSG00000072210	ALDH3A2	-0.0960719	0.300628	0.454201
ENSG00000072274	TFRC	0.129187	0.197066	0.330348
ENSG00000072310	SREBF1	-0.461913	4.50537758956914e-12	6.01332802025174e-11
ENSG00000072364	AFF4	0.192659	0.000969104	0.00358466
ENSG00000072401	UBE2D1	0.167292	0.0118078	0.0326093
ENSG00000072415	PALS1	0.115248	0.0572765	0.123874
ENSG00000072422	RHOBTB1	-0.611574	1.62458728478337e-10	1.82068983010486e-09
ENSG00000072501	SMC1A	-0.510476	7.87081624454094e-12	1.0211459338322e-10
ENSG00000072506	HSD17B10	-0.198711	0.00342652	0.0110644
ENSG00000072518	MARK2	0.0636457	0.254055	0.400697
ENSG00000072571	HMMR	-1.73589	1.78274546189364e-05	9.56219768284268e-05
ENSG00000072609	CHFR	0.110146	0.0661166	0.139533
ENSG00000072657	TRHDE	0.410097	9.32687417591942e-11	1.08024322306228e-09
ENSG00000072682	P4HA2	0.441398	7.91418192309637e-10	8.17236711935647e-09
ENSG00000072736	NFATC3	-0.0949929	0.233715	0.376279
ENSG00000072756	TRNT1	0.241754	0.000142825	0.000642111
ENSG00000072778	ACADVL	0.065616	0.221288	0.360801
ENSG00000072786	STK10	0.656543	2.39298153250457e-22	7.55260987588888e-21
ENSG00000072803	FBXW11	-0.0317504	0.588785	0.727401
ENSG00000072818	ACAP1	-0.155424	0.116069	0.219164
ENSG00000072832	CRMP1	0.911528	8.32714216790701e-27	3.61766222191004e-25
ENSG00000072840	EVC	0.754595	3.84486127467344e-18	8.88268851052468e-17
ENSG00000072849	DERL2	0.129701	0.055334	0.120257
ENSG00000072864	NDE1	-0.589773	9.66185105007309e-12	1.23804529700966e-10
ENSG00000072954	TMEM38A	-0.00762449	0.942518	0.967312
ENSG00000072958	AP1M1	-0.0201919	0.729559	0.830903
ENSG00000073008	PVR	-0.144847	0.074998	0.154378
ENSG00000073050	XRCC1	-0.281499	1.96808555243718e-05	0.000104816
ENSG00000073060	SCARB1	0.0508798	0.589776	0.728212
ENSG00000073067	CYP2W1	-0.289883	0.154963	0.274572
ENSG00000073111	MCM2	-0.696473	0.00321961	0.0104691
ENSG00000073169	SELENOO	0.0366009	0.532858	0.679716
ENSG00000073282	TP63	-0.0154747	0.938879	0.965577
ENSG00000073331	ALPK1	-0.282062	0.00448342	0.0139931
ENSG00000073350	LLGL2	-0.47122	9.59433758365081e-12	1.23011703916426e-10
ENSG00000073417	PDE8A	0.024736	0.696387	0.809655
ENSG00000073464	CLCN4	0.959642	2.24918860901613e-22	7.11938379884366e-21
ENSG00000073536	NLE1	0.0479695	0.588878	0.727434
ENSG00000073578	SDHA	0.509174	3.26362891133918e-08	2.7156231563295e-07
ENSG00000073584	SMARCE1	-0.227088	0.0013438	0.00479971
ENSG00000073605	GSDMB	-0.530101	0.00225622	0.0076395
ENSG00000073614	KDM5A	-0.170055	0.00844314	0.0244051
ENSG00000073670	ADAM11	-0.0594554	0.749865	0.84459
ENSG00000073711	PPP2R3A	-0.373428	2.74454670944263e-06	1.692755067484e-05
ENSG00000073712	FERMT2	-0.508361	6.59379838309246e-18	1.4901984345789e-16
ENSG00000073792	IGF2BP2	-0.370419	2.4151376725612e-10	2.65884591120077e-09
ENSG00000073803	MAP3K13	0.107488	0.175027	0.301847
ENSG00000073849	ST6GAL1	-0.0625495	0.59062	0.728718
ENSG00000073905	VDAC1P1	-0.0176504	0.931206	0.960397
ENSG00000073910	FRY	-0.330988	7.81432624278377e-06	4.48244716014917e-05
ENSG00000073921	PICALM	0.147011	0.0100026	0.0282134
ENSG00000073969	NSF	0.165016	0.028816	0.069983
ENSG00000074047	GLI2	2.23743	2.99409256990996e-11	3.69333511635556e-10
ENSG00000074054	CLASP1	0.601547	1.7807673184049e-16	3.56955463668129e-15
ENSG00000074071	MRPS34	-0.053737	0.420813	0.580268
ENSG00000074181	NOTCH3	-0.0453939	0.822577	0.892606
ENSG00000074201	CLNS1A	0.0164329	0.807049	0.883689
ENSG00000074211	PPP2R2C	0.431615	0.0804062	0.163321
ENSG00000074219	TEAD2	-0.220438	0.00560018	0.0170032
ENSG00000074266	EED	-0.415899	1.77489681049163e-10	1.98099920880307e-09
ENSG00000074276	CDHR2	0.403027	0.00128051	0.00460228
ENSG00000074319	TSG101	-0.0060718	0.920973	0.954226
ENSG00000074356	NCBP3	-0.0320174	0.550414	0.694675
ENSG00000074370	ATP2A3	-0.249436	0.239277	0.382898
ENSG00000074410	CA12	2.60765	8.86830717353601e-32	5.35758756641681e-30
ENSG00000074416	MGLL	0.265913	2.7101514825484e-06	1.67248708780131e-05
ENSG00000074527	NTN4	-0.595084	4.36121388647356e-07	3.05537146322203e-06
ENSG00000074582	BCS1L	0.198002	0.0211036	0.0536669
ENSG00000074590	NUAK1	0.237442	0.00270856	0.00898008
ENSG00000074603	DPP8	0.0123224	0.831975	0.898983
ENSG00000074621	SLC24A1	0.198291	0.00285376	0.00939719
ENSG00000074657	ZNF532	-0.0244171	0.720857	0.826342
ENSG00000074660	SCARF1	-0.0793022	0.672308	0.791277
ENSG00000074695	LMAN1	-0.132775	0.169699	0.295053
ENSG00000074696	HACD3	-0.111502	0.071906	0.149366
ENSG00000074706	IPCEF1	-0.0817772	0.63377	0.761873
ENSG00000074755	ZZEF1	-0.177492	0.00136116	0.00486011
ENSG00000074800	ENO1	-0.140523	0.0122999	0.0337462
ENSG00000074803	SLC12A1	-1.78674	2.23850033387459e-36	1.80145585909487e-34
ENSG00000074842	MYDGF	0.103259	0.0670233	0.141105
ENSG00000074855	ANO8	0.157441	0.0469808	0.105163
ENSG00000074935	TUBE1	0.0925123	0.264684	0.413178
ENSG00000074964	ARHGEF10L	-0.524804	2.86852062331653e-06	1.76355487080965e-05
ENSG00000074966	TXK	0.63048	2.5753791002833e-06	1.59473148205788e-05
ENSG00000075073	TACR2	0.106361	0.596037	0.732749
ENSG00000075089	ACTR6	-0.101643	0.149309	0.266931
ENSG00000075131	TIPIN	-0.268672	0.119451	0.224289
ENSG00000075142	SRI	-0.104396	0.101705	0.197287
ENSG00000075151	EIF4G3	-0.0682496	0.21298	0.350342
ENSG00000075188	NUP37	-0.0831652	0.396732	0.55599
ENSG00000075213	SEMA3A	0.488843	9.82631352167122e-08	7.66733708744642e-07
ENSG00000075218	GTSE1	-2.24863	3.69528915000403e-08	3.05614566069161e-07
ENSG00000075223	SEMA3C	0.716346	1.52955446463719e-06	9.85758076810649e-06
ENSG00000075234	TTC38	-0.273636	4.95038388920135e-05	0.000244703
ENSG00000075239	ACAT1	-0.509359	2.64525370807553e-07	1.93526796777656e-06
ENSG00000075240	GRAMD4	0.0710465	0.317679	0.473919
ENSG00000075275	CELSR1	-0.444907	4.30007297116803e-14	6.95183776339537e-13
ENSG00000075290	WNT8B	-0.273261	0.21594	0.354067
ENSG00000075292	ZNF638	0.0216408	0.692213	0.806392
ENSG00000075303	SLC25A40	-0.607601	1.26330307090101e-09	1.26789584322504e-08
ENSG00000075336	TIMM21	-0.00455283	0.98015	0.988917
ENSG00000075340	ADD2	-0.754835	1.77920912766671e-14	2.96430648321492e-13
ENSG00000075391	RASAL2	0.147923	0.062183	0.132683
ENSG00000075399	VPS9D1	-0.164453	0.0302214	0.0726921
ENSG00000075407	ZNF37A	0.0640944	0.340797	0.498822
ENSG00000075413	MARK3	0.0994161	0.0550322	0.119768
ENSG00000075415	SLC25A3	-0.145984	0.0190623	0.0492571
ENSG00000075420	FNDC3B	0.149976	0.00470311	0.0146153
ENSG00000075426	FOSL2	0.240383	7.83357700457898e-06	4.48994693542347e-05
ENSG00000075539	FRYL	0.189329	0.00608842	0.0183047
ENSG00000075568	TMEM131	0.224408	3.43940412278845e-05	0.000175216
ENSG00000075618	FSCN1	0.363518	7.63576724468154e-08	6.04898103302796e-07
ENSG00000075624	ACTB	0.236437	0.0275003	0.0672973
ENSG00000075643	MOCOS	-0.0214421	0.757695	0.849855
ENSG00000075651	PLD1	0.132879	0.0931029	0.183392
ENSG00000075702	WDR62	-0.836617	0.00366442	0.011725
ENSG00000075711	DLG1	0.649877	9.05244620551542e-16	1.7152458670381e-14
ENSG00000075785	RAB7A	0.00337935	0.958698	0.976428
ENSG00000075790	BCAP29	0.226195	0.158833	0.279665
ENSG00000075826	SEC31B	-0.263914	0.0174811	0.0457622
ENSG00000075856	SART3	-0.0233415	0.719224	0.825035
ENSG00000075886	TUBA3D	-0.397084	0.00503623	0.0155178
ENSG00000075891	PAX2	-0.266245	0.000547773	0.00215795
ENSG00000075914	EXOSC7	-0.141938	0.0427665	0.0972165
ENSG00000075945	KIFAP3	-0.115752	0.0902291	0.178843
ENSG00000075975	MKRN2	0.0355437	0.591007	0.729063
ENSG00000076003	MCM6	-1.00618	0.000119907	0.000547771
ENSG00000076043	REXO2	0.143434	0.0346246	0.081715
ENSG00000076053	RBM7	-0.021995	0.771835	0.859438
ENSG00000076067	RBMS2	0.717688	8.50092404881587e-21	2.4234856546487e-19
ENSG00000076108	BAZ2A	-0.0192564	0.773137	0.860097
ENSG00000076201	PTPN23	-0.0682344	0.328086	0.485462
ENSG00000076242	MLH1	-0.0339176	0.690299	0.804807
ENSG00000076248	UNG	-0.139787	0.171891	0.297947
ENSG00000076258	FMO4	0.227938	0.085277	0.171206
ENSG00000076321	KLHL20	0.324899	5.22957732936378e-07	3.61724871475086e-06
ENSG00000076344	RGS11	0.0821476	0.686122	0.801523
ENSG00000076351	SLC46A1	0.0904548	0.365887	0.524838
ENSG00000076356	PLXNA2	-0.381546	1.81743228542412e-08	1.56913621190873e-07
ENSG00000076382	SPAG5	-1.35303	9.20070729739223e-05	0.000431245
ENSG00000076513	ANKRD13A	-0.382914	7.67608404427553e-05	0.000365519
ENSG00000076554	TPD52	-0.0828133	0.25728	0.404397
ENSG00000076555	ACACB	-0.861649	8.58007953538219e-17	1.7603288296063e-15
ENSG00000076604	TRAF4	0.0647051	0.253781	0.400428
ENSG00000076641	PAG1	1.80783	4.54101464920631e-46	5.93023883140961e-44
ENSG00000076650	GPATCH1	-0.18053	0.0188873	0.0488801
ENSG00000076685	NT5C2	0.131051	0.0369643	0.0862289
ENSG00000076706	MCAM	-1.34885	8.76192911636553e-25	3.23331492552988e-23
ENSG00000076716	GPC4	-0.569699	3.43880690838037e-05	0.000175216
ENSG00000076770	MBNL3	-0.24046	0.00196049	0.00674282
ENSG00000076826	CAMSAP3	-0.190517	0.0132559	0.0360336
ENSG00000076864	RAP1GAP	-0.945324	3.11171092009131e-20	8.5902915767432e-19
ENSG00000076924	XAB2	-0.166497	0.0117545	0.0324827
ENSG00000076928	ARHGEF1	0.0356137	0.52027	0.669493
ENSG00000076944	STXBP2	0.189293	0.00218939	0.00743281
ENSG00000076984	MAP2K7	-0.075663	0.239307	0.382909
ENSG00000077044	DGKD	-0.498406	1.19662359813658e-08	1.05785018450591e-07
ENSG00000077063	CTTNBP2	-0.353253	0.000206326	0.00089619
ENSG00000077092	RARB	0.125282	0.544754	0.690006
ENSG00000077097	TOP2B	-0.23559	1.92883867954827e-05	0.000102901
ENSG00000077147	TM9SF3	0.0269556	0.605773	0.740585
ENSG00000077150	NFKB2	1.60348	5.9439426478085e-52	9.97164963123505e-50
ENSG00000077152	UBE2T	-0.72858	0.000258216	0.00109561
ENSG00000077157	PPP1R12B	-0.031346	0.699465	0.811413
ENSG00000077232	DNAJC10	0.280014	4.07478018796475e-05	0.000205188
ENSG00000077235	GTF3C1	0.0186573	0.722218	0.827001
ENSG00000077238	IL4R	-0.0664693	0.28575	0.437358
ENSG00000077254	USP33	-0.103873	0.10483	0.202241
ENSG00000077264	PAK3	1.0262	3.26756057402011e-17	6.99570792463826e-16
ENSG00000077274	CAPN6	-0.500142	0.0154506	0.0411985
ENSG00000077312	SNRPA	-0.393746	4.52635659139785e-09	4.23670862239466e-08
ENSG00000077348	EXOSC5	-0.230303	0.00846765	0.024463
ENSG00000077380	DYNC1I2	0.191545	0.00100159	0.00368856
ENSG00000077420	APBB1IP	0.878527	8.00197903698084e-24	2.7569535674173e-22
ENSG00000077454	LRCH4	0.272251	0.000213388	0.000921721
ENSG00000077458	FAM76B	-0.0428528	0.556839	0.700635
ENSG00000077463	SIRT6	0.000257112	0.997874	0.998423
ENSG00000077514	POLD3	-0.545024	8.02577735944984e-12	1.04063126297409e-10
ENSG00000077549	CAPZB	0.0588862	0.370302	0.529272
ENSG00000077585	GPR137B	0.692844	2.54031187904506e-17	5.49769763948338e-16
ENSG00000077616	NAALAD2	0.0234998	0.890318	0.936478
ENSG00000077684	JADE1	-0.29417	1.2003452121512e-05	6.65607137854197e-05
ENSG00000077713	SLC25A43	0.36407	3.97417717732408e-05	0.000200585
ENSG00000077721	UBE2A	-0.0583755	0.289257	0.441394
ENSG00000077782	FGFR1	0.560044	1.09040108909267e-14	1.85785604312672e-13
ENSG00000077935	SMC1B	-0.716428	0.00436248	0.0136658
ENSG00000077942	FBLN1	-0.102528	0.451054	0.608652
ENSG00000078018	MAP2	-1.32035	4.99634645601935e-52	8.57994644561621e-50
ENSG00000078043	PIAS2	-0.262909	0.000116579	0.000533995
ENSG00000078061	ARAF	-0.312843	4.12344884121797e-05	0.000207543
ENSG00000078070	MCCC1	-0.252746	3.10367333103241e-05	0.000159116
ENSG00000078081	LAMP3	1.05688	0.000936258	0.00347437
ENSG00000078114	NEBL	-0.106095	0.361871	0.520377
ENSG00000078124	ACER3	-0.293496	3.93220884576744e-05	0.000198513
ENSG00000078140	UBE2K	-0.16514	0.00841704	0.0243425
ENSG00000078142	PIK3C3	0.0302238	0.618239	0.750608
ENSG00000078177	N4BP2	-0.0294611	0.674794	0.793244
ENSG00000078237	TIGAR	1.34803	3.28748145974015e-83	1.74869958915787e-80
ENSG00000078246	TULP3	-0.320536	2.11281889384466e-07	1.56889571861962e-06
ENSG00000078269	SYNJ2	0.176434	0.173676	0.300254
ENSG00000078304	PPP2R5C	0.0605207	0.280289	0.431423
ENSG00000078319	PMS2P1	0.453001	1.68788438379626e-07	1.27197894009028e-06
ENSG00000078369	GNB1	0.297241	5.98460759266759e-07	4.10822496029233e-06
ENSG00000078399	HOXA9	-0.425873	3.57400483499452e-07	2.54973737148824e-06
ENSG00000078401	EDN1	0.0656696	0.529531	0.677176
ENSG00000078403	MLLT10	-0.116496	0.0959975	0.188173
ENSG00000078487	ZCWPW1	0.171954	0.132069	0.242882
ENSG00000078579	FGF20	0.886293	0.0129469	0.0353038
ENSG00000078596	ITM2A	0.422122	1.83490798256541e-06	1.16737188424064e-05
ENSG00000078618	NRDC	-0.00821294	0.893984	0.938569
ENSG00000078668	VDAC3	-0.183036	0.00426568	0.0133972
ENSG00000078674	PCM1	-0.0841894	0.104906	0.20234
ENSG00000078687	TNRC6C	-0.385376	2.5233232194947e-06	1.56694635802847e-05
ENSG00000078699	CBFA2T2	-0.23922	0.00263582	0.00876692
ENSG00000078725	BRINP1	3.26451	1.18478589824574e-11	1.50840605107072e-10
ENSG00000078747	ITCH	0.34159	2.0450210773202e-07	1.52321942196981e-06
ENSG00000078795	PKD2L2	-0.15807	0.450521	0.608155
ENSG00000078804	TP53INP2	-0.066352	0.457024	0.614645
ENSG00000078808	SDF4	-0.0347361	0.527464	0.675562
ENSG00000078814	MYH7B	-0.165325	0.278578	0.429349
ENSG00000078900	TP73	-1.13286	5.16277911753991e-05	0.000254452
ENSG00000078902	TOLLIP	-0.0789446	0.23292	0.375333
ENSG00000078967	UBE2D4	0.235732	0.00345122	0.011131
ENSG00000079101	CLUL1	-0.494606	0.014524	0.0390283
ENSG00000079112	CDH17	0.280245	0.198091	0.331626
ENSG00000079134	THOC1	-0.250946	9.84431422447375e-05	0.000458749
ENSG00000079150	FKBP7	0.181271	0.0307862	0.0738388
ENSG00000079156	OSBPL6	0.250683	0.189034	0.32013
ENSG00000079215	SLC1A3	-1.82611	1.16533181065677e-15	2.18715330969136e-14
ENSG00000079246	XRCC5	0.0478577	0.469619	0.625957
ENSG00000079257	LXN	-0.170603	0.10219	0.198104
ENSG00000079263	SP140	0.800385	4.33756217400438e-11	5.25252045823773e-10
ENSG00000079277	MKNK1	0.32237	4.11579994198011e-06	2.45719904009428e-05
ENSG00000079308	TNS1	-1.39442	9.09093554632348e-35	6.78987031951263e-33
ENSG00000079313	REXO1	0.108991	0.0962224	0.188546
ENSG00000079332	SAR1A	0.10821	0.0675589	0.141986
ENSG00000079335	CDC14A	0.0466211	0.618907	0.75114
ENSG00000079337	RAPGEF3	-0.685056	3.09367678321603e-22	9.69396508120093e-21
ENSG00000079385	CEACAM1	1.24139	4.67387833219502e-09	4.3672927397961e-08
ENSG00000079387	SENP1	-0.293967	0.000141904	0.000638424
ENSG00000079432	CIC	-0.00466924	0.916396	0.952215
ENSG00000079435	LIPE	-0.410727	0.00255983	0.00853761
ENSG00000079459	FDFT1	-0.139501	0.172103	0.298219
ENSG00000079462	PAFAH1B3	-0.0761219	0.342595	0.500512
ENSG00000079482	OPHN1	0.210366	0.00236271	0.00795503
ENSG00000079616	KIF22	-0.728001	4.21653407390353e-08	3.47012798557592e-07
ENSG00000079691	CARMIL1	-0.365929	3.3188561241493e-06	2.01562052942278e-05
ENSG00000079739	PGM1	-0.0208553	0.795735	0.876429
ENSG00000079785	DDX1	0.0716422	0.255191	0.401867
ENSG00000079805	DNM2	-0.377773	9.6102479204948e-13	1.35744751876989e-11
ENSG00000079819	EPB41L2	0.318769	0.000872346	0.00325938
ENSG00000079841	RIMS1	0.274823	0.00118063	0.00427357
ENSG00000079931	MOXD1	-0.282237	9.92332961829972e-05	0.00046115
ENSG00000079950	STX7	0.0367082	0.657437	0.780216
ENSG00000079974	RABL2B	0.223728	0.00110409	0.00402662
ENSG00000079999	KEAP1	-0.065148	0.246139	0.391416
ENSG00000080189	SLC35C2	0.0077725	0.915403	0.951665
ENSG00000080200	CRYBG3	-0.0654822	0.393051	0.551967
ENSG00000080293	SCTR	-2.81781	5.44813370340333e-13	7.86355711035892e-12
ENSG00000080298	RFX3	-0.480313	4.35310639034647e-08	3.57174180839226e-07
ENSG00000080345	RIF1	0.0546094	0.430036	0.589185
ENSG00000080371	RAB21	0.214984	0.000309067	0.00128707
ENSG00000080493	SLC4A4	-0.86627	2.63214727954353e-10	2.88464824218919e-09
ENSG00000080503	SMARCA2	0.290099	9.65197157231429e-06	5.44490036266431e-05
ENSG00000080546	SESN1	0.601328	2.99439074633786e-07	2.1652741308648e-06
ENSG00000080561	MID2	0.179347	0.0143264	0.0385762
ENSG00000080603	SRCAP	-0.0921845	0.325521	0.482751
ENSG00000080608	PUM3	0.0518467	0.497637	0.650112
ENSG00000080644	CHRNA3	-0.312724	0.139566	0.253649
ENSG00000080709	KCNN2	0.21091	0.321437	0.477992
ENSG00000080802	CNOT4	-0.00959843	0.919926	0.953695
ENSG00000080815	PSEN1	0.28557	1.83065980965239e-07	1.37577049582043e-06
ENSG00000080819	CPOX	0.137675	0.0342537	0.0809755
ENSG00000080822	CLDND1	-0.242577	0.00831139	0.0240562
ENSG00000080823	MOK	-0.0110074	0.898081	0.940674
ENSG00000080824	HSP90AA1	0.366326	0.00256722	0.00855832
ENSG00000080839	RBL1	-1.07939	4.74902932109854e-15	8.39097183559231e-14
ENSG00000080845	DLGAP4	0.635784	1.72466191289341e-25	6.85121159531737e-24
ENSG00000080854	IGSF9B	-0.544411	1.3088654681285e-08	1.15054602960155e-07
ENSG00000080947	CROCCP3	0.420087	4.06570263006961e-06	2.43061701368388e-05
ENSG00000080986	NDC80	-1.90769	1.14863793234253e-05	6.38721179664919e-05
ENSG00000081014	AP4E1	0.0923791	0.16513	0.288706
ENSG00000081019	RSBN1	-0.058535	0.416487	0.575876
ENSG00000081026	MAGI3	-0.511672	2.00384164595925e-08	1.7205426164065e-07
ENSG00000081041	CXCL2	3.3306	3.45408757508987e-77	1.42132445141764e-74
ENSG00000081051	AFP	1.09469	0.0049978	0.0154185
ENSG00000081052	COL4A4	-1.33642	3.79800138843604e-82	1.97215743524765e-79
ENSG00000081059	TCF7	0.0762029	0.612507	0.745849
ENSG00000081087	OSTM1	-0.177611	0.0354048	0.083286
ENSG00000081148	IMPG2	0.433323	0.0139323	0.037647
ENSG00000081154	PCNP	0.131026	0.0274781	0.0672506
ENSG00000081177	EXD2	0.176252	0.0018753	0.00647535
ENSG00000081181	ARG2	-0.843207	2.63057403099146e-13	3.92946500286937e-12
ENSG00000081237	PTPRC	0.165086	0.415355	0.574849
ENSG00000081307	UBA5	0.0899808	0.109028	0.208596
ENSG00000081320	STK17B	-0.190843	0.0031242	0.0101847
ENSG00000081377	CDC14B	-0.0780473	0.246636	0.391962
ENSG00000081386	ZNF510	-0.0772485	0.263971	0.41227
ENSG00000081665	ZNF506	0.147022	0.0423986	0.096531
ENSG00000081692	JMJD4	-0.147555	0.105098	0.202624
ENSG00000081721	DUSP12	-0.0235341	0.765425	0.855489
ENSG00000081760	AACS	-0.0412132	0.509276	0.659432
ENSG00000081791	DELE1	-0.172873	0.00438411	0.0137202
ENSG00000081803	CADPS2	0.553678	0.00707498	0.0208455
ENSG00000081818	PCDHB4	0.476399	0.060242	0.129249
ENSG00000081842	PCDHA6	0.272587	0.216416	0.354486
ENSG00000081853	PCDHGA2	0.260585	0.0280207	0.0683179
ENSG00000081870	IFT25	-0.230326	0.000408651	0.00165409
ENSG00000081913	PHLPP1	-0.569923	3.71154953446717e-10	4.0071873166928e-09
ENSG00000081923	ATP8B1	0.440751	6.04450628714346e-10	6.32555842688636e-09
ENSG00000081985	IL12RB2	-0.092678	0.643945	0.769523
ENSG00000082014	SMARCD3	-1.07407	1.1034851421987e-17	2.45570484349096e-16
ENSG00000082068	WDR70	-0.0276672	0.646253	0.771014
ENSG00000082074	FYB1	-1.19667	2.58799438939903e-08	2.19360939130989e-07
ENSG00000082126	MPP4	1.24199	0.00293934	0.00964552
ENSG00000082146	STRADB	-0.185903	0.0193825	0.0499248
ENSG00000082153	BZW1	0.663644	2.64907751066403e-14	4.35043158358974e-13
ENSG00000082196	C1QTNF3	-0.31914	0.072626	0.150604
ENSG00000082212	ME2	0.215389	0.00959105	0.0271898
ENSG00000082213	C5orf22	0.115915	0.0905449	0.179257
ENSG00000082258	CCNT2	-0.0400379	0.488619	0.643032
ENSG00000082269	FAM135A	-0.254606	0.0020349	0.00697785
ENSG00000082438	COBLL1	0.262759	0.000232414	0.000997781
ENSG00000082458	DLG3	-0.155295	0.017159	0.0450596
ENSG00000082482	KCNK2	0.69426	0.0203181	0.0520029
ENSG00000082497	SERTAD4	-1.17069	3.77734142728423e-28	1.81854391142697e-26
ENSG00000082512	TRAF5	-0.259229	0.000268086	0.00113308
ENSG00000082515	MRPL22	-0.128603	0.046788	0.104796
ENSG00000082516	GEMIN5	0.0372225	0.630782	0.759369
ENSG00000082641	NFE2L1	0.152489	0.0198934	0.0510839
ENSG00000082684	SEMA5B	-3.95289	4.80843138532327e-10	5.10302092858954e-09
ENSG00000082701	GSK3B	0.380671	6.02643925364688e-09	5.56155845656186e-08
ENSG00000082781	ITGB5	-0.15783	0.00315782	0.0102851
ENSG00000082805	ERC1	0.0831727	0.136842	0.249678
ENSG00000082898	XPO1	-0.0769885	0.291149	0.443621
ENSG00000082996	RNF13	0.335503	5.16747307065403e-06	3.03766631261169e-05
ENSG00000083067	TRPM3	1.24212	0.000558768	0.00219828
ENSG00000083093	PALB2	-0.106661	0.160252	0.281745
ENSG00000083097	DOP1A	-0.151077	0.015182	0.0405615
ENSG00000083099	LYRM2	0.0434517	0.490512	0.644821
ENSG00000083123	BCKDHB	0.180877	0.0144754	0.0389266
ENSG00000083168	KAT6A	-0.11573	0.067739	0.14231
ENSG00000083223	TUT7	0.0545126	0.412139	0.571523
ENSG00000083290	ULK2	-0.343275	1.66089822143478e-07	1.25337471665298e-06
ENSG00000083312	TNPO1	0.12046	0.0531073	0.116322
ENSG00000083444	PLOD1	0.0975801	0.140624	0.255041
ENSG00000083457	ITGAE	-0.0267308	0.762843	0.853781
ENSG00000083520	DIS3	0.273422	0.00012369	0.000562813
ENSG00000083535	PIBF1	-0.141482	0.0273313	0.066974
ENSG00000083544	TDRD3	-0.269853	0.000803728	0.00303524
ENSG00000083635	NUFIP1	0.0147618	0.869889	0.923768
ENSG00000083642	PDS5B	-0.42235	1.45575458837106e-11	1.84370219615472e-10
ENSG00000083720	OXCT1	-0.630504	4.23331964853748e-10	4.5323744828156e-09
ENSG00000083750	RRAGB	-0.00962262	0.913795	0.950446
ENSG00000083799	CYLD	0.388702	5.87210345198862e-08	4.73436984045914e-07
ENSG00000083807	SLC27A5	-0.199079	0.0324877	0.077274
ENSG00000083812	ZNF324	-0.0990979	0.191092	0.322767
ENSG00000083814	ZNF671	0.205568	0.0424871	0.0967124
ENSG00000083817	ZNF416	0.206499	0.0381097	0.0883816
ENSG00000083828	ZNF586	-0.182708	0.0174545	0.0457091
ENSG00000083838	ZNF446	-0.289483	0.00167588	0.00585631
ENSG00000083844	ZNF264	0.164885	0.032508	0.0773137
ENSG00000083845	RPS5	-0.159892	0.00238481	0.00801885
ENSG00000083857	FAT1	0.352435	0.000308435	0.00128543
ENSG00000083896	YTHDC1	0.0628987	0.295933	0.44888
ENSG00000083937	CHMP2B	0.0494395	0.593755	0.731015
ENSG00000084070	SMAP2	-0.126003	0.0684766	0.143573
ENSG00000084072	PPIE	-0.0222574	0.746284	0.842126
ENSG00000084073	ZMPSTE24	0.251887	0.000906791	0.00337536
ENSG00000084090	STARD7	-0.181178	0.00593001	0.0178827
ENSG00000084092	NOA1	-0.0409696	0.531188	0.678578
ENSG00000084093	REST	0.146354	0.00924824	0.0264068
ENSG00000084110	HAL	-0.0363737	0.855	0.914278
ENSG00000084112	SSH1	0.258494	5.31581581769547e-05	0.000261463
ENSG00000084207	GSTP1	0.211451	0.000623775	0.00241933
ENSG00000084234	APLP2	0.226893	0.000589764	0.00230216
ENSG00000084444	FAM234B	-0.336998	2.88525830530547e-05	0.000148758
ENSG00000084463	WBP11	-0.335306	3.47649835371742e-06	2.1043284095538e-05
ENSG00000084623	EIF3I	0.00973051	0.870492	0.924229
ENSG00000084636	COL16A1	2.22615	2.31861555509747e-10	2.55516354932394e-09
ENSG00000084652	TXLNA	0.130542	0.0256932	0.063531
ENSG00000084676	NCOA1	-0.516551	9.46719433163026e-13	1.33810784950437e-11
ENSG00000084693	AGBL5	-0.39902	1.70744835830611e-08	1.47886184457101e-07
ENSG00000084710	EFR3B	0.0362268	0.839441	0.903889
ENSG00000084731	KIF3C	1.17135	2.16397327515612e-55	4.2903721052618e-53
ENSG00000084733	RAB10	0.259122	9.48388535215363e-05	0.000443945
ENSG00000084754	HADHA	-0.0684909	0.260962	0.408624
ENSG00000084764	MAPRE3	-0.360992	0.000161452	0.000717422
ENSG00000084774	CAD	0.0739356	0.342177	0.500245
ENSG00000085063	CD59	0.669819	7.99303839810078e-14	1.25953883254465e-12
ENSG00000085117	CD82	1.3909	9.01757414327454e-30	4.78501884405534e-28
ENSG00000085185	BCORL1	-0.279108	0.000864633	0.00323519
ENSG00000085224	ATRX	-0.00798417	0.899312	0.941398
ENSG00000085231	AK6	0.0754132	0.345643	0.503247
ENSG00000085274	MYNN	-0.0854463	0.261783	0.409674
ENSG00000085276	MECOM	-1.28412	2.01223425756493e-28	9.81763242130506e-27
ENSG00000085365	SCAMP1	0.13693	0.0507114	0.112178
ENSG00000085377	PREP	0.0529764	0.508186	0.658665
ENSG00000085382	HACE1	-0.624235	4.46510619960045e-19	1.11163814049185e-17
ENSG00000085415	SEH1L	0.0536711	0.510726	0.66073
ENSG00000085433	WDR47	0.190292	0.0092218	0.0263485
ENSG00000085449	WDFY1	0.37647	2.44028755505586e-07	1.79737356596465e-06
ENSG00000085465	OVGP1	0.532804	0.000496067	0.00197592
ENSG00000085491	SLC25A24	0.175724	0.0057116	0.0172982
ENSG00000085511	MAP3K4	-0.702265	3.31620975504705e-14	5.40532276142161e-13
ENSG00000085514	PILRA	0.582536	8.83320826202061e-06	5.02198746054243e-05
ENSG00000085563	ABCB1	-0.921406	6.11924592093153e-22	1.88229385457822e-20
ENSG00000085644	ZNF213	0.049183	0.470468	0.626707
ENSG00000085662	AKR1B1	0.403353	7.43231504463128e-08	5.89208865170351e-07
ENSG00000085719	CPNE3	0.202736	0.00696094	0.0205623
ENSG00000085721	RRN3	0.260221	6.95857529351582e-05	0.000334936
ENSG00000085733	CTTN	0.024251	0.725209	0.828729
ENSG00000085760	MTIF2	0.0209024	0.734283	0.8338
ENSG00000085788	DDHD2	0.0241555	0.691197	0.805683
ENSG00000085831	TTC39A	-0.544362	9.6810357367172e-05	0.000451526
ENSG00000085832	EPS15	-0.0849506	0.254105	0.400706
ENSG00000085840	ORC1	-1.36759	7.54066225457147e-09	6.83233498587242e-08
ENSG00000085871	MGST2	0.267589	0.00648279	0.019312
ENSG00000085872	CHERP	-0.224246	0.000101781	0.000471084
ENSG00000085978	ATG16L1	0.614943	3.61901601197934e-13	5.33291352738226e-12
ENSG00000085982	USP40	0.164059	0.00427924	0.0134301
ENSG00000085998	POMGNT1	0.585937	8.31648690140239e-21	2.37400867582048e-19
ENSG00000085999	RAD54L	-1.46515	1.30441011420423e-10	1.4793489433531e-09
ENSG00000086015	MAST2	-0.142476	0.0235197	0.0589063
ENSG00000086061	DNAJA1	0.259969	0.00379132	0.012092
ENSG00000086062	B4GALT1	-0.308617	5.6566692873334e-07	3.89438920360782e-06
ENSG00000086065	CHMP5	0.307937	2.5442917675374e-05	0.000132304
ENSG00000086102	NFX1	0.00826124	0.890292	0.936478
ENSG00000086189	DIMT1	0.176356	0.0200443	0.0514168
ENSG00000086200	IPO11	0.255831	0.0207447	0.0529087
ENSG00000086232	EIF2AK1	-0.0710968	0.195753	0.328777
ENSG00000086289	EPDR1	0.384344	1.36765944687142e-09	1.36696997602286e-08
ENSG00000086300	SNX10	0.538159	4.57440791482437e-09	4.27984822884619e-08
ENSG00000086475	SEPHS1	-0.141018	0.114088	0.216191
ENSG00000086504	MRPL28	-0.127563	0.0470988	0.105373
ENSG00000086506	HBQ1	1.04511	1.19993781885613e-05	6.65550455021192e-05
ENSG00000086544	ITPKC	0.464145	1.6921874735285e-11	2.13817593338256e-10
ENSG00000086548	CEACAM6	3.9086	1.44288112796166e-15	2.67811017189071e-14
ENSG00000086570	FAT2	0.526963	0.0206998	0.0528126
ENSG00000086589	RBM22	0.0216346	0.74221	0.839263
ENSG00000086598	TMED2	0.124801	0.0612344	0.130986
ENSG00000086619	ERO1B	-0.109623	0.308246	0.462889
ENSG00000086666	ZFAND6	-0.0460505	0.425323	0.584759
ENSG00000086696	HSD17B2	0.315605	0.157262	0.277643
ENSG00000086712	TXLNG	0.034288	0.639335	0.766241
ENSG00000086730	LAT2	0.49661	0.0070146	0.0207039
ENSG00000086758	HUWE1	-0.135973	0.0072828	0.0213654
ENSG00000086827	ZW10	-0.0883416	0.295545	0.448385
ENSG00000086848	ALG9	0.100025	0.25482	0.401392
ENSG00000086967	MYBPC2	-4.17211	3.52821475837326e-15	6.32786477511205e-14
ENSG00000086991	NOX4	-0.440736	0.00730403	0.0214191
ENSG00000087008	ACOX3	-0.238153	0.000232493	0.000997921
ENSG00000087053	MTMR2	-0.0627821	0.276321	0.426973
ENSG00000087074	PPP1R15A	0.191813	0.0550804	0.119861
ENSG00000087076	HSD17B14	-0.835843	0.00446066	0.0139293
ENSG00000087077	TRIP6	-0.164177	0.0135569	0.0367419
ENSG00000087085	ACHE	1.00977	0.000887953	0.00331088
ENSG00000087086	FTL	-1.30841	1.99857003273196e-18	4.71208798311906e-17
ENSG00000087087	SRRT	-0.217672	0.00816768	0.0236905
ENSG00000087088	BAX	0.911585	1.15798666389282e-27	5.40782251666776e-26
ENSG00000087095	NLK	0.405031	4.59438467156539e-10	4.89252613780125e-09
ENSG00000087111	PIGS	-0.293833	3.66598230389511e-05	0.000185934
ENSG00000087152	ATXN7L3	-0.0593426	0.309969	0.464953
ENSG00000087157	PGS1	-0.0726951	0.345971	0.503623
ENSG00000087191	PSMC5	0.0898854	0.259362	0.406878
ENSG00000087206	UIMC1	0.00560884	0.942874	0.96754
ENSG00000087237	CETP	-1.28317	0.00195132	0.00671555
ENSG00000087245	MMP2	-0.655429	6.03625912526857e-15	1.05231634902464e-13
ENSG00000087253	LPCAT2	-0.62399	1.38395750587807e-12	1.92984202338203e-11
ENSG00000087258	GNAO1	0.0949573	0.638357	0.765614
ENSG00000087263	OGFOD1	0.228627	0.00605971	0.0182285
ENSG00000087266	SH3BP2	-0.307987	0.00185671	0.00642237
ENSG00000087269	NOP14	-0.0244022	0.683292	0.799452
ENSG00000087274	ADD1	0.218647	0.00219498	0.00745064
ENSG00000087299	L2HGDH	-0.182841	0.0534485	0.116885
ENSG00000087301	TXNDC16	-1.10961	1.9405188995362e-23	6.57154917391071e-22
ENSG00000087302	RTRAF	0.209226	0.00163537	0.0057322
ENSG00000087303	NID2	-0.867968	2.23098011561522e-14	3.68601858647365e-13
ENSG00000087338	GMCL1	-0.216129	0.0323937	0.0771176
ENSG00000087365	SF3B2	-0.182488	0.000777284	0.00294404
ENSG00000087448	KLHL42	-0.0169948	0.805289	0.883003
ENSG00000087460	GNAS	-0.367609	5.27776580120076e-10	5.56320900717194e-09
ENSG00000087470	DNM1L	0.0875249	0.138899	0.252754
ENSG00000087494	PTHLH	2.29809	1.60193604983706e-45	2.00785191441934e-43
ENSG00000087495	PHACTR3	-0.275419	0.00130209	0.00467137
ENSG00000087502	ERGIC2	0.262179	7.11411317186795e-05	0.000341143
ENSG00000087586	AURKA	-0.832198	0.00266565	0.00885801
ENSG00000087589	CASS4	0.191395	0.357263	0.515382
ENSG00000087842	PIR	-0.108873	0.233886	0.3764
ENSG00000087884	AAMDC	0.189618	0.0852576	0.171198
ENSG00000087903	RFX2	-0.981549	1.81263117782816e-27	8.34001547621398e-26
ENSG00000087995	METTL2A	0.239798	0.00040604	0.00164516
ENSG00000088002	SULT2B1	0.319758	0.165931	0.289759
ENSG00000088035	ALG6	-0.0112347	0.897335	0.940331
ENSG00000088038	CNOT3	-0.134256	0.0222031	0.0560125
ENSG00000088053	GP6	-0.112702	0.565743	0.708567
ENSG00000088179	PTPN4	-0.537447	3.56566344929565e-10	3.85540675090177e-09
ENSG00000088205	DDX18	0.330172	1.36170658407264e-05	7.48235295843795e-05
ENSG00000088247	KHSRP	-0.371875	2.57248204484487e-13	3.85324594203446e-12
ENSG00000088256	GNA11	0.0476431	0.406615	0.565986
ENSG00000088280	ASAP3	-0.258113	0.0120394	0.0331398
ENSG00000088298	EDEM2	0.248818	0.000673515	0.00259243
ENSG00000088305	DNMT3B	-0.573268	7.30089454478539e-15	1.2646958628056e-13
ENSG00000088325	TPX2	-1.35792	1.5866998007612e-05	8.60162464698013e-05
ENSG00000088340	FER1L4	-0.169824	0.194436	0.327019
ENSG00000088356	PDRG1	0.256212	0.0110698	0.0308269
ENSG00000088367	EPB41L1	-1.17555	7.94595937733447e-56	1.604568778336e-53
ENSG00000088386	SLC15A1	1.25446	1.40199262316774e-32	9.20965575863412e-31
ENSG00000088387	DOCK9	0.738606	2.39317207677375e-16	4.7447899838508e-15
ENSG00000088448	ANKRD10	-0.245137	0.00428504	0.0134464
ENSG00000088451	TGDS	0.196401	0.00725692	0.0213038
ENSG00000088538	DOCK3	0.752999	1.27160732893313e-09	1.27505674651506e-08
ENSG00000088543	C3orf18	-0.0536315	0.747628	0.842985
ENSG00000088682	COQ9	-0.260292	0.000618946	0.00240317
ENSG00000088726	TMEM40	0.790335	0.00634694	0.0189695
ENSG00000088727	KIF9	-0.161547	0.0230361	0.0578328
ENSG00000088766	CRLS1	0.275356	0.00098954	0.0036485
ENSG00000088808	PPP1R13B	-0.310646	3.43895487299815e-06	2.08275942308294e-05
ENSG00000088812	ATRN	-0.135773	0.015226	0.0406742
ENSG00000088826	SMOX	0.306471	7.382481875299e-08	5.85471080794167e-07
ENSG00000088827	SIGLEC1	-0.0848013	0.650965	0.774898
ENSG00000088832	FKBP1A	0.303567	2.88576511203877e-08	2.42153333314558e-07
ENSG00000088833	NSFL1C	0.749068	2.42322458209091e-16	4.80000952868489e-15
ENSG00000088836	SLC4A11	1.14473	1.66907417763718e-41	1.70097377290137e-39
ENSG00000088854	DNAAF9	-0.13214	0.0704112	0.146835
ENSG00000088876	ZNF343	0.0100713	0.889855	0.936222
ENSG00000088881	EBF4	-1.11541	1.50360929888162e-05	8.18373226835769e-05
ENSG00000088888	MAVS	-0.0928622	0.0829854	0.167499
ENSG00000088899	LZTS3	0.390321	0.000253347	0.00107795
ENSG00000088926	F11	-0.375082	0.085739	0.171991
ENSG00000088930	XRN2	0.0378144	0.493253	0.646825
ENSG00000088970	KIZ	-1.39999	2.90297126023111e-34	2.11036334047934e-32
ENSG00000088986	DYNLL1	0.0920626	0.323951	0.480845
ENSG00000088992	TESC	-0.481756	2.82712802621103e-06	1.74024372350089e-05
ENSG00000089006	SNX5	-0.184017	0.00571664	0.0173111
ENSG00000089009	RPL6	-0.0639395	0.213617	0.351075
ENSG00000089012	SIRPG	2.25585	5.30993431122456e-06	3.11385741848606e-05
ENSG00000089022	MAPKAPK5	-0.0485754	0.398107	0.557287
ENSG00000089048	ESF1	0.00351298	0.986268	0.992274
ENSG00000089050	RBBP9	0.187292	0.00248363	0.00831141
ENSG00000089053	ANAPC5	0.00275334	0.981047	0.989486
ENSG00000089057	SLC23A2	-0.216985	0.000208579	0.000904173
ENSG00000089060	SLC8B1	0.293611	0.000459309	0.00184239
ENSG00000089063	TMEM230	0.0382839	0.522014	0.671024
ENSG00000089091	DZANK1	0.173408	0.0200875	0.0515095
ENSG00000089094	KDM2B	-0.205462	0.00413656	0.0130518
ENSG00000089101	CFAP61	-1.24957	1.42181397632977e-05	7.78908339858727e-05
ENSG00000089123	TASP1	-0.0492466	0.479232	0.634621
ENSG00000089127	OAS1	1.40339	2.26533020586807e-25	8.90172729004988e-24
ENSG00000089154	GCN1	0.183923	0.0103531	0.0291193
ENSG00000089157	RPLP0	-0.232071	3.12781391776709e-05	0.000160241
ENSG00000089159	PXN	0.471229	3.30076846290438e-07	2.367975638404e-06
ENSG00000089163	SIRT4	-0.593987	0.00100219	0.00368952
ENSG00000089177	KIF16B	-0.25025	0.00822379	0.0238406
ENSG00000089195	TRMT6	0.0722796	0.319557	0.475939
ENSG00000089199	CHGB	0.946197	0.000454342	0.00182398
ENSG00000089220	PEBP1	-0.31815	7.95274410416732e-06	4.55226761595236e-05
ENSG00000089234	BRAP	0.201002	0.00268207	0.00890714
ENSG00000089248	ERP29	0.0122685	0.833311	0.899525
ENSG00000089250	NOS1	1.22029	1.27546259668473e-36	1.04573548011644e-34
ENSG00000089280	FUS	-0.172135	0.0436774	0.0988851
ENSG00000089289	IGBP1	-0.193605	0.0244398	0.0609083
ENSG00000089327	FXYD5	0.138121	0.0258722	0.0639301
ENSG00000089335	ZNF302	0.0283733	0.649837	0.774019
ENSG00000089351	GRAMD1A	-0.0635191	0.52923	0.676989
ENSG00000089486	CDIP1	0.0813701	0.33074	0.48823
ENSG00000089505	CMTM1	1.39106	1.95601110254631e-30	1.09662329396999e-28
ENSG00000089597	GANAB	-0.220372	0.000105235	0.000486244
ENSG00000089639	GMIP	0.202716	0.00213813	0.00728828
ENSG00000089682	RBM41	0.18786	0.0013218	0.0047343
ENSG00000089685	BIRC5	-2.21936	1.44598033459096e-07	1.10340745686124e-06
ENSG00000089692	LAG3	-0.211615	0.318904	0.475165
ENSG00000089693	MLF2	0.0573	0.290488	0.4429
ENSG00000089723	OTUB2	2.54018	3.0962481156711e-17	6.65937624799516e-16
ENSG00000089737	DDX24	-0.0855855	0.203471	0.338121
ENSG00000089775	ZBTB25	-0.0105857	0.908539	0.947147
ENSG00000089818	NECAP1	-0.0475568	0.524125	0.672905
ENSG00000089820	ARHGAP4	-0.566894	1.48829715205798e-05	8.11024215481637e-05
ENSG00000089847	ANKRD24	0.705771	0.000289077	0.00121193
ENSG00000089876	DHX32	0.608726	7.98400963037884e-18	1.79693772991674e-16
ENSG00000089902	RCOR1	-0.236571	0.000150821	0.00067458
ENSG00000089916	GPATCH2L	0.412145	2.89777140751846e-07	2.10028237376437e-06
ENSG00000090006	LTBP4	-0.186091	0.00234508	0.00790111
ENSG00000090013	BLVRB	-0.775005	6.15505706565141e-12	8.05252786711408e-11
ENSG00000090020	SLC9A1	-0.0698299	0.354822	0.512774
ENSG00000090054	SPTLC1	0.294835	2.67612220876271e-07	1.95719481056023e-06
ENSG00000090060	PAPOLA	0.0103332	0.843391	0.906701
ENSG00000090061	CCNK	0.148097	0.0345479	0.0815679
ENSG00000090097	PCBP4	-0.217477	0.00232401	0.00783495
ENSG00000090238	YPEL3	-0.0179688	0.864974	0.92063
ENSG00000090263	MRPS33	0.230554	0.000248975	0.001061
ENSG00000090266	NDUFB2	0.19803	0.00471914	0.0146526
ENSG00000090273	NUDC	0.0691742	0.361164	0.519601
ENSG00000090316	MAEA	-0.0219571	0.712735	0.820656
ENSG00000090339	ICAM1	1.21195	4.63526071430666e-15	8.20538968492808e-14
ENSG00000090372	STRN4	-0.0845984	0.148313	0.265519
ENSG00000090432	MUL1	0.253946	1.21329537767137e-05	6.72099011416491e-05
ENSG00000090447	TFAP4	-0.454712	6.78871219314501e-07	4.6209433277247e-06
ENSG00000090470	PDCD7	-0.276727	0.00100239	0.00368963
ENSG00000090487	SPG21	-0.247866	0.000318598	0.00132298
ENSG00000090512	FETUB	3.2043	1.10871387502531e-18	2.67773431898417e-17
ENSG00000090520	DNAJB11	0.114136	0.146429	0.262794
ENSG00000090530	P3H2	-0.680789	3.4310213207221e-11	4.19905409560204e-10
ENSG00000090554	FLT3LG	-0.253008	0.231667	0.373838
ENSG00000090565	RAB11FIP3	0.110464	0.0423465	0.0964224
ENSG00000090581	GNPTG	0.0731485	0.303549	0.457506
ENSG00000090612	ZNF268	-0.00306747	0.968593	0.9816
ENSG00000090615	GOLGA3	0.231063	5.80045959981092e-05	0.000282876
ENSG00000090621	PABPC4	0.196559	0.00142947	0.00508819
ENSG00000090661	CERS4	-0.387136	0.000172846	0.000762924
ENSG00000090674	MCOLN1	-0.19217	0.0109632	0.0305632
ENSG00000090686	USP48	-0.0668826	0.258233	0.405574
ENSG00000090776	EFNB1	1.45039	1.41492927204295e-50	2.2200138484881e-48
ENSG00000090857	PDPR	-0.168746	0.0176944	0.0462264
ENSG00000090861	AARS1	-0.396289	3.18118570910087e-07	2.28896334971233e-06
ENSG00000090863	GLG1	-0.0367473	0.51946	0.668806
ENSG00000090889	KIF4A	-2.11125	6.47825966365478e-07	4.41927948090857e-06
ENSG00000090905	TNRC6A	-0.326249	1.169665677664e-06	7.6673395744437e-06
ENSG00000090924	PLEKHG2	0.0699055	0.29175	0.444162
ENSG00000090932	DLL3	0.702112	0.00209031	0.00714649
ENSG00000090971	NAT14	-0.5015	5.66597256557103e-11	6.75530445116557e-10
ENSG00000090975	PITPNM2	-1.01623	1.70624730768538e-29	8.92363250199293e-28
ENSG00000090989	EXOC1	0.188478	0.00240633	0.00808251
ENSG00000091009	RBM27	-0.139712	0.0927097	0.182796
ENSG00000091010	POU4F3	-0.119711	0.558615	0.702265
ENSG00000091039	OSBPL8	0.244339	0.000186805	0.000820053
ENSG00000091073	DTX2	-0.00768632	0.924248	0.955939
ENSG00000091106	NLRC4	0.270904	0.146303	0.262742
ENSG00000091127	PUS7	0.0270648	0.781368	0.866162
ENSG00000091128	LAMB4	0.537975	0.0309661	0.0742131
ENSG00000091129	NRCAM	1.82213	2.12588719038855e-32	1.37986528973762e-30
ENSG00000091136	LAMB1	0.407949	2.03773030197045e-08	1.74757609735248e-07
ENSG00000091140	DLD	0.0912198	0.137415	0.250491
ENSG00000091157	WDR7	-0.293792	0.000147401	0.000660912
ENSG00000091164	TXNL1	-0.105368	0.0902694	0.178878
ENSG00000091262	ABCC6	-0.864993	1.43758317632664e-24	5.20801519809096e-23
ENSG00000091317	CMTM6	0.32072	3.72017685238505e-05	0.000188463
ENSG00000091409	ITGA6	1.1612	9.94711892575795e-07	6.60989386507785e-06
ENSG00000091428	RAPGEF4	-0.414255	0.0904869	0.179158
ENSG00000091436	MAP3K20	-0.177545	0.0479041	0.106904
ENSG00000091483	FH	-0.521362	4.75726711988713e-14	7.66823640928444e-13
ENSG00000091490	SEL1L3	0.495653	2.25754807390413e-06	1.41479499838434e-05
ENSG00000091527	CDV3	0.566326	1.29446654323374e-15	2.42118532087347e-14
ENSG00000091536	MYO15A	0.0760049	0.699299	0.811413
ENSG00000091542	ALKBH5	-0.115764	0.0412468	0.0944807
ENSG00000091592	NLRP1	3.39729	6.85674858726889e-29	3.461546989346e-27
ENSG00000091622	PITPNM3	0.18406	0.0909559	0.179972
ENSG00000091640	SPAG7	0.0255494	0.653355	0.776937
ENSG00000091651	ORC6	-0.661306	0.00902162	0.0258545
ENSG00000091656	ZFHX4	-0.650567	5.55298848364693e-16	1.07077918514461e-14
ENSG00000091732	ZC3HC1	-0.185445	0.00963315	0.0272972
ENSG00000091831	ESR1	-0.331269	0.0559014	0.121273
ENSG00000091844	RGS17	0.856826	1.4019279253225e-13	2.1622804896293e-12
ENSG00000091879	ANGPT2	0.317333	0.14899	0.266513
ENSG00000091947	TMEM101	-0.140954	0.0379558	0.0881272
ENSG00000091972	CD200	0.28909	0.0368029	0.0858983
ENSG00000091986	CCDC80	-0.311904	0.0157639	0.0418853
ENSG00000092010	PSME1	0.0294234	0.619295	0.751344
ENSG00000092020	PPP2R3C	0.0709899	0.476793	0.632463
ENSG00000092036	HAUS4	-0.450877	2.09208500504933e-05	0.000110824
ENSG00000092068	SLC7A8	-0.671983	4.94062512470716e-05	0.000244387
ENSG00000092094	OSGEP	0.12151	0.105086	0.202619
ENSG00000092096	SLC22A17	0.00112369	0.993404	0.995831
ENSG00000092098	RNF31	-0.132905	0.431371	0.590532
ENSG00000092108	SCFD1	0.0453204	0.476087	0.631799
ENSG00000092140	G2E3	-0.172881	0.0122821	0.0337015
ENSG00000092148	HECTD1	-0.00599866	0.925802	0.957001
ENSG00000092199	HNRNPC	-0.0524525	0.377725	0.536049
ENSG00000092200	RPGRIP1	-0.0536453	0.788255	0.871051
ENSG00000092201	SUPT16H	-0.235191	0.000935339	0.00347155
ENSG00000092203	TOX4	-0.0277398	0.603629	0.738848
ENSG00000092208	GEMIN2	-0.110527	0.22773	0.369096
ENSG00000092295	TGM1	0.932199	4.76495105569004e-10	5.0593387328892e-09
ENSG00000092330	TINF2	0.249357	1.63423986928999e-05	8.83737597553813e-05
ENSG00000092421	SEMA6A	0.267481	0.000341399	0.00140748
ENSG00000092439	TRPM7	0.158943	0.00706746	0.020829
ENSG00000092445	TYRO3	-0.869528	2.4550679707949e-12	3.35479808114449e-11
ENSG00000092470	WDR76	-1.05666	0.000196071	0.000857624
ENSG00000092529	CAPN3	-0.266477	0.0485546	0.108186
ENSG00000092531	SNAP23	0.0937784	0.260285	0.407887
ENSG00000092607	TBX15	-0.0986183	0.36907	0.52791
ENSG00000092621	PHGDH	-2.17211	9.35413255206559e-105	1.20002515781176e-101
ENSG00000092758	COL9A3	-0.238261	0.234038	0.376579
ENSG00000092820	EZR	0.388265	9.93827912075579e-05	0.000461648
ENSG00000092841	MYL6	0.279052	1.3289792595387e-05	7.31173276268402e-05
ENSG00000092847	AGO1	0.134313	0.023886	0.0597123
ENSG00000092850	TEKT2	-0.463302	0.0577096	0.124674
ENSG00000092853	CLSPN	-1.13395	0.00122854	0.0044301
ENSG00000092871	RFFL	0.390784	1.61625032834464e-07	1.22264319843456e-06
ENSG00000092929	UNC13D	-0.672019	6.43448922480615e-06	3.73515505732758e-05
ENSG00000092931	MFSD11	-0.182298	0.0307504	0.0737612
ENSG00000092964	DPYSL2	0.230974	0.0327177	0.0777531
ENSG00000092969	TGFB2	-1.01029	5.88788670124413e-11	7.0015769393366e-10
ENSG00000092978	GPATCH2	-0.100931	0.1375	0.250626
ENSG00000093000	NUP50	0.00167027	0.986632	0.992432
ENSG00000093009	CDC45	-1.32995	0.000272973	0.00115195
ENSG00000093010	COMT	-0.0379451	0.546211	0.69121
ENSG00000093072	ADA2	-1.18724	0.00161498	0.00566984
ENSG00000093100		0.0597568	0.687214	0.80217
ENSG00000093144	ECHDC1	-0.0390371	0.539329	0.685224
ENSG00000093167	LRRFIP2	0.150591	0.0298565	0.0719842
ENSG00000093183	SEC22C	-0.198991	0.000904541	0.00336817
ENSG00000093217	XYLB	-0.409201	0.0312404	0.0747473
ENSG00000094631	HDAC6	-0.11511	0.106649	0.204987
ENSG00000094755	GABRP	-2.9257	2.26553158489767e-66	6.09987386852262e-64
ENSG00000094804	CDC6	-0.660219	0.0206355	0.0526793
ENSG00000094841	UPRT	0.115804	0.0863916	0.172918
ENSG00000094880	CDC23	-0.117349	0.0799496	0.162621
ENSG00000094914	AAAS	-0.280991	7.10663946621135e-06	4.10240074427219e-05
ENSG00000094916	CBX5	-0.396321	4.42510024313874e-08	3.62535729536487e-07
ENSG00000094975	SUCO	0.135789	0.0216805	0.0549483
ENSG00000095002	MSH2	-0.376176	0.000309052	0.00128707
ENSG00000095015	MAP3K1	0.236056	0.00067382	0.00259314
ENSG00000095059	DHPS	-0.0833441	0.491375	0.645627
ENSG00000095066	HOOK2	0.107085	0.143201	0.258511
ENSG00000095139	ARCN1	0.00137881	0.97952	0.988529
ENSG00000095203	EPB41L4B	0.767401	1.47144639974012e-21	4.36015958314297e-20
ENSG00000095209	TMEM38B	-0.816165	1.19749997474889e-11	1.52281498246639e-10
ENSG00000095261	PSMD5	0.249162	0.000377174	0.00153868
ENSG00000095303	PTGS1	1.19713	8.86292549129124e-20	2.33726169334427e-18
ENSG00000095319	NUP188	-0.165851	0.0289177	0.070152
ENSG00000095321	CRAT	-0.332087	4.44262544682183e-05	0.000222019
ENSG00000095380	NANS	0.237901	0.00382166	0.0121763
ENSG00000095383	TBC1D2	0.513192	1.10751323180162e-20	3.13685143796904e-19
ENSG00000095397	WHRN	-0.107193	0.181892	0.310689
ENSG00000095464	PDE6C	-0.0822107	0.688104	0.803022
ENSG00000095485	CWF19L1	-0.11227	0.152946	0.271966
ENSG00000095539	SEMA4G	0.274988	0.00261782	0.00871369
ENSG00000095564	BTAF1	-0.0561941	0.349302	0.506747
ENSG00000095574	IKZF5	-0.0498545	0.600404	0.736209
ENSG00000095585	BLNK	-0.693656	0.0114365	0.0317447
ENSG00000095587	TLL2	2.06702	8.56058942228531e-36	6.66778195395072e-34
ENSG00000095637	SORBS1	1.65025	3.18249899712461e-31	1.88606306055138e-29
ENSG00000095739	BAMBI	0.897123	2.05918028835693e-13	3.11649291525164e-12
ENSG00000095752	IL11	-0.680528	0.000533197	0.00210814
ENSG00000095787	WAC	-0.10795	0.0693064	0.145058
ENSG00000095794	CREM	-0.0720179	0.320655	0.477283
ENSG00000095906	NUBP2	-0.00183668	0.978587	0.988076
ENSG00000095932	SMIM24	-3.8123	2.01701301766862e-30	1.12503930696509e-28
ENSG00000095951	HIVEP1	-0.0632196	0.445031	0.60342
ENSG00000096060	FKBP5	-0.997387	3.02425907327152e-22	9.50375592636578e-21
ENSG00000096063	SRPK1	0.594797	1.03331676765218e-10	1.19109965040837e-09
ENSG00000096070	BRPF3	-0.219487	0.00167668	0.00585817
ENSG00000096080	MRPS18A	-0.201295	0.00509951	0.0156906
ENSG00000096092	TMEM14A	0.113218	0.104596	0.20187
ENSG00000096093	EFHC1	-0.368567	0.000276885	0.0011662
ENSG00000096384	HSP90AB1	0.101445	0.151668	0.270328
ENSG00000096401	CDC5L	-0.126971	0.0552465	0.120119
ENSG00000096433	ITPR3	-0.15462	0.0081446	0.0236361
ENSG00000096654	ZNF184	-0.0447271	0.635789	0.763711
ENSG00000096696	DSP	0.0377364	0.5751	0.716583
ENSG00000096717	SIRT1	-0.042278	0.523052	0.672003
ENSG00000096746	HNRNPH3	-0.215391	8.68349916988751e-05	0.000408848
ENSG00000096872	IFT74	-0.095826	0.177961	0.305506
ENSG00000096968	JAK2	0.333682	2.96415408158186e-06	1.81843140267845e-05
ENSG00000097007	ABL1	-0.0259932	0.680635	0.797591
ENSG00000097021	ACOT7	0.702056	1.92189199514525e-06	1.21809190706547e-05
ENSG00000097033	SH3GLB1	0.192132	0.000747436	0.00284582
ENSG00000097046	CDC7	-0.773895	8.90376416660981e-11	1.03343370255239e-09
ENSG00000097096	SYDE2	-0.111139	0.296316	0.449305
ENSG00000099139	PCSK5	0.902452	3.50672246069451e-27	1.55443313303428e-25
ENSG00000099194	SCD	-0.819674	2.4466034516498e-23	8.20891918108162e-22
ENSG00000099203	TMED1	-0.243662	0.00365513	0.0117004
ENSG00000099204	ABLIM1	-0.302387	0.000567875	0.00222908
ENSG00000099219	ERMP1	-0.728316	4.91698699026792e-17	1.03110162760339e-15
ENSG00000099246	RAB18	0.140614	0.0184029	0.0477966
ENSG00000099250	NRP1	-0.197363	0.0395463	0.0911063
ENSG00000099256	PRTFDC1	-0.522769	7.82901626020221e-06	4.48851250312172e-05
ENSG00000099282	TSPAN15	-0.208799	0.00203387	0.00697542
ENSG00000099284	MACROH2A2	-0.0437782	0.539387	0.685238
ENSG00000099290	WASHC2A	0.143429	0.0222819	0.0561722
ENSG00000099308	MAST3	-0.176464	0.0108581	0.03032
ENSG00000099326	MZF1	-0.0965242	0.233385	0.375916
ENSG00000099330	OCEL1	-0.124299	0.141546	0.256476
ENSG00000099331	MYO9B	0.100784	0.113389	0.215148
ENSG00000099337	KCNK6	0.574635	2.56037277885015e-16	5.06248140833572e-15
ENSG00000099338	CATSPERG	0.214911	0.0558044	0.121098
ENSG00000099341	PSMD8	-0.00742605	0.901665	0.942969
ENSG00000099364	FBXL19	0.02641	0.634826	0.762764
ENSG00000099365	STX1B	0.0210917	0.90682	0.945943
ENSG00000099377	HSD3B7	0.229024	0.00850463	0.0245633
ENSG00000099381	SETD1A	-0.111139	0.0425605	0.096829
ENSG00000099385	BCL7C	-0.230092	0.00113306	0.00411642
ENSG00000099622	CIRBP	-0.00894401	0.8769	0.92823
ENSG00000099624	ATP5F1D	-0.227406	0.000164507	0.000729958
ENSG00000099625	CBARP	0.678945	3.47501302439678e-15	6.24712995556475e-14
ENSG00000099725	PRKY	0.730421	6.00274021906671e-12	7.86268837463219e-11
ENSG00000099769	IGFALS	-0.141636	0.494789	0.648099
ENSG00000099783	HNRNPM	-0.164566	0.123292	0.229966
ENSG00000099785	MARCHF2	0.701998	5.8493731103749e-14	9.33887102226693e-13
ENSG00000099795	NDUFB7	-0.210306	0.00010057	0.00046607
ENSG00000099797	TECR	-0.483083	6.67762674769227e-15	1.15949332595876e-13
ENSG00000099800	TIMM13	-0.119907	0.0442246	0.0999372
ENSG00000099804	CDC34	0.201156	0.000734996	0.00280139
ENSG00000099810	MTAP	0.185533	0.0160002	0.0424469
ENSG00000099812	MISP	0.33849	5.53528442872823e-06	3.23730271134711e-05
ENSG00000099814	CEP170B	0.172862	0.00706394	0.0208242
ENSG00000099817	POLR2E	-0.0369413	0.571751	0.713592
ENSG00000099821	POLRMT	-0.0710145	0.196489	0.329684
ENSG00000099822	HCN2	0.541564	8.93605185881402e-05	0.000419651
ENSG00000099834	CDHR5	-0.0888155	0.616402	0.748961
ENSG00000099840	IZUMO4	0.390067	0.00844169	0.0244041
ENSG00000099849	RASSF7	-0.150089	0.0350125	0.0824875
ENSG00000099860	GADD45B	-0.720741	1.1169308992661e-06	7.36370797524013e-06
ENSG00000099864	PALM	-1.03173	1.47805146831261e-13	2.27486411238037e-12
ENSG00000099866	MADCAM1	-0.13244	0.403132	0.56261
ENSG00000099875	MKNK2	0.634008	4.83093481216266e-29	2.45589410998731e-27
ENSG00000099889	ARVCF	0.718455	4.59476907520447e-27	2.02030884599061e-25
ENSG00000099899	TRMT2A	-0.0285191	0.677831	0.795587
ENSG00000099901	RANBP1	-0.164273	0.117189	0.220802
ENSG00000099904	ZDHHC8	0.332495	5.01314954083319e-09	4.66233596315698e-08
ENSG00000099910	KLHL22	-0.515792	6.96607716550085e-12	9.07004041208407e-11
ENSG00000099917	MED15	0.0694451	0.29325	0.445863
ENSG00000099937	SERPIND1	0.320175	0.163367	0.286151
ENSG00000099940	SNAP29	0.0327154	0.576079	0.717186
ENSG00000099942	CRKL	-0.0184369	0.775464	0.862026
ENSG00000099949	LZTR1	0.21421	0.00210424	0.00718513
ENSG00000099953	MMP11	0.985554	1.53937803254607e-12	2.13292855856399e-11
ENSG00000099956	SMARCB1	-0.0161117	0.808583	0.884523
ENSG00000099958	DERL3	-0.457706	0.051386	0.113326
ENSG00000099968	BCL2L13	0.141536	0.0252354	0.0625977
ENSG00000099974	DDTL	-0.196893	0.146878	0.263404
ENSG00000099991	CABIN1	-0.436557	4.49556441448588e-11	5.41379151383338e-10
ENSG00000099992	TBC1D10A	0.184653	0.0220681	0.0557298
ENSG00000099994	SUSD2	-1.27765	2.81723061520072e-11	3.49096491402912e-10
ENSG00000099995	SF3A1	-0.0836021	0.104031	0.200922
ENSG00000099999	RNF215	0.302141	1.74345592675953e-06	1.11308636729211e-05
ENSG00000100003	SEC14L2	0.11523	0.140136	0.254473
ENSG00000100014	SPECC1L	-0.0632005	0.361717	0.520191
ENSG00000100023	PPIL2	0.141339	0.0723431	0.150103
ENSG00000100027	YPEL1	0.16028	0.30652	0.460963
ENSG00000100028	SNRPD3	-0.246912	0.000202813	0.000882686
ENSG00000100029	PES1	0.00301319	0.96266	0.978545
ENSG00000100030	MAPK1	0.149288	0.0436978	0.0989209
ENSG00000100031	GGT1	0.30366	0.00986267	0.0278512
ENSG00000100033	PRODH	1.43756	1.19409513847938e-11	1.51937111289946e-10
ENSG00000100034	PPM1F	-0.0877554	0.152948	0.271966
ENSG00000100036	SLC35E4	-0.31045	0.0038064	0.0121347
ENSG00000100038	TOP3B	0.191584	0.254421	0.40106
ENSG00000100053	CRYBB3	0.114107	0.576067	0.717186
ENSG00000100055	CYTH4	0.958257	1.28014935175752e-05	7.06268080254991e-05
ENSG00000100056	ESS2	0.0299248	0.675828	0.794006
ENSG00000100058	CRYBB2P1	0.0696465	0.411647	0.571234
ENSG00000100060	MFNG	-0.0745516	0.69819	0.8108
ENSG00000100065	CARD10	-0.0987166	0.0953701	0.187077
ENSG00000100068	LRP5L	-0.359358	8.16074998201975e-05	0.00038632
ENSG00000100075	SLC25A1	-0.0945546	0.175506	0.302483
ENSG00000100077	GRK3	-0.817333	0.00238674	0.00802412
ENSG00000100079	LGALS2	-0.504797	0.0124523	0.0341127
ENSG00000100083	GGA1	-0.0662591	0.311368	0.466677
ENSG00000100084	HIRA	-0.23452	0.00500525	0.0154376
ENSG00000100092	SH3BP1	-1.3675	1.50272438947664e-08	1.31301747636603e-07
ENSG00000100097	LGALS1	1.0102	0.000111865	0.000514369
ENSG00000100099	HPS4	-0.187609	0.0295109	0.0713292
ENSG00000100100	PIK3IP1	1.19052	7.08647826188699e-46	9.09111790667608e-44
ENSG00000100104	SRRD	0.0765221	0.363155	0.521875
ENSG00000100105	PATZ1	0.0282589	0.664448	0.785119
ENSG00000100106	TRIOBP	-0.0370335	0.532463	0.679371
ENSG00000100109	TFIP11	0.0405184	0.547236	0.692226
ENSG00000100116	GCAT	-0.569928	2.83691031585069e-09	2.73157514694869e-08
ENSG00000100121	GGTLC2	0.928668	0.00224284	0.00759771
ENSG00000100124	ANKRD54	-0.412229	7.73811906113012e-09	7.00542293915263e-08
ENSG00000100129	EIF3L	-0.311923	3.89617592157854e-05	0.000196785
ENSG00000100138	SNU13	-0.0138531	0.799038	0.878603
ENSG00000100139	MICALL1	1.32439	3.11755085062969e-64	7.90589145364917e-62
ENSG00000100142	POLR2F	0.238881	0.000730878	0.00278813
ENSG00000100146	SOX10	0.128829	0.528206	0.676273
ENSG00000100147	CCDC134	0.0965256	0.274905	0.425508
ENSG00000100150	DEPDC5	-0.239892	0.00291405	0.00957692
ENSG00000100151	PICK1	0.25865	1.86515245463884e-05	9.96987987333788e-05
ENSG00000100154	TTC28	-0.153636	0.0210567	0.0535839
ENSG00000100156	SLC16A8	-0.314439	0.0685344	0.143649
ENSG00000100162	CENPM	-1.61703	5.82165709343574e-07	4.00266455077995e-06
ENSG00000100167	SEPTIN3	-0.0139104	0.943294	0.967821
ENSG00000100181	TPTEP1	0.01211	0.86781	0.922682
ENSG00000100196	KDELR3	0.299311	0.000104305	0.000482253
ENSG00000100197	CYP2D6	-0.253235	0.042797	0.0972553
ENSG00000100201	DDX17	-0.156401	0.020546	0.0524938
ENSG00000100206	DMC1	-0.993327	0.00381641	0.0121613
ENSG00000100207	TCF20	-0.0498353	0.330405	0.487835
ENSG00000100209	HSCB	-0.100586	0.303983	0.458064
ENSG00000100211	CBY1	-0.0670873	0.279995	0.431061
ENSG00000100216	TOMM22	-0.100131	0.123569	0.230394
ENSG00000100218	RSPH14	-0.400929	0.00502027	0.0154787
ENSG00000100219	XBP1	0.0366941	0.577252	0.718157
ENSG00000100220	RTCB	0.235598	7.19499981942319e-05	0.000344946
ENSG00000100221	JOSD1	0.267841	6.7530945790556e-06	3.91281189358724e-05
ENSG00000100225	FBXO7	-0.00418003	0.926003	0.957118
ENSG00000100226	GTPBP1	-0.0710567	0.242882	0.387238
ENSG00000100227	POLDIP3	-0.0730446	0.717453	0.823609
ENSG00000100228	RAB36	-0.437498	8.22322535634022e-09	7.42302656442151e-08
ENSG00000100234	TIMP3	3.37475	9.0809107427348e-126	2.20050647098115e-122
ENSG00000100239	PPP6R2	-0.0844755	0.146262	0.26269
ENSG00000100241	SBF1	-0.326411	0.00177487	0.00617256
ENSG00000100242	SUN2	-0.231149	0.000116221	0.000532605
ENSG00000100243	CYB5R3	0.198618	0.000447464	0.00179818
ENSG00000100246	DNAL4	-0.313129	0.000317052	0.00131707
ENSG00000100253	MIOX	-0.352568	0.0384185	0.0889079
ENSG00000100258	LMF2	0.0503885	0.378516	0.536914
ENSG00000100263	RHBDD3	-0.213176	0.00774575	0.022611
ENSG00000100266	PACSIN2	0.291678	1.22316200656423e-06	7.98920041963442e-06
ENSG00000100271	TTLL1	-0.163913	0.0831882	0.167784
ENSG00000100276	RASL10A	-0.0378358	0.851056	0.911759
ENSG00000100280	AP1B1	0.103574	0.0840173	0.169237
ENSG00000100281	HMGXB4	-0.191816	0.00538788	0.0164388
ENSG00000100284	TOM1	-0.138113	0.112782	0.214313
ENSG00000100285	NEFH	-0.052399	0.783251	0.867366
ENSG00000100288	CHKB	0.33519	0.110043	0.210079
ENSG00000100290	BIK	0.855947	4.93611301225955e-08	4.01385863849249e-07
ENSG00000100292	HMOX1	-0.758823	9.20258029322572e-08	7.21420106452048e-07
ENSG00000100294	MCAT	-0.179217	0.00258767	0.00861991
ENSG00000100296	THOC5	0.268901	0.000204407	0.000888562
ENSG00000100297	MCM5	-0.688761	0.0074451	0.0217859
ENSG00000100298	APOBEC3H	2.88366	3.5441035602159e-07	2.53088914684835e-06
ENSG00000100299	ARSA	0.441793	6.77964070025572e-09	6.18908263004926e-08
ENSG00000100300	TSPO	0.342313	2.766385047569e-08	2.32762698697656e-07
ENSG00000100304	TTLL12	0.398324	8.38779572401055e-06	4.78371958538039e-05
ENSG00000100307	CBX7	-0.0951591	0.429991	0.589185
ENSG00000100311	PDGFB	0.432289	0.000746515	0.00284281
ENSG00000100316	RPL3	-0.144352	0.0255165	0.0631728
ENSG00000100319	ZMAT5	-0.219664	0.0264041	0.06506
ENSG00000100320	RBFOX2	0.189188	0.000310822	0.0012934
ENSG00000100321	SYNGR1	-0.658628	0.0078627	0.0229187
ENSG00000100324	TAB1	-0.263837	7.60620313302994e-05	0.000362825
ENSG00000100325	ASCC2	0.0922601	0.206212	0.341764
ENSG00000100330	MTMR3	-0.0554545	0.524722	0.673328
ENSG00000100335	MIEF1	0.271935	7.28601800970407e-06	4.19817085267202e-05
ENSG00000100342	APOL1	-0.396651	0.000313277	0.00130327
ENSG00000100344	PNPLA3	0.625825	0.000116332	0.000533002
ENSG00000100345	MYH9	0.85776	1.70073972289415e-19	4.3791537918062e-18
ENSG00000100347	SAMM50	0.00211328	0.995491	0.996999
ENSG00000100348	TXN2	-0.231193	0.000769412	0.00292031
ENSG00000100350	FOXRED2	-0.83208	3.16790121969824e-27	1.40997464694692e-25
ENSG00000100353	EIF3D	-0.0476064	0.463326	0.620182
ENSG00000100354	TNRC6B	0.265675	1.62833492027824e-05	8.80981301819602e-05
ENSG00000100359	SGSM3	-0.0429568	0.820841	0.891964
ENSG00000100360	IFT27	-0.174907	0.0417652	0.0953678
ENSG00000100364	KIAA0930	0.529582	2.38401771557552e-15	4.34361256131884e-14
ENSG00000100372	SLC25A17	-0.178944	0.0152834	0.0407976
ENSG00000100376	FAM118A	-0.112724	0.090212	0.17883
ENSG00000100379	KCTD17	-0.356922	3.25771157571262e-06	1.98179725954579e-05
ENSG00000100380	ST13	-0.197946	0.00439677	0.0137456
ENSG00000100387	RBX1	0.003876	0.960491	0.977296
ENSG00000100393	EP300	-0.166096	0.0051636	0.0158587
ENSG00000100395	L3MBTL2	0.128346	0.107118	0.205682
ENSG00000100399	CHADL	0.370223	0.119202	0.223898
ENSG00000100401	RANGAP1	0.387677	3.407217306928e-05	0.000173739
ENSG00000100403	ZC3H7B	0.222758	0.000493943	0.00196828
ENSG00000100410	PHF5A	-0.201807	0.00490129	0.0151556
ENSG00000100412	ACO2	-0.294284	0.000240758	0.00102995
ENSG00000100413	POLR3H	0.179943	0.0750436	0.154457
ENSG00000100416	TRMU	-0.31129	1.40612178172335e-07	1.07449579318867e-06
ENSG00000100417	PMM1	-0.429337	5.43365364333068e-06	3.18127657201071e-05
ENSG00000100418	DESI1	0.0192	0.752174	0.84623
ENSG00000100422	CERK	-0.056558	0.394814	0.553944
ENSG00000100425	BRD1	-0.267522	0.000171925	0.000759316
ENSG00000100426	ZBED4	0.224059	0.000709329	0.00272068
ENSG00000100429	HDAC10	0.210096	0.154969	0.274572
ENSG00000100439	ABHD4	-0.465268	8.56536355928237e-08	6.74862766851117e-07
ENSG00000100441	KHNYN	0.00207445	0.963737	0.979277
ENSG00000100442	FKBP3	0.00812211	0.912417	0.949466
ENSG00000100445	SDR39U1	-0.157129	0.0874394	0.174519
ENSG00000100461	RBM23	-0.300283	3.97787200803098e-06	2.38530136439779e-05
ENSG00000100462	PRMT5	0.13047	0.182055	0.31087
ENSG00000100473	COCH	-0.958726	2.49509024747115e-06	1.5516231310835e-05
ENSG00000100478	AP4S1	-0.225817	0.00619318	0.0185761
ENSG00000100479	POLE2	-1.0958	1.38454638615265e-06	8.98945285370739e-06
ENSG00000100483	VCPKMT	0.126427	0.11188	0.212858
ENSG00000100485	SOS2	-0.24016	0.00530006	0.0162185
ENSG00000100490	CDKL1	-0.784321	2.19974523115119e-19	5.58489449897279e-18
ENSG00000100503	NIN	-0.0492872	0.475058	0.630778
ENSG00000100504	PYGL	0.279897	5.7091404613646e-06	3.3336183218715e-05
ENSG00000100505	TRIM9	0.0958741	0.598402	0.734569
ENSG00000100519	PSMC6	0.062319	0.290978	0.443462
[truncated: 19,541 more rows]

## Sheet: Figure S11f
UMAP1	UMAP2	Group	Value
-5.81912	-8.73274	PT S2	0
-4.71061	-7.23169	PT S3	0
-6.57324	-9.23008	PT Injured	0
-7.86262	-8.09155	PT Injured	0
-6.63417	-8.36434	PT Injured	0
-5.57222	-9.37596	PT S2	0
-6.86991	-8.13922	PT Injured	0
-5.95267	-8.61178	PT S1	0
-7.85014	-8.17222	PT Injured	0
-6.80048	-7.51459	PT Injured	0
-7.78637	-5.98533	PT Injured	0
-6.80995	-8.36221	PT Injured	0
-7.83067	-8.15365	PT Injured	0
-5.3797	-8.38099	PT S2	0
-5.75217	-9.22825	PT S2	0
-7.03794	-7.67306	PT Injured	0
-6.79075	-8.35046	PT Injured	0
-7.92704	-6.42285	PT Injured	0
-8.44511	-6.43558	PT Inflammatory	0
-8.02859	-7.56924	PT Injured	0
-7.49919	-7.07924	PT Injured	0
-7.53535	-7.55293	PT Injured	0
-7.37089	-8.39643	PT Injured	0
-6.6871	-7.43653	PT Injured	0
-5.17769	-7.87159	PT S2	0
-7.18381	-7.20381	PT Injured	0
-5.877	-8.83429	PT S2	0
-8.35334	-6.27008	PT Inflammatory	0
-8.18115	-8.07152	PT Injured	0
-8.2437	-7.08775	PT Injured	0
-8.05819	-6.41793	PT Inflammatory	0
-5.47364	-8.7172	PT S2	0
-6.48257	-9.95634	PT S1	0
-6.62192	-8.67031	PT Injured	0
-7.87908	-5.67658	PT Injured	0
-7.88786	-7.89039	PT Injured	0
-5.52424	-8.53192	PT S2	0
-6.68772	-8.35239	PT Injured	0
-6.85509	-8.14058	PT Injured	0
-7.78423	-7.78652	PT Injured	0
-4.92507	-7.30223	PT S3	0
-8.25118	-6.27002	PT Inflammatory	0
-7.6344	-7.91517	PT Injured	0
-6.65183	-8.51552	PT Injured	0
-8.42152	-6.74988	PT Inflammatory	0
-6.85333	-8.44445	PT Injured	0
-8.16106	-6.98491	PT Injured	0
-8.46776	-6.36008	PT Inflammatory	0
-8.04229	-6.2635	PT Injured	0
-7.57767	-8.19777	PT Injured	0
-7.2391	-7.59944	PT Injured	0
-5.6404	-8.52221	PT S2	0
-7.93607	-5.66249	PT Injured	0
-7.68116	-6.21762	PT Injured	0
-7.67305	-7.8563	PT Injured	0
-5.0497	-7.81006	PT S2	0
-7.9049	-8.07488	PT Injured	0
-6.73103	-7.81837	PT Injured	0
-6.30481	-9.87751	PT S1	0
-7.16851	-8.728	PT Injured	0
-7.9906	-7.99797	PT Injured	0
-7.61243	-7.4351	PT Injured	0
-6.4382	-8.16096	PT Injured	0
-5.96633	-8.84342	PT S2	0
-7.71294	-8.26036	PT Injured	0
-7.01323	-8.17975	PT Injured	0
-6.20858	-9.2823	PT S1	0
-7.45535	-7.17841	PT Injured	0
-7.32382	-8.40115	PT Injured	0
-6.22521	-9.827	PT S1	0
-5.61297	-10.2465	PT S1	0
-9.01041	-7.21449	PT Injured	0
-4.65166	-6.42382	PT S3	0
-7.56788	-6.46219	PT Injured	0
-4.75944	-6.90201	PT S3	0
-4.76113	-9.60763	PT S1	0
-5.0881	-6.00102	PT S3	0
-5.73989	-10.6869	PT S1	0
-5.69419	-10.4719	PT S1	0
-5.5679	-6.12145	PT S3	0
-5.03344	-10.3425	PT S1	0
-5.14235	-6.00051	PT S3	0
-4.38008	-8.19387	PT S2	0
-5.53652	-9.83972	PT S1	0
-5.83686	-6.26514	PT S3	0
-4.90848	-9.98431	PT S1	0
-5.04234	-6.24913	PT S3	0
-5.70579	-10.3164	PT S1	0
-8.77824	-7.78037	PT Injured	0
-4.76307	-8.59131	PT S2	0
-8.17964	-6.87357	PT Injured	0
-5.32463	-10.1454	PT S1	0
-4.51653	-8.74682	PT S2	0
-4.7636	-6.72169	PT S3	0
-4.95536	-8.44379	PT S2	0
-8.63218	-7.76283	PT Injured	0
-5.18996	-9.25719	PT S1	0
-5.33423	-6.00114	PT S3	0
-7.84927	-6.47268	PT Injured	0
-4.24418	-8.07817	PT S2	0
-8.25106	-7.52878	PT Injured	0
-5.12815	-9.95759	PT S1	0
-4.67315	-6.49954	PT S3	0
-4.97267	-8.51163	PT S2	0
-4.93427	-8.80123	PT S2	0
-5.17159	-9.94074	PT S1	0
-5.17764	-8.27655	PT S2	0
-8.42368	-7.85295	PT Injured	0
-4.92626	-8.44094	PT S2	0
-5.82228	-10.9612	PT S1	0
-6.70807	-8.31766	PT Injured	0
-4.72424	-7.31127	PT S3	0
-4.9311	-8.52695	PT S2	0
-4.59793	-6.5587	PT S3	0
-5.47157	-10.2843	PT S1	0
-4.80959	-8.17928	PT S2	0
-4.71022	-6.72559	PT S3	0
-4.70771	-6.44245	PT S3	0
-5.09318	-8.39471	PT S2	0
-5.7214	-10.596	PT S1	0
-5.29065	-9.77573	PT S1	0
-4.54951	-6.78235	PT S3	0
-5.35282	-6.03053	PT S3	0
-5.06251	-9.85678	PT S1	0
-5.98549	-10.7532	PT S1	0
-5.73919	-10.6565	PT S1	0
-5.17586	-8.62806	PT S2	0
-5.4845	-9.70159	PT S1	0
-5.40311	-9.09394	PT S2	0
-6.06383	-10.8994	PT S1	0
-9.06908	-7.03401	PT Inflammatory	0
-5.4096	-6.29208	PT S3	0
-5.95615	-10.8526	PT S1	0
-4.55179	-6.58777	PT S3	0
-7.16129	-8.53675	PT Injured	0
-5.19633	-8.68459	PT S2	0
-5.89999	-10.6101	PT S1	0
-5.77956	-9.37529	PT S2	0
-4.71595	-6.56695	PT S3	0
-6.47448	-9.95567	PT S2	0
-5.28859	-10.4365	PT S1	0
-5.38832	-8.62224	PT S2	0
-5.29066	-9.50019	PT S1	0
-4.81895	-6.24592	PT S3	0
-5.34327	-10.1966	PT S1	0
-5.28951	-8.31532	PT S2	0
-8.82784	-7.52198	PT Injured	0
-5.30874	-9.34983	PT S1	0
-5.64866	-8.67464	PT S2	0
-5.36363	-8.34215	PT S2	0
-4.5996	-6.50208	PT S3	0
-5.45456	-8.69883	PT S2	0
-5.72492	-9.41719	PT S2	0
-5.4126	-9.10275	PT S2	0
-5.69526	-10.2161	PT S1	0
-6.14023	-9.84431	PT S1	0
-5.79068	-10.0683	PT S1	0
-4.86132	-6.37002	PT S3	0
-5.04441	-10.2314	PT S1	0
-8.47805	-6.74424	PT Inflammatory	0
-4.561	-6.83114	PT S3	0
-4.77845	-6.26228	PT S3	0
-5.69208	-9.09606	PT S2	0
-4.9579	-6.25854	PT S3	0
-5.80343	-9.36478	PT S2	0
-5.06556	-8.64268	PT S2	0
-4.68477	-6.39683	PT S3	0
-5.04291	-8.79759	PT S2	0
-4.95121	-6.23941	PT S3	0
-5.19034	-8.56908	PT S2	0
-5.22655	-8.76401	PT S2	0
-5.45865	-9.86585	PT S1	0
-5.77105	-10.5211	PT S1	0
-4.75123	-6.38263	PT S3	0
-4.77973	-6.71049	PT S3	0
-5.15911	-5.94491	PT S3	0
-5.12774	-10.6148	PT S1	0
-5.1139	-6.17955	PT S3	0
-5.6545	-10.5169	PT S1	0
-5.43539	-9.17447	PT S2	0
-4.94181	-6.28145	PT S3	0
-5.43751	-9.71214	PT S1	0
-4.6803	-6.92844	PT S3	0
-5.44569	-10.1256	PT S1	0
-7.6752	-6.30603	PT Inflammatory	0
-5.1311	-8.28037	PT S2	0
-4.88555	-6.17436	PT S3	0
-5.09043	-6.16976	PT S3	0
-4.83055	-6.34755	PT S3	0
-5.28085	-8.42944	PT S2	0
-5.50818	-10.7233	PT S1	0
-5.19611	-8.20547	PT S2	0
-5.75347	-10.308	PT S1	0
-5.71071	-10.2571	PT S1	0
-6.30431	-6.51842	PT Injured	0
-4.90648	-6.50049	PT S3	0
-5.49785	-9.75614	PT S1	0
-4.61584	-7.00186	PT S3	0
-6.05881	-10.1279	PT S1	0
-5.92014	-9.66094	PT S1	0
-5.31365	-8.82717	PT S2	0
-4.78748	-6.45202	PT S3	0
-5.71562	-9.88899	PT S1	0
-5.22759	-10.2169	PT S1	0
-5.99355	-10.416	PT S1	0
-4.56768	-6.61379	PT S3	0
-5.6341	-9.84817	PT S1	0
-4.62631	-6.63172	PT S3	0
-5.48994	-9.64764	PT S1	0
-8.85335	-7.54771	PT Injured	0
-4.95478	-9.60238	PT S1	0
-4.28783	-8.44451	PT S2	0
-5.10952	-10.3551	PT S1	0
-5.90811	-9.68567	PT S2	0
-5.04968	-8.09581	PT S2	0
-4.88978	-6.11713	PT S3	0
-4.93863	-7.87785	PT S2	0
-4.99449	-8.09048	PT S2	0
-5.24523	-10.2997	PT S1	0
-5.64797	-9.35357	PT S2	0
-5.39821	-10.2787	PT S1	0
-5.94632	-9.16876	PT S2	0
-5.13633	-8.06672	PT S2	0
-5.04393	-9.58241	PT S1	0
-4.87221	-6.15418	PT S3	0
-4.72941	-7.38548	PT S3	0
-7.57689	-6.57889	PT Injured	0
-4.98901	-6.03206	PT S3	0
-6.26234	-9.80547	PT S1	0
-4.64978	-6.40289	PT S3	0
-5.7266	-9.61392	PT S2	0
-5.03211	-8.31694	PT S2	0
-4.67675	-6.82143	PT S3	0
-5.24288	-10.4559	PT S1	0
-5.01191	-6.14364	PT S3	0
-5.5567	-10.405	PT S1	0
-5.33835	-9.14742	PT S2	0
-5.60254	-9.363	PT S2	0
-7.05474	-8.95005	PT Injured	0
-8.9581	-7.06654	PT Injured	0
-6.03406	-10.6323	PT S1	0
-4.90005	-6.39341	PT S3	0
-4.5942	-6.92021	PT S3	0
-4.65957	-6.58461	PT S3	0
-4.53186	-6.47404	PT S3	0
-5.15415	-10.5054	PT S1	0
-4.86316	-6.9845	PT S3	0
-4.72705	-6.28506	PT S3	0
-4.66906	-6.89334	PT S3	0
-5.56566	-9.21056	PT S2	0
-4.9896	-7.67847	PT S3	0
-5.47883	-10.4967	PT S1	0
-8.99015	-7.01337	PT Injured	0
-4.9572	-7.82392	PT S2	0
-5.62655	-10.2417	PT S1	0
-4.58976	-6.5635	PT S3	0
-5.26829	-10.2383	PT S1	0
-4.7194	-6.85746	PT S3	0
-9.17126	-7.2688	PT Injured	0
-4.98784	-8.09924	PT S2	0
-5.29135	-10.154	PT S1	0
-5.0437	-6.03212	PT S3	0
-5.2415	-8.56641	PT S2	0
-5.85781	-10.4308	PT S1	0
-4.68649	-7.12918	PT S3	0
-4.66185	-6.88286	PT S3	0
-5.54497	-10.142	PT S1	0
-6.23544	-10.0231	PT S1	0
-7.2826	-6.51683	PT Injured	0
-5.08181	-6.02301	PT S3	0
-5.76171	-10.6214	PT S1	0
-5.91507	-10.1239	PT S1	0
-4.81812	-7.31024	PT S3	0
-4.94537	-8.54753	PT S2	0
-4.73585	-6.79909	PT S3	0
-4.71352	-6.93036	PT S3	0
-5.75459	-10.322	PT S1	0
-5.68194	-9.76326	PT S1	0
-5.11658	-8.20128	PT S2	0
-5.20611	-9.07871	PT S2	0
-5.43443	-9.24875	PT S1	0
-5.59683	-10.5438	PT S1	0
-5.40103	-9.96187	PT S1	0
-5.37781	-9.50034	PT S1	0
-4.74382	-6.92611	PT S3	0
-4.58498	-6.67417	PT S3	0
-5.53459	-8.99957	PT S2	0
-4.87416	-6.17454	PT S3	0
-5.4573	-10.8492	PT S1	0
-5.46554	-8.97582	PT S2	0
-5.4689	-9.99009	PT S1	0
-4.70039	-7.19987	PT S3	0
-7.80184	-7.99512	PT Injured	0
-5.53619	-8.39967	PT S2	0
-7.90974	-7.77412	PT Injured	0
-6.91172	-7.39425	PT Injured	0
-6.03693	-8.49092	PT S2	0
-7.61381	-8.45753	PT Injured	0
-8.58038	-6.97659	PT Inflammatory	0
-7.95754	-6.54012	PT Inflammatory	0
-7.37155	-8.52316	PT Injured	0
-7.88051	-8.0321	PT Injured	0
-8.40904	-7.29211	PT Inflammatory	0
-7.06749	-8.98556	PT Injured	0
-5.36035	-8.2532	PT S2	0
-6.88267	-7.63524	PT Injured	0
-6.6956	-8.37799	PT Injured	0
-7.80124	-7.90193	PT Injured	0
-8.20753	-7.27025	PT Injured	0
-7.60216	-6.87219	PT Injured	0
-8.02926	-7.66778	PT Injured	0
-7.72394	-8.06209	PT Injured	0
-6.91858	-8.53812	PT Injured	0
-7.7859	-8.00531	PT Injured	0
-8.2534	-6.56283	PT Inflammatory	0
-7.49567	-8.0064	PT Injured	0
-8.33973	-7.13205	PT Inflammatory	0
-6.96493	-8.15732	PT Injured	0
-8.23333	-6.80843	PT Inflammatory	0
-6.45924	-10.1093	PT S1	0
-7.17408	-6.49649	PT Injured	0
-8.20818	-7.51658	PT Injured	0
-7.3207	-8.24752	PT Injured	0
-7.47383	-6.87116	PT Injured	0
-6.64858	-6.86602	PT Injured	0
-6.50769	-10.154	PT S1	0
-7.74854	-8.18334	PT Injured	0
-7.67591	-8.28437	PT Injured	0
-7.21428	-8.06327	PT Injured	0
-6.98008	-8.15334	PT Injured	0
-6.93695	-6.56342	PT Injured	0
-7.59081	-8.12236	PT Injured	0
-7.04626	-8.25688	PT Injured	0
-8.15765	-7.84005	PT Injured	0
-7.13517	-6.54628	PT Injured	0
-7.87715	-7.98161	PT Injured	0
-8.14364	-7.79991	PT Injured	0
-6.96022	-8.49444	PT Injured	0
-5.8239	-8.72813	PT S2	0
-6.48746	-8.12683	PT Injured	0
-7.18074	-8.63393	PT Injured	0
-8.42446	-6.97453	PT Inflammatory	0
-7.87264	-5.85368	PT Injured	0
-7.89962	-6.08131	PT Injured	0
-7.7546	-8.01509	PT Injured	0
-8.64208	-7.33901	PT Injured	0
-7.57266	-8.42525	PT Injured	0
-6.22888	-6.77595	PT Injured	0
-8.4824	-7.04292	PT Injured	0
-6.27573	-8.05412	PT Injured	0
-7.19772	-8.40379	PT Injured	0
-7.02281	-8.24915	PT Injured	0
-7.74217	-7.83961	PT Injured	0
-7.25637	-7.52123	PT Injured	0
-5.33455	-8.8475	PT S2	0
-8.36494	-7.50571	PT Injured	0
-7.50563	-8.39809	PT Injured	0
-4.92435	-7.24955	PT S3	0
-7.49762	-7.32914	PT Injured	0
-5.03218	-6.60091	PT S3	0
-8.0533	-6.38227	PT Inflammatory	0
-7.34894	-7.84521	PT Injured	0
-7.98698	-7.82188	PT Injured	0
-6.34148	-8.96507	PT Injured	0
-7.45716	-7.07529	PT Injured	0
-8.36014	-7.9174	PT Injured	0
-6.83485	-8.1382	PT Injured	0
-6.63702	-9.96254	PT S1	0
-7.45515	-7.73024	PT Injured	0
-6.21759	-9.43826	PT Injured	0
-7.21926	-8.4323	PT Injured	0
-6.84629	-8.74872	PT Injured	0
-7.20149	-8.62158	PT Injured	0
-7.78938	-7.86616	PT Injured	0
-6.77187	-9.63057	PT Injured	0
-5.11195	-8.31355	PT S2	0
-5.65319	-8.39691	PT S2	0
-7.70529	-8.09386	PT Injured	0
-6.55818	-10.1016	PT S1	0
-6.6939	-7.64618	PT Injured	0
-6.44079	-8.44181	PT Injured	0
-8.6031	-7.38749	PT Inflammatory	0
-5.63828	-8.19317	PT S2	0
-4.73106	-7.18619	PT S3	0
-7.29152	-6.87412	PT Injured	0
-6.88684	-8.82957	PT Injured	0
-8.16239	-6.27433	PT Inflammatory	0
-6.58047	-9.59649	PT Injured	0
-6.56077	-7.39483	PT Injured	0
-4.87127	-7.53249	PT S3	0
-6.61712	-7.9541	PT Injured	0
-6.556	-10.0457	PT Injured	0
-8.01867	-7.18961	PT Injured	0
-8.11333	-6.21519	PT Inflammatory	0
-7.65475	-6.67304	PT Injured	0
-7.48005	-6.89613	PT Injured	0
-6.01325	-8.49952	PT S2	0
-6.65478	-9.82781	PT S1	0
-8.22339	-7.47758	PT Inflammatory	0
-8.15366	-7.37365	PT Injured	0
-8.33753	-7.43631	PT Injured	0
-6.31454	-9.06837	PT Injured	0
-6.26259	-9.0239	PT Injured	0
-6.1043	-10.5225	PT S1	0
-6.63186	-9.79263	PT Injured	0
-6.5213	-9.12202	PT Injured	0
-7.80501	-7.36519	PT Injured	0
-7.37174	-8.29629	PT Injured	0
-5.18138	-6.78519	PT S3	0
-8.48382	-7.51273	PT Injured	0
-8.36369	-7.11123	PT Inflammatory	0
-7.6919	-7.62907	PT Injured	0
-7.40187	-8.26019	PT Injured	0
-7.37009	-7.74828	PT Injured	0
-7.14089	-7.05624	PT Injured	0
-8.43906	-7.18727	PT Injured	0
-5.98436	-6.46722	PT Injured	0
-7.30716	-7.57089	PT Injured	0
-7.30861	-6.63347	PT Injured	0
-6.83926	-8.15579	PT Injured	0
-8.18958	-6.15196	PT Inflammatory	0
-7.71296	-6.58598	PT Injured	0
-6.31426	-8.7873	PT Injured	0
-5.86946	-9.09035	PT S2	0
-8.8325	-6.7963	PT Inflammatory	0
-6.68563	-9.52724	PT Injured	0
-7.11138	-8.02725	PT Injured	0
-7.58218	-7.80854	PT Injured	0
-6.04346	-9.03437	PT Injured	0
-6.96615	-7.10874	PT Injured	0
-7.20377	-6.43573	PT Injured	0
-7.37437	-8.5455	PT Injured	0
-8.31816	-7.16315	PT Injured	0
-5.50821	-8.69266	PT S2	0
-8.11521	-6.23093	PT Inflammatory	0
-7.93454	-7.56928	PT Injured	0
-8.12964	-7.46756	PT Inflammatory	0
-6.31497	-8.6269	PT Injured	0
-7.46693	-6.8444	PT Injured	0
-7.02416	-8.47578	PT Injured	0
-5.89375	-8.18556	PT Injured	0
-6.05948	-6.47472	PT Injured	0
-8.19597	-6.30329	PT Inflammatory	0
-8.57972	-6.49208	PT Inflammatory	0
-5.96342	-7.79349	PT Injured	0
-7.96724	-7.30793	PT Injured	0
-6.73344	-9.56569	PT Injured	0
-7.42401	-7.33457	PT Injured	0
-6.87906	-8.14466	PT Injured	0
-7.36089	-6.96251	PT Injured	0
-8.10032	-6.93264	PT Inflammatory	0
-7.80668	-7.55299	PT Injured	0
-7.95361	-7.80376	PT Injured	0
-7.22884	-6.36777	PT Inflammatory	0
-6.73864	-7.10636	PT Injured	0
-7.26519	-6.77431	PT Injured	0
-6.6685	-9.66553	PT Injured	0
-6.46559	-8.45278	PT Injured	0
-7.19222	-7.56146	PT Injured	0
-6.98235	-8.46058	PT Injured	0
-6.38814	-10.1074	PT Injured	0
-8.11601	-6.57562	PT Injured	0
-7.25002	-6.1084	PT Injured	0
-6.27893	-7.85215	PT Injured	0
-6.72032	-8.00247	PT Injured	0
-8.29232	-7.55935	PT Injured	0
-4.55501	-8.42766	PT S2	0
-8.57257	-6.20454	PT Inflammatory	0
-8.45793	-7.1376	PT Injured	0
-6.35445	-10.1345	PT S1	0
-8.13951	-7.62519	PT Injured	0
-6.553	-7.63582	PT Injured	0
-8.04994	-6.10301	PT Injured	0
-7.89536	-7.71947	PT Injured	0
-4.71766	-7.45482	PT S3	0
-7.21585	-8.39236	PT Injured	0
-8.62718	-6.61403	PT Inflammatory	0
-7.08196	-6.32115	PT Injured	0
-5.47832	-8.49672	PT S2	0
-8.05438	-7.45516	PT Injured	0
-7.23551	-8.63976	PT Injured	0
-6.68924	-9.67305	PT Injured	0
-8.30161	-7.08928	PT Inflammatory	0
-6.56242	-8.43224	PT Injured	0
-6.91061	-7.59361	PT Injured	0
-8.18202	-7.14431	PT Inflammatory	0
-7.58354	-6.7795	PT Injured	0
-6.76052	-6.34147	PT Injured	0
-7.32813	-6.39835	PT Injured	0
-7.27627	-7.59703	PT Injured	0
-7.63073	-7.97768	PT Injured	0
-6.47736	-9.54686	PT Injured	0
-7.26056	-6.57668	PT Injured	0
-7.1841	-8.82145	PT Injured	0
-6.65341	-9.45529	PT Injured	0
-7.31561	-6.06462	PT Injured	0
-7.72163	-7.75535	PT Injured	0
-5.91015	-10.712	PT S1	0
-5.70381	-9.10863	PT S2	0
-6.61607	-9.69559	PT Injured	0
-8.06773	-6.75176	PT Injured	0
-5.37561	-9.85932	PT S1	0
-8.03378	-7.63068	PT Injured	0
-4.75922	-7.2773	PT S3	0
-8.03199	-6.04482	PT Injured	0
-6.75249	-9.63594	PT Injured	0
-8.11197	-6.40257	PT Injured	0
-7.35609	-7.34951	PT Injured	0
-4.94371	-7.4536	PT S3	0
-6.65378	-9.6282	PT Injured	0
-7.27605	-7.45661	PT Injured	0
-5.23004	-7.58269	PT S3	0
-6.47117	-9.68635	PT Injured	0
-6.87202	-8.69451	PT Injured	0
-4.89686	-7.68825	PT Injured	0
-5.84384	-8.09169	PT Injured	0
-7.6999	-7.84789	PT Injured	0
-6.42336	-10.187	PT S1	0
-7.13208	-8.83057	PT Injured	0
-6.63381	-9.74137	PT Injured	0
-6.31925	-7.99121	PT Injured	0
-6.52654	-10.0824	PT S1	0
-6.57909	-9.99749	PT S1	0
-8.16025	-7.49182	PT Inflammatory	0
-6.54887	-8.22179	PT Injured	0
-6.36653	-9.85258	PT Injured	0
-7.09038	-8.78025	PT Injured	0
-7.9535	-6.17797	PT Injured	0
-7.65674	-6.0575	PT Injured	0
-5.60652	-9.17708	PT S2	0
-5.22677	-7.12517	PT S3	0
-8.09351	-6.83372	PT Inflammatory	0
-6.57941	-9.4455	PT Injured	0
-7.41192	-7.25238	PT Injured	0
-7.64168	-6.65505	PT Injured	0
-7.38582	-8.63464	PT Injured	0
-7.8487	-7.05454	PT Inflammatory	0
-8.40999	-7.20376	PT Inflammatory	0
-7.96349	-6.80398	PT Injured	0
-7.33266	-6.31355	PT Injured	0
-6.88386	-8.54786	PT Injured	0
-6.74999	-9.43848	PT Injured	0
-6.94151	-8.21962	PT Injured	0
-7.15161	-8.35167	PT Injured	0
-6.67564	-9.56775	PT Injured	0
-7.90646	-7.58917	PT Injured	0
-6.62176	-8.35405	PT Injured	0
-6.27754	-7.31629	PT Injured	0
-8.41628	-6.44648	PT Inflammatory	0
-8.59876	-6.82253	PT Inflammatory	0
-7.5662	-6.85147	PT Injured	0
-6.82262	-6.53374	PT Injured	0
-7.70592	-6.50587	PT Injured	0
-6.74489	-9.58338	PT Injured	0
-6.9564	-8.05637	PT Injured	0
-7.25447	-6.5097	PT Injured	0
-4.75151	-9.11722	PT S2	0
-8.11862	-6.32246	PT Inflammatory	0
-8.38596	-6.40526	PT Inflammatory	0
-6.77141	-9.36538	PT Injured	0
-5.41249	-7.37219	PT S3	0
-7.94196	-6.40351	PT Injured	0
-7.81019	-7.86524	PT Injured	0
-7.51419	-8.0984	PT Injured	0
-5.72962	-8.75526	PT S2	0
-5.39903	-8.80743	PT S2	0
-7.35805	-8.05003	PT Injured	0
-7.71133	-7.70542	PT Injured	0
-6.48182	-9.9482	PT Injured	0
-7.87324	-7.06113	PT Injured	0
-5.50915	-7.83139	PT S2	0
-8.52126	-7.57843	PT Injured	0
-6.11167	-8.2341	PT Injured	0
-5.07108	-9.70007	PT S1	0
-8.79172	-7.35863	PT Inflammatory	0
-5.60615	-9.65425	PT S2	0
-5.1453	-8.7259	PT S2	0
-5.08466	-10.2702	PT S1	0
-5.38293	-8.87154	PT S2	0
-4.65753	-6.76665	PT S3	0
-4.51623	-9.86948	PT S1	0
-5.18519	-9.96609	PT S1	0
-8.16162	-8.0944	PT Injured	0
-5.31374	-9.12831	PT S1	0
-8.07497	-8.12815	PT Injured	0
-5.29771	-8.39327	PT S2	0
-4.92844	-8.57808	PT S2	0
-7.27665	-6.14109	PT Injured	0
-7.98998	-6.31414	PT Inflammatory	0
-4.70783	-9.80404	PT S1	0
-8.48903	-7.363	PT Injured	0
-4.98578	-6.2524	PT S3	0
-5.26027	-9.30071	PT S1	0
-4.73163	-9.96988	PT S1	0
-5.0207	-10.0482	PT S1	0
-5.45674	-10.1973	PT S1	0
-8.83606	-7.51545	PT Injured	0
-4.59812	-7.13193	PT S3	0
-4.7671	-8.60638	PT S2	0
-8.32095	-7.14802	PT Injured	0
-5.1144	-6.25081	PT S3	0
-5.13251	-10.172	PT S1	0
-8.72899	-7.50305	PT Injured	0
-8.62208	-7.82186	PT Injured	0
-5.72837	-10.4689	PT S1	0
-7.25932	-6.20529	PT Injured	0
-5.5653	-10.1773	PT S1	0
-4.32841	-8.34695	PT S2	0
-8.63635	-7.32012	PT Injured	0
-5.29704	-10.0838	PT S1	0
-5.31211	-10.2956	PT S1	0
-8.79675	-7.82068	PT Injured	0
-5.71725	-10.8404	PT S1	0
-5.02454	-8.59523	PT S2	0
-5.66372	-9.75706	PT S1	0
-6.41075	-10.379	PT S1	0
-6.1034	-10.6565	PT S1	0
-8.37698	-7.34147	PT Injured	0
-5.14874	-9.13085	PT S1	0
-4.69923	-9.38803	PT Injured	0
-7.71676	-7.11116	PT Injured	0
-4.67061	-7.34564	PT S3	0
-5.39831	-10.2958	PT S1	0
-4.85039	-10.1087	PT S1	0
-4.72778	-9.96709	PT S1	0
-5.19632	-6.11074	PT S3	0
-6.73817	-6.32264	PT Injured	0
-5.62202	-10.0022	PT S1	0
-4.76345	-6.24035	PT S3	0
-5.82347	-10.2184	PT S1	0
-4.60361	-9.18884	PT S1	0
-4.62154	-9.80967	PT S1	0
-8.57322	-7.49412	PT Injured	0
-4.69703	-7.1506	PT S3	0
-4.32521	-8.01875	PT S2	0
-4.46435	-8.53406	PT S2	0
-4.73864	-6.95678	PT S3	0
-5.16054	-9.45465	PT S1	0
-8.80471	-7.74729	PT Injured	0
-5.11427	-10.603	PT S1	0
-6.15057	-9.58904	PT S1	0
-8.18752	-7.26247	PT Injured	0
-5.05596	-8.06133	PT S2	0
-4.71	-9.80552	PT S1	0
-8.08422	-8.04225	PT Injured	0
-5.89967	-10.8897	PT S1	0
-4.68497	-7.5667	PT S3	0
-5.46449	-6.12928	PT S3	0
-4.45881	-8.95481	PT S2	0
-4.60451	-9.49449	PT S1	0
-4.87812	-8.596	PT S2	0
-5.11903	-9.95636	PT S1	0
-5.18429	-8.92812	PT S2	0
-8.16512	-7.69884	PT Injured	0
-4.36209	-8.93477	PT S2	0
-7.17204	-6.14305	PT Injured	0
-8.98276	-7.37381	PT Injured	0
-5.65186	-10.3332	PT S1	0
-4.84951	-8.59415	PT S2	0
-5.80983	-9.97877	PT S1	0
-5.49034	-8.68686	PT S2	0
-8.68395	-7.65397	PT Injured	0
-7.22652	-6.29667	PT Injured	0
-5.95922	-9.97355	PT S1	0
-5.35589	-6.2322	PT S3	0
-6.78677	-10.5774	PT S1	0
-8.08405	-7.5963	PT Injured	0
-5.22309	-8.38548	PT S2	0
-6.29162	-10.4132	PT S1	0
-4.64512	-8.95471	PT S2	0
-9.02044	-7.36927	PT Injured	0
-4.24312	-8.04486	PT S2	0
-6.03698	-9.70214	PT S2	0
-6.28796	-10.3904	PT S1	0
-6.96905	-7.3784	PT Injured	0
-4.4778	-7.84462	PT S2	0
-4.25246	-8.20194	PT S2	0
-6.68944	-8.45562	PT Injured	0
-4.83709	-8.92951	PT S2	0
-4.51941	-7.56155	PT S2	0
-5.65374	-9.50941	PT S1	0
-7.90156	-7.49494	PT Injured	0
-4.87792	-6.20825	PT S3	0
-4.74396	-8.47965	PT S2	0
-7.38057	-8.44625	PT Injured	0
-6.21757	-10.5339	PT S1	0
-6.4376	-10.2064	PT S1	0
-8.94682	-7.43968	PT Injured	0
-7.52945	-6.47149	PT Inflammatory	0
-4.73289	-6.7603	PT S3	0
-4.81295	-7.83514	PT S2	0
-5.45676	-6.32077	PT S3	0
-5.92996	-9.72277	PT S2	0
-5.94817	-9.71327	PT S1	0
-8.71766	-7.71373	PT Injured	0
-4.9834	-8.34463	PT S2	0
-4.82921	-6.26467	PT S3	0
-6.2223	-10.1531	PT S1	0
-5.52336	-9.31261	PT S2	0
-5.37582	-8.13172	PT S2	0
-5.67004	-6.4081	PT S3	0
-4.71424	-7.34793	PT S3	0
-6.05319	-10.3138	PT S1	0
-5.45851	-8.84048	PT S2	0
-8.22069	-7.85658	PT Injured	0
-6.04896	-10.1383	PT S1	0
-8.29488	-7.85706	PT Injured	0
-4.52181	-9.11233	PT S2	0
-4.26699	-8.15007	PT S2	0
-5.66393	-9.90393	PT S1	0
-5.56743	-9.0221	PT S2	0
-8.92996	-7.17624	PT Injured	0
-4.69261	-8.92568	PT S2	0
-5.8551	-9.90799	PT S1	0
-7.22858	-8.37029	PT Injured	0
-4.36323	-7.75596	PT S2	0
-5.35527	-8.7831	PT S2	0
-5.91735	-9.78979	PT S1	0
-8.5362	-7.69487	PT Injured	0
-6.19374	-8.51031	PT Injured	0
-5.13628	-8.29457	PT S2	0
-4.65673	-8.66924	PT S2	0
-4.13005	-8.06422	PT S2	0
-6.45536	-10.6496	PT S1	0
-5.69165	-9.25	PT S2	0
-5.97838	-9.53548	PT S1	0
-4.46985	-8.01296	PT S2	0
-4.46285	-8.82365	PT S2	0
-5.36372	-9.7405	PT S1	0
-7.44131	-5.9839	PT Injured	0
-5.19767	-8.39752	PT S2	0
-4.91937	-6.13159	PT S3	0
-5.46611	-6.0806	PT S3	0
-5.91586	-10.1682	PT S1	0
-6.46355	-8.40186	PT Injured	0
-6.36083	-10.0823	PT S1	0
-5.73203	-9.71944	PT S1	0
-4.92326	-6.12766	PT S3	0
-5.04002	-8.41115	PT S2	0
-6.36846	-8.94625	PT Injured	0
-5.95336	-10.0482	PT S1	0
-8.88759	-7.42666	PT Injured	0
-5.85955	-9.99777	PT S1	0
-4.75567	-6.76781	PT S3	0
-5.32829	-8.23113	PT S2	0
-9.01525	-7.07381	PT Injured	0
-8.84442	-7.58482	PT Injured	0
-5.65731	-9.26564	PT S2	0
-7.43065	-6.03631	PT Injured	0
-5.03807	-7.73473	PT S2	0
-4.9034	-8.54641	PT S2	0
-6.06284	-7.74436	PT Injured	0
-9.07693	-7.37305	PT Injured	0
-6.30446	-10.3396	PT S1	0
-5.79634	-10.382	PT S1	0
-5.27944	-9.85464	PT S1	0
-5.76147	-9.58337	PT S2	0
-7.53399	-6.23966	PT Injured	0
-4.78101	-8.21801	PT S2	0
-6.88339	-7.54914	PT Injured	0
-9.01173	-7.01632	PT Injured	0
-5.52792	-9.34688	PT S1	0
-4.79133	-9.03506	PT S2	0
-8.29403	-8.04031	PT Injured	0
-8.83883	-7.45193	PT Injured	0
-5.03498	-8.67111	PT S2	0
-7.83575	-6.77843	PT Injured	0
-6.32564	-9.54218	PT S1	0
-5.24288	-8.58195	PT S2	0
-4.75997	-6.9297	PT S3	0
-8.77633	-7.56152	PT Injured	0
-8.80555	-7.27387	PT Injured	0
-5.67983	-9.96599	PT S1	0
-5.57833	-9.87396	PT S1	0
-5.20536	-5.99745	PT S3	0
-8.6313	-7.8139	PT Injured	0
-8.5031	-7.38875	PT Injured	0
-5.91568	-10.2737	PT S1	0
-4.81458	-8.59582	PT S2	0
-5.86365	-9.23247	PT S2	0
-5.95814	-10.1596	PT S1	0
-4.52735	-9.30505	PT S2	0
-8.97738	-7.41276	PT Injured	0
-6.11386	-10.0183	PT S1	0
-5.98166	-10.1467	PT S1	0
-5.08055	-8.15655	PT S2	0
-5.42451	-9.36534	PT S2	0
-7.93879	-6.11824	PT Injured	0
-6.22701	-10.408	PT S1	0
-5.01634	-8.57033	PT S2	0
-4.55138	-9.20126	PT S1	0
-6.71702	-8.25426	PT Injured	0
-8.69357	-7.82846	PT Injured	0
-5.86407	-9.90842	PT S1	0
-6.14757	-10.1295	PT S1	0
-5.40303	-9.10789	PT S2	0
-6.31077	-8.73716	PT Injured	0
-5.27081	-8.96886	PT S2	0
-6.23184	-10.369	PT S1	0
-8.01817	-8.03708	PT Injured	0
-8.0266	-6.90923	PT Injured	0
-5.14638	-9.58813	PT S2	0
-5.71247	-9.42961	PT S2	0
-4.68538	-6.9599	PT S3	0
-5.29613	-8.16784	PT S2	0
-6.37895	-10.3595	PT S1	0
-4.99174	-9.74342	PT S1	0
-7.32634	-6.50453	PT Injured	0
-4.75517	-6.24885	PT S3	0
-4.46834	-8.76884	PT S2	0
-6.00749	-6.40582	PT Injured	0
-4.95724	-8.86861	PT S2	0
-6.13973	-10.3797	PT S1	0
-7.30738	-7.19288	PT Injured	0
-4.66062	-6.76286	PT S3	0
-9.09191	-7.33263	PT Injured	0
-6.74638	-8.0387	PT Injured	0
-6.91962	-8.49266	PT Injured	0
-5.22432	-8.25026	PT S2	0
-5.12296	-8.59824	PT S2	0
-5.22353	-6.10574	PT S3	0
-4.59052	-9.05417	PT S2	0
-6.14543	-10.447	PT S1	0
-5.71723	-9.23221	PT S2	0
-6.04062	-10.7592	PT S1	0
-5.63247	-8.98384	PT S2	0
-5.12621	-7.92252	PT S2	0
-6.93057	-8.07615	PT Injured	0
-5.9302	-9.76472	PT S1	0
-6.0984	-10.391	PT S1	0
-4.19183	-8.27815	PT S2	0
-5.26471	-8.66366	PT S2	0
-6.05673	-10.1663	PT S1	0
-4.61608	-8.62736	PT S2	0
-6.22251	-10.3952	PT S1	0
-8.36663	-7.62411	PT Injured	0
-5.60667	-9.79219	PT S1	0
-6.06446	-10.2683	PT S1	0
-8.86645	-7.44844	PT Injured	0
-4.64534	-8.98882	PT S2	0
-4.94603	-9.4556	PT S2	0
-5.91385	-8.78836	PT S2	0
-5.17135	-6.1218	PT S3	0
-8.54479	-7.27717	PT Injured	0
-8.8074	-7.56899	PT Injured	0
-5.77042	-9.42464	PT S2	0
-5.89162	-6.18137	PT S3	0
-5.26896	-6.10049	PT S3	0
-8.61282	-7.66367	PT Injured	0
-5.26304	-6.1361	PT S3	0
-4.29398	-8.2041	PT S2	0
-6.24793	-9.88414	PT S1	0
-8.89825	-7.46299	PT Inflammatory	0
-8.08928	-7.84902	PT Injured	0
-9.07995	-7.41103	PT Injured	0
-5.71436	-8.5376	PT S2	0
-6.21035	-10.0875	PT S1	0
-4.74544	-6.98517	PT S3	0
-5.51766	-8.24735	PT S2	0
-8.23927	-7.76854	PT Injured	0
-4.87863	-7.89151	PT S2	0
-4.63192	-8.4802	PT S2	0
-4.61388	-7.29436	PT S3	0
-8.65274	-7.04217	PT Injured	0
-8.28851	-7.7242	PT Injured	0
-5.06074	-8.53982	PT S2	0
-8.35694	-7.82008	PT Injured	0
-5.85581	-10.131	PT S1	0
-7.02758	-9.00789	PT Injured	0
-8.6919	-7.72247	PT Injured	0
-5.26253	-10.3012	PT S1	0
-8.07587	-7.92609	PT Injured	0
-5.52434	-6.38053	PT S3	0
-8.61479	-7.64097	PT Injured	0
-6.34197	-10.5416	PT S1	0
-5.22644	-8.54134	PT S2	0
-4.84418	-6.80874	PT S3	0
-5.01746	-8.4621	PT S2	0
-4.93048	-7.54277	PT S3	0
-7.5845	-7.22361	PT Injured	0
-5.67759	-9.9416	PT S1	0
-5.65682	-8.05773	PT S2	0
-6.27004	-10.4492	PT S1	0
-5.0935	-8.29823	PT S2	0
-4.68938	-6.96978	PT S3	0
-5.80719	-9.39957	PT S2	0
-6.02903	-10.3474	PT S1	0
-7.26381	-8.73603	PT Injured	0
-5.27201	-8.74062	PT S2	0
-8.5791	-7.07443	PT Injured	0
-6.41165	-8.49315	PT Injured	0
-8.56124	-7.59148	PT Injured	0
-5.13438	-8.76119	PT S2	0
-5.22088	-8.82264	PT S2	0
-5.18974	-6.60483	PT S3	0
-4.28191	-8.20115	PT S2	0
-4.74095	-8.62976	PT S2	0
-7.94984	-8.07543	PT Injured	0
-4.67067	-7.27099	PT S3	0
-7.906	-7.95127	PT Injured	0
-6.12759	-10.2879	PT S1	0
-5.19026	-6.70053	PT S3	0
-5.87999	-10.0095	PT S1	0
-5.94074	-8.82955	PT S2	0
-5.98503	-10.6047	PT S1	0
-5.82047	-9.85691	PT S1	0
-5.22673	-9.46403	PT S1	0
-6.0224	-9.07408	PT S1	0
-4.62172	-9.26262	PT S1	0
-6.27286	-10.4583	PT S1	0
-4.78482	-8.9908	PT S2	0
-5.4452	-6.22669	PT S3	0
-8.79446	-7.197	PT Inflammatory	0
-4.7259	-8.77835	PT S2	0
-4.63651	-7.46709	PT S3	0
-5.0684	-8.41083	PT S2	0
-8.5575	-7.26312	PT Injured	0
-7.24799	-6.53414	PT Injured	0
-4.25552	-7.98309	PT S2	0
-5.02911	-9.52539	PT S2	0
-6.43405	-10.4093	PT S1	0
-4.38894	-7.56824	PT S2	0
-4.64746	-8.45762	PT S2	0
-5.12928	-6.74021	PT S3	0
-4.73553	-9.02275	PT S2	0
-4.27524	-8.4063	PT S2	0
-4.21439	-8.21791	PT S2	0
-5.79301	-10.0384	PT S1	0
-6.23013	-6.34904	PT Injured	0
-4.9073	-6.24401	PT S3	0
-5.08929	-9.31036	PT S2	0
-5.97361	-8.80091	PT S2	0
-4.76819	-6.85355	PT S3	0
-5.07441	-9.77452	PT S1	0
-8.50826	-7.58476	PT Injured	0
-5.11656	-8.36622	PT S2	0
-6.09223	-9.98562	PT S1	0
-6.86149	-8.35787	PT Injured	0
-7.69219	-7.54151	PT Injured	0
-4.40541	-7.83606	PT S2	0
-7.41943	-8.29568	PT Injured	0
-4.61444	-6.70518	PT S3	0
-8.82578	-7.49529	PT Injured	0
-5.89936	-8.37016	PT Injured	0
-5.94564	-10.6337	PT S1	0
-7.3077	-6.32956	PT Injured	0
-4.82395	-8.33225	PT S2	0
-5.86672	-10.004	PT S1	0
-6.09072	-10.0386	PT S1	0
-5.26905	-8.44108	PT S2	0
-4.46487	-8.44473	PT S2	0
-6.39472	-10.3819	PT S1	0
-6.15449	-10.2914	PT S1	0
-8.37645	-6.91989	PT Injured	0
-5.5487	-9.08145	PT S2	0
-5.69969	-9.21029	PT S2	0
-6.23368	-10.3244	PT S1	0
-6.79933	-8.20917	PT Injured	0
-5.84109	-9.99051	PT S1	0
-8.44398	-7.84445	PT Injured	0
-5.28591	-6.16176	PT S3	0
-6.06186	-10.1048	PT S1	0
-4.72481	-7.65705	PT S2	0
-4.73211	-8.74935	PT S2	0
-5.853	-9.87856	PT S1	0
-4.9132	-8.91621	PT S2	0
-4.58052	-8.05609	PT S2	0
-5.93013	-8.86177	PT S2	0
-5.93678	-9.22521	PT S1	0
-5.08862	-6.11472	PT S3	0
-5.47887	-9.63032	PT S1	0
-4.69188	-6.4701	PT S3	0
-5.1635	-9.1266	PT S1	0
-6.125	-10.701	PT S1	0
-4.89426	-6.37503	PT S3	0
-4.43896	-7.39969	PT S3	0
-6.97982	-8.16059	PT Injured	0
-4.39672	-8.03129	PT S2	0
-7.51714	-6.45963	PT Injured	0
-4.8427	-6.97491	PT S3	0
-4.75967	-6.68107	PT S3	0
-8.22487	-7.10986	PT Injured	0
-8.49727	-7.85362	PT Injured	0
-4.70732	-8.08007	PT S2	0
-5.15367	-8.53743	PT S2	0
-4.89376	-7.6072	PT S3	0
-6.49142	-10.0483	PT S1	0
-4.80229	-7.10504	PT S3	0
-4.81919	-6.62855	PT S3	0
-4.78525	-6.41774	PT S3	0
-5.86226	-10.7423	PT S1	0
-5.04101	-6.8085	PT S3	0
-8.73059	-7.54911	PT Injured	0
-6.01925	-10.4884	PT S1	0
-8.33804	-7.45975	PT Injured	0
-4.63993	-7.01246	PT S3	0
-8.29859	-7.78315	PT Injured	0
-4.94232	-6.74527	PT S3	0
-4.80361	-8.69635	PT S2	0
-4.7642	-6.74738	PT S3	0
-4.8616	-7.09729	PT S3	0
-8.01301	-7.75413	PT Injured	0
-5.02347	-6.23229	PT S3	0
-6.81061	-8.66911	PT Injured	0
-4.74857	-6.64814	PT S3	0
-4.97835	-6.24088	PT S3	0
-4.74899	-7.35113	PT S3	0
-4.42178	-7.73875	PT S3	0
-4.87362	-7.33981	PT S3	0
-8.19157	-7.94631	PT Injured	0
-7.2046	-8.29574	PT Injured	0
-4.65921	-6.85745	PT S3	0
-6.16526	-9.90811	PT S1	0
-4.76616	-6.96918	PT S3	0
-5.98669	-10.7547	PT S1	0
-8.69279	-7.57624	PT Injured	0
-5.92805	-10.8358	PT S1	0
-4.66366	-6.54834	PT S3	0
-8.74717	-7.72054	PT Injured	0
-8.29097	-7.84798	PT Injured	0
-8.89965	-7.48011	PT Injured	0
-5.24719	-9.38557	PT S1	0
-4.81276	-6.55161	PT S3	0
-8.16684	-7.56571	PT Injured	0
-8.74836	-7.64966	PT Injured	0
-4.70389	-6.37824	PT S3	0
-4.54115	-7.17635	PT S3	0
-5.36134	-10.3769	PT S1	0
-8.23383	-7.76534	PT Injured	0
-8.50812	-7.03925	PT Injured	0
-4.85604	-9.69313	PT S1	0
-5.21386	-6.17815	PT S3	0
-4.5959	-8.0755	PT S2	0
-7.54926	-8.32217	PT Injured	0
-4.75215	-7.92982	PT S2	0
-4.47316	-7.42005	PT S3	0
-8.68385	-7.69172	PT Injured	0
-4.99036	-6.45961	PT S3	0
-5.92311	-10.0127	PT S1	0
-4.59988	-8.41552	PT S2	0
-4.49082	-8.27094	PT S2	0
-4.65914	-6.94324	PT S3	0
-5.10027	-6.4742	PT S3	0
-5.22529	-6.60609	PT S3	0
-5.49694	-6.83544	PT S3	0
-5.32252	-9.90818	PT S1	0
-6.04212	-10.6329	PT S1	0
-8.44166	-8.00163	PT Injured	0
-4.90305	-6.49031	PT S3	0
-4.75248	-6.78621	PT S3	0
-4.55612	-7.67284	PT S3	0
-8.90895	-7.38452	PT Injured	0
-5.39017	-8.5275	PT S2	0
-5.93607	-10.2079	PT S1	0
-4.67534	-7.31706	PT S3	0
-5.81548	-10.1094	PT S1	0
-5.84038	-10.2305	PT S1	0
-4.72554	-8.78188	PT S2	0
-4.56663	-7.15581	PT S3	0
-4.74478	-6.5985	PT S3	0
-7.79705	-7.86174	PT Injured	0
-4.51696	-7.2459	PT S3	0
-4.98406	-8.75707	PT S2	0
-5.25726	-7.08371	PT S3	0
-6.32012	-10.7112	PT S1	0
-4.71646	-6.51461	PT S3	0
-5.59753	-10.2366	PT S1	0
-6.95278	-6.57489	PT Injured	0
-6.30607	-8.88668	PT Injured	0
-4.91316	-6.30354	PT S3	0
-4.94028	-7.07231	PT S3	0
-4.6262	-6.64661	PT S3	0
-4.90758	-6.31061	PT S3	0
-6.54969	-10.062	PT S1	0
-4.86979	-6.51329	PT S3	0
-8.55473	-7.88664	PT Injured	0
-5.55839	-10.0128	PT S1	0
-5.24505	-6.74136	PT S3	0
-4.64254	-7.08371	PT S3	0
-8.68732	-7.7173	PT Injured	0
-6.34299	-10.5704	PT S1	0
-5.71321	-10.0797	PT S1	0
-4.91799	-6.70297	PT S3	0
-8.71668	-7.3974	PT Injured	0
-4.96898	-6.26569	PT S3	0
-6.10732	-10.7866	PT S1	0
-5.58461	-10.5628	PT S1	0
-6.39539	-10.3099	PT S1	0
-4.74638	-6.7811	PT S3	0
-5.60053	-10.0711	PT S1	0
-4.80867	-6.58907	PT S3	0
-4.72267	-6.491	PT S3	0
-4.21178	-8.44237	PT S2	0
-8.5666	-7.76651	PT Injured	0
-4.79953	-6.50082	PT S3	0
-5.21138	-10.4916	PT S1	0
-4.5862	-7.12709	PT S3	0
-6.14939	-10.8818	PT S1	0
-4.80164	-7.23013	PT S3	0
-7.88082	-6.76169	PT Injured	0
-8.83902	-7.60175	PT Injured	0
-5.10295	-6.4772	PT S3	0
-5.65842	-10.0794	PT S1	0
-4.64634	-6.81927	PT S3	0
-5.9105	-10.4425	PT S1	0
-5.00232	-6.2812	PT S3	0
-4.98536	-10.0131	PT S1	0
-4.68302	-7.02483	PT S3	0
-5.55975	-10.3129	PT S1	0
-7.61324	-6.45277	PT Injured	0
-4.60842	-7.27667	PT S3	0
-5.55112	-6.45663	PT S3	0
-5.19351	-6.26056	PT S3	0
-4.61218	-9.76951	PT S2	0
-5.01456	-7.75505	PT S2	0
-5.0487	-6.6301	PT S3	0
-4.84393	-6.29036	PT S3	0
-4.66849	-6.56871	PT S3	0
-5.77583	-10.7326	PT S1	0
-5.15714	-8.36234	PT S2	0
-4.46769	-7.21315	PT S3	0
-8.14493	-7.39465	PT Injured	0
-6.68989	-9.56206	PT Injured	0
-7.97109	-7.25067	PT Injured	0
-7.10405	-7.0611	PT Injured	0
-8.23964	-6.26798	PT Inflammatory	0
-8.42157	-6.93521	PT Inflammatory	0
-8.38952	-6.48154	PT Inflammatory	0
-6.23878	-9.96605	PT S1	0
-6.90745	-8.67639	PT Injured	0
-7.80873	-7.47851	PT Injured	0
-8.26388	-6.9194	PT Inflammatory	0
-7.3721	-8.10565	PT Injured	0
-8.00744	-6.92249	PT Inflammatory	0
-5.98305	-8.81389	PT S2	0
-8.18528	-7.35674	PT Injured	0
-4.89052	-8.74419	PT S2	0
-7.53754	-6.36648	PT Inflammatory	0
-7.0601	-7.57499	PT Injured	0
-8.34898	-7.20908	PT Inflammatory	0
-6.98028	-8.69981	PT Injured	0
-7.6525	-7.97142	PT Injured	0
-8.23564	-6.712	PT Inflammatory	0
-7.15013	-8.20213	PT Injured	0
-7.77812	-7.64158	PT Injured	0
-8.46184	-7.11527	PT Inflammatory	0
-7.26573	-8.27453	PT Injured	0
-6.14432	-7.9958	PT Injured	0
-7.4274	-8.15296	PT Injured	0
-8.16359	-6.43975	PT Injured	0
-7.18159	-7.82747	PT Injured	0
-6.40059	-9.84048	PT Injured	0
-8.42667	-7.20953	PT Inflammatory	0
-7.66078	-7.64746	PT Injured	0
-7.58499	-7.19793	PT Injured	0
-5.41806	-6.85772	PT S3	0
-7.43087	-6.44146	PT Injured	0
-7.41316	-7.40953	PT Injured	0
-8.04147	-6.72287	PT Inflammatory	0
-7.35146	-7.24351	PT Injured	0
-7.5097	-6.93374	PT Injured	0
-7.96672	-6.37819	PT Inflammatory	0
-7.9984	-6.05176	PT Injured	0
-8.06705	-6.04713	PT Injured	0
-7.32291	-8.50172	PT Injured	0
-4.94811	-6.55302	PT S3	0
-7.51624	-6.48684	PT Injured	0
-8.09959	-7.09218	PT Injured	0
-7.30106	-7.47605	PT Injured	0
-8.18962	-7.30432	PT Injured	0
-7.31017	-8.36721	PT Injured	0
-8.01084	-6.71768	PT Injured	0
-8.25247	-6.24923	PT Inflammatory	0
-7.83151	-6.30872	PT Injured	0
-8.3121	-7.14282	PT Inflammatory	0
-7.6858	-6.62154	PT Injured	0
-8.81318	-7.04869	PT Injured	0
-7.45529	-8.20245	PT Injured	0
-7.23682	-8.71538	PT Injured	0
-5.73131	-9.38175	PT S2	0
-8.01499	-7.35423	PT Injured	0
-7.96061	-7.13204	PT Injured	0
-7.9567	-5.87544	PT Injured	0
-6.825	-7.61907	PT Injured	0
-7.71416	-8.06893	PT Injured	0
-6.93064	-8.58688	PT Injured	0
-6.98959	-7.42988	PT Injured	0
-8.14584	-7.198	PT Injured	0
-7.80197	-7.93868	PT Injured	0
-7.86718	-7.82032	PT Injured	0
-7.77209	-8.10961	PT Injured	0
-7.22784	-8.37595	PT Injured	0
-6.00424	-8.59425	PT S2	0
-6.80748	-9.31808	PT S1	0
-7.58495	-6.61104	PT Inflammatory	0
-7.02343	-8.93052	PT Injured	0
-6.14497	-10.1347	PT S1	0
-6.10212	-8.72545	PT S1	0
-6.95622	-8.58431	PT Injured	0
-6.40596	-9.95718	PT S1	0
-8.10941	-7.07909	PT Inflammatory	0
-6.84609	-8.88929	PT Injured	0
-5.49165	-8.99103	PT S2	0
-5.20672	-8.223	PT S2	0
-6.02305	-10.3007	PT S1	0
-6.2025	-8.91729	PT Injured	0
-4.57485	-6.85292	PT S3	0
-5.32912	-10.5936	PT S1	0
-5.07834	-8.27248	PT S2	0
-4.94069	-6.82073	PT S3	0
-5.451	-10.2718	PT S1	0
-4.94033	-9.6616	PT S1	0
-7.92527	-6.78055	PT Injured	0
-4.83889	-9.95177	PT S1	0
-5.59217	-6.3155	PT S3	0
-4.83394	-7.56839	PT S3	0
-4.604	-6.68931	PT S3	0
-6.31939	-10.7974	PT S1	0
-4.79174	-6.92804	PT S3	0
-5.79616	-10.3166	PT S1	0
-5.11627	-9.01937	PT S2	0
-6.54745	-8.86886	PT Injured	0
-5.23763	-8.54779	PT S2	0
-5.51233	-9.84819	PT S1	0
-5.03702	-6.18688	PT S3	0
-6.0309	-10.253	PT S1	0
-5.53587	-10.2509	PT S1	0
-4.93275	-7.38552	PT S3	0
-5.38072	-10.3331	PT S1	0
-8.85127	-7.61582	PT Injured	0
-5.13098	-6.28044	PT S3	0
-5.31148	-10.2502	PT S1	0
-4.77602	-6.54833	PT S3	0
-4.75433	-6.58276	PT S3	0
-5.14848	-8.00453	PT S2	0
-5.1569	-6.27163	PT S3	0
-4.93697	-6.34954	PT S3	0
-5.19317	-10.498	PT S1	0
-4.59648	-7.05991	PT S3	0
-8.53716	-7.58223	PT Injured	0
-4.71647	-6.67342	PT S3	0
-5.1641	-9.21252	PT S2	0
-4.7796	-7.19644	PT S3	0
-4.62334	-10.1323	PT S1	0
-6.02388	-10.902	PT S1	0
-5.06786	-6.23402	PT S3	0
-7.62101	-7.15809	PT Injured	0
-5.72894	-10.3444	PT S1	0
-6.05234	-10.6347	PT S1	0
-5.04965	-6.64334	PT S3	0
-4.80688	-6.57608	PT S3	0
-4.80766	-7.51233	PT S3	0
-4.55063	-8.93211	PT S2	0
-4.71324	-6.41333	PT S3	0
-5.17064	-9.48013	PT Injured	0
-4.69561	-6.66691	PT S3	0
-7.29782	-6.64496	PT Injured	0
-5.65684	-9.87022	PT S1	0
-5.63447	-6.18243	PT S3	0
-7.93106	-6.87821	PT Injured	0
-4.7407	-6.80921	PT S3	0
-5.81595	-10.2261	PT S1	0
-8.20225	-7.1469	PT Injured	0
-5.55032	-8.89569	PT S2	0
-4.70309	-6.44996	PT S3	0
-5.65592	-6.36062	PT S3	0
-8.40803	-7.6686	PT Injured	0
-5.03564	-7.15269	PT S3	0
-5.71069	-10.3058	PT S1	0
-5.23851	-6.47754	PT S3	0
-5.12026	-8.79061	PT S2	0
-5.11518	-9.9874	PT S1	0
-4.89543	-6.48536	PT S3	0
-5.94621	-10.2459	PT S1	0
-4.81036	-6.5508	PT S3	0
-8.93035	-7.37155	PT Inflammatory	0
-5.26969	-8.53689	PT S2	0
-8.30123	-7.70341	PT Injured	0
-4.59311	-7.02182	PT S3	0
-4.98263	-7.80061	PT S2	0
-4.82485	-6.96287	PT S3	0
-4.87618	-6.52392	PT S3	0
-4.72387	-7.01649	PT S3	0
-6.22769	-10.5077	PT S1	0
-4.47906	-7.53326	PT S3	0
-8.51772	-7.26448	PT Injured	0
-5.18495	-6.64485	PT S3	0
-4.92507	-6.52571	PT S3	0
-8.6001	-7.41518	PT Injured	0
-5.27562	-9.37516	PT S1	0
-5.91432	-10.6813	PT S1	0
-8.46603	-7.6914	PT Injured	0
-4.54381	-9.14171	PT S1	0
-4.98864	-8.30903	PT S2	0
-5.11173	-10.6457	PT S1	0
-5.04743	-6.53172	PT S3	0
-7.46576	-6.43759	PT Injured	0
-5.05254	-9.48192	PT S1	0
-4.73818	-7.09147	PT S3	0
-5.24466	-9.72688	PT S1	0
-5.10348	-10.1348	PT S1	0
-4.74455	-6.82623	PT S3	0
-4.76018	-6.57173	PT S3	0
-5.72414	-10.5778	PT S1	0
-4.81795	-8.37399	PT S2	0
-5.87342	-10.3169	PT S1	0
-4.86186	-7.56953	PT S3	0
-4.71597	-10.0502	PT S1	0
-6.05296	-10.6238	PT S1	0
-4.63251	-7.08301	PT S3	0
-5.0776	-10.4266	PT S1	0
-4.82121	-7.55784	PT S3	0
-5.70826	-10.6346	PT S1	0
-4.76984	-6.70549	PT S3	0
-5.13646	-8.17832	PT S2	0
-4.48064	-8.36498	PT S2	0
-5.36236	-6.15819	PT S3	0
-5.01439	-6.73616	PT S3	0
-5.4662	-10.3379	PT S1	0
-5.0137	-8.09821	PT S2	0
-5.65163	-9.90001	PT S1	0
-4.64146	-8.11612	PT S2	0
-6.01318	-10.8715	PT S1	0
-4.67309	-6.4105	PT S3	0
-7.87744	-7.01328	PT Injured	0
-4.73406	-6.47591	PT S3	0
-5.1664	-6.46392	PT S3	0
-7.46306	-8.33149	PT Injured	0
-8.33604	-7.45379	PT Injured	0
-5.40991	-10.2694	PT S1	0
-8.30111	-8.05522	PT Injured	0
-5.8252	-10.8588	PT S1	0
-4.85432	-7.5587	PT S3	0
-5.24611	-6.17717	PT S3	0
-4.6811	-6.49423	PT S3	0
-5.65644	-10.9045	PT S1	0
-5.72416	-10.0792	PT S1	0
-4.77998	-6.49194	PT S3	0
-4.67503	-6.69886	PT S3	0
-5.36309	-10.5061	PT S1	0
-8.78927	-7.58209	PT Injured	0
-4.73541	-6.57815	PT S3	0
-5.00964	-6.76412	PT S3	0
-4.86283	-7.29863	PT S3	0
-4.39876	-8.7299	PT S2	0
-4.85066	-9.24416	PT S1	0
-4.52059	-7.42925	PT S3	0
-4.81825	-6.58118	PT S3	0
-5.27396	-6.19135	PT S3	0
-5.48036	-9.26709	PT S1	0
-4.66935	-7.36267	PT S3	0
-4.64049	-6.78942	PT S3	0
-4.93005	-6.4255	PT S3	0
-8.91144	-7.37507	PT Injured	0
-4.89458	-7.44552	PT S3	0
-5.00395	-6.52979	PT S3	0
-4.911	-9.50281	PT S1	0
-4.55852	-6.79614	PT S3	0
-4.81958	-6.51464	PT S3	0
-5.34678	-6.20314	PT S3	0
-4.64312	-7.10025	PT S3	0
-4.71732	-6.72197	PT S3	0
-5.27454	-8.42998	PT S2	0
-5.09412	-8.76501	PT S2	0
-4.86785	-8.72486	PT S2	0
-4.45432	-8.3612	PT S2	0
-8.32452	-7.86561	PT Injured	0
-4.72902	-6.58977	PT S3	0
-5.08546	-6.33867	PT S3	0
-5.73467	-10.3926	PT S1	0
-8.62318	-7.90971	PT Injured	0
-5.40163	-9.27296	PT S2	0
-4.97406	-6.39679	PT S3	0
-5.95281	-10.176	PT S1	0
-4.82494	-6.44626	PT S3	0
-4.91037	-6.47357	PT S3	0
-5.42735	-10.2173	PT S1	0
-5.68871	-10.408	PT S1	0
-4.91418	-10.1479	PT S1	0
-4.80383	-7.84771	PT S2	0
-4.74344	-6.66828	PT S3	0
-4.96505	-8.11498	PT S2	0
-5.37198	-10.37	PT S1	0
-7.62301	-6.81838	PT Injured	0
-4.65372	-7.02024	PT S3	0
-4.81358	-6.60294	PT S3	0
-6.14048	-10.4925	PT S1	0
-5.22263	-6.4508	PT S3	0
-5.17524	-8.22503	PT S2	0
-4.75157	-6.35488	PT S3	0
-8.26978	-7.6702	PT Injured	0
-5.5075	-10.3943	PT S1	0
-4.5382	-7.27849	PT S3	0
-5.24457	-10.6513	PT S1	0
-4.81671	-6.89824	PT S3	0
-5.02753	-8.57167	PT S2	0
-4.57007	-7.0211	PT S3	0
-8.12537	-7.84836	PT Injured	0
-5.25588	-10.4055	PT S1	0
-4.60309	-6.74068	PT S3	0
-4.64826	-6.76313	PT S3	0
-4.87941	-7.80594	PT S2	0
-4.67887	-6.90717	PT S3	0
-4.86996	-7.29439	PT S3	0
-5.43566	-10.2274	PT S1	0
-6.71986	-10.6119	PT S1	0
-8.34903	-7.07331	PT Injured	0
-7.59252	-6.42873	PT Injured	0
-5.06189	-6.98632	PT S3	0
-7.76569	-7.64148	PT Injured	0
-5.78224	-10.7517	PT S1	0
-7.59027	-6.47241	PT Injured	0
-8.30577	-7.28154	PT Injured	0
-7.17004	-6.971	PT Injured	0
-6.54448	-10.2359	PT Injured	0
-7.27382	-7.46865	PT Injured	0
-6.78991	-6.43617	PT Injured	0
-6.72679	-9.54419	PT Injured	0
-7.3976	-6.52845	PT Injured	0
-8.14823	-6.11791	PT Injured	0
-8.44108	-7.69931	PT Injured	0
-7.77615	-6.63613	PT Injured	0
-6.81501	-6.80719	PT Injured	0
-7.78309	-6.00585	PT Injured	0
-8.07479	-6.73432	PT Injured	0
-5.48261	-6.73851	PT S3	0
-7.45506	-6.63435	PT Injured	0
-7.24684	-8.77498	PT Injured	0
-7.513	-7.03169	PT Injured	0
-7.79562	-6.27197	PT Injured	0
-7.96325	-6.39356	PT Injured	0
-7.84196	-7.90834	PT Injured	0
-8.57926	-7.36651	PT Inflammatory	0
-8.75121	-7.23992	PT Injured	0
-8.05954	-7.83142	PT Injured	0
-6.00949	-10.0437	PT S1	0
-7.70005	-7.12964	PT Injured	0
-8.065	-7.26218	PT Injured	0
-7.858	-6.07474	PT Injured	0
-8.35001	-7.31925	PT Injured	0
-7.19053	-8.26722	PT Injured	0
-6.01255	-10.7334	PT S1	0
-7.88645	-6.15977	PT Injured	0
-8.35698	-7.29071	PT Injured	0
-5.3114	-10.2304	PT S1	0
-5.55965	-10.4596	PT S1	0
-5.70652	-11.0312	PT S1	0
-4.22477	-8.39546	PT S2	0
-5.19203	-8.49332	PT S2	0
-5.52193	-10.8168	PT S1	0
-4.69446	-9.51578	PT S1	0
-5.09676	-10.6753	PT S1	0
-6.9468	-6.50339	PT Injured	0
-8.80012	-7.18785	PT Injured	0
-6.61234	-6.66483	PT Injured	0
-7.59521	-6.51718	PT Injured	0
-5.04492	-9.91681	PT S1	0
-7.4147	-6.28964	PT Injured	0
-4.76698	-8.0415	PT S2	0
-7.57597	-6.56994	PT Injured	0
-5.7986	-9.99302	PT S1	0
-6.73445	-9.29026	PT Injured	0
-5.47412	-10.5307	PT S1	0
-5.62722	-10.8317	PT S1	0
-5.3294	-6.57701	PT S3	0
-5.31962	-9.03328	PT S2	0
-5.90886	-6.37247	PT S3	0
-5.13996	-10.3568	PT S1	0
-5.26843	-6.21326	PT S3	0
-8.22218	-7.2297	PT Injured	0
-6.81201	-6.35565	PT Injured	0
-4.92881	-6.147	PT S3	0
-4.80895	-6.36948	PT S3	0
-4.53243	-7.62106	PT S3	0
-5.2863	-6.26484	PT S3	0
-4.86533	-8.61619	PT S2	0
-5.08018	-8.12929	PT S2	0
-5.16029	-9.70332	PT S1	0
-7.10429	-6.25715	PT Injured	0
-5.0569	-6.4398	PT S3	0
-4.57687	-8.22472	PT S2	0
-5.10681	-10.5506	PT S1	0
-5.59153	-8.23056	PT S2	0
-8.57629	-7.22964	PT Injured	0
-5.37201	-10.1954	PT S1	0
-4.46058	-9.20459	PT S1	0
-7.44685	-8.25182	PT Injured	0
-6.73597	-6.69523	PT Injured	0
-5.08656	-10.2163	PT S1	0
-4.72115	-6.2239	PT S3	0
-4.81105	-7.02871	PT S3	0
-7.02278	-7.29307	PT Injured	0
-5.29925	-9.99155	PT S1	0
-5.4175	-10.0225	PT S1	0
-4.92891	-6.13024	PT S3	0
-4.84858	-9.16301	PT S2	0
-4.83035	-6.23469	PT S3	0
-4.886	-6.30108	PT S3	0
-4.53544	-7.72687	PT S3	0
-5.32735	-10.066	PT S1	0
-4.87206	-9.92323	PT S1	0
-4.43723	-8.96006	PT S2	0
-4.88523	-6.21891	PT S3	0
-8.7674	-7.11597	PT Injured	0
-7.25381	-7.33615	PT Injured	0
-5.10922	-8.98438	PT S2	0
-4.75299	-8.40574	PT S2	0
-4.40525	-8.24918	PT S2	0
-5.31085	-6.11337	PT S3	0
-4.8303	-6.32901	PT S3	0
-5.78763	-10.83	PT S1	0
-4.62323	-7.09872	PT S3	0
-5.28677	-6.0437	PT S3	0
-4.60301	-8.71746	PT S2	0
-6.47532	-9.30913	PT Injured	0
-4.83705	-7.39375	PT S3	0
-4.27845	-8.65056	PT S2	0
-4.89494	-9.11644	PT S2	0
-4.41506	-8.85109	PT S2	0
-5.95857	-10.9751	PT S1	0
-5.0915	-6.1183	PT S3	0
-4.93657	-6.38319	PT S3	0
-4.97112	-8.87663	PT S2	0
-8.93792	-7.35776	PT Injured	0
-8.95645	-7.5536	PT Injured	0
-6.76805	-8.02494	PT Injured	0
-5.01201	-6.66911	PT S3	0
-4.80145	-8.56832	PT S2	0
-4.62439	-7.986	PT S2	0
-5.35442	-8.27726	PT S2	0
-4.50871	-8.15039	PT S2	0
-4.88173	-6.88313	PT S3	0
-4.94474	-6.55061	PT S3	0
-4.97816	-9.06303	PT S2	0
-8.37155	-7.22078	PT Inflammatory	0
-8.62588	-6.97301	PT Injured	0
-8.1921	-6.83403	PT Injured	0
-5.37272	-10.3778	PT S1	0
-4.81107	-9.65595	PT S1	0
-5.03339	-7.85637	PT S2	0
-5.08759	-6.33621	PT S3	0
-8.53731	-7.60097	PT Injured	0
-8.38299	-7.48849	PT Injured	0
-6.98544	-6.65967	PT Injured	0
-4.88065	-9.40203	PT S2	0
-8.74521	-7.67799	PT Injured	0
-5.45521	-10.8192	PT S1	0
-5.00058	-8.4739	PT S2	0
-5.73791	-10.9182	PT S1	0
-4.87775	-6.33288	PT S3	0
-4.73549	-6.31071	PT S3	0
-5.06703	-9.7984	PT S1	0
-8.47574	-7.0321	PT Injured	0
-5.5697	-6.23513	PT S3	0
-5.47589	-10.6865	PT S1	0
-5.54882	-6.18427	PT S3	0
-5.03521	-6.1995	PT S3	0
-5.45757	-10.5081	PT S1	0
-4.82099	-6.2625	PT S3	0
-9.11174	-7.29394	PT Injured	0
-4.71434	-8.64938	PT S2	0
-7.64727	-6.95951	PT Injured	0
-4.91088	-10.3272	PT S1	0
-7.65588	-6.34302	PT Injured	0
-4.97117	-7.79626	PT S2	0
-8.94129	-7.1443	PT Injured	0
-6.69273	-7.07617	PT Injured	0
-4.9168	-7.15034	PT S3	0
-5.56318	-10.2086	PT S1	0
-4.74434	-7.81361	PT S2	0
-8.45193	-7.36822	PT Injured	0
-4.63625	-8.28493	PT S2	0
-5.01147	-9.97563	PT S1	0
-4.56999	-8.74337	PT S2	0
-4.82165	-10.4454	PT S1	0
-5.53869	-10.0035	PT S1	0
-5.06327	-9.60978	PT S1	0
-5.56907	-9.88821	PT S1	0
-4.87233	-6.57423	PT S3	0
-4.82682	-10.2379	PT S1	0
-4.73084	-8.86889	PT S2	0
-5.31211	-9.80899	PT S1	0
-8.76146	-7.56532	PT Injured	0
-4.81208	-9.19831	PT S1	0
-4.9131	-10.192	PT S1	0
-7.08968	-6.7843	PT Injured	0
-7.48705	-6.21207	PT Injured	0
-6.00809	-6.51007	PT S3	0
-5.30013	-6.43521	PT S3	0
-5.78708	-10.6991	PT S1	0
-5.65051	-10.5402	PT S1	0
-4.58606	-9.08041	PT S2	0
-4.32868	-8.49733	PT S2	0
-5.05728	-6.53203	PT S3	0
-4.60322	-8.79007	PT S2	0
-5.549	-9.81231	PT S1	0
-4.61016	-9.76864	PT S1	0
-5.2752	-6.22584	PT S3	0
-5.31607	-10.4189	PT S1	0
-4.89367	-7.8344	PT S2	0
-4.97154	-6.2263	PT S3	0
-4.83295	-8.00965	PT S2	0
-7.38346	-6.08988	PT Injured	0
-8.18972	-6.31261	PT Inflammatory	0
-5.28256	-8.97961	PT S2	0
-8.36076	-6.25011	PT Inflammatory	0
-5.81938	-6.26405	PT S3	0
-5.49155	-6.31514	PT S3	0
-4.81031	-8.77779	PT S2	0
-5.11541	-6.12736	PT S3	0
-7.77886	-6.60533	PT Injured	0
-5.05923	-10.3956	PT S1	0
-4.51571	-8.03715	PT S2	0
-4.23253	-8.54688	PT S2	0
-4.83838	-7.89748	PT S2	0
-5.69519	-10.524	PT S1	0
-4.82155	-9.23365	PT S1	0
-5.06453	-10.3385	PT S1	0
-7.87615	-6.31191	PT Inflammatory	0
-4.61931	-9.11231	PT S2	0
-4.84008	-9.3169	PT S1	0
-5.19587	-6.37494	PT S3	0
-5.66466	-10.1399	PT S1	0
-4.87308	-6.57186	PT S3	0
-4.94323	-10.6124	PT S1	0
-4.55488	-7.74851	PT S2	0
-5.17378	-8.21902	PT S2	0
-4.53879	-8.19926	PT S2	0
-4.61976	-9.47698	PT S1	0
-7.11373	-6.14637	PT Injured	0
-4.58911	-7.96052	PT S2	0
-4.75289	-9.11859	PT S2	0
-4.71162	-9.28387	PT S1	0
-5.35864	-6.07582	PT S3	0
-5.05193	-10.4105	PT S1	0
-4.85246	-6.54247	PT S3	0
-4.65995	-7.97807	PT S2	0
-7.0621	-6.59325	PT Injured	0
-4.87944	-6.61788	PT S3	0
-4.7659	-9.10557	PT S2	0
-4.71936	-8.8738	PT S2	0
-7.18352	-6.11312	PT Injured	0
-4.94619	-6.36731	PT S3	0
-4.62718	-9.29621	PT S1	0
-8.25669	-6.48118	PT Inflammatory	0
-4.98751	-8.81017	PT S2	0
-4.88366	-10.3482	PT S1	0
-5.27478	-6.10057	PT S3	0
-4.60791	-9.88917	PT S1	0
-4.7178	-6.31577	PT S3	0
-7.60895	-8.01928	PT Injured	0
-4.48297	-7.94868	PT S2	0
-4.93242	-6.85211	PT S3	0
-7.14473	-6.56721	PT Injured	0
-5.91831	-10.5213	PT S1	0
-4.90471	-6.62345	PT S3	0
-6.70863	-6.51351	PT Injured	0
-5.09082	-9.85587	PT S1	0
-5.01331	-10.5224	PT S1	0
-4.98148	-9.36941	PT S1	0
-4.90254	-8.27535	PT S2	0
-5.56563	-6.45552	PT S3	0
-4.82982	-9.12042	PT S2	0
-4.59648	-7.62593	PT S3	0
-7.79008	-6.31839	PT Inflammatory	0
-4.88055	-6.42344	PT S3	0
-5.58206	-6.26609	PT S3	0
-5.97819	-10.7727	PT S1	0
-4.48002	-8.51558	PT S2	0
-5.00391	-10.4093	PT S1	0
-8.44727	-7.72735	PT Injured	0
-4.54407	-9.11954	PT S2	0
-5.29297	-6.00092	PT S3	0
-8.51557	-7.10798	PT Injured	0
-5.06863	-10.2921	PT S1	0
-6.88959	-6.72955	PT Injured	0
-4.81305	-8.57544	PT S2	0
-5.36535	-6.008	PT S3	0
-4.98554	-6.17071	PT S3	0
-4.24147	-8.42968	PT S2	0
-4.3436	-8.82812	PT S2	0
-4.67714	-9.01299	PT S2	0
-7.89229	-7.71235	PT Injured	0
-4.20223	-8.42463	PT S2	0
-5.14595	-10.7334	PT S1	0
-5.55263	-10.0206	PT S1	0
-5.08096	-10.5291	PT S1	0
-4.45974	-8.8214	PT S2	0
-5.53252	-10.6168	PT S1	0
-4.88833	-6.23098	PT S3	0
-5.17973	-9.55219	PT S1	0
-5.01059	-6.91582	PT S3	0
-6.10438	-10.8344	PT S1	0
-4.61987	-7.73798	PT S3	0
-4.5594	-9.75715	PT S1	0
-4.74642	-8.18984	PT S2	0
-5.4051	-6.20555	PT S3	0
-7.04903	-8.82946	PT Injured	0
-5.30105	-10.8638	PT S1	0
-5.62122	-9.85477	PT S1	0
-5.0072	-10.015	PT S1	0
-4.95034	-7.15763	PT S3	0
-5.76989	-6.1779	PT S3	0
-5.04852	-9.76331	PT S1	0
-5.77833	-6.34403	PT S3	0
-8.62306	-7.13178	PT Injured	0
-4.98791	-9.43901	PT S1	0
-4.84514	-6.90158	PT S3	0
-4.82501	-10.4516	PT S1	0
-4.48908	-8.76437	PT S2	0
-4.80865	-8.62177	PT S2	0
-4.97576	-8.95851	PT S2	0
-7.30088	-6.17814	PT Injured	0
-7.98672	-7.01271	PT Injured	0
-5.03474	-10.5058	PT S1	0
-4.86895	-10.2369	PT S1	0
-4.68875	-6.44292	PT S3	0
-4.94563	-8.54529	PT S2	0
-5.20724	-6.09721	PT S3	0
-8.5973	-7.60994	PT Injured	0
-7.84797	-6.68764	PT Injured	0
-4.83317	-8.667	PT S2	0
-4.44579	-8.46051	PT S2	0
-7.69186	-7.63116	PT Injured	0
-5.33767	-9.76949	PT S1	0
-5.02113	-9.56223	PT S1	0
-4.19984	-8.52086	PT S2	0
-8.172	-7.01296	PT Injured	0
-4.85041	-8.06465	PT S2	0
-7.27376	-6.68153	PT Injured	0
-5.03722	-6.22364	PT S3	0
-6.11611	-10.6924	PT S1	0
-8.52401	-6.91428	PT Injured	0
-4.27658	-8.29506	PT S2	0
-4.3475	-8.21055	PT S2	0
-4.63519	-6.38826	PT S3	0
-5.133	-9.26002	PT S1	0
-8.17327	-7.5182	PT Injured	0
-5.38885	-9.47423	PT S2	0
-4.56121	-9.22357	PT S2	0
-4.80289	-10.2048	PT S1	0
-5.39447	-10.7872	PT S1	0
-5.28698	-10.5618	PT S1	0
-4.85407	-9.21873	PT S1	0
-5.44129	-10.8218	PT S1	0
-5.38029	-6.14953	PT S3	0
-6.53133	-9.34343	PT Injured	0
-4.86945	-10.213	PT S1	0
-4.96446	-10.6045	PT S1	0
-7.78402	-7.68477	PT Injured	0
-5.21543	-10.4064	PT S1	0
-4.22611	-8.13298	PT S2	0
-7.43665	-8.00813	PT Injured	0
-8.78354	-7.02887	PT Injured	0
-4.86827	-7.00172	PT S3	0
-5.59595	-6.18223	PT S3	0
-8.13459	-6.38741	PT Inflammatory	0
-4.43248	-8.8548	PT S2	0
-8.09175	-6.62799	PT Inflammatory	0
-4.74095	-7.27545	PT S3	0
-5.1043	-9.45685	PT S1	0
-5.56867	-10.4063	PT S1	0
-7.13989	-6.49474	PT Injured	0
-4.64157	-6.76749	PT S3	0
-5.96157	-6.30885	PT S3	0
-4.45173	-9.44701	PT S1	0
-5.35488	-6.01407	PT S3	0
-4.54137	-8.84522	PT S2	0
-4.67453	-7.04601	PT S3	0
-7.49131	-5.98373	PT Injured	0
-4.68306	-9.83425	PT S1	0
-5.15477	-10.6109	PT S1	0
-4.34577	-8.61853	PT S2	0
-5.03358	-9.70632	PT S2	0
-5.56283	-6.14253	PT S3	0
-4.72127	-6.15871	PT S3	0
-5.07126	-6.41662	PT S3	0
-4.71719	-6.39553	PT S3	0
-4.6901	-9.70814	PT S1	0
-7.85313	-6.34492	PT Inflammatory	0
-7.23432	-8.4046	PT Injured	0
-5.45618	-10.0145	PT S1	0
-8.19472	-6.69813	PT Inflammatory	0
-4.45488	-7.65261	PT S3	0
-5.23324	-8.05366	PT S2	0
-4.67542	-7.53956	PT S3	0
-4.79173	-8.32848	PT S2	0
-5.56775	-10.7034	PT S1	0
-6.68366	-10.4474	PT S1	0
-5.45647	-10.7372	PT S1	0
-4.62151	-8.37935	PT S2	0
-5.12674	-6.06453	PT S3	0
-4.64895	-6.54915	PT S3	0
-4.64884	-6.64621	PT S3	0
-4.88523	-9.01674	PT S2	0
-4.95561	-8.05613	PT S2	0
-4.74383	-9.25409	PT S1	0
-5.56935	-6.14693	PT S3	0
-8.24546	-7.38855	PT Injured	0
-6.18411	-10.5353	PT S1	0
-5.16425	-6.07519	PT S3	0
-7.50758	-6.3208	PT Injured	0
-6.02271	-10.1181	PT S1	0
-5.09281	-9.68818	PT S1	0
-5.00731	-6.07154	PT S3	0
-4.92849	-7.5302	PT S3	0
-4.65928	-9.76629	PT S1	0
-4.62088	-8.95591	PT S2	0
-4.73014	-8.59683	PT S2	0
-4.54592	-9.04351	PT S2	0
-4.76121	-6.94688	PT S3	0
-8.54052	-7.72003	PT Injured	0
-4.58827	-8.76303	PT S2	0
-5.07186	-10.6074	PT S1	0
-4.57645	-8.10931	PT S2	0
-4.80696	-8.90306	PT S2	0
-4.29713	-8.29363	PT S2	0
-4.69933	-10.2239	PT S1	0
-5.11097	-10.6536	PT S1	0
-4.6021	-7.7229	PT S2	0
-5.1024	-10.6132	PT S1	0
-6.16958	-10.8586	PT S1	0
-4.44067	-8.91027	PT S2	0
-8.67082	-7.78847	PT Injured	0
-4.8174	-9.32392	PT S1	0
-4.63361	-8.32027	PT S2	0
-8.06591	-6.71826	PT Injured	0
-4.7161	-9.14562	PT S2	0
-5.08109	-9.23362	PT S1	0
-4.53742	-8.74417	PT S2	0
-8.75122	-7.19352	PT Injured	0
-8.67701	-7.74452	PT Injured	0
-4.80788	-7.01979	PT S3	0
-5.44798	-7.91721	PT S2	0
-5.33452	-10.6772	PT S1	0
-4.91223	-10.4268	PT S1	0
-4.61031	-7.62067	PT S3	0
-7.293	-6.43752	PT Injured	0
-4.52223	-8.12882	PT S2	0
-4.65966	-7.15642	PT S3	0
-5.09901	-10.8937	PT S1	0
-5.60915	-6.33523	PT S3	0
-5.29368	-9.89113	PT S1	0
-7.76808	-7.76318	PT Injured	0
-5.34012	-10.0824	PT S1	0
-4.85374	-7.79001	PT S2	0
-4.62808	-6.81048	PT S3	0
-4.39087	-8.03392	PT S2	0
-5.34834	-10.2006	PT S1	0
-4.93452	-10.4839	PT S1	0
-5.1555	-9.38929	PT S1	0
-8.5209	-7.33916	PT Injured	0
-4.64369	-7.53855	PT S3	0
-5.32623	-10.6499	PT S1	0
-4.85615	-8.67134	PT S2	0
-4.66271	-9.00839	PT S2	0
-5.93655	-10.9555	PT S1	0
-4.69246	-8.53488	PT S2	0
-7.15067	-6.55422	PT Injured	0
-5.03619	-8.62957	PT S2	0
-5.13521	-10.0666	PT S1	0
-4.7108	-8.07014	PT S2	0
-5.04512	-8.53376	PT S2	0
-4.71654	-8.38261	PT S2	0
-4.4673	-8.46064	PT S2	0
-5.36537	-10.0707	PT S1	0
-4.78868	-6.69035	PT S3	0
-6.87928	-6.44835	PT Injured	0
-4.60254	-9.78666	PT S1	0
-5.2781	-10.7387	PT S1	0
-4.76306	-8.42577	PT S2	0
-4.7051	-10.0263	PT S1	0
-5.02836	-6.21069	PT S3	0
-5.77573	-6.3326	PT S3	0
-5.59223	-10.5013	PT S1	0
-5.62608	-6.18467	PT S3	0
-5.2633	-10.6075	PT S1	0
-5.72372	-8.23289	PT S2	0
-4.67983	-9.3851	PT S1	0
-4.84594	-8.87897	PT S2	0
-5.00681	-9.19083	PT S2	0
-5.1336	-10.3185	PT S1	0
-5.70886	-10.9157	PT S1	0
-5.27661	-9.91354	PT S1	0
-4.95275	-6.31997	PT S3	0
-5.55282	-6.32252	PT S3	0
-5.59918	-6.10563	PT S3	0
-5.15843	-10.5162	PT S1	0
-4.95821	-9.61846	PT S1	0
-7.09591	-6.35196	PT Injured	0
-4.67071	-8.63327	PT S2	0
-4.72109	-6.72826	PT S3	0
-5.99722	-10.8062	PT S1	0
-4.83976	-8.66955	PT S2	0
-8.40522	-6.90317	PT Injured	0
-4.2171	-8.40549	PT S2	0
-4.76132	-7.70267	PT S2	0
-5.21131	-10.5114	PT S1	0
-7.20178	-6.43392	PT Injured	0
-5.91279	-8.53476	PT Injured	0
-8.05744	-7.09189	PT Inflammatory	0
-8.2091	-6.57135	PT Inflammatory	0
-7.99529	-6.10698	PT Injured	0
-7.91479	-7.16369	PT Injured	0
-7.91174	-7.33251	PT Injured	0
-5.88963	-6.46931	PT Injured	0
-6.65027	-6.69016	PT Injured	0
-7.87553	-6.02887	PT Injured	0
-7.73468	-6.7085	PT Injured	0
-7.89829	-5.84343	PT Injured	0
-8.09244	-6.13944	PT Injured	0
-7.92827	-5.87092	PT Injured	0
-7.80043	-7.27937	PT Injured	0
-7.5042	-7.90758	PT Injured	0
-8.3366	-7.33786	PT Injured	0
-5.6763	-9.82263	PT S1	0
-6.94419	-6.4182	PT Injured	0
-6.64164	-6.24639	PT Injured	0
-7.933	-6.01559	PT Injured	0
-7.40091	-7.27519	PT Injured	0
-8.01937	-7.29346	PT Injured	0
-7.82305	-5.90761	PT Injured	0
-8.25005	-7.11316	PT Injured	0
-6.81824	-8.18276	PT Injured	0
-5.57259	-6.31344	PT S3	0
-7.92023	-7.8552	PT Injured	0
-8.11876	-6.64957	PT Injured	0
-7.75902	-5.8737	PT Injured	0
-7.89317	-6.69755	PT Injured	0
-8.69097	-6.91493	PT Inflammatory	0
-6.06267	-10.0817	PT S1	0
-5.20098	-6.61508	PT S3	0
-7.95967	-7.47759	PT Injured	0
-7.36196	-6.0509	PT Injured	0
-6.61905	-6.64109	PT Injured	0
-7.85056	-5.79883	PT Injured	0
-8.19003	-6.32352	PT Inflammatory	0
-7.72478	-8.29412	PT Injured	0
-8.33959	-7.242	PT Inflammatory	0
-7.98544	-7.58624	PT Injured	0
-7.70805	-8.16623	PT Injured	0
-4.66099	-9.80011	PT S1	0
-5.17657	-8.77975	PT S2	0
-4.9944	-7.81256	PT S2	0
-4.61354	-10.0552	PT S1	0
-8.81342	-7.31978	PT Injured	0
-5.05499	-8.83308	PT S2	0
-4.73065	-8.25453	PT S2	0
-5.48222	-10.7261	PT S1	0
-4.84738	-6.97201	PT S3	0
-5.11576	-8.51081	PT S2	0
-4.66496	-10.021	PT S1	0
-4.96135	-9.08929	PT S2	0
-4.99215	-10.2478	PT S1	0
-4.92159	-9.6745	PT S2	0
-5.17045	-10.6319	PT S1	0
-4.63768	-8.47025	PT S2	0
-8.56205	-7.21419	PT Injured	0
-4.71277	-6.91212	PT S3	0
-5.41468	-10.1133	PT S1	0
-4.88188	-7.92436	PT S2	0
-5.53301	-10.8893	PT S1	0
-5.83818	-10.8843	PT S1	0
-5.4164	-9.05317	PT S2	0
-5.01762	-9.61009	PT S1	0
-4.78568	-8.80531	PT S2	0
-5.31168	-9.92656	PT S1	0
-4.9564	-9.11472	PT S2	0
-8.74821	-7.54929	PT Injured	0
-5.1295	-8.04583	PT S2	0
-5.02407	-9.36346	PT S1	0
-4.94608	-8.85999	PT S2	0
-4.86866	-6.43485	PT S3	0
-4.95244	-9.3075	PT S1	0
-4.80411	-10.1758	PT S1	0
-8.43546	-7.37842	PT Injured	0
-5.27644	-9.67207	PT S1	0
-5.03756	-6.17726	PT S3	0
-5.56127	-10.1575	PT S1	0
-4.9277	-8.13884	PT S2	0
-4.6822	-9.09003	PT S2	0
-4.99599	-8.30605	PT S2	0
-4.72137	-7.5439	PT S3	0
-4.73002	-7.10501	PT S3	0
-6.01649	-10.9623	PT S1	0
-4.95782	-8.42369	PT S2	0
-8.54117	-7.78822	PT Injured	0
-4.88243	-7.81269	PT S2	0
-4.99499	-10.3288	PT S1	0
-5.13951	-7.93959	PT S2	0
-4.9037	-9.95417	PT S1	0
-4.90417	-10.1567	PT S1	0
-4.698	-7.70922	PT S3	0
-4.95801	-8.93523	PT S2	0
-5.87905	-10.2161	PT S1	0
-4.8415	-6.1561	PT S3	0
-4.85252	-7.38515	PT S3	0
-4.91158	-8.83517	PT S2	0
-4.65563	-7.1696	PT S3	0
[truncated: 4,610 more rows]

## Sheet: Figure S11g
	B1-NR	B3-NR	B4-NR	B5-NR	B6-NR	B1-IR	B3-IR	B4-IR	B5-IR	B6-IR
HAVCR1	11.993	11.2008	11.1748	11.5367	11.474	13.547	12.5243	13.4006	13.0611	13.0793
VCAM1	7.90552	8.09597	8.00665	8.08191	7.96744	9.12048	8.91849	8.66392	9.07565	9.14882
CCL2	11.1132	12.335	12.7209	11.7643	11.6012	12.5813	13.1233	12.8876	13.1407	13.034
CCL28	8.07045	8.07733	8.11736	8.17318	7.93916	8.59478	8.37996	8.83925	9.24964	8.5961
CXCL1	12.4061	12.239	11.9159	12.7698	12.526	13.9994	13.3687	14.1807	14.2119	14.0198
CXCL2	8.2332	8.49981	8.60092	8.44813	8.31678	10.2004	9.79865	10.5454	10.3514	10.0196
CXCL3	8.93444	9.25241	8.91908	9.15252	9.05608	10.9872	10.4291	11.1509	11.2038	11.0235
CXCL6	8.20722	7.95818	8.14212	8.15884	8.22746	8.90255	8.34528	9.00014	8.95878	8.85098
CXCL8	9.39222	10.4781	9.62066	10.4474	9.89548	13.4316	12.2751	13.658	13.5869	13.1888
LIF	12.659	12.6277	12.6469	12.7558	12.5721	13.6548	13.2941	13.76	13.5489	13.4603
TNF	8.40716	9.22195	8.90559	8.94677	8.53319	11.1982	10.8932	11.3704	11.5287	11.4049
IL18	11.569	11.8576	11.7945	12.0878	11.9311	12.9471	12.6594	13.1661	13.0273	12.9438
IL32	10.4582	11.4913	11.2231	11.4143	10.7995	14.5244	13.8155	14.62	14.7975	14.5274
C3	12.116	11.6485	11.8064	11.899	11.9951	13.3645	13.3603	13.2554	13.3539	13.6934
TGM2	11.8429	12.1474	12.7834	12.3965	11.9665	15.0131	14.2148	15.557	14.8241	14.6531
PDGFB	12.602	12.6372	11.9783	12.653	12.6457	13.0955	12.5833	13.0398	13.1018	12.9163
ICAM1	10.9605	11.4234	12.0292	11.075	11.1492	12.3546	12.3646	12.4162	12.5661	12.4929
CLDN1	14.6629	14.7783	14.6069	14.9925	14.9215	16.2754	15.9113	16.4428	16.4744	16.3914
CD44	15.3625	15.5411	15.4758	15.8847	15.725	16.475	16.1015	16.6722	16.4685	16.4603
CDKN1A	12.987	12.9749	14.3389	12.7328	12.8809	15.7709	16.1647	16.0863	16.129	16.0658
HDAC9	8.59048	8.70711	8.94886	8.82625	8.72466	10.7361	10.6366	11.0974	11.1953	11.2348
BIRC3	9.45814	10.4838	10.3204	10.2026	9.90185	12.8078	12.5913	12.9359	13.371	13.2366
FAS	11.059	11.7426	10.9612	11.5934	11.594	13.2202	13.2309	13.4702	13.4896	13.4391
