# Supplementary material for: Multiomic analysis of human kidney disease identifies a tractable inflammatory and pro-fibrotic tubular cell phenotype
Source: Nat Commun. 2025 May 22;16:4745. doi: 10.1038/s41467-025-59997-4 (PMC12095627; doi:10.1038/s41467-025-59997-4)
Supplement: Supplementary file 6 — Source Data [file 41467_2025_59997_MOESM6_ESM.zip › Source Data/Figure3.xlsx]

## Sheet: Figure 3a
x	y	Group
8996	83327	Border Region
8345	83206	Border Region
8940	82792	PT
7914	81140	Myeloid Cell
7484	81120	Myeloid Cell
5780	81127	Myeloid Cell
6097	81146	PT Inflammatory
9251	81128	Non-PT Epithelia
8313	81127	Non-PT Epithelia
6931	81109	Myofibroblast
8156	81127	Non-PT Epithelia
5205	81117	Other
7113	81122	Other
8597	82821	PT Injured
8799	81129	Non-PT Epithelia
7201	81109	PT Injured
7841	81104	PT Inflammatory
5334	81126	Myeloid Cell
6611	81113	Myeloid Cell
7402	81104	PT Injured
5478	81121	Non-PT Epithelia
6507	81123	Other
5523	81099	Myofibroblast
6710	81110	Myeloid Cell
7515	82815	Other
5654	81113	Myofibroblast
5697	81088	Myofibroblast
7004	81098	Other
5093	81074	Non-PT Epithelia
8902	81104	Myeloid Cell
6094	81093	PT Inflammatory
5807	81089	Myofibroblast
5453	81091	Non-PT Epithelia
8747	81073	Non-PT Epithelia
5367	81093	Myofibroblast
6555	82813	Border Region
6290	81076	Other
6487	81089	Myofibroblast
6878	81102	Myofibroblast
7142	81078	Other
7310	81085	PT
8442	81081	Non-PT Epithelia
9012	81059	Myeloid Cell
7456	81057	PT Injured
7626	81053	PT Injured
5484	81058	Myeloid Cell
6297	82806	Border Region
5413	81062	Other
6004	81057	Other
6880	81048	Myofibroblast
7365	81048	Myeloid Cell
6561	81047	PT Injured
6744	81049	Myeloid Cell
8904	81032	Myofibroblast
5722	81033	Myeloid Cell
6186	81046	PT Inflammatory
7799	81018	PT Inflammatory
5449	82803	Border Region
8756	81004	Non-PT Epithelia
5344	81028	Myeloid Cell
5179	81035	PT Injured
5813	81027	Myofibroblast
6078	81027	Other
6702	81037	Other
7530	81043	Myeloid Cell
8388	81027	Other
5240	81009	Other
7200	81025	Other
5976	82803	Border Region
7294	81023	Other
7405	81016	Myeloid Cell
5440	81002	Other
6811	80992	Other
5146	81004	Other
5522	81008	Other
5281	81005	Other
7516	80990	Other
5051	80994	Non-PT Epithelia
6210	80993	PT Inflammatory
6147	82810	Border Region
6625	80987	Myeloid Cell
6572	80986	Other
6695	80992	Myofibroblast
9023	80984	Myeloid Cell
5747	81002	Other
7585	80985	PT Inflammatory
6506	80993	Myofibroblast
6002	80978	Other
5462	80978	Myofibroblast
6128	80988	PT Inflammatory
8444	82810	Other
5758	80980	Myeloid Cell
5366	80973	Other
5098	80975	Non-PT Epithelia
5826	80964	Other
6303	80958	Other
6721	80956	Other
6056	80958	Myeloid Cell
7401	80961	Myeloid Cell
9181	80929	Non-PT Epithelia
9079	80942	Myofibroblast
7018	82785	Border Region
5320	80944	Other
7537	80940	PT Inflammatory
8923	80952	PT Inflammatory
6407	80943	Myofibroblast
7937	80951	PT Injured
5706	80945	PT Injured
5260	80935	Other
5601	80947	Other
5669	80932	Other
7849	80928	Myeloid Cell
8470	83180	Border Region
7095	82806	Border Region
5056	80918	Myofibroblast
5754	80924	Other
5874	80929	Other
7723	80928	PT Injured
8378	80915	PT Injured
9034	80917	PT Injured
8431	80921	PT Inflammatory
5821	80901	Other
6227	80917	Other
6657	80916	Myofibroblast
6691	82797	Border Region
6400	80894	Other
5363	80905	PT Inflammatory
5575	80907	Other
5626	80902	Other
6344	80881	Myeloid Cell
5437	80901	PT Inflammatory
8488	80904	PT Inflammatory
6309	80887	Other
5968	80877	Other
6081	80899	Myeloid Cell
8639	82781	PT Injured
9102	80886	Myeloid Cell
8858	80877	Other
6475	80893	Other
7637	80880	PT Injured
8029	80879	Myofibroblast
7842	80871	Myofibroblast
7094	80867	PT Injured
5187	80871	Other
9237	80855	Non-PT Epithelia
6773	80871	Other
5302	82766	Border Region
7555	80864	PT Injured
5284	80860	PT Inflammatory
5481	80864	PT Inflammatory
5886	80870	Myeloid Cell
6017	80857	Myeloid Cell
9070	80855	Other
6623	80867	Other
7281	80870	Other
5348	80862	PT Inflammatory
5676	80869	PT Inflammatory
6383	82804	Border Region
9164	80844	Non-PT Epithelia
7692	80856	PT Injured
9028	80849	Other
5763	80848	PT Inflammatory
6187	80857	Other
8374	80833	PT Inflammatory
8754	80840	Myofibroblast
8169	80840	Myeloid Cell
5455	80835	PT Inflammatory
6083	80828	Other
7882	82800	Other
5412	80831	PT Inflammatory
5867	80832	Myeloid Cell
5313	80821	PT Inflammatory
7013	80814	PT Injured
5626	80825	PT Inflammatory
5802	80809	PT Inflammatory
7594	80807	PT Injured
6714	80824	Other
7228	80828	PT Injured
5385	80817	PT Injured
7567	82784	Myofibroblast
6164	80804	Other
5686	80806	PT Inflammatory
5339	80797	PT Inflammatory
5493	80798	Other
7941	80806	PT Injured
5591	80798	Myeloid Cell
5263	80778	PT Injured
5731	80779	PT Inflammatory
7998	80757	Non-PT Epithelia
6014	80769	Myeloid Cell
6446	82769	Border Region
7807	80781	Myeloid Cell
5863	80773	Other
8286	80774	Other
8933	80760	Myeloid Cell
6671	80786	Myofibroblast
5933	80780	PT Inflammatory
7223	80757	PT Injured
8492	80768	PT Inflammatory
5386	80744	Myofibroblast
9151	80761	Myeloid Cell
7379	82769	PT Injured
5308	80762	Other
7325	80767	Other
5894	80743	Other
5211	80762	Other
9075	80761	Myofibroblast
7866	80742	Myofibroblast
5579	80747	Myofibroblast
6654	80742	Other
6707	80740	Other
7422	80750	Other
7656	82793	Other
8357	80743	PT Injured
6184	80745	Other
6754	80734	Other
5972	80735	Other
7693	80726	Other
8321	80726	Myeloid Cell
9054	80705	Other
7176	80722	PT Injured
6111	80720	Other
5614	80720	Other
8650	83172	Border Region
8347	82785	Myofibroblast
8483	80717	PT
5232	80711	Other
9247	80680	PT Injured
7436	80704	Other
5769	80717	Other
8207	80715	Other
5097	80716	Other
6205	80701	Other
5323	80694	Other
5658	80706	Other
8168	82769	PT Inflammatory
7778	80701	Myofibroblast
9120	80685	Myeloid Cell
5857	80703	Other
7259	80691	Other
6804	80700	Other
8704	80687	Other
8807	80677	PT Injured
8881	80686	PT Injured
5112	80658	Myofibroblast
5889	80673	Other
7995	82794	PT Injured
8952	80649	PT Injured
5825	80661	Other
7751	80659	Other
5584	80658	Myofibroblast
5777	80650	Other
7888	80635	Non-PT Epithelia
6068	80670	Other
8655	80665	Myofibroblast
5255	80654	Myeloid Cell
8004	80624	Non-PT Epithelia
5585	82778	Border Region
6186	80656	Other
7220	80655	Myeloid Cell
7300	80637	Myeloid Cell
7567	80658	Other
8780	80651	PT Injured
7376	80648	Myeloid Cell
8870	80621	PT Injured
5708	80641	Myofibroblast
7601	80638	Other
5926	80639	Other
7806	82779	Other
6895	80631	Other
8288	80633	Non-PT Epithelia
6822	80628	Myeloid Cell
8122	80633	Non-PT Epithelia
8200	80600	Non-PT Epithelia
5541	80623	Myofibroblast
6385	80629	Other
6074	80599	Other
5047	80623	Other
6426	80609	Other
5050	82779	Border Region
6010	80606	Other
5736	80603	PT Injured
8795	80602	PT Injured
9239	80576	Myofibroblast
8302	80566	Non-PT Epithelia
9122	80579	Other
9043	80580	Myofibroblast
5657	80586	Other
7428	80581	PT Injured
5058	80585	Other
5101	82776	Border Region
6379	80571	Other
7554	80573	Other
7363	80566	PT Injured
6819	80574	Other
7956	80553	Non-PT Epithelia
6251	80579	Other
5891	80565	Other
5766	80569	Other
5087	80546	Other
8935	80543	PT Injured
6880	82767	Border Region
5530	80559	Myeloid Cell
5578	80562	Myeloid Cell
6001	80543	Other
8769	80534	Other
8825	80529	PT Injured
6299	80549	Other
6975	80546	Myeloid Cell
6896	80533	PT Injured
5599	80538	Other
6125	80521	Other
5667	82768	Border Region
7457	80542	PT Injured
5836	80525	Other
6839	80527	PT Injured
7025	80525	Myeloid Cell
8724	80516	Myeloid Cell
5481	80516	Myeloid Cell
6473	80503	Other
8357	80491	Non-PT Epithelia
5523	80483	Other
6949	80500	PT Injured
6067	82768	Border Region
7309	80503	PT Injured
7894	80499	PT Injured
5724	80496	Other
7476	80495	PT Injured
6712	80504	Other
7185	80484	Myofibroblast
5911	80493	Other
6835	80477	PT Injured
8567	80477	PT Injured
8894	80489	Myeloid Cell
7867	83169	Border Region
6339	82784	Border Region
5063	80474	Myeloid Cell
8496	80479	PT Injured
5790	80466	Other
5429	80478	Other
7008	80462	PT Injured
5115	80468	Other
5041	80460	Myeloid Cell
6227	80453	Other
7803	80462	Myeloid Cell
6768	80450	Other
7966	82750	PT Injured
9012	80449	Other
8339	80410	Non-PT Epithelia
8489	80427	PT Injured
8854	80451	Myeloid Cell
9197	80454	Myofibroblast
8625	80448	PT Injured
5168	80430	Other
7379	80432	PT Injured
7473	80417	PT Injured
5401	80428	Other
7169	82756	PT Injured
5583	80431	Other
5912	80421	Other
6689	80427	Myeloid Cell
7695	80425	PT Injured
5986	80437	Other
6062	80423	Other
7313	80425	Myeloid Cell
9225	80405	PT Injured
5409	80406	Other
6957	80408	PT Injured
6155	82746	Border Region
5469	80409	Other
7047	80429	PT Injured
5080	80406	Other
9059	80412	Myofibroblast
5653	80413	Other
5221	80390	Myofibroblast
6150	80395	Other
6811	80409	Other
6893	80409	PT Injured
7765	80388	PT Injured
7892	82752	Myeloid Cell
5878	80397	Other
7442	80391	PT Injured
8636	80389	PT Injured
7131	80397	Myeloid Cell
7682	80381	PT Injured
7911	80395	Myeloid Cell
5773	80375	Other
5973	80374	Other
9142	80370	PT Injured
5613	80381	Other
8502	82747	PT Injured
7613	80378	PT Injured
8169	80346	Non-PT Epithelia
6205	80380	Other
7856	80362	PT Injured
7046	80364	PT Injured
5500	80365	Myofibroblast
5300	80370	Other
9063	80348	Myofibroblast
6027	80345	Other
8982	80349	Myofibroblast
6520	82731	Border Region
5464	80330	Other
7655	80325	PT Injured
7546	80336	Other
9208	80322	PT Injured
5325	80335	Myeloid Cell
5407	80341	Other
6475	80331	Other
7323	80337	Other
9015	80325	Myofibroblast
6540	80340	Other
5150	82747	Border Region
8664	80326	PT Injured
8749	80318	Other
5267	80327	Myofibroblast
5619	80326	Other
5184	80325	Other
7498	80323	Myofibroblast
8606	80332	PT Injured
5702	80309	Other
8297	80303	Other
6313	80312	Other
6585	82733	Border Region
7931	80292	PT Injured
8254	80302	Other
7461	80309	Other
5403	80304	Other
8382	80298	Other
9174	80277	PT Injured
8700	80273	PT Injured
7580	80293	Other
8601	80295	PT Injured
5760	80271	Other
8070	82746	PT Injured
5979	80273	Other
6658	80283	Other
6556	80275	Other
7422	80276	Other
9106	80267	PT Injured
5621	80268	Other
7706	80266	PT Injured
5405	80253	Myofibroblast
6517	80239	Other
6021	80245	Other
8415	83144	Border Region
5071	82706	Border Region
7644	80235	PT Injured
5838	80248	Other
8579	80237	PT Injured
8957	80248	Myeloid Cell
5565	80223	Other
6255	80228	Other
8663	80223	PT Injured
5627	80228	Other
8212	80217	Non-PT Epithelia
6178	80226	Other
7687	82748	Myeloid Cell
7317	80244	Other
6314	80230	Other
8341	80233	Non-PT Epithelia
7605	80221	Other
7716	80218	Other
8144	80222	Myofibroblast
5390	80216	Myeloid Cell
6650	80214	Other
5913	80218	Other
7309	80198	Other
5763	82729	Border Region
8099	80195	Myofibroblast
5989	80190	Other
8386	80171	Non-PT Epithelia
7839	80187	PT Injured
6155	80186	Other
7992	80188	PT Injured
8439	80190	Non-PT Epithelia
8281	80161	Non-PT Epithelia
8841	80201	Other
5399	80166	Other
6346	82718	Border Region
6579	80196	Other
7920	80183	PT Injured
8783	80184	Other
9030	80158	PT Injured
7580	80181	Other
9136	80182	Myofibroblast
5474	80148	Other
8055	80172	Myeloid Cell
8858	80161	Other
6524	80170	Other
5538	82726	Border Region
5097	80170	PT Inflammatory
5631	80159	Other
8485	80166	Other
5847	80165	Other
6993	80155	Myofibroblast
5919	80140	Other
6334	80133	Other
7150	80140	Other
9144	80143	Myeloid Cell
6912	80128	Myeloid Cell
5439	82719	Border Region
6564	80121	Other
7737	80122	Other
7791	80130	Other
6843	80128	Other
6014	80124	Other
8345	80080	Non-PT Epithelia
5710	80119	Other
6635	80117	Other
9083	80125	PT Injured
5812	80125	Other
7412	82727	PT Inflammatory
5566	80109	Other
6965	80105	Myeloid Cell
6141	80113	Other
9166	80105	Other
5075	80105	Myeloid Cell
5865	80103	Other
7825	80109	Myeloid Cell
7281	80088	PT Injured
7589	80099	PT Injured
5141	80093	PT Injured
9195	82732	PT
5198	80100	PT Inflammatory
8069	80106	Myofibroblast
8426	80092	Non-PT Epithelia
5655	80071	Other
8266	80074	Non-PT Epithelia
9044	80068	PT Injured
5970	80077	Other
6685	80070	Other
8210	80088	Non-PT Epithelia
7845	80078	Myeloid Cell
6251	82704	Border Region
9240	80071	Other
8087	80068	Myofibroblast
8897	80073	Other
7873	80075	PT Injured
7925	80067	Other
8953	80054	PT Injured
7789	80065	Myeloid Cell
6077	80063	Other
5378	80061	Other
5592	80040	Other
5924	82724	Border Region
6131	80044	Other
6282	80042	Other
7653	80040	PT Injured
8732	80022	Other
5788	80046	Other
6743	80041	Other
5203	80040	Other
5147	80039	PT Inflammatory
5715	80034	Other
8675	80034	Myofibroblast
8076	83162	Border Region
8273	82724	Myofibroblast
5289	80017	Other
5809	80035	Other
5887	80022	Other
8191	80027	Myofibroblast
8466	80037	Other
6025	80033	Other
6225	80022	Other
5090	80013	PT Inflammatory
6710	79996	Other
9128	80016	PT Injured
8878	82716	PT
9192	79998	Myeloid Cell
8125	80011	Myofibroblast
8280	79995	Myeloid Cell
5181	79989	PT Inflammatory
6346	79997	Other
8077	80001	Other
5366	79984	Myofibroblast
6001	79992	Other
6501	79992	Other
6884	79989	Myeloid Cell
7802	82710	Myofibroblast
8432	79997	Other
5798	79970	Other
6573	79982	Other
7742	79974	PT Injured
8646	79982	Myeloid Cell
8971	79965	PT Injured
8145	79973	Myofibroblast
5239	79972	Other
6308	79967	Other
8899	79961	Other
6663	82709	Myeloid Cell
6957	79961	Other
5720	79954	Other
6635	79964	Other
8603	79945	PT
5103	79957	PT Inflammatory
8514	79961	PT Injured
7830	79947	PT Injured
8180	79945	PT Injured
9138	79912	PT Injured
9094	79955	PT Injured
5264	82715	Border Region
8431	79920	PT
6859	79936	Other
6200	79940	Other
8009	79935	PT Injured
5177	79915	Other
6529	79922	Other
8106	79925	PT Injured
5094	79926	Other
7240	79922	Other
5821	79924	Other
7746	82716	PT Injured
9053	79908	PT Injured
9236	79908	Myofibroblast
7196	79894	Other
5248	79911	Other
7076	79908	Other
6921	79906	Other
5106	79887	PT Inflammatory
8713	79911	Myeloid Cell
5680	79892	Other
7484	79887	PT Injured
8203	82703	Other
5369	79890	Myeloid Cell
7144	79886	Other
5803	79888	Other
6234	79872	Other
6181	79870	Other
8601	79864	PT Injured
8904	79871	Myeloid Cell
8274	79868	PT Injured
6977	79868	Other
8713	79860	Other
6988	82703	Other
6638	79858	Other
5790	79848	Other
7084	79836	Other
8095	79845	PT Injured
5160	79838	PT Inflammatory
5246	79854	Myeloid Cell
6815	79851	Other
8301	79837	PT Injured
5762	79824	Other
6939	79837	Other
7593	82696	Myofibroblast
6141	79842	Other
6891	79833	Myofibroblast
5078	79822	PT Inflammatory
6084	79838	Other
7535	79815	PT Injured
8864	79832	Myeloid Cell
5140	79807	Myeloid Cell
8581	79800	PT Injured
5930	79815	Other
6180	79803	Other
8808	82688	PT Injured
6642	79801	Other
6243	79803	Other
5379	79800	Other
7241	79800	Myeloid Cell
8026	79778	PT Injured
5616	79786	Other
6816	79785	Other
5977	79782	Other
5104	79770	PT Inflammatory
5047	79772	PT Inflammatory
9220	83146	Border Region
8078	82684	Other
8809	79773	Other
8863	79768	Other
7038	79769	Other
8899	79763	Myofibroblast
8966	79775	Myofibroblast
9221	79765	Other
5857	79777	Other
6956	79769	Myofibroblast
9059	79773	Other
6728	79765	Other
6065	82689	Border Region
8641	79762	Myofibroblast
5287	79760	Other
6116	79769	Other
7644	79769	PT Injured
6168	79749	Other
5935	79728	Other
6645	79746	Other
6511	79760	Other
6023	79750	Other
7891	79743	PT Injured
6470	82685	Non-PT Epithelia
6563	79735	Other
8177	79723	PT Injured
8570	79728	PT Injured
7605	79745	PT Injured
7103	79746	Other
6076	79744	Other
7355	79749	Other
7441	79738	Other
7025	79735	Myeloid Cell
5657	79723	Other
5644	82687	Border Region
8940	79717	Other
6923	79719	Other
7183	79728	Myeloid Cell
8670	79714	Other
7811	79719	PT Injured
7958	79709	Myeloid Cell
8828	79721	Other
6495	79723	Other
6976	79705	Other
7591	79709	Other
5523	82659	Border Region
5067	79697	PT Inflammatory
6639	79669	Other
7377	79695	Myofibroblast
8511	79693	PT Inflammatory
8265	79677	PT
5124	79706	Myeloid Cell
7108	79688	Other
8984	79678	Myeloid Cell
8874	79689	Myeloid Cell
6491	79672	Other
6386	82683	Non-PT Epithelia
7018	79671	Myofibroblast
7305	79689	Myofibroblast
7762	79682	PT Injured
5820	79681	Other
9249	79657	Myofibroblast
7551	79672	Other
8726	79673	Myeloid Cell
7185	79668	Other
8619	79673	Myeloid Cell
5116	79658	Myeloid Cell
5086	82673	Border Region
8064	79670	Other
8398	79661	PT
8843	79657	Other
5706	79656	Other
7687	79656	Other
8778	79653	Myeloid Cell
5415	79654	Other
6735	79642	Other
6549	79643	Other
5967	79636	Other
6841	82681	Myofibroblast
5247	79638	Other
7240	79628	Other
5808	79620	Other
5384	79634	Myeloid Cell
7162	79615	Myofibroblast
8122	79618	Other
7776	79614	Other
6903	79618	Other
8625	79603	Other
6474	79603	Other
5291	82670	Border Region
6328	79611	Other
6697	79610	Other
8552	79610	Other
7829	79605	Other
5535	79610	Other
7030	79598	Other
7116	79596	Myofibroblast
5935	79590	Other
8481	79599	Other
6729	79584	Other
5986	82679	Border Region
8912	79584	PT Injured
5056	79591	PT Injured
5740	79590	Other
8159	79583	Other
6066	79580	Other
6241	79580	Other
8801	79575	PT Injured
5386	79576	Non-PT Epithelia
9090	79581	Other
5438	79562	Non-PT Epithelia
9142	83137	Border Region
6505	82655	Non-PT Epithelia
6004	79574	Other
8362	79582	Other
5845	79566	Other
8532	79569	Myofibroblast
8314	79558	Other
8972	79550	PT Injured
6570	79556	Non-PT Epithelia
5350	79539	Myofibroblast
5909	79545	Other
6982	79535	Other
5182	82682	Border Region
8750	79542	PT Injured
6508	79535	Other
8593	79524	Other
6307	79536	Other
7507	79544	Other
8093	79546	Myeloid Cell
9042	79543	PT Injured
8223	79540	Other
6472	79510	Non-PT Epithelia
6770	79500	Myeloid Cell
8405	82664	PT
6901	79523	Myofibroblast
7129	79526	Other
8410	79516	Other
9088	79507	Myofibroblast
6418	79504	Other
8339	79518	Other
6175	79520	Other
5941	79507	Other
6591	79519	Non-PT Epithelia
8265	79499	Myeloid Cell
8167	82673	Myofibroblast
5375	79479	Non-PT Epithelia
8937	79497	PT Injured
5687	79498	Myofibroblast
6235	79505	Other
6602	79488	Non-PT Epithelia
8494	79506	Other
8644	79505	Myeloid Cell
8813	79493	PT Injured
5797	79502	Myeloid Cell
6023	79499	Other
9043	82661	Myofibroblast
6660	79498	Non-PT Epithelia
8004	79494	PT Injured
5519	79491	Other
6114	79491	Myeloid Cell
8067	79476	PT Injured
8184	79493	PT Injured
7180	79479	Other
8770	79476	PT Injured
8868	79483	PT Injured
6168	79479	Myeloid Cell
6925	82658	Other
7385	79484	Other
6384	79468	Non-PT Epithelia
5601	79476	Other
5073	79461	Other
7523	79465	Other
8479	79454	Myeloid Cell
7228	79458	Other
7593	79451	Other
8631	79453	PT Injured
5228	79458	Other
7416	82662	PT Inflammatory
6270	79441	Myofibroblast
7972	79444	PT Injured
8171	79436	PT Injured
5466	79443	Myofibroblast
7123	79446	Other
6670	79438	Non-PT Epithelia
8756	79436	PT Injured
6051	79445	Myofibroblast
5926	79451	Myofibroblast
6614	79417	Non-PT Epithelia
5390	82673	Border Region
8960	79436	Other
5620	79435	Myeloid Cell
8237	79432	PT Injured
8690	79420	PT Injured
5043	79427	Other
5665	79412	Myeloid Cell
5815	79417	Other
6547	79378	Non-PT Epithelia
5876	79417	Myeloid Cell
5959	79397	Myeloid Cell
6171	82657	Non-PT Epithelia
7048	79419	Other
7092	79393	Other
7930	79414	Other
6722	79409	Myeloid Cell
7637	79396	Other
6367	79387	Non-PT Epithelia
6827	79394	Non-PT Epithelia
8908	79394	Myeloid Cell
6885	79389	Myeloid Cell
8205	79381	PT Injured
7518	82658	Myofibroblast
9246	79389	Myofibroblast
6770	79391	Other
8642	79374	PT Injured
8982	79389	Myofibroblast
8491	79375	Myeloid Cell
5089	79375	Myofibroblast
5541	79392	Other
5591	79390	Other
6065	79384	Non-PT Epithelia
6425	79351	Non-PT Epithelia
9062	83119	Border Region
9122	82658	PT Injured
8008	79374	PT Injured
5478	79374	PT Injured
6381	79371	Non-PT Epithelia
7491	79375	Other
6492	79381	Non-PT Epithelia
8560	79370	Other
8735	79371	PT Injured
6219	79371	Non-PT Epithelia
7132	79365	Other
6187	79352	Non-PT Epithelia
9211	82651	PT Inflammatory
7405	79359	Other
5699	79346	Myofibroblast
7577	79346	Other
5829	79348	Other
5603	79349	Other
6714	79345	Other
7032	79359	Other
8093	79354	PT Injured
7272	79344	Other
7792	79338	Other
6268	82640	Non-PT Epithelia
8830	79343	Other
8854	79324	Other
7177	79323	Other
7518	79326	Other
8517	79326	Other
6781	79310	Non-PT Epithelia
5538	79331	Other
5915	79324	Non-PT Epithelia
6868	79320	Other
6684	79296	Non-PT Epithelia
7753	82650	Myofibroblast
8215	79309	Myeloid Cell
8599	79318	PT Injured
8737	79303	PT Injured
5969	79311	Non-PT Epithelia
6922	79316	Other
7006	79308	Other
5739	79288	Myofibroblast
5826	79298	Myeloid Cell
8410	79301	Other
9013	79289	Other
6335	82626	Non-PT Epithelia
5671	79310	Myofibroblast
7618	79307	Other
5069	79299	Other
5359	79306	Other
6217	79302	Non-PT Epithelia
6847	79300	Non-PT Epithelia
8329	79278	Myofibroblast
6042	79282	Non-PT Epithelia
7428	79287	Other
9242	79292	Non-PT Epithelia
7829	82653	Other
6779	79263	Non-PT Epithelia
8057	79282	Myeloid Cell
6591	79279	Myofibroblast
6944	79278	Other
8107	79277	Myeloid Cell
6215	79272	Non-PT Epithelia
8490	79271	Other
9199	79274	Non-PT Epithelia
6545	79277	Myeloid Cell
8574	79256	PT Injured
5461	82631	Border Region
6619	79278	Other
5672	79246	Myofibroblast
8710	79269	PT Injured
8882	79274	Other
6331	79261	Other
8239	79255	Myofibroblast
5989	79246	Non-PT Epithelia
5905	79260	Non-PT Epithelia
6149	79250	Non-PT Epithelia
8444	79259	Other
5769	82651	Border Region
6489	79260	Myofibroblast
7644	79244	Other
5628	79242	Other
7915	79240	Other
6655	79241	Non-PT Epithelia
5551	79244	Other
6842	79244	Other
6900	79239	Other
8622	79234	PT Injured
5709	79243	Other
6573	82649	Non-PT Epithelia
7021	79230	Other
9231	79222	Non-PT Epithelia
7748	79224	Other
9158	79229	Non-PT Epithelia
6583	79227	Myeloid Cell
7437	79211	Other
8502	79222	PT Injured
8855	79228	Myofibroblast
5455	79223	Other
6635	79211	Non-PT Epithelia
6632	82645	Myeloid Cell
8352	79216	Other
6526	79224	Other
5179	79215	Myeloid Cell
6225	79213	Non-PT Epithelia
6015	79200	Non-PT Epithelia
6345	79209	Other
7358	79215	Other
7688	79199	Other
8696	79197	PT Injured
8769	79203	PT Injured
7283	83119	Border Region
5328	82657	Border Region
8937	79206	Other
5093	79209	Myofibroblast
6472	79207	Myofibroblast
6423	79205	Myofibroblast
6575	79182	Myeloid Cell
5692	79191	Myeloid Cell
8186	79203	Myeloid Cell
6828	79187	Other
5741	79190	Other
7080	79193	Other
7177	82632	PT Injured
8861	79197	Other
5052	79198	PT Injured
6762	79183	Non-PT Epithelia
8320	79198	Myofibroblast
8412	79204	PT Injured
6154	79188	Myeloid Cell
7215	79194	Other
5427	79183	Myeloid Cell
5597	79186	Other
5779	79175	Other
5170	82640	Border Region
6506	79152	Other
7274	79181	Other
9239	79160	Non-PT Epithelia
6096	79184	Other
6966	79170	Other
6041	79177	Myeloid Cell
5458	79159	Myofibroblast
5648	79148	Other
8428	79174	Other
7545	79163	Other
8750	82637	PT Injured
5852	79161	Other
7464	79166	Other
7654	79152	Other
8381	79158	Other
8476	79160	Other
6600	79160	Non-PT Epithelia
7598	79151	Other
8326	79156	Other
8229	79149	Myofibroblast
7268	79138	Other
6414	82637	Non-PT Epithelia
8723	79138	PT Injured
8865	79142	Other
6435	79139	Other
6598	79134	Non-PT Epithelia
6672	79139	Non-PT Epithelia
6727	79138	Non-PT Epithelia
7213	79133	Other
8078	79146	Myeloid Cell
8313	79137	Other
9208	79136	Non-PT Epithelia
6090	82640	PT Injured
7145	79135	Other
5898	79131	Other
6765	79126	Non-PT Epithelia
8421	79124	Myeloid Cell
5365	79131	Other
7932	79131	Other
5789	79122	Myofibroblast
7051	79130	Other
5069	79129	Myeloid Cell
5419	79124	Other
5405	82627	Border Region
6886	79127	Other
7723	79127	Other
8011	79127	Myofibroblast
6940	79125	Other
9079	79125	Myofibroblast
6997	79122	Other
8103	79121	Other
7444	79118	Other
8645	79120	PT Inflammatory
7697	82627	Myofibroblast
5251	82623	Border Region
5930	82628	Border Region
9073	83327	Border Region
8264	83107	Border Region
6011	82592	Myofibroblast
7792	82625	Myofibroblast
5196	82614	Border Region
5044	82605	Border Region
8504	82608	PT Injured
8605	82606	PT Injured
8298	82623	PT Inflammatory
5092	82590	Border Region
5342	82600	Border Region
7239	82599	PT Injured
8352	83121	Border Region
7418	82596	PT Inflammatory
7911	82597	Other
5669	82594	Border Region
6724	82608	Myofibroblast
7542	82588	Myofibroblast
7783	82589	Myofibroblast
7958	82596	Other
8387	82591	PT Injured
6174	82589	Non-PT Epithelia
6422	82583	Non-PT Epithelia
8713	83130	Border Region
5774	82579	Other
5835	82594	Other
7308	82597	PT Inflammatory
9000	82578	Myofibroblast
5949	82582	Myofibroblast
7993	82583	Myeloid Cell
5419	82585	Border Region
8248	82568	PT
6588	82567	Myofibroblast
6082	82580	Non-PT Epithelia
8161	83124	Border Region
6270	82552	Myeloid Cell
7452	82564	PT Inflammatory
7564	82557	Myofibroblast
9073	82556	PT
5918	82562	Myofibroblast
8318	82563	PT Inflammatory
8465	82546	Other
7756	82538	Myofibroblast
5192	82557	Border Region
8717	82553	Myeloid Cell
7914	83118	Border Region
8946	82540	Myeloid Cell
5881	82550	Other
5256	82560	Border Region
7347	82550	PT Inflammatory
8421	82543	PT Injured
5539	82548	Other
7278	82525	PT Inflammatory
7621	82540	Myeloid Cell
6182	82538	Myofibroblast
8660	82542	Myofibroblast
7985	83119	Border Region
5740	82539	Myofibroblast
5287	82529	Other
5616	82532	Myofibroblast
5827	82534	Other
6419	82534	Myofibroblast
5136	82540	Border Region
6071	82525	Non-PT Epithelia
8813	82538	PT Injured
5424	82530	Other
6705	82528	Other
7656	83100	Border Region
8378	82502	PT Injured
5059	82516	Border Region
6989	82528	Other
8523	82513	Myeloid Cell
7477	82492	PT Injured
8578	82510	Other
5524	82502	Myofibroblast
6502	82505	Myofibroblast
8009	82508	Myeloid Cell
5196	82503	Myeloid Cell
7218	83089	Border Region
5343	82508	Other
6220	82496	Myeloid Cell
6559	82490	Myeloid Cell
5660	82495	Other
8858	82487	PT Injured
5117	82492	Myofibroblast
5799	82500	Myeloid Cell
7727	82493	Myeloid Cell
7931	82509	Other
6960	82485	Myeloid Cell
9016	83049	Non-PT Epithelia
7590	82485	PT Inflammatory
7327	82476	PT Injured
8432	82482	PT Injured
6838	82488	PT Inflammatory
6910	82487	PT Inflammatory
6154	82458	Myofibroblast
7828	82489	Other
8787	82454	PT Injured
5393	82471	Myofibroblast
5733	82476	Myeloid Cell
8447	83083	Border Region
5476	82470	Other
6006	82469	Myeloid Cell
7919	82470	Myofibroblast
5226	82467	Other
5780	82471	Other
5053	82458	Other
5589	82445	Other
6720	82454	PT Inflammatory
7663	82464	Myeloid Cell
6873	82441	PT Inflammatory
8807	83293	Border Region
9244	83070	Non-PT Epithelia
8313	82467	PT Inflammatory
6650	82436	PT Inflammatory
5828	82441	Other
8681	82435	Other
8023	82432	PT Injured
5703	82453	Myeloid Cell
6076	82441	Other
7290	82434	Myeloid Cell
5299	82426	Myeloid Cell
5879	82441	Myeloid Cell
8165	83064	Border Region
7810	82438	Myofibroblast
8387	82434	PT Inflammatory
7689	82429	Other
5148	82420	PT Injured
5899	82420	Other
6263	82430	Myeloid Cell
9234	82418	PT Inflammatory
8327	82415	PT Injured
9033	82427	Other
5626	82417	Other
8337	83057	Border Region
7842	82426	Myofibroblast
5061	82409	Myeloid Cell
8573	82419	Other
5436	82412	Myofibroblast
5767	82421	Other
6021	82403	Myofibroblast
6531	82412	PT Inflammatory
6936	82402	PT Inflammatory
8228	82411	PT Injured
6713	82412	PT Inflammatory
8486	83057	Border Region
5525	82416	Other
8745	82415	Other
8858	82408	PT Injured
9140	82413	PT Injured
6315	82416	PT Inflammatory
8051	82396	PT Inflammatory
5644	82402	Other
5707	82401	Other
5229	82383	PT Inflammatory
5379	82406	Other
6977	83061	Border Region
5807	82386	Other
6234	82392	Other
7475	82393	Other
9023	82391	Myofibroblast
8981	82384	Myeloid Cell
6608	82386	PT Inflammatory
7884	82368	Myeloid Cell
7196	82383	PT Injured
5123	82362	PT Inflammatory
5732	82369	Myofibroblast
8594	83047	Border Region
6143	82377	Myofibroblast
6194	82382	Myeloid Cell
7931	82365	Myeloid Cell
8731	82382	Other
8427	82366	Other
6315	82360	Other
5164	82348	PT Inflammatory
5532	82363	Other
6827	82372	PT Inflammatory
6892	82340	PT Inflammatory
9127	83049	Non-PT Epithelia
5484	82352	Other
5942	82353	Other
6551	82350	PT Inflammatory
7683	82338	Myofibroblast
7824	82359	Myofibroblast
5653	82334	Myofibroblast
8730	82337	Myofibroblast
5402	82349	Other
6212	82333	Myeloid Cell
8856	82332	Other
9232	83028	Non-PT Epithelia
6025	82336	Myeloid Cell
8787	82333	Myeloid Cell
8036	82335	PT Injured
8243	82336	Myeloid Cell
7098	82338	Myeloid Cell
6373	82336	Other
6613	82325	PT Inflammatory
5609	82313	Other
5205	82327	PT Inflammatory
5295	82317	Myeloid Cell
7861	83013	Border Region
7973	82325	Other
6286	82320	Myeloid Cell
6474	82327	Myofibroblast
8949	82314	Other
6680	82321	PT Inflammatory
7353	82305	Non-PT Epithelia
8354	82329	Other
6802	82314	PT Inflammatory
8647	82302	PT
9180	82309	Non-PT Epithelia
7798	83010	Border Region
6093	82313	Other
5063	82286	Other
5562	82309	Myofibroblast
7439	82300	Non-PT Epithelia
9060	82288	Non-PT Epithelia
8555	82297	PT Injured
6420	82310	Other
7520	82296	Non-PT Epithelia
5974	82303	Other
5405	82304	Other
8388	83267	Border Region
7922	83008	Border Region
7084	82299	Other
5212	82286	PT Inflammatory
6994	82279	Myofibroblast
8399	82291	Other
5148	82280	Myeloid Cell
7818	82284	Myofibroblast
6508	82275	Myofibroblast
5476	82282	Myofibroblast
7246	82278	Non-PT Epithelia
7997	82284	Myeloid Cell
9177	83005	Non-PT Epithelia
7560	82234	Non-PT Epithelia
8306	82283	Myofibroblast
8857	82265	Myofibroblast
5427	82262	Other
6020	82268	Myofibroblast
5341	82259	Other
5546	82255	Myofibroblast
7598	82264	Myeloid Cell
5286	82265	Myeloid Cell
5829	82270	PT Injured
8517	82978	PT
6070	82247	Other
6559	82241	Other
6145	82245	Myofibroblast
6804	82227	PT Inflammatory
5685	82239	PT Inflammatory
6677	82238	PT Inflammatory
8009	82237	Other
8688	82240	PT Injured
5761	82260	PT Inflammatory
7736	82246	Other
8710	82984	PT Inflammatory
7929	82236	Myeloid Cell
7092	82239	Myofibroblast
6332	82247	PT Inflammatory
8504	82230	PT Inflammatory
8795	82235	Myeloid Cell
6730	82225	PT Inflammatory
5604	82211	Other
5267	82240	Myofibroblast
5377	82225	Myofibroblast
5837	82230	PT Inflammatory
9236	82967	Non-PT Epithelia
6447	82231	Myeloid Cell
8350	82225	Other
8879	82223	Other
6389	82222	PT Inflammatory
7667	82214	Myofibroblast
5162	82223	Myeloid Cell
8980	82204	PT Injured
5944	82210	Myeloid Cell
5086	82208	PT Injured
7200	82223	Myeloid Cell
6879	82981	Border Region
5747	82214	PT Inflammatory
6169	82214	Myeloid Cell
5242	82219	Other
6614	82207	Myofibroblast
6957	82211	Other
6073	82186	Myofibroblast
8579	82186	PT Injured
7386	82188	Non-PT Epithelia
6311	82188	Myofibroblast
7002	82201	Other
7158	82977	Border Region
8048	82196	PT Inflammatory
7066	82189	Myofibroblast
7749	82182	Myofibroblast
8418	82193	PT Injured
6502	82197	Myeloid Cell
7172	82195	Other
5440	82179	Myeloid Cell
6425	82156	Myeloid Cell
8682	82158	PT Injured
7655	82165	Myofibroblast
7323	82973	Border Region
5320	82157	Other
5246	82174	PT Injured
5061	82148	Other
5199	82174	Other
6519	82155	Myeloid Cell
6598	82139	Myeloid Cell
5148	82159	Other
6919	82164	Myeloid Cell
8887	82160	Other
6396	82135	Myeloid Cell
7498	82956	Border Region
5841	82167	Other
8932	82120	Non-PT Epithelia
7572	82127	Non-PT Epithelia
8723	82144	Other
5399	82135	Other
6215	82156	Other
8062	82139	PT Injured
7481	82135	Non-PT Epithelia
8835	82143	Myofibroblast
6107	82143	Myofibroblast
8342	82959	Myeloid Cell
8295	82133	Myofibroblast
5773	82135	Other
5248	82133	Other
6141	82129	PT Injured
7156	82130	Non-PT Epithelia
7282	82128	Non-PT Epithelia
8384	82136	Myofibroblast
5917	82126	Other
7048	82108	PT Injured
5191	82132	PT Injured
8297	83283	Border Region
8388	82950	Myofibroblast
6681	82126	Other
5838	82122	Other
9008	82126	Non-PT Epithelia
6499	82113	Other
6957	82131	Non-PT Epithelia
6982	82110	PT Inflammatory
8127	82094	PT Injured
6009	82120	Other
5619	82112	Other
8460	82105	PT Injured
6745	82950	Border Region
5131	82099	Other
8201	82111	Other
6225	82102	Myofibroblast
7341	82091	Non-PT Epithelia
6741	82095	Other
5191	82087	Other
6364	82099	Other
7438	82099	Non-PT Epithelia
8041	82079	PT Inflammatory
6890	82076	Non-PT Epithelia
8206	82953	Border Region
7885	82086	Myeloid Cell
6190	82081	Other
5247	82075	Other
5755	82082	Other
5915	82079	Other
8885	82072	Other
6475	82077	PT Inflammatory
7377	82047	Non-PT Epithelia
5304	82076	Other
6761	82058	Myofibroblast
9177	82950	Non-PT Epithelia
7734	82070	Other
7809	82081	Other
6435	82058	Myofibroblast
6670	82067	Other
8687	82051	PT Inflammatory
5999	82056	Other
8784	82062	Myofibroblast
5806	82068	Other
7505	82069	Myofibroblast
5704	82054	Other
6601	82948	Border Region
5525	82047	PT Inflammatory
7470	82049	Other
6350	82046	Myeloid Cell
6127	82020	Myofibroblast
6079	82033	Myeloid Cell
6913	82035	Non-PT Epithelia
8176	82032	Myeloid Cell
5571	82026	PT Inflammatory
8448	82035	PT Inflammatory
5883	82038	Myeloid Cell
7823	82931	Border Region
8617	82029	PT Injured
9237	82024	Non-PT Epithelia
7115	82003	Non-PT Epithelia
5082	82014	Myofibroblast
6279	81990	Non-PT Epithelia
5375	82028	Other
5925	82004	Other
8053	82010	PT Injured
5796	82008	Other
8770	82007	Myofibroblast
6170	82941	Border Region
6365	81999	Other
7494	82001	Other
5202	82007	Myofibroblast
6953	81993	PT Inflammatory
6189	81986	PT Injured
8721	81981	Myeloid Cell
6540	81988	Other
6797	81992	Myofibroblast
7420	81967	Non-PT Epithelia
6755	81988	PT Injured
9081	82921	Myofibroblast
6601	81990	Other
5346	81977	Other
6880	81981	Myeloid Cell
5136	81972	Other
8452	81965	PT
8828	81961	Other
9230	81948	Non-PT Epithelia
5559	81957	PT Inflammatory
7907	81972	Myofibroblast
8586	81956	PT Injured
8109	82925	Myofibroblast
5901	81955	Other
8773	81948	Other
5214	81953	Other
6418	81957	Myofibroblast
6937	81941	Other
7793	81956	Other
6646	81946	PT Injured
6742	81935	Non-PT Epithelia
6868	81941	Myeloid Cell
5091	81935	Other
6957	82927	Border Region
6147	81900	Non-PT Epithelia
6234	81911	Non-PT Epithelia
7623	81934	Other
6339	81918	Myofibroblast
7520	81924	Myofibroblast
6545	81938	PT Injured
6570	81909	Non-PT Epithelia
6823	81903	Non-PT Epithelia
5241	81919	Myeloid Cell
5751	81921	Myeloid Cell
9151	83257	Border Region
7095	82921	Border Region
6992	81900	PT Inflammatory
5333	81917	Other
7898	81911	PT Injured
8127	81917	Myeloid Cell
7391	81903	Non-PT Epithelia
7723	81891	Myofibroblast
9172	81895	Non-PT Epithelia
5293	81913	Myofibroblast
8536	81894	PT Inflammatory
7814	81893	Other
6878	82918	Border Region
7844	81905	Myeloid Cell
6021	81902	Other
5179	81873	Other
6515	81871	Non-PT Epithelia
7116	81856	Non-PT Epithelia
7345	81864	Non-PT Epithelia
6891	81893	Other
5798	81868	Myofibroblast
7232	81851	Non-PT Epithelia
8647	81861	Myeloid Cell
7168	82919	Border Region
5308	81856	Other
6967	81861	Myeloid Cell
8212	81863	Other
9256	81864	Myofibroblast
5059	81869	Myeloid Cell
7637	81867	Myofibroblast
6891	81853	Non-PT Epithelia
7688	81856	Myeloid Cell
5101	81838	PT Inflammatory
5825	81833	Myofibroblast
6099	82921	Border Region
8102	81840	Non-PT Epithelia
5606	81856	Myofibroblast
5713	81849	Myofibroblast
5962	81858	Myofibroblast
9087	81825	Non-PT Epithelia
8723	81841	Myofibroblast
5911	81837	Other
9164	81814	Non-PT Epithelia
5442	81838	Other
6498	81811	Non-PT Epithelia
8714	82914	Other
5054	81809	PT Inflammatory
8483	81813	Myofibroblast
5477	81819	Myofibroblast
6164	81815	Myofibroblast
7023	81805	Other
5652	81798	Myofibroblast
7625	81815	Other
8912	81794	Non-PT Epithelia
5405	81800	Myofibroblast
6853	81796	Non-PT Epithelia
6048	82926	Border Region
6915	81808	Non-PT Epithelia
8153	81805	Non-PT Epithelia
8185	81770	Non-PT Epithelia
7767	81808	Other
7344	81798	Non-PT Epithelia
8055	81781	Non-PT Epithelia
5874	81787	Other
9123	81788	Non-PT Epithelia
5536	81800	Myofibroblast
7150	81794	PT Injured
6228	82926	Border Region
8556	81788	Myeloid Cell
9003	81786	Non-PT Epithelia
9210	81786	Myeloid Cell
5948	81782	Myofibroblast
7690	81772	Other
6947	81791	Non-PT Epithelia
6005	81777	Myofibroblast
6069	81780	Other
7525	81780	Other
9065	81756	Non-PT Epithelia
8953	82914	Myeloid Cell
8811	81762	Other
5524	81747	Myofibroblast
9245	81755	Other
5180	81769	Other
6517	81753	Non-PT Epithelia
8650	81768	Other
6403	81758	Other
7928	81751	Myofibroblast
5460	81750	Myeloid Cell
6092	81755	Myofibroblast
9167	82915	Myeloid Cell
6349	81749	Myofibroblast
6872	81736	Non-PT Epithelia
8759	81733	Non-PT Epithelia
6729	81736	Non-PT Epithelia
8272	81747	Myofibroblast
6957	81740	PT Injured
9002	81745	Non-PT Epithelia
6581	81720	Non-PT Epithelia
8679	81733	Non-PT Epithelia
5100	81729	Myofibroblast
8007	82915	Myofibroblast
5298	81741	Non-PT Epithelia
5043	81732	Other
7457	81741	Other
5567	81721	Myofibroblast
9005	81712	Myeloid Cell
8539	81715	Myeloid Cell
5376	81694	Non-PT Epithelia
6807	81721	Non-PT Epithelia
5751	81719	Myofibroblast
6266	81718	Myeloid Cell
8262	83248	Border Region
8553	82912	Other
7950	81688	Non-PT Epithelia
9101	81718	PT Injured
7274	81710	Other
5200	81699	Myeloid Cell
8454	81714	Other
7426	81692	PT Inflammatory
8651	81670	Non-PT Epithelia
6938	81681	Other
6872	81675	Non-PT Epithelia
7513	81691	PT Inflammatory
8621	82916	Myofibroblast
5125	81681	Myeloid Cell
6654	81685	Non-PT Epithelia
7302	81646	PT Inflammatory
7824	81651	PT Injured
8285	81663	Non-PT Epithelia
8570	81683	Other
8881	81675	PT Injured
6748	81671	Non-PT Epithelia
6993	81679	Myeloid Cell
7070	81683	Other
6316	82887	Border Region
8407	81676	Non-PT Epithelia
8730	81641	Non-PT Epithelia
7553	81667	Non-PT Epithelia
5846	81654	Myeloid Cell
5276	81663	Non-PT Epithelia
7161	81664	Myofibroblast
5498	81647	Myofibroblast
5789	81666	Other
6585	81663	Non-PT Epithelia
6800	81637	Non-PT Epithelia
9011	82885	Other
5898	81669	Other
8466	81659	Non-PT Epithelia
6296	81656	Myofibroblast
5694	81651	Other
7613	81642	Non-PT Epithelia
8786	81640	Myeloid Cell
8966	81631	Myofibroblast
9101	81651	Myofibroblast
8807	81629	Myeloid Cell
6690	81642	Non-PT Epithelia
8503	82889	Other
5078	81647	Myofibroblast
6522	81640	Myeloid Cell
7021	81616	Other
5263	81622	Myofibroblast
9168	81637	PT Inflammatory
5191	81636	Other
8881	81622	PT Injured
5380	81629	Other
5764	81620	Myofibroblast
6924	81608	Myeloid Cell
6037	82867	Border Region
7922	81608	Non-PT Epithelia
5453	81599	Myeloid Cell
8489	81603	Non-PT Epithelia
5902	81610	Myofibroblast
6367	81619	Myeloid Cell
6440	81627	Myofibroblast
7626	81567	Non-PT Epithelia
5054	81581	Non-PT Epithelia
5135	81591	Other
5218	81600	Other
6877	82867	Border Region
7053	81589	Non-PT Epithelia
6030	81603	PT Inflammatory
6499	81588	Myofibroblast
5606	81599	PT Inflammatory
7547	81585	Non-PT Epithelia
8557	81569	Non-PT Epithelia
6111	81584	PT Inflammatory
6881	81571	Non-PT Epithelia
5791	81590	Myeloid Cell
8845	81573	Other
7393	82880	Border Region
5848	81580	Other
6431	81572	Other
6693	81546	Other
5386	81561	Other
6186	81556	PT Inflammatory
5562	81563	PT Inflammatory
6363	81562	Myofibroblast
7849	81551	Non-PT Epithelia
5936	81561	Other
7922	81535	Non-PT Epithelia
9226	82858	PT Injured
5965	81545	Myeloid Cell
5210	81536	Myeloid Cell
5264	81511	PT Injured
6031	81558	PT Inflammatory
6746	81525	Non-PT Epithelia
5657	81556	Other
8730	81541	Myofibroblast
5875	81537	Myeloid Cell
6622	81541	Myeloid Cell
5794	81525	Other
8659	82864	Myofibroblast
6790	81544	Other
5120	81523	Non-PT Epithelia
5705	81507	Myofibroblast
6102	81528	PT Inflammatory
6414	81526	Other
7741	81531	Myofibroblast
8610	81517	Non-PT Epithelia
5360	81508	Other
6260	81517	PT Inflammatory
7049	81503	Non-PT Epithelia
9249	83221	Border Region
6194	82849	Border Region
7609	81514	Non-PT Epithelia
6019	81511	PT Inflammatory
8504	81495	Non-PT Epithelia
7558	81506	Non-PT Epithelia
5537	81513	PT Inflammatory
8892	81505	Myofibroblast
9020	81508	Other
8352	81465	Non-PT Epithelia
5576	81486	PT Inflammatory
6430	81496	Other
8596	82868	Other
5638	81494	Myeloid Cell
5456	81482	PT Inflammatory
7329	81487	Non-PT Epithelia
7670	81493	Non-PT Epithelia
6292	81476	PT Inflammatory
7725	81469	Myofibroblast
6794	81471	Non-PT Epithelia
5157	81460	Non-PT Epithelia
6071	81472	PT Inflammatory
6678	81471	Other
8782	82857	PT Injured
7464	81468	Non-PT Epithelia
6932	81472	Non-PT Epithelia
7495	81464	Non-PT Epithelia
7254	81469	Non-PT Epithelia
7415	81457	Non-PT Epithelia
8798	81465	Other
5064	81458	Non-PT Epithelia
5294	81472	Other
8718	81461	Other
6018	81455	Other
6494	82863	Border Region
6367	81460	Myeloid Cell
5544	81448	PT Inflammatory
9128	81461	PT Injured
7351	81441	Non-PT Epithelia
7616	81449	Non-PT Epithelia
8248	81424	Non-PT Epithelia
5788	81450	Other
5866	81444	Myeloid Cell
6126	81445	PT Inflammatory
6446	81448	Other
8027	82854	PT Injured
9051	81448	Myofibroblast
6660	81435	Myeloid Cell
7551	81436	Non-PT Epithelia
8998	81431	Myofibroblast
5394	81433	PT Inflammatory
6167	81430	PT Injured
6504	81440	Myofibroblast
8629	81438	Myofibroblast
6241	81434	PT Inflammatory
6992	81434	Non-PT Epithelia
7115	82858	Border Region
8012	81399	Non-PT Epithelia
5490	81428	PT Inflammatory
5926	81432	Other
8165	81401	Non-PT Epithelia
5137	81401	Non-PT Epithelia
7291	81414	Non-PT Epithelia
6595	81405	PT Inflammatory
9251	81410	Other
6889	81401	Non-PT Epithelia
5241	81407	Other
7831	82853	Other
5327	81405	PT Inflammatory
9068	81405	Other
5955	81406	Other
8562	81413	PT Injured
5428	81390	PT Inflammatory
5613	81396	Myofibroblast
7825	81402	Other
8087	81376	Non-PT Epithelia
5788	81397	Myeloid Cell
7249	81390	Other
8857	82855	PT
7470	81387	Myeloid Cell
7739	81378	Myeloid Cell
5067	81383	Non-PT Epithelia
6413	81371	PT Inflammatory
7542	81392	PT Inflammatory
7983	81373	PT Injured
6275	81382	Other
7674	81379	Myeloid Cell
5887	81361	Myofibroblast
7426	81375	Myeloid Cell
5772	82847	Border Region
8400	81362	Non-PT Epithelia
5528	81376	Myeloid Cell
8732	81375	Myeloid Cell
6101	81380	Other
7347	81364	PT Injured
7557	81360	Myofibroblast
8524	81346	Non-PT Epithelia
5804	81348	Myofibroblast
6212	81361	Other
6950	81377	Other
8709	82835	PT Injured
9175	81352	PT Inflammatory
5946	81349	Myofibroblast
7138	81361	Myofibroblast
5628	81351	Other
6736	81363	Other
7271	81342	Myofibroblast
7403	81349	Other
5251	81337	PT Inflammatory
5853	81337	Myofibroblast
9038	81342	PT Inflammatory
8548	83208	Border Region
7250	82856	Border Region
8962	81346	PT Inflammatory
5659	81327	Myofibroblast
6087	81334	Other
7012	81337	Myeloid Cell
5062	81332	Non-PT Epithelia
8646	81327	Non-PT Epithelia
5297	81311	PT Inflammatory
6639	81330	PT Inflammatory
6793	81341	Other
9243	81334	PT Injured
8192	82845	PT Injured
7693	81314	Myofibroblast
5529	81327	Other
8767	81329	Other
5147	81325	PT Inflammatory
6277	81314	Other
8325	81311	Non-PT Epithelia
6394	81310	PT Inflammatory
6927	81319	Myofibroblast
7027	81312	Myofibroblast
5454	81327	Other
7466	82848	Border Region
6833	81319	Other
6337	81300	Other
7186	81299	Myeloid Cell
9150	81289	PT Inflammatory
5193	81312	PT Inflammatory
6751	81289	PT Inflammatory
7534	81300	PT Inflammatory
8990	81277	PT Inflammatory
5335	81293	Other
7843	81295	Myeloid Cell
7189	82850	Border Region
7324	81280	PT Injured
8222	81281	Non-PT Epithelia
7062	81278	Other
5887	81287	Myofibroblast
5766	81270	Myofibroblast
7216	81255	PT Injured
7461	81276	PT
8670	81257	Non-PT Epithelia
9069	81268	PT Inflammatory
8149	81250	Non-PT Epithelia
6432	82846	Border Region
6832	81244	PT Inflammatory
6382	81247	PT Inflammatory
5193	81258	PT Inflammatory
7728	81268	PT Inflammatory
5504	81246	Non-PT Epithelia
5579	81256	Non-PT Epithelia
5841	81263	Myofibroblast
5702	81254	Myofibroblast
7790	81248	PT Inflammatory
7686	81232	PT Inflammatory
5488	82834	Border Region
5382	81254	Other
5633	81227	Myofibroblast
6302	81240	Other
5429	81244	Non-PT Epithelia
5060	81238	Other
6990	81215	Myofibroblast
9093	81221	PT Inflammatory
8116	81217	Non-PT Epithelia
6044	81233	Other
5317	81224	Other
7591	82838	Other
5832	81219	Myofibroblast
7449	81196	PT Inflammatory
7837	81200	PT Inflammatory
8674	81206	Non-PT Epithelia
7636	81200	PT Inflammatory
5394	81184	Myeloid Cell
9191	81209	Myofibroblast
7916	81204	Other
8091	81192	Non-PT Epithelia
5046	81196	Other
9100	82834	Myofibroblast
6095	81202	Other
6312	81182	Myofibroblast
7507	81196	Other
6800	81183	PT Injured
8743	81170	Non-PT Epithelia
7976	81183	Myofibroblast
8874	81184	Other
5304	81186	Other
8604	81141	Non-PT Epithelia
5448	81159	Non-PT Epithelia
7336	82821	PT Inflammatory
5715	81174	Myofibroblast
6625	81177	PT Inflammatory
5641	81171	Myofibroblast
5818	81170	Other
6392	81175	Other
5772	81180	Myofibroblast
6475	81167	Other
5544	81161	Myeloid Cell
5864	81159	Myofibroblast
7547	81158	Other
5552	82821	Border Region
6195	81171	Myeloid Cell
9205	81096	Non-PT Epithelia
6021	81152	PT Inflammatory
7577	81149	Other
8444	81142	Non-PT Epithelia
6866	81157	Other
7076	81152	Other
7627	81130	PT Injured
5944	81145	PT Injured
6737	81152	PT Injured
9306	83324	Border Region
10241	83319	Border Region
10843	83090	PT
11120	80827	PT Injured
10542	80799	PT Injured
10659	80796	PT Injured
9429	80806	Other
10077	80794	PT Injured
10419	80780	PT Injured
11664	80804	Myofibroblast
9371	80792	Non-PT Epithelia
12567	80787	Myofibroblast
13286	80791	PT Injured
11402	83090	Myeloid Cell
9588	80789	PT Injured
12064	80766	PT Injured
10311	80757	PT Injured
9535	80767	PT Injured
11956	80770	PT Injured
12505	80783	Other
9314	80771	Other
11483	80768	PT Injured
9676	80753	PT Injured
11073	80778	PT Injured
11687	83095	Myofibroblast
11245	80752	PT Injured
13228	80754	PT Injured
13047	80746	PT Injured
11564	80752	PT Inflammatory
12612	80740	Myeloid Cell
9429	80737	PT Injured
[truncated: 117,005 more rows]

## Sheet: Figure 3b
	PT	PT Injured	PT Inflammatory	LOH	LOH Injured	LOH Inflammatory	DCT/CNT	DCT/CNT Injured	PC	PC Injured	IC	IC Injured	CD16 Monocyte	CD14 Monocyte	Monocyte Transitioning	Macrophage	cDC	pDC	Mast Cell	T Cell	Treg	NK Cell	B Cell	Plasma Cell	Fibroblast	Myofibroblast	PEC	Podocyte	Endothelia Glomerular	Mesangial Cell	JG Cell	Endothelia	SMC/Pericyte
PT	0.45142	0.0881289	-0.124114	-0.519286	-0.608272	-0.317669	-0.44607	-0.458934	-0.588697	-0.724107	-0.620865	-0.616558	-0.169855	-0.276768	-0.407895	-0.146274	-0.251141	-0.194861	-0.0307741	-0.0763135	-0.226352	-0.14704	-0.143319	0.026874	-0.227651	-0.300451	-0.858242	-0.976081	-0.982042	-0.988372	-0.807501	-0.204208	-0.210229
PT Injured	0.0881289	1	-0.0661212	-0.542066	-0.124549	-0.356209	-0.235668	-0.410455	-0.650603	-0.580902	-0.632828	-0.546938	-0.147889	-0.131985	-0.0644632	-0.162435	-0.19852	-0.242066	-0.041918	-0.360166	-0.315734	-0.234708	-0.192967	-0.00965746	-0.0562831	0.0385386	-0.482581	-0.932203	-0.938153	-0.876624	-0.833751	-0.141659	-0.131583
PT Inflammatory	-0.124114	-0.0661212	1	-0.439997	-0.102549	0.173445	-0.460658	-0.396752	-0.565658	-0.484506	-0.577808	-0.494758	-0.00770559	0.0823626	0.106476	-0.0284775	0.186777	-0.220658	-0.0289071	-0.151023	-0.215047	-0.128204	-0.102104	-0.198381	0.131542	0.349644	-0.65002	-0.974781	-0.958515	-0.944591	-0.938685	-0.0888197	-0.180792
LOH	-0.519286	-0.542066	-0.439997	1	1	1	-0.849562	-0.735626	-0.623106	-0.611369	-0.780368	-0.566341	-0.380088	-0.589435	-0.722327	-0.0977499	-0.429087	-0.539498	-0.642182	-0.701332	-0.200396	-0.527869	-0.430832	-0.123205	-0.473643	-0.508648	-0.804659	-0.963218	-0.948677	-0.798857	-0.978407	-0.412885	-0.425217
LOH Injured	-0.608272	-0.124549	-0.102549	1	1	1	-0.365301	0.040495	-0.427624	-0.0924242	-0.498603	-0.125142	-0.127927	-0.412336	-0.45342	-0.29746	-0.26588	-0.596443	-0.239647	-0.57739	-0.693239	-0.520512	-0.398508	-0.157284	-0.0953501	-0.188638	-0.54811	-0.851487	-0.911566	-0.759295	-0.0718859	-0.168085	-0.206113
LOH Inflammatory	-0.317669	-0.356209	0.173445	1	1	1	-0.832413	-0.739373	-0.764581	-0.57432	-0.766977	-0.605094	-0.0180867	-0.0623186	-0.279975	-0.0304215	-0.0929506	-0.137011	-0.249368	-0.35757	-0.481244	-0.312111	-0.229426	-0.290259	0.0262475	0.183349	-0.887315	-0.982171	-0.963977	-0.989135	-0.764534	-0.274088	-0.245072
DCT/CNT	-0.44607	-0.235668	-0.460658	-0.849562	-0.365301	-0.832413	1	1	-0.857521	-0.595519	-0.968489	-0.688225	-0.858354	-0.644613	-0.295188	-0.596995	-0.71215	-0.709315	-0.638167	-0.649669	-0.516539	-0.746832	-0.624634	-0.528006	-0.48161	-0.430507	-0.666131	-0.879293	-0.945625	-0.872347	-0.98778	-0.468904	-0.424325
DCT/CNT Injured	-0.458934	-0.410455	-0.396752	-0.735626	0.040495	-0.739373	1	1	-0.576838	-0.411334	-0.935022	-0.555369	-0.696805	-0.566759	-0.624191	-0.400045	-0.606424	-0.678949	-0.606407	-0.731974	-0.513656	-0.683043	-0.623701	-0.639277	-0.453624	-0.296157	-0.545426	-0.819551	-0.941458	-0.863212	-0.997217	-0.425385	-0.340513
PC	-0.588697	-0.650603	-0.565658	-0.623106	-0.427624	-0.764581	-0.857521	-0.576838	1	1	1	1	-0.382757	-0.411178	-0.0729356	-0.363438	-0.634216	-0.581553	-0.475203	-0.679704	-0.754512	-0.630113	-0.60814	-0.556596	-0.401184	-0.358211	-0.756877	-0.96945	-0.970314	-0.957055	-1	-0.399062	-0.483502
PC Injured	-0.724107	-0.580902	-0.484506	-0.611369	-0.0924242	-0.57432	-0.595519	-0.411334	1	1	1	1	-0.342682	-0.436458	-0.123235	-0.234007	-0.349297	-0.422693	-0.21581	-0.508339	-0.493409	-0.506072	-0.504545	-0.56712	-0.217664	0.00320381	-0.53126	-0.969742	-0.965523	-0.973794	-0.99922	-0.271911	-0.439509
IC	-0.620865	-0.632828	-0.577808	-0.780368	-0.498603	-0.766977	-0.968489	-0.935022	1	1	1	1	-0.48355	-0.493303	-0.548787	-0.45165	-0.693074	-0.70089	-0.368369	-0.684303	-0.585901	-0.66385	-0.631734	-0.429019	-0.48232	-0.335574	-0.663563	-0.938555	-0.956124	-0.935197	-1	-0.428891	-0.484666
IC Injured	-0.616558	-0.546938	-0.494758	-0.566341	-0.125142	-0.605094	-0.688225	-0.555369	1	1	1	1	-0.279114	-0.204217	-0.14601	-0.149723	-0.396164	-0.436776	-0.0963985	-0.4809	-0.543954	-0.476365	-0.424182	-0.403888	-0.23048	-0.0513791	-0.336792	-0.928691	-0.933962	-0.932364	-0.878774	-0.189952	-0.363098
CD16 Monocyte	-0.169855	-0.147889	-0.00770559	-0.380088	-0.127927	-0.0180867	-0.858354	-0.696805	-0.382757	-0.342682	-0.48355	-0.279114	0.455299	0.620716	0.202384	0.208956	0.399757	0.559655	0.168665	0.381796	0.462153	0.36713	0.288565	-0.0325375	0.113781	0.065199	-0.354808	-0.223419	-0.203279	-0.36065	-0.528252	0.103953	0.130067
CD14 Monocyte	-0.276768	-0.131985	0.0823626	-0.589435	-0.412336	-0.0623186	-0.644613	-0.566759	-0.411178	-0.436458	-0.493303	-0.204217	0.620716	0.923453	0.445146	0.21472	0.64703	0.488245	0.204512	0.610863	0.453287	0.529278	0.324268	-0.341589	0.140124	0.189317	-0.0551016	-0.253213	-0.232775	-0.420702	-0.998357	0.111512	0.121449
Monocyte Transitioning	-0.407895	-0.0644632	0.106476	-0.722327	-0.45342	-0.279975	-0.295188	-0.624191	-0.0729356	-0.123235	-0.548787	-0.14601	0.202384	0.445146	0.49307	0.0692825	0.654416	0.199588	-0.144191	0.197439	-0.0356047	0.256551	0.145722	-0.233668	0.227656	0.351894	-0.124399	-0.636602	-0.674695	-0.543086	-0.412612	0.111135	0.085406
Macrophage	-0.146274	-0.162435	-0.0284775	-0.0977499	-0.29746	-0.0304215	-0.596995	-0.400045	-0.363438	-0.234007	-0.45165	-0.149723	0.208956	0.21472	0.0692825	0.313375	0.199945	0.363592	0.290531	0.139626	0.0869179	0.295039	0.220322	0.544641	0.304166	0.14459	-0.342301	-0.809448	-0.867613	-0.803085	-0.859036	0.0719014	0.211929
cDC	-0.251141	-0.19852	0.186777	-0.429087	-0.26588	-0.0929506	-0.71215	-0.606424	-0.634216	-0.349297	-0.693074	-0.396164	0.399757	0.64703	0.654416	0.199945	1	0.487462	0.118658	0.736843	0.77201	0.522133	0.416626	-0.0787157	0.140617	0.274454	-0.25757	-0.527397	-0.610202	-0.751599	-0.863967	0.107822	0.0639804
pDC	-0.194861	-0.242066	-0.220658	-0.539498	-0.596443	-0.137011	-0.709315	-0.678949	-0.581553	-0.422693	-0.70089	-0.436776	0.559655	0.488245	0.199588	0.363592	0.487462	0.8787	0.279634	0.845777	0.83403	0.713861	0.656834	0.110722	0.165308	0.0165955	-0.663726	-0.763752	-0.84268	-0.862845	-0.999375	0.0644078	0.120488
Mast Cell	-0.0307741	-0.041918	-0.0289071	-0.642182	-0.239647	-0.249368	-0.638167	-0.606407	-0.475203	-0.21581	-0.368369	-0.0963985	0.168665	0.204512	-0.144191	0.290531	0.118658	0.279634	0.513551	0.169522	0.126464	0.251743	0.350902	-0.000858784	0.135263	-0.0632403	-0.5623	-0.875929	-0.918326	-0.8099	-0.999323	0.0758601	0.293604
T Cell	-0.0763135	-0.360166	-0.151023	-0.701332	-0.57739	-0.35757	-0.649669	-0.731974	-0.679704	-0.508339	-0.684303	-0.4809	0.381796	0.610863	0.197439	0.139626	0.736843	0.845777	0.169522	1	1	0.962502	0.644488	0.224715	0.180523	-0.0582775	-0.585219	-0.875325	-0.925619	-0.895446	-0.913789	0.104195	0.09006
Treg	-0.226352	-0.315734	-0.215047	-0.200396	-0.693239	-0.481244	-0.516539	-0.513656	-0.754512	-0.493409	-0.585901	-0.543954	0.462153	0.453287	-0.0356047	0.0869179	0.77201	0.83403	0.126464	1	1	1	0.705185	-0.302777	0.0637262	-0.0914474	-0.681818	-0.913519	-0.990382	-0.965276	-0.99906	0.104997	-0.103202
NK Cell	-0.14704	-0.234708	-0.128204	-0.527869	-0.520512	-0.312111	-0.746832	-0.683043	-0.630113	-0.506072	-0.66385	-0.476365	0.36713	0.529278	0.256551	0.295039	0.522133	0.713861	0.251743	0.962502	1	0.779873	0.519084	0.0780278	0.198379	-0.0833954	-0.583479	-0.855396	-0.836946	-0.866142	-0.999006	0.146844	0.130786
B Cell	-0.143319	-0.192967	-0.102104	-0.430832	-0.398508	-0.229426	-0.624634	-0.623701	-0.60814	-0.504545	-0.631734	-0.424182	0.288565	0.324268	0.145722	0.220322	0.416626	0.656834	0.350902	0.644488	0.705185	0.519084	0.78043	0.575303	0.214839	-0.0451156	-0.484768	-0.771973	-0.813906	-0.824324	-0.958074	0.0864614	0.238362
Plasma Cell	0.026874	-0.00965746	-0.198381	-0.123205	-0.157284	-0.290259	-0.528006	-0.639277	-0.556596	-0.56712	-0.429019	-0.403888	-0.0325375	-0.341589	-0.233668	0.544641	-0.0787157	0.110722	-0.000858784	0.224715	-0.302777	0.0780278	0.575303	1	0.42815	-0.187488	-0.612571	-0.958244	-0.913287	-0.866629	-0.999704	0.0264985	0.25725
Fibroblast	-0.227651	-0.0562831	0.131542	-0.473643	-0.0953501	0.0262475	-0.48161	-0.453624	-0.401184	-0.217664	-0.48232	-0.23048	0.113781	0.140124	0.227656	0.304166	0.140617	0.165308	0.135263	0.180523	0.0637262	0.198379	0.214839	0.42815	0.391342	0.197071	-0.237185	-0.757201	-0.756018	-0.730125	-0.672871	0.0926892	0.277536
Myofibroblast	-0.300451	0.0385386	0.349644	-0.508648	-0.188638	0.183349	-0.430507	-0.296157	-0.358211	0.00320381	-0.335574	-0.0513791	0.065199	0.189317	0.351894	0.14459	0.274454	0.0165955	-0.0632403	-0.0582775	-0.0914474	-0.0833954	-0.0451156	-0.187488	0.197071	0.573603	-0.0833594	-0.638277	-0.686405	-0.66477	-0.680408	0.020624	0.0500346
PEC	-0.858242	-0.482581	-0.65002	-0.804659	-0.54811	-0.887315	-0.666131	-0.545426	-0.756877	-0.53126	-0.663563	-0.336792	-0.354808	-0.0551016	-0.124399	-0.342301	-0.25757	-0.663726	-0.5623	-0.585219	-0.681818	-0.583479	-0.484768	-0.612571	-0.237185	-0.0833594	1	1	1	1	-0.242619	0.0775805	-0.319024
Podocyte	-0.976081	-0.932203	-0.974781	-0.963218	-0.851487	-0.982171	-0.879293	-0.819551	-0.96945	-0.969742	-0.938555	-0.928691	-0.223419	-0.253213	-0.636602	-0.809448	-0.527397	-0.763752	-0.875929	-0.875325	-0.913519	-0.855396	-0.771973	-0.958244	-0.757201	-0.638277	1	1	1	1	0.0660844	0.265513	-0.730402
Endothelia Glomerular	-0.982042	-0.938153	-0.958515	-0.948677	-0.911566	-0.963977	-0.945625	-0.941458	-0.970314	-0.965523	-0.956124	-0.933962	-0.203279	-0.232775	-0.674695	-0.867613	-0.610202	-0.84268	-0.918326	-0.925619	-0.990382	-0.836946	-0.813906	-0.913287	-0.756018	-0.686405	1	1	1	1	0.057548	0.267981	-0.808881
Mesangial Cell	-0.988372	-0.876624	-0.944591	-0.798857	-0.759295	-0.989135	-0.872347	-0.863212	-0.957055	-0.973794	-0.935197	-0.932364	-0.36065	-0.420702	-0.543086	-0.803085	-0.751599	-0.862845	-0.8099	-0.895446	-0.965276	-0.866142	-0.824324	-0.866629	-0.730125	-0.66477	1	1	1	1	-0.286458	0.145	-0.653051
JG Cell	-0.807501	-0.833751	-0.938685	-0.978407	-0.0718859	-0.764534	-0.98778	-0.997217	-1	-0.99922	-1	-0.878774	-0.528252	-0.998357	-0.412612	-0.859036	-0.863967	-0.999375	-0.999323	-0.913789	-0.99906	-0.999006	-0.958074	-0.999704	-0.672871	-0.680408	-0.242619	0.0660844	0.057548	-0.286458	0.535729	-0.626796	-0.566426
Endothelia	-0.204208	-0.141659	-0.0888197	-0.412885	-0.168085	-0.274088	-0.468904	-0.425385	-0.399062	-0.271911	-0.428891	-0.189952	0.103953	0.111512	0.111135	0.0719014	0.107822	0.0644078	0.0758601	0.104195	0.104997	0.146844	0.0864614	0.0264985	0.0926892	0.020624	0.0775805	0.265513	0.267981	0.145	-0.626796	0.133991	0.26398
SMC/Pericyte	-0.210229	-0.131583	-0.180792	-0.425217	-0.206113	-0.245072	-0.424325	-0.340513	-0.483502	-0.439509	-0.484666	-0.363098	0.130067	0.121449	0.085406	0.211929	0.0639804	0.120488	0.293604	0.09006	-0.103202	0.130786	0.238362	0.25725	0.277536	0.0500346	-0.319024	-0.730402	-0.808881	-0.653051	-0.566426	0.26398	0.887712

## Sheet: Figure 3c
Sample	Source	Target	Enrichment
UUO1	PT Inflammatory	cDC	1.38322
UUO2	PT Inflammatory	cDC	1.13472
UUO3	PT Inflammatory	cDC	1.0143
UUO4	PT Inflammatory	cDC	1.08702
UUO5	PT Inflammatory	cDC	1.22663
UUO1	PT Inflammatory	CD14 Monocyte	1.2585
UUO2	PT Inflammatory	CD14 Monocyte	1.13268
UUO3	PT Inflammatory	CD14 Monocyte	0.974033
UUO4	PT Inflammatory	CD14 Monocyte	1.08287
UUO5	PT Inflammatory	CD14 Monocyte	1.17905
UUO1	PT Inflammatory	Monocyte Transitioning	1.20344
UUO2	PT Inflammatory	Monocyte Transitioning	1.21373
UUO3	PT Inflammatory	Monocyte Transitioning	1.09177
UUO4	PT Inflammatory	Monocyte Transitioning	1.18385
UUO5	PT Inflammatory	Monocyte Transitioning	1.18712
UUO1	PT Inflammatory	Macrophage	1.0005
UUO2	PT Inflammatory	Macrophage	1.13577
UUO3	PT Inflammatory	Macrophage	0.933635
UUO4	PT Inflammatory	Macrophage	0.950173
UUO5	PT Inflammatory	Macrophage	0.999253
UUO1	PT Inflammatory	Myofibroblast	1.30753
UUO2	PT Inflammatory	Myofibroblast	1.08522
UUO3	PT Inflammatory	Myofibroblast	1.1518
UUO4	PT Inflammatory	Myofibroblast	1.21338
UUO5	PT Inflammatory	Myofibroblast	1.30248
UUO1	PT Injured	cDC	0.844784
UUO2	PT Injured	cDC	0.921041
UUO3	PT Injured	cDC	0.644576
UUO4	PT Injured	cDC	0.744697
UUO5	PT Injured	cDC	0.914323
UUO1	PT Injured	CD14 Monocyte	0.852209
UUO2	PT Injured	CD14 Monocyte	1.07162
UUO3	PT Injured	CD14 Monocyte	0.818517
UUO4	PT Injured	CD14 Monocyte	0.757698
UUO5	PT Injured	CD14 Monocyte	0.990203
UUO1	PT Injured	Monocyte Transitioning	0.87515
UUO2	PT Injured	Monocyte Transitioning	1.00236
UUO3	PT Injured	Monocyte Transitioning	0.461904
UUO4	PT Injured	Monocyte Transitioning	0.97456
UUO5	PT Injured	Monocyte Transitioning	0.92021
UUO1	PT Injured	Macrophage	1.00069
UUO2	PT Injured	Macrophage	1.0152
UUO3	PT Injured	Macrophage	0.732593
UUO4	PT Injured	Macrophage	0.784075
UUO5	PT Injured	Macrophage	1.02775
UUO1	PT Injured	Myofibroblast	0.814957
UUO2	PT Injured	Myofibroblast	0.819293
UUO3	PT Injured	Myofibroblast	0.882448
UUO4	PT Injured	Myofibroblast	1.05961
UUO5	PT Injured	Myofibroblast	1.01553
UUO1	PT Healthy	cDC	0.799628
UUO2	PT Healthy	cDC	0.476045
UUO3	PT Healthy	cDC	0.339534
UUO4	PT Healthy	cDC	0.326679
UUO5	PT Healthy	cDC	0.892238
UUO1	PT Healthy	CD14 Monocyte	0.670145
UUO2	PT Healthy	CD14 Monocyte	0.565115
UUO3	PT Healthy	CD14 Monocyte	0.40427
UUO4	PT Healthy	CD14 Monocyte	0.380066
UUO5	PT Healthy	CD14 Monocyte	0.972149
UUO1	PT Healthy	Monocyte Transitioning	0.790521
UUO2	PT Healthy	Monocyte Transitioning	0.40424
UUO3	PT Healthy	Monocyte Transitioning	0.178253
UUO4	PT Healthy	Monocyte Transitioning	0.300751
UUO5	PT Healthy	Monocyte Transitioning	0.788907
UUO1	PT Healthy	Macrophage	0.921824
UUO2	PT Healthy	Macrophage	0.914735
UUO3	PT Healthy	Macrophage	0.427655
UUO4	PT Healthy	Macrophage	0.497493
UUO5	PT Healthy	Macrophage	0.99297
UUO1	PT Healthy	Myofibroblast	0.820142
UUO2	PT Healthy	Myofibroblast	0.657382
UUO3	PT Healthy	Myofibroblast	0.650163
UUO4	PT Healthy	Myofibroblast	0.379401
UUO5	PT Healthy	Myofibroblast	0.947889

## Sheet: Figure 3d
CCL2/CXCL1/C3:				COL1A1/COL3A1/FAP:				CD14/LYZ/S100A9:				MRC1/SELENOP/C1QC:				CIITA/HLA-DQA1/IRF8:
Group	Distance	Value		Group	Distance	Value		Group	Distance	Value		Group	Distance	Value		Group	Distance	Value
PT Inflammatory	1	2.49396		PT Inflammatory	1	0.659378		PT Inflammatory	1	0.860078		PT Inflammatory	1	0.792635		PT Inflammatory	1	0.840335
PT Inflammatory	2	3.1128		PT Inflammatory	2	0.683206		PT Inflammatory	2	0.671895		PT Inflammatory	2	0.831741		PT Inflammatory	2	0.967405
PT Inflammatory	3	3.03112		PT Inflammatory	3	0.69039		PT Inflammatory	3	0.812022		PT Inflammatory	3	0.843545		PT Inflammatory	3	1.02958
PT Inflammatory	4	2.91886		PT Inflammatory	4	0.735825		PT Inflammatory	4	0.769539		PT Inflammatory	4	0.848063		PT Inflammatory	4	1.07631
PT Inflammatory	5	3.00583		PT Inflammatory	5	0.800831		PT Inflammatory	5	0.762595		PT Inflammatory	5	0.888223		PT Inflammatory	5	0.982741
PT Inflammatory	6	2.74193		PT Inflammatory	6	0.886853		PT Inflammatory	6	0.817264		PT Inflammatory	6	0.812319		PT Inflammatory	6	0.952572
PT Inflammatory	7	2.43813		PT Inflammatory	7	1.00637		PT Inflammatory	7	0.909899		PT Inflammatory	7	0.878815		PT Inflammatory	7	1.01731
PT Inflammatory	8	2.53587		PT Inflammatory	8	1.02466		PT Inflammatory	8	0.916224		PT Inflammatory	8	0.860905		PT Inflammatory	8	1.00304
PT Inflammatory	9	2.28691		PT Inflammatory	9	1.05349		PT Inflammatory	9	0.931579		PT Inflammatory	9	0.902519		PT Inflammatory	9	1.00641
PT Inflammatory	10	2.21021		PT Inflammatory	10	1.09894		PT Inflammatory	10	0.901883		PT Inflammatory	10	0.941538		PT Inflammatory	10	1.00623
PT Inflammatory	11	2.09122		PT Inflammatory	11	1.13177		PT Inflammatory	11	0.953683		PT Inflammatory	11	0.973785		PT Inflammatory	11	0.99423
PT Inflammatory	12	1.91859		PT Inflammatory	12	1.14541		PT Inflammatory	12	1.0246		PT Inflammatory	12	0.962059		PT Inflammatory	12	1.0302
PT Inflammatory	13	1.90838		PT Inflammatory	13	1.16319		PT Inflammatory	13	1.01266		PT Inflammatory	13	1.02033		PT Inflammatory	13	1.03858
PT Inflammatory	14	1.74564		PT Inflammatory	14	1.17654		PT Inflammatory	14	1.07424		PT Inflammatory	14	1.01073		PT Inflammatory	14	1.04798
PT Inflammatory	15	1.6894		PT Inflammatory	15	1.19472		PT Inflammatory	15	1.08116		PT Inflammatory	15	1.03686		PT Inflammatory	15	1.04888
PT Inflammatory	16	1.70066		PT Inflammatory	16	1.22192		PT Inflammatory	16	1.10444		PT Inflammatory	16	1.05625		PT Inflammatory	16	1.05905
PT Inflammatory	17	1.63424		PT Inflammatory	17	1.22005		PT Inflammatory	17	1.09246		PT Inflammatory	17	1.02984		PT Inflammatory	17	1.07832
PT Inflammatory	18	1.55227		PT Inflammatory	18	1.23821		PT Inflammatory	18	1.12152		PT Inflammatory	18	1.04817		PT Inflammatory	18	1.06834
PT Inflammatory	19	1.5449		PT Inflammatory	19	1.2478		PT Inflammatory	19	1.12961		PT Inflammatory	19	1.07639		PT Inflammatory	19	1.06576
PT Inflammatory	20	1.43872		PT Inflammatory	20	1.28028		PT Inflammatory	20	1.08866		PT Inflammatory	20	1.05382		PT Inflammatory	20	1.07275
PT Inflammatory	21	1.45397		PT Inflammatory	21	1.26026		PT Inflammatory	21	1.13602		PT Inflammatory	21	1.08277		PT Inflammatory	21	1.05025
PT Inflammatory	22	1.4471		PT Inflammatory	22	1.28448		PT Inflammatory	22	1.12194		PT Inflammatory	22	1.05889		PT Inflammatory	22	1.06969
PT Inflammatory	23	1.39709		PT Inflammatory	23	1.27709		PT Inflammatory	23	1.1397		PT Inflammatory	23	1.14406		PT Inflammatory	23	1.08002
PT Inflammatory	24	1.36149		PT Inflammatory	24	1.29514		PT Inflammatory	24	1.09632		PT Inflammatory	24	1.09494		PT Inflammatory	24	1.10751
PT Inflammatory	25	1.38684		PT Inflammatory	25	1.3019		PT Inflammatory	25	1.15571		PT Inflammatory	25	1.04977		PT Inflammatory	25	1.05246
PT Inflammatory	26	1.38354		PT Inflammatory	26	1.29594		PT Inflammatory	26	1.17835		PT Inflammatory	26	1.09042		PT Inflammatory	26	1.11118
PT Inflammatory	27	1.28741		PT Inflammatory	27	1.29736		PT Inflammatory	27	1.17288		PT Inflammatory	27	1.10782		PT Inflammatory	27	1.08232
PT Inflammatory	28	1.35749		PT Inflammatory	28	1.30849		PT Inflammatory	28	1.15904		PT Inflammatory	28	1.13038		PT Inflammatory	28	1.10265
PT Inflammatory	29	1.27228		PT Inflammatory	29	1.30115		PT Inflammatory	29	1.14787		PT Inflammatory	29	1.12987		PT Inflammatory	29	1.11204
PT Inflammatory	30	1.32065		PT Inflammatory	30	1.31736		PT Inflammatory	30	1.16784		PT Inflammatory	30	1.10141		PT Inflammatory	30	1.12527
PT Inflammatory	31	1.31175		PT Inflammatory	31	1.31578		PT Inflammatory	31	1.17864		PT Inflammatory	31	1.09187		PT Inflammatory	31	1.11732
PT Inflammatory	32	1.25874		PT Inflammatory	32	1.3097		PT Inflammatory	32	1.15568		PT Inflammatory	32	1.11323		PT Inflammatory	32	1.09574
PT Inflammatory	33	1.26058		PT Inflammatory	33	1.31782		PT Inflammatory	33	1.14481		PT Inflammatory	33	1.11772		PT Inflammatory	33	1.1341
PT Inflammatory	34	1.25665		PT Inflammatory	34	1.30852		PT Inflammatory	34	1.1728		PT Inflammatory	34	1.10684		PT Inflammatory	34	1.10854
PT Inflammatory	35	1.31511		PT Inflammatory	35	1.33511		PT Inflammatory	35	1.18227		PT Inflammatory	35	1.11858		PT Inflammatory	35	1.10477
PT Inflammatory	36	1.26733		PT Inflammatory	36	1.34401		PT Inflammatory	36	1.16216		PT Inflammatory	36	1.13471		PT Inflammatory	36	1.10909
PT Inflammatory	37	1.25253		PT Inflammatory	37	1.32549		PT Inflammatory	37	1.15227		PT Inflammatory	37	1.12271		PT Inflammatory	37	1.12344
PT Inflammatory	38	1.25121		PT Inflammatory	38	1.32203		PT Inflammatory	38	1.17959		PT Inflammatory	38	1.09378		PT Inflammatory	38	1.12039
PT Inflammatory	39	1.28699		PT Inflammatory	39	1.32006		PT Inflammatory	39	1.17724		PT Inflammatory	39	1.11465		PT Inflammatory	39	1.11875
PT Inflammatory	40	1.27077		PT Inflammatory	40	1.33565		PT Inflammatory	40	1.14387		PT Inflammatory	40	1.15884		PT Inflammatory	40	1.10378
PT Inflammatory	41	1.23016		PT Inflammatory	41	1.32915		PT Inflammatory	41	1.18594		PT Inflammatory	41	1.10346		PT Inflammatory	41	1.15113
PT Inflammatory	42	1.26265		PT Inflammatory	42	1.32597		PT Inflammatory	42	1.18876		PT Inflammatory	42	1.1149		PT Inflammatory	42	1.12409
PT Inflammatory	43	1.23608		PT Inflammatory	43	1.31021		PT Inflammatory	43	1.17604		PT Inflammatory	43	1.13323		PT Inflammatory	43	1.11753
PT Inflammatory	44	1.2609		PT Inflammatory	44	1.32815		PT Inflammatory	44	1.19802		PT Inflammatory	44	1.11393		PT Inflammatory	44	1.13394
PT Inflammatory	45	1.22482		PT Inflammatory	45	1.30939		PT Inflammatory	45	1.18862		PT Inflammatory	45	1.11401		PT Inflammatory	45	1.15581
PT Inflammatory	46	1.24267		PT Inflammatory	46	1.32218		PT Inflammatory	46	1.15499		PT Inflammatory	46	1.15693		PT Inflammatory	46	1.14467
PT Inflammatory	47	1.25306		PT Inflammatory	47	1.31658		PT Inflammatory	47	1.16625		PT Inflammatory	47	1.13273		PT Inflammatory	47	1.14314
PT Inflammatory	48	1.23555		PT Inflammatory	48	1.3059		PT Inflammatory	48	1.18225		PT Inflammatory	48	1.10816		PT Inflammatory	48	1.13377
PT Inflammatory	49	1.25261		PT Inflammatory	49	1.3026		PT Inflammatory	49	1.15784		PT Inflammatory	49	1.11157		PT Inflammatory	49	1.1478
PT Inflammatory	50	1.25083		PT Inflammatory	50	1.30361		PT Inflammatory	50	1.16495		PT Inflammatory	50	1.12806		PT Inflammatory	50	1.10377
PT Injured	1	1.05297		PT Injured	1	0.578401		PT Injured	1	0.674996		PT Injured	1	0.595053		PT Injured	1	0.603218
PT Injured	2	1.0239		PT Injured	2	0.590891		PT Injured	2	0.592547		PT Injured	2	0.641442		PT Injured	2	0.666325
PT Injured	3	1.12383		PT Injured	3	0.575711		PT Injured	3	0.625944		PT Injured	3	0.730609		PT Injured	3	0.677634
PT Injured	4	1.09698		PT Injured	4	0.620836		PT Injured	4	0.562714		PT Injured	4	0.730139		PT Injured	4	0.689949
PT Injured	5	1.18187		PT Injured	5	0.678959		PT Injured	5	0.613213		PT Injured	5	0.726707		PT Injured	5	0.699757
PT Injured	6	1.15245		PT Injured	6	0.736137		PT Injured	6	0.626366		PT Injured	6	0.684216		PT Injured	6	0.724821
PT Injured	7	1.13611		PT Injured	7	0.807735		PT Injured	7	0.707084		PT Injured	7	0.7016		PT Injured	7	0.689542
PT Injured	8	1.181		PT Injured	8	0.813255		PT Injured	8	0.729825		PT Injured	8	0.744115		PT Injured	8	0.709643
PT Injured	9	1.12798		PT Injured	9	0.825745		PT Injured	9	0.67264		PT Injured	9	0.706323		PT Injured	9	0.733837
PT Injured	10	1.14795		PT Injured	10	0.855409		PT Injured	10	0.69023		PT Injured	10	0.747311		PT Injured	10	0.735355
PT Injured	11	1.12662		PT Injured	11	0.859504		PT Injured	11	0.761704		PT Injured	11	0.759721		PT Injured	11	0.748825
PT Injured	12	1.04293		PT Injured	12	0.891523		PT Injured	12	0.775455		PT Injured	12	0.775843		PT Injured	12	0.776612
PT Injured	13	1.07779		PT Injured	13	0.870194		PT Injured	13	0.778619		PT Injured	13	0.764175		PT Injured	13	0.759086
PT Injured	14	1.01242		PT Injured	14	0.883254		PT Injured	14	0.79804		PT Injured	14	0.780217		PT Injured	14	0.766812
PT Injured	15	0.956932		PT Injured	15	0.909296		PT Injured	15	0.788759		PT Injured	15	0.792154		PT Injured	15	0.7979
PT Injured	16	1.0358		PT Injured	16	0.903338		PT Injured	16	0.770477		PT Injured	16	0.80239		PT Injured	16	0.752867
PT Injured	17	1.00099		PT Injured	17	0.894789		PT Injured	17	0.814797		PT Injured	17	0.801745		PT Injured	17	0.768966
PT Injured	18	0.96451		PT Injured	18	0.919224		PT Injured	18	0.78946		PT Injured	18	0.816505		PT Injured	18	0.782361
PT Injured	19	0.946226		PT Injured	19	0.902824		PT Injured	19	0.770334		PT Injured	19	0.783979		PT Injured	19	0.778418
PT Injured	20	0.933508		PT Injured	20	0.905411		PT Injured	20	0.77269		PT Injured	20	0.795357		PT Injured	20	0.751017
PT Injured	21	0.958983		PT Injured	21	0.889934		PT Injured	21	0.813979		PT Injured	21	0.79426		PT Injured	21	0.751333
PT Injured	22	0.970777		PT Injured	22	0.911437		PT Injured	22	0.796908		PT Injured	22	0.788173		PT Injured	22	0.777309
PT Injured	23	0.947778		PT Injured	23	0.910078		PT Injured	23	0.820237		PT Injured	23	0.837213		PT Injured	23	0.786163
PT Injured	24	0.896518		PT Injured	24	0.906245		PT Injured	24	0.799282		PT Injured	24	0.829022		PT Injured	24	0.79558
PT Injured	25	0.927161		PT Injured	25	0.912267		PT Injured	25	0.810346		PT Injured	25	0.791111		PT Injured	25	0.764845
PT Injured	26	0.9406		PT Injured	26	0.920491		PT Injured	26	0.832439		PT Injured	26	0.805095		PT Injured	26	0.810403
PT Injured	27	0.920012		PT Injured	27	0.916708		PT Injured	27	0.84678		PT Injured	27	0.845552		PT Injured	27	0.795602
PT Injured	28	0.936565		PT Injured	28	0.921128		PT Injured	28	0.832352		PT Injured	28	0.833856		PT Injured	28	0.783219
PT Injured	29	0.923676		PT Injured	29	0.911482		PT Injured	29	0.81275		PT Injured	29	0.854827		PT Injured	29	0.808689
PT Injured	30	0.918663		PT Injured	30	0.920739		PT Injured	30	0.831797		PT Injured	30	0.830657		PT Injured	30	0.819811
PT Injured	31	0.901255		PT Injured	31	0.919908		PT Injured	31	0.847289		PT Injured	31	0.815416		PT Injured	31	0.812881
PT Injured	32	0.933789		PT Injured	32	0.919939		PT Injured	32	0.822154		PT Injured	32	0.833661		PT Injured	32	0.785019
PT Injured	33	0.897901		PT Injured	33	0.921485		PT Injured	33	0.828604		PT Injured	33	0.827423		PT Injured	33	0.794635
PT Injured	34	0.921489		PT Injured	34	0.918628		PT Injured	34	0.815225		PT Injured	34	0.862422		PT Injured	34	0.81661
PT Injured	35	0.922675		PT Injured	35	0.920519		PT Injured	35	0.845231		PT Injured	35	0.838823		PT Injured	35	0.816932
PT Injured	36	0.907305		PT Injured	36	0.942954		PT Injured	36	0.834412		PT Injured	36	0.865299		PT Injured	36	0.81603
PT Injured	37	0.903592		PT Injured	37	0.934425		PT Injured	37	0.828629		PT Injured	37	0.839893		PT Injured	37	0.797524
PT Injured	38	0.912072		PT Injured	38	0.921574		PT Injured	38	0.879911		PT Injured	38	0.852389		PT Injured	38	0.820187
PT Injured	39	0.945993		PT Injured	39	0.924223		PT Injured	39	0.863184		PT Injured	39	0.839236		PT Injured	39	0.79716
PT Injured	40	0.914016		PT Injured	40	0.932583		PT Injured	40	0.828228		PT Injured	40	0.866799		PT Injured	40	0.801721
PT Injured	41	0.94542		PT Injured	41	0.930109		PT Injured	41	0.851051		PT Injured	41	0.846544		PT Injured	41	0.827455
PT Injured	42	0.923364		PT Injured	42	0.950522		PT Injured	42	0.877737		PT Injured	42	0.861304		PT Injured	42	0.808834
PT Injured	43	0.93907		PT Injured	43	0.940449		PT Injured	43	0.85656		PT Injured	43	0.8493		PT Injured	43	0.7913
PT Injured	44	0.933027		PT Injured	44	0.93214		PT Injured	44	0.843028		PT Injured	44	0.870448		PT Injured	44	0.814593
PT Injured	45	0.934617		PT Injured	45	0.93057		PT Injured	45	0.853048		PT Injured	45	0.848033		PT Injured	45	0.825969
PT Injured	46	0.934497		PT Injured	46	0.9349		PT Injured	46	0.845823		PT Injured	46	0.867924		PT Injured	46	0.834208
PT Injured	47	0.932395		PT Injured	47	0.942474		PT Injured	47	0.853189		PT Injured	47	0.857348		PT Injured	47	0.809528
PT Injured	48	0.933474		PT Injured	48	0.940324		PT Injured	48	0.844963		PT Injured	48	0.856027		PT Injured	48	0.805859
PT Injured	49	0.953035		PT Injured	49	0.936897		PT Injured	49	0.871145		PT Injured	49	0.859885		PT Injured	49	0.842004
PT Injured	50	0.975607		PT Injured	50	0.929835		PT Injured	50	0.84308		PT Injured	50	0.875402		PT Injured	50	0.833787
PT	1	0.342612		PT	1	0.633195		PT	1	0.325477		PT	1	0.57854		PT	1	0.894104
PT	2	0.623674		PT	2	0.436026		PT	2	0.957183		PT	2	0.881115		PT	2	0.813409
PT	3	0.731765		PT	3	0.481465		PT	3	0.664801		PT	3	0.594056		PT	3	0.882494
PT	4	0.597385		PT	4	0.626645		PT	4	0.43498		PT	4	0.70673		PT	4	0.723046
PT	5	0.538692		PT	5	0.565449		PT	5	0.749535		PT	5	0.651554		PT	5	0.541965
PT	6	0.970914		PT	6	0.552495		PT	6	0.448163		PT	6	0.73619		PT	6	0.520888
PT	7	0.792488		PT	7	0.527822		PT	7	0.530517		PT	7	0.572275		PT	7	0.393247
PT	8	0.676995		PT	8	0.539055		PT	8	0.331539		PT	8	0.469066		PT	8	0.355524
PT	9	0.612782		PT	9	0.499123		PT	9	0.354256		PT	9	0.457518		PT	9	0.454772
PT	10	0.655685		PT	10	0.546613		PT	10	0.42367		PT	10	0.533076		PT	10	0.474191
PT	11	0.721197		PT	11	0.587262		PT	11	0.40897		PT	11	0.545935		PT	11	0.498282
PT	12	0.627684		PT	12	0.570706		PT	12	0.608111		PT	12	0.610698		PT	12	0.388265
PT	13	0.599314		PT	13	0.574885		PT	13	0.443088		PT	13	0.600846		PT	13	0.520205
PT	14	0.687461		PT	14	0.534631		PT	14	0.523611		PT	14	0.604289		PT	14	0.483205
PT	15	0.610115		PT	15	0.584512		PT	15	0.594797		PT	15	0.737855		PT	15	0.595781
PT	16	0.628562		PT	16	0.615048		PT	16	0.463422		PT	16	0.709144		PT	16	0.410002
PT	17	0.607304		PT	17	0.591431		PT	17	0.588523		PT	17	0.644712		PT	17	0.553708
PT	18	0.752016		PT	18	0.546128		PT	18	0.458691		PT	18	0.541576		PT	18	0.521017
PT	19	0.638547		PT	19	0.582219		PT	19	0.571674		PT	19	0.61666		PT	19	0.43303
PT	20	0.609268		PT	20	0.56437		PT	20	0.437547		PT	20	0.508688		PT	20	0.471799
PT	21	0.550219		PT	21	0.613989		PT	21	0.550647		PT	21	0.641634		PT	21	0.518362
PT	22	0.66338		PT	22	0.577558		PT	22	0.488239		PT	22	0.609412		PT	22	0.491473
PT	23	0.639743		PT	23	0.559681		PT	23	0.53804		PT	23	0.625111		PT	23	0.411041
PT	24	0.659489		PT	24	0.600173		PT	24	0.517592		PT	24	0.582188		PT	24	0.494322
PT	25	0.595229		PT	25	0.610798		PT	25	0.537346		PT	25	0.537029		PT	25	0.507992
PT	26	0.660847		PT	26	0.621727		PT	26	0.621498		PT	26	0.576688		PT	26	0.489481
PT	27	0.483645		PT	27	0.600287		PT	27	0.553287		PT	27	0.660487		PT	27	0.503406
PT	28	0.604934		PT	28	0.595945		PT	28	0.553272		PT	28	0.653215		PT	28	0.576725
PT	29	0.600207		PT	29	0.566051		PT	29	0.509368		PT	29	0.719746		PT	29	0.447567
PT	30	0.663594		PT	30	0.600742		PT	30	0.533361		PT	30	0.552544		PT	30	0.486866
PT	31	0.606455		PT	31	0.608582		PT	31	0.586136		PT	31	0.603723		PT	31	0.507477
PT	32	0.642108		PT	32	0.614588		PT	32	0.54499		PT	32	0.599379		PT	32	0.558912
PT	33	0.552009		PT	33	0.59616		PT	33	0.482982		PT	33	0.626783		PT	33	0.523058
PT	34	0.627274		PT	34	0.578459		PT	34	0.589994		PT	34	0.64811		PT	34	0.458115
PT	35	0.653452		PT	35	0.619781		PT	35	0.51578		PT	35	0.598679		PT	35	0.538798
PT	36	0.609149		PT	36	0.613093		PT	36	0.538228		PT	36	0.611404		PT	36	0.531856
PT	37	0.610267		PT	37	0.600895		PT	37	0.568432		PT	37	0.646115		PT	37	0.519326
PT	38	0.658939		PT	38	0.597397		PT	38	0.55636		PT	38	0.59041		PT	38	0.51089
PT	39	0.681409		PT	39	0.626857		PT	39	0.580879		PT	39	0.566281		PT	39	0.590142
PT	40	0.630469		PT	40	0.614511		PT	40	0.61829		PT	40	0.567354		PT	40	0.516041
PT	41	0.648729		PT	41	0.607976		PT	41	0.635839		PT	41	0.648297		PT	41	0.524087
PT	42	0.656827		PT	42	0.612662		PT	42	0.593679		PT	42	0.591065		PT	42	0.569273
PT	43	0.725094		PT	43	0.601573		PT	43	0.529386		PT	43	0.597943		PT	43	0.536488
PT	44	0.59708		PT	44	0.604458		PT	44	0.559281		PT	44	0.644365		PT	44	0.551189
PT	45	0.643488		PT	45	0.623272		PT	45	0.537578		PT	45	0.596056		PT	45	0.524507
PT	46	0.645568		PT	46	0.619916		PT	46	0.624951		PT	46	0.583636		PT	46	0.527169
PT	47	0.637738		PT	47	0.644474		PT	47	0.581672		PT	47	0.606269		PT	47	0.493379
PT	48	0.630216		PT	48	0.637359		PT	48	0.634867		PT	48	0.583974		PT	48	0.541934
PT	49	0.627253		PT	49	0.646135		PT	49	0.530446		PT	49	0.60796		PT	49	0.520862
PT	50	0.70318		PT	50	0.616716		PT	50	0.563787		PT	50	0.596098		PT	50	0.544048

## Sheet: Figure 3j
FAP vs CD68:					FAP vs CD68:					ICAM1:
Segmentation ID	Image	FAP	CD68		Segmentation ID	Image	PanCK	VCAM1		Segmentation ID	Image	ICAM1
382458ff-161f-45d4-ae8b-2c075cd8e13a	09_02_22.tif	0.709996	0.0448837		382458ff-161f-45d4-ae8b-2c075cd8e13a	09_02_22.tif	5.4363	1.90958		9fa12236-3d8a-4514-8f59-8a1bd3956ad4	09_02_22.tif	0.103128
9fa12236-3d8a-4514-8f59-8a1bd3956ad4	09_02_22.tif	1.13067	0.0490731		9fa12236-3d8a-4514-8f59-8a1bd3956ad4	09_02_22.tif	5.60445	2.62555		a5bdedca-77dd-4ed2-bb43-915abe9d6938	09_02_22.tif	0.198117
4e7e59cb-fec2-40f8-8a19-5cb4953d15c9	09_02_22.tif	0.383497	0.0321008		4e7e59cb-fec2-40f8-8a19-5cb4953d15c9	09_02_22.tif	5.3595	1.93648		a6dd16d8-93d4-4ddb-b426-b74cd5591e6f	09_02_22.tif	0.0802483
a5bdedca-77dd-4ed2-bb43-915abe9d6938	09_02_22.tif	0.799833	0.105678		a5bdedca-77dd-4ed2-bb43-915abe9d6938	09_02_22.tif	5.94417	2.07946		26216653-5faf-4a31-8669-eace1ce524d6	09_02_22.tif	0.0894982
4016ce09-e68f-4657-927e-abf6c38068ad	09_02_22.tif	1.27953	0.0413832		4016ce09-e68f-4657-927e-abf6c38068ad	09_02_22.tif	5.50104	1.7411		22feabae-4566-4354-a0ab-31ced3fea076	09_02_22.tif	0.0504669
1024a11c-916e-46da-beb0-0fbfaa2ceb88	09_02_22.tif	0.750178	0.057277		1024a11c-916e-46da-beb0-0fbfaa2ceb88	09_02_22.tif	5.83849	1.81451		de6e05ea-3418-4c73-b207-a8f13a525623	09_02_22.tif	0.0483757
2fc76ead-4c18-4315-807b-f8ab18f2eae8	09_02_22.tif	1.40338	0.0851527		2fc76ead-4c18-4315-807b-f8ab18f2eae8	09_02_22.tif	5.85981	1.53978		9105f8e4-e7e8-4a28-975f-e6b246d3fa1f	09_02_22.tif	0.0593553
a6dd16d8-93d4-4ddb-b426-b74cd5591e6f	09_02_22.tif	0.483158	0.0500489		a6dd16d8-93d4-4ddb-b426-b74cd5591e6f	09_02_22.tif	5.73792	2.25614		4b86b01e-7c4d-4fe8-8796-862fb63b11f0	09_02_22.tif	0.10916
40cc4cf9-8fd4-4ca9-b574-fe459dd95fa0	09_02_22.tif	0.342896	0.0457225		40cc4cf9-8fd4-4ca9-b574-fe459dd95fa0	09_02_22.tif	5.16852	1.3662		fc0be5eb-0898-4314-90c1-ea4574734684	09_02_22.tif	0.141825
26216653-5faf-4a31-8669-eace1ce524d6	09_02_22.tif	0.509442	0.0340748		26216653-5faf-4a31-8669-eace1ce524d6	09_02_22.tif	5.681	2.43576		c12684fc-9161-4f69-8a21-1680295c75ea	09_02_22.tif	1.64127
22feabae-4566-4354-a0ab-31ced3fea076	09_02_22.tif	0.304161	0.044604		22feabae-4566-4354-a0ab-31ced3fea076	09_02_22.tif	5.65932	2.316		fcd1a870-a7c0-40f2-8696-3ca2f712ab7a	09_02_22.tif	0.395392
b10d95aa-fbc4-4787-8dd5-067ca9669ba5	09_02_22.tif	0.357158	0.049352		b10d95aa-fbc4-4787-8dd5-067ca9669ba5	09_02_22.tif	5.17141	1.32383		2f07d3f4-2f93-438e-a31a-117073e21d99	09_02_22.tif	0.552574
8a0816e0-1e64-4c06-a3f4-997c83df254e	09_02_22.tif	0.351402	0.0702519		8a0816e0-1e64-4c06-a3f4-997c83df254e	09_02_22.tif	5.36592	1.39418		f6a3a28b-ce21-48b9-9b4e-9c05bf141ab5	09_02_22.tif	1.23088
3afbd6e0-7921-4b0f-b102-2ea28ab6c711	09_02_22.tif	0.746485	0.0201999		3afbd6e0-7921-4b0f-b102-2ea28ab6c711	09_02_22.tif	5.00114	1.63352		cbe78dd7-f61b-4baf-831c-e2aaa227f403	09_02_22.tif	0.141956
de6e05ea-3418-4c73-b207-a8f13a525623	09_02_22.tif	0.276556	0.0359054		de6e05ea-3418-4c73-b207-a8f13a525623	09_02_22.tif	5.54717	2.43859		a0694a9d-dd58-4314-9dff-289e8758e186	09_02_22.tif	0.101247
9105f8e4-e7e8-4a28-975f-e6b246d3fa1f	09_02_22.tif	0.275722	0.0521376		9105f8e4-e7e8-4a28-975f-e6b246d3fa1f	09_02_22.tif	5.53466	2.57228		33350936-131b-4401-9ef7-a6fa9a55be82	09_02_22.tif	0.0856966
e32c889b-f9b1-4943-aea3-9171c755b614	09_02_22.tif	0.653977	0.026446		e32c889b-f9b1-4943-aea3-9171c755b614	09_02_22.tif	4.97847	1.82134		dfd9d965-75c4-4c74-99d0-66ecc0e0e226	09_02_22.tif	0.0919367
4b86b01e-7c4d-4fe8-8796-862fb63b11f0	09_02_22.tif	0.37529	0.0786098		4b86b01e-7c4d-4fe8-8796-862fb63b11f0	09_02_22.tif	6.08541	2.78729		b8799d32-f7d3-4aa4-a3b4-e8ee62f0d62c	09_02_22.tif	0.123004
fc0be5eb-0898-4314-90c1-ea4574734684	09_02_22.tif	0.953377	0.102725		fc0be5eb-0898-4314-90c1-ea4574734684	09_02_22.tif	5.48104	2.16034		58812dba-89b0-4eeb-89cc-e3da6ebc216c	09_02_22.tif	0.111165
c12684fc-9161-4f69-8a21-1680295c75ea	09_02_22.tif	0.808426	0.375846		c12684fc-9161-4f69-8a21-1680295c75ea	09_02_22.tif	5.77324	2.21571		5d9492ae-6a17-46b1-b96e-96eb69ac201f	09_02_22.tif	0.326767
fcd1a870-a7c0-40f2-8696-3ca2f712ab7a	09_02_22.tif	0.456596	0.265677		fcd1a870-a7c0-40f2-8696-3ca2f712ab7a	09_02_22.tif	5.78682	2.7593		0f199682-29d8-4b0b-89cd-d8dca996a4a8	09_02_22.tif	0.114367
fe899c2b-f2e0-4b46-bdcb-fd6e2c2c5f8a	09_02_22.tif	1.12935	0.0821576		fe899c2b-f2e0-4b46-bdcb-fd6e2c2c5f8a	09_02_22.tif	5.54228	1.39243		1ff5a9e5-923f-4347-a548-ec56428add70	09_02_22.tif	0.15082
2f07d3f4-2f93-438e-a31a-117073e21d99	09_02_22.tif	0.678973	0.171207		2f07d3f4-2f93-438e-a31a-117073e21d99	09_02_22.tif	5.64834	2.81482		0c3a92a7-4567-4660-99e2-7e030016cafa	09_02_22.tif	0.291368
f6a3a28b-ce21-48b9-9b4e-9c05bf141ab5	09_02_22.tif	0.386921	0.218471		f6a3a28b-ce21-48b9-9b4e-9c05bf141ab5	09_02_22.tif	5.75953	2.83291		723fcb6a-eb9a-4efe-8299-fc613337f0e4	09_02_22.tif	1.14997
cbe78dd7-f61b-4baf-831c-e2aaa227f403	09_02_22.tif	0.602647	0.0617071		cbe78dd7-f61b-4baf-831c-e2aaa227f403	09_02_22.tif	5.51	2.92378		b16233f6-2c9c-49d6-9193-b79889dc5911	09_02_22.tif	0.249142
a0694a9d-dd58-4314-9dff-289e8758e186	09_02_22.tif	0.555325	0.123931		a0694a9d-dd58-4314-9dff-289e8758e186	09_02_22.tif	6.30722	3.04534		394390ae-a394-438e-bc96-ca4d2f83df11	09_02_22.tif	0.593593
33350936-131b-4401-9ef7-a6fa9a55be82	09_02_22.tif	0.388796	0.0828388		33350936-131b-4401-9ef7-a6fa9a55be82	09_02_22.tif	5.61502	3.09092		66a1a41f-40ac-4199-bcb4-70ed97d4898b	09_02_22.tif	0.406428
dfd9d965-75c4-4c74-99d0-66ecc0e0e226	09_02_22.tif	0.377957	0.0478175		dfd9d965-75c4-4c74-99d0-66ecc0e0e226	09_02_22.tif	5.7567	2.89546		5d35e6fa-431f-4fc3-9fdb-8d3216d0d5ea	09_02_22.tif	0.212756
b8799d32-f7d3-4aa4-a3b4-e8ee62f0d62c	09_02_22.tif	0.670478	0.0901759		b8799d32-f7d3-4aa4-a3b4-e8ee62f0d62c	09_02_22.tif	5.46165	2.13425		05821c3f-d348-4b00-ad04-f1ffee61e54c	09_02_22.tif	0.154194
58812dba-89b0-4eeb-89cc-e3da6ebc216c	09_02_22.tif	0.547746	0.0661236		58812dba-89b0-4eeb-89cc-e3da6ebc216c	09_02_22.tif	5.84375	3.05695		7710fa14-5124-4242-9699-eda761eb1247	09_02_22.tif	0.0515809
5d9492ae-6a17-46b1-b96e-96eb69ac201f	09_02_22.tif	0.378401	0.0840643		5d9492ae-6a17-46b1-b96e-96eb69ac201f	09_02_22.tif	5.5714	3.17699		3ea9fd70-008a-435b-ad4c-70a805d2c161	09_02_22.tif	0.104202
0f199682-29d8-4b0b-89cd-d8dca996a4a8	09_02_22.tif	0.520447	0.028852		0f199682-29d8-4b0b-89cd-d8dca996a4a8	09_02_22.tif	5.6087	3.1689		c010e9d2-a8b5-4c78-a4d6-492f532361d0	09_02_22.tif	0.372284
1ff5a9e5-923f-4347-a548-ec56428add70	09_02_22.tif	0.606821	0.155231		1ff5a9e5-923f-4347-a548-ec56428add70	09_02_22.tif	5.97671	2.21863		998c20dd-cbe1-410d-b46f-c1274fee577b	09_02_22.tif	0.377179
0c3a92a7-4567-4660-99e2-7e030016cafa	09_02_22.tif	1.2679	0.0941009		0c3a92a7-4567-4660-99e2-7e030016cafa	09_02_22.tif	5.5166	2.51081		118034d9-652b-4fc0-898f-bf0041fea73c	09_02_22.tif	0.0330882
1063f24f-300c-450a-b1de-7d92351c0a84	09_02_22.tif	0.872632	0.126841		1063f24f-300c-450a-b1de-7d92351c0a84	09_02_22.tif	5.3407	1.89239		067ac347-2c0c-4b9a-9b96-bfb81e9c007e	09_02_22.tif	0.168385
250a3f24-a7e6-410b-935e-8e7615500242	09_02_22.tif	1.39999	0.745711		a25f672f-056c-47f0-8cf9-f287179da485	09_02_22.tif	5.4074	1.39232		8e5a21a9-eb10-45bc-8c7a-59b31468cd41	09_02_22.tif	2.37968
a25f672f-056c-47f0-8cf9-f287179da485	09_02_22.tif	1.448	0.516419		edcc7c17-dd99-41b0-b937-45d3499dbc21	09_02_22.tif	4.95881	0.741143		d7f87bdd-f2ff-4390-b7be-4d3c525817dd	09_02_22.tif	0.358734
edcc7c17-dd99-41b0-b937-45d3499dbc21	09_02_22.tif	1.13073	0.298189		b9703a1c-4618-4280-a363-4cb144a827f1	09_02_22.tif	5.25624	1.25647		1a7d2d32-5bbc-4e7d-93ad-d46157635efe	09_02_22.tif	1.81631
b9703a1c-4618-4280-a363-4cb144a827f1	09_02_22.tif	1.14411	0.0740944		723fcb6a-eb9a-4efe-8299-fc613337f0e4	09_02_22.tif	5.5798	2.48156		e9fe5295-52a7-47d9-a795-484d836cb1ab	09_02_22.tif	0.180403
723fcb6a-eb9a-4efe-8299-fc613337f0e4	09_02_22.tif	1.23002	0.142348		b16233f6-2c9c-49d6-9193-b79889dc5911	09_02_22.tif	5.70355	2.57526		9f52b53e-ee95-46c3-a40e-9d3655409c4d	09_02_22.tif	0.539233
11759842-d3ed-43f3-a55d-aa18cf87525a	09_02_22.tif	2.0445	0.0996319		1dbcbc32-8b39-4cdc-b57d-102ce79531bc	09_02_22.tif	5.42693	1.89014		dcc80146-3d02-4d00-abea-128fae90fee6	09_02_22.tif	0.1333
5835fc7e-dc5f-4230-83aa-42c9ba6d0ba2	09_02_22.tif	1.86631	0.104471		ba53c016-9dad-4d89-acdb-f4cc9e12053f	09_02_22.tif	5.1903	0.981268		01030594-33c2-418c-aea9-55fbd64b57a2	09_02_22.tif	0.321235
b16233f6-2c9c-49d6-9193-b79889dc5911	09_02_22.tif	1.64736	0.0727232		394390ae-a394-438e-bc96-ca4d2f83df11	09_02_22.tif	6.12356	2.5982		d728bf2c-bec9-4153-804e-7c183228d4f6	09_02_22.tif	0.172999
1dbcbc32-8b39-4cdc-b57d-102ce79531bc	09_02_22.tif	1.45286	0.171719		ea7e7832-9b13-4fee-a965-7f8dd5111020	09_02_22.tif	5.77393	1.70814		04e76e12-3eae-4cf0-ac09-978394901e2e	09_02_22.tif	0.0842004
ba53c016-9dad-4d89-acdb-f4cc9e12053f	09_02_22.tif	1.25984	0.0893626		b8d67aaf-c90b-4404-9732-c8a13fbeaaff	09_02_22.tif	5.39473	1.76137		de3362a7-b903-43db-b358-f279d98cc66c	09_02_22.tif	0.0690147
394390ae-a394-438e-bc96-ca4d2f83df11	09_02_22.tif	1.04411	0.121413		8fedd294-6888-483a-8118-579cc8365fb2	09_02_22.tif	4.89202	1.45512		1a825d6a-36b5-435b-a31e-d5bcc24f3e0c	09_02_22.tif	0.14991
ea7e7832-9b13-4fee-a965-7f8dd5111020	09_02_22.tif	0.989575	0.109962		66a1a41f-40ac-4199-bcb4-70ed97d4898b	09_02_22.tif	5.80136	2.80459		baeb99ea-5af6-41c7-aa56-d24dfe4401dc	09_02_22.tif	0.0824301
b8d67aaf-c90b-4404-9732-c8a13fbeaaff	09_02_22.tif	1.55248	0.143916		197f25a3-bdd0-4b85-a441-e0ae785c6f26	09_02_22.tif	5.52566	1.7287		cb2a5928-5182-4ec9-996c-935fabc6c4a5	09_02_22.tif	0.109695
8fedd294-6888-483a-8118-579cc8365fb2	09_02_22.tif	0.337996	0.248656		5d35e6fa-431f-4fc3-9fdb-8d3216d0d5ea	09_02_22.tif	5.55494	2.49439		aa35cc1f-2423-42db-aa60-4d3ba1604221	09_02_22.tif	0.430285
66a1a41f-40ac-4199-bcb4-70ed97d4898b	09_02_22.tif	1.04852	0.0869196		2e13d774-f04e-4aba-b7c9-fc012d6e0ac8	09_02_22.tif	5.19014	1.24586		e113c845-0455-4d94-b2bd-fdf54b14a9e5	09_02_22.tif	0.137766
197f25a3-bdd0-4b85-a441-e0ae785c6f26	09_02_22.tif	1.1127	0.0927487		8bd6db6f-0e47-4d79-87c9-f43a5492036e	09_02_22.tif	5.396	1.82542		6ccd23d4-b170-4e21-a50f-4f4e050e05d9	09_02_22.tif	0.178747
5d35e6fa-431f-4fc3-9fdb-8d3216d0d5ea	09_02_22.tif	0.811471	0.0754642		05821c3f-d348-4b00-ad04-f1ffee61e54c	09_02_22.tif	5.51	2.02365		7702c097-6db1-4f36-b5ae-820c4bc25820	09_02_22.tif	0.512884
2e13d774-f04e-4aba-b7c9-fc012d6e0ac8	09_02_22.tif	0.789187	0.0776532		7f7f33e4-13fa-43e6-9be5-c15b9b7c9cbe	09_02_22.tif	5.62355	1.13119		33f93565-3aff-4b82-8029-6528103a7e6f	09_02_22.tif	0.131853
8bd6db6f-0e47-4d79-87c9-f43a5492036e	09_02_22.tif	0.594453	0.0457225		ba8fdff7-1e6d-43a1-9ed0-83d9f04eeb0c	09_02_22.tif	5.59958	1.78044		f1778c5a-5eb9-42a8-b6bc-fbc538c37028	09_02_22.tif	0.14965
05821c3f-d348-4b00-ad04-f1ffee61e54c	09_02_22.tif	1.0256	0.123004		7710fa14-5124-4242-9699-eda761eb1247	09_02_22.tif	5.44703	2.12687		447b928e-ee93-4636-b8c5-cd531e447a7e	09_02_22.tif	0.172744
7f7f33e4-13fa-43e6-9be5-c15b9b7c9cbe	09_02_22.tif	1.06488	0.107152		4a2ef115-56eb-4e88-bd15-0e737e9a9e1a	09_02_22.tif	5.84509	1.71519		049b3772-ea1d-40f4-b850-079b3a178602	09_02_22.tif	0.121679
ba8fdff7-1e6d-43a1-9ed0-83d9f04eeb0c	09_02_22.tif	0.644779	0.0963968		3ea9fd70-008a-435b-ad4c-70a805d2c161	09_02_22.tif	5.64465	2.31774		f59bc8fd-51e5-47a8-8955-d11bb12ee6b4	09_02_22.tif	0.143524
7710fa14-5124-4242-9699-eda761eb1247	09_02_22.tif	0.678523	0.0230424		e3649494-95b0-4702-8cea-b298b3488c2c	09_02_22.tif	5.28782	1.85734		1df9be15-e34e-4ac4-8790-e1bc5341bd70	09_02_22.tif	0.0751903
4a2ef115-56eb-4e88-bd15-0e737e9a9e1a	09_02_22.tif	0.683921	0.14965		c9ab4aab-6c4a-4426-8bdf-5127a7d2d06b	09_02_22.tif	5.93007	1.94456		a8350e30-6460-4dc6-b181-acdfbcc287eb	09_02_22.tif	0.173895
3ea9fd70-008a-435b-ad4c-70a805d2c161	09_02_22.tif	0.650029	0.0702519		8918e7d9-ea81-4073-923b-947f5a0ff481	09_02_22.tif	5.13775	0.96916		b6084639-40e1-47fd-8647-e8bb297ac3b4	09_02_22.tif	0.115033
e3649494-95b0-4702-8cea-b298b3488c2c	09_02_22.tif	0.702746	0.0769695		c010e9d2-a8b5-4c78-a4d6-492f532361d0	09_02_22.tif	5.72596	2.21378		b9b5aa61-6cee-4f03-8ef8-51a0c4e7aea1	09_02_22.tif	0.183582
c9ab4aab-6c4a-4426-8bdf-5127a7d2d06b	09_02_22.tif	0.849759	0.139993		3bbdd7d3-36a7-47cd-89c8-c1151c96950a	09_02_22.tif	5.17556	1.33543		94997e66-7bd5-402e-b9d5-a92f6602e60a	09_02_22.tif	0.204516
8918e7d9-ea81-4073-923b-947f5a0ff481	09_02_22.tif	1.00447	0.161178		b31fbba8-4d32-4267-b8ef-949e88af9455	09_02_22.tif	5.81289	1.84972		232ce22b-9f96-4ae2-a3e8-6c6b651bc166	09_02_22.tif	0.320658
c010e9d2-a8b5-4c78-a4d6-492f532361d0	09_02_22.tif	0.859652	0.10742		59e00ac5-f4aa-4aa9-8020-cf0edaf06d5b	09_02_22.tif	5.25831	1.72517		5c1a0074-37e7-4c58-a7df-4db966f95236	09_02_22.tif	0.191436
3bbdd7d3-36a7-47cd-89c8-c1151c96950a	09_02_22.tif	0.338681	0.0859685		69f9dbb2-a5b6-42c7-9146-65ae82db3360	09_02_22.tif	5.43555	1.65567		3c1af2e0-c58e-4755-b21d-1fa90406ff16	09_02_22.tif	0.747344
b31fbba8-4d32-4267-b8ef-949e88af9455	09_02_22.tif	0.680594	0.102994		998c20dd-cbe1-410d-b46f-c1274fee577b	09_02_22.tif	5.18462	2.11636		b88a133b-15f7-4e59-a3ec-99b67321638b	09_02_22.tif	0.0955869
59e00ac5-f4aa-4aa9-8020-cf0edaf06d5b	09_02_22.tif	0.263155	0.0347792		048aa772-6c1f-4259-bfca-4178a6a62b60	09_02_22.tif	5.79045	1.6358		05160f7c-a66f-469a-a013-361b6211f7f9	09_02_22.tif	0.773068
69f9dbb2-a5b6-42c7-9146-65ae82db3360	09_02_22.tif	0.389016	0.0152121		11c4cda9-4ecd-48e4-9d33-a79bc507956a	09_02_22.tif	5.55377	1.53585		755ba38e-8c9e-4245-b6c9-842420a709e7	09_02_22.tif	0.257011
998c20dd-cbe1-410d-b46f-c1274fee577b	09_02_22.tif	0.618333	0.0180644		babea636-259a-40c8-aac7-4af45405ca2e	09_02_22.tif	5.2867	1.99295		b3b02f70-83a7-4622-9fef-18974e9ba8cc	09_02_22.tif	0.138945
048aa772-6c1f-4259-bfca-4178a6a62b60	09_02_22.tif	1.24336	0.0654344		657ad955-ac8a-4f4f-ad07-745e78481966	09_02_22.tif	5.69998	1.66598		844f5cac-daed-447a-9234-839c23e76a28	09_02_22.tif	0.486663
11c4cda9-4ecd-48e4-9d33-a79bc507956a	09_02_22.tif	0.777367	0.0500489		7c67b4a9-d339-4a4f-a8e4-a750ec4ff564	09_02_22.tif	4.88484	1.8076		ccc6bcd2-d44c-47ed-ba9e-a7d0bedd891e	09_02_22.tif	1.24129
babea636-259a-40c8-aac7-4af45405ca2e	09_02_22.tif	0.635708	0.0641931		430d0812-25fe-43b7-afb3-b560186bbba3	09_02_22.tif	5.39964	0.97761		50500e69-9781-4804-ac01-c381c9f8ce48	09_02_22.tif	0.490467
657ad955-ac8a-4f4f-ad07-745e78481966	09_02_22.tif	0.547154	0.0846086		118034d9-652b-4fc0-898f-bf0041fea73c	09_02_22.tif	5.01921	2.01764		71823f82-a1ab-4323-9b73-fff1f47a8aa2	09_02_22.tif	0.842697
7c67b4a9-d339-4a4f-a8e4-a750ec4ff564	09_02_22.tif	0.35682	0.0103502		c253cd7e-25db-4a8a-8bb9-594e5c78bc0c	09_02_22.tif	5.28626	1.62232		ef3fa6f6-d8d2-44ae-88bc-917431a09672	09_02_22.tif	0.103263
430d0812-25fe-43b7-afb3-b560186bbba3	09_02_22.tif	0.399663	0.0890913		067ac347-2c0c-4b9a-9b96-bfb81e9c007e	09_02_22.tif	5.70777	2.55518		19812e30-5045-41e1-bd2d-14b1294d3eda	09_02_22.tif	0.721504
118034d9-652b-4fc0-898f-bf0041fea73c	09_02_22.tif	0.488001	0.0170667		8e5a21a9-eb10-45bc-8c7a-59b31468cd41	09_02_22.tif	5.36925	2.23961		b2653ee2-215b-4c19-8986-75f88fe57d67	09_02_22.tif	0.153027
c253cd7e-25db-4a8a-8bb9-594e5c78bc0c	09_02_22.tif	1.24872	0.0592168		d7f87bdd-f2ff-4390-b7be-4d3c525817dd	09_02_22.tif	5.98303	2.4703		91b09169-2a90-4ba5-914f-80c4bfaf20ca	09_02_22.tif	0.31742
067ac347-2c0c-4b9a-9b96-bfb81e9c007e	09_02_22.tif	0.871922	0.105142		7171557a-46db-4682-adfe-610551240c0e	09_02_22.tif	5.32873	1.51783		b075a9e7-e15b-48d5-b42a-9da255e961c2	09_02_22.tif	0.118094
8e5a21a9-eb10-45bc-8c7a-59b31468cd41	09_02_22.tif	0.738465	0.308827		1a7d2d32-5bbc-4e7d-93ad-d46157635efe	09_02_22.tif	6.05136	2.52364		da5a6a45-6be0-46d6-b99a-4fd83f6f26e7	09_02_22.tif	0.339822
d7f87bdd-f2ff-4390-b7be-4d3c525817dd	09_02_22.tif	0.801324	0.103263		73500362-a9a4-425b-869e-4ab3eb7fc629	09_02_22.tif	5.81016	1.98699		703f302b-3038-430d-ba7a-a5206bd23dbd	09_02_22.tif	0.957766
7171557a-46db-4682-adfe-610551240c0e	09_02_22.tif	0.859413	0.0738202		e9fe5295-52a7-47d9-a795-484d836cb1ab	09_02_22.tif	5.82403	2.4156		096c091b-683a-4fa7-b992-c27a303331c2	09_02_22.tif	0.535257
1a7d2d32-5bbc-4e7d-93ad-d46157635efe	09_02_22.tif	0.717649	0.437015		9f52b53e-ee95-46c3-a40e-9d3655409c4d	09_02_22.tif	5.59553	2.40678		208e8e45-d30d-44d8-ac92-fdf31d9b4b15	09_02_22.tif	0.930927
73500362-a9a4-425b-869e-4ab3eb7fc629	09_02_22.tif	0.577248	0.148869		8ed44582-6b0e-4532-9855-657308e923e8	09_02_22.tif	5.07824	1.35727		bfb64ab9-86c7-4210-ac9c-874bfe69bd0b	09_02_22.tif	0.417596
e9fe5295-52a7-47d9-a795-484d836cb1ab	09_02_22.tif	0.691623	0.110764		9d61fe09-d2b9-41cb-9670-4a7b073eb79e	09_02_22.tif	5.92407	1.79402		34f4dba0-2f8e-48ba-bd98-e3334c27aec1	09_02_22.tif	0.224658
9f52b53e-ee95-46c3-a40e-9d3655409c4d	09_02_22.tif	0.761881	0.0945063		dcc80146-3d02-4d00-abea-128fae90fee6	09_02_22.tif	5.70994	2.1915		c0adbbf5-cef4-4f7b-b94f-f5d0a3647322	09_02_22.tif	0.231801
8ed44582-6b0e-4532-9855-657308e923e8	09_02_22.tif	1.08386	0.0827026		01030594-33c2-418c-aea9-55fbd64b57a2	09_02_22.tif	5.44764	2.8537		8c67fe29-5a5e-452d-981f-de8d2e3e0712	09_02_22.tif	0.220454
9d61fe09-d2b9-41cb-9670-4a7b073eb79e	09_02_22.tif	1.05977	0.111165		0b85bd31-e1bb-42a2-9f5c-1c31f54c593e	09_02_22.tif	5.55701	1.9123		2927e324-405d-4726-9b3f-e930cf18a017	09_02_22.tif	0.196229
dcc80146-3d02-4d00-abea-128fae90fee6	09_02_22.tif	0.946207	0.0574156		120c544a-f71a-4632-a635-b5657a2226fa	09_02_22.tif	5.43539	1.52256		5a62a4ec-bdc1-49c9-bce5-af2bd7d8dd76	09_02_22.tif	0.0799754
01030594-33c2-418c-aea9-55fbd64b57a2	09_02_22.tif	0.781653	0.0521376		d728bf2c-bec9-4153-804e-7c183228d4f6	09_02_22.tif	5.71096	2.09859		cba70e35-c538-40b7-8ce7-e38444d9e446	09_02_22.tif	0.1121
0b85bd31-e1bb-42a2-9f5c-1c31f54c593e	09_02_22.tif	1.12055	0.227248		04e76e12-3eae-4cf0-ac09-978394901e2e	09_02_22.tif	5.38563	2.31991		808d1233-d206-4ac0-8303-3b1a623d70d1	09_02_22.tif	0.0742314
120c544a-f71a-4632-a635-b5657a2226fa	09_02_22.tif	0.625458	0.250598		de3362a7-b903-43db-b358-f279d98cc66c	09_02_22.tif	5.16787	2.10806		8f505810-828b-4f31-b34d-35c7a53bb65b	09_02_22.tif	0.0632268
d728bf2c-bec9-4153-804e-7c183228d4f6	09_02_22.tif	0.74192	0.256044		1a825d6a-36b5-435b-a31e-d5bcc24f3e0c	09_02_22.tif	5.86146	2.69118		aafeb7b8-ce4b-4d82-b9f8-3d49251ea056	09_02_22.tif	0.261832
04e76e12-3eae-4cf0-ac09-978394901e2e	09_02_22.tif	1.09525	0.051024		baeb99ea-5af6-41c7-aa56-d24dfe4401dc	09_02_22.tif	5.29229	2.33625		6ea49248-02c2-429d-a953-d5259453ec6a	09_02_22.tif	0.0666748
de3362a7-b903-43db-b358-f279d98cc66c	09_02_22.tif	0.722379	0.0344975		cb2a5928-5182-4ec9-996c-935fabc6c4a5	09_02_22.tif	5.4942	2.13773		cbeca206-e253-4d8e-b20b-ed75001bdff5	09_02_22.tif	0.421587
1a825d6a-36b5-435b-a31e-d5bcc24f3e0c	09_02_22.tif	0.762561	0.193456		47865b6e-4f85-4fb2-840e-6f4ffdc054c8	09_02_22.tif	5.06311	1.39342		86c5839c-88c7-47c1-ba42-f617d21f89cf	09_02_22.tif	0.0630887
baeb99ea-5af6-41c7-aa56-d24dfe4401dc	09_02_22.tif	0.800165	0.0432045		e75d8006-22df-455c-95aa-7062f3b04a19	09_02_22.tif	5.01138	1.69671		98bd2465-1a8b-460e-bd73-946868518c4e	09_02_22.tif	0.161952
cb2a5928-5182-4ec9-996c-935fabc6c4a5	09_02_22.tif	0.792689	0.0579701		8e3bc692-bf44-48cb-b19c-8bc6f1a4e1ab	09_02_22.tif	5.59231	1.63013		1dd8de2e-0f86-4d2d-8165-aa5ac37f880a	09_02_22.tif	0.130931
47865b6e-4f85-4fb2-840e-6f4ffdc054c8	09_02_22.tif	0.97078	0.0976108		aa35cc1f-2423-42db-aa60-4d3ba1604221	09_02_22.tif	5.73979	2.15973		9b628df2-93ee-45c1-937a-cef287e10c4a	09_02_22.tif	0.0913952
d4a7cfcb-5f7a-479a-aa1b-cac5c2a8ad72	09_02_22.tif	1.87794	0.105812		e113c845-0455-4d94-b2bd-fdf54b14a9e5	09_02_22.tif	5.55998	2.18932		e21cb71e-cd7d-4ab6-b980-874ba88a98f8	09_02_22.tif	0.0957219
cad4a5a0-44ca-438b-a06d-cdec027f727c	09_02_22.tif	1.89041	0.832444		6ccd23d4-b170-4e21-a50f-4f4e050e05d9	09_02_22.tif	5.09229	2.01425		0f44e44b-5b3f-4aad-b3c0-093b73a70c8f	09_02_22.tif	0.132379
5cc11a24-f8cc-4af6-96f8-1fd84a06b5fb	09_02_22.tif	1.14822	0.852159		7702c097-6db1-4f36-b5ae-820c4bc25820	09_02_22.tif	5.71776	3.03004		2aecb0d7-49cc-44be-9850-0a000707e23b	09_02_22.tif	0.147437
ba6dc19a-3497-478d-9a6d-7948a7bbf7f1	09_02_22.tif	1.83455	0.159887		33f93565-3aff-4b82-8029-6528103a7e6f	09_02_22.tif	5.51105	2.04932		25ec4307-e152-472c-85d5-6a134918725e	09_02_22.tif	0.453755
e75d8006-22df-455c-95aa-7062f3b04a19	09_02_22.tif	1.53426	0.0908534		f1778c5a-5eb9-42a8-b6bc-fbc538c37028	09_02_22.tif	6.03619	3.10904		b86411a5-0de6-4a5f-904c-6b6f79064b84	09_02_22.tif	0.119688
8e3bc692-bf44-48cb-b19c-8bc6f1a4e1ab	09_02_22.tif	1.34437	0.101381		447b928e-ee93-4636-b8c5-cd531e447a7e	09_02_22.tif	5.89342	3.11994		06e384b9-b231-4bf9-945b-b413b1b02d06	09_02_22.tif	0.0506062
aa35cc1f-2423-42db-aa60-4d3ba1604221	09_02_22.tif	1.41235	0.0984196		049b3772-ea1d-40f4-b850-079b3a178602	09_02_22.tif	5.72315	3.30823		42d414a5-24d3-417d-90e4-6df0e02d2565	09_02_22.tif	0.259785
e113c845-0455-4d94-b2bd-fdf54b14a9e5	09_02_22.tif	1.18587	0.0632268		ad5fcba2-0102-48a8-a165-a291ea29ac89	09_02_22.tif	5.68154	1.9449		61d346a1-6995-42f0-ad7b-87ec9b8d9d51	09_02_22.tif	0.0601858
6ccd23d4-b170-4e21-a50f-4f4e050e05d9	09_02_22.tif	0.866473	0.0877344		f70c4992-8315-4634-895b-81df653e9c4d	09_02_22.tif	5.79722	1.6338		933c29c7-e062-43d9-b62a-d7bd04ec8829	09_02_22.tif	0.0333701
7702c097-6db1-4f36-b5ae-820c4bc25820	09_02_22.tif	0.927745	0.0900404		de81adc9-482a-4342-9677-8cab4183aac2	09_02_22.tif	5.31706	1.75245		89ab3766-fdcd-4d40-84a4-8b55d0b58708	09_02_22.tif	0.157691
33f93565-3aff-4b82-8029-6528103a7e6f	09_02_22.tif	0.766044	0.105008		ad974975-eeda-46e4-957c-4e897a5e6213	09_02_22.tif	6.04216	1.86608		8a0b40c7-30ca-4fa4-a1e8-a5ade99d4683	09_02_22.tif	0.0859685
f1778c5a-5eb9-42a8-b6bc-fbc538c37028	09_02_22.tif	0.585059	0.113167		f59bc8fd-51e5-47a8-8955-d11bb12ee6b4	09_02_22.tif	5.22655	2.17731		9b0bb812-00a0-4aea-835f-533447d64078	09_02_22.tif	0.0791562
447b928e-ee93-4636-b8c5-cd531e447a7e	09_02_22.tif	0.526169	0.0702519		1df9be15-e34e-4ac4-8790-e1bc5341bd70	09_02_22.tif	5.06647	2.09619		4d2f229b-7541-4777-926b-616ad839a23b	09_02_22.tif	0.0855606
049b3772-ea1d-40f4-b850-079b3a178602	09_02_22.tif	0.747087	0.0773797		a8350e30-6460-4dc6-b181-acdfbcc287eb	09_02_22.tif	5.8568	2.86946		2f3d82c9-61c3-4ce1-a21c-a57f55530958	09_02_22.tif	0.123534
ad5fcba2-0102-48a8-a165-a291ea29ac89	09_02_22.tif	0.853916	0.269153		b6084639-40e1-47fd-8647-e8bb297ac3b4	09_02_22.tif	5.62949	2.3729		b5ee551c-8ce6-4aed-a119-b9d60be8fb75	09_02_22.tif	0.0745054
f70c4992-8315-4634-895b-81df653e9c4d	09_02_22.tif	0.775683	0.179638		b9b5aa61-6cee-4f03-8ef8-51a0c4e7aea1	09_02_22.tif	5.80361	2.058		0f8d7b44-740d-43f6-8401-17fb25ef10af	09_02_22.tif	0.115166
de81adc9-482a-4342-9677-8cab4183aac2	09_02_22.tif	1.03935	0.0736832		94997e66-7bd5-402e-b9d5-a92f6602e60a	09_02_22.tif	5.94363	2.74252		f7e5de1b-b1f7-48dc-af33-7fcebc8c886a	09_02_22.tif	0.0877344
ad974975-eeda-46e4-957c-4e897a5e6213	09_02_22.tif	0.720891	0.159242		232ce22b-9f96-4ae2-a3e8-6c6b651bc166	09_02_22.tif	5.53082	2.48566		f8de1dd3-ec0f-4aac-8558-c4901ef66162	09_02_22.tif	0.39835
f59bc8fd-51e5-47a8-8955-d11bb12ee6b4	09_02_22.tif	0.764856	0.0640551		b5aee324-765d-4273-8d6b-90f1af8b1910	09_02_22.tif	5.66866	1.64395		851fe5b3-c4a4-4f20-80a0-adcb4460867a	09_02_22.tif	0.148479
1df9be15-e34e-4ac4-8790-e1bc5341bd70	09_02_22.tif	0.456491	0.0503276		5c1a0074-37e7-4c58-a7df-4db966f95236	09_02_22.tif	5.50824	2.03545		d6d8898b-9a5f-412b-bdf8-e32063034fc1	09_02_22.tif	0.107688
a8350e30-6460-4dc6-b181-acdfbcc287eb	09_02_22.tif	1.09457	0.16877		b0d57735-3359-435a-8f40-18a9b3b030d6	09_02_22.tif	5.13649	1.41262		722b35bc-8e4a-469a-8cf7-49b3f746c762	09_02_22.tif	0.177599
b6084639-40e1-47fd-8647-e8bb297ac3b4	09_02_22.tif	0.678973	0.197362		87945bd1-5729-434f-9779-7abbf0c073d1	09_02_22.tif	5.07679	1.52612		271e8692-2846-42e7-a520-e228175c2580	09_02_22.tif	0.0962619
b9b5aa61-6cee-4f03-8ef8-51a0c4e7aea1	09_02_22.tif	0.840685	0.256165		7491485a-373b-48f8-94cb-54d16776c51a	09_02_22.tif	5.34151	1.33794		dc7ecdc1-aafd-4f95-9d7e-41f983109c60	09_02_22.tif	0.166201
94997e66-7bd5-402e-b9d5-a92f6602e60a	09_02_22.tif	1.00813	0.135535		3c1af2e0-c58e-4755-b21d-1fa90406ff16	09_02_22.tif	5.24643	2.41576		6c859678-092f-456a-8207-ee804a7e0277	09_02_22.tif	0.0900404
232ce22b-9f96-4ae2-a3e8-6c6b651bc166	09_02_22.tif	0.971222	0.125254		d19f6ebb-bdfe-44f3-ba33-94fd1dd89ae5	09_02_22.tif	5.97022	1.59703		78db7140-acb1-4c29-98d4-40f99d908bbe	09_02_22.tif	0.176067
b5aee324-765d-4273-8d6b-90f1af8b1910	09_02_22.tif	1.70128	0.0854247		b88a133b-15f7-4e59-a3ec-99b67321638b	09_02_22.tif	5.76464	2.21636		8b4416df-83e3-44ef-9583-2424257bd7f7	09_02_22.tif	0.815903
5c1a0074-37e7-4c58-a7df-4db966f95236	09_02_22.tif	1.18618	0.0676387		ef139623-6908-424b-b67b-39bfd32ff42a	09_02_22.tif	5.24806	1.98298		7831fd35-4671-4e33-b98e-187662038fe3	09_02_22.tif	1.55533
b0d57735-3359-435a-8f40-18a9b3b030d6	09_02_22.tif	1.32118	0.165172		05160f7c-a66f-469a-a013-361b6211f7f9	09_02_22.tif	5.72091	2.25057		422c4403-583f-44e0-ac5a-54a3f9b47a64	09_02_22.tif	0.0267293
87945bd1-5729-434f-9779-7abbf0c073d1	09_02_22.tif	1.462	0.426962		9706355e-a9a8-405d-a55c-b5deb65ede86	09_02_22.tif	4.65393	2.16668		ce064f09-f74d-4fd2-93b6-4c8752edb255	09_02_22.tif	0.0576929
7491485a-373b-48f8-94cb-54d16776c51a	09_02_22.tif	1.07272	0.10916		755ba38e-8c9e-4245-b6c9-842420a709e7	09_02_22.tif	5.71203	2.56825		9cf565b7-28dd-42d0-87bf-0f043e1edb2c	09_02_22.tif	0.0423642
3c1af2e0-c58e-4755-b21d-1fa90406ff16	09_02_22.tif	0.687598	0.165044		b3b02f70-83a7-4622-9fef-18974e9ba8cc	09_02_22.tif	6.04245	2.61582		cc84eeee-5c0d-422e-8502-d7ee4122483d	09_02_22.tif	0.0440443
d19f6ebb-bdfe-44f3-ba33-94fd1dd89ae5	09_02_22.tif	0.806448	0.0988238		844f5cac-daed-447a-9234-839c23e76a28	09_02_22.tif	5.46389	2.32372		6dc74e2b-79ff-4b8e-9451-196ef37c76e2	09_02_22.tif	0.257493
b88a133b-15f7-4e59-a3ec-99b67321638b	09_02_22.tif	0.368154	0.102994		ccc6bcd2-d44c-47ed-ba9e-a7d0bedd891e	09_02_22.tif	5.62485	2.76558		8cc66a0e-1631-449f-9538-64b0f0c39418	09_02_22.tif	0.916094
ef139623-6908-424b-b67b-39bfd32ff42a	09_02_22.tif	0.415326	0.0867838		50500e69-9781-4804-ac01-c381c9f8ce48	09_02_22.tif	5.87813	2.44848		493be961-146f-4042-a716-d3d70ee6fec6	09_02_22.tif	0.399882
05160f7c-a66f-469a-a013-361b6211f7f9	09_02_22.tif	0.588996	0.190046		71823f82-a1ab-4323-9b73-fff1f47a8aa2	09_02_22.tif	5.45617	2.36818		c13d2092-5836-40dc-9e92-04035b4b997f	09_02_22.tif	0.127897
9706355e-a9a8-405d-a55c-b5deb65ede86	09_02_22.tif	0.324926	0.439995		5c5d4d39-9e23-4eeb-80e1-1929cbde9880	09_02_22.tif	4.39327	0.518636		5e912c56-2f87-4039-8725-2542e837f9da	09_02_22.tif	0.12446
755ba38e-8c9e-4245-b6c9-842420a709e7	09_02_22.tif	0.498353	0.129349		0b3bf703-cee5-4ccf-8624-86c5bc27627e	09_02_22.tif	5.02787	1.87098		d0aa4c9b-20ea-4e6d-a320-90e0d127ce55	09_02_22.tif	0.0942361
b3b02f70-83a7-4622-9fef-18974e9ba8cc	09_02_22.tif	0.513188	0.1125		ef3fa6f6-d8d2-44ae-88bc-917431a09672	09_02_22.tif	5.59856	2.14133		f2a20662-47d2-40a7-981f-d7c1184415e5	09_02_22.tif	0.0701145
844f5cac-daed-447a-9234-839c23e76a28	09_02_22.tif	0.306962	0.0852887		ad02343a-e721-497c-a2a5-5e4be6af907e	09_02_22.tif	5.32194	1.8402		33af53b7-5254-4055-8d7e-b424ca7bbecf	09_02_22.tif	0.0517201
ccc6bcd2-d44c-47ed-ba9e-a7d0bedd891e	09_02_22.tif	0.398679	0.0938306		cbdd0717-5c9e-4ff0-a03f-c9200d947a78	09_02_22.tif	5.51128	1.5672		ed23b07c-0d42-45ce-baef-7d9d263f65de	09_02_22.tif	0.0370307
50500e69-9781-4804-ac01-c381c9f8ce48	09_02_22.tif	0.569102	0.104202		47ca724c-725c-4b43-88ec-ebd6b5e6b551	09_02_22.tif	5.61108	1.46749		365d9a08-5909-4630-b5a9-18b017756882	09_02_22.tif	0.0779266
71823f82-a1ab-4323-9b73-fff1f47a8aa2	09_02_22.tif	0.726831	0.483777		a252dff3-d4ce-4670-a437-8c6302bcb5bd	09_02_22.tif	5.49923	1.73084		b2d29884-d1b6-4cdd-90ab-35542373eefe	09_02_22.tif	0.0344975
5c5d4d39-9e23-4eeb-80e1-1929cbde9880	09_02_22.tif	0.512581	0.24306		19812e30-5045-41e1-bd2d-14b1294d3eda	09_02_22.tif	5.43358	2.93023		26f3d948-ccf6-4a60-9b00-621bff24d42c	09_02_22.tif	0.0496308
0b3bf703-cee5-4ccf-8624-86c5bc27627e	09_02_22.tif	0.555914	0.265917		b3d40524-bc3b-4be6-8b80-4e7912a1f6d4	09_02_22.tif	5.41802	1.89305		f70533b8-b763-4a7b-80c4-197925736f86	09_02_22.tif	0.421264
ef3fa6f6-d8d2-44ae-88bc-917431a09672	09_02_22.tif	0.468635	0.0861044		c9507f74-6bd2-4b61-bbd1-ea5545477104	09_02_22.tif	5.47549	1.976		c4cde4d8-0ff4-4f08-851e-faf32651c5b1	09_02_22.tif	0.68437
ad02343a-e721-497c-a2a5-5e4be6af907e	09_02_22.tif	0.385597	0.0889557		df5072fc-aff1-4574-a5da-461d8e5b1c8e	09_02_22.tif	5.27574	1.63524		4f65ba60-042d-4029-a5a0-76e5ef052d7a	09_02_22.tif	0.25689
cbdd0717-5c9e-4ff0-a03f-c9200d947a78	09_02_22.tif	1.62597	0.0691522		b2653ee2-215b-4c19-8986-75f88fe57d67	09_02_22.tif	5.63596	2.1746		80169605-781a-4c78-8570-d206a8bafa01	09_02_22.tif	0.14496
47ca724c-725c-4b43-88ec-ebd6b5e6b551	09_02_22.tif	1.23456	0.0743684		90556136-422c-470a-81ad-e5e31b504a47	09_02_22.tif	4.72147	1.78572		1b13cd2d-0740-4364-bea0-38e76a46aab5	09_02_22.tif	0.231064
a252dff3-d4ce-4670-a437-8c6302bcb5bd	09_02_22.tif	1.56448	0.0469799		91b09169-2a90-4ba5-914f-80c4bfaf20ca	09_02_22.tif	5.47532	2.20508		15c9b91a-457e-4a38-a032-4bd371c9eb5a	09_02_22.tif	0.102053
19812e30-5045-41e1-bd2d-14b1294d3eda	09_02_22.tif	1.05235	0.0432045		b075a9e7-e15b-48d5-b42a-9da255e961c2	09_02_22.tif	5.5382	2.21742		55274508-3f14-446f-8a68-369a6da6a05a	09_02_22.tif	0.0866479
b3d40524-bc3b-4be6-8b80-4e7912a1f6d4	09_02_22.tif	1.29878	0.0404015		da5a6a45-6be0-46d6-b99a-4fd83f6f26e7	09_02_22.tif	5.51242	2.00472		bf1b5c14-e8eb-4fc7-a409-8e2320b82016	09_02_22.tif	0.13606
c9507f74-6bd2-4b61-bbd1-ea5545477104	09_02_22.tif	0.918768	0.0413832		99523e3d-72ff-46d3-9a6e-b87526254fe1	09_02_22.tif	5.09171	1.67342		806f7e2f-0836-40e6-b3fb-5be5901e9b82	09_02_22.tif	0.0728604
df5072fc-aff1-4574-a5da-461d8e5b1c8e	09_02_22.tif	0.810566	0.131721		95220292-4b40-40d2-a333-27c80c1556cc	09_02_22.tif	4.93243	1.88979		0ec316e3-f85d-4584-bcb0-8a69315d07eb	09_02_22.tif	0.0973411
b2653ee2-215b-4c19-8986-75f88fe57d67	09_02_22.tif	0.721941	0.0522768		703f302b-3038-430d-ba7a-a5206bd23dbd	09_02_22.tif	5.95946	2.38629		03990f7b-3437-45ba-a9de-574d6ec7a31f	09_02_22.tif	0.14091
90556136-422c-470a-81ad-e5e31b504a47	09_02_22.tif	0.895303	0.0507455		305ca30d-9c53-41e6-b508-c4697645f92e	09_02_22.tif	5.00852	1.13796		8724f1a8-810f-4523-906a-3d1c0550b795	09_02_22.tif	0.215616
91b09169-2a90-4ba5-914f-80c4bfaf20ca	09_02_22.tif	0.569102	0.0422241		096c091b-683a-4fa7-b992-c27a303331c2	09_02_22.tif	5.45409	2.38791		eeb4c08f-e781-4567-83c1-08b22b688bd9	09_02_22.tif	1.52286
b075a9e7-e15b-48d5-b42a-9da255e961c2	09_02_22.tif	0.708761	0.0753273		85a5ce45-621c-472a-9f8b-54414afa80af	09_02_22.tif	5.66168	1.69875		da46b52f-a7c3-463d-907a-7acb8c3a1e51	09_02_22.tif	0.292311
da5a6a45-6be0-46d6-b99a-4fd83f6f26e7	09_02_22.tif	0.66939	0.0626744		208e8e45-d30d-44d8-ac92-fdf31d9b4b15	09_02_22.tif	5.87284	2.43904		2fd683c0-81a2-4f19-bf81-c7945fc28515	09_02_22.tif	0.0593553
99523e3d-72ff-46d3-9a6e-b87526254fe1	09_02_22.tif	0.461529	0.0486547		bfb64ab9-86c7-4210-ac9c-874bfe69bd0b	09_02_22.tif	5.49324	2.18078		75c1af58-5279-4e88-b8af-8dba0db443da	09_02_22.tif	0.234256
95220292-4b40-40d2-a333-27c80c1556cc	09_02_22.tif	0.645056	0.0203422		4922bbea-a9f5-4a5c-b249-90c7ac91a06b	09_02_22.tif	5.36211	1.9164		f9de4c4b-1e1b-4aec-946f-ce2d8a5d4622	09_02_22.tif	0.0946415
703f302b-3038-430d-ba7a-a5206bd23dbd	09_02_22.tif	0.8118	0.255319		34f4dba0-2f8e-48ba-bd98-e3334c27aec1	09_02_22.tif	5.30737	2.3088		a676e241-d7df-4ea7-9a73-76ebb4b5ae58	09_02_22.tif	0.139731
305ca30d-9c53-41e6-b508-c4697645f92e	09_02_22.tif	0.789604	0.0485152		c0adbbf5-cef4-4f7b-b94f-f5d0a3647322	09_02_22.tif	4.95817	2.16463		575464ac-83db-481f-a9e6-af6c868ad650	09_02_22.tif	0.170694
096c091b-683a-4fa7-b992-c27a303331c2	09_02_22.tif	1.03492	0.108223		8c67fe29-5a5e-452d-981f-de8d2e3e0712	09_02_22.tif	5.37539	2.52637		66108fc8-4f90-4bd3-8135-e3b4b5e151f0	09_02_22.tif	0.135535
85a5ce45-621c-472a-9f8b-54414afa80af	09_02_22.tif	1.64353	0.0799754		2927e324-405d-4726-9b3f-e930cf18a017	09_02_22.tif	5.33909	2.29319		430f1a61-e0df-42bc-807d-3d957c71c4b8	09_02_22.tif	0.152119
208e8e45-d30d-44d8-ac92-fdf31d9b4b15	09_02_22.tif	0.963474	0.268195		5a62a4ec-bdc1-49c9-bce5-af2bd7d8dd76	09_02_22.tif	5.24192	2.31069		dd4e98fe-9214-4e44-b3cd-fdab630c0e04	09_02_22.tif	0.218843
bfb64ab9-86c7-4210-ac9c-874bfe69bd0b	09_02_22.tif	0.863542	0.191057		cba70e35-c538-40b7-8ce7-e38444d9e446	09_02_22.tif	5.61293	2.5173		e1d50181-e14e-4c79-afd0-ea9cff129a5b	09_02_22.tif	0.188907
4922bbea-a9f5-4a5c-b249-90c7ac91a06b	09_02_22.tif	0.86995	0.0297002		808d1233-d206-4ac0-8303-3b1a623d70d1	09_02_22.tif	5.43474	2.22262		5c33b53c-f611-4d02-a226-e0ab5e99ec01	09_02_22.tif	0.195474
34f4dba0-2f8e-48ba-bd98-e3334c27aec1	09_02_22.tif	0.58111	0.0384362		8f505810-828b-4f31-b34d-35c7a53bb65b	09_02_22.tif	5.14298	2.05586		05a09157-9eaf-4627-966f-f99e6ebc9b88	09_02_22.tif	1.53735
c0adbbf5-cef4-4f7b-b94f-f5d0a3647322	09_02_22.tif	0.605115	0.0478175		34535f4b-9cd3-4b4e-a372-cf2779e29623	09_02_22.tif	5.99613	1.88072		c9df8111-bd22-4e16-962d-3c0eda595304	09_02_22.tif	0.274411
8c67fe29-5a5e-452d-981f-de8d2e3e0712	09_02_22.tif	0.565305	0.0663992		ec375c9e-6842-48af-9326-866f4a1f28f0	09_02_22.tif	6.1775	1.83584		fa43c66e-3ada-4fe4-942f-b0bb9ac11579	09_02_22.tif	0.131853
2927e324-405d-4726-9b3f-e930cf18a017	09_02_22.tif	0.292664	0.0457225		903b9377-2b25-4297-82b1-5c19737fa2f6	09_02_22.tif	6.12969	1.8894		9071eb3e-6a08-4607-916a-0f9a4399151a	09_02_22.tif	0.281906
5a62a4ec-bdc1-49c9-bce5-af2bd7d8dd76	09_02_22.tif	0.575409	0.0381552		aafeb7b8-ce4b-4d82-b9f8-3d49251ea056	09_02_22.tif	6.38345	2.2398		cc70653e-5859-4821-bf8e-bdee8cc725f7	09_02_22.tif	0.656908
cba70e35-c538-40b7-8ce7-e38444d9e446	09_02_22.tif	0.735955	0.0655723		6ea49248-02c2-429d-a953-d5259453ec6a	09_02_22.tif	5.3496	2.65235		b6d1cd7e-2aa9-4721-8635-c3141c75d213	09_02_22.tif	0.163628
808d1233-d206-4ac0-8303-3b1a623d70d1	09_02_22.tif	0.616828	0.0490731		cbeca206-e253-4d8e-b20b-ed75001bdff5	09_02_22.tif	5.57962	2.54164		d7e492cf-6e71-44c8-b000-a97b2b7312f0	09_02_22.tif	0.1149
8f505810-828b-4f31-b34d-35c7a53bb65b	09_02_22.tif	0.538141	0.0381552		7767aa23-4f8a-4c9f-8fcc-764236875a4e	09_02_22.tif	5.44108	1.91945		60709e13-35d7-4d3f-87cd-b1b51321faec	09_02_22.tif	0.170694
34535f4b-9cd3-4b4e-a372-cf2779e29623	09_02_22.tif	1.48336	0.0813396		1673ce90-8be5-4b76-8f13-b3b1bc4810eb	09_02_22.tif	5.03038	1.74537		2731c872-d31f-40ff-bff8-4325cd2afbe5	09_02_22.tif	0.589955
ec375c9e-6842-48af-9326-866f4a1f28f0	09_02_22.tif	1.17044	0.0926134		86c5839c-88c7-47c1-ba42-f617d21f89cf	09_02_22.tif	5.64746	2.29963		07ca6bb9-2473-4507-aed2-db909ccf4737	09_02_22.tif	0.380286
903b9377-2b25-4297-82b1-5c19737fa2f6	09_02_22.tif	1.4702	0.0905825		98bd2465-1a8b-460e-bd73-946868518c4e	09_02_22.tif	5.70002	2.82825		2ee91f18-a8cc-49c1-8487-fc889876f4af	09_02_22.tif	0.458907
aafeb7b8-ce4b-4d82-b9f8-3d49251ea056	09_02_22.tif	1.66617	0.119688		1dd8de2e-0f86-4d2d-8165-aa5ac37f880a	09_02_22.tif	6.1271	2.50959		03f35592-39e1-429e-b258-c66e36adddcf	09_02_22.tif	0.498966
6ea49248-02c2-429d-a953-d5259453ec6a	09_02_22.tif	0.654161	0.0507455		7b481967-8008-41d3-8bcb-ce1605aa68bb	09_02_22.tif	5.26667	1.87904		f8643860-3e14-434a-af5b-67a42f36b6d5	09_02_22.tif	0.677531
cbeca206-e253-4d8e-b20b-ed75001bdff5	09_02_22.tif	0.610889	0.115033		459763e5-f1f8-4ec7-914b-f02c815360c4	09_02_22.tif	5.57718	1.45507		15abfce6-0bcd-4fd6-9d33-d3ba61184797	09_02_22.tif	1.47098
7767aa23-4f8a-4c9f-8fcc-764236875a4e	09_02_22.tif	0.538538	0.0297002		d75d0dff-58eb-449e-ba75-b46bc2806743	09_02_22.tif	4.91728	1.9001		9a35b793-5aa5-45b2-98f1-0e7dc7e222ff	09_02_22.tif	0.886667
1673ce90-8be5-4b76-8f13-b3b1bc4810eb	09_02_22.tif	0.470198	0.0328061		37e755c8-c074-41c8-b304-146c885a71b3	09_02_22.tif	5.32407	1.93516		5116ecad-320c-4d8a-864a-38cd3fabed71	09_02_22.tif	0.316609
86c5839c-88c7-47c1-ba42-f617d21f89cf	09_02_22.tif	0.513491	0.0866479		9b628df2-93ee-45c1-937a-cef287e10c4a	09_02_22.tif	5.3205	2.02372		a49f68c3-3afd-44f3-9e06-7e3e07069c35	09_02_22.tif	0.599603
98bd2465-1a8b-460e-bd73-946868518c4e	09_02_22.tif	0.859572	0.0571383		9209fa8d-f1eb-46ac-8aa6-19e64c6b3574	09_02_22.tif	5.27505	1.88608		732b7b55-3e29-41fc-99bb-ff7469db49e3	09_02_22.tif	0.18612
1dd8de2e-0f86-4d2d-8165-aa5ac37f880a	09_02_22.tif	0.569491	0.054779		e21cb71e-cd7d-4ab6-b980-874ba88a98f8	09_02_22.tif	5.31114	2.07735		c7e98b63-87b0-49cc-b273-3cd0daaa4ad8	09_02_22.tif	0.0526941
7b481967-8008-41d3-8bcb-ce1605aa68bb	09_02_22.tif	0.208642	0.0247452		0f44e44b-5b3f-4aad-b3c0-093b73a70c8f	09_02_22.tif	5.55617	2.38261		cfe7f256-a714-4439-9b43-0bd8e0c3581a	09_02_22.tif	0.0784732
459763e5-f1f8-4ec7-914b-f02c815360c4	09_02_22.tif	1.45165	0.0482362		2aecb0d7-49cc-44be-9850-0a000707e23b	09_02_22.tif	5.68277	2.50414		03c79dae-c2bf-4ad5-957f-e9a221c6d3cd	09_02_22.tif	0.119024
d75d0dff-58eb-449e-ba75-b46bc2806743	09_02_22.tif	0.361095	0.0291348		e4bfc7bd-7885-4300-a92a-c4198190d38d	09_02_22.tif	5.45517	1.86239		b330b042-10f5-418d-8ddd-356bb322b566	09_02_22.tif	0.472696
37e755c8-c074-41c8-b304-146c885a71b3	09_02_22.tif	0.332737	0.0625362		4b0c9685-0da6-46f2-8707-6aacb553c989	09_02_22.tif	5.27037	1.94995		5eb84432-55d7-4431-82d3-4b31bc7c2d8a	09_02_22.tif	0.326882
9b628df2-93ee-45c1-937a-cef287e10c4a	09_02_22.tif	0.529771	0.0578315		8b41a4b3-987d-444a-9df0-3e164ba85089	09_02_22.tif	5.18978	1.90393		a43624c9-4cd4-47d4-9a58-4cca82d3a773	09_02_22.tif	0.129085
9209fa8d-f1eb-46ac-8aa6-19e64c6b3574	09_02_22.tif	0.529571	0.0518593		2427b99b-95c3-411b-b0bd-d2b19db0088a	09_02_22.tif	5.27232	1.68468		92d5819f-b77f-479a-84c8-339752c2e751	09_02_22.tif	0.0980152
e21cb71e-cd7d-4ab6-b980-874ba88a98f8	09_02_22.tif	0.694836	0.0743684		8fcbc379-8b6a-4389-90e9-5cf57a9c131a	09_02_22.tif	4.92598	1.29631		eba70055-9fe9-44c2-860c-f48f2a2692d0	09_02_22.tif	0.184471
0f44e44b-5b3f-4aad-b3c0-093b73a70c8f	09_02_22.tif	0.776862	0.0632268		43043612-7449-4424-a512-41812ae7497e	09_02_22.tif	5.40841	1.94295		abbe2324-6880-4084-bf1a-be1014b4847f	09_02_22.tif	0.256165
2aecb0d7-49cc-44be-9850-0a000707e23b	09_02_22.tif	0.715454	0.0959919		89a4d2c4-40a9-4832-8add-985725d7ba24	09_02_22.tif	4.83502	1.94058		2f63847b-d834-41cf-bc90-f2f58087afe0	09_02_22.tif	0.208268
e4bfc7bd-7885-4300-a92a-c4198190d38d	09_02_22.tif	1.06619	0.0471195		25ec4307-e152-472c-85d5-6a134918725e	09_02_22.tif	5.90103	2.14267		c387bf95-0d37-4489-b560-85c36ccf5029	09_02_22.tif	1.27554
4b0c9685-0da6-46f2-8707-6aacb553c989	09_02_22.tif	1.46681	0.0401209		042eb766-c79e-485b-8e1e-df8884b9b8fa	09_02_22.tif	5.49254	1.55949		62872e7f-b17c-41d0-ba9b-8f79a0bc5487	09_02_22.tif	1.17434
8b41a4b3-987d-444a-9df0-3e164ba85089	09_02_22.tif	1.41554	0.0391384		b86411a5-0de6-4a5f-904c-6b6f79064b84	09_02_22.tif	5.38169	2.18272		e46d0b7e-5f99-4ef1-84a8-7e750aca1bf4	09_02_22.tif	0.235237
2427b99b-95c3-411b-b0bd-d2b19db0088a	09_02_22.tif	0.639047	0.0241778		41ee7f16-6d86-40dc-8b39-e313ca1cda77	09_02_22.tif	5.14057	1.29337		76355acb-210b-4d74-8e26-e04289a71f77	09_02_22.tif	0.441271
8fcbc379-8b6a-4389-90e9-5cf57a9c131a	09_02_22.tif	0.476434	0.0969365		06e384b9-b231-4bf9-945b-b413b1b02d06	09_02_22.tif	4.80396	2.04677		0df77dcc-e79f-4471-a379-7ea446476cbc	09_02_22.tif	0.461529
43043612-7449-4424-a512-41812ae7497e	09_02_22.tif	0.618521	0.067501		49893c24-dc0f-49f3-841c-b00f6ebb285b	09_02_22.tif	4.63007	0.894604		23127f13-8b35-4fab-86ab-3f257e80f80f	09_02_22.tif	0.217851
89a4d2c4-40a9-4832-8add-985725d7ba24	09_02_22.tif	0.791272	0.0518593		42d414a5-24d3-417d-90e4-6df0e02d2565	09_02_22.tif	6.06495	2.47438		471c6709-f85f-4a97-9473-f968ecfda139	09_02_22.tif	0.0941009
25ec4307-e152-472c-85d5-6a134918725e	09_02_22.tif	1.36966	0.27858		61d346a1-6995-42f0-ad7b-87ec9b8d9d51	09_02_22.tif	5.65514	2.19503		839e5bce-27bb-4a3d-87c7-f6c10f0d09f8	09_02_22.tif	0.0539454
25432f0d-df7f-4ca5-a095-f99e23b14e30	09_02_22.tif	2.23704	0.0441843		933c29c7-e062-43d9-b62a-d7bd04ec8829	09_02_22.tif	5.22786	2.09444		4b449e2b-0008-4631-bd12-dec9b69111b5	09_02_22.tif	0.0740944
042eb766-c79e-485b-8e1e-df8884b9b8fa	09_02_22.tif	1.04187	0.0684645		96687340-26af-490c-abec-46d70885c0bc	09_02_22.tif	5.38787	1.97354		3c92b12f-b616-4402-a244-856a3d84dea8	09_02_22.tif	0.879314
b86411a5-0de6-4a5f-904c-6b6f79064b84	09_02_22.tif	1.01749	0.0615688		bb934681-e97f-4128-b74c-73cc7e5add77	09_02_22.tif	5.4296	1.99895		ba814140-b88a-4374-bbbd-ea7fae1a333d	09_02_22.tif	0.090447
41ee7f16-6d86-40dc-8b39-e313ca1cda77	09_02_22.tif	0.641269	0.122209		89ab3766-fdcd-4d40-84a4-8b55d0b58708	09_02_22.tif	5.44943	2.08148		716af8dd-4b07-4026-aad7-e4a1437a5467	09_02_22.tif	0.246226
06e384b9-b231-4bf9-945b-b413b1b02d06	09_02_22.tif	1.3872	0.0150693		8a0b40c7-30ca-4fa4-a1e8-a5ade99d4683	09_02_22.tif	5.65471	2.25981		05e308e3-ccfd-43a4-9a3a-1762687de019	09_02_22.tif	0.1145
49893c24-dc0f-49f3-841c-b00f6ebb285b	09_02_22.tif	0.920141	0.0447438		27372959-71ba-4f33-b72d-1b106c8fe91a	09_02_22.tif	5.32637	1.97732		4aa8595a-04fc-431b-ae78-276f44fa2015	09_02_22.tif	0.130008
42d414a5-24d3-417d-90e4-6df0e02d2565	09_02_22.tif	1.26279	0.165558		9b0bb812-00a0-4aea-835f-533447d64078	09_02_22.tif	5.26512	2.31962		03e1cacd-c141-442c-9781-f883e451a2a9	09_02_22.tif	0.090718
61d346a1-6995-42f0-ad7b-87ec9b8d9d51	09_02_22.tif	0.378068	0.0429244		4d2f229b-7541-4777-926b-616ad839a23b	09_02_22.tif	5.70453	2.29563		e16613a1-2a81-460f-8986-0a1c702722bc	09_02_22.tif	0.111566
933c29c7-e062-43d9-b62a-d7bd04ec8829	09_02_22.tif	0.414136	0.0254541		2f3d82c9-61c3-4ce1-a21c-a57f55530958	09_02_22.tif	5.24626	2.09261		b1c74aec-4125-4561-b919-58f83c6ad3d4	09_02_22.tif	0.0985543
96687340-26af-490c-abec-46d70885c0bc	09_02_22.tif	0.459432	0.0419438		b5ee551c-8ce6-4aed-a119-b9d60be8fb75	09_02_22.tif	5.40401	2.31632		92bb6f26-bcfb-477b-b009-a1f8d90ae0e2	09_02_22.tif	1.48738
bb934681-e97f-4128-b74c-73cc7e5add77	09_02_22.tif	0.326652	0.049352		5cfd5d73-aa5b-4c91-bfd2-2323efb25918	09_02_22.tif	5.18646	1.8972		f6f8a9c4-af45-4cb8-90dd-df66b507ca6c	09_02_22.tif	0.172359
89ab3766-fdcd-4d40-84a4-8b55d0b58708	09_02_22.tif	0.591488	0.0739573		316e18d4-8e88-4c77-bacf-866a08829b72	09_02_22.tif	4.9195	1.84647		2efbe9ab-4c4f-4799-8f13-b869393dea96	09_02_22.tif	0.0996319
8a0b40c7-30ca-4fa4-a1e8-a5ade99d4683	09_02_22.tif	0.589092	0.064607		bff397cd-0b62-4e3f-a3a0-840699a9b72e	09_02_22.tif	4.4477	1.8488		517fe2d4-a772-4517-a0c8-dc49fd79ceb9	09_02_22.tif	0.128293
27372959-71ba-4f33-b72d-1b106c8fe91a	09_02_22.tif	0.606442	0.0356239		7e874c73-f4f9-4588-90ce-9bc605392c54	09_02_22.tif	4.26121	1.74351		637657fb-afa2-42e2-a1a6-783cd0c4ce31	09_02_22.tif	0.128293
9b0bb812-00a0-4aea-835f-533447d64078	09_02_22.tif	0.517124	0.0569996		0f8d7b44-740d-43f6-8401-17fb25ef10af	09_02_22.tif	5.0342	2.05249		7e341b8c-adf8-433a-93b3-5f409ee86fe5	09_02_22.tif	0.160791
4d2f229b-7541-4777-926b-616ad839a23b	09_02_22.tif	0.624335	0.066537		f6dd888c-6855-4fb1-b7c5-5b279953a03c	09_02_22.tif	4.68139	1.79963		e7ac65e1-8d5a-4120-a0a0-f03e7542bbdf	09_02_22.tif	0.156008
2f3d82c9-61c3-4ce1-a21c-a57f55530958	09_02_22.tif	0.457647	0.032383		da8b1fb5-5294-4417-b86d-a6c6f2ff4614	09_02_22.tif	5.63811	1.92246		0d713fd4-e455-4218-a2f4-5a285712e9d0	09_02_22.tif	0.149389
b5ee551c-8ce6-4aed-a119-b9d60be8fb75	09_02_22.tif	0.301588	0.0497702		b7f789a4-9852-4d3b-9f52-9cacd7147948	09_02_22.tif	4.62584	1.6668		acd82e7f-cda8-4d0d-98cd-60e1f5f4b418	09_02_22.tif	0.154454
5cfd5d73-aa5b-4c91-bfd2-2323efb25918	09_02_22.tif	0.295018	0.033793		f7e5de1b-b1f7-48dc-af33-7fcebc8c886a	09_02_22.tif	5.0867	2.04422		c1449f03-455e-471d-89c9-3d3598b12e26	09_02_22.tif	0.280838
316e18d4-8e88-4c77-bacf-866a08829b72	09_02_22.tif	0.38405	0.0433445		de558762-74b2-4e3c-945e-359bf8fb284f	09_02_22.tif	5.25912	1.7777		7af348a2-45be-437a-b52b-fe62d987602b	09_02_22.tif	0.15782
bff397cd-0b62-4e3f-a3a0-840699a9b72e	09_02_22.tif	0.159629	0.0116388		2dad4a82-9510-48d6-be1f-bd30de89bc43	09_02_22.tif	5.7855	1.85356		9459ba85-6f73-49b1-8044-0d9f5418bdb1	09_02_22.tif	0.462681
7e874c73-f4f9-4588-90ce-9bc605392c54	09_02_22.tif	0.160017	0.0159257		436825d3-ffb2-4ae6-98bd-d3674e55bf4d	09_02_22.tif	5.26973	1.88178		88fad7c4-4f7d-44f3-8fed-3fd680f69b1b	09_02_22.tif	0.151469
0f8d7b44-740d-43f6-8401-17fb25ef10af	09_02_22.tif	0.216982	0.026446		ef8a8452-966a-4577-bb79-1fbcbf896c38	09_02_22.tif	5.57342	1.62476		41796e6e-e22c-47f2-8729-bebf448cde5a	09_02_22.tif	1.40076
f6dd888c-6855-4fb1-b7c5-5b279953a03c	09_02_22.tif	0.175045	0.0226164		f8de1dd3-ec0f-4aac-8558-c4901ef66162	09_02_22.tif	5.6215	3.06143		7faf55f4-6fbb-4b75-a6d2-48917e5d7dfe	09_02_22.tif	0.415001
da8b1fb5-5294-4417-b86d-a6c6f2ff4614	09_02_22.tif	0.399554	0.0482362		851fe5b3-c4a4-4f20-80a0-adcb4460867a	09_02_22.tif	5.23686	2.5826		6b99f063-a1b7-4d49-bdb7-b2ba6c1e7a05	09_02_22.tif	0.140779
b7f789a4-9852-4d3b-9f52-9cacd7147948	09_02_22.tif	0.149389	0.0132121		d6d8898b-9a5f-412b-bdf8-e32063034fc1	09_02_22.tif	5.29266	2.10652		d7da3a38-8fac-49b3-8635-2e52febda441	09_02_22.tif	0.228973
f7e5de1b-b1f7-48dc-af33-7fcebc8c886a	09_02_22.tif	0.609093	0.0554733		5470dfd0-5581-4855-87e6-2e2301655061	09_02_22.tif	5.20583	1.82997		17d18277-9c09-48e7-97bc-534925a5fea1	09_02_22.tif	0.226139
de558762-74b2-4e3c-945e-359bf8fb284f	09_02_22.tif	0.284633	0.0465609		722b35bc-8e4a-469a-8cf7-49b3f746c762	09_02_22.tif	5.73797	2.2828		5fa6b54f-c939-405c-a82d-8c43e1d779a6	09_02_22.tif	0.130931
2dad4a82-9510-48d6-be1f-bd30de89bc43	09_02_22.tif	0.576667	0.0878701		aaa97b3e-7a0d-4579-acd9-862e286ffe02	09_02_22.tif	4.7899	2.01753		06aac9c8-fecb-45de-ab75-db790445dca0	09_02_22.tif	0.143002
436825d3-ffb2-4ae6-98bd-d3674e55bf4d	09_02_22.tif	0.311271	0.0554733		271e8692-2846-42e7-a520-e228175c2580	09_02_22.tif	5.24641	2.05144		81194497-45aa-469c-b487-7e1405c96416	09_02_22.tif	0.963918
ef8a8452-966a-4577-bb79-1fbcbf896c38	09_02_22.tif	0.587173	0.0923428		dc7ecdc1-aafd-4f95-9d7e-41f983109c60	09_02_22.tif	5.64184	2.33988		c8952346-e744-4988-a6f2-6b51d7c590d6	09_02_22.tif	0.181421
f8de1dd3-ec0f-4aac-8558-c4901ef66162	09_02_22.tif	0.695459	0.0854247		6c859678-092f-456a-8207-ee804a7e0277	09_02_22.tif	5.08252	2.16466		d6f86768-947e-4bb3-8815-4d5df903a045	09_02_22.tif	0.141302
851fe5b3-c4a4-4f20-80a0-adcb4460867a	09_02_22.tif	0.537048	0.0447438		8138816a-b70a-4440-bd8e-eecdd83ce152	09_02_22.tif	5.2864	1.97394		f120cb1b-e984-48b4-85fc-4d7919f5f7b5	09_02_22.tif	0.701771
d6d8898b-9a5f-412b-bdf8-e32063034fc1	09_02_22.tif	0.621524	0.0316775		78db7140-acb1-4c29-98d4-40f99d908bbe	09_02_22.tif	5.55592	2.85168		49a98ec0-3f08-4adc-b444-be0323253d78	09_02_22.tif	0.149129
5470dfd0-5581-4855-87e6-2e2301655061	09_02_22.tif	0.650948	0.136716		e6b9a48d-b108-43ff-9945-239b38e97b93	09_02_22.tif	4.88116	1.91506		39a03c95-35ad-42ee-93a8-e09dddc8393d	09_02_22.tif	0.222928
722b35bc-8e4a-469a-8cf7-49b3f746c762	09_02_22.tif	0.869398	0.111432		8b4416df-83e3-44ef-9583-2424257bd7f7	09_02_22.tif	5.52605	2.8044		f610ac84-fd2e-4e4c-bb91-12013acc6c52	09_02_22.tif	0.487281
aaa97b3e-7a0d-4579-acd9-862e286ffe02	09_02_22.tif	0.337311	0.0328061		7831fd35-4671-4e33-b98e-187662038fe3	09_02_22.tif	5.4764	2.70686		d66a2634-c128-4769-a629-fdf038e9cefd	09_02_22.tif	0.125387
271e8692-2846-42e7-a520-e228175c2580	09_02_22.tif	0.617204	0.0352016		422c4403-583f-44e0-ac5a-54a3f9b47a64	09_02_22.tif	5.30774	2.88864		e9eda52f-0930-40b3-865c-da333e363712	09_02_22.tif	0.304628
dc7ecdc1-aafd-4f95-9d7e-41f983109c60	09_02_22.tif	0.489543	0.0855606		ce064f09-f74d-4fd2-93b6-4c8752edb255	09_02_22.tif	5.16995	2.35454		0be033b7-6758-4e33-a5c4-c7000cb83990	09_02_22.tif	0.14978
6c859678-092f-456a-8207-ee804a7e0277	09_02_22.tif	0.59321	0.0861044		9cf565b7-28dd-42d0-87bf-0f043e1edb2c	09_02_22.tif	5.20577	2.4298		e234c55e-09ad-4d42-be10-9d6a1eb1e646	09_02_22.tif	0.127633
8138816a-b70a-4440-bd8e-eecdd83ce152	09_02_22.tif	0.446468	0.0842004		cc84eeee-5c0d-422e-8502-d7ee4122483d	09_02_22.tif	5.07393	2.54204		39e1df02-3740-491e-90df-65f8523929cb	09_02_22.tif	0.159758
78db7140-acb1-4c29-98d4-40f99d908bbe	09_02_22.tif	0.691623	0.0451634		6dc74e2b-79ff-4b8e-9451-196ef37c76e2	09_02_22.tif	5.64443	2.66175		d7b4c389-f586-4efd-a1b0-56556747536f	09_02_22.tif	0.191815
e6b9a48d-b108-43ff-9945-239b38e97b93	09_02_22.tif	0.384823	0.0367495		8cc66a0e-1631-449f-9538-64b0f0c39418	09_02_22.tif	5.24216	2.79805		d80b16e2-d46e-4707-9489-7001cabdac26	09_02_22.tif	0.256286
8b4416df-83e3-44ef-9583-2424257bd7f7	09_02_22.tif	0.473008	0.0716254		31e70e1d-eab4-4c60-a1c4-d268e059df12	09_02_22.tif	5.04394	1.12155		f248df0e-dfd6-4795-87bc-48dd20a30dc2	09_02_22.tif	0.127501
7831fd35-4671-4e33-b98e-187662038fe3	09_02_22.tif	0.453228	0.0720372		ee20d8ba-48e5-448d-ba6e-56a88592ea7c	09_02_22.tif	5.63615	1.80422		33be10c3-2d16-4ab0-8095-8ea0d483da08	09_02_22.tif	0.908582
422c4403-583f-44e0-ac5a-54a3f9b47a64	09_02_22.tif	0.308594	0.00518438		493be961-146f-4042-a716-d3d70ee6fec6	09_02_22.tif	5.67373	2.44522		fa4d9298-552a-411e-8a36-5629849fd81e	09_02_22.tif	0.15043
ce064f09-f74d-4fd2-93b6-4c8752edb255	09_02_22.tif	0.723428	0.0210533		3f24c11a-65c0-4716-81ee-70858bf57ac1	09_02_22.tif	4.75966	2.14626		bca7c846-50b9-4177-ad73-c37242dc8441	09_02_22.tif	0.14274
9cf565b7-28dd-42d0-87bf-0f043e1edb2c	09_02_22.tif	0.60985	0.023894		c13d2092-5836-40dc-9e92-04035b4b997f	09_02_22.tif	5.78882	2.20301		b3713166-73ef-4b3e-b52e-799622f16087	09_02_22.tif	0.361656
cc84eeee-5c0d-422e-8502-d7ee4122483d	09_02_22.tif	0.557288	0.0132121		5e912c56-2f87-4039-8725-2542e837f9da	09_02_22.tif	5.19382	2.33322		2921f15a-5c9b-45ca-a5d9-fdad30edd314	09_02_22.tif	0.167872
6dc74e2b-79ff-4b8e-9451-196ef37c76e2	09_02_22.tif	0.468635	0.101381		d0aa4c9b-20ea-4e6d-a320-90e0d127ce55	09_02_22.tif	5.27622	2.5946		bee24972-d172-4e1e-a54d-3dcd6853e55a	09_02_22.tif	0.16877
8cc66a0e-1631-449f-9538-64b0f0c39418	09_02_22.tif	0.385707	0.0802483		f2a20662-47d2-40a7-981f-d7c1184415e5	09_02_22.tif	5.18993	2.39756		bab10a5c-bb96-483b-aa4b-fa06f1919a29	09_02_22.tif	1.78589
31e70e1d-eab4-4c60-a1c4-d268e059df12	09_02_22.tif	0.884559	0.0740944		33af53b7-5254-4055-8d7e-b424ca7bbecf	09_02_22.tif	5.23303	2.44705		be113df1-bb5a-4917-9c07-80058323b490	09_02_22.tif	0.0947766
ee20d8ba-48e5-448d-ba6e-56a88592ea7c	09_02_22.tif	1.65814	0.0869196		ed23b07c-0d42-45ce-baef-7d9d263f65de	09_02_22.tif	5.31963	2.35183		542ba08c-42cc-4fab-8e63-8032166d1d4a	09_02_22.tif	0.248778
493be961-146f-4042-a716-d3d70ee6fec6	09_02_22.tif	0.783499	0.0908534		365d9a08-5909-4630-b5a9-18b017756882	09_02_22.tif	5.47524	2.35519		e2151580-4aca-4afc-8506-79488624268e	09_02_22.tif	0.197488
3f24c11a-65c0-4716-81ee-70858bf57ac1	09_02_22.tif	0.319965	0.0524159		b2d29884-d1b6-4cdd-90ab-35542373eefe	09_02_22.tif	5.46144	2.5537		0eba7a67-3553-4dec-8b15-517288b9729c	09_02_22.tif	0.0851527
c13d2092-5836-40dc-9e92-04035b4b997f	09_02_22.tif	0.555816	0.123799		fd2a6b95-5bd0-475c-a280-5f76982141ae	09_02_22.tif	5.08666	1.87074		10142577-083c-43c2-a923-2e3c3ee70b98	09_02_22.tif	0.100709
5e912c56-2f87-4039-8725-2542e837f9da	09_02_22.tif	0.748461	0.032383		26f3d948-ccf6-4a60-9b00-621bff24d42c	09_02_22.tif	5.30495	2.4067		e0713665-7cca-468d-8a4e-00376b46821f	09_02_22.tif	0.122076
d0aa4c9b-20ea-4e6d-a320-90e0d127ce55	09_02_22.tif	0.405775	0.00518438		f70533b8-b763-4a7b-80c4-197925736f86	09_02_22.tif	4.98159	2.58133		bc580c50-7a15-4a06-8710-fd4bc786f5cc	09_02_22.tif	0.0936954
f2a20662-47d2-40a7-981f-d7c1184415e5	09_02_22.tif	0.741057	0.0471195		ba33b7d3-14c8-41b1-97e3-a890005e0aa3	09_02_22.tif	4.70479	1.84209		766d0ded-6462-4d54-b596-629cb2a1ba49	09_02_22.tif	0.121546
33af53b7-5254-4055-8d7e-b424ca7bbecf	09_02_22.tif	0.506094	0.0363275		c4cde4d8-0ff4-4f08-851e-faf32651c5b1	09_02_22.tif	5.48336	2.20348		1ce271c6-103c-4afc-9138-cee04b7fa020	09_02_22.tif	0.0828388
ed23b07c-0d42-45ce-baef-7d9d263f65de	09_02_22.tif	0.582845	0.0184917		4f65ba60-042d-4029-a5a0-76e5ef052d7a	09_02_22.tif	5.90793	2.06091		f4ee40f4-09af-43f4-b4db-e4a38be5b4ff	09_02_22.tif	0.388355
365d9a08-5909-4630-b5a9-18b017756882	09_02_22.tif	0.533862	0.0549179		80169605-781a-4c78-8570-d206a8bafa01	09_02_22.tif	5.6452	2.15085		f1c832da-ce1d-4461-9771-6f914ddda712	09_02_22.tif	0.143263
b2d29884-d1b6-4cdd-90ab-35542373eefe	09_02_22.tif	0.334225	0.024887		bbf378ba-5deb-4b7d-b8f2-0a413d201eeb	09_02_22.tif	4.58525	2.25758		56fe53f4-cd0d-4c01-9700-b7364418078c	09_02_22.tif	0.161952
fd2a6b95-5bd0-475c-a280-5f76982141ae	09_02_22.tif	0.394843	0.0500489		c3ccb4ca-491a-4e89-8e86-896513374506	09_02_22.tif	4.76058	1.26309		6529d419-7931-45c0-85a6-4a468987283a	09_02_22.tif	0.0257376
26f3d948-ccf6-4a60-9b00-621bff24d42c	09_02_22.tif	0.718438	0.0344975		1b13cd2d-0740-4364-bea0-38e76a46aab5	09_02_22.tif	5.79799	2.1132		ab8a468e-66b1-411a-921a-9ec30bf2b5c5	09_02_22.tif	0.320773
f70533b8-b763-4a7b-80c4-197925736f86	09_02_22.tif	0.788352	0.0119249		a151051a-a540-4025-b0dc-929753745185	09_02_22.tif	5.49785	1.88651		48d8037a-3ac4-491f-8704-d8ca1732b86f	09_02_22.tif	0.151599
ba33b7d3-14c8-41b1-97e3-a890005e0aa3	09_02_22.tif	0.356031	0.00633393		59bcf335-f1eb-414c-a528-7fb2779f8c71	09_02_22.tif	5.28001	1.69194		3766fa26-b50a-4558-aaed-23b5c1be24ef	09_02_22.tif	0.338111
c4cde4d8-0ff4-4f08-851e-faf32651c5b1	09_02_22.tif	0.609566	0.0201999		941b67f0-a434-4976-83d4-43347a3efc68	09_02_22.tif	6.03392	1.86932		15a69944-6e0f-4710-ad11-89516347515e	09_02_22.tif	0.10916
4f65ba60-042d-4029-a5a0-76e5ef052d7a	09_02_22.tif	0.881586	0.0611541		4a192f85-6423-4efa-a5f5-dcaaf83da454	09_02_22.tif	5.4893	1.49303		532466cc-24b4-4c50-9ec3-f6757351d607	09_02_22.tif	0.171463
80169605-781a-4c78-8570-d206a8bafa01	09_02_22.tif	0.592923	0.0515809		15c9b91a-457e-4a38-a032-4bd371c9eb5a	09_02_22.tif	5.46974	2.47067		f22749db-6ed8-4b43-8d5a-30ffa901287f	09_02_22.tif	0.149389
bbf378ba-5deb-4b7d-b8f2-0a413d201eeb	09_02_22.tif	0.742092	0.00662118		76083921-b695-484a-9c7c-6b00597c7459	09_02_22.tif	5.13469	1.33611		c5519900-3011-4ab5-a7de-da8ced87a033	09_02_22.tif	0.119157
c3ccb4ca-491a-4e89-8e86-896513374506	09_02_22.tif	0.672108	0.0330882		55274508-3f14-446f-8a68-369a6da6a05a	09_02_22.tif	5.24012	2.3431		1ed7b6fc-05da-4622-b748-9c0f355035be	09_02_22.tif	0.329296
1b13cd2d-0740-4364-bea0-38e76a46aab5	09_02_22.tif	1.28605	0.082975		bf1b5c14-e8eb-4fc7-a409-8e2320b82016	09_02_22.tif	5.53145	2.09872		a9827723-3dea-4296-926d-7b20133def9e	09_02_22.tif	0.105544
a151051a-a540-4025-b0dc-929753745185	09_02_22.tif	0.681854	0.125916		806f7e2f-0836-40e6-b3fb-5be5901e9b82	09_02_22.tif	5.14613	2.13396		3de271e2-a3bb-44d1-82be-0ef469661e48	09_02_22.tif	0.256286
59bcf335-f1eb-414c-a528-7fb2779f8c71	09_02_22.tif	0.60502	0.0950467		35d8ead9-653a-4cc5-814b-79c49848915b	09_02_22.tif	5.15778	1.7966		ecb070f1-51cb-41ed-adee-051d66f1ff29	09_02_22.tif	0.194591
941b67f0-a434-4976-83d4-43347a3efc68	09_02_22.tif	0.944034	0.0936954		1b064db9-f610-48dd-a083-8efa4d20608d	09_02_22.tif	5.05998	1.41884		d2599dcd-d390-4631-aea4-7ed36daabd90	09_02_22.tif	0.740712
4a192f85-6423-4efa-a5f5-dcaaf83da454	09_02_22.tif	0.773828	0.0659858		ef9a137b-0769-4bd5-aab0-e4ff9fccd16f	09_02_22.tif	5.23651	1.90068		1660e20a-9459-4837-bc47-6147c2a8b551	09_02_22.tif	0.344601
15c9b91a-457e-4a38-a032-4bd371c9eb5a	09_02_22.tif	0.61664	0.0728604		0ec316e3-f85d-4584-bcb0-8a69315d07eb	09_02_22.tif	5.29721	2.0536		653f1fda-2c55-415d-8570-69845401a8ad	09_02_22.tif	0.334797
76083921-b695-484a-9c7c-6b00597c7459	09_02_22.tif	1.44869	0.0378742		0df14bba-dd51-44c2-b48b-a259c5d33be0	09_02_22.tif	5.00834	1.92505		991040f7-0962-4174-962c-98c27bebeaca	09_02_22.tif	0.121546
55274508-3f14-446f-8a68-369a6da6a05a	09_02_22.tif	0.672199	0.049352		03990f7b-3437-45ba-a9de-574d6ec7a31f	09_02_22.tif	5.61818	2.02549		923b5ad2-56ed-484a-af61-12155ea7202a	09_02_22.tif	0.124857
bf1b5c14-e8eb-4fc7-a409-8e2320b82016	09_02_22.tif	0.305445	0.052555		c6dcc230-2077-47e3-9870-713b73843253	09_02_22.tif	5.04477	1.39204		ab945844-8b36-493b-8a3f-d0e46017a8f2	09_02_22.tif	0.536451
806f7e2f-0836-40e6-b3fb-5be5901e9b82	09_02_22.tif	0.595122	0.0359054		8724f1a8-810f-4523-906a-3d1c0550b795	09_02_22.tif	5.28832	2.01407		eb1905ea-4206-4196-b3bf-4f493e226731	09_02_22.tif	0.755144
35d8ead9-653a-4cc5-814b-79c49848915b	09_02_22.tif	0.379288	0.0440443		ffed49aa-657c-49b4-af0d-a777fca19ff6	09_02_22.tif	4.13052	1.94103		869db324-1a9b-4be7-9b53-4c1481d363a2	09_02_22.tif	0.802317
1b064db9-f610-48dd-a083-8efa4d20608d	09_02_22.tif	0.32987	0.0436245		eeb4c08f-e781-4567-83c1-08b22b688bd9	09_02_22.tif	5.04376	2.32521		274c964f-72a8-43f0-9587-7e4491a309b5	09_02_22.tif	0.801904
ef9a137b-0769-4bd5-aab0-e4ff9fccd16f	09_02_22.tif	0.419107	0.0526941		da46b52f-a7c3-463d-907a-7acb8c3a1e51	09_02_22.tif	5.29745	2.83865		ee4642a9-4533-41e8-a3c2-9a5b0a2f7d91	09_02_22.tif	0.156397
0ec316e3-f85d-4584-bcb0-8a69315d07eb	09_02_22.tif	0.400101	0.0487942		2fd683c0-81a2-4f19-bf81-c7945fc28515	09_02_22.tif	5.48417	2.63527		6a21b79e-1830-47a7-a9c6-08f3b1fd7174	09_02_22.tif	0.0795658
0df14bba-dd51-44c2-b48b-a259c5d33be0	09_02_22.tif	0.262193	0.0357647		075ca1f7-6868-466b-aa07-5faf608b59c8	09_02_22.tif	5.46021	1.99939		3a9ce996-8800-48e0-9cb6-66e986edc861	09_02_22.tif	0.158337
03990f7b-3437-45ba-a9de-574d6ec7a31f	09_02_22.tif	0.510152	0.0766959		272fc228-3caf-4bd2-a2b5-6ce5ac7eae21	09_02_22.tif	5.21676	1.91472		0de5fb86-0233-40dd-b365-d0ea43fc04d9	09_02_22.tif	0.1125
c6dcc230-2077-47e3-9870-713b73843253	09_02_22.tif	0.35682	0.0554733		75c1af58-5279-4e88-b8af-8dba0db443da	09_02_22.tif	5.56977	2.18034		dcef85ae-565c-4f47-ab1e-5f71256bd5f3	09_02_22.tif	0.664938
8724f1a8-810f-4523-906a-3d1c0550b795	09_02_22.tif	0.598651	0.173255		f9de4c4b-1e1b-4aec-946f-ce2d8a5d4622	09_02_22.tif	5.33132	2.49334		8b00a0e6-fbd8-4355-ba11-6af61d1e63a6	09_02_22.tif	0.19333
ffed49aa-657c-49b4-af0d-a777fca19ff6	09_02_22.tif	0.477988	0.121015		a676e241-d7df-4ea7-9a73-76ebb4b5ae58	09_02_22.tif	5.50167	2.02627		1c95006f-0796-4c4f-812d-e16feac6e527	09_02_22.tif	0.183455
eeb4c08f-e781-4567-83c1-08b22b688bd9	09_02_22.tif	0.744592	0.116099		575464ac-83db-481f-a9e6-af6c868ad650	09_02_22.tif	5.7259	2.08137		1e2584a1-62fa-417a-b805-0d09bc35ae4c	09_02_22.tif	0.190046
da46b52f-a7c3-463d-907a-7acb8c3a1e51	09_02_22.tif	0.610133	0.0749164		946193f9-4420-4c18-a591-2b3af4f81968	09_02_22.tif	6.00054	1.94156		d7130296-7b77-4d83-989e-c18b476c750c	09_02_22.tif	0.154194
2fd683c0-81a2-4f19-bf81-c7945fc28515	09_02_22.tif	0.439144	0.0321008		66108fc8-4f90-4bd3-8135-e3b4b5e151f0	09_02_22.tif	5.48859	2.28591		5863bd72-ea1b-450e-8013-fdb62264c04f	09_02_22.tif	0.254594
075ca1f7-6868-466b-aa07-5faf608b59c8	09_02_22.tif	0.637564	0.20364		430f1a61-e0df-42bc-807d-3d957c71c4b8	09_02_22.tif	6.00075	2.71326		fe9d08e5-bc57-447f-85db-a7a0c5d4c7d8	09_02_22.tif	0.113967
272fc228-3caf-4bd2-a2b5-6ce5ac7eae21	09_02_22.tif	0.615416	0.0626744		f73d15e9-da43-4dd2-87f8-fbf4a07f86c1	09_02_22.tif	5.91409	1.76311		b19adb12-8d9e-4e97-b06a-945a973cc8fe	09_02_22.tif	0.233152
75c1af58-5279-4e88-b8af-8dba0db443da	09_02_22.tif	0.821465	0.0852887		772ea0cb-b121-4464-acad-581173104c17	09_02_22.tif	5.639	1.91766		4e017877-c066-4115-b891-69fab225ad95	09_02_22.tif	0.137766
f9de4c4b-1e1b-4aec-946f-ce2d8a5d4622	09_02_22.tif	0.572308	0.0809305		0cf18f22-46b1-4d1a-9c62-8a715d1851cb	09_02_22.tif	5.7844	1.46822		3007a9e7-b9a8-42b1-880b-53b75d0b555d	09_02_22.tif	0.187261
a676e241-d7df-4ea7-9a73-76ebb4b5ae58	09_02_22.tif	0.792772	0.128557		dd4e98fe-9214-4e44-b3cd-fdab630c0e04	09_02_22.tif	5.70898	2.52221		9924626e-70cf-45e3-a0f3-5275c833f040	09_02_22.tif	0.451963
575464ac-83db-481f-a9e6-af6c868ad650	09_02_22.tif	0.721504	0.120883		e1d50181-e14e-4c79-afd0-ea9cff129a5b	09_02_22.tif	5.95404	2.94985		4f0bea75-cafe-4f8a-aa70-be1f478b0757	09_02_22.tif	0.172231
946193f9-4420-4c18-a591-2b3af4f81968	09_02_22.tif	0.960882	0.247928		5c33b53c-f611-4d02-a226-e0ab5e99ec01	09_02_22.tif	5.84154	2.84244		39f00837-a642-4329-8af7-9c31a6d9f2a4	09_02_22.tif	0.0957219
66108fc8-4f90-4bd3-8135-e3b4b5e151f0	09_02_22.tif	0.719841	0.196733		05a09157-9eaf-4627-966f-f99e6ebc9b88	09_02_22.tif	5.29064	2.71504		f01b8057-c57d-4fca-b4c1-bb9e57ec9beb	09_02_22.tif	0.123136
430f1a61-e0df-42bc-807d-3d957c71c4b8	09_02_22.tif	0.601792	0.114367		c9df8111-bd22-4e16-962d-3c0eda595304	09_02_22.tif	5.89162	2.57379		41162a2d-2f7d-405d-9487-2f43536f6658	09_02_22.tif	0.118758
f73d15e9-da43-4dd2-87f8-fbf4a07f86c1	09_02_22.tif	0.890252	0.0997665		fa43c66e-3ada-4fe4-942f-b0bb9ac11579	09_02_22.tif	5.71875	2.39838		32033b25-fc10-4431-acd7-cb36b2ccf544	09_02_22.tif	0.189919
772ea0cb-b121-4464-acad-581173104c17	09_02_22.tif	0.648281	0.102457		9071eb3e-6a08-4607-916a-0f9a4399151a	09_02_22.tif	5.7005	2.70598		e528b13a-9ddc-4647-b65c-eaaef5ca3ae1	09_02_22.tif	0.171463
0cf18f22-46b1-4d1a-9c62-8a715d1851cb	09_02_22.tif	0.92235	0.0866479		36852492-b765-4e98-8e6f-85472e7f23f1	09_02_22.tif	5.30515	1.89495		2636b551-0ef5-4619-9d4e-b91916ee97fd	09_02_22.tif	0.284869
dd4e98fe-9214-4e44-b3cd-fdab630c0e04	09_02_22.tif	0.680144	0.111432		cc70653e-5859-4821-bf8e-bdee8cc725f7	09_02_22.tif	5.91447	2.02375		9344e375-2ad1-4d5a-b247-5939e3cc407a	09_02_22.tif	0.316609
e1d50181-e14e-4c79-afd0-ea9cff129a5b	09_02_22.tif	0.62527	0.111165		b75b778c-21af-4522-ae24-e2a2087eec52	09_02_22.tif	5.21976	1.92532		ca851ed4-b996-4017-832a-a950d75cb138	09_02_22.tif	0.218719
5c33b53c-f611-4d02-a226-e0ab5e99ec01	09_02_22.tif	0.593497	0.119555		b6d1cd7e-2aa9-4721-8635-c3141c75d213	09_02_22.tif	6.06452	2.53884		9531d4d1-b9cd-4a37-ae03-e295c7c74abe	09_02_22.tif	0.144046
05a09157-9eaf-4627-966f-f99e6ebc9b88	09_02_22.tif	0.804301	0.556993		d7e492cf-6e71-44c8-b000-a97b2b7312f0	09_02_22.tif	5.7796	2.83289		4fd036a0-6ad3-4f6e-84c5-58f3e334af6c	09_02_22.tif	0.214622
c9df8111-bd22-4e16-962d-3c0eda595304	09_02_22.tif	0.786429	0.163756		60709e13-35d7-4d3f-87cd-b1b51321faec	09_02_22.tif	5.61402	2.08124		165176c7-8d4d-4df9-ac08-a0266789d073	09_02_22.tif	0.304745
fa43c66e-3ada-4fe4-942f-b0bb9ac11579	09_02_22.tif	0.466758	0.0942361		86c1b723-3d5a-4892-a31b-5872ee156dd7	09_02_22.tif	5.19206	1.88346		8e92b7a8-be0c-4f26-bfd8-79675f3905b9	09_02_22.tif	0.136979
9071eb3e-6a08-4607-916a-0f9a4399151a	09_02_22.tif	0.661294	0.135009		fa2c9c15-e119-4114-99bb-81a4897f61a2	09_02_22.tif	5.12734	1.69955		06185fc2-cf0a-4618-98e5-b4af10ad46a2	09_02_22.tif	0.381062
36852492-b765-4e98-8e6f-85472e7f23f1	09_02_22.tif	0.629939	0.113167		2731c872-d31f-40ff-bff8-4325cd2afbe5	09_02_22.tif	6.23313	2.2532		d0ac32a7-7533-44f3-8f57-19ad1b791f19	09_02_22.tif	0.499476
cc70653e-5859-4821-bf8e-bdee8cc725f7	09_02_22.tif	0.759412	0.195348		07ca6bb9-2473-4507-aed2-db909ccf4737	09_02_22.tif	5.92077	2.03784		911fa16d-6caf-4c76-bbc8-7dc974d49229	09_02_22.tif	0.299245
b75b778c-21af-4522-ae24-e2a2087eec52	09_02_22.tif	0.580917	0.130799		d67c837e-14d0-4902-acc8-57c2eea3e139	09_02_22.tif	5.67113	1.19144		05c8619d-e42d-4764-a54c-99474234fd89	09_02_22.tif	0.158854
b6d1cd7e-2aa9-4721-8635-c3141c75d213	09_02_22.tif	0.529671	0.15562		916e873e-2a18-4bba-885c-9c1a079d2b98	09_02_22.tif	5.14311	0.908275		3081baf0-040d-4098-a2df-35eeae2cd975	09_02_22.tif	0.245252
d7e492cf-6e71-44c8-b000-a97b2b7312f0	09_02_22.tif	0.452068	0.0727232		2ee91f18-a8cc-49c1-8487-fc889876f4af	09_02_22.tif	5.50322	2.80626		5d27802f-8001-400c-8519-337f795187bf	09_02_22.tif	0.464355
60709e13-35d7-4d3f-87cd-b1b51321faec	09_02_22.tif	0.423632	0.124725		03f35592-39e1-429e-b258-c66e36adddcf	09_02_22.tif	5.63733	3.00761		4a1c9331-f96e-4c99-a1a2-4c4dbe4c1157	09_02_22.tif	0.206518
86c1b723-3d5a-4892-a31b-5872ee156dd7	09_02_22.tif	0.429214	0.0924781		111cfceb-e502-4328-aeb3-d4623ccf9ad9	09_02_22.tif	4.93274	0.915865		cdb6b062-2aa4-4cb4-8624-afdefcbe7ce8	09_02_22.tif	0.133432
fa2c9c15-e119-4114-99bb-81a4897f61a2	09_02_22.tif	0.30229	0.075738		dd010625-a573-44a1-9832-3cda97d2336c	09_02_22.tif	5.90087	1.65714		46021631-ba85-4417-9670-f1f9d0ea769a	09_02_22.tif	1.68005
2731c872-d31f-40ff-bff8-4325cd2afbe5	09_02_22.tif	1.00641	0.355129		8fc48d1e-a9b4-48eb-a949-4392a0371826	09_02_22.tif	5.81585	1.80252		e643f9f0-80be-435e-a38b-db7c65e5e6a2	09_02_22.tif	0.256528
07ca6bb9-2473-4507-aed2-db909ccf4737	09_02_22.tif	1.6017	0.185993		f65ae406-c4b9-4819-85fe-e5b28f27b20a	09_02_22.tif	5.74898	1.55954		3ad7c584-8c8a-4415-b1ad-f9738e52fb65	09_02_22.tif	1.46456
d67c837e-14d0-4902-acc8-57c2eea3e139	09_02_22.tif	1.23456	0.11929		2b7f08fe-c133-4af0-b1ff-abe04de1c84a	09_02_22.tif	4.89762	1.11869		ebb06230-7564-409a-842a-cff660507d1f	09_02_22.tif	0.245496
916e873e-2a18-4bba-885c-9c1a079d2b98	09_02_22.tif	0.855033	0.0455828		f8643860-3e14-434a-af5b-67a42f36b6d5	09_02_22.tif	5.70596	3.04		0588a5ba-d8b8-442d-975a-000c9d837463	09_02_22.tif	0.27965
2ee91f18-a8cc-49c1-8487-fc889876f4af	09_02_22.tif	0.397255	0.0836559		48d300e0-82f5-4813-9e02-7f233d545d31	09_02_22.tif	5.41138	1.35123		88cba088-dba9-4746-8519-ed9066dc7af5	09_02_22.tif	0.264957
03f35592-39e1-429e-b258-c66e36adddcf	09_02_22.tif	0.625551	0.0941009		15abfce6-0bcd-4fd6-9d33-d3ba61184797	09_02_22.tif	5.14127	2.63257		39b60bf8-f795-45d7-bfd3-c0c9a79b2376	09_02_22.tif	0.1503
111cfceb-e502-4328-aeb3-d4623ccf9ad9	09_02_22.tif	1.09707	0.0396999		edc0da2e-dd81-4738-a8fb-d7e05491a4e9	09_02_22.tif	5.10361	1.94295		cca65ba7-d58a-41aa-968f-f563d59752cb	09_02_22.tif	0.204266
dd010625-a573-44a1-9832-3cda97d2336c	09_02_22.tif	1.16717	0.109427		d3088106-8d9f-4ba3-9447-06b48d964dbc	09_02_22.tif	5.74816	1.75762		59c4c99d-eaae-44af-ad23-3c88bd79bfa9	09_02_22.tif	0.22033
8fc48d1e-a9b4-48eb-a949-4392a0371826	09_02_22.tif	1.20395	0.182184		155f15ab-aa1f-4b60-bb92-cb4c09632c47	09_02_22.tif	5.37019	1.78551		57a7c7c0-7190-4576-b281-0bbf4c8d796e	09_02_22.tif	0.146264
f65ae406-c4b9-4819-85fe-e5b28f27b20a	09_02_22.tif	1.04362	0.0751903		e093f27d-677a-468e-a749-8ece15ff998e	09_02_22.tif	5.09383	1.34022		46a04d26-7bc9-414b-b6d2-7832fb728ae1	09_02_22.tif	0.257373
2b7f08fe-c133-4af0-b1ff-abe04de1c84a	09_02_22.tif	0.587269	0.0384362		21da1fa4-a599-42fa-8826-fb6abdcfcdef	09_02_22.tif	5.65843	1.74386		7d22e697-64c3-4f89-9ee9-0d3b44aa8a23	09_02_22.tif	0.357158
a7bbf65f-20bb-41be-a98c-3d007b3707bc	09_02_22.tif	0.939678	0.781737		5b0de34c-54a5-405f-ad33-f47442e54b5a	09_02_22.tif	4.90268	1.39369		15fd7b6d-bc37-439d-8806-d4fe0dc538df	09_02_22.tif	2.70768
f8643860-3e14-434a-af5b-67a42f36b6d5	09_02_22.tif	0.62854	0.143916		18fa9024-7036-4a11-9146-ea2b9943c2a6	09_02_22.tif	4.94051	1.75104		8da879db-e7d1-4a76-ad99-805e4d771cab	09_02_22.tif	0.410341
48d300e0-82f5-4813-9e02-7f233d545d31	09_02_22.tif	0.403922	0.0958569		b4a90d21-199a-4509-809f-6406270f71c1	09_02_22.tif	4.73698	1.93708		4ea48b1d-5bfc-4d64-8384-80d06c5696fb	09_02_22.tif	0.135666
15abfce6-0bcd-4fd6-9d33-d3ba61184797	09_02_22.tif	0.330903	0.0822938		82900ab9-e154-484f-8624-2cf4e1b101b2	09_02_22.tif	5.93085	1.96036		5cce0c9e-00b8-425e-adda-8112772789b6	09_02_22.tif	0.116631
edc0da2e-dd81-4738-a8fb-d7e05491a4e9	09_02_22.tif	0.567351	0.0506062		1f64d566-2daa-4c49-9b7b-9a661bbbb077	09_02_22.tif	5.53139	1.94594		fafe5cd9-e448-413e-bbb0-465b002a7e5b	09_02_22.tif	0.549324
d3088106-8d9f-4ba3-9447-06b48d964dbc	09_02_22.tif	0.785927	0.162983		04a8ad0b-a5ea-4ebd-9048-09aa365e801b	09_02_22.tif	5.679	1.84201		a8aeaffc-a8fd-41a3-81fc-b0e074597216	09_02_22.tif	0.344942
155f15ab-aa1f-4b60-bb92-cb4c09632c47	09_02_22.tif	0.661294	0.116764		9a35b793-5aa5-45b2-98f1-0e7dc7e222ff	09_02_22.tif	5.67144	2.7806		a717df86-fadd-4263-989a-768272df3c06	09_02_22.tif	1.55552
e093f27d-677a-468e-a749-8ece15ff998e	09_02_22.tif	0.560715	0.0676387		ea80b821-19b2-43ee-8c28-88123284f8a1	09_02_22.tif	5.2472	1.32539		8273e881-d344-44ab-b766-3f45225d4690	09_02_22.tif	0.405557
21da1fa4-a599-42fa-8826-fb6abdcfcdef	09_02_22.tif	0.673195	0.160662		c8b2ebd3-5a70-4889-82a7-5b03df44a042	09_02_22.tif	6.2868	1.49283		5adf6946-f372-4488-8ba6-4488d0ab8584	09_02_22.tif	0.279887
5b0de34c-54a5-405f-ad33-f47442e54b5a	09_02_22.tif	0.24987	0.0478175		5116ecad-320c-4d8a-864a-38cd3fabed71	09_02_22.tif	5.83845	2.0697		bb18a0da-1123-41d5-bd9b-a1e096bba853	09_02_22.tif	0.428357
18fa9024-7036-4a11-9146-ea2b9943c2a6	09_02_22.tif	0.427713	0.0396999		51e048cb-bba3-4cd5-a66f-c8d07f9c5e78	09_02_22.tif	5.56431	1.58962		cd38a310-92a1-4ef3-84f7-7a73d00d3e7f	09_02_22.tif	0.260387
b4a90d21-199a-4509-809f-6406270f71c1	09_02_22.tif	0.400757	0.0186342		f7fd094d-02b9-43e6-a9e8-98f8d5dd79e9	09_02_22.tif	5.03991	1.30603		8e7578e1-d444-4042-91d6-169c3774b03e	09_02_22.tif	0.206643
82900ab9-e154-484f-8624-2cf4e1b101b2	09_02_22.tif	1.02134	0.0798389		a49f68c3-3afd-44f3-9e06-7e3e07069c35	09_02_22.tif	5.94865	2.62021		89010ab7-c311-4395-9cff-2fa75202f7ed	09_02_22.tif	0.295253
1f64d566-2daa-4c49-9b7b-9a661bbbb077	09_02_22.tif	1.31533	0.168642		0aefb1af-f7bc-4615-9c2d-bc38be7be8f8	09_02_22.tif	5.64278	1.90477		89f1f585-2ee8-4913-97e1-f713c5561b11	09_02_22.tif	0.1333
04a8ad0b-a5ea-4ebd-9048-09aa365e801b	09_02_22.tif	1.04187	0.0705267		732b7b55-3e29-41fc-99bb-ff7469db49e3	09_02_22.tif	5.67153	2.53911		fefbc8ad-9839-494e-b63b-6afe09b1730d	09_02_22.tif	0.515712
9a35b793-5aa5-45b2-98f1-0e7dc7e222ff	09_02_22.tif	0.885809	0.161823		c7e98b63-87b0-49cc-b273-3cd0daaa4ad8	09_02_22.tif	5.49625	2.72491		a875a20c-fd41-4f0c-b74c-91ac3d382a73	09_02_22.tif	0.175812
ea80b821-19b2-43ee-8c28-88123284f8a1	09_02_22.tif	1.38648	0.0487942		cfe7f256-a714-4439-9b43-0bd8e0c3581a	09_02_22.tif	5.37505	2.47238		1202c6f5-0ef4-4fd0-879a-0dff0dca25ef	09_02_22.tif	0.182057
c8b2ebd3-5a70-4889-82a7-5b03df44a042	09_02_22.tif	1.66252	0.10608		03c79dae-c2bf-4ad5-957f-e9a221c6d3cd	09_02_22.tif	5.94093	2.59106		fffa7618-bfbe-4004-90cd-60883a9b5bdf	09_02_22.tif	1.98616
5116ecad-320c-4d8a-864a-38cd3fabed71	09_02_22.tif	1.45575	0.117562		a10189ae-8795-4857-88f9-fc37ed482699	09_02_22.tif	5.31455	0.843743		34f82f72-4df2-4edf-9e45-81aa3487b2b0	09_02_22.tif	0.221444
51e048cb-bba3-4cd5-a66f-c8d07f9c5e78	09_02_22.tif	1.36653	0.0790196		b330b042-10f5-418d-8ddd-356bb322b566	09_02_22.tif	5.6221	2.5271		b42c7ffd-666d-4841-963e-c6327de4b6d3	09_02_22.tif	0.343692
f7fd094d-02b9-43e6-a9e8-98f8d5dd79e9	09_02_22.tif	0.861003	0.0411028		5eb84432-55d7-4431-82d3-4b31bc7c2d8a	09_02_22.tif	5.85429	2.87647		91e330ea-cd44-4035-acdf-9b587ffcb365	09_02_22.tif	0.356369
a49f68c3-3afd-44f3-9e06-7e3e07069c35	09_02_22.tif	0.959548	0.531369		a43624c9-4cd4-47d4-9a58-4cca82d3a773	09_02_22.tif	5.38949	3.02093		aee23be0-076b-4eba-8388-3b716deb4055	09_02_22.tif	1.32025
0aefb1af-f7bc-4615-9c2d-bc38be7be8f8	09_02_22.tif	0.744506	0.101785		92d5819f-b77f-479a-84c8-339752c2e751	09_02_22.tif	5.4562	2.48251		ebb04d3f-b51a-4fa0-876f-8cf361142de4	09_02_22.tif	0.230941
732b7b55-3e29-41fc-99bb-ff7469db49e3	09_02_22.tif	0.513491	0.0503276		eba70055-9fe9-44c2-860c-f48f2a2692d0	09_02_22.tif	5.78346	2.11743		7ff5c8d1-f848-45f0-a22f-a42725bdc77d	09_02_22.tif	0.327227
c7e98b63-87b0-49cc-b273-3cd0daaa4ad8	09_02_22.tif	0.258338	0.0292762		abbe2324-6880-4084-bf1a-be1014b4847f	09_02_22.tif	5.52284	2.48231		4eaab633-6c27-4c84-adf5-15cc5750e1b2	09_02_22.tif	0.230818
cfe7f256-a714-4439-9b43-0bd8e0c3581a	09_02_22.tif	0.47747	0.183963		2f63847b-d834-41cf-bc90-f2f58087afe0	09_02_22.tif	5.74297	2.81334		b490bc40-69d7-49f2-9288-f5e04a591b92	09_02_22.tif	0.778545
03c79dae-c2bf-4ad5-957f-e9a221c6d3cd	09_02_22.tif	0.590051	0.0581086		c387bf95-0d37-4489-b560-85c36ccf5029	09_02_22.tif	5.51796	2.3691		0257c77d-3dd5-487c-a759-20d677523f5b	09_02_22.tif	0.174151
a10189ae-8795-4857-88f9-fc37ed482699	09_02_22.tif	0.83212	0.063779		983a5fb7-c9bc-4d11-b990-7fa3f4736257	09_02_22.tif	5.51908	1.97966		16c64615-78c0-4ffb-94dc-c12f756a5852	09_02_22.tif	0.375512
b330b042-10f5-418d-8ddd-356bb322b566	09_02_22.tif	0.540523	0.0817487		62872e7f-b17c-41d0-ba9b-8f79a0bc5487	09_02_22.tif	5.03592	2.32795		f05aa747-d335-4694-a996-e505765d15d6	09_02_22.tif	0.284988
5eb84432-55d7-4431-82d3-4b31bc7c2d8a	09_02_22.tif	0.478299	0.0873271		e46d0b7e-5f99-4ef1-84a8-7e750aca1bf4	09_02_22.tif	5.65409	2.22092		8fb9c857-ba19-4ae6-ba0f-f4bc940cb755	09_02_22.tif	1.39572
a43624c9-4cd4-47d4-9a58-4cca82d3a773	09_02_22.tif	0.269751	0.0869196		af0fb013-c06b-476b-bb6d-e61c81870c26	09_02_22.tif	4.51132	1.11936		e420e63a-1a04-4570-8b66-934542f828c8	09_02_22.tif	1.69336
92d5819f-b77f-479a-84c8-339752c2e751	09_02_22.tif	0.378734	0.0650208		76355acb-210b-4d74-8e26-e04289a71f77	09_02_22.tif	5.10325	2.43696		63a5b0d7-15c9-4b6c-a959-2dfabb34c53d	09_02_22.tif	0.151079
eba70055-9fe9-44c2-860c-f48f2a2692d0	09_02_22.tif	0.499578	0.121944		931dfc83-aefa-4135-bd3f-6ec14695685c	09_02_22.tif	5.00671	1.3667		4f8f8ae9-9b75-4d20-a7db-31205561b184	09_02_22.tif	1.20389
abbe2324-6880-4084-bf1a-be1014b4847f	09_02_22.tif	0.544683	0.186627		0df77dcc-e79f-4471-a379-7ea446476cbc	09_02_22.tif	5.7953	2.07437		d0b757f6-6f0c-4030-a8af-1888ac4ecf17	09_02_22.tif	0.253868
2f63847b-d834-41cf-bc90-f2f58087afe0	09_02_22.tif	0.5655	0.105678		14026d2f-c24d-462d-ba54-f5e92fa30344	09_02_22.tif	5.0786	1.95252		43736a6c-99a1-43a5-97cd-26342e410ce3	09_02_22.tif	0.254594
c387bf95-0d37-4489-b560-85c36ccf5029	09_02_22.tif	0.709644	0.195222		23127f13-8b35-4fab-86ab-3f257e80f80f	09_02_22.tif	6.02046	2.17021		a70cfca1-3ab6-47d7-af0d-1147f3be9c91	09_02_22.tif	0.146264
983a5fb7-c9bc-4d11-b990-7fa3f4736257	09_02_22.tif	0.671746	0.122739		1fa9199a-a920-47f3-bcb3-9644c9fa35e4	09_02_22.tif	5.11349	0.68446		3d9c92a6-f2c3-4b4f-9438-ce566efb8799	09_02_22.tif	0.310573
62872e7f-b17c-41d0-ba9b-8f79a0bc5487	09_02_22.tif	0.456596	0.120617		8f47485a-2e4a-42e7-9411-93b2cebc69de	09_02_22.tif	5.01516	0.81295		550734e4-3838-4f7e-acc3-0e2d084ac486	09_02_22.tif	1.66739
0372582d-d2cc-498d-8a73-ded908a2e30e	09_02_22.tif	0.950767	0.72334		471c6709-f85f-4a97-9473-f968ecfda139	09_02_22.tif	5.65088	2.68881		8946c313-f20e-4469-b74f-351073314338	09_02_22.tif	0.503858
e46d0b7e-5f99-4ef1-84a8-7e750aca1bf4	09_02_22.tif	0.494774	0.115965		b8d3c6a1-9030-4b80-8459-92050206c7fd	09_02_22.tif	4.79796	2.51596		c7afbe2a-b9f1-452a-8ac1-7f2762dbf5a1	09_02_22.tif	0.525468
af0fb013-c06b-476b-bb6d-e61c81870c26	09_02_22.tif	0.307312	0.0340748		576dcc7f-96bc-473a-a8fe-541711bb575a	09_02_22.tif	4.59837	2.15811		87f92222-d6ac-44e7-a053-b853bec2bba2	09_02_22.tif	0.387804
76355acb-210b-4d74-8e26-e04289a71f77	09_02_22.tif	0.363451	0.0413832		839e5bce-27bb-4a3d-87c7-f6c10f0d09f8	09_02_22.tif	5.41488	2.42551		c65faf83-7705-43c0-bb43-bc73776f9927	09_02_22.tif	0.296898
931dfc83-aefa-4135-bd3f-6ec14695685c	09_02_22.tif	0.356144	0.0698396		4b449e2b-0008-4631-bd12-dec9b69111b5	09_02_22.tif	5.33463	2.31959		0dfb993a-8744-45e6-91b7-7c8572b5bc67	09_02_22.tif	0.230818
0df77dcc-e79f-4471-a379-7ea446476cbc	09_02_22.tif	0.683562	0.156785		3c92b12f-b616-4402-a244-856a3d84dea8	09_02_22.tif	5.21884	2.17383		95a4a2c5-c62b-40d3-beb3-aa5622806a2c	09_02_22.tif	0.686792
14026d2f-c24d-462d-ba54-f5e92fa30344	09_02_22.tif	0.324004	0.0629506		ba814140-b88a-4374-bbbd-ea7fae1a333d	09_02_22.tif	5.6494	2.33788		06aee882-500e-4917-9001-e2440f705fdb	09_02_22.tif	1.87141
7af20157-38ee-48c5-b7e4-8c4953f3f213	09_02_22.tif	0.868371	1.49779		716af8dd-4b07-4026-aad7-e4a1437a5467	09_02_22.tif	5.65489	2.33991		42ee06fe-8a35-40ea-9bcc-637dea434723	09_02_22.tif	0.229957
23127f13-8b35-4fab-86ab-3f257e80f80f	09_02_22.tif	0.908659	0.112367		05e308e3-ccfd-43a4-9a3a-1762687de019	09_02_22.tif	5.52406	2.08532		708c8045-d5e3-4949-8526-65ffeff4b50b	09_02_22.tif	0.586116
1fa9199a-a920-47f3-bcb3-9644c9fa35e4	09_02_22.tif	0.696973	0.0766959		4aa8595a-04fc-431b-ae78-276f44fa2015	09_02_22.tif	5.83242	2.15442		0cd83bb0-1ae8-4a89-bd64-3e7b858c4cb2	09_02_22.tif	1.07752
8f47485a-2e4a-42e7-9411-93b2cebc69de	09_02_22.tif	0.644502	0.0549179		03e1cacd-c141-442c-9781-f883e451a2a9	09_02_22.tif	5.59743	2.29308		2dd7da0c-d192-4520-b723-1a3bc7bd0f25	09_02_22.tif	0.635336
471c6709-f85f-4a97-9473-f968ecfda139	09_02_22.tif	0.628634	0.0810669		e16613a1-2a81-460f-8986-0a1c702722bc	09_02_22.tif	5.73584	2.3005		a399c0e5-0b98-4f9b-9f3d-d0a77104e9f1	09_02_22.tif	1.22225
b8d3c6a1-9030-4b80-8459-92050206c7fd	09_02_22.tif	0.190552	0.0364682		b1c74aec-4125-4561-b919-58f83c6ad3d4	09_02_22.tif	5.49488	2.04247		afe06c7f-eba8-48a7-9579-efec90640f83	09_02_22.tif	0.234992
576dcc7f-96bc-473a-a8fe-541711bb575a	09_02_22.tif	0.161307	0.0243197		92bb6f26-bcfb-477b-b009-a1f8d90ae0e2	09_02_22.tif	5.81224	2.44874		bf3adbc7-d16e-4ad7-88b6-3c581fc3ede3	09_02_22.tif	0.31429
839e5bce-27bb-4a3d-87c7-f6c10f0d09f8	09_02_22.tif	0.462052	0.031254		f6f8a9c4-af45-4cb8-90dd-df66b507ca6c	09_02_22.tif	6.05432	2.58321		af717963-4996-4f26-95ca-4f84db6548ac	09_02_22.tif	2.10926
4b449e2b-0008-4631-bd12-dec9b69111b5	09_02_22.tif	0.541713	0.0448837		2efbe9ab-4c4f-4799-8f13-b869393dea96	09_02_22.tif	5.34069	2.6698		c1eab58b-ee7a-486c-bea5-2b1b1f0aeba1	09_02_22.tif	0.161049
3c92b12f-b616-4402-a244-856a3d84dea8	09_02_22.tif	0.408277	0.0792928		517fe2d4-a772-4517-a0c8-dc49fd79ceb9	09_02_22.tif	5.2945	2.63234		3ff37e4d-9ade-4c40-89b5-0f2951b93db6	09_02_22.tif	0.394514
ba814140-b88a-4374-bbbd-ea7fae1a333d	09_02_22.tif	0.432318	0.0672257		637657fb-afa2-42e2-a1a6-783cd0c4ce31	09_02_22.tif	5.5669	2.70434		d16a30f3-7b0d-47a7-b9ec-9de6c52d0c17	09_02_22.tif	0.214249
716af8dd-4b07-4026-aad7-e4a1437a5467	09_02_22.tif	0.52697	0.0623981		7e341b8c-adf8-433a-93b3-5f409ee86fe5	09_02_22.tif	5.73086	2.64637		705d830a-8f55-42c7-85f2-5994404bc60d	09_02_22.tif	0.214747
05e308e3-ccfd-43a4-9a3a-1762687de019	09_02_22.tif	0.331705	0.0385767		df512c74-073e-4820-975a-22f0d3bcdf2d	09_02_22.tif	5.63077	1.31412		4d900a93-02c9-4088-b62a-e148cdfd82e6	09_02_22.tif	0.35061
4aa8595a-04fc-431b-ae78-276f44fa2015	09_02_22.tif	0.456175	0.0970714		e7ac65e1-8d5a-4120-a0a0-f03e7542bbdf	09_02_22.tif	5.68024	2.61454		c7881f73-22a9-460c-9bd6-2a16ad60756d	09_02_22.tif	0.491083
03e1cacd-c141-442c-9781-f883e451a2a9	09_02_22.tif	0.52687	0.0615688		0d713fd4-e455-4218-a2f4-5a285712e9d0	09_02_22.tif	5.5525	2.56113		4af614ec-0986-4e77-a285-244e624c14e5	09_02_22.tif	0.129876
e16613a1-2a81-460f-8986-0a1c702722bc	09_02_22.tif	0.350384	0.0342157		acd82e7f-cda8-4d0d-98cd-60e1f5f4b418	09_02_22.tif	5.76612	2.7205		429be4d1-51f9-4d94-9968-e49eebc1541c	09_02_22.tif	0.446362
b1c74aec-4125-4561-b919-58f83c6ad3d4	09_02_22.tif	0.553557	0.0825664		c1449f03-455e-471d-89c9-3d3598b12e26	09_02_22.tif	5.18105	2.2568		3e217d17-2546-4ebe-a673-3396143b393e	09_02_22.tif	0.444561
92bb6f26-bcfb-477b-b009-a1f8d90ae0e2	09_02_22.tif	0.900567	0.127369		7af348a2-45be-437a-b52b-fe62d987602b	09_02_22.tif	5.68261	2.62714		23e1ba53-b2c8-4137-bece-aa92f8626944	09_02_22.tif	0.115033
f6f8a9c4-af45-4cb8-90dd-df66b507ca6c	09_02_22.tif	0.865998	0.0980152		9459ba85-6f73-49b1-8044-0d9f5418bdb1	09_02_22.tif	5.22649	2.97629		b68484b8-cbde-4ed2-89d9-13dd3c5eb043	09_02_22.tif	1.19402
2efbe9ab-4c4f-4799-8f13-b869393dea96	09_02_22.tif	0.609566	0.0425043		88fad7c4-4f7d-44f3-8fed-3fd680f69b1b	09_02_22.tif	5.63763	2.56662		682a035d-db55-4476-842b-2e59732a56a5	09_02_22.tif	0.102322
517fe2d4-a772-4517-a0c8-dc49fd79ceb9	09_02_22.tif	0.617393	0.0457225		942149a8-100c-4999-8609-5ec3773a35d7	09_02_22.tif	5.69562	1.33148		a69d47fa-53ee-4c5e-a191-15d51beaeff6	09_02_22.tif	1.16414
637657fb-afa2-42e2-a1a6-783cd0c4ce31	09_02_22.tif	1.08372	0.0909889		3d56ca2c-3932-48a9-b988-84ad948fc3cd	09_02_22.tif	6.41768	1.80954		fe12fe45-cd0e-421c-99e3-2c0ac0c7e2e4	09_02_22.tif	0.135141
7e341b8c-adf8-433a-93b3-5f409ee86fe5	09_02_22.tif	1.0364	0.0766959		1a5a14dd-ec6e-4c78-9dd2-03411e5fe688	09_02_22.tif	6.30437	1.81771		f4cc68dc-c02d-4a02-9a22-7ec1a00cb42c	09_02_22.tif	1.51192
df512c74-073e-4820-975a-22f0d3bcdf2d	09_02_22.tif	1.1242	0.0764223		41796e6e-e22c-47f2-8729-bebf448cde5a	09_02_22.tif	5.86359	2.26571		5e4e7d83-b89c-41f0-ab8f-f275cf4165b1	09_02_22.tif	0.0847446
e7ac65e1-8d5a-4120-a0a0-f03e7542bbdf	09_02_22.tif	0.772561	0.0942361		7faf55f4-6fbb-4b75-a6d2-48917e5d7dfe	09_02_22.tif	6.0723	2.337		6e7d5fbf-1219-4a49-830e-ca64b19c61b4	09_02_22.tif	0.275484
0d713fd4-e455-4218-a2f4-5a285712e9d0	09_02_22.tif	0.774418	0.0731347		6b99f063-a1b7-4d49-bdb7-b2ba6c1e7a05	09_02_22.tif	6.06721	2.00712		4288d56d-13f8-440b-86e1-8ac45400e2be	09_02_22.tif	0.673556
acd82e7f-cda8-4d0d-98cd-60e1f5f4b418	09_02_22.tif	0.940505	0.187514		d7da3a38-8fac-49b3-8635-2e52febda441	09_02_22.tif	6.50645	2.02892		d137ca6c-5414-4127-9d0a-3aa69b27239d	09_02_22.tif	1.53605
c1449f03-455e-471d-89c9-3d3598b12e26	09_02_22.tif	0.695014	0.0698396		17d18277-9c09-48e7-97bc-534925a5fea1	09_02_22.tif	6.04569	2.65844		5c4d378d-a33c-4a22-9ad3-36f852223b81	09_02_22.tif	0.206393
7af348a2-45be-437a-b52b-fe62d987602b	09_02_22.tif	0.905582	0.1121		15c08e44-e0de-497e-abc7-31df65aa2abb	09_02_22.tif	6.05439	1.90339		6c7b50ff-9bcb-42f1-bb6d-aabb6e649f08	09_02_22.tif	0.314174
9459ba85-6f73-49b1-8044-0d9f5418bdb1	09_02_22.tif	0.599794	0.0585243		5fa6b54f-c939-405c-a82d-8c43e1d779a6	09_02_22.tif	5.92942	2.02088		132b59fb-689b-4ea6-8f11-094658856ee1	09_02_22.tif	0.121944
88fad7c4-4f7d-44f3-8fed-3fd680f69b1b	09_02_22.tif	0.817296	0.106884		f64702c2-962c-4593-b4c1-183810302710	09_02_22.tif	6.00049	1.22305		e937caea-d722-4aec-a351-5e2a1af5dcba	09_02_22.tif	1.53849
942149a8-100c-4999-8609-5ec3773a35d7	09_02_22.tif	1.13881	0.130667		165711ab-6ae1-418a-9ce2-ed55adb091ba	09_02_22.tif	5.76252	1.77678		c4551b33-902b-428b-aca4-43c40c1333e9	09_02_22.tif	0.269871
3d56ca2c-3932-48a9-b988-84ad948fc3cd	09_02_22.tif	1.67798	0.108223		06aac9c8-fecb-45de-ab75-db790445dca0	09_02_22.tif	5.7139	2.65233		983d5bd6-71bb-45e4-bef1-65c470aafe5e	09_02_22.tif	0.113834
1a5a14dd-ec6e-4c78-9dd2-03411e5fe688	09_02_22.tif	1.58082	0.0839282		81194497-45aa-469c-b487-7e1405c96416	09_02_22.tif	6.50524	2.55976		4bb6f8cd-ed1b-42df-8b2d-d6dd4f441f3d	09_02_22.tif	0.250962
41796e6e-e22c-47f2-8729-bebf448cde5a	09_02_22.tif	1.11036	0.105142		c8952346-e744-4988-a6f2-6b51d7c590d6	09_02_22.tif	6.15036	2.68816		6556660b-8eed-4181-aa40-b15b00d6b741	09_02_22.tif	1.50873
7faf55f4-6fbb-4b75-a6d2-48917e5d7dfe	09_02_22.tif	1.02779	0.0913952		495fbb99-0da9-490e-a342-53f102a4dfe4	09_02_22.tif	6.36883	1.92714		90b15fae-eba5-4390-827e-ff7417a48541	09_02_22.tif	0.468323
6b99f063-a1b7-4d49-bdb7-b2ba6c1e7a05	09_02_22.tif	1.1604	0.0792928		78427440-78b8-450f-8e41-58e3a9d3eede	09_02_22.tif	5.92092	1.59636		2d3b9a3b-00bd-4cb3-844d-13ab83e3ebeb	09_02_22.tif	0.518434
d7da3a38-8fac-49b3-8635-2e52febda441	09_02_22.tif	1.37529	0.103397		d6f86768-947e-4bb3-8815-4d5df903a045	09_02_22.tif	6.11156	2.00198		dc28e4c2-2986-4ba9-99e4-40ac980c3d22	09_02_22.tif	0.314639
17d18277-9c09-48e7-97bc-534925a5fea1	09_02_22.tif	0.985136	0.11929		7e0b2c78-10b0-4662-9092-4f8e8421f37e	09_02_22.tif	6.20331	0.970191		c31cc83a-6907-41e8-a87f-b1daf893ff62	09_02_22.tif	0.396598
15c08e44-e0de-497e-abc7-31df65aa2abb	09_02_22.tif	1.02496	0.0515809		ff144583-9e25-488a-8f51-119d84ee6697	09_02_22.tif	6.12781	1.23063		0279078f-4603-4dec-9524-8a109b91191b	09_02_22.tif	0.646439
5fa6b54f-c939-405c-a82d-8c43e1d779a6	09_02_22.tif	0.847676	0.0487942		286179a2-7472-4289-bb8e-8c69503d4981	09_02_22.tif	6.3161	1.88331		6ecb82ab-519c-4be4-b532-799f9d92a113	09_02_22.tif	0.419323
f64702c2-962c-4593-b4c1-183810302710	09_02_22.tif	1.3344	0.081885		7700a1ff-02f4-4f2d-b110-a61d474ac2bb	09_02_22.tif	5.93135	1.55488		9484f406-cf18-4149-b7c7-2751883b0107	09_02_22.tif	1.61221
165711ab-6ae1-418a-9ce2-ed55adb091ba	09_02_22.tif	0.76757	0.0746424		84fe4753-1cf0-407b-95f2-ed530b382f11	09_02_22.tif	6.03723	1.69577		6fdc5eb4-8617-46e7-8bec-bacce131cd9c	09_02_22.tif	0.244765
06aac9c8-fecb-45de-ab75-db790445dca0	09_02_22.tif	1.00259	0.0437644		f120cb1b-e984-48b4-85fc-4d7919f5f7b5	09_02_22.tif	6.081	2.4309		35043d9d-7a6a-4057-a707-276a5defce0d	09_02_22.tif	0.167486
81194497-45aa-469c-b487-7e1405c96416	09_02_22.tif	1.2854	0.129349		836e0dbf-946e-492a-a477-59063c816fd6	09_02_22.tif	5.94846	1.1331		f6a4a340-0cbc-4956-aad3-aaa8073fb0e7	09_02_22.tif	0.11836
c8952346-e744-4988-a6f2-6b51d7c590d6	09_02_22.tif	1.1125	0.105008		4f12c59b-45dd-4e0b-87e2-d062e19daa55	09_02_22.tif	6.05803	1.74515		6d6b9a0f-5ac2-4fa0-8757-af5dc4c925cd	09_02_22.tif	0.461948
495fbb99-0da9-490e-a342-53f102a4dfe4	09_02_22.tif	1.51314	0.0935602		7e3c299e-9729-4b3e-b32a-9edfd0063178	09_02_22.tif	5.88642	1.93795		73bd5c1b-4965-42c9-835d-d96a973cfd0a	09_02_22.tif	0.532467
78427440-78b8-450f-8e41-58e3a9d3eede	09_02_22.tif	0.923948	0.0563061		49a98ec0-3f08-4adc-b444-be0323253d78	09_02_22.tif	5.89477	2.13175		3b40c476-4a96-4779-9f35-bf22e03484d2	09_02_22.tif	0.670206
d6f86768-947e-4bb3-8815-4d5df903a045	09_02_22.tif	1.25453	0.067501		58db1b0c-6a6f-4866-a658-294f1ee0586e	09_02_22.tif	5.98778	1.92147		d67c31b5-2779-415a-89aa-bc2f08e1d2e7	09_02_22.tif	0.474566
7e0b2c78-10b0-4662-9092-4f8e8421f37e	09_02_22.tif	1.22373	0.127369		44a1754c-0f72-4858-8f15-73bb551497ba	09_02_22.tif	6.53598	1.69657		8e645c73-7488-42ff-831a-010f16289f66	09_02_22.tif	0.118227
ff144583-9e25-488a-8f51-119d84ee6697	09_02_22.tif	1.4426	0.0585243		39a03c95-35ad-42ee-93a8-e09dddc8393d	09_02_22.tif	5.95995	2.47783		01a95f24-7200-4003-86da-0abaae97e513	09_02_22.tif	0.0472592
286179a2-7472-4289-bb8e-8c69503d4981	09_02_22.tif	1.11723	0.108759		011e160e-c566-4305-9ee2-c5ed33b8d8e8	09_02_22.tif	5.8722	1.76621		be806af0-f55d-4c96-a8ba-63e97e38f408	09_02_22.tif	0.151079
7700a1ff-02f4-4f2d-b110-a61d474ac2bb	09_02_22.tif	1.22503	0.082975		f5b842dc-e2db-4dd5-992a-e809b4b9e26e	09_02_22.tif	6.01526	1.47212		024f2e89-904a-489c-84d4-358ca256a09c	09_02_22.tif	0.265677
84fe4753-1cf0-407b-95f2-ed530b382f11	09_02_22.tif	1.32521	0.0615688		f610ac84-fd2e-4e4c-bb91-12013acc6c52	09_02_22.tif	6.29161	2.46396		e5c6c587-3463-4d43-84fa-35c71978f992	09_02_22.tif	0.239398
f120cb1b-e984-48b4-85fc-4d7919f5f7b5	09_02_22.tif	1.17069	0.196229		5fd88aaa-0e30-4759-92eb-eb5eb9e8ece4	09_02_22.tif	6.08432	1.90018		ad4d59c8-2553-4579-9a95-ed7d12db3b1f	09_02_22.tif	0.275007
836e0dbf-946e-492a-a477-59063c816fd6	09_02_22.tif	1.0229	0.100574		6c4dea74-a07a-4244-a239-2748d94e952c	09_02_22.tif	6.35349	1.85168		dfbd245a-572e-4b85-b3b6-12ecf70891de	09_02_22.tif	0.0993625
4f12c59b-45dd-4e0b-87e2-d062e19daa55	09_02_22.tif	1.36491	0.125254		d66a2634-c128-4769-a629-fdf038e9cefd	09_02_22.tif	5.68709	2.34506		255b63f9-2170-4f9d-8407-daf0a4c7bb0d	09_02_22.tif	0.235237
7e3c299e-9729-4b3e-b32a-9edfd0063178	09_02_22.tif	0.86267	0.113967		62e1e99e-879d-44bd-aa47-c3407be1a679	09_02_22.tif	6.23972	1.33067		3eafcbdd-b7ec-4afc-a00e-63cd3b14c80e	09_02_22.tif	0.133169
49a98ec0-3f08-4adc-b444-be0323253d78	09_02_22.tif	0.922274	0.0695647		e9eda52f-0930-40b3-865c-da333e363712	09_02_22.tif	5.87646	2.80052		a351d184-aa22-4b4f-8263-2174597cb199	09_02_22.tif	0.412185
58db1b0c-6a6f-4866-a658-294f1ee0586e	09_02_22.tif	1.00741	0.0575542		0be033b7-6758-4e33-a5c4-c7000cb83990	09_02_22.tif	6.00395	2.06226		364b083d-ceb2-4e1e-a256-921d327b7296	09_02_22.tif	0.25411
44a1754c-0f72-4858-8f15-73bb551497ba	09_02_22.tif	1.30527	0.0850167		4f752052-b8bf-4e79-b144-d8f57a542d4e	09_02_22.tif	5.38188	1.27644		dada950e-ed6e-4073-b03b-6bacb368d627	09_02_22.tif	0.256769
39a03c95-35ad-42ee-93a8-e09dddc8393d	09_02_22.tif	0.988848	0.113434		59a044b6-91bf-45fa-947f-12632c87c81c	09_02_22.tif	6.57147	1.87822		b6a7fa0e-8c15-44e4-8ea0-42a9fb048b27	09_02_22.tif	0.257735
011e160e-c566-4305-9ee2-c5ed33b8d8e8	09_02_22.tif	1.17683	0.0583858		e234c55e-09ad-4d42-be10-9d6a1eb1e646	09_02_22.tif	5.94113	2.09798		c3a56dab-ec5a-4895-a119-0dc448ebe215	09_02_22.tif	0.216486
f5b842dc-e2db-4dd5-992a-e809b4b9e26e	09_02_22.tif	0.939753	0.154065		8f60eded-32fd-4aac-beb5-05e48c95ce7a	09_02_22.tif	6.1292	1.82952		5c4bb932-7e7b-442b-aa7a-8831b0cdac8d	09_02_22.tif	0.259423
f610ac84-fd2e-4e4c-bb91-12013acc6c52	09_02_22.tif	1.29172	0.114367		39e1df02-3740-491e-90df-65f8523929cb	09_02_22.tif	5.8749	2.21051		24604eb7-1d0a-49e5-bdd3-0b6e723104d4	09_02_22.tif	0.203138
5fd88aaa-0e30-4759-92eb-eb5eb9e8ece4	09_02_22.tif	0.879627	0.523662		7086d53c-2426-4961-9792-5002e158c1eb	09_02_22.tif	5.39391	1.58101		ddfa63d3-74fb-4a9c-a5a0-d1f7ec0afb62	09_02_22.tif	0.201508
6c4dea74-a07a-4244-a239-2748d94e952c	09_02_22.tif	1.49881	0.135009		52ba1f64-1f68-4379-ae03-abc081cf94a2	09_02_22.tif	6.46255	1.88928		6167aa16-9293-4869-b7ea-26aefb3a2061	09_02_22.tif	2.22672
d66a2634-c128-4769-a629-fdf038e9cefd	09_02_22.tif	0.858061	0.0890913		1d738baa-9286-4dfc-b668-ed9ec2a1adfb	09_02_22.tif	5.70046	1.75403		bae9f5e3-8161-419b-9d46-9118273c5f6d	09_02_22.tif	0.251689
62e1e99e-879d-44bd-aa47-c3407be1a679	09_02_22.tif	1.2246	0.0723116		7bba1993-9517-4b03-b8b3-fa91c358205e	09_02_22.tif	5.37326	1.081		715be910-3873-4aba-9ec4-6b8f960f7ef5	09_02_22.tif	0.249021
e9eda52f-0930-40b3-865c-da333e363712	09_02_22.tif	0.831067	0.162597		e1bdf39b-207a-47a7-8e1d-03c8279c467e	09_02_22.tif	6.61416	1.98535		bf1a9d1f-9abb-4664-bd00-0f84d44519b8	09_02_22.tif	1.43467
0be033b7-6758-4e33-a5c4-c7000cb83990	09_02_22.tif	1.23069	0.0760117		d7b4c389-f586-4efd-a1b0-56556747536f	09_02_22.tif	6.3134	2.11523		9496d5a6-1ab3-47a8-b866-1d55898d1dd7	09_02_22.tif	0.205267
4f752052-b8bf-4e79-b144-d8f57a542d4e	09_02_22.tif	1.20483	0.0614306		d80b16e2-d46e-4707-9489-7001cabdac26	09_02_22.tif	5.78149	2.17875		579dd3fc-db44-48e8-8a01-88bfd77d5248	09_02_22.tif	1.97291
59a044b6-91bf-45fa-947f-12632c87c81c	09_02_22.tif	1.46963	0.128557		f248df0e-dfd6-4795-87bc-48dd20a30dc2	09_02_22.tif	6.03815	2.25837		0b366a27-39c4-43f7-8ff5-aa68bd9142e5	09_02_22.tif	0.348572
e234c55e-09ad-4d42-be10-9d6a1eb1e646	09_02_22.tif	1.19868	0.0583858		33be10c3-2d16-4ab0-8095-8ea0d483da08	09_02_22.tif	5.95686	2.36748		c5f7bfed-a34c-4393-b576-6b39198576e3	09_02_22.tif	0.156267
8f60eded-32fd-4aac-beb5-05e48c95ce7a	09_02_22.tif	1.46843	0.0968016		fa4d9298-552a-411e-8a36-5629849fd81e	09_02_22.tif	5.76661	2.14571		c95d2603-ebd7-42d7-9112-01fdcbd9c2f0	09_02_22.tif	0.162983
39e1df02-3740-491e-90df-65f8523929cb	09_02_22.tif	0.744506	0.0839282		bca7c846-50b9-4177-ad73-c37242dc8441	09_02_22.tif	5.73093	2.03457		6a8ce8ce-6e86-421f-91f3-e0b69b8b9c34	09_02_22.tif	0.21661
7086d53c-2426-4961-9792-5002e158c1eb	09_02_22.tif	1.37618	0.130931		c24fbd23-5181-46f8-8f57-0a9c9d5704c8	09_02_22.tif	5.46039	1.87468		db09a337-66ce-491b-8dce-052bf66d6786	09_02_22.tif	0.13014
52ba1f64-1f68-4379-ae03-abc081cf94a2	09_02_22.tif	1.62546	0.151599		b3713166-73ef-4b3e-b52e-799622f16087	09_02_22.tif	6.23077	2.53667		6fbcd207-bad7-4bb4-8810-19de56ef4809	09_02_22.tif	0.275841
1d738baa-9286-4dfc-b668-ed9ec2a1adfb	09_02_22.tif	0.866552	0.0455828		91970e3f-963d-4aa4-b1e7-814189ff59fd	09_02_22.tif	5.46276	1.63073		b399d679-d775-4eaa-929d-0a97b166d2db	09_02_22.tif	1.12234
7bba1993-9517-4b03-b8b3-fa91c358205e	09_02_22.tif	1.06819	0.063641		3103b43b-f4a9-474b-821d-acfb0bd7f680	09_02_22.tif	5.97234	1.79331		03fe03e4-342a-4f53-9d83-3773c9fe47a9	09_02_22.tif	0.619742
e1bdf39b-207a-47a7-8e1d-03c8279c467e	09_02_22.tif	1.66807	0.162081		1b23cfb2-3b5c-46d4-b4d8-caf870fba0ef	09_02_22.tif	5.71461	1.90512		17935e65-3bc8-49bd-8450-9ccb319a959c	09_02_22.tif	0.197488
d7b4c389-f586-4efd-a1b0-56556747536f	09_02_22.tif	1.42062	0.380175		2921f15a-5c9b-45ca-a5d9-fdad30edd314	09_02_22.tif	6.43564	2.52206		cd927227-3599-4505-a420-21adef91ae2e	09_02_22.tif	0.132906
d80b16e2-d46e-4707-9489-7001cabdac26	09_02_22.tif	0.544881	0.169925		26756ea1-f122-4621-89e3-8522799ad77b	09_02_22.tif	5.81222	0.855671		60b04b17-f518-4ce7-9769-9df7abf9a0cf	09_02_22.tif	0.167358
f248df0e-dfd6-4795-87bc-48dd20a30dc2	09_02_22.tif	0.969528	0.0589399		5ba99d10-6ada-430d-97d8-702db2a3a432	09_02_22.tif	6.32646	1.84443		f44cb835-2e8e-44fe-915e-36283f861435	09_02_22.tif	0.145743
33be10c3-2d16-4ab0-8095-8ea0d483da08	09_02_22.tif	1.24793	0.212632		c4251226-cb63-4661-aa2f-b149e99e6eb1	09_02_22.tif	5.84389	1.72032		7009d27d-8c46-40f5-8899-b4b07ba8748a	09_02_22.tif	0.231678
f22ffb36-a8b4-4082-94d6-efaf590620eb	09_02_22.tif	1.98776	0.133169		bee24972-d172-4e1e-a54d-3dcd6853e55a	09_02_22.tif	5.81064	2.31586		b81d0033-9b5c-4868-8e1f-7d403b6c6450	09_02_22.tif	0.24245
fa4d9298-552a-411e-8a36-5629849fd81e	09_02_22.tif	0.579084	0.0434845		bab10a5c-bb96-483b-aa4b-fa06f1919a29	09_02_22.tif	6.24434	2.68861		87244c24-0e64-42aa-9108-09c27137a8d9	09_02_22.tif	0.188528
bca7c846-50b9-4177-ad73-c37242dc8441	09_02_22.tif	0.702746	0.121546		20ad5be4-5497-465e-b4e5-8dff26986819	09_02_22.tif	5.44292	1.22879		b6daa32c-445d-4709-88c4-d04f6b7bb6c0	09_02_22.tif	0.192952
c24fbd23-5181-46f8-8f57-0a9c9d5704c8	09_02_22.tif	0.969896	0.092884		be113df1-bb5a-4917-9c07-80058323b490	09_02_22.tif	5.75424	2.85846		8b06786d-48ed-47ad-8a10-a57a970c87c3	09_02_22.tif	0.166972
b3713166-73ef-4b3e-b52e-799622f16087	09_02_22.tif	1.13599	0.23131		72b5c010-0f84-49c6-8b27-c9b2eb27b46d	09_02_22.tif	5.68734	1.9627		17d1f5aa-c6e3-493b-a7e4-66b338df4e4f	09_02_22.tif	0.333653
91970e3f-963d-4aa4-b1e7-814189ff59fd	09_02_22.tif	0.755828	0.0343566		542ba08c-42cc-4fab-8e63-8032166d1d4a	09_02_22.tif	6.26029	2.94714		cae52a47-85f0-4f74-b9a5-7d04fbcf4152	09_02_22.tif	0.488104
3103b43b-f4a9-474b-821d-acfb0bd7f680	09_02_22.tif	0.864652	0.0923428		84bd034e-657b-445c-b191-c3bdac26dc08	09_02_22.tif	6.07084	1.6623		0c58e36a-d4be-4266-91f6-3dfc8fe91caa	09_02_22.tif	0.410775
1b23cfb2-3b5c-46d4-b4d8-caf870fba0ef	09_02_22.tif	0.789854	0.092884		e2151580-4aca-4afc-8506-79488624268e	09_02_22.tif	5.90567	2.22107		73462362-783a-4538-a994-fe9d651df9ff	09_02_22.tif	1.97512
2921f15a-5c9b-45ca-a5d9-fdad30edd314	09_02_22.tif	1.55454	0.0966667		0eba7a67-3553-4dec-8b15-517288b9729c	09_02_22.tif	5.64657	2.13931		8d1b6a5b-7051-4967-b727-2b05e8ec5454	09_02_22.tif	1.81942
26756ea1-f122-4621-89e3-8522799ad77b	09_02_22.tif	0.987103	0.0621217		10142577-083c-43c2-a923-2e3c3ee70b98	09_02_22.tif	5.63552	2.08801		057600d1-26a5-42ee-a611-7d62aa5970c9	09_02_22.tif	0.28889
5ba99d10-6ada-430d-97d8-702db2a3a432	09_02_22.tif	1.49385	0.0877344		c0d8d512-1fba-499b-a32e-fbfcfed3b613	09_02_22.tif	5.47927	1.16459		6967a67c-24b3-489a-b7cf-df8dfb43444a	09_02_22.tif	0.740107
c4251226-cb63-4661-aa2f-b149e99e6eb1	09_02_22.tif	1.27286	0.132248		a8e489ae-1062-4a29-b818-9926c6597b39	09_02_22.tif	5.78037	0.997112		7b18cbd5-2154-40b1-b893-7d2edb30b586	09_02_22.tif	0.693677
bee24972-d172-4e1e-a54d-3dcd6853e55a	09_02_22.tif	0.90381	0.064607		a39a9d10-66fe-4237-a47a-fdbd54961cb9	09_02_22.tif	5.9152	1.75984		7ced70a9-28cd-4723-a626-8628c1d6588c	09_02_22.tif	1.6951
bab10a5c-bb96-483b-aa4b-fa06f1919a29	09_02_22.tif	1.21841	0.185105		e0713665-7cca-468d-8a4e-00376b46821f	09_02_22.tif	6.182	2.46142		374113ba-c87e-4b4e-89fc-383e5b98f799	09_02_22.tif	0.164658
20ad5be4-5497-465e-b4e5-8dff26986819	09_02_22.tif	1.22946	0.0717627		cd24c055-863c-46fa-bfb9-2ac8e309dc9d	09_02_22.tif	5.87961	1.76727		dfba0bb4-e10e-44f7-8611-98adc1ec9f7a	09_02_22.tif	0.0930192
be113df1-bb5a-4917-9c07-80058323b490	09_02_22.tif	0.650489	0.0415234		bc580c50-7a15-4a06-8710-fd4bc786f5cc	09_02_22.tif	5.98553	2.54337		45901166-17d2-4991-a1ed-87e0859f9776	09_02_22.tif	0.197865
72b5c010-0f84-49c6-8b27-c9b2eb27b46d	09_02_22.tif	0.513188	0.0415234		122099a4-2cec-4604-978c-0d9de1172061	09_02_22.tif	6.20561	1.70088		bd9c5bd8-692e-47dd-882a-c4fe4a9b24bd	09_02_22.tif	0.154583
542ba08c-42cc-4fab-8e63-8032166d1d4a	09_02_22.tif	0.94703	0.120485		766d0ded-6462-4d54-b596-629cb2a1ba49	09_02_22.tif	6.17712	2.43336		42c3bbbe-d1e4-425d-8ad9-4e5147729810	09_02_22.tif	0.234256
84bd034e-657b-445c-b191-c3bdac26dc08	09_02_22.tif	1.61589	0.119024		f6a6e620-e97c-4954-9610-38652befb4a2	09_02_22.tif	5.83532	1.26394		52634f28-4fb0-4c68-ba27-a1ba0e7fad89	09_02_22.tif	0.262794
e2151580-4aca-4afc-8506-79488624268e	09_02_22.tif	0.791606	0.134878		0a166923-67f8-40ae-bc02-9918ef79c87d	09_02_22.tif	5.5549	1.82985		23c8098d-161d-489c-8357-68860cef820e	09_02_22.tif	0.388465
0eba7a67-3553-4dec-8b15-517288b9729c	09_02_22.tif	0.449641	0.0342157		c2ee15a4-a1f4-4ed2-9076-018b86987e9b	09_02_22.tif	5.74264	1.44244		5ee4d8d1-3663-4fde-81b8-8d64a0c76b2f	09_02_22.tif	0.165944
10142577-083c-43c2-a923-2e3c3ee70b98	09_02_22.tif	0.755913	0.044604		1ce271c6-103c-4afc-9138-cee04b7fa020	09_02_22.tif	5.50037	2.27897		b1867de4-66aa-433c-b2a4-985d56f57bed	09_02_22.tif	0.165944
c0d8d512-1fba-499b-a32e-fbfcfed3b613	09_02_22.tif	0.922883	0.0761486		f4ee40f4-09af-43f4-b4db-e4a38be5b4ff	09_02_22.tif	6.00893	2.88264		94d45588-b6ed-4f83-b9ee-85acdd7dac74	09_02_22.tif	0.133827
a8e489ae-1062-4a29-b818-9926c6597b39	09_02_22.tif	1.41256	0.117562		955a9301-54bb-4063-8b8e-755c68133f52	09_02_22.tif	6.21667	1.10454		ac2021b0-9e33-4df5-a445-ff548acbf286	09_02_22.tif	1.75643
a39a9d10-66fe-4237-a47a-fdbd54961cb9	09_02_22.tif	1.08372	0.064607		f1c832da-ce1d-4461-9771-6f914ddda712	09_02_22.tif	5.95886	2.25017		49905e71-7ca7-4f7c-bdef-5f0a9d652b39	09_02_22.tif	0.222434
e0713665-7cca-468d-8a4e-00376b46821f	09_02_22.tif	0.431356	0.0500489		0cc92a55-c608-4fc4-8423-83b5235cb386	09_02_22.tif	5.66608	1.28167		81567297-6e23-4118-b9b1-1f20e168dc31	09_02_22.tif	0.346531
cd24c055-863c-46fa-bfb9-2ac8e309dc9d	09_02_22.tif	0.990955	0.0714881		56fe53f4-cd0d-4c01-9700-b7364418078c	09_02_22.tif	5.97351	2.02066		59e010f2-d5e8-4db5-be11-3cd29548c355	09_02_22.tif	0.128821
bc580c50-7a15-4a06-8710-fd4bc786f5cc	09_02_22.tif	0.603976	0.0588014		6529d419-7931-45c0-85a6-4a468987283a	09_02_22.tif	5.52558	2.89902		ac40f849-cf87-4803-b1d4-79e5cd1cb1f1	09_02_22.tif	0.0647449
122099a4-2cec-4604-978c-0d9de1172061	09_02_22.tif	0.741143	0.120086		ab8a468e-66b1-411a-921a-9ec30bf2b5c5	09_02_22.tif	6.22324	2.68455		3877fc0f-329b-44c7-ae78-b519ad717cfb	09_02_22.tif	0.184217
766d0ded-6462-4d54-b596-629cb2a1ba49	09_02_22.tif	0.59827	0.0464212		22a4be27-81ec-4fdf-b1f0-771c7501a61e	09_02_22.tif	5.77529	1.8264		56671c5c-74a3-4054-ac3e-095b990dcaba	09_02_22.tif	0.36233
f6a6e620-e97c-4954-9610-38652befb4a2	09_02_22.tif	0.803806	0.0561673		0cb1149e-bc1c-437c-87bf-fab90d1ee8d9	09_02_22.tif	5.84434	1.57488		72c8435c-5e7c-4311-893d-42dbab41edb0	09_02_22.tif	0.176961
0a166923-67f8-40ae-bc02-9918ef79c87d	09_02_22.tif	0.668301	0.192194		881bed7f-b397-4b5b-9c3b-28fe29f505ce	09_02_22.tif	6.19042	1.79896		1fae3b16-03c8-410f-8fc8-10e97f8f388e	09_02_22.tif	0.183582
c2ee15a4-a1f4-4ed2-9076-018b86987e9b	09_02_22.tif	0.520447	0.0295589		369f0fd8-bcf8-4d0b-9098-cfc41eb8a229	09_02_22.tif	6.26045	1.41327		5dc7c5fe-8fb3-4ba2-a998-77e7ac9f6534	09_02_22.tif	0.235237
1ce271c6-103c-4afc-9138-cee04b7fa020	09_02_22.tif	0.514703	0.0443242		8bbbfd89-45e3-4e33-9106-02aabc664da9	09_02_22.tif	5.99101	1.85128		eb0f8ad1-b9b4-426b-846c-0df004119085	09_02_22.tif	0.204391
f4ee40f4-09af-43f4-b4db-e4a38be5b4ff	09_02_22.tif	1.0784	0.133958		48d8037a-3ac4-491f-8704-d8ca1732b86f	09_02_22.tif	5.87148	2.00205		b628c706-80ec-499a-9c31-7ca3be666fef	09_02_22.tif	0.196229
955a9301-54bb-4063-8b8e-755c68133f52	09_02_22.tif	1.08182	0.123534		1f23dc65-88a5-4db7-a1e4-4982e115c835	09_02_22.tif	5.46787	1.58544		ca1eadc8-533f-4f8b-a2d2-4ca9cfabe45c	09_02_22.tif	0.127897
f1c832da-ce1d-4461-9771-6f914ddda712	09_02_22.tif	1.131	0.0703893		3766fa26-b50a-4558-aaed-23b5c1be24ef	09_02_22.tif	6.12082	2.66013		c5d6b452-1ca0-47d5-85b1-3adf2fd21d7c	09_02_22.tif	1.30865
0cc92a55-c608-4fc4-8423-83b5235cb386	09_02_22.tif	0.627513	0.0415234		15a69944-6e0f-4710-ad11-89516347515e	09_02_22.tif	5.85744	2.18196		119df747-0206-4ac0-8ead-7e2f2f618714	09_02_22.tif	0.682573
56fe53f4-cd0d-4c01-9700-b7364418078c	09_02_22.tif	0.979221	0.0809305		9670cde9-6279-4f02-842b-163c949dd66f	09_02_22.tif	5.7117	1.98736		a4867c18-0782-4822-a7ef-b87c177962d9	09_02_22.tif	0.123004
6529d419-7931-45c0-85a6-4a468987283a	09_02_22.tif	0.191942	0.00934717		532466cc-24b4-4c50-9ec3-f6757351d607	09_02_22.tif	5.90033	2.6116		1f8b7696-1d31-4156-9e18-27497877b963	09_02_22.tif	0.0758749
ab8a468e-66b1-411a-921a-9ec30bf2b5c5	09_02_22.tif	0.712904	0.114767		1786d2a0-e32a-4a03-adca-4ffce325ebb1	09_02_22.tif	5.84208	1.06791		d749f310-e650-4045-8ff1-406b3f946e45	09_02_22.tif	0.190046
22a4be27-81ec-4fdf-b1f0-771c7501a61e	09_02_22.tif	1.16337	0.0871912		f22749db-6ed8-4b43-8d5a-30ffa901287f	09_02_22.tif	5.76672	2.17871		f84b4308-3f82-4aa4-a784-c3aee13cb97a	09_02_22.tif	0.205142
0cb1149e-bc1c-437c-87bf-fab90d1ee8d9	09_02_22.tif	0.859254	0.11023		f12edaa5-b365-45b4-ad7e-676099e7cbfa	09_02_22.tif	5.67586	0.932439		7de78c2c-cd02-4e35-8a81-35c1260f8fe6	09_02_22.tif	0.125916
881bed7f-b397-4b5b-9c3b-28fe29f505ce	09_02_22.tif	1.49708	0.0775165		029e21f7-7e64-461a-8929-e1898534fcdd	09_02_22.tif	6.14859	1.96247		572e701d-066c-4292-b35d-9409a0efcc88	09_02_22.tif	0.31823
369f0fd8-bcf8-4d0b-9098-cfc41eb8a229	09_02_22.tif	0.955238	0.122341		611e037f-c1f9-4f02-86e2-d7a77f1f00e8	09_02_22.tif	5.85677	1.53585		fc539c43-6ee8-4cef-9f11-9802790151e5	09_02_22.tif	0.232661
8bbbfd89-45e3-4e33-9106-02aabc664da9	09_02_22.tif	0.71308	0.0930192		c5519900-3011-4ab5-a7de-da8ced87a033	09_02_22.tif	5.6242	2.32657		e56359d5-2c2f-4839-b43b-0c9d19e389d8	09_02_22.tif	1.07224
48d8037a-3ac4-491f-8704-d8ca1732b86f	09_02_22.tif	0.848958	0.0578315		1ed7b6fc-05da-4622-b748-9c0f355035be	09_02_22.tif	6.06142	2.57168		84435b4d-0623-4d4b-937a-ea0105f7e589	09_02_22.tif	0.170951
1f23dc65-88a5-4db7-a1e4-4982e115c835	09_02_22.tif	1.51137	0.0687396		513cfb1a-11aa-4ff2-94ac-f8bf7112a210	09_02_22.tif	6.26307	1.84306		1b6f66e5-7efe-4e22-acba-26e42e2119d3	09_02_22.tif	0.220082
3766fa26-b50a-4558-aaed-23b5c1be24ef	09_02_22.tif	1.0371	0.115699		a9827723-3dea-4296-926d-7b20133def9e	09_02_22.tif	5.68462	2.32789		7850bbb7-ab87-4f57-865b-fa6dc79cb4c3	09_02_22.tif	0.154454
15a69944-6e0f-4710-ad11-89516347515e	09_02_22.tif	0.529571	0.0657102		3de271e2-a3bb-44d1-82be-0ef469661e48	09_02_22.tif	6.054	2.53901		a764368f-35f5-40ac-a385-4af319abb36a	09_02_22.tif	0.207143
9670cde9-6279-4f02-842b-163c949dd66f	09_02_22.tif	0.513693	0.0487942		20e29f71-5b8d-4833-8a4a-66246e2b2b66	09_02_22.tif	6.39054	1.72247		2f73519a-41c8-4963-a2d7-628d9f2cecb2	09_02_22.tif	0.175173
532466cc-24b4-4c50-9ec3-f6757351d607	09_02_22.tif	0.793272	0.0610158		ecb070f1-51cb-41ed-adee-051d66f1ff29	09_02_22.tif	6.16487	2.13425		92084f1d-a0fc-4595-a94f-95e0e91d4f61	09_02_22.tif	0.242084
1786d2a0-e32a-4a03-adca-4ffce325ebb1	09_02_22.tif	1.26123	0.118493		f3de8106-2588-409c-b644-1cb1afd02621	09_02_22.tif	6.17586	1.97501		7543d35c-9bc8-4744-bf72-9bb213987b60	09_02_22.tif	0.169155
f22749db-6ed8-4b43-8d5a-30ffa901287f	09_02_22.tif	0.659742	0.0863762		d2599dcd-d390-4631-aea4-7ed36daabd90	09_02_22.tif	5.92667	2.4324		ac84bf89-9fde-4bb3-8151-4bd3aebada27	09_02_22.tif	0.137372
f12edaa5-b365-45b4-ad7e-676099e7cbfa	09_02_22.tif	1.19579	0.0777899		f10b416a-8b35-43af-b8f7-cbfcaa9996b0	09_02_22.tif	6.39016	1.30772		d6364b4b-9279-4884-b5e3-80daa406fac2	09_02_22.tif	0.139862
029e21f7-7e64-461a-8929-e1898534fcdd	09_02_22.tif	1.48182	0.1129		25ef3169-7e24-4031-8e2a-79a3218b6feb	09_02_22.tif	5.51189	1.31736		e410f9cb-972a-413d-b39f-d44f9a18d372	09_02_22.tif	0.181166
611e037f-c1f9-4f02-86e2-d7a77f1f00e8	09_02_22.tif	0.818278	0.0926134		1660e20a-9459-4837-bc47-6147c2a8b551	09_02_22.tif	6.02648	2.33331		a04bfe88-0e35-4bef-b4f1-4b31a85226c3	09_02_22.tif	0.23131
c5519900-3011-4ab5-a7de-da8ced87a033	09_02_22.tif	0.694747	0.0522768		653f1fda-2c55-415d-8570-69845401a8ad	09_02_22.tif	6.39579	2.15782		5cac9fad-4a33-4edd-9825-e7ea4e372e19	09_02_22.tif	0.403486
1ed7b6fc-05da-4622-b748-9c0f355035be	09_02_22.tif	1.32884	0.116764		991040f7-0962-4174-962c-98c27bebeaca	09_02_22.tif	5.68502	2.72203		5fd84d60-120e-48f2-a9a6-2a63e68ac5e2	09_02_22.tif	0.527871
513cfb1a-11aa-4ff2-94ac-f8bf7112a210	09_02_22.tif	1.45864	0.0846086		923b5ad2-56ed-484a-af61-12155ea7202a	09_02_22.tif	5.84988	2.29004		701784b6-ac9c-477d-92d2-d5819ac7017b	09_02_22.tif	0.227125
a9827723-3dea-4296-926d-7b20133def9e	09_02_22.tif	0.465086	0.0677764		96e22d19-3ecd-47a1-b8b2-9d9395862da8	09_02_22.tif	5.69561	1.97717		a1550bf2-8279-4a8d-99b7-e664cd6d2a2f	09_02_22.tif	0.148739
3de271e2-a3bb-44d1-82be-0ef469661e48	09_02_22.tif	0.954122	0.129349		ab945844-8b36-493b-8a3f-d0e46017a8f2	09_02_22.tif	6.0208	2.39185		3bbf5fa7-b3a9-4bce-aeb9-7a17f80462e0	09_02_22.tif	0.143132
20e29f71-5b8d-4833-8a4a-66246e2b2b66	09_02_22.tif	1.25048	0.146264		eb1905ea-4206-4196-b3bf-4f493e226731	09_02_22.tif	5.97715	2.17757		e4fb38a2-b999-47fb-891f-c5d6f4e41c43	09_02_22.tif	0.183582
ecb070f1-51cb-41ed-adee-051d66f1ff29	09_02_22.tif	0.839315	0.133827		869db324-1a9b-4be7-9b53-4c1481d363a2	09_02_22.tif	6.0734	2.44101		fb2e8250-0db8-4c86-a511-aef53ef3c6ad	09_02_22.tif	0.276556
f3de8106-2588-409c-b644-1cb1afd02621	09_02_22.tif	1.26951	0.0825664		274c964f-72a8-43f0-9587-7e4491a309b5	09_02_22.tif	5.95537	2.75018		ad7b16eb-a2f3-44eb-97ba-12839ee125cb	09_02_22.tif	0.164786
d2599dcd-d390-4631-aea4-7ed36daabd90	09_02_22.tif	0.955387	0.122871		ee4642a9-4533-41e8-a3c2-9a5b0a2f7d91	09_02_22.tif	5.78052	2.51324		939addba-7ea1-4d0c-8e63-7fbf78889b19	09_02_22.tif	0.730575
f10b416a-8b35-43af-b8f7-cbfcaa9996b0	09_02_22.tif	1.47275	0.169668		6a21b79e-1830-47a7-a9c6-08f3b1fd7174	09_02_22.tif	5.63068	2.46116		eacc0ae8-b71e-4f2f-8566-ce4706ac2c08	09_02_22.tif	0.418136
25ef3169-7e24-4031-8e2a-79a3218b6feb	09_02_22.tif	1.27131	0.0571383		6252fd91-eee5-407f-b346-7907d9e2008e	09_02_22.tif	5.75097	1.98667		ba65c715-3f9a-48be-bc28-1eea41045f97	09_02_22.tif	0.176195
1660e20a-9459-4837-bc47-6147c2a8b551	09_02_22.tif	1.35225	0.0795658		00705f7f-af21-43b9-a0fb-23c0b0ff2d39	09_02_22.tif	5.38714	1.55046		2ffff08f-8f34-4915-bf6f-e2b5cac650c2	09_02_22.tif	1.22749
653f1fda-2c55-415d-8570-69845401a8ad	09_02_22.tif	1.47726	0.075738		6da2bf03-2cc8-4cc2-a21d-513e9a9c7b88	09_02_22.tif	5.79081	1.26909		6c11d25a-a755-4dee-8f8d-2cfa34364c01	09_02_22.tif	0.154454
991040f7-0962-4174-962c-98c27bebeaca	09_02_22.tif	0.572308	0.041243		3a9ce996-8800-48e0-9cb6-66e986edc861	09_02_22.tif	5.91074	2.24467		6e0f8eb9-6dd5-4538-a032-f326126408b4	09_02_22.tif	0.304394
923b5ad2-56ed-484a-af61-12155ea7202a	09_02_22.tif	0.931456	0.0710762		8eaf62bf-e4fe-47ec-8912-811cedbb1480	09_02_22.tif	6.02438	1.50538		6341be0c-3f70-440e-a373-9ce13165b02b	09_02_22.tif	0.219587
96e22d19-3ecd-47a1-b8b2-9d9395862da8	09_02_22.tif	1.19163	0.0569996		0de5fb86-0233-40dd-b365-d0ea43fc04d9	09_02_22.tif	5.78988	2.49856		d767fb94-aba8-4a44-be5a-3a92f8f18162	09_02_22.tif	0.15782
ab945844-8b36-493b-8a3f-d0e46017a8f2	09_02_22.tif	0.941407	0.185359		dcef85ae-565c-4f47-ab1e-5f71256bd5f3	09_02_22.tif	5.97029	2.46921		dd26a5eb-9f5f-4f57-9f5c-1c0498ca09bf	09_02_22.tif	0.426104
eb1905ea-4206-4196-b3bf-4f493e226731	09_02_22.tif	0.958954	0.111699		ab536400-9c27-4e62-be1d-3b36a511ac59	09_02_22.tif	6.22641	1.63826		061ff248-a4a3-415e-96b0-fc1476894076	09_02_22.tif	0.240864
869db324-1a9b-4be7-9b53-4c1481d363a2	09_02_22.tif	0.80488	0.0546401		8b00a0e6-fbd8-4355-ba11-6af61d1e63a6	09_02_22.tif	6.0937	2.46686		b86ad6c1-03f4-4a5b-ae05-283386519317	09_02_22.tif	0.482952
274c964f-72a8-43f0-9587-7e4491a309b5	09_02_22.tif	1.08393	0.1153		1cb9df93-89cf-4b61-bbe2-0647a9019699	09_02_22.tif	5.23322	1.96081		2793c678-a574-4297-acea-2a74c2b5a475	09_02_22.tif	0.126841
ee4642a9-4533-41e8-a3c2-9a5b0a2f7d91	09_02_22.tif	1.06267	0.104337		6cd6039a-9e3c-4e3a-85d5-ddf02a0d412a	09_02_22.tif	6.16589	1.53107		09734066-719d-41f5-8f2f-1760c2368a88	09_02_22.tif	1.23119
6a21b79e-1830-47a7-a9c6-08f3b1fd7174	09_02_22.tif	0.489748	0.0326651		1c95006f-0796-4c4f-812d-e16feac6e527	09_02_22.tif	5.86937	2.81584		5536d203-8538-4599-b033-d045437be68d	09_02_22.tif	0.123269
6252fd91-eee5-407f-b346-7907d9e2008e	09_02_22.tif	0.881195	0.0753273		1e2584a1-62fa-417a-b805-0d09bc35ae4c	09_02_22.tif	5.39839	2.38496		82f822bc-e53b-42f0-b1e2-23b5ab07cf9f	09_02_22.tif	0.233152
00705f7f-af21-43b9-a0fb-23c0b0ff2d39	09_02_22.tif	0.773912	0.0586628		d7130296-7b77-4d83-989e-c18b476c750c	09_02_22.tif	5.97345	2.40482		98f00f87-c649-4cd1-a243-f9b5b92c3ca6	09_02_22.tif	0.914871
6da2bf03-2cc8-4cc2-a21d-513e9a9c7b88	09_02_22.tif	1.08923	0.136454		5863bd72-ea1b-450e-8013-fdb62264c04f	09_02_22.tif	6.03539	2.64858		2c5215c3-baa0-4063-9881-316782d13eb6	09_02_22.tif	0.393087
3a9ce996-8800-48e0-9cb6-66e986edc861	09_02_22.tif	1.00468	0.1137		b2c4083c-9d35-4d0e-80c7-8f73b9cdf557	09_02_22.tif	5.52317	1.4163		4c060b8b-e53c-40b2-982f-c289544e2ec2	09_02_22.tif	0.156655
8eaf62bf-e4fe-47ec-8912-811cedbb1480	09_02_22.tif	1.13993	0.0650208		fe9d08e5-bc57-447f-85db-a7a0c5d4c7d8	09_02_22.tif	5.82808	2.44247		2b34bd0f-6ae1-4841-a452-b17d5b972c04	09_02_22.tif	1.22033
0de5fb86-0233-40dd-b365-d0ea43fc04d9	09_02_22.tif	1.11995	0.0579701		b19adb12-8d9e-4e97-b06a-945a973cc8fe	09_02_22.tif	6.2988	2.21235		ba96bcfd-fde5-41c4-8302-070173cc3d6a	09_02_22.tif	0.282262
dcef85ae-565c-4f47-ab1e-5f71256bd5f3	09_02_22.tif	0.931683	0.42094		5a95f59f-4a17-4652-b493-b21840a7965f	09_02_22.tif	5.65765	1.61753		62a301f7-453c-4499-944b-229d17f711fa	09_02_22.tif	0.273337
ab536400-9c27-4e62-be1d-3b36a511ac59	09_02_22.tif	1.46566	0.124593		4e017877-c066-4115-b891-69fab225ad95	09_02_22.tif	5.85897	2.31092		4e49c6a7-8595-4770-8c5d-797efad5cf34	09_02_22.tif	0.16954
8b00a0e6-fbd8-4355-ba11-6af61d1e63a6	09_02_22.tif	0.883621	0.161049		3007a9e7-b9a8-42b1-880b-53b75d0b555d	09_02_22.tif	6.39446	2.44806		90fef43d-678a-4d8a-b53f-61370abfa846	09_02_22.tif	0.593402
1cb9df93-89cf-4b61-bbe2-0647a9019699	09_02_22.tif	0.608904	0.0427844		9924626e-70cf-45e3-a0f3-5275c833f040	09_02_22.tif	6.23713	2.37598		9486a662-7b2d-4b56-9155-6535b390005a	09_02_22.tif	0.219711
6cd6039a-9e3c-4e3a-85d5-ddf02a0d412a	09_02_22.tif	1.30147	0.0801119		823cc5ea-bcf4-4785-9c29-f12bbc99a4c1	09_02_22.tif	5.93463	1.97218		0b76a74f-1a70-4fd1-a00e-b4a080819aeb	09_02_22.tif	0.205017
1c95006f-0796-4c4f-812d-e16feac6e527	09_02_22.tif	1.0964	0.066537		4f0bea75-cafe-4f8a-aa70-be1f478b0757	09_02_22.tif	5.79969	2.72777		ae88c61b-296d-4bc9-bbb1-196044ccb3a0	09_02_22.tif	0.154583
1e2584a1-62fa-417a-b805-0d09bc35ae4c	09_02_22.tif	0.637007	0.0311128		39f00837-a642-4329-8af7-9c31a6d9f2a4	09_02_22.tif	6.1638	2.45349		e12a1838-2bba-49ae-9537-028e211061d8	09_02_22.tif	2.02634
d7130296-7b77-4d83-989e-c18b476c750c	09_02_22.tif	0.857981	0.169668		f01b8057-c57d-4fca-b4c1-bb9e57ec9beb	09_02_22.tif	5.95289	2.10762		6b41a1b9-86e2-40be-9f0e-74cd036c7e6f	09_02_22.tif	0.297485
5863bd72-ea1b-450e-8013-fdb62264c04f	09_02_22.tif	1.10883	0.17031		b45056d3-1abe-4332-90ce-de65170d7efe	09_02_22.tif	5.46995	1.51132		8a9c0f67-c2ea-4c0f-b7bd-297a2fc5c43b	09_02_22.tif	0.177982
b2c4083c-9d35-4d0e-80c7-8f73b9cdf557	09_02_22.tif	1.14705	0.105544		41162a2d-2f7d-405d-9487-2f43536f6658	09_02_22.tif	5.84062	2.17862		19625f58-d558-406b-bbaf-a3fab72a71f9	09_02_22.tif	1.02942
fe9d08e5-bc57-447f-85db-a7a0c5d4c7d8	09_02_22.tif	0.989066	0.064331		ac69712c-125a-4925-97a6-2b97b2a91c1d	09_02_22.tif	5.25914	1.42728		e11bad0c-d554-4537-927d-83a7040fce8d	09_02_22.tif	1.92718
b19adb12-8d9e-4e97-b06a-945a973cc8fe	09_02_22.tif	1.38272	0.114634		c1f9948b-274b-4ae8-9f00-a8ad77d9f6bc	09_02_22.tif	6.04637	1.95107		7dd1fdc9-ce66-4805-bf71-01d350cb902f	09_02_22.tif	1.60464
5a95f59f-4a17-4652-b493-b21840a7965f	09_02_22.tif	1.39983	0.154194		32033b25-fc10-4431-acd7-cb36b2ccf544	09_02_22.tif	5.93581	2.1102		f3f33ed0-b35c-4dbf-b9ff-320a0124c5b6	09_02_22.tif	1.47617
4e017877-c066-4115-b891-69fab225ad95	09_02_22.tif	1.22509	0.0764223		e528b13a-9ddc-4647-b65c-eaaef5ca3ae1	09_02_22.tif	6.38315	2.40299		91fbb451-51bd-45de-97b3-69a8d5cd51d9	09_02_22.tif	0.466758
3007a9e7-b9a8-42b1-880b-53b75d0b555d	09_02_22.tif	1.51576	0.110898		2636b551-0ef5-4619-9d4e-b91916ee97fd	09_02_22.tif	6.00885	2.70137		aef67aba-7e2b-4dc3-8e6e-bec7e457d82a	09_02_22.tif	1.35902
9924626e-70cf-45e3-a0f3-5275c833f040	09_02_22.tif	1.68311	0.086512		9344e375-2ad1-4d5a-b247-5939e3cc407a	09_02_22.tif	6.15972	2.80368		57aa776d-1b3c-4c67-9e31-bea15f10cec9	09_02_22.tif	1.26933
823cc5ea-bcf4-4785-9c29-f12bbc99a4c1	09_02_22.tif	1.3653	0.109962		ca851ed4-b996-4017-832a-a950d75cb138	09_02_22.tif	6.21004	2.57829		24cab06a-2981-4e36-a374-ea219b852e60	09_02_22.tif	0.157432
4f0bea75-cafe-4f8a-aa70-be1f478b0757	09_02_22.tif	1.05631	0.109427		9531d4d1-b9cd-4a37-ae03-e295c7c74abe	09_02_22.tif	5.85061	2.67681		7c51dc57-c433-4146-897d-7dded34baa14	09_02_22.tif	0.210139
39f00837-a642-4329-8af7-9c31a6d9f2a4	09_02_22.tif	0.521252	0.0472592		3d0a5a5c-0aef-4746-8618-f0c118b0afb7	09_02_22.tif	6.27927	1.58222		9f395208-684e-4240-8162-2a1be0cb7796	09_02_22.tif	0.141825
f01b8057-c57d-4fca-b4c1-bb9e57ec9beb	09_02_22.tif	0.918997	0.0832474		b28d7a60-17e5-469d-a473-7d60dfc4a73c	09_02_22.tif	5.95529	1.76829		40b3e511-bf78-48ee-b548-bbf4ae68413b	09_02_22.tif	0.452912
b45056d3-1abe-4332-90ce-de65170d7efe	09_02_22.tif	0.630871	0.0633649		4fd036a0-6ad3-4f6e-84c5-58f3e334af6c	09_02_22.tif	6.07466	2.9915		eb582077-1e4a-496a-b788-d486d1c6fe09	09_02_22.tif	0.193456
41162a2d-2f7d-405d-9487-2f43536f6658	09_02_22.tif	1.028	0.068602		cdeb14ca-63ea-4050-be54-bd0032131b44	09_02_22.tif	5.45071	1.84008		9fb78958-daf1-490c-b564-220e75bd55db	09_02_22.tif	0.311619
ac69712c-125a-4925-97a6-2b97b2a91c1d	09_02_22.tif	0.671565	0.0596322		165176c7-8d4d-4df9-ac08-a0266789d073	09_02_22.tif	6.44922	3.33148		75e3cfd9-3a3d-428d-a2ef-dbb71ba884ab	09_02_22.tif	2.06147
c1f9948b-274b-4ae8-9f00-a8ad77d9f6bc	09_02_22.tif	1.12108	0.100036		8e92b7a8-be0c-4f26-bfd8-79675f3905b9	09_02_22.tif	5.91449	2.21023		522e4d83-1621-4b86-86ac-e30ecef76f57	09_02_22.tif	0.356482
32033b25-fc10-4431-acd7-cb36b2ccf544	09_02_22.tif	1.58823	0.0790196		06185fc2-cf0a-4618-98e5-b4af10ad46a2	09_02_22.tif	5.91384	2.63503		30c82a98-06ca-475c-9c61-bdc1d7b9c933	09_02_22.tif	0.301119
e528b13a-9ddc-4647-b65c-eaaef5ca3ae1	09_02_22.tif	1.40545	0.0947766		d0ac32a7-7533-44f3-8f57-19ad1b791f19	09_02_22.tif	5.79486	2.6968		89f50193-855d-495f-b60f-962abb2daaf1	09_02_22.tif	0.201132
2636b551-0ef5-4619-9d4e-b91916ee97fd	09_02_22.tif	1.11083	0.0969365		911fa16d-6caf-4c76-bbc8-7dc974d49229	09_02_22.tif	5.9325	2.03129		06962cdf-5865-4171-8a33-50073fe36fcc	09_02_22.tif	0.24184
9344e375-2ad1-4d5a-b247-5939e3cc407a	09_02_22.tif	1.05116	0.11836		05c8619d-e42d-4764-a54c-99474234fd89	09_02_22.tif	6.07247	2.11083		eb6e95cb-87e1-41b9-9e96-328431edc1a1	09_02_22.tif	1.27626
ca851ed4-b996-4017-832a-a950d75cb138	09_02_22.tif	1.0192	0.186881		7b70aa0d-b84e-4558-86fa-f6cc3301e348	09_02_22.tif	6.19099	1.33073		1f4c338b-9270-4a95-b813-804680ea4481	09_02_22.tif	1.72102
9531d4d1-b9cd-4a37-ae03-e295c7c74abe	09_02_22.tif	0.673104	0.100978		5fa12e70-f16e-422a-b102-1881b95f17ea	09_02_22.tif	5.62153	1.81381		81112f63-0940-402b-9582-907529c554b9	09_02_22.tif	0.326192
3d0a5a5c-0aef-4746-8618-f0c118b0afb7	09_02_22.tif	1.33634	0.0742314		de7b90f0-eb1f-45a6-a2ca-9e553bab6455	09_02_22.tif	6.15376	1.9177		7bdb5617-0f0b-4a0a-8ce9-7891dc9f6cc6	09_02_22.tif	0.284633
b28d7a60-17e5-469d-a473-7d60dfc4a73c	09_02_22.tif	1.10447	0.0923428		3081baf0-040d-4098-a2df-35eeae2cd975	09_02_22.tif	6.30191	2.60345		09048c8a-63fe-4869-a8a5-acab23eb481d	09_02_22.tif	0.89033
4fd036a0-6ad3-4f6e-84c5-58f3e334af6c	09_02_22.tif	1.32608	0.129876		5d27802f-8001-400c-8519-337f795187bf	09_02_22.tif	6.06078	2.24403		5c07c18e-b717-4825-9432-5ae050cc9d55	09_02_22.tif	1.39955
cdeb14ca-63ea-4050-be54-bd0032131b44	09_02_22.tif	0.552279	0.0501882		4a1c9331-f96e-4c99-a1a2-4c4dbe4c1157	09_02_22.tif	6.05354	2.32343		53f1be05-905c-43ce-affb-9ec60dce00d0	09_02_22.tif	0.180657
165176c7-8d4d-4df9-ac08-a0266789d073	09_02_22.tif	1.59024	0.0619835		cdb6b062-2aa4-4cb4-8624-afdefcbe7ce8	09_02_22.tif	5.54661	2.34942		813de90e-5c7b-45c9-b5d6-2964838c8292	09_02_22.tif	1.82477
8e92b7a8-be0c-4f26-bfd8-79675f3905b9	09_02_22.tif	0.468948	0.0890913		46021631-ba85-4417-9670-f1f9d0ea769a	09_02_22.tif	6.07922	2.16385		3154eb5d-3605-459d-8542-5a0824e3ddc4	09_02_22.tif	0.364348
06185fc2-cf0a-4618-98e5-b4af10ad46a2	09_02_22.tif	0.962142	0.142609		4120c964-b424-4541-874e-436d7ad8baec	09_02_22.tif	5.4323	0.877901		dfd8b6f2-4315-4162-8238-22ca7bb3c811	09_02_22.tif	0.129613
d0ac32a7-7533-44f3-8f57-19ad1b791f19	09_02_22.tif	0.733354	0.284514		e643f9f0-80be-435e-a38b-db7c65e5e6a2	09_02_22.tif	5.79473	2.3851		e7250800-ce09-4d5b-890f-e13db2b01384	09_02_22.tif	1.82183
911fa16d-6caf-4c76-bbc8-7dc974d49229	09_02_22.tif	1.06833	0.102053		3ad7c584-8c8a-4415-b1ad-f9738e52fb65	09_02_22.tif	5.95372	2.22481		a5bc05b6-a746-49c2-a15b-2f1ac4c54f5f	09_02_22.tif	0.459117
05c8619d-e42d-4764-a54c-99474234fd89	09_02_22.tif	1.14326	0.121546		871d389b-6bf8-4b6e-a9cf-e707a1d1ae3b	09_02_22.tif	5.82114	1.72216		cb847e11-a627-4d6e-ba95-5359d7191f5f	09_02_22.tif	0.111298
7b70aa0d-b84e-4558-86fa-f6cc3301e348	09_02_22.tif	1.39955	0.104471		ebb06230-7564-409a-842a-cff660507d1f	09_02_22.tif	6.15893	2.02223		423194dc-9627-46fb-ae9e-66fc06d23bcd	09_02_22.tif	1.32613
5fa12e70-f16e-422a-b102-1881b95f17ea	09_02_22.tif	1.13888	0.116498		0588a5ba-d8b8-442d-975a-000c9d837463	09_02_22.tif	5.8952	2.35225		62e1c67a-ab02-48a2-8e39-ea01a7de4f43	09_02_22.tif	0.179256
de7b90f0-eb1f-45a6-a2ca-9e553bab6455	09_02_22.tif	0.700972	0.0953168		88cba088-dba9-4746-8519-ed9066dc7af5	09_02_22.tif	6.08612	2.63963		ca863c4c-1ece-4ef3-bb6f-152decaf5a34	09_02_22.tif	0.138945
3081baf0-040d-4098-a2df-35eeae2cd975	09_02_22.tif	1.1167	0.136323		39b60bf8-f795-45d7-bfd3-c0c9a79b2376	09_02_22.tif	6.02004	2.75958		a33022a3-eb0b-46aa-889a-e02f64fa5e8a	09_02_22.tif	0.178237
5d27802f-8001-400c-8519-337f795187bf	09_02_22.tif	1.2486	0.0896337		cca65ba7-d58a-41aa-968f-f563d59752cb	09_02_22.tif	6.03991	2.7355		2ffb2e6c-23e5-4a02-a058-09448fd64999	09_02_22.tif	0.406863
4a1c9331-f96e-4c99-a1a2-4c4dbe4c1157	09_02_22.tif	0.748375	0.184471		cf271709-7e16-4347-bde6-98a1ada853d2	09_02_22.tif	6.29587	1.46163		0cc865e5-e3ba-4001-88b1-122a30bf3c24	09_02_22.tif	0.205518
cdb6b062-2aa4-4cb4-8624-afdefcbe7ce8	09_02_22.tif	1.15769	0.0500489		75ee2c58-4668-44dc-970d-9e526b9a5120	09_02_22.tif	5.685	1.87149		3cbf09ef-6dca-4872-8a53-dd106f569d46	09_02_22.tif	0.159371
46021631-ba85-4417-9670-f1f9d0ea769a	09_02_22.tif	0.942909	0.154972		59c4c99d-eaae-44af-ad23-3c88bd79bfa9	09_02_22.tif	6.18781	2.08682		2611e9a9-229c-402b-bde2-bf4cc7511209	09_02_22.tif	0.187514
4120c964-b424-4541-874e-436d7ad8baec	09_02_22.tif	1.17319	0.122209		57a7c7c0-7190-4576-b281-0bbf4c8d796e	09_02_22.tif	5.63678	2.38913		eb40fa80-0b23-4839-aeab-b8af0fcc9d24	09_02_22.tif	1.05672
e643f9f0-80be-435e-a38b-db7c65e5e6a2	09_02_22.tif	1.07224	0.11703		eb97cea2-aebb-419b-af58-6e47f59ad8c2	09_02_22.tif	5.93664	1.0018		1ad93a50-9481-4199-8f2d-fa3839ccfbd7	09_02_22.tif	0.200504
3ad7c584-8c8a-4415-b1ad-f9738e52fb65	09_02_22.tif	0.784923	0.287709		f6d02cba-40ed-430c-b9c2-12010e7c8a5a	09_02_22.tif	5.46609	1.81791		31448d23-2e60-4594-a6a4-e7492cbc87e4	09_02_22.tif	0.164014
871d389b-6bf8-4b6e-a9cf-e707a1d1ae3b	09_02_22.tif	1.34727	0.108892		46a04d26-7bc9-414b-b6d2-7832fb728ae1	09_02_22.tif	5.6906	2.59701		a9d29494-e7cc-44a7-affa-d6ad04cdc15f	09_02_22.tif	0.602077
ebb06230-7564-409a-842a-cff660507d1f	09_02_22.tif	1.15678	0.106214		7d22e697-64c3-4f89-9ee9-0d3b44aa8a23	09_02_22.tif	6.47868	2.49113		c3ff8a87-914b-401a-9a06-ede4a9726c9c	09_02_22.tif	0.175429
0588a5ba-d8b8-442d-975a-000c9d837463	09_02_22.tif	0.910426	0.0457225		a9fdedf5-66a9-4c2e-9dfb-100b3708a804	09_02_22.tif	6.07546	1.46937		ff3f747f-4e9d-42d4-b7fb-fedb5c1632fb	09_02_22.tif	0.187134
88cba088-dba9-4746-8519-ed9066dc7af5	09_02_22.tif	1.38797	0.129745		bf107712-930f-4b32-85e5-f0de9717ee38	09_02_22.tif	5.55886	1.26861		ffda7037-e573-4a59-b468-b9e11d16d795	09_02_22.tif	0.232292
39b60bf8-f795-45d7-bfd3-c0c9a79b2376	09_02_22.tif	0.552574	0.32262		15fd7b6d-bc37-439d-8806-d4fe0dc538df	09_02_22.tif	5.72406	2.50289		29afad81-61ad-4d89-a052-693be3278997	09_02_22.tif	0.184598
cca65ba7-d58a-41aa-968f-f563d59752cb	09_02_22.tif	1.09491	0.154194		8da879db-e7d1-4a76-ad99-805e4d771cab	09_02_22.tif	5.94543	2.01039		d1f10700-9ad1-4711-a080-60e23ac1e38f	09_02_22.tif	0.246712
cf271709-7e16-4347-bde6-98a1ada853d2	09_02_22.tif	1.25695	0.116099		4ea48b1d-5bfc-4d64-8384-80d06c5696fb	09_02_22.tif	5.91546	2.08763		c126205b-8713-454f-bb48-abda92d96929	09_02_22.tif	0.119688
75ee2c58-4668-44dc-970d-9e526b9a5120	09_02_22.tif	0.816149	0.059909		a6d922b3-b0f6-4ab8-92a6-8d51807df513	09_02_22.tif	5.94511	1.95423		46f8ac68-f6c9-4da0-ad0a-8ce71f47e9f7	09_02_22.tif	0.243913
59c4c99d-eaae-44af-ad23-3c88bd79bfa9	09_02_22.tif	0.918386	0.143785		5cce0c9e-00b8-425e-adda-8112772789b6	09_02_22.tif	5.76964	2.31188		8f0b9e51-e24a-4cd0-845d-001699ae93cb	09_02_22.tif	0.131326
57a7c7c0-7190-4576-b281-0bbf4c8d796e	09_02_22.tif	0.397693	0.0542233		fafe5cd9-e448-413e-bbb0-465b002a7e5b	09_02_22.tif	6.29694	2.34221		ba86841a-ce89-4651-91c6-be1f3764b36c	09_02_22.tif	0.735089
eb97cea2-aebb-419b-af58-6e47f59ad8c2	09_02_22.tif	1.25695	0.138814		7cc54cb3-1a32-4787-aa75-05331147b140	09_02_22.tif	6.39119	1.76396		34a01fc6-dc21-4a5b-8057-43cf295522e4	09_02_22.tif	0.263034
f6d02cba-40ed-430c-b9c2-12010e7c8a5a	09_02_22.tif	0.686075	0.0492125		a8aeaffc-a8fd-41a3-81fc-b0e074597216	09_02_22.tif	6.08788	2.56903		b23821c7-8cd4-4b4d-bb7b-ae296ccf0f11	09_02_22.tif	0.0699771
46a04d26-7bc9-414b-b6d2-7832fb728ae1	09_02_22.tif	0.708585	0.126709		a717df86-fadd-4263-989a-768272df3c06	09_02_22.tif	5.8011	2.94075		9d3ad583-7b3e-4bd1-b34f-4496fc6fb1d9	09_02_22.tif	0.164529
7d22e697-64c3-4f89-9ee9-0d3b44aa8a23	09_02_22.tif	1.36401	0.0941009		f2b6367c-b5fd-4cf3-96f6-47fa385c0ddc	09_02_22.tif	6.28723	1.49283		d55e9c56-fa7f-4c7b-8eaf-dc07740a05ea	09_02_22.tif	1.30591
a9fdedf5-66a9-4c2e-9dfb-100b3708a804	09_02_22.tif	1.47046	0.0736832		5786caa2-9183-49b3-82a5-e400c54270b5	09_02_22.tif	5.23201	1.70898		00c01316-e0e4-4599-a9b9-9fa2082e5164	09_02_22.tif	0.214498
84c3afb7-3f6b-4e8e-9f8f-865ed6dbed88	09_02_22.tif	0.952632	0.756084		8273e881-d344-44ab-b766-3f45225d4690	09_02_22.tif	6.26676	2.34164		c8734403-3f4b-45f4-a2b1-834f482d79f1	09_02_22.tif	0.24123
bf107712-930f-4b32-85e5-f0de9717ee38	09_02_22.tif	0.561008	0.0519985		5adf6946-f372-4488-8ba6-4488d0ab8584	09_02_22.tif	6.10648	2.74947		84d217f0-63e3-4af2-90f9-47c29775e784	09_02_22.tif	0.229588
15fd7b6d-bc37-439d-8806-d4fe0dc538df	09_02_22.tif	1.09336	0.337083		bb18a0da-1123-41d5-bd9b-a1e096bba853	09_02_22.tif	5.98692	2.09663		651408cb-f757-4a93-9a90-34696b8e42d5	09_02_22.tif	0.247806
8da879db-e7d1-4a76-ad99-805e4d771cab	09_02_22.tif	1.17294	0.122209		b42a0048-71dc-4f1e-982c-e6fdcb8fba0a	09_02_22.tif	5.3869	1.74661		76363aaa-6227-44a9-ae2f-ec8f8cbac3c7	09_02_22.tif	0.465609
4ea48b1d-5bfc-4d64-8384-80d06c5696fb	09_02_22.tif	0.62882	0.11836		cd38a310-92a1-4ef3-84f7-7a73d00d3e7f	09_02_22.tif	6.0615	2.23122		7308025a-dfc2-4403-87b5-ea41c5d65dc4	09_02_22.tif	0.161823
a6d922b3-b0f6-4ab8-92a6-8d51807df513	09_02_22.tif	1.41792	0.167229		8e7578e1-d444-4042-91d6-169c3774b03e	09_02_22.tif	5.87893	2.328		b2b5beb4-974f-4a7d-9bb7-1d2a97209841	09_02_22.tif	0.596649
5cce0c9e-00b8-425e-adda-8112772789b6	09_02_22.tif	0.467384	0.090447		89010ab7-c311-4395-9cff-2fa75202f7ed	09_02_22.tif	6.31948	2.52361		d4ee5560-f3e0-4c80-9b50-29283ff81ed3	09_02_22.tif	0.223299
fafe5cd9-e448-413e-bbb0-465b002a7e5b	09_02_22.tif	1.22225	0.116897		47199111-3251-4bc3-8849-6915cbff5726	09_02_22.tif	5.70913	1.96813		e55c3efe-29eb-4ee9-952a-d8cf7faf8a72	09_02_22.tif	0.406863
7cc54cb3-1a32-4787-aa75-05331147b140	09_02_22.tif	1.46069	0.0724489		290542a2-f861-4f9b-8f40-468c1aad6223	09_02_22.tif	5.07767	1.00482		6442e463-3f4a-47aa-ac34-d87c5d4d2ac8	09_02_22.tif	0.210888
a8aeaffc-a8fd-41a3-81fc-b0e074597216	09_02_22.tif	1.11969	0.156785		98677af8-faf1-4fbc-82e0-2b1993a3e25a	09_02_22.tif	5.51993	1.66034		46e0978d-bbaf-4fd6-926f-9cb2f8c2b445	09_02_22.tif	0.0892269
a717df86-fadd-4263-989a-768272df3c06	09_02_22.tif	0.626019	0.215492		817396fc-e302-44ec-a914-a68341d99693	09_02_22.tif	5.7982	1.54972		42d1ed50-83d1-4a80-9b30-befbd4798535	09_02_22.tif	0.247928
f2b6367c-b5fd-4cf3-96f6-47fa385c0ddc	09_02_22.tif	1.36384	0.0875986		89f1f585-2ee8-4913-97e1-f713c5561b11	09_02_22.tif	5.84076	2.15127		f1fe6492-0b3c-4aaf-b080-cfd28190c632	09_02_22.tif	1.33862
5786caa2-9183-49b3-82a5-e400c54270b5	09_02_22.tif	0.503247	0.0604625		fefbc8ad-9839-494e-b63b-6afe09b1730d	09_02_22.tif	6.44308	2.23695		565b5a65-6455-4c5a-9302-1cc09bdc7c75	09_02_22.tif	0.0615688
8273e881-d344-44ab-b766-3f45225d4690	09_02_22.tif	1.44005	0.101785		a875a20c-fd41-4f0c-b74c-91ac3d382a73	09_02_22.tif	5.98727	2.55068		94add2bb-9cfb-43c8-a559-d6bd16bdcf39	09_02_22.tif	0.108357
5adf6946-f372-4488-8ba6-4488d0ab8584	09_02_22.tif	1.37623	0.187388		01577fea-ca2e-47e2-968e-921b53323181	09_02_22.tif	6.13965	1.90423		395c51e4-6388-4976-b67e-8e26fc15bdd2	09_02_22.tif	0.202386
bb18a0da-1123-41d5-bd9b-a1e096bba853	09_02_22.tif	1.30877	0.101112		1202c6f5-0ef4-4fd0-879a-0dff0dca25ef	09_02_22.tif	5.89393	2.1972		6e960629-0be0-484a-900c-d236bbb09a74	09_02_22.tif	1.42594
b42a0048-71dc-4f1e-982c-e6fdcb8fba0a	09_02_22.tif	0.588133	0.0437644		fffa7618-bfbe-4004-90cd-60883a9b5bdf	09_02_22.tif	5.46359	2.00971		84eb976d-ddc4-44eb-9409-6c0ecab77e2b	09_02_22.tif	0.905197
cd38a310-92a1-4ef3-84f7-7a73d00d3e7f	09_02_22.tif	1.31307	0.216362		34f82f72-4df2-4edf-9e45-81aa3487b2b0	09_02_22.tif	6.5099	3.14696		ff605a8e-8825-435a-a887-879559990af6	09_02_22.tif	1.31226
8e7578e1-d444-4042-91d6-169c3774b03e	09_02_22.tif	0.627887	0.119688		b42c7ffd-666d-4841-963e-c6327de4b6d3	09_02_22.tif	6.03811	2.51974		9f5d3722-3d35-4760-9e38-b3d4bb1a53a8	09_02_22.tif	0.1125
89010ab7-c311-4395-9cff-2fa75202f7ed	09_02_22.tif	0.819341	0.20989		91e330ea-cd44-4035-acdf-9b587ffcb365	09_02_22.tif	6.00619	2.11473		413dfcda-da19-4978-86fd-4f6b088b3503	09_02_22.tif	0.147307
47199111-3251-4bc3-8849-6915cbff5726	09_02_22.tif	0.951886	0.161178		aee23be0-076b-4eba-8388-3b716deb4055	09_02_22.tif	6.07253	2.60618		cd763015-f92b-40e7-82a3-0a1176fa64f8	09_02_22.tif	0.249263
290542a2-f861-4f9b-8f40-468c1aad6223	09_02_22.tif	0.576667	0.0538064		22f898c4-fcb1-4b11-8997-73001b462de3	09_02_22.tif	5.33547	1.92361		ae7e250c-957a-46cf-8732-b8915a7c92b6	09_02_22.tif	0.0923428
98677af8-faf1-4fbc-82e0-2b1993a3e25a	09_02_22.tif	0.69439	0.100843		ebb04d3f-b51a-4fa0-876f-8cf361142de4	09_02_22.tif	5.91475	2.51422		4b930acd-b816-4f35-be07-a4ee23cc7eda	09_02_22.tif	0.193204
817396fc-e302-44ec-a914-a68341d99693	09_02_22.tif	1.02176	0.093425		7ff5c8d1-f848-45f0-a22f-a42725bdc77d	09_02_22.tif	5.89221	2.35092		b1e8f76f-5461-4edc-a2a1-1ae247e07a80	09_02_22.tif	0.130667
89f1f585-2ee8-4913-97e1-f713c5561b11	09_02_22.tif	0.773996	0.0919367		4eaab633-6c27-4c84-adf5-15cc5750e1b2	09_02_22.tif	6.13875	2.58785		780cac2b-14f7-4d67-87a6-9037d906da6b	09_02_22.tif	0.185105
fefbc8ad-9839-494e-b63b-6afe09b1730d	09_02_22.tif	1.44969	0.182692		d030bea8-2769-44d5-beaf-db557365ebbc	09_02_22.tif	5.62573	1.54181		834b0581-52c8-49da-ae85-e23a882b356a	09_02_22.tif	0.392317
a875a20c-fd41-4f0c-b74c-91ac3d382a73	09_02_22.tif	0.829768	0.0783366		41d574f6-3f3a-4216-bb3b-e9ed173d87a2	09_02_22.tif	6.46376	1.53859		e42ed42b-769f-4e54-89f4-850f9149a0da	09_02_22.tif	0.205643
01577fea-ca2e-47e2-968e-921b53323181	09_02_22.tif	1.16292	0.121679		b490bc40-69d7-49f2-9288-f5e04a591b92	09_02_22.tif	6.26308	2.03696		0437c188-cdcc-4bde-8280-6a8abb277376	09_02_22.tif	0.184344
1202c6f5-0ef4-4fd0-879a-0dff0dca25ef	09_02_22.tif	0.998629	0.067088		50426cc2-3615-4b70-8e91-b03b90955ff9	09_02_22.tif	5.55794	1.40092		8a928416-4aba-498e-b770-768bad2cb2dc	09_02_22.tif	0.193456
fffa7618-bfbe-4004-90cd-60883a9b5bdf	09_02_22.tif	0.633385	0.440952		df0c727e-1559-496c-bc6f-d06fa4faaa96	09_02_22.tif	6.42586	1.952		1cf67cbe-f73d-4af8-9c72-625dd139b613	09_02_22.tif	1.88499
34f82f72-4df2-4edf-9e45-81aa3487b2b0	09_02_22.tif	0.938173	0.214622		f697a619-6ff6-4f74-b844-91261110fc9a	09_02_22.tif	5.53821	1.44721		6d9440c4-3bc6-44f8-a9da-26b6dc0fa61d	09_02_22.tif	0.235605
b42c7ffd-666d-4841-963e-c6327de4b6d3	09_02_22.tif	1.124	0.173895		0257c77d-3dd5-487c-a759-20d677523f5b	09_02_22.tif	5.9753	2.18488		4efa4640-20bc-4fae-a9c5-1f60ecc23b9c	09_02_22.tif	0.871922
91e330ea-cd44-4035-acdf-9b587ffcb365	09_02_22.tif	1.23051	0.0859685		16c64615-78c0-4ffb-94dc-c12f756a5852	09_02_22.tif	6.07258	2.78409		56f40c40-3bf2-4bd4-b3cc-0903d99d9c1f	09_02_22.tif	0.348572
aee23be0-076b-4eba-8388-3b716deb4055	09_02_22.tif	0.933875	0.22848		8ec75b23-b3a0-4ea0-ab18-e01b40b6b1ab	09_02_22.tif	5.91806	1.56491		42ceab51-183e-4402-b1b9-1c58f492e6da	09_02_22.tif	0.0880059
22f898c4-fcb1-4b11-8997-73001b462de3	09_02_22.tif	0.979147	0.0511633		f05aa747-d335-4694-a996-e505765d15d6	09_02_22.tif	6.17212	2.9351		d1a72b8c-3c51-4e37-8784-9eeea8a8db69	09_02_22.tif	0.399445
ebb04d3f-b51a-4fa0-876f-8cf361142de4	09_02_22.tif	1.3301	0.185486		42dc99d3-6bb4-45f9-87e0-940389659a2b	09_02_22.tif	5.76988	1.81492		7099f5cc-6b52-462f-ab6d-75ab62b43699	09_02_22.tif	1.27876
7ff5c8d1-f848-45f0-a22f-a42725bdc77d	09_02_22.tif	0.846794	0.171079		e4940931-af88-4193-8a7c-27863e731c17	09_02_22.tif	5.92099	1.97266		c0e81421-4697-44d0-8052-1b6e74d42836	09_02_22.tif	0.738292
4eaab633-6c27-4c84-adf5-15cc5750e1b2	09_02_22.tif	1.1575	0.202762		8fb9c857-ba19-4ae6-ba0f-f4bc940cb755	09_02_22.tif	6.07963	2.75907		0b3a4f76-5096-42fb-b0b3-b33b5c9e313a	09_02_22.tif	0.357045
91918e09-02b2-41bd-aea2-9b7d869bdc57	09_02_22.tif	1.53685	0.897395		30de7ebe-8c28-4ff3-b8e4-ff1eea1bd2c6	09_02_22.tif	5.84598	1.63371		a370eeab-01a4-4b8a-9835-15cfa5412a46	09_02_22.tif	0.0565835
d030bea8-2769-44d5-beaf-db557365ebbc	09_02_22.tif	0.998051	0.0858325		6ec014d4-5870-47bc-83cb-7ac788faee68	09_02_22.tif	6.4863	1.76893		285906d3-c549-4db4-9101-f20b1c6695a1	09_02_22.tif	0.200881
41d574f6-3f3a-4216-bb3b-e9ed173d87a2	09_02_22.tif	1.29514	0.121015		838ef267-c826-49dc-9125-38874dc37fd9	09_02_22.tif	5.72614	1.63654		ed290c98-aad6-4719-aaa5-c341f5fad1f4	09_02_22.tif	0.407951
b490bc40-69d7-49f2-9288-f5e04a591b92	09_02_22.tif	1.38322	0.125387		e420e63a-1a04-4570-8b66-934542f828c8	09_02_22.tif	6.16524	2.64713		3d74a0ed-8d1c-4072-9326-88c2ee6f0631	09_02_22.tif	0.603976
50426cc2-3615-4b70-8e91-b03b90955ff9	09_02_22.tif	0.494569	0.0703893		63a5b0d7-15c9-4b6c-a959-2dfabb34c53d	09_02_22.tif	5.87524	2.09737		8d41a054-e2ff-4082-a74b-6614ab208177	09_02_22.tif	0.258459
df0c727e-1559-496c-bc6f-d06fa4faaa96	09_02_22.tif	1.34085	0.197236		4f8f8ae9-9b75-4d20-a7db-31205561b184	09_02_22.tif	5.9009	2.98386		504a7485-9cc2-47f5-84bc-f588640b8a59	09_02_22.tif	1.30632
f697a619-6ff6-4f74-b844-91261110fc9a	09_02_22.tif	0.726395	0.0680516		a70f4f44-afc1-4473-af05-ce05dc3fc459	09_02_22.tif	6.14407	1.32556		422444cc-fc86-4223-a891-d815004c77d5	09_02_22.tif	0.170438
0257c77d-3dd5-487c-a759-20d677523f5b	09_02_22.tif	1.11297	0.0821576		540a3299-5a6b-450d-b048-716b7b8e1242	09_02_22.tif	5.7262	1.22256		77e2a608-2667-40dc-aa00-85ebe8b7581d	09_02_22.tif	1.63231
16c64615-78c0-4ffb-94dc-c12f756a5852	09_02_22.tif	1.10729	0.155231		d0b757f6-6f0c-4030-a8af-1888ac4ecf17	09_02_22.tif	6.10377	2.36765		2d62c03c-5ac3-4151-976e-d54afec2a907	09_02_22.tif	0.199625
8ec75b23-b3a0-4ea0-ab18-e01b40b6b1ab	09_02_22.tif	1.54231	0.0712135		43736a6c-99a1-43a5-97cd-26342e410ce3	09_02_22.tif	6.38147	2.03369		36cd43bb-f66b-4a44-b858-a80845ce80dd	09_02_22.tif	0.100036
f05aa747-d335-4694-a996-e505765d15d6	09_02_22.tif	1.04383	0.107152		c93db45d-b687-49ac-b409-ac158884aeb7	09_02_22.tif	5.80392	1.66598		3e8f01ad-8efd-4dbd-b967-9fcc72ac68c0	09_02_22.tif	0.204391
42dc99d3-6bb4-45f9-87e0-940389659a2b	09_02_22.tif	1.29514	0.153287		a70cfca1-3ab6-47d7-af0d-1147f3be9c91	09_02_22.tif	5.62954	2.05648		5f5e86c3-c429-4740-b7f3-2cbb86d4f8c7	09_02_22.tif	0.126576
e4940931-af88-4193-8a7c-27863e731c17	09_02_22.tif	1.01757	0.0874628		3d9c92a6-f2c3-4b4f-9438-ce566efb8799	09_02_22.tif	6.34536	2.50475		d63689ed-db60-41ab-85a4-b101fb7cd681	09_02_22.tif	0.190425
8fb9c857-ba19-4ae6-ba0f-f4bc940cb755	09_02_22.tif	0.798839	0.21313		815d1a59-2821-497d-b93c-f18dfdb5590c	09_02_22.tif	5.72871	1.87653		36505ce6-e623-4e14-b8d9-30dedac46e29	09_02_22.tif	0.188781
30de7ebe-8c28-4ff3-b8e4-ff1eea1bd2c6	09_02_22.tif	0.954792	0.133958		550734e4-3838-4f7e-acc3-0e2d084ac486	09_02_22.tif	5.75495	2.49278		7b24bee5-5346-45df-a953-48c6f7f240b7	09_02_22.tif	0.430392
6ec014d4-5870-47bc-83cb-7ac788faee68	09_02_22.tif	1.17856	0.130536		8946c313-f20e-4469-b74f-351073314338	09_02_22.tif	6.03546	2.26828		2092d74f-042a-48ba-88ee-6cb2a6f498e1	09_02_22.tif	0.130536
838ef267-c826-49dc-9125-38874dc37fd9	09_02_22.tif	1.00274	0.0982848		c7afbe2a-b9f1-452a-8ac1-7f2762dbf5a1	09_02_22.tif	5.91366	2.42814		b583a276-5c6b-4a6b-aa51-e5b81d3c3084	09_02_22.tif	0.250355
e420e63a-1a04-4570-8b66-934542f828c8	09_02_22.tif	0.824238	0.125519		87f92222-d6ac-44e7-a053-b853bec2bba2	09_02_22.tif	5.91559	2.1939		ccb36c18-e701-461d-8e28-eb5be0a383bc	09_02_22.tif	0.918234
63a5b0d7-15c9-4b6c-a959-2dfabb34c53d	09_02_22.tif	1.21897	0.0705267		c65faf83-7705-43c0-bb43-bc73776f9927	09_02_22.tif	5.93322	2.38289		0b0c710f-afd4-4181-ac19-e667143dcf77	09_02_22.tif	0.133827
4f8f8ae9-9b75-4d20-a7db-31205561b184	09_02_22.tif	0.943434	0.185359		b2062e7c-804d-404b-9170-4b20ec0fe212	09_02_22.tif	6.00236	1.49851		b2f24105-f8a4-4674-bda4-06a179f6419b	09_02_22.tif	0.483777
a70f4f44-afc1-4473-af05-ce05dc3fc459	09_02_22.tif	0.97159	0.0988238		0dfb993a-8744-45e6-91b7-7c8572b5bc67	09_02_22.tif	5.74559	2.10007		a1f863f4-3726-4eb8-bf51-42ecd36210fe	09_02_22.tif	0.214374
540a3299-5a6b-450d-b048-716b7b8e1242	09_02_22.tif	1.07039	0.101919		95a4a2c5-c62b-40d3-beb3-aa5622806a2c	09_02_22.tif	6.07311	2.96233		a50c8e2c-312c-4012-9a35-14660bbe11c9	09_02_22.tif	1.33731
d0b757f6-6f0c-4030-a8af-1888ac4ecf17	09_02_22.tif	1.08814	0.200379		06aee882-500e-4917-9001-e2440f705fdb	09_02_22.tif	6.01261	3.05903		1d3a4860-3aa7-41a9-bb2b-18cad25830cb	09_02_22.tif	0.161823
43736a6c-99a1-43a5-97cd-26342e410ce3	09_02_22.tif	1.36031	0.227618		5752e63e-88f7-4d3b-88f0-929f9ee48ac5	09_02_22.tif	5.89677	1.84792		c2962acd-39a1-4a2d-8f48-83064870c943	09_02_22.tif	0.318577
c93db45d-b687-49ac-b409-ac158884aeb7	09_02_22.tif	1.52762	0.134352		254df848-9c15-4cd3-92ea-4780d129aba9	09_02_22.tif	6.00844	1.45975		9ce37bf2-85bd-4000-9d28-d463b27a3a3f	09_02_22.tif	0.207643
a70cfca1-3ab6-47d7-af0d-1147f3be9c91	09_02_22.tif	0.558464	0.100439		42ee06fe-8a35-40ea-9bcc-637dea434723	09_02_22.tif	6.11423	2.37304		cb1a0ff8-8798-4716-9c96-cf1c0cd32e28	09_02_22.tif	0.172488
3d9c92a6-f2c3-4b4f-9438-ce566efb8799	09_02_22.tif	1.1398	0.126709		d0d134b5-3900-47ab-8445-def96ba066f3	09_02_22.tif	5.45524	1.01014		c73f82ed-2603-48a3-ba55-8e15b20e65f1	09_02_22.tif	0.0969365
815d1a59-2821-497d-b93c-f18dfdb5590c	09_02_22.tif	1.35789	0.107152		708c8045-d5e3-4949-8526-65ffeff4b50b	09_02_22.tif	6.18619	2.08287		e59022f5-5680-40a4-ba62-1c7dba6b3557	09_02_22.tif	0.210514
550734e4-3838-4f7e-acc3-0e2d084ac486	09_02_22.tif	0.627794	0.265077		c4e5232f-fc82-46d3-8b04-2f778d9f0751	09_02_22.tif	5.76827	1.99866		efea38d6-d30e-4b32-929d-a1577e2555a5	09_02_22.tif	0.154454
8946c313-f20e-4469-b74f-351073314338	09_02_22.tif	1.36849	0.0993625		e15797ac-5b5f-4bc4-a16e-8a0a2177df16	09_02_22.tif	5.54926	1.64413		9b7af38b-67a1-422a-9e17-32f2312df5b0	09_02_22.tif	0.225768
c7afbe2a-b9f1-452a-8ac1-7f2762dbf5a1	09_02_22.tif	0.87523	0.14509		ef9167c5-d483-4c5d-ae6c-659ec08babeb	09_02_22.tif	5.87106	1.37401		408b0988-605a-49a6-8df0-f031ba736f5c	09_02_22.tif	0.147567
87f92222-d6ac-44e7-a053-b853bec2bba2	09_02_22.tif	1.57802	0.0999011		0cd83bb0-1ae8-4a89-bd64-3e7b858c4cb2	09_02_22.tif	6.09183	2.76594		9d746648-a882-4fcc-952d-32e0298352e9	09_02_22.tif	1.66198
c65faf83-7705-43c0-bb43-bc73776f9927	09_02_22.tif	1.33565	0.304745		2dd7da0c-d192-4520-b723-1a3bc7bd0f25	09_02_22.tif	6.33393	2.05842		e6b0e1d3-67b9-441f-921b-e8dcb362a610	09_02_22.tif	0.512783
b2062e7c-804d-404b-9170-4b20ec0fe212	09_02_22.tif	0.924556	0.248413		a399c0e5-0b98-4f9b-9f3d-d0a77104e9f1	09_02_22.tif	5.91239	2.7936		b4e30de6-f5cf-4a3f-8864-0d61ffc53d2c	09_02_22.tif	0.114767
0dfb993a-8744-45e6-91b7-7c8572b5bc67	09_02_22.tif	1.0756	0.158725		afe06c7f-eba8-48a7-9579-efec90640f83	09_02_22.tif	5.52702	2.02052		d03191b6-04e5-4e97-bd20-fd4669a57c5d	09_02_22.tif	0.461109
95a4a2c5-c62b-40d3-beb3-aa5622806a2c	09_02_22.tif	0.89569	0.123931		2e6a81c5-0b65-4445-90e5-2750f7b5c509	09_02_22.tif	5.98497	1.53411		6fe511c6-8c4c-46cb-8588-196a2b53c331	09_02_22.tif	1.24251
06aee882-500e-4917-9001-e2440f705fdb	09_02_22.tif	0.74261	0.243669		bf3adbc7-d16e-4ad7-88b6-3c581fc3ede3	09_02_22.tif	6.10329	2.16247		9f7b6147-0927-4df8-904a-12a187b7a075	09_02_22.tif	0.113834
5752e63e-88f7-4d3b-88f0-929f9ee48ac5	09_02_22.tif	0.88049	0.110764		f6acbc05-23ed-46f2-b536-c763a3db41bc	09_02_22.tif	5.41813	1.32112		4b27d190-a5fe-4295-8566-aa1200d9fc4f	09_02_22.tif	0.183074
254df848-9c15-4cd3-92ea-4780d129aba9	09_02_22.tif	1.16331	0.105544		af717963-4996-4f26-95ca-4f84db6548ac	09_02_22.tif	5.93232	2.75886		12080542-ebc9-49fd-b72b-c126ca37e10a	09_02_22.tif	0.122341
42ee06fe-8a35-40ea-9bcc-637dea434723	09_02_22.tif	0.935686	0.301236		ab6a2581-8fa8-4751-965c-9849584eff27	09_02_22.tif	6.24769	1.78731		5e5af102-77ad-4a6d-9df7-84b9dc18897a	09_02_22.tif	0.163499
d0d134b5-3900-47ab-8445-def96ba066f3	09_02_22.tif	1.11617	0.0989585		4f09e13b-4659-4253-9857-a78e58a9ef01	09_02_22.tif	5.91556	1.46043		e37e475d-8d11-4808-bf4e-de0ba83cb12e	09_02_22.tif	0.0681893
708c8045-d5e3-4949-8526-65ffeff4b50b	09_02_22.tif	1.11443	0.0635029		c1eab58b-ee7a-486c-bea5-2b1b1f0aeba1	09_02_22.tif	6.07947	2.55493		ca33c3fc-31fe-4488-b44f-b872a4a335e7	09_02_22.tif	0.397036
c4e5232f-fc82-46d3-8b04-2f778d9f0751	09_02_22.tif	1.36065	0.108625		3ff37e4d-9ade-4c40-89b5-0f2951b93db6	09_02_22.tif	5.68825	2.5296		619350c7-1645-4e38-a645-70a44b61eae1	09_02_22.tif	0.466862
e15797ac-5b5f-4bc4-a16e-8a0a2177df16	09_02_22.tif	1.33948	0.123534		3f124cce-905c-4c61-aa34-1386688a026e	09_02_22.tif	5.63906	1.30824		e3c5e8af-be53-4e9b-9118-2212e870888a	09_02_22.tif	0.451646
ef9167c5-d483-4c5d-ae6c-659ec08babeb	09_02_22.tif	1.41056	0.0938306		d16a30f3-7b0d-47a7-b9ec-9de6c52d0c17	09_02_22.tif	5.9931	2.49054		f1ff519d-5138-40b3-9af0-c9e25840c59d	09_02_22.tif	0.0867838
0cd83bb0-1ae8-4a89-bd64-3e7b858c4cb2	09_02_22.tif	0.953824	0.152119		705d830a-8f55-42c7-85f2-5994404bc60d	09_02_22.tif	6.31051	2.33368		ae1dfed3-f74a-4d8d-919e-5ad1dc4182cc	09_02_22.tif	1.45822
2dd7da0c-d192-4520-b723-1a3bc7bd0f25	09_02_22.tif	1.34545	0.370499		f405a33c-4431-4bc1-b728-f856341d31be	09_02_22.tif	5.67093	1.84551		a26e4fef-e92e-4784-9ac8-07c5a9236f13	09_02_22.tif	0.307079
a399c0e5-0b98-4f9b-9f3d-d0a77104e9f1	09_02_22.tif	0.95628	0.186881		cb60ea02-a151-45d8-b5c0-5e3abb265ee2	09_02_22.tif	5.80499	1.31644		3ea06faf-ca90-4c17-97ca-f988ef052f5d	09_02_22.tif	0.416083
afe06c7f-eba8-48a7-9579-efec90640f83	09_02_22.tif	1.08413	0.111298		bc170d79-2f06-404f-a91e-cb475210b211	09_02_22.tif	5.56452	1.96018		a622a93d-1fa8-48be-9277-e2a535e23b6f	09_02_22.tif	0.684908
2e6a81c5-0b65-4445-90e5-2750f7b5c509	09_02_22.tif	1.0321	0.0951818		4d900a93-02c9-4088-b62a-e148cdfd82e6	09_02_22.tif	6.37256	2.62508		f5be51f8-5715-4abb-819a-65746512a600	09_02_22.tif	0.335826
bf3adbc7-d16e-4ad7-88b6-3c581fc3ede3	09_02_22.tif	1.17964	0.0723116		c7881f73-22a9-460c-9bd6-2a16ad60756d	09_02_22.tif	6.5272	2.27516		0e9cda46-0b2b-4c47-a5c3-e18e5f14e8e1	09_02_22.tif	1.54794
f6acbc05-23ed-46f2-b536-c763a3db41bc	09_02_22.tif	1.31475	0.0871912		f9c3760a-5325-4c29-9d63-9166b5808adc	09_02_22.tif	5.79495	1.71343		d21eb478-a05b-4aa7-bc63-66ac3e4b5bfc	09_02_22.tif	0.201885
af717963-4996-4f26-95ca-4f84db6548ac	09_02_22.tif	0.826843	0.285106		8efaaaa4-5694-43a6-8914-c9e2f44167ab	09_02_22.tif	6.28433	1.60592		5a7d3dd2-5028-40f2-82fd-d1538575c2d6	09_02_22.tif	1.65705
ab6a2581-8fa8-4751-965c-9849584eff27	09_02_22.tif	1.12935	0.110764		4af614ec-0986-4e77-a285-244e624c14e5	09_02_22.tif	5.95676	2.73207		2331eff5-9734-41c4-b4c8-0f1c11c29fcd	09_02_22.tif	0.144438
4f09e13b-4659-4253-9857-a78e58a9ef01	09_02_22.tif	1.39435	0.0994972		f8fdd886-1442-45a2-ae62-edf7f62ff773	09_02_22.tif	5.93941	1.82375		ca36f85c-65eb-465d-b626-397b68df650b	09_02_22.tif	0.0977456
c1eab58b-ee7a-486c-bea5-2b1b1f0aeba1	09_02_22.tif	0.690015	0.104873		429be4d1-51f9-4d94-9968-e49eebc1541c	09_02_22.tif	5.86098	2.24519		bebd564c-b076-4533-93f4-fbd1b5a137c1	09_02_22.tif	0.995665
3ff37e4d-9ade-4c40-89b5-0f2951b93db6	09_02_22.tif	1.36927	0.152508		4320c9b3-81b2-409c-a18f-d0d45726b1ee	09_02_22.tif	5.64579	1.40305		1a597710-b93c-4afc-855d-8327073d6997	09_02_22.tif	0.201257
3f124cce-905c-4c61-aa34-1386688a026e	09_02_22.tif	1.31319	0.102322		3e217d17-2546-4ebe-a673-3396143b393e	09_02_22.tif	6.21952	2.39805		b7313483-9637-4e46-9127-e64e89ab0c63	09_02_22.tif	0.1129
d16a30f3-7b0d-47a7-b9ec-9de6c52d0c17	09_02_22.tif	1.14117	0.24123		c88d6ab6-ffaa-4fd2-b6e6-5418ad33333c	09_02_22.tif	6.01271	1.87468		f3978351-dd80-4e25-a0b5-654a36fbac8e	09_02_22.tif	0.477056
705d830a-8f55-42c7-85f2-5994404bc60d	09_02_22.tif	0.919073	0.151989		23e1ba53-b2c8-4137-bece-aa92f8626944	09_02_22.tif	5.64197	2.41689		c56813cf-34c3-46e8-8de8-a5b7efa1e26b	09_02_22.tif	0.180021
f405a33c-4431-4bc1-b728-f856341d31be	09_02_22.tif	0.627046	0.138028		1f5f0716-c789-4218-8157-c1411b448648	09_02_22.tif	5.62052	1.60383		660f111b-64b2-49b7-8ef9-7d7b3f8991f6	09_02_22.tif	0.154842
cb60ea02-a151-45d8-b5c0-5e3abb265ee2	09_02_22.tif	0.950692	0.0840643		b68484b8-cbde-4ed2-89d9-13dd3c5eb043	09_02_22.tif	5.47863	2.62239		f55ca2da-5c92-4865-a34f-e791edb311aa	09_02_22.tif	1.91292
bc170d79-2f06-404f-a91e-cb475210b211	09_02_22.tif	1.47306	0.130667		70c6741b-b83a-4ddf-996e-d6b36494fd4f	09_02_22.tif	5.51385	1.87845		554b0c51-71c2-42b8-85fa-a22b4ae74b4d	09_02_22.tif	0.088413
17d5b605-66c9-4dec-8955-677bb37ae0d6	09_02_22.tif	1.29889	0.812293		682a035d-db55-4476-842b-2e59732a56a5	09_02_22.tif	6.22774	3.24765		a380a487-215c-4f03-9e6d-7594e9c9c8de	09_02_22.tif	0.0923428
4d900a93-02c9-4088-b62a-e148cdfd82e6	09_02_22.tif	0.923111	0.118493		fdbd30a2-1722-406e-aba5-af26428b2608	09_02_22.tif	5.53858	1.47944		161299a8-8806-4b01-9805-4e2665d724a2	09_02_22.tif	2.06994
c7881f73-22a9-460c-9bd6-2a16ad60756d	09_02_22.tif	1.37918	0.318346		a69d47fa-53ee-4c5e-a191-15d51beaeff6	09_02_22.tif	6.35274	2.27486		02f7cffb-d864-4855-9e80-edeeca9022fd	09_02_22.tif	0.198368
f9c3760a-5325-4c29-9d63-9166b5808adc	09_02_22.tif	1.10346	0.0635029		fe12fe45-cd0e-421c-99e3-2c0ac0c7e2e4	09_02_22.tif	6.26696	2.96432		9f59436b-2504-4bf6-970b-7e44a0ca1f21	09_02_22.tif	1.2929
8efaaaa4-5694-43a6-8914-c9e2f44167ab	09_02_22.tif	1.19573	0.130404		b88b8f45-0139-449d-8deb-c79fcba67faa	09_02_22.tif	5.75331	1.47659		2bbd1d2c-9fa4-4cdb-b8b9-8bb76ecd5baa	09_02_22.tif	0.362554
4af614ec-0986-4e77-a285-244e624c14e5	09_02_22.tif	0.599603	0.1145		f4cc68dc-c02d-4a02-9a22-7ec1a00cb42c	09_02_22.tif	6.19837	2.89627		7e7654fb-8adb-43f1-98d0-16a25819fc5e	09_02_22.tif	0.183455
f8fdd886-1442-45a2-ae62-edf7f62ff773	09_02_22.tif	1.05561	0.156785		902fd0fc-5e3f-4e3c-9d61-d7c196cb7ebe	09_02_22.tif	5.97454	1.9768		f7636c8b-6aed-43f5-9818-8d4bebc45502	09_02_22.tif	0.284869
429be4d1-51f9-4d94-9968-e49eebc1541c	09_02_22.tif	1.12744	0.156526		5e4e7d83-b89c-41f0-ab8f-f275cf4165b1	09_02_22.tif	5.65248	3.55245		0c26c78c-bc24-42c9-a5e6-115459c9a1f8	09_02_22.tif	0.132116
4320c9b3-81b2-409c-a18f-d0d45726b1ee	09_02_22.tif	0.694479	0.202888		6e7d5fbf-1219-4a49-830e-ca64b19c61b4	09_02_22.tif	5.69608	2.12161		6ffa7686-6b84-413e-b131-136effdec48f	09_02_22.tif	0.140386
3e217d17-2546-4ebe-a673-3396143b393e	09_02_22.tif	1.26424	0.1595		e1398d8d-bb5b-4739-8da0-95b00717fb07	09_02_22.tif	6.25454	1.77968		357a2429-0fbb-409e-9176-7ee564a046dc	09_02_22.tif	0.575312
c88d6ab6-ffaa-4fd2-b6e6-5418ad33333c	09_02_22.tif	1.32481	0.127501		5df59c3e-6cc4-491b-bf38-31d697b418c1	09_02_22.tif	5.47489	1.43883		b3282376-0f89-4b25-ad32-948992a40cd8	09_02_22.tif	0.23352
23e1ba53-b2c8-4137-bece-aa92f8626944	09_02_22.tif	0.623305	0.151599		0c17397f-54ee-40a7-9ead-fc3041076cea	09_02_22.tif	5.54876	1.53446		f60a995b-38db-4eb9-aab2-12cb48693b2b	09_02_22.tif	0.103934
1f5f0716-c789-4218-8157-c1411b448648	09_02_22.tif	1.05061	0.115965		4288d56d-13f8-440b-86e1-8ac45400e2be	09_02_22.tif	6.35477	2.39545		4fa1f5a8-4fee-4db2-a0a9-b81e6adb06ce	09_02_22.tif	0.110497
b68484b8-cbde-4ed2-89d9-13dd3c5eb043	09_02_22.tif	1.00892	0.20989		88173bb6-9204-48b2-a1b7-767e9f640634	09_02_22.tif	5.86804	1.86299		2b8172ca-6d0d-413b-8a74-99673c964811	09_02_22.tif	0.1137
70c6741b-b83a-4ddf-996e-d6b36494fd4f	09_02_22.tif	1.21971	0.117961		a1a316ab-a44e-4ee0-bfbc-4a703ec3a7ac	09_02_22.tif	5.93545	1.75835		bb172b93-4d4c-4f70-a926-1eb93bb20727	09_02_22.tif	0.204266
682a035d-db55-4476-842b-2e59732a56a5	09_02_22.tif	0.469886	0.0882773		e09a6816-d3e1-46c3-865d-0cfa7cfc8a17	09_02_22.tif	5.88751	1.42352		c53b13f7-5c12-48fe-bd7c-e10524b0eab1	09_02_22.tif	0.202512
fdbd30a2-1722-406e-aba5-af26428b2608	09_02_22.tif	1.41294	0.158725		d137ca6c-5414-4127-9d0a-3aa69b27239d	09_02_22.tif	6.11994	3.10643		59dccdb6-ac90-43f4-83ab-b26d5b65b4f4	09_02_22.tif	0.746743
a69d47fa-53ee-4c5e-a191-15d51beaeff6	09_02_22.tif	1.31313	0.136979		5c4d378d-a33c-4a22-9ad3-36f852223b81	09_02_22.tif	6.05817	2.4696		f55d13bb-c8c7-4464-8547-8efc60595a5b	09_02_22.tif	1.27995
fe12fe45-cd0e-421c-99e3-2c0ac0c7e2e4	09_02_22.tif	0.688136	0.120883		6c7b50ff-9bcb-42f1-bb6d-aabb6e649f08	09_02_22.tif	6.07339	2.03055		1cc4ca2a-cc3a-48e0-82d3-7a160cbcf871	09_02_22.tif	1.25822
b88b8f45-0139-449d-8deb-c79fcba67faa	09_02_22.tif	1.20038	0.139208		42ec079b-8dc7-4ac8-be51-345aa1b4254e	09_02_22.tif	5.50592	1.48635		79bdc78d-6b40-4409-a00d-73b9fa601adf	09_02_22.tif	0.547647
f4cc68dc-c02d-4a02-9a22-7ec1a00cb42c	09_02_22.tif	1.24025	0.159242		132b59fb-689b-4ea6-8f11-094658856ee1	09_02_22.tif	6.30366	3.3538		24f35abf-2474-4969-a865-401a609f71db	09_02_22.tif	0.067088
902fd0fc-5e3f-4e3c-9d61-d7c196cb7ebe	09_02_22.tif	1.71	0.1038		edd1d445-7820-426f-9c1a-8ffab782e053	09_02_22.tif	6.07568	1.99364		986a5bbf-c43f-4435-bfd2-0b253e542013	09_02_22.tif	0.180912
5e4e7d83-b89c-41f0-ab8f-f275cf4165b1	09_02_22.tif	0.969896	0.0504669		bc79f85f-fa49-4ca6-9426-748117ff1200	09_02_22.tif	5.55632	1.59154		5439d64f-b7a2-4b65-8f2c-6ced0805ffc6	09_02_22.tif	0.267596
6e7d5fbf-1219-4a49-830e-ca64b19c61b4	09_02_22.tif	1.42567	0.0824301		14833137-616c-4704-8c0a-d456b87d102f	09_02_22.tif	5.62744	1.84752		86e780f7-0490-47f7-8a12-7cbe76909f86	09_02_22.tif	0.232415
e1398d8d-bb5b-4739-8da0-95b00717fb07	09_02_22.tif	1.42422	0.188021		e937caea-d722-4aec-a351-5e2a1af5dcba	09_02_22.tif	5.86425	2.11859		12683263-3993-4b96-a644-ee28830dfc97	09_02_22.tif	0.284514
5df59c3e-6cc4-491b-bf38-31d697b418c1	09_02_22.tif	1.43867	0.14509		c4551b33-902b-428b-aca4-43c40c1333e9	09_02_22.tif	5.9962	2.09815		79725b26-93b6-48d0-a1f5-29ad5aab700d	09_02_22.tif	0.106884
0c17397f-54ee-40a7-9ead-fc3041076cea	09_02_22.tif	1.29895	0.135141		81390f87-b4e1-4617-a7d7-cb748e4ee8ba	09_02_22.tif	6.18508	1.55189		563bd9f9-4c5c-4a62-ad18-2a24a472c072	09_02_22.tif	0.279412
4288d56d-13f8-440b-86e1-8ac45400e2be	09_02_22.tif	1.40686	0.143655		983d5bd6-71bb-45e4-bef1-65c470aafe5e	09_02_22.tif	5.65641	2.0842		a34f6697-0910-4406-9019-78303b05791a	09_02_22.tif	0.414677
88173bb6-9204-48b2-a1b7-767e9f640634	09_02_22.tif	0.973207	0.122209		4bb6f8cd-ed1b-42df-8b2d-d6dd4f441f3d	09_02_22.tif	6.17307	3.49211		9a95f69e-f4c3-4190-8cd5-adb02af163ba	09_02_22.tif	0.593402
a1a316ab-a44e-4ee0-bfbc-4a703ec3a7ac	09_02_22.tif	1.26466	0.124328		d1a8740a-842e-46d5-8828-7109345e713c	09_02_22.tif	6.14168	1.54176		40644d6e-d477-4328-8eeb-d57b4932a516	09_02_22.tif	0.119688
e09a6816-d3e1-46c3-865d-0cfa7cfc8a17	09_02_22.tif	1.05464	0.0606008		db737fdf-4c27-44b7-b643-0e9492a69506	09_02_22.tif	5.7802	1.99135		d43fab90-f7c2-4c04-a0f8-af4d09defb9e	09_02_22.tif	0.320196
d137ca6c-5414-4127-9d0a-3aa69b27239d	09_02_22.tif	0.793272	0.204516		6556660b-8eed-4181-aa40-b15b00d6b741	09_02_22.tif	6.23468	2.89268		6e2498e7-a063-4e10-8b55-bd6836c06230	09_02_22.tif	0.172103
5c4d378d-a33c-4a22-9ad3-36f852223b81	09_02_22.tif	1.02247	0.31603		90b15fae-eba5-4390-827e-ff7417a48541	09_02_22.tif	6.19541	2.61051		477e6036-798d-46de-8a8b-1d27723bee0f	09_02_22.tif	0.210264
6c7b50ff-9bcb-42f1-bb6d-aabb6e649f08	09_02_22.tif	1.41202	0.128029		f6f074f7-0f89-4ee7-bcdf-e3e0c88d92c6	09_02_22.tif	6.62093	1.3104		f6f3f06a-ec38-4596-b727-1ea5f530e0fa	09_02_22.tif	0.238909
42ec079b-8dc7-4ac8-be51-345aa1b4254e	09_02_22.tif	1.08243	0.0958569		2d3b9a3b-00bd-4cb3-844d-13ab83e3ebeb	09_02_22.tif	6.12937	2.52537		fdcc7af8-e9f2-4ee3-8a61-c7c2ced40f60	09_02_22.tif	0.638398
132b59fb-689b-4ea6-8f11-094658856ee1	09_02_22.tif	0.630871	0.0824301		dc28e4c2-2986-4ba9-99e4-40ac980c3d22	09_02_22.tif	5.74435	3.31833		dc719b3a-838b-45f9-9496-ba9943516647	09_02_22.tif	0.211635
edd1d445-7820-426f-9c1a-8ffab782e053	09_02_22.tif	1.50203	0.109695		c31cc83a-6907-41e8-a87f-b1daf893ff62	09_02_22.tif	6.142	2.63152		77248c0c-e3be-434c-baec-79eda99d6693	09_02_22.tif	0.166073
bc79f85f-fa49-4ca6-9426-748117ff1200	09_02_22.tif	1.23818	0.131458		aa5907ff-5d9c-4949-a88a-cd980589e810	09_02_22.tif	6.23548	1.76702		3bef638e-13fb-4c4b-86e4-804bd64c1e59	09_02_22.tif	0.352871
14833137-616c-4704-8c0a-d456b87d102f	09_02_22.tif	0.947629	0.0816123		0279078f-4603-4dec-9524-8a109b91191b	09_02_22.tif	5.91388	2.49493		22ed4a37-126d-4d98-834b-08bd9564586c	09_02_22.tif	0.601506
e937caea-d722-4aec-a351-5e2a1af5dcba	09_02_22.tif	1.49871	0.120219		6ecb82ab-519c-4be4-b532-799f9d92a113	09_02_22.tif	5.78374	2.71028		23f8d818-8593-415a-a56e-4dcc2dfd028d	09_02_22.tif	0.153676
c4551b33-902b-428b-aca4-43c40c1333e9	09_02_22.tif	1.40839	0.1125		9484f406-cf18-4149-b7c7-2751883b0107	09_02_22.tif	6.20736	2.45904		4fb71d18-13d2-4e56-a035-564bb6a8c39a	09_02_22.tif	0.251204
81390f87-b4e1-4617-a7d7-cb748e4ee8ba	09_02_22.tif	1.39988	0.1129		f4409597-3d08-44a4-a545-f19ebc00c604	09_02_22.tif	6.39557	1.98961		16df8c71-9fd2-4ce9-bee1-589bf5e2ec2e	09_02_22.tif	0.551098
983d5bd6-71bb-45e4-bef1-65c470aafe5e	09_02_22.tif	0.892585	0.066537		b0435309-676b-424b-8494-b5b71c0f8277	09_02_22.tif	5.8724	1.77724		21d26808-a5ec-4a56-b50f-b84e193915d5	09_02_22.tif	0.553066
4bb6f8cd-ed1b-42df-8b2d-d6dd4f441f3d	09_02_22.tif	0.569394	0.0961269		6fdc5eb4-8617-46e7-8bec-bacce131cd9c	09_02_22.tif	6.21865	2.2167		bdf35e6a-4adb-435b-a28b-d45cb0e68c73	09_02_22.tif	0.311619
d1a8740a-842e-46d5-8828-7109345e713c	09_02_22.tif	1.52005	0.100978		35043d9d-7a6a-4057-a707-276a5defce0d	09_02_22.tif	5.84972	2.75206		6b1740eb-d492-457c-b03a-d943ff411e17	09_02_22.tif	0.21176
db737fdf-4c27-44b7-b643-0e9492a69506	09_02_22.tif	0.819832	0.12618		f6a4a340-0cbc-4956-aad3-aaa8073fb0e7	09_02_22.tif	6.29251	2.9792		b72ad812-e4e6-48bd-ab1c-dd40a2dcb85d	09_02_22.tif	0.899717
6556660b-8eed-4181-aa40-b15b00d6b741	09_02_22.tif	1.14874	0.169668		6d6b9a0f-5ac2-4fa0-8757-af5dc4c925cd	09_02_22.tif	5.79871	2.38173		31a150f0-913d-4a2b-872d-abb6fecb53c5	09_02_22.tif	0.261952
90b15fae-eba5-4390-827e-ff7417a48541	09_02_22.tif	1.13416	0.122474		73bd5c1b-4965-42c9-835d-d96a973cfd0a	09_02_22.tif	6.03607	2.62849		03194ddf-b362-4fe8-94c3-0c13693904b8	09_02_22.tif	0.344488
f6f074f7-0f89-4ee7-bcdf-e3e0c88d92c6	09_02_22.tif	1.17441	0.498251		3b40c476-4a96-4779-9f35-bf22e03484d2	09_02_22.tif	5.91321	3.24341		977f8a02-7534-49fa-82a0-1b47356f7544	09_02_22.tif	0.233275
2d3b9a3b-00bd-4cb3-844d-13ab83e3ebeb	09_02_22.tif	1.36513	0.131985		ef2b8cde-dbc3-43bc-ac8d-0f4884ff87f7	09_02_22.tif	5.87748	1.91361		3bbbd0c6-8527-43c0-bd13-6f97072dd12d	09_02_22.tif	0.24184
dc28e4c2-2986-4ba9-99e4-40ac980c3d22	09_02_22.tif	0.469052	0.0775165		d67c31b5-2779-415a-89aa-bc2f08e1d2e7	09_02_22.tif	5.96193	2.40037		a8fb80d3-9bc2-40e3-b970-faecbb8fc8a6	09_02_22.tif	0.124725
c31cc83a-6907-41e8-a87f-b1daf893ff62	09_02_22.tif	1.44536	0.288654		8e645c73-7488-42ff-831a-010f16289f66	09_02_22.tif	6.42026	3.39087		fb04c259-dd4c-416a-af71-107988c41f7c	09_02_22.tif	1.18377
aa5907ff-5d9c-4949-a88a-cd980589e810	09_02_22.tif	1.39166	0.0935602		3a13df40-41f5-4adf-ab67-e977fbdcd07a	09_02_22.tif	5.908	1.39835		864cbae1-85ff-4e80-8736-a017c4be75e6	09_02_22.tif	0.574247
0279078f-4603-4dec-9524-8a109b91191b	09_02_22.tif	0.66939	0.121015		01a95f24-7200-4003-86da-0abaae97e513	09_02_22.tif	5.74215	2.81906		88b7c6c8-3a22-4d8b-a2eb-0f8cb5b1966e	09_02_22.tif	0.470927
6ecb82ab-519c-4be4-b532-799f9d92a113	09_02_22.tif	0.844868	0.181293		be806af0-f55d-4c96-a8ba-63e97e38f408	09_02_22.tif	5.80475	2.07341		3398768b-8644-4385-a4e1-c363b824ef1f	09_02_22.tif	0.115166
9484f406-cf18-4149-b7c7-2751883b0107	09_02_22.tif	1.22021	0.15562		5e6ab0a4-d51a-43cf-ace9-088518b2226c	09_02_22.tif	5.73826	1.85072		40d98980-9d77-408c-b073-7d4c03a62c83	09_02_22.tif	0.232784
f4409597-3d08-44a4-a545-f19ebc00c604	09_02_22.tif	1.61466	0.116099		024f2e89-904a-489c-84d4-358ca256a09c	09_02_22.tif	6.15912	2.66134		18a09253-e5dc-4520-b6c7-2e339d8bc832	09_02_22.tif	0.393087
b0435309-676b-424b-8494-b5b71c0f8277	09_02_22.tif	1.11929	0.0999011		e5c6c587-3463-4d43-84fa-35c71978f992	09_02_22.tif	6.18061	2.57478		25f27c62-048d-4f2b-a175-5053a0a1ff1a	09_02_22.tif	0.166587
6fdc5eb4-8617-46e7-8bec-bacce131cd9c	09_02_22.tif	1.26153	0.097476		ad4d59c8-2553-4579-9a95-ed7d12db3b1f	09_02_22.tif	6.39741	2.46072		c5ea7b1a-8433-4a1d-844e-10f4b6d4794b	09_02_22.tif	0.199123
d3cdbb4f-caa4-4fe5-b8ee-5f128d4b3ee2	09_02_22.tif	1.23983	1.62784		7cdc2330-b5fd-42ce-bb9e-b32cf0300bbf	09_02_22.tif	6.40792	1.76757		1fb2757a-c3d9-466b-9054-09f7055deb23	09_02_22.tif	0.131194
43465283-8df0-4a51-ad60-8ef96dab640e	09_02_22.tif	2.23057	0.121944		e8515196-d73b-4558-b311-2643b8c614f4	09_02_22.tif	6.16704	1.92592		885d7bcf-d3d6-4b96-92b3-5b0c38d57b42	09_02_22.tif	0.319155
35043d9d-7a6a-4057-a707-276a5defce0d	09_02_22.tif	1.49595	0.0832474		dfbd245a-572e-4b85-b3b6-12ecf70891de	09_02_22.tif	5.49189	2.12601		e90589fc-18d0-48fa-bee4-b6579ea394ff	09_02_22.tif	0.427499
f6a4a340-0cbc-4956-aad3-aaa8073fb0e7	09_02_22.tif	0.815002	0.164271		255b63f9-2170-4f9d-8407-daf0a4c7bb0d	09_02_22.tif	5.79283	2.25093		15053386-df5a-46b4-9c5a-955e5faaccb0	09_02_22.tif	0.162983
6d6b9a0f-5ac2-4fa0-8757-af5dc4c925cd	09_02_22.tif	1.49365	0.319155		3eafcbdd-b7ec-4afc-a00e-63cd3b14c80e	09_02_22.tif	6.01106	2.37117		732be4ba-7ad2-494f-a496-248bafbebabb	09_02_22.tif	0.157173
73bd5c1b-4965-42c9-835d-d96a973cfd0a	09_02_22.tif	0.992188	0.151729		a351d184-aa22-4b4f-8263-2174597cb199	09_02_22.tif	5.5869	2.27525		1cb58576-0dd9-47cf-9cbd-88ff10da09f8	09_02_22.tif	0.300768
3b40c476-4a96-4779-9f35-bf22e03484d2	09_02_22.tif	0.706287	0.0632268		364b083d-ceb2-4e1e-a256-921d327b7296	09_02_22.tif	6.06491	2.91758		748228cd-1e55-40da-814a-efa17b38e258	09_02_22.tif	0.280362
ef2b8cde-dbc3-43bc-ac8d-0f4884ff87f7	09_02_22.tif	1.15937	0.135535		dada950e-ed6e-4073-b03b-6bacb368d627	09_02_22.tif	6.08558	2.3442		c5424844-5caf-4961-86e2-f681480b0ee1	09_02_22.tif	0.170694
d67c31b5-2779-415a-89aa-bc2f08e1d2e7	09_02_22.tif	0.945832	0.182819		b6a7fa0e-8c15-44e4-8ea0-42a9fb048b27	09_02_22.tif	6.05594	2.84774		3683840b-067b-419c-8496-dd83ca3df6a0	09_02_22.tif	0.124857
8e645c73-7488-42ff-831a-010f16289f66	09_02_22.tif	0.66102	0.138814		6bb925c9-ffba-4735-aa64-3a00081173b0	09_02_22.tif	5.61358	1.38869		db66744c-29c0-4bcd-946a-c8adb64e19f3	09_02_22.tif	0.0984196
3a13df40-41f5-4adf-ab67-e977fbdcd07a	09_02_22.tif	0.913952	0.0787464		1db95054-20b3-47e5-87f2-e8ffec4ea783	09_02_22.tif	5.94798	1.93678		aae1e2b7-4330-4ea2-9a04-8dfc166cfa59	09_02_22.tif	0.135141
01a95f24-7200-4003-86da-0abaae97e513	09_02_22.tif	0.597507	0.127237		c3a56dab-ec5a-4895-a119-0dc448ebe215	09_02_22.tif	6.17665	2.86701		60ec4277-a8bb-4ad4-a872-f1bb5bd697b7	09_02_22.tif	0.0635029
be806af0-f55d-4c96-a8ba-63e97e38f408	09_02_22.tif	1.06963	0.0881416		5c4bb932-7e7b-442b-aa7a-8831b0cdac8d	09_02_22.tif	6.47201	2.49651		d8eda9b1-3d74-4b3b-8cf1-18cbd0c35875	09_02_22.tif	0.465504
5e6ab0a4-d51a-43cf-ace9-088518b2226c	09_02_22.tif	1.02389	0.117562		aa2028b7-069b-4d03-9c14-ea010e9671eb	09_02_22.tif	6.07138	1.9828		f83d74a2-b015-4e1b-a007-a6fc5fb07862	09_02_22.tif	0.951737
024f2e89-904a-489c-84d4-358ca256a09c	09_02_22.tif	1.0624	0.256044		24604eb7-1d0a-49e5-bdd3-0b6e723104d4	09_02_22.tif	6.24024	2.30728		2756aaa5-f938-428a-b6b3-31cf0cb5bafc	09_02_22.tif	0.148479
e5c6c587-3463-4d43-84fa-35c71978f992	09_02_22.tif	1.25846	0.137897		ddfa63d3-74fb-4a9c-a5a0-d1f7ec0afb62	09_02_22.tif	5.95029	2.39223		4e8d7974-ace6-40c6-9094-32c0a95a7e6e	09_02_22.tif	0.238053
ad4d59c8-2553-4579-9a95-ed7d12db3b1f	09_02_22.tif	1.2506	0.174918		b7ea5fa9-cf69-424d-98af-c91275fda353	09_02_22.tif	5.46603	1.39791		58488687-85b2-4c1e-b762-cc677600494a	09_02_22.tif	0.222557
7cdc2330-b5fd-42ce-bb9e-b32cf0300bbf	09_02_22.tif	1.28422	0.0781999		3289576b-c286-49c0-b731-6958440c8481	09_02_22.tif	5.59109	1.60497		3845324f-d3c6-4fbf-87fe-1de5f6c2c7d2	09_02_22.tif	0.173767
e8515196-d73b-4558-b311-2643b8c614f4	09_02_22.tif	1.51642	0.100439		6167aa16-9293-4869-b7ea-26aefb3a2061	09_02_22.tif	5.89414	2.7017		e2b76d71-bb31-4460-81f4-e1818283f848	09_02_22.tif	0.114767
dfbd245a-572e-4b85-b3b6-12ecf70891de	09_02_22.tif	0.657366	0.0630887		bae9f5e3-8161-419b-9d46-9118273c5f6d	09_02_22.tif	5.97443	2.25511		89a981c3-cc30-4191-9f9e-0ba405dc0e51	09_02_22.tif	0.469886
255b63f9-2170-4f9d-8407-daf0a4c7bb0d	09_02_22.tif	0.983021	0.100843		e50e730f-82a4-4cd5-a85d-827a96dad4a4	09_02_22.tif	6.12755	1.86707		bb25856b-efbd-4e18-8d20-6d1e2138fe56	09_02_22.tif	0.251446
3eafcbdd-b7ec-4afc-a00e-63cd3b14c80e	09_02_22.tif	1.09511	0.0861044		715be910-3873-4aba-9ec4-6b8f960f7ef5	09_02_22.tif	6.28401	2.00594		81b24b76-ac05-4225-886e-c999adae8962	09_02_22.tif	0.302407
a351d184-aa22-4b4f-8263-2174597cb199	09_02_22.tif	1.3336	0.0701145		bf1a9d1f-9abb-4664-bd00-0f84d44519b8	09_02_22.tif	6.02722	2.71099		d1cff798-a527-45f5-9686-a15d24c4b4e5	09_02_22.tif	0.191689
364b083d-ceb2-4e1e-a256-921d327b7296	09_02_22.tif	0.97944	0.142087		9496d5a6-1ab3-47a8-b866-1d55898d1dd7	09_02_22.tif	6.07046	2.17989		239c7a97-8ca9-429a-aca9-4735967a1a1c	09_02_22.tif	0.191057
dada950e-ed6e-4073-b03b-6bacb368d627	09_02_22.tif	1.20908	0.326077		579dd3fc-db44-48e8-8a01-88bfd77d5248	09_02_22.tif	6.1795	3.11582		48dab41b-379a-4afc-87d0-42c6afc0edad	09_02_22.tif	0.100305
b6a7fa0e-8c15-44e4-8ea0-42a9fb048b27	09_02_22.tif	1.24908	0.19333		0b366a27-39c4-43f7-8ff5-aa68bd9142e5	09_02_22.tif	6.56372	2.33571		6e5524d7-cdc0-444c-b78a-0c9a40df954c	09_02_22.tif	0.127633
6bb925c9-ffba-4735-aa64-3a00081173b0	09_02_22.tif	1.1956	0.0805212		c5f7bfed-a34c-4393-b576-6b39198576e3	09_02_22.tif	5.72181	2.20057		c6a138f2-4f67-4c58-9289-c4d42507d5e2	09_02_22.tif	0.083792
1db95054-20b3-47e5-87f2-e8ffec4ea783	09_02_22.tif	1.13297	0.0714881		aa96fa58-b953-4cac-9502-ba48446ea5d8	09_02_22.tif	5.74983	1.97391		95e58d88-852e-44b1-ac78-2a8b537e3698	09_02_22.tif	0.0735461
c3a56dab-ec5a-4895-a119-0dc448ebe215	09_02_22.tif	0.954792	0.213752		3769040e-4402-418e-87ec-b3d62d8a4270	09_02_22.tif	6.03006	1.78371		233a7d56-3f06-4761-bb7d-4f04e86db1f9	09_02_22.tif	0.141956
5c4bb932-7e7b-442b-aa7a-8831b0cdac8d	09_02_22.tif	1.07492	0.259905		c95d2603-ebd7-42d7-9112-01fdcbd9c2f0	09_02_22.tif	5.64052	2.05287		e0abd93c-1928-46e7-abd6-ad5aef6bf819	09_02_22.tif	0.266996
aa2028b7-069b-4d03-9c14-ea010e9671eb	09_02_22.tif	0.816968	0.245739		6a8ce8ce-6e86-421f-91f3-e0b69b8b9c34	09_02_22.tif	5.99398	2.55849		9f4e9319-ebf2-4648-a6db-ebde94eec6f2	09_02_22.tif	0.10165
24604eb7-1d0a-49e5-bdd3-0b6e723104d4	09_02_22.tif	1.00554	0.127237		97a48482-1dbb-4839-b186-93bfb6e8879b	09_02_22.tif	6.15768	1.66962		3fc9b7ea-eba7-4007-8b4a-d3f7b7ec7bdd	09_02_22.tif	0.237808
ddfa63d3-74fb-4a9c-a5a0-d1f7ec0afb62	09_02_22.tif	1.1846	0.101247		24e16abf-0e8c-47ed-83ae-824d89781797	09_02_22.tif	5.75866	1.61065		029f8ecc-46c2-4e7b-ba6c-5988aa2bcbf7	09_02_22.tif	0.151859
b7ea5fa9-cf69-424d-98af-c91275fda353	09_02_22.tif	1.13337	0.0897693		db09a337-66ce-491b-8dce-052bf66d6786	09_02_22.tif	5.7869	2.33308		9f86b06f-effa-4e48-93aa-6aeb5fd24be0	09_02_22.tif	0.157044
3289576b-c286-49c0-b731-6958440c8481	09_02_22.tif	1.44196	0.117429		ceb8c444-9f35-47c4-96b7-5a019d4e3bdb	09_02_22.tif	6.40311	1.71975		61be5757-a481-4e66-a69f-34d22cf483c1	09_02_22.tif	0.153157
6167aa16-9293-4869-b7ea-26aefb3a2061	09_02_22.tif	1.06185	0.205518		6fbcd207-bad7-4bb4-8810-19de56ef4809	09_02_22.tif	6.20136	2.48357		0b21b446-8687-47ae-a903-903f55a69dd8	09_02_22.tif	0.146264
bae9f5e3-8161-419b-9d46-9118273c5f6d	09_02_22.tif	1.21655	0.158983		b399d679-d775-4eaa-929d-0a97b166d2db	09_02_22.tif	6.22478	2.92231		eec54201-bab6-43bb-a8f0-b66f3515ab69	09_02_22.tif	0.202637
e50e730f-82a4-4cd5-a85d-827a96dad4a4	09_02_22.tif	1.23854	0.0786098		03fe03e4-342a-4f53-9d83-3773c9fe47a9	09_02_22.tif	6.22115	2.2898		a63f3de4-d055-487a-832a-db82ef13e7ce	09_02_22.tif	0.149129
715be910-3873-4aba-9ec4-6b8f960f7ef5	09_02_22.tif	1.63492	0.14952		17935e65-3bc8-49bd-8450-9ccb319a959c	09_02_22.tif	5.6154	3.13742		95a445ff-fb4a-4945-b696-bedaf3a23c9d	09_02_22.tif	0.158208
bf1a9d1f-9abb-4664-bd00-0f84d44519b8	09_02_22.tif	0.955387	0.199876		cd927227-3599-4505-a420-21adef91ae2e	09_02_22.tif	5.71167	2.33311		fb28f1f3-9339-4eeb-8eba-e3627af7ff7d	09_02_22.tif	0.584
9496d5a6-1ab3-47a8-b866-1d55898d1dd7	09_02_22.tif	0.902267	0.0994972		e56ea879-cd4a-4f9e-aefb-4c4bfad969b8	09_02_22.tif	5.98667	1.70106		ab6d36b7-8af7-4180-965b-c647105d7803	09_02_22.tif	0.243425
579dd3fc-db44-48e8-8a01-88bfd77d5248	09_02_22.tif	0.718	0.256286		fac27fb9-8f40-4a4e-a4fa-63546346e552	09_02_22.tif	5.99483	1.88425		9440772a-2cf8-44f9-853c-4904f45c9553	09_02_22.tif	0.32112
0b366a27-39c4-43f7-8ff5-aa68bd9142e5	09_02_22.tif	1.30731	0.570366		55b43335-42c1-4ecd-8079-de7f843d1fb9	09_02_22.tif	5.74278	1.32613		91e4fac7-a1e9-4db7-83a0-5ead4479e15c	09_02_22.tif	0.132379
c5f7bfed-a34c-4393-b576-6b39198576e3	09_02_22.tif	1.03998	0.0641931		60b04b17-f518-4ce7-9769-9df7abf9a0cf	09_02_22.tif	5.94985	2.1243		21413dbd-5988-4cde-98b6-678c5826d164	09_02_22.tif	0.166844
5ba39d57-5c48-4f4d-9cba-e21d88f9008d	09_02_22.tif	1.07875	0.847997		f44cb835-2e8e-44fe-915e-36283f861435	09_02_22.tif	5.87779	2.29663		1979f733-1e1a-4263-b563-e664e6d623ab	09_02_22.tif	0.133432
aa96fa58-b953-4cac-9502-ba48446ea5d8	09_02_22.tif	1.37089	0.0869196		8056e03c-7c8d-4dd9-aa3f-279ebdd4f217	09_02_22.tif	5.77723	1.85675		5f41377e-dfbb-4eab-9a24-d884a0f03670	09_02_22.tif	0.0812033
3769040e-4402-418e-87ec-b3d62d8a4270	09_02_22.tif	1.13508	0.143002		7009d27d-8c46-40f5-8899-b4b07ba8748a	09_02_22.tif	6.22599	2.51374		f3093181-0381-446d-8039-e227625be557	09_02_22.tif	0.164014
c95d2603-ebd7-42d7-9112-01fdcbd9c2f0	09_02_22.tif	1.19005	0.0781999		b81d0033-9b5c-4868-8e1f-7d403b6c6450	09_02_22.tif	6.53297	2.68349		24bfff62-d13a-4890-80fc-6398d277154c	09_02_22.tif	0.0762854
6a8ce8ce-6e86-421f-91f3-e0b69b8b9c34	09_02_22.tif	1.3634	0.219091		87244c24-0e64-42aa-9108-09c27137a8d9	09_02_22.tif	6.48517	2.2302		98f17369-cbf5-418f-bced-f59437e437b2	09_02_22.tif	0.0791562
97a48482-1dbb-4839-b186-93bfb6e8879b	09_02_22.tif	1.20163	0.143655		b6daa32c-445d-4709-88c4-d04f6b7bb6c0	09_02_22.tif	5.96637	2.23824		389e1b3e-8d00-446b-a16b-bd0ddd2bbd33	09_02_22.tif	0.102591
24e16abf-0e8c-47ed-83ae-824d89781797	09_02_22.tif	1.39813	0.101919		0bbc2be7-168c-470d-9011-be181d40067f	09_02_22.tif	6.01605	1.89751		7ec28a2a-c013-4806-9778-4d4e06d25067	09_02_22.tif	0.158725
db09a337-66ce-491b-8dce-052bf66d6786	09_02_22.tif	1.10118	0.0850167		8b06786d-48ed-47ad-8a10-a57a970c87c3	09_02_22.tif	5.77384	2.0018		5487ad49-ee3d-4250-ab71-756e7c917c3b	09_02_22.tif	0.102591
ceb8c444-9f35-47c4-96b7-5a019d4e3bdb	09_02_22.tif	1.54567	0.101919		17d1f5aa-c6e3-493b-a7e4-66b338df4e4f	09_02_22.tif	6.04528	2.41072		61fe029b-bf27-4dec-a857-c2f09d7fce34	09_02_22.tif	0.163628
6fbcd207-bad7-4bb4-8810-19de56ef4809	09_02_22.tif	1.25538	0.243791		cae52a47-85f0-4f74-b9a5-7d04fbcf4152	09_02_22.tif	6.45786	3.52657		50bef60e-e7ea-4fcf-85b5-a562b474f961	09_02_22.tif	0.120219
b399d679-d775-4eaa-929d-0a97b166d2db	09_02_22.tif	1.13363	0.179638		0c58e36a-d4be-4266-91f6-3dfc8fe91caa	09_02_22.tif	5.91484	2.29584		08b9c097-da58-4264-939e-2780241e9234	09_02_22.tif	0.131721
03fe03e4-342a-4f53-9d83-3773c9fe47a9	09_02_22.tif	1.0418	0.15069		22fff902-289d-484a-b629-175066e11d08	09_02_22.tif	6.29715	1.94572		444fd564-dd1f-480f-b45a-1245a7db5eea	09_02_22.tif	0.128953
17935e65-3bc8-49bd-8450-9ccb319a959c	09_02_22.tif	0.767146	0.102188		44b0091c-d62b-43d2-a3b8-cb8c62321af6	09_02_22.tif	6.42797	1.83176		ca062a2d-ad1c-49fe-b4df-ce97be26c3c4	09_02_22.tif	0.169027
cd927227-3599-4505-a420-21adef91ae2e	09_02_22.tif	0.573181	0.0724489		73462362-783a-4538-a994-fe9d651df9ff	09_02_22.tif	5.94701	2.93414		a250b8de-ac6b-4aa7-a62b-8dfef0c1ada2	09_02_22.tif	0.138421
e56ea879-cd4a-4f9e-aefb-4c4bfad969b8	09_02_22.tif	1.29143	0.0783366		8d1b6a5b-7051-4967-b727-2b05e8ec5454	09_02_22.tif	6.11789	2.88809		389865aa-277b-4101-9dc8-8245fe266c61	09_02_22.tif	0.505383
fac27fb9-8f40-4a4e-a4fa-63546346e552	09_02_22.tif	0.941181	0.0932897		057600d1-26a5-42ee-a611-7d62aa5970c9	09_02_22.tif	5.84968	2.65702		970e66ee-4c1e-43a2-8d2b-56cc849f0421	09_02_22.tif	0.191436
55b43335-42c1-4ecd-8079-de7f843d1fb9	09_02_22.tif	0.986156	0.0583858		6967a67c-24b3-489a-b7cf-df8dfb43444a	09_02_22.tif	5.67261	2.30696		2288eb28-e6fe-476f-8306-0e80e9247c31	09_02_22.tif	0.291132
60b04b17-f518-4ce7-9769-9df7abf9a0cf	09_02_22.tif	1.13054	0.0771062		bb24043c-f472-4d78-a224-657d3a2235fb	09_02_22.tif	6.09102	1.63687		42bcb1df-1b5a-4f8c-a724-a8f365b7fc8c	09_02_22.tif	0.207518
f44cb835-2e8e-44fe-915e-36283f861435	09_02_22.tif	1.31208	0.0681893		154e3d21-d02f-4663-a1a2-3a412e5c3f9d	09_02_22.tif	5.76922	1.64353		0194582f-4685-4511-b06e-2b5004e0c2dd	09_02_22.tif	0.179638
8056e03c-7c8d-4dd9-aa3f-279ebdd4f217	09_02_22.tif	1.67906	0.0766959		718c98e1-5731-4db6-9f88-89faa4147c0e	09_02_22.tif	6.12714	1.87078		edb08ec0-1ad6-4c78-84dc-9c7174d6f534	09_02_22.tif	0.188021
7009d27d-8c46-40f5-8899-b4b07ba8748a	09_02_22.tif	1.06736	0.275126		7b18cbd5-2154-40b1-b893-7d2edb30b586	09_02_22.tif	6.10638	2.01646		8b20cec4-4ba1-4a30-ad0f-8220feb99835	09_02_22.tif	0.287472
b81d0033-9b5c-4868-8e1f-7d403b6c6450	09_02_22.tif	0.935761	0.48419		7ced70a9-28cd-4723-a626-8628c1d6588c	09_02_22.tif	6.07433	3.23645		ba3f8242-4d68-4293-aa62-5d36ef098dcb	09_02_22.tif	0.185232
87244c24-0e64-42aa-9108-09c27137a8d9	09_02_22.tif	1.3769	0.142871		374113ba-c87e-4b4e-89fc-383e5b98f799	09_02_22.tif	5.89621	2.13494		8b695523-0079-44d1-880c-5d3365219b3f	09_02_22.tif	0.103531
b6daa32c-445d-4709-88c4-d04f6b7bb6c0	09_02_22.tif	1.07156	0.11929		dfba0bb4-e10e-44f7-8611-98adc1ec9f7a	09_02_22.tif	5.5388	2.40264		4c85408b-a661-48ad-b7f5-10c1ccf9f710	09_02_22.tif	0.116232
0bbc2be7-168c-470d-9011-be181d40067f	09_02_22.tif	0.990592	0.100978		e91df0f1-a3cb-4143-bd35-72b5f7c5ad1c	09_02_22.tif	5.71502	1.20201		7b1d0dc2-c36d-470b-8a8a-8fa2710ac9e5	09_02_22.tif	0.155102
8b06786d-48ed-47ad-8a10-a57a970c87c3	09_02_22.tif	1.3764	0.0935602		45901166-17d2-4991-a1ed-87e0859f9776	09_02_22.tif	6.04193	2.50604		cf35de64-5c84-4a8f-adc4-846bc77689a5	09_02_22.tif	0.115433
17d1f5aa-c6e3-493b-a7e4-66b338df4e4f	09_02_22.tif	1.14757	0.305562		bd9c5bd8-692e-47dd-882a-c4fe4a9b24bd	09_02_22.tif	5.94423	2.2909		208fad1a-e938-42eb-99e6-a365380a12c8	09_02_22.tif	0.219339
cae52a47-85f0-4f74-b9a5-7d04fbcf4152	09_02_22.tif	0.585539	0.15069		42c3bbbe-d1e4-425d-8ad9-4e5147729810	09_02_22.tif	5.86295	2.20824		482c6e4a-70cb-4361-a1b6-5d28c8136e1e	09_02_22.tif	0.132906
0c58e36a-d4be-4266-91f6-3dfc8fe91caa	09_02_22.tif	1.13639	0.145351		d6fc3240-b444-403d-99ee-2a61031dbd38	09_02_22.tif	5.56525	1.94355		1623d347-b143-45a8-9fac-a5cb9fcaf1be	09_02_22.tif	0.158078
22fff902-289d-484a-b629-175066e11d08	09_02_22.tif	1.24616	0.147697		2ee59c2b-b31e-4e34-9340-8b4185d69ca8	09_02_22.tif	5.86482	1.89763		f4650dd4-5753-4f60-b273-301618fa4b43	09_02_22.tif	0.0848807
44b0091c-d62b-43d2-a3b8-cb8c62321af6	09_02_22.tif	1.37751	0.243182		e42b7498-663b-4602-85bf-2500d07c17ea	09_02_22.tif	5.51394	1.76914		a05876b7-0907-4f69-a73e-f612402c4135	09_02_22.tif	0.103397
73462362-783a-4538-a994-fe9d651df9ff	09_02_22.tif	0.734309	0.214498		52634f28-4fb0-4c68-ba27-a1ba0e7fad89	09_02_22.tif	6.24517	2.80302		e6ca7153-f6cf-4c5d-9332-e1c9dab31668	09_02_22.tif	0.0461418
8d1b6a5b-7051-4967-b727-2b05e8ec5454	09_02_22.tif	0.716069	0.179511		23c8098d-161d-489c-8357-68860cef820e	09_02_22.tif	5.60643	2.53426		a39e98e5-ad34-4af3-bc79-0a56d0a64b02	09_02_22.tif	0.132248
057600d1-26a5-42ee-a611-7d62aa5970c9	09_02_22.tif	0.866156	0.0809305		5ee4d8d1-3663-4fde-81b8-8d64a0c76b2f	09_02_22.tif	5.90467	2.08488		988def13-39f8-413b-bde2-ffa92e2e290f	09_02_22.tif	0.190552
6967a67c-24b3-489a-b7cf-df8dfb43444a	09_02_22.tif	0.802896	0.183328		b1867de4-66aa-433c-b2a4-985d56f57bed	09_02_22.tif	6.02818	2.64729		1ecc281c-76ae-4a0c-bed3-48fae931b01a	09_02_22.tif	0.121413
bb24043c-f472-4d78-a224-657d3a2235fb	09_02_22.tif	1.29608	0.0938306		50ad3b6a-4342-497c-97f9-49d8f5c35566	09_02_22.tif	5.6255	1.91671		350824fa-2239-4d30-b174-018f076f0f6d	09_02_22.tif	0.0399806
154e3d21-d02f-4663-a1a2-3a412e5c3f9d	09_02_22.tif	0.965914	0.0568609		3efc2293-9660-407c-9c85-ba35de0cf0ea	09_02_22.tif	6.13655	1.80843		337dc0eb-36c2-44ac-ba84-9563348fa856	09_02_22.tif	0.0558898
718c98e1-5731-4db6-9f88-89faa4147c0e	09_02_22.tif	1.22577	0.119954		94d45588-b6ed-4f83-b9ee-85acdd7dac74	09_02_22.tif	6.34175	2.87886		8c3cfd11-297f-440d-99de-e706d0e48ed6	09_02_22.tif	0.180403
7b18cbd5-2154-40b1-b893-7d2edb30b586	09_02_22.tif	1.19049	0.373398		ac2021b0-9e33-4df5-a445-ff548acbf286	09_02_22.tif	6.205	2.66801		11b3c19a-952c-4bcc-9e71-232bcfbcaedc	09_02_22.tif	0.508226
7ced70a9-28cd-4723-a626-8628c1d6588c	09_02_22.tif	1.32325	0.235237		f7af10ed-9499-4c37-8aeb-b26e2b3497d6	09_02_22.tif	6.84138	1.85467		73f1a7b9-e3c9-49b7-809c-56f48584af0c	09_02_22.tif	0.497638
374113ba-c87e-4b4e-89fc-383e5b98f799	09_02_22.tif	1.48125	0.100978		cf38f314-4ea8-45f5-8f69-06f7cb368299	09_02_22.tif	6.04922	1.88025		93dc37aa-5a03-438e-ae1d-015747417ee0	09_02_22.tif	0.214374
dfba0bb4-e10e-44f7-8611-98adc1ec9f7a	09_02_22.tif	0.507008	0.0278618		49905e71-7ca7-4f7c-bdef-5f0a9d652b39	09_02_22.tif	5.99762	2.55358		2a3f4b2c-bb52-491a-a6e5-ac31658af359	09_02_22.tif	0.0617071
e91df0f1-a3cb-4143-bd35-72b5f7c5ad1c	09_02_22.tif	1.33674	0.297954		8f96b966-bbcc-4453-93f0-a5b2f51b4754	09_02_22.tif	5.49444	1.22101		98c7b54c-f706-4a78-935d-1c12f3b6990b	09_02_22.tif	0.119157
45901166-17d2-4991-a1ed-87e0859f9776	09_02_22.tif	0.946581	0.383386		674af0db-a98b-4b7a-a5a6-45c7e51747d9	09_02_22.tif	6.12807	1.96495		bf622169-a070-4385-a62c-574e4249776b	09_02_22.tif	0.423094
bd9c5bd8-692e-47dd-882a-c4fe4a9b24bd	09_02_22.tif	0.91104	0.10742		9fa4ba6f-e481-493e-a522-09b80f33b3b3	09_02_22.tif	5.89979	1.4499		b5a15e7a-b8d1-40c6-88da-482bba73739b	09_02_22.tif	0.170694
42c3bbbe-d1e4-425d-8ad9-4e5147729810	09_02_22.tif	0.964436	0.257976		91f53e49-feab-4348-ba6b-310ba2a6ddb1	09_02_22.tif	6.17747	1.43776		0612a9f4-a1b3-4c74-a8b5-0e0393c11d92	09_02_22.tif	0.156138
d6fc3240-b444-403d-99ee-2a61031dbd38	09_02_22.tif	1.2447	0.0668125		81567297-6e23-4118-b9b1-1f20e168dc31	09_02_22.tif	6.25152	2.13106		804510c8-6fee-4dbb-8e3e-1ee8101b1e4d	09_02_22.tif	0.170566
2ee59c2b-b31e-4e34-9340-8b4185d69ca8	09_02_22.tif	1.01378	0.0905825		59e010f2-d5e8-4db5-be11-3cd29548c355	09_02_22.tif	5.75132	2.7479		4ddd2278-c182-49d1-bde4-eae399d98dc0	09_02_22.tif	0.172999
e42b7498-663b-4602-85bf-2500d07c17ea	09_02_22.tif	1.39665	0.153287		f563a1ac-d047-485e-8d8b-211ae5ea294b	09_02_22.tif	5.32054	1.8965		07970927-7a99-468e-9a7e-9295154b174e	09_02_22.tif	0.244522
52634f28-4fb0-4c68-ba27-a1ba0e7fad89	09_02_22.tif	1.06302	0.149389		ac40f849-cf87-4803-b1d4-79e5cd1cb1f1	09_02_22.tif	5.34938	2.99175		75fdd50e-e7ed-47d7-b687-c60abab6c509	09_02_22.tif	0.310107
23c8098d-161d-489c-8357-68860cef820e	09_02_22.tif	0.907814	0.0745054		3877fc0f-329b-44c7-ae78-b519ad717cfb	09_02_22.tif	5.91437	2.3315		3be2a493-12c4-460c-9921-1e89b134e33e	09_02_22.tif	0.147307
5ee4d8d1-3663-4fde-81b8-8d64a0c76b2f	09_02_22.tif	1.01192	0.0982848		080f6c3a-14c6-46cd-8405-e4610bfcb0fc	09_02_22.tif	6.08082	1.89251		6cf4d929-8f52-4de8-b52f-a2a9fb496852	09_02_22.tif	0.15562
b1867de4-66aa-433c-b2a4-985d56f57bed	09_02_22.tif	0.958731	0.146264		ae774f61-0a52-43dc-8096-b5fe273f6063	09_02_22.tif	5.38879	1.33125		540660be-76bd-4f77-ae34-dd7deb2a658e	09_02_22.tif	0.318346
50ad3b6a-4342-497c-97f9-49d8f5c35566	09_02_22.tif	0.950916	0.0764223		acdff8e4-7449-456e-a1b5-be6f2bbbece0	09_02_22.tif	5.94314	1.93304		70a1f819-c3bd-49ca-927d-b7f2b8a17754	09_02_22.tif	0.160275
3efc2293-9660-407c-9c85-ba35de0cf0ea	09_02_22.tif	1.04369	0.13606		56671c5c-74a3-4054-ac3e-095b990dcaba	09_02_22.tif	5.87995	2.63236		8e77405b-29de-430e-a9aa-b12999e0e1c5	09_02_22.tif	0.166844
94d45588-b6ed-4f83-b9ee-85acdd7dac74	09_02_22.tif	0.904657	0.10165		7ec72adf-f619-4718-8a2f-70d958dd0e0f	09_02_22.tif	6.0964	1.97346		7f725373-43e7-49da-9df8-d1af52fe67e8	09_02_22.tif	0.179001
ac2021b0-9e33-4df5-a445-ff548acbf286	09_02_22.tif	1.03372	0.190299		72c8435c-5e7c-4311-893d-42dbab41edb0	09_02_22.tif	6.09505	2.0643		05216c23-7ab0-4559-93da-3007e7513928	09_02_22.tif	0.234379
f7af10ed-9499-4c37-8aeb-b26e2b3497d6	09_02_22.tif	1.18517	0.138552		1fae3b16-03c8-410f-8fc8-10e97f8f388e	09_02_22.tif	6.20914	2.12194		886b1f17-280c-4bec-b4f3-a67721f6ce22	09_02_22.tif	0.274769
cf38f314-4ea8-45f5-8f69-06f7cb368299	09_02_22.tif	1.18929	0.0947766		562cb06a-0a9f-43c8-b6b9-2ff39f795aad	09_02_22.tif	5.76957	1.66585		0ba07710-919f-44e7-b166-93d08cb4c1dd	09_02_22.tif	0.172488
49905e71-7ca7-4f7c-bdef-5f0a9d652b39	09_02_22.tif	1.0314	0.165558		5dc7c5fe-8fb3-4ba2-a998-77e7ac9f6534	09_02_22.tif	6.16573	2.38488		af691027-89ed-4859-9bd3-30967c62c86a	09_02_22.tif	0.225152
8f96b966-bbcc-4453-93f0-a5b2f51b4754	09_02_22.tif	1.08855	0.0949116		eb0f8ad1-b9b4-426b-846c-0df004119085	09_02_22.tif	6.13354	2.47667		97be0660-5e5c-4ca8-8d27-c2c5832b1cd1	09_02_22.tif	0.194591
674af0db-a98b-4b7a-a5a6-45c7e51747d9	09_02_22.tif	1.42013	0.091666		b628c706-80ec-499a-9c31-7ca3be666fef	09_02_22.tif	5.89818	2.18622		f2c657fa-6bfc-4edf-adf6-70624b6a13a7	09_02_22.tif	0.167872
9fa4ba6f-e481-493e-a522-09b80f33b3b3	09_02_22.tif	1.54878	0.0504669		ca1eadc8-533f-4f8b-a2d2-4ca9cfabe45c	09_02_22.tif	5.6963	2.27468		24e2cf75-41c6-49a9-b092-bd81e600ec2a	09_02_22.tif	0.130536
91f53e49-feab-4348-ba6b-310ba2a6ddb1	09_02_22.tif	1.28345	0.0762854		c5d6b452-1ca0-47d5-85b1-3adf2fd21d7c	09_02_22.tif	5.92979	3.10254		5aacf4f8-f9ee-436d-9792-219df8edcad8	09_02_22.tif	0.186881
81567297-6e23-4118-b9b1-1f20e168dc31	09_02_22.tif	1.10842	0.129876		119df747-0206-4ac0-8ead-7e2f2f618714	09_02_22.tif	6.5461	3.43628		6d66e727-fc0f-4bc7-8544-d61bf5dde91d	09_02_22.tif	0.049352
59e010f2-d5e8-4db5-be11-3cd29548c355	09_02_22.tif	0.829525	0.101785		a4867c18-0782-4822-a7ef-b87c177962d9	09_02_22.tif	5.68043	2.25843		2b10fcb2-711f-4de2-89e5-f1eff1a999ea	09_02_22.tif	0.122209
f563a1ac-d047-485e-8d8b-211ae5ea294b	09_02_22.tif	0.777956	0.059909		1f8b7696-1d31-4156-9e18-27497877b963	09_02_22.tif	5.40013	2.16758		b98df232-12d9-49dc-91c5-09970ff9c9e9	09_02_22.tif	0.181166
ac40f849-cf87-4803-b1d4-79e5cd1cb1f1	09_02_22.tif	0.387473	0.0247452		d749f310-e650-4045-8ff1-406b3f946e45	09_02_22.tif	6.04712	2.88536		5295db1d-ee21-4e94-a8c2-28e4dfb9f5bb	09_02_22.tif	0.159758
3877fc0f-329b-44c7-ae78-b519ad717cfb	09_02_22.tif	0.794853	0.140386		64059741-3455-415e-90f0-f4e31e51d654	09_02_22.tif	5.61669	1.28954		86a2aa62-6cf5-4721-a1a5-ef3df06a1344	09_02_22.tif	0.156008
080f6c3a-14c6-46cd-8405-e4610bfcb0fc	09_02_22.tif	0.831148	0.425674		f84b4308-3f82-4aa4-a784-c3aee13cb97a	09_02_22.tif	6.12582	2.13429		6f84d3d0-df9b-450c-9fe1-aea747c793ed	09_02_22.tif	0.158337
ae774f61-0a52-43dc-8096-b5fe273f6063	09_02_22.tif	0.801986	0.0697022		7de78c2c-cd02-4e35-8a81-35c1260f8fe6	09_02_22.tif	5.70903	2.40958		54a67701-679b-40c4-857f-745f2d5b3401	09_02_22.tif	0.631244
acdff8e4-7449-456e-a1b5-be6f2bbbece0	09_02_22.tif	1.05249	0.0900404		572e701d-066c-4292-b35d-9409a0efcc88	09_02_22.tif	6.34471	2.27011		f3ee778d-6374-448f-bce2-1f9ad7649a2c	09_02_22.tif	0.243182
56671c5c-74a3-4054-ac3e-095b990dcaba	09_02_22.tif	1.02609	0.125651		708e0054-1733-4c8d-b1fc-cd6b9889da4f	09_02_22.tif	5.95665	1.91987		5009f067-0798-442d-91cd-70e076675cbf	09_02_22.tif	0.444773
7ec72adf-f619-4718-8a2f-70d958dd0e0f	09_02_22.tif	1.35152	0.0886844		fc539c43-6ee8-4cef-9f11-9802790151e5	09_02_22.tif	6.20221	2.01696		dc83a6a4-a22e-41d0-93dd-62431bb304e1	09_02_22.tif	0.128293
72c8435c-5e7c-4311-893d-42dbab41edb0	09_02_22.tif	1.23174	0.0949116		e56359d5-2c2f-4839-b43b-0c9d19e389d8	09_02_22.tif	5.83676	2.73216		ff770257-5604-4ba4-a0c3-399ad694bcee	09_02_22.tif	0.2587
1fae3b16-03c8-410f-8fc8-10e97f8f388e	09_02_22.tif	1.31667	0.0892269		bb6337d4-5b96-42ef-8774-77c8a4df04ec	09_02_22.tif	5.70972	1.95814		676bf804-bdfb-4c99-8f90-a169d978512b	09_02_22.tif	0.171079
562cb06a-0a9f-43c8-b6b9-2ff39f795aad	09_02_22.tif	1.32181	0.108759		84435b4d-0623-4d4b-937a-ea0105f7e589	09_02_22.tif	5.81522	2.26448		7c5eaf21-8cec-4063-9d90-3fb8b21e6a5e	09_02_22.tif	0.253747
5dc7c5fe-8fb3-4ba2-a998-77e7ac9f6534	09_02_22.tif	1.14365	0.119688		66fa1764-0c96-403d-a1db-eb5e96e64a94	09_02_22.tif	6.03691	1.88526		22876c82-bd7c-436b-8c3f-42f034c86c09	09_02_22.tif	0.145221
eb0f8ad1-b9b4-426b-846c-0df004119085	09_02_22.tif	1.22749	0.138159		49c67e46-4153-4ee2-a58b-2aa23713f49b	09_02_22.tif	5.95182	1.98419		8468cb7c-f788-46e9-a280-086a274555ec	09_02_22.tif	0.161436
b628c706-80ec-499a-9c31-7ca3be666fef	09_02_22.tif	0.997329	0.0989585		1b6f66e5-7efe-4e22-acba-26e42e2119d3	09_02_22.tif	5.57446	2.11696		62d34781-e240-493c-bb71-ef1bdaef2af8	09_02_22.tif	0.148739
ca1eadc8-533f-4f8b-a2d2-4ca9cfabe45c	09_02_22.tif	0.939076	0.0976108		3a65c816-14b1-4772-946a-8b15265ccdf9	09_02_22.tif	5.79341	1.91219		56771fce-9e05-4281-9e15-9e3d79fe4c0d	09_02_22.tif	0.154842
c5d6b452-1ca0-47d5-85b1-3adf2fd21d7c	09_02_22.tif	1.03668	0.451646		7850bbb7-ab87-4f57-865b-fa6dc79cb4c3	09_02_22.tif	6.06807	2.50045		52d41b65-4f41-47cd-91c2-d1e621dd375f	09_02_22.tif	0.26111
119df747-0206-4ac0-8ead-7e2f2f618714	09_02_22.tif	0.434562	0.081885		a764368f-35f5-40ac-a385-4af319abb36a	09_02_22.tif	5.79731	2.20958		5efe0a8a-49ff-4f14-ab49-618657501527	09_02_22.tif	0.207643
a4867c18-0782-4822-a7ef-b87c177962d9	09_02_22.tif	1.39819	0.0652966		2f73519a-41c8-4963-a2d7-628d9f2cecb2	09_02_22.tif	6.01717	2.07963		edb4a76b-3519-4256-97d7-069f6910a764	09_02_22.tif	0.0480967
1f8b7696-1d31-4156-9e18-27497877b963	09_02_22.tif	0.774165	0.0497702		93beb60d-653d-4c0c-8fe3-043243da8cc4	09_02_22.tif	5.05437	0.018919		93429106-0035-4633-baa1-77da84793262	09_02_22.tif	0.131853
d749f310-e650-4045-8ff1-406b3f946e45	09_02_22.tif	0.847035	0.145612		92084f1d-a0fc-4595-a94f-95e0e91d4f61	09_02_22.tif	5.84925	2.1045		aeee1092-4828-49e1-a8d3-98761598fd4f	09_02_22.tif	0.191184
64059741-3455-415e-90f0-f4e31e51d654	09_02_22.tif	1.29372	0.0692897		7543d35c-9bc8-4744-bf72-9bb213987b60	09_02_22.tif	5.97963	2.35414		465ad211-ab77-4f51-916a-3b95a50e96ba	09_02_22.tif	0.268434
f84b4308-3f82-4aa4-a784-c3aee13cb97a	09_02_22.tif	1.23291	0.237197		ac84bf89-9fde-4bb3-8151-4bd3aebada27	09_02_22.tif	5.60804	2.08902		19edc702-b623-42ee-9074-2ac89d7f8a82	09_02_22.tif	0.14483
7de78c2c-cd02-4e35-8a81-35c1260f8fe6	09_02_22.tif	0.806283	0.0880059		4be119f3-b99d-4672-a8f6-f00bf95e5bf1	09_02_22.tif	5.95666	1.99375		37f369ea-17d5-4841-9eab-09c4c126223e	09_02_22.tif	0.0468403
572e701d-066c-4292-b35d-9409a0efcc88	09_02_22.tif	1.31528	0.135798		d6364b4b-9279-4884-b5e3-80daa406fac2	09_02_22.tif	5.95138	2.10852		ae6ef50e-e4ec-4975-bfb2-f1db5aab3e99	09_02_22.tif	0.24987
708e0054-1733-4c8d-b1fc-cd6b9889da4f	09_02_22.tif	1.17485	0.0831112		e410f9cb-972a-413d-b39f-d44f9a18d372	09_02_22.tif	6.46748	2.40111		6b653444-b39e-4c2d-bdaf-2014f004d876	09_02_22.tif	0.206268
fc539c43-6ee8-4cef-9f11-9802790151e5	09_02_22.tif	1.51369	0.0959919		a04bfe88-0e35-4bef-b4f1-4b31a85226c3	09_02_22.tif	6.22851	2.12118		c603a63c-753d-48b5-8fd9-913976cfaf7e	09_02_22.tif	0.0536674
e56359d5-2c2f-4839-b43b-0c9d19e389d8	09_02_22.tif	0.733354	0.0366088		7ec6a026-6cb0-4cf2-82a1-a07dd9113978	09_02_22.tif	5.6152	1.9614		16775d66-a6d2-46aa-b961-916e1c51f265	09_02_22.tif	0.302641
bb6337d4-5b96-42ef-8774-77c8a4df04ec	09_02_22.tif	1.08291	0.102188		5cac9fad-4a33-4edd-9825-e7ea4e372e19	09_02_22.tif	6.08336	2.26748		8c901762-5515-4d7c-90f1-851bd4e6c3d9	09_02_22.tif	0.118626
84435b4d-0623-4d4b-937a-ea0105f7e589	09_02_22.tif	0.714136	0.0786098		5fd84d60-120e-48f2-a9a6-2a63e68ac5e2	09_02_22.tif	6.27233	2.03921		57cd1851-d8a7-4701-8945-c53211083bf0	09_02_22.tif	0.224411
66fa1764-0c96-403d-a1db-eb5e96e64a94	09_02_22.tif	1.56047	0.110898		701784b6-ac9c-477d-92d2-d5819ac7017b	09_02_22.tif	5.52076	2.39723		52b6a178-1985-4b38-a965-7a342c5f74cb	09_02_22.tif	0.265317
49c67e46-4153-4ee2-a58b-2aa23713f49b	09_02_22.tif	0.75634	0.278342		a1550bf2-8279-4a8d-99b7-e664cd6d2a2f	09_02_22.tif	6.06805	2.06412		076bba9f-f3e0-4a9d-b022-5e4de98fa5ab	09_02_22.tif	0.335483
1b6f66e5-7efe-4e22-acba-26e42e2119d3	09_02_22.tif	0.581014	0.0810669		3bbf5fa7-b3a9-4bce-aeb9-7a17f80462e0	09_02_22.tif	5.73653	2.22577		9aa89da2-9302-4cb5-96e8-caaa59c7871b	09_02_22.tif	0.111298
3a65c816-14b1-4772-946a-8b15265ccdf9	09_02_22.tif	1.39276	0.0851527		10297dbb-6b2d-4df0-9688-834e670a12a1	09_02_22.tif	5.74604	1.81036		40194ee6-bb4f-41a9-af08-917edcef5794	09_02_22.tif	0.122341
7850bbb7-ab87-4f57-865b-fa6dc79cb4c3	09_02_22.tif	0.96266	0.0695647		b5a12900-0e6a-4561-bafd-1e88c547ac79	09_02_22.tif	5.91429	1.77184		89f2d326-1bd4-4359-b4bd-caf207f3d6bd	09_02_22.tif	0.316146
a764368f-35f5-40ac-a385-4af319abb36a	09_02_22.tif	0.72718	0.146525		5e14e48f-84d5-404c-b74d-82c967f5cf1f	09_02_22.tif	5.65052	1.17919		af4a3ca8-363d-4c6b-8a6c-7ac90dc571a2	09_02_22.tif	0.157561
2f73519a-41c8-4963-a2d7-628d9f2cecb2	09_02_22.tif	1.27381	0.0953168		c5b7ee25-0d8f-44f2-a86a-348f632d10cc	09_02_22.tif	5.99437	1.08454		5cdd2211-6153-4f86-b89a-b7c0605f0d76	09_02_22.tif	0.440208
93beb60d-653d-4c0c-8fe3-043243da8cc4	09_02_22.tif	0.292546	0.00345832		e4fb38a2-b999-47fb-891f-c5d6f4e41c43	09_02_22.tif	5.66199	2.31525		ea36d279-c133-4f3f-b2c1-cdc01c123597	09_02_22.tif	0.175812
92084f1d-a0fc-4595-a94f-95e0e91d4f61	09_02_22.tif	1.00058	0.0966667		3244f260-ff8e-44d4-9720-117c3d15fd8c	09_02_22.tif	6.10553	1.54028		ee100d8a-7688-4b0a-9a0d-28241cf7b779	09_02_22.tif	0.122606
7543d35c-9bc8-4744-bf72-9bb213987b60	09_02_22.tif	1.76791	0.0652966		665ce1d6-839b-424e-a833-ef9afc63c13f	09_02_22.tif	5.79587	1.29854		437ef55d-5c25-4b13-ab4a-4b62ef20ed1b	09_02_22.tif	0.422664
ac84bf89-9fde-4bb3-8151-4bd3aebada27	09_02_22.tif	0.950543	0.0629506		fb2e8250-0db8-4c86-a511-aef53ef3c6ad	09_02_22.tif	6.13586	2.62784		3ae154fc-2cf3-4f7f-b016-1922c8e6275c	09_02_22.tif	0.0817487
4be119f3-b99d-4672-a8f6-f00bf95e5bf1	09_02_22.tif	0.742437	0.0701145		58e9d401-19cf-4ab0-9f5b-08361c15f101	09_02_22.tif	6.22137	1.971		1b1e9840-5c43-4ff3-8144-e885962b9f89	09_02_22.tif	0.211635
d6364b4b-9279-4884-b5e3-80daa406fac2	09_02_22.tif	1.10595	0.0747794		ad7b16eb-a2f3-44eb-97ba-12839ee125cb	09_02_22.tif	6.12944	2.21422		b90c1580-6b5e-483f-a846-67ea07c813b8	09_02_22.tif	0.0945063
e410f9cb-972a-413d-b39f-d44f9a18d372	09_02_22.tif	0.777535	0.190425		939addba-7ea1-4d0c-8e63-7fbf78889b19	09_02_22.tif	6.07833	2.52075		1c0f978b-bec3-4c19-a93e-0db1ea85eaa4	09_02_22.tif	0.163756
a04bfe88-0e35-4bef-b4f1-4b31a85226c3	09_02_22.tif	1.44451	0.0908534		2b9d6ada-454b-4b3d-989c-1654a45597a5	09_02_22.tif	5.73532	1.38703		946d585f-5b0e-49cc-b9f3-432c23322bbc	09_02_22.tif	0.0313952
7ec6a026-6cb0-4cf2-82a1-a07dd9113978	09_02_22.tif	0.618051	0.0905825		eacc0ae8-b71e-4f2f-8566-ce4706ac2c08	09_02_22.tif	5.91723	2.15056		3253ef59-87ba-4572-8029-a781cb0eb10c	09_02_22.tif	0.124328
5cac9fad-4a33-4edd-9825-e7ea4e372e19	09_02_22.tif	1.55694	0.0984196		b5dd5529-247e-47ed-ae8e-887bf4ec3359	09_02_22.tif	5.99434	1.70394		fe2e508d-1b5d-4f17-9c6b-5cff1da64d6c	09_02_22.tif	0.176323
5fd84d60-120e-48f2-a9a6-2a63e68ac5e2	09_02_22.tif	1.63204	0.129613		ba65c715-3f9a-48be-bc28-1eea41045f97	09_02_22.tif	5.84637	2.10548		dc234b02-1eeb-45f0-92fc-8ba667e43117	09_02_22.tif	0.302173
701784b6-ac9c-477d-92d2-d5819ac7017b	09_02_22.tif	1.26963	0.105544		2ffff08f-8f34-4915-bf6f-e2b5cac650c2	09_02_22.tif	5.84661	2.59247		d6361c0b-c57e-463f-ad1a-33329723b781	09_02_22.tif	0.129349
a1550bf2-8279-4a8d-99b7-e664cd6d2a2f	09_02_22.tif	1.15004	0.0809305		6c11d25a-a755-4dee-8f8d-2cfa34364c01	09_02_22.tif	5.97613	2.52657		25c21bc6-c747-4b7e-856f-fcc959f20442	09_02_22.tif	0.151729
3bbf5fa7-b3a9-4bce-aeb9-7a17f80462e0	09_02_22.tif	0.646808	0.0870554		ce0af721-192c-4868-9f2c-10dd90b2ad89	09_02_22.tif	6.028	1.48867		0f96d907-8f7c-433d-bccf-8afd8d5a567b	09_02_22.tif	0.155749
10297dbb-6b2d-4df0-9688-834e670a12a1	09_02_22.tif	1.36569	0.088413		6e0f8eb9-6dd5-4538-a032-f326126408b4	09_02_22.tif	5.92502	2.49124		963700b3-eef1-4177-889e-5090005398e5	09_02_22.tif	0.311619
b5a12900-0e6a-4561-bafd-1e88c547ac79	09_02_22.tif	1.16227	0.0699771		467b9d87-6049-4b64-9800-fa518b35b4a5	09_02_22.tif	5.91276	1.97284		f9fc149d-9844-475c-b28f-b5d8bfce40d0	09_02_22.tif	1.10501
5e14e48f-84d5-404c-b74d-82c967f5cf1f	09_02_22.tif	1.4427	0.0875986		6341be0c-3f70-440e-a373-9ce13165b02b	09_02_22.tif	6.15042	2.8511		de37dccb-8a1a-4a7b-bd56-78913f276bcd	09_02_22.tif	0.0903115
c5b7ee25-0d8f-44f2-a86a-348f632d10cc	09_02_22.tif	0.808426	0.15004		d767fb94-aba8-4a44-be5a-3a92f8f18162	09_02_22.tif	6.28189	2.40201		0b813991-a1b7-4093-87ab-af95968267a5	09_02_22.tif	0.140779
e4fb38a2-b999-47fb-891f-c5d6f4e41c43	09_02_22.tif	0.709996	0.0840643		dd26a5eb-9f5f-4f57-9f5c-1c0498ca09bf	09_02_22.tif	6.36056	2.37443		b3a7ffee-57ce-4074-ac08-72165cd06fbc	09_02_22.tif	0.0647449
3244f260-ff8e-44d4-9720-117c3d15fd8c	09_02_22.tif	1.37384	0.0957219		061ff248-a4a3-415e-96b0-fc1476894076	09_02_22.tif	5.69407	2.92359		9fcfb3b8-cd4d-4b18-bb44-95ac477326e3	09_02_22.tif	0.0531113
665ce1d6-839b-424e-a833-ef9afc63c13f	09_02_22.tif	1.00583	0.0574156		f6198120-0d9a-4286-be16-eba38d8dd6fd	09_02_22.tif	6.25145	1.41186		994482d5-979f-4160-aa05-51cd8989d0b2	09_02_22.tif	0.0720372
fb2e8250-0db8-4c86-a511-aef53ef3c6ad	09_02_22.tif	1.39528	0.253626		b86ad6c1-03f4-4a5b-ae05-283386519317	09_02_22.tif	6.38602	2.48391		254ded71-3883-44a8-bdd6-702df87c739d	09_02_22.tif	0.113434
58e9d401-19cf-4ab0-9f5b-08361c15f101	09_02_22.tif	1.31179	0.0966667		2793c678-a574-4297-acea-2a74c2b5a475	09_02_22.tif	5.81965	2.7111		0779688b-3399-42fd-b93e-f6da66c72666	09_02_22.tif	0.345964
ad7b16eb-a2f3-44eb-97ba-12839ee125cb	09_02_22.tif	0.763412	0.158078		09734066-719d-41f5-8f2f-1760c2368a88	09_02_22.tif	5.86696	2.54139		0a3e107d-45ad-45cd-bacc-ee19ec4ba1ce	09_02_22.tif	0.420509
939addba-7ea1-4d0c-8e63-7fbf78889b19	09_02_22.tif	0.941632	0.057277		09de03cc-5dd5-4101-b548-04a8069443fd	09_02_22.tif	6.29496	1.8757		47bdabf9-52c0-45aa-8fdf-1e216f4c185a	09_02_22.tif	0.101112
2b9d6ada-454b-4b3d-989c-1654a45597a5	09_02_22.tif	0.60502	0.0535284		eb6cd516-29d6-4b3f-bdab-164846c3158a	09_02_22.tif	6.32584	1.69751		fcade9f2-9ead-4f7a-acfa-85e3adb93c20	09_02_22.tif	0.0771062
eacc0ae8-b71e-4f2f-8566-ce4706ac2c08	09_02_22.tif	0.746743	0.0434845		28855cdd-4600-4526-b6bb-7fec4e3f3f8f	09_02_22.tif	5.70015	1.75086		06e6b92c-afe3-48de-b7f9-c42283f9a27f	09_02_22.tif	0.11023
b5dd5529-247e-47ed-ae8e-887bf4ec3359	09_02_22.tif	1.40125	0.105812		5536d203-8538-4599-b033-d045437be68d	09_02_22.tif	6.0597	2.9201		37f25850-f662-4200-bd1a-ef2d10d4170f	09_02_22.tif	0.395173
ba65c715-3f9a-48be-bc28-1eea41045f97	09_02_22.tif	1.2472	0.0549179		82f822bc-e53b-42f0-b1e2-23b5ab07cf9f	09_02_22.tif	6.53728	2.24847		8e5da863-3242-4d29-bbb5-3b38da85e1e4	09_02_22.tif	0.234624
2ffff08f-8f34-4915-bf6f-e2b5cac650c2	09_02_22.tif	0.897085	0.0852887		98f00f87-c649-4cd1-a243-f9b5b92c3ca6	09_02_22.tif	5.81604	2.42043		7481cf8d-f1eb-49e6-bd81-dc82c7396d7c	09_02_22.tif	0.108759
6c11d25a-a755-4dee-8f8d-2cfa34364c01	09_02_22.tif	0.874994	0.203013		10e9836a-837c-42b1-be96-f7e4acab102e	09_02_22.tif	5.83048	1.73609		4c7ee0d6-3105-4b37-9737-4e1944ef295f	09_02_22.tif	0.254957
ce0af721-192c-4868-9f2c-10dd90b2ad89	09_02_22.tif	1.24312	0.0809305		2c5215c3-baa0-4063-9881-316782d13eb6	09_02_22.tif	6.1493	2.68255		1b85ed04-74d2-49fc-add4-17afabf1d730	09_02_22.tif	0.139862
6e0f8eb9-6dd5-4538-a032-f326126408b4	09_02_22.tif	0.675726	0.0339339		4c060b8b-e53c-40b2-982f-c289544e2ec2	09_02_22.tif	5.9054	2.01999		87cd7946-d596-45ff-905b-6a0220313236	09_02_22.tif	0.989648
467b9d87-6049-4b64-9800-fa518b35b4a5	09_02_22.tif	1.3715	0.0866479		2b34bd0f-6ae1-4841-a452-b17d5b972c04	09_02_22.tif	6.19996	2.92907		1e49ba75-7033-4777-9ca1-68f2b99d4fb7	09_02_22.tif	0.209641
6341be0c-3f70-440e-a373-9ce13165b02b	09_02_22.tif	1.29872	0.249749		11376112-f595-4cda-82a1-ecc5c6f42ce5	09_02_22.tif	6.39585	1.48409		535d7c20-9d4b-4394-b102-5b0e4c8aab4e	09_02_22.tif	0.125519
d767fb94-aba8-4a44-be5a-3a92f8f18162	09_02_22.tif	0.970706	0.120352		38b7eb3f-1070-48e7-b721-6ef3475ca8d4	09_02_22.tif	6.3696	1.85487		d7de9fd8-4bf0-4319-b18e-90c5f61c1892	09_02_22.tif	0.235482
dd26a5eb-9f5f-4f57-9f5c-1c0498ca09bf	09_02_22.tif	1.2102	0.117961		775d7c3c-1a17-4443-be1b-1a061b3c3086	09_02_22.tif	6.21	1.57937		ec61e749-6c1a-42ea-ae06-f61cbdeb27c7	09_02_22.tif	0.104471
061ff248-a4a3-415e-96b0-fc1476894076	09_02_22.tif	0.63812	0.105946		10459b10-1d4c-4ce7-9caf-ab2f4379336c	09_02_22.tif	5.91979	1.67604		86f9e843-ad10-4b13-ab3e-6f6c84e6c10e	09_02_22.tif	0.556111
f6198120-0d9a-4286-be16-eba38d8dd6fd	09_02_22.tif	1.51405	0.0673634		ba96bcfd-fde5-41c4-8302-070173cc3d6a	09_02_22.tif	6.00145	2.01321		bbecdabd-b1c1-4481-85ac-fe916ec43441	09_02_22.tif	0.217107
b86ad6c1-03f4-4a5b-ae05-283386519317	09_02_22.tif	1.45043	0.107152		62a301f7-453c-4499-944b-229d17f711fa	09_02_22.tif	6.34793	2.5205		400081da-229f-4945-9c05-a4862a9bf8d1	09_02_22.tif	0.439676
2793c678-a574-4297-acea-2a74c2b5a475	09_02_22.tif	0.615793	0.0433445		4e49c6a7-8595-4770-8c5d-797efad5cf34	09_02_22.tif	5.82687	2.06053		61535fd7-d67f-4de4-a785-f9825e963030	09_02_22.tif	0.136716
d8f481e4-7ffb-4184-a587-d8e2aaba4e5d	09_02_22.tif	1.96521	0.104605		53cab4d1-e118-4f89-97cc-ad7ee001b720	09_02_22.tif	5.93835	1.57347		23b970f8-28c2-4667-88cc-851cfc2867d5	09_02_22.tif	0.109026
09734066-719d-41f5-8f2f-1760c2368a88	09_02_22.tif	0.825541	0.0680516		80e84dad-380b-465d-8aa6-7f001848cc09	09_02_22.tif	5.86371	1.55488		2961b6bb-dddd-414d-a253-e61b269bd0e5	09_02_22.tif	0.277033
09de03cc-5dd5-4101-b548-04a8069443fd	09_02_22.tif	1.22959	0.078883		13f98a43-8420-46a8-ab6e-f08d8838caca	09_02_22.tif	5.40619	1.83706		163cc08e-954b-44bc-9c99-ad8f45c01dce	09_02_22.tif	0.14483
eb6cd516-29d6-4b3f-bdab-164846c3158a	09_02_22.tif	1.42385	0.162339		90fef43d-678a-4d8a-b53f-61370abfa846	09_02_22.tif	6.21293	2.36944		65480213-2df6-4475-afea-0ded029d33e5	09_02_22.tif	0.183455
28855cdd-4600-4526-b6bb-7fec4e3f3f8f	09_02_22.tif	1.02262	0.0851527		9486a662-7b2d-4b56-9155-6535b390005a	09_02_22.tif	5.92066	2.28428		7e597ce0-6276-4576-bfed-822d87f786f3	09_02_22.tif	0.651867
5536d203-8538-4599-b033-d045437be68d	09_02_22.tif	0.520447	0.0886844		6e8d2876-cbe9-46f5-8db2-14be45f36581	09_02_22.tif	6.09534	1.48594		ee54e429-2101-4c5a-bd65-dce39d23a0a7	09_02_22.tif	0.348232
82f822bc-e53b-42f0-b1e2-23b5ab07cf9f	09_02_22.tif	1.45618	0.093425		0b76a74f-1a70-4fd1-a00e-b4a080819aeb	09_02_22.tif	5.97406	2.10581		4566f09d-c8ab-4eac-8d9a-077516979c99	09_02_22.tif	0.122474
98f00f87-c649-4cd1-a243-f9b5b92c3ca6	09_02_22.tif	0.93191	0.0487942		ae88c61b-296d-4bc9-bbb1-196044ccb3a0	09_02_22.tif	6.02296	2.18136		573ac2ff-6ece-490f-a344-55bf2ab74ea1	09_02_22.tif	0.302173
10e9836a-837c-42b1-be96-f7e4acab102e	09_02_22.tif	1.41289	0.0758749		e44a9079-3495-479c-9f45-822133b726e9	09_02_22.tif	6.06287	1.56832		1bb00f31-64b3-406a-b225-41e2cb75ec41	09_02_22.tif	0.114234
2c5215c3-baa0-4063-9881-316782d13eb6	09_02_22.tif	1.59746	0.12075		e12a1838-2bba-49ae-9537-028e211061d8	09_02_22.tif	5.69328	2.72892		59fefcd2-0179-4682-b5e9-07969b9d6669	09_02_22.tif	0.119821
4c060b8b-e53c-40b2-982f-c289544e2ec2	09_02_22.tif	0.770787	0.0747794		6b41a1b9-86e2-40be-9f0e-74cd036c7e6f	09_02_22.tif	6.20557	2.23937		047acd08-d7d0-4eff-a4de-e76ffe6b6cd0	09_02_22.tif	0.19333
2b34bd0f-6ae1-4841-a452-b17d5b972c04	09_02_22.tif	1.06709	0.1038		0d8f5db5-1f62-4018-bef6-abb6ec9ed570	09_02_22.tif	5.55305	1.48846		41061206-910c-4399-b4c6-7c9c67f26873	09_02_22.tif	0.111833
11376112-f595-4cda-82a1-ecc5c6f42ce5	09_02_22.tif	1.70408	0.0780633		8a9c0f67-c2ea-4c0f-b7bd-297a2fc5c43b	09_02_22.tif	5.94551	2.133		01aa84fe-679e-4e2b-a80b-dced46b8f109	09_02_22.tif	0.277033
38b7eb3f-1070-48e7-b721-6ef3475ca8d4	09_02_22.tif	1.31429	0.067501		0ecc3eb1-4484-4a90-baf0-3d258cb0c02f	09_02_22.tif	5.68804	1.83819		c161c1d6-e451-4012-94aa-b15c21b335bd	09_02_22.tif	0.190299
775d7c3c-1a17-4443-be1b-1a061b3c3086	09_02_22.tif	1.59569	0.0535284		19625f58-d558-406b-bbaf-a3fab72a71f9	09_02_22.tif	5.76288	2.71319		21ebae95-854c-4f9c-af61-bc9d6c0a2e34	09_02_22.tif	0.199625
10459b10-1d4c-4ce7-9caf-ab2f4379336c	09_02_22.tif	0.786345	0.104202		22c1abbe-33a3-41e3-8237-7a7fc5e954ce	09_02_22.tif	5.66227	1.75997		6f5b7248-2a32-4b7b-8719-9270d19915d6	09_02_22.tif	0.162855
ba96bcfd-fde5-41c4-8302-070173cc3d6a	09_02_22.tif	1.32262	0.0924781		e11bad0c-d554-4537-927d-83a7040fce8d	09_02_22.tif	5.98884	2.58068		7029d3dc-5bee-47b3-b0bb-1bba219a273d	09_02_22.tif	1.12506
62a301f7-453c-4499-944b-229d17f711fa	09_02_22.tif	1.3505	0.141694		7dd1fdc9-ce66-4805-bf71-01d350cb902f	09_02_22.tif	5.60595	2.17239		414155eb-9b99-44dd-aa4e-fdba4363173d	09_02_22.tif	0.185486
4e49c6a7-8595-4770-8c5d-797efad5cf34	09_02_22.tif	1.2731	0.0708015		f3f33ed0-b35c-4dbf-b9ff-320a0124c5b6	09_02_22.tif	5.80281	2.07522		4986ef36-ec63-4964-bd2a-0068e2bb7a7a	09_02_22.tif	0.188907
53cab4d1-e118-4f89-97cc-ad7ee001b720	09_02_22.tif	1.41922	0.137504		74aa7ea7-ce70-425e-a255-0cafa16da0d4	09_02_22.tif	5.93924	1.49682		5c1ee181-679f-46bf-91d0-b2cd4df7ff4b	09_02_22.tif	0.880255
e63b8742-29f1-424a-a248-ffb92039237b	09_02_22.tif	1.83261	0.11023		91fbb451-51bd-45de-97b3-69a8d5cd51d9	09_02_22.tif	6.21052	2.55677		e01f2786-24a7-40ec-9636-af0cb3e0eded	09_02_22.tif	1.77442
80e84dad-380b-465d-8aa6-7f001848cc09	09_02_22.tif	1.35851	0.111699		aef67aba-7e2b-4dc3-8e6e-bec7e457d82a	09_02_22.tif	6.11052	2.3234		0a89f082-3980-4080-95c6-a8975255d5a9	09_02_22.tif	0.146655
13f98a43-8420-46a8-ab6e-f08d8838caca	09_02_22.tif	1.67978	0.115166		57aa776d-1b3c-4c67-9e31-bea15f10cec9	09_02_22.tif	5.79499	2.09956		c50c99f2-f948-4afa-8ed9-24cad6beebc8	09_02_22.tif	0.760093
90fef43d-678a-4d8a-b53f-61370abfa846	09_02_22.tif	1.29414	0.16543		0ea1cc5e-9956-435c-83e7-d66c9b2bd416	09_02_22.tif	6.49649	1.98404		170eb263-b07c-4be9-ad44-2092f5d3d38d	09_02_22.tif	0.15549
9486a662-7b2d-4b56-9155-6535b390005a	09_02_22.tif	1.5063	0.0816123		24cab06a-2981-4e36-a374-ea219b852e60	09_02_22.tif	5.93587	2.16835		748d6125-5238-4df6-835d-9be71c107f43	09_02_22.tif	0.21176
6e8d2876-cbe9-46f5-8db2-14be45f36581	09_02_22.tif	1.51627	0.11023		7c51dc57-c433-4146-897d-7dded34baa14	09_02_22.tif	6.33966	2.13221		db64987a-2093-41ec-8719-0f7f9254fa12	09_02_22.tif	0.120485
0b76a74f-1a70-4fd1-a00e-b4a080819aeb	09_02_22.tif	0.752749	0.135535		9f395208-684e-4240-8162-2a1be0cb7796	09_02_22.tif	5.82328	2.06115		c29da68c-074f-4ef5-af32-9606c46bb3d0	09_02_22.tif	0.131063
ae88c61b-296d-4bc9-bbb1-196044ccb3a0	09_02_22.tif	1.25749	0.0794293		610c34da-a40f-4838-8e43-99be78ffaa85	09_02_22.tif	5.74861	1.62087		e36e246c-264c-4a5c-9060-3c01a958c16e	09_02_22.tif	0.816886
e44a9079-3495-479c-9f45-822133b726e9	09_02_22.tif	1.23475	0.282499		ddffdaa3-5c66-4a78-bab2-31ff2b1beeb2	09_02_22.tif	5.81542	1.50177		9e7ab230-3441-4f81-9385-dac0a729341d	09_02_22.tif	0.283566
e12a1838-2bba-49ae-9537-028e211061d8	09_02_22.tif	0.690909	0.213752		40b3e511-bf78-48ee-b548-bbf4ae68413b	09_02_22.tif	6.18875	2.54656		d5f34048-1fb2-4b92-8f37-42975848456f	09_02_22.tif	0.217851
6b41a1b9-86e2-40be-9f0e-74cd036c7e6f	09_02_22.tif	1.17492	0.183709		b1955a2b-735b-4f17-8dac-dd92d07c4e6d	09_02_22.tif	6.022	1.96968		04062f97-1492-45b5-8e62-fcaa80463c08	09_02_22.tif	0.513794
0d8f5db5-1f62-4018-bef6-abb6ec9ed570	09_02_22.tif	1.57323	0.101516		b1dd54d1-5040-4803-892e-caacd7c607f4	09_02_22.tif	5.57891	1.09167		0d968d1e-828f-46ab-8416-6d4b19da00ab	09_02_22.tif	0.0776532
8a9c0f67-c2ea-4c0f-b7bd-297a2fc5c43b	09_02_22.tif	1.23726	0.0729976		3d255c4d-9112-4c4c-8023-7eb385d6b195	09_02_22.tif	5.72333	1.73916		d90f8afe-b875-4405-af3f-af424a5c9ba4	09_02_22.tif	0.132643
0ecc3eb1-4484-4a90-baf0-3d258cb0c02f	09_02_22.tif	1.63445	0.068602		54b6dc86-abd3-4a29-903c-1ff58e6c38d8	09_02_22.tif	5.72918	1.36396		bf08f5d9-6571-44ad-833b-02bffa7bdef5	09_02_22.tif	0.0993625
19625f58-d558-406b-bbaf-a3fab72a71f9	09_02_22.tif	0.93138	0.146003		eb582077-1e4a-496a-b788-d486d1c6fe09	09_02_22.tif	6.04364	2.65299		beb9e568-f62d-4002-b32b-f8e7cc7eccd6	09_02_22.tif	0.137897
22c1abbe-33a3-41e3-8237-7a7fc5e954ce	09_02_22.tif	1.02942	0.0661236		a3e2f955-51e7-482f-8a47-eb33eca4b52a	09_02_22.tif	5.71987	0.762561		9522f94e-f893-4322-9c7c-4134d89f84cd	09_02_22.tif	0.109026
e11bad0c-d554-4537-927d-83a7040fce8d	09_02_22.tif	1.02013	0.239398		9fb78958-daf1-490c-b564-220e75bd55db	09_02_22.tif	6.47598	2.33634		35c3ea7a-f468-44a5-8285-c9f6b0dfa386	09_02_22.tif	0.15043
7dd1fdc9-ce66-4805-bf71-01d350cb902f	09_02_22.tif	0.428357	0.0809305		75e3cfd9-3a3d-428d-a2ef-dbb71ba884ab	09_02_22.tif	5.72484	2.69651		6cfb46c0-7b9f-4d54-9ade-ed79ed811ed2	09_02_22.tif	0.0972062
f3f33ed0-b35c-4dbf-b9ff-320a0124c5b6	09_02_22.tif	0.774249	0.09815		522e4d83-1621-4b86-86ac-e30ecef76f57	09_02_22.tif	6.51468	2.46728		3b08aa6f-06ac-4198-a91c-cc1ee087531f	09_02_22.tif	0.165687
74aa7ea7-ce70-425e-a255-0cafa16da0d4	09_02_22.tif	1.66585	0.102322		30c82a98-06ca-475c-9c61-bdc1d7b9c933	09_02_22.tif	5.22075	2.21406		5382545b-dfbf-463b-ad93-991f450b3e11	09_02_22.tif	0.0798389
91fbb451-51bd-45de-97b3-69a8d5cd51d9	09_02_22.tif	1.25223	0.134484		e6c3f6d6-04be-4946-9252-0ac82f5202e3	09_02_22.tif	5.93182	1.9402		eed3c863-2bce-4b4c-a869-b199fa57ed9d	09_02_22.tif	0.164786
aef67aba-7e2b-4dc3-8e6e-bec7e457d82a	09_02_22.tif	0.997762	0.209391		89f50193-855d-495f-b60f-962abb2daaf1	09_02_22.tif	6.02891	2.25338		a4497ba5-860f-4d97-a1cf-0f7098409269	09_02_22.tif	0.290778
57aa776d-1b3c-4c67-9e31-bea15f10cec9	09_02_22.tif	0.842375	0.13711		b7fbaabc-9af1-43dd-b9b6-43c4300fbeed	09_02_22.tif	5.57528	1.63199		a6df0b03-53b4-4ad0-adc3-44d5cae7a7ac	09_02_22.tif	0.131326
0ea1cc5e-9956-435c-83e7-d66c9b2bd416	09_02_22.tif	1.42836	0.129745		06962cdf-5865-4171-8a33-50073fe36fcc	09_02_22.tif	6.13926	2.18196		bade52b8-c463-434c-90f4-f6c4d1c6026b	09_02_22.tif	0.185613
24cab06a-2981-4e36-a374-ea219b852e60	09_02_22.tif	1.04747	0.0779266		eb6e95cb-87e1-41b9-9e96-328431edc1a1	09_02_22.tif	5.6505	2.30938		9bb2066a-922c-4acb-9517-3132682483f5	09_02_22.tif	0.148739
7c51dc57-c433-4146-897d-7dded34baa14	09_02_22.tif	1.40936	0.0871912		be57d9da-b936-4892-8471-3e1552c8bd95	09_02_22.tif	6.03218	1.94617		35e3244e-d9df-4cf8-aae7-d0e88db88b83	09_02_22.tif	0.143916
9f395208-684e-4240-8162-2a1be0cb7796	09_02_22.tif	0.765704	0.0930192		7e20dc07-186d-438f-95d5-61ed288b78b7	09_02_22.tif	5.94844	1.84266		39450471-37b7-452a-a243-516c9b082f1c	09_02_22.tif	0.0677764
610c34da-a40f-4838-8e43-99be78ffaa85	09_02_22.tif	1.64496	0.109294		1f4c338b-9270-4a95-b813-804680ea4481	09_02_22.tif	5.85552	2.17207		e9f432a6-6f8f-4b69-a6b5-a8580ac5080e	09_02_22.tif	0.27274
ddffdaa3-5c66-4a78-bab2-31ff2b1beeb2	09_02_22.tif	1.20621	0.107018		81112f63-0940-402b-9582-907529c554b9	09_02_22.tif	5.69683	2.18856		8dab8d70-5155-4ce3-9c7c-96ceb70ddfbc	09_02_22.tif	0.167743
40b3e511-bf78-48ee-b548-bbf4ae68413b	09_02_22.tif	1.25126	0.142348		7bdb5617-0f0b-4a0a-8ce9-7891dc9f6cc6	09_02_22.tif	6.26442	2.51223		d5021acf-1aea-4a2e-ac64-9b814b895f31	09_02_22.tif	0.210389
b1955a2b-735b-4f17-8dac-dd92d07c4e6d	09_02_22.tif	1.12347	0.0611541		b5a8c156-8889-4d0b-8cfe-e0a0820ffbf7	09_02_22.tif	6.13555	1.73357		4a684160-7bcb-4523-844c-1cb33971db34	09_02_22.tif	0.158725
b1dd54d1-5040-4803-892e-caacd7c607f4	09_02_22.tif	1.40605	0.109561		5a0f07cd-d117-4e2b-ac58-4e93472fc3f3	09_02_22.tif	5.74556	1.18897		03a23e41-ef85-441f-a589-3ac7bd5fafc1	09_02_22.tif	0.129085
3d255c4d-9112-4c4c-8023-7eb385d6b195	09_02_22.tif	1.74756	0.0604625		09048c8a-63fe-4869-a8a5-acab23eb481d	09_02_22.tif	6.2296	2.65317		5ac5d113-463e-4c1d-b299-c0583957b1d0	09_02_22.tif	0.218843
54b6dc86-abd3-4a29-903c-1ff58e6c38d8	09_02_22.tif	1.79256	0.1333		7e1e9508-c995-4fbe-8e94-828d40f3b5dd	09_02_22.tif	6.07771	1.76876		07dc680e-825a-4d15-82f8-b2c839056d33	09_02_22.tif	0.179001
eb582077-1e4a-496a-b788-d486d1c6fe09	09_02_22.tif	1.07073	0.233152		5c07c18e-b717-4825-9432-5ae050cc9d55	09_02_22.tif	5.78835	2.56443		3bee741b-c344-41a1-ba10-c1530a76fe2d	09_02_22.tif	0.146003
a3e2f955-51e7-482f-8a47-eb33eca4b52a	09_02_22.tif	0.65361	0.066537		53f1be05-905c-43ce-affb-9ec60dce00d0	09_02_22.tif	5.76954	2.36779		a9a70abe-78c8-47ac-8a79-371dfa65e7b8	09_02_22.tif	0.442439
9fb78958-daf1-490c-b564-220e75bd55db	09_02_22.tif	1.08182	0.138945		813de90e-5c7b-45c9-b5d6-2964838c8292	09_02_22.tif	6.22397	2.68358		e0dcf16c-084d-4e83-bb45-5f0334a76360	09_02_22.tif	0.24123
75e3cfd9-3a3d-428d-a2ef-dbb71ba884ab	09_02_22.tif	0.684908	0.219835		49648497-1838-405d-9e1a-581c70243605	09_02_22.tif	5.54081	1.04698		76e3d6b3-c25a-4b37-acef-c4d577b7c72c	09_02_22.tif	0.0997665
522e4d83-1621-4b86-86ac-e30ecef76f57	09_02_22.tif	1.12181	0.16092		3154eb5d-3605-459d-8542-5a0824e3ddc4	09_02_22.tif	6.28841	2.23475		d255d063-babd-4413-abed-2d5efdff5f54	09_02_22.tif	0.155879
30c82a98-06ca-475c-9c61-bdc1d7b9c933	09_02_22.tif	1.63682	0.179001		dfd8b6f2-4315-4162-8238-22ca7bb3c811	09_02_22.tif	5.54947	2.04359		494d663b-904c-4d7f-9fe4-30a038a82aee	09_02_22.tif	0.142087
1922c1f2-41e2-422c-8c28-de85c8bc5ced	09_02_22.tif	1.80921	0.0792928		e7250800-ce09-4d5b-890f-e13db2b01384	09_02_22.tif	6.02004	2.3907		53921846-26c2-452d-8f2a-bf86f431a3a4	09_02_22.tif	0.0604625
e6c3f6d6-04be-4946-9252-0ac82f5202e3	09_02_22.tif	1.15049	0.0797024		188d86dc-80be-49c2-a465-7800aab25ce8	09_02_22.tif	5.54338	1.82306		cc856a9f-8da1-4d51-97d0-cf344acc06ba	09_02_22.tif	0.134747
89f50193-855d-495f-b60f-962abb2daaf1	09_02_22.tif	0.98083	0.277628		a5bc05b6-a746-49c2-a15b-2f1ac4c54f5f	09_02_22.tif	5.95464	2.32746		9bf8d4a9-49ae-44ac-a853-26c12edf207e	09_02_22.tif	0.156526
b7fbaabc-9af1-43dd-b9b6-43c4300fbeed	09_02_22.tif	1.4716	0.0832474		93db849d-d185-4bd6-afee-7877e313866c	09_02_22.tif	5.9171	1.62312		a252e8af-9577-463d-a289-3c730680ae6d	09_02_22.tif	0.416083
06962cdf-5865-4171-8a33-50073fe36fcc	09_02_22.tif	1.14789	0.180912		79ac457f-02b1-4080-836e-bd601e3bf45f	09_02_22.tif	5.82144	1.1169		2a10d543-f411-43fc-b10f-dbd110a4234f	09_02_22.tif	0.105812
eb6e95cb-87e1-41b9-9e96-328431edc1a1	09_02_22.tif	0.647637	0.126709		ee4a1b1c-c4b6-4841-bc86-459ff2c93c4b	09_02_22.tif	5.79846	1.98852		8a19fee3-5aa7-4a25-9db6-3247ec90313c	09_02_22.tif	0.164915
ce37caf4-24cd-4709-8f13-669599327aa3	09_02_22.tif	2.13198	0.0893626		cb847e11-a627-4d6e-ba95-5359d7191f5f	09_02_22.tif	6.15779	2.35222		6f6afec5-85f3-4daf-801a-4195ba15a663	09_02_22.tif	0.139208
be57d9da-b936-4892-8471-3e1552c8bd95	09_02_22.tif	1.19371	0.0918014		3c08394e-40b1-4be1-862c-d6732e39bbb6	09_02_22.tif	5.54216	1.98648		b7170d2f-4aa2-4c5a-8429-ec8d1a61925a	09_02_22.tif	0.0567222
7e20dc07-186d-438f-95d5-61ed288b78b7	09_02_22.tif	1.38106	0.0754642		423194dc-9627-46fb-ae9e-66fc06d23bcd	09_02_22.tif	5.93802	2.33044		adc9ed49-d700-428f-95e5-27a61425958b	09_02_22.tif	0.204391
1f4c338b-9270-4a95-b813-804680ea4481	09_02_22.tif	1.46263	0.168642		62e1c67a-ab02-48a2-8e39-ea01a7de4f43	09_02_22.tif	6.03871	2.69642		58b9a478-7b3f-4a9f-9685-c62c90e8f8bb	09_02_22.tif	0.13014
81112f63-0940-402b-9582-907529c554b9	09_02_22.tif	1.52792	0.131721		e4794767-30de-4c96-821c-7e503729d128	09_02_22.tif	5.88168	1.86596		5817c15e-7228-49b6-bf22-5ef0741f1667	09_02_22.tif	0.126973
7bdb5617-0f0b-4a0a-8ce9-7891dc9f6cc6	09_02_22.tif	0.986593	0.325271		ca863c4c-1ece-4ef3-bb6f-152decaf5a34	09_02_22.tif	5.51559	2.00429		0a551ee7-d384-4ae5-b21b-2c93a67c6dd0	09_02_22.tif	0.181166
b5a8c156-8889-4d0b-8cfe-e0a0820ffbf7	09_02_22.tif	1.01749	0.259664		a33022a3-eb0b-46aa-889a-e02f64fa5e8a	09_02_22.tif	6.11632	2.38336		99606764-73de-4731-9249-be0573bd0167	09_02_22.tif	0.103397
5a0f07cd-d117-4e2b-ac58-4e93472fc3f3	09_02_22.tif	1.35975	0.130272		93758622-e0f5-49df-a43b-039d7984196c	09_02_22.tif	6.41391	1.99201		1548ccc8-d75e-48ac-bebc-4ffb68ffd9a9	09_02_22.tif	0.361993
6f0d0371-f83b-451a-93cb-c37c048100e7	09_02_22.tif	2.09791	0.0878701		883fd58c-53d6-4200-ab1d-90152780996c	09_02_22.tif	5.83311	1.95163		2272b0f6-89af-4909-987b-43ded5fbe60c	09_02_22.tif	0.151729
09048c8a-63fe-4869-a8a5-acab23eb481d	09_02_22.tif	1.12015	0.210139		27d32a0c-03f9-470b-8051-f334d22c010c	09_02_22.tif	6.167	1.70332		5616e039-10a0-4d33-af22-16e567d1d891	09_02_22.tif	0.213378
7e1e9508-c995-4fbe-8e94-828d40f3b5dd	09_02_22.tif	1.52286	0.0973411		b75012f9-d243-43b1-aae6-88b51b42054d	09_02_22.tif	5.6899	1.65439		541aaf8a-70b1-40fa-b5ce-98edc0ad7f07	09_02_22.tif	0.212383
5c07c18e-b717-4825-9432-5ae050cc9d55	09_02_22.tif	0.929942	0.141171		2ffb2e6c-23e5-4a02-a058-09448fd64999	09_02_22.tif	5.9393	2.15685		43f86523-9d91-468a-8d6f-8676d16cae1d	09_02_22.tif	0.253263
53f1be05-905c-43ce-affb-9ec60dce00d0	09_02_22.tif	1.24793	0.188781		1dcc7c23-1721-458a-9f37-fbdc7cb7bc52	09_02_22.tif	5.3243	1.65411		c8592444-28e0-4c96-86b9-84b0177320e8	09_02_22.tif	0.820894
5a5e532a-3f25-4a98-b5ef-61864038496b	09_02_22.tif	0.997979	1.00885		0cc865e5-e3ba-4001-88b1-122a30bf3c24	09_02_22.tif	5.7647	2.55724		e651ea66-c619-492a-a2c7-b20fa205d698	09_02_22.tif	0.174406
813de90e-5c7b-45c9-b5d6-2964838c8292	09_02_22.tif	1.13198	0.244156		671d0c4b-c65c-480a-a03d-f16ec069a233	09_02_22.tif	5.66005	1.10936		e9944e80-1baa-4c77-bb36-a2c58cde54de	09_02_22.tif	0.0791562
49648497-1838-405d-9e1a-581c70243605	09_02_22.tif	1.16182	0.0690147		3cbf09ef-6dca-4872-8a53-dd106f569d46	09_02_22.tif	6.08172	2.66373		1813fd44-7889-4db0-a9cb-cd7b1afb4966	09_02_22.tif	0.260507
3154eb5d-3605-459d-8542-5a0824e3ddc4	09_02_22.tif	1.09983	0.213627		599465d5-8b15-472b-985e-6fe9d42260cd	09_02_22.tif	6.04338	1.47166		0cfff987-3f42-4154-ba3c-eb0a167c3e42	09_02_22.tif	0.780058
dfd8b6f2-4315-4162-8238-22ca7bb3c811	09_02_22.tif	0.930775	0.0489336		2611e9a9-229c-402b-bde2-bf4cc7511209	09_02_22.tif	6.11166	2.85565		d2940527-6221-4cca-b47d-e04cc21de3d5	09_02_22.tif	0.151599
e7250800-ce09-4d5b-890f-e13db2b01384	09_02_22.tif	1.26069	0.189666		eb40fa80-0b23-4839-aeab-b8af0fcc9d24	09_02_22.tif	6.46132	2.55043		fc183d52-8211-44df-b2ed-6a61a91bd27c	09_02_22.tif	0.159887
188d86dc-80be-49c2-a465-7800aab25ce8	09_02_22.tif	0.910272	0.0783366		0b7c3f74-6649-44d1-bb99-7cc916a6f27d	09_02_22.tif	5.60864	1.93798		558b7b54-e384-4a47-93c9-82cc6f7ed6e6	09_02_22.tif	0.148869
a1df6e9b-031b-4d1d-b146-8c859804dc41	09_02_22.tif	2.052	0.0684645		d2c6fba3-a71a-4b8d-8a0f-1a16fcc6f387	09_02_22.tif	5.46479	0.77104		52627f8e-dc5a-41a4-a9ba-f55196106088	09_02_22.tif	0.17645
a5bc05b6-a746-49c2-a15b-2f1ac4c54f5f	09_02_22.tif	1.1147	0.131721		1ad93a50-9481-4199-8f2d-fa3839ccfbd7	09_02_22.tif	5.74158	2.01621		3df39013-161e-40f2-838d-8000c1761b72	09_02_22.tif	0.199751
93db849d-d185-4bd6-afee-7877e313866c	09_02_22.tif	1.3206	0.124328		d041c205-2046-4374-821c-1d135db75829	09_02_22.tif	5.97943	1.58424		4f20831a-db16-49c4-a026-c5af4093e906	09_02_22.tif	0.132116
79ac457f-02b1-4080-836e-bd601e3bf45f	09_02_22.tif	0.751121	0.073409		31448d23-2e60-4594-a6a4-e7492cbc87e4	09_02_22.tif	5.78782	2.1331		d08ac3a9-d58a-4c6e-9f97-6c921ec3e578	09_02_22.tif	0.0859685
ee4a1b1c-c4b6-4841-bc86-459ff2c93c4b	09_02_22.tif	1.21251	0.0680516		a9d29494-e7cc-44a7-affa-d6ad04cdc15f	09_02_22.tif	6.12653	2.37721		31889be6-6251-4150-8686-f534a836177f	09_02_22.tif	0.147437
cb847e11-a627-4d6e-ba95-5359d7191f5f	09_02_22.tif	0.643764	0.0702519		76786a46-620c-4e2d-ab9d-855b5bc2e49f	09_02_22.tif	5.45697	1.72085		adbf7842-ad9e-4e20-8de5-be36ac466683	09_02_22.tif	0.175045
3c08394e-40b1-4be1-862c-d6732e39bbb6	09_02_22.tif	1.03851	0.0699771		c3ff8a87-914b-401a-9a06-ede4a9726c9c	09_02_22.tif	5.92836	2.03037		a7b813d2-e6f5-45b4-9058-1af3a6ac1877	09_02_22.tif	0.0457225
423194dc-9627-46fb-ae9e-66fc06d23bcd	09_02_22.tif	0.98652	0.193078		a4003dca-7d7f-4aa6-8126-3830955f0c0b	09_02_22.tif	6.22138	1.72557		39301cd0-f0f9-4a15-9ea1-70aca54dcb3d	09_02_22.tif	0.110096
62e1c67a-ab02-48a2-8e39-ea01a7de4f43	09_02_22.tif	1.21344	0.195726		ff3f747f-4e9d-42d4-b7fb-fedb5c1632fb	09_02_22.tif	5.85396	2.61202		3862ba7f-80d8-4195-95f6-4d1e6ae59844	09_02_22.tif	0.34153
e4794767-30de-4c96-821c-7e503729d128	09_02_22.tif	1.06108	0.0657102		ffda7037-e573-4a59-b468-b9e11d16d795	09_02_22.tif	5.99889	2.07625		33ab5409-97f4-4a02-8081-df76baafdb4e	09_02_22.tif	0.190046
ca863c4c-1ece-4ef3-bb6f-152decaf5a34	09_02_22.tif	0.862193	0.0569996		54c9c00e-2be7-443f-a4d8-82ab43a9f302	09_02_22.tif	5.56834	1.06495		be2bf626-5953-4d31-b507-9f0c75d4d97d	09_02_22.tif	0.167486
a33022a3-eb0b-46aa-889a-e02f64fa5e8a	09_02_22.tif	0.91242	0.201508		29afad81-61ad-4d89-a052-693be3278997	09_02_22.tif	5.71113	2.01942		883e18fe-d3cc-4373-bfe1-3f4476d26103	09_02_22.tif	0.921817
93758622-e0f5-49df-a43b-039d7984196c	09_02_22.tif	1.27822	0.09815		d1f10700-9ad1-4711-a080-60e23ac1e38f	09_02_22.tif	6.08161	2.34432		eb3c6a2e-eccc-4ffa-8c57-c7f711fbbdf9	09_02_22.tif	0.121015
883fd58c-53d6-4200-ab1d-90152780996c	09_02_22.tif	1.20627	0.0839282		c126205b-8713-454f-bb48-abda92d96929	09_02_22.tif	5.66633	2.02485		a6bdb5df-91a9-4fb4-8f9c-d99b0f7facb2	09_02_22.tif	0.146395
27d32a0c-03f9-470b-8051-f334d22c010c	09_02_22.tif	1.31539	0.0996319		46f8ac68-f6c9-4da0-ad0a-8ce71f47e9f7	09_02_22.tif	5.9033	2.20261		b0521de5-d50b-4c9b-87fb-3ee95cf991d4	09_02_22.tif	0.257493
b75012f9-d243-43b1-aae6-88b51b42054d	09_02_22.tif	1.59063	0.08882		28cb9d6f-100d-48c9-a45e-8fc27f4a250a	09_02_22.tif	5.65452	1.73401		1f6175cc-bbda-45ef-816d-31655dfbdba1	09_02_22.tif	0.1038
2ffb2e6c-23e5-4a02-a058-09448fd64999	09_02_22.tif	0.981414	0.185359		8f0b9e51-e24a-4cd0-845d-001699ae93cb	09_02_22.tif	5.63734	2.04387		3bc8b159-1737-437d-814e-9ceda232e8a3	09_02_22.tif	1.0861
1dcc7c23-1721-458a-9f37-fbdc7cb7bc52	09_02_22.tif	1.59713	0.0578315		ba86841a-ce89-4651-91c6-be1f3764b36c	09_02_22.tif	6.29421	2.82644		e831546b-f376-4dd9-9920-9b4d76acb2c1	09_02_22.tif	0.203514
0cc865e5-e3ba-4001-88b1-122a30bf3c24	09_02_22.tif	1.55292	0.219463		34a01fc6-dc21-4a5b-8057-43cf295522e4	09_02_22.tif	6.16247	2.23094		b6ce2a50-db5e-4d3a-96a0-0d6e827486c4	09_02_22.tif	0.221815
671d0c4b-c65c-480a-a03d-f16ec069a233	09_02_22.tif	1.55788	0.136848		b23821c7-8cd4-4b4d-bb7b-ae296ccf0f11	09_02_22.tif	5.65736	2.55491		eb589dd5-d1ed-4ea6-adee-074cb67c5844	09_02_22.tif	0.106214
3cbf09ef-6dca-4872-8a53-dd106f569d46	09_02_22.tif	0.689746	0.117163		9d3ad583-7b3e-4bd1-b34f-4496fc6fb1d9	09_02_22.tif	5.78794	2.32866		f9508b4c-856a-467d-871d-04118a972c94	09_02_22.tif	0.26123
599465d5-8b15-472b-985e-6fe9d42260cd	09_02_22.tif	1.30404	0.0828388		d55e9c56-fa7f-4c7b-8eaf-dc07740a05ea	09_02_22.tif	5.97451	2.50101		e9dc41b5-e7e0-425d-a466-f3e0712ebc8f	09_02_22.tif	0.223175
2611e9a9-229c-402b-bde2-bf4cc7511209	09_02_22.tif	1.04383	0.220206		0969262f-9765-414c-a005-c0178160e795	09_02_22.tif	5.56851	1.97812		46e89c69-7d0a-44e7-bdde-2b34a3c0a6b3	09_02_22.tif	0.220825
eb40fa80-0b23-4839-aeab-b8af0fcc9d24	09_02_22.tif	1.17121	0.19232		00c01316-e0e4-4599-a9b9-9fa2082e5164	09_02_22.tif	6.03236	2.57911		c731fffc-dc45-4fc5-989d-8bdad3221eef	09_02_22.tif	0.120617
0b7c3f74-6649-44d1-bb99-7cc916a6f27d	09_02_22.tif	1.22095	0.0668125		c8734403-3f4b-45f4-a2b1-834f482d79f1	09_02_22.tif	5.97376	2.4484		82397479-e886-4189-a294-5a6ae7bbbb41	09_02_22.tif	0.209765
d2c6fba3-a71a-4b8d-8a0f-1a16fcc6f387	09_02_22.tif	0.670659	0.031254		a013924f-04fd-498e-8940-c93f2947dd2b	09_02_22.tif	5.70584	1.97658		0c3ca0d5-00e2-4c60-a688-2b26ffe7e95a	09_02_22.tif	0.332049
1ad93a50-9481-4199-8f2d-fa3839ccfbd7	09_02_22.tif	1.01407	0.0738202		84d217f0-63e3-4af2-90f9-47c29775e784	09_02_22.tif	6.55633	2.00303		8fa02fd4-ac84-453d-ab9f-3c1557ceb3c5	09_02_22.tif	0.309525
d041c205-2046-4374-821c-1d135db75829	09_02_22.tif	1.00511	0.296546		651408cb-f757-4a93-9a90-34696b8e42d5	09_02_22.tif	6.64007	2.19959		0b48de08-f398-4fb1-9e2a-21cad5da55ad	09_02_22.tif	0.207018
31448d23-2e60-4594-a6a4-e7492cbc87e4	09_02_22.tif	1.18517	0.0718999		76363aaa-6227-44a9-ae2f-ec8f8cbac3c7	09_02_22.tif	5.96721	2.25329		4c32e9e0-1827-4b18-82e6-ae47222a3d17	09_02_22.tif	0.343578
a9d29494-e7cc-44a7-affa-d6ad04cdc15f	09_02_22.tif	1.15491	0.241962		7308025a-dfc2-4403-87b5-ea41c5d65dc4	09_02_22.tif	6.11845	2.29983		d0d3e3df-9ef7-46c0-853f-0130d3f1de1c	09_02_22.tif	0.490057
76786a46-620c-4e2d-ab9d-855b5bc2e49f	09_02_22.tif	1.3104	0.0564448		b2b5beb4-974f-4a7d-9bb7-1d2a97209841	09_02_22.tif	5.72039	2.17124		bcea99b2-484c-4d80-9c29-ac9e37d85297	09_02_22.tif	0.607484
c3ff8a87-914b-401a-9a06-ede4a9726c9c	09_02_22.tif	0.719753	0.0955869		b5abb0e1-1f8c-4081-8019-04c16fe65eed	09_02_22.tif	5.76648	1.79963		2e851323-720f-49cd-85c2-31f115e53e9f	09_02_22.tif	1.37735
a4003dca-7d7f-4aa6-8126-3830955f0c0b	09_02_22.tif	0.87578	0.14978		d4ee5560-f3e0-4c80-9b50-29283ff81ed3	09_02_22.tif	6.09308	2.47137		171c3c1e-3124-4abe-ab2a-9df87352c254	09_02_22.tif	0.366028
ff3f747f-4e9d-42d4-b7fb-fedb5c1632fb	09_02_22.tif	1.0937	0.161952		01ab9f04-7506-4da8-84ca-7ce26dd1cab4	09_02_22.tif	5.8589	1.69697		df7748b8-bf16-4bf2-ab2c-0969c24a5431	09_02_22.tif	1.03175
ffda7037-e573-4a59-b468-b9e11d16d795	09_02_22.tif	0.831229	0.151209		e55c3efe-29eb-4ee9-952a-d8cf7faf8a72	09_02_22.tif	5.40498	2.43456		5c3cca77-652e-46cb-ae8f-1451d5a3a2a8	09_02_22.tif	0.348006
54c9c00e-2be7-443f-a4d8-82ab43a9f302	09_02_22.tif	1.48512	0.0728604		6442e463-3f4a-47aa-ac34-d87c5d4d2ac8	09_02_22.tif	5.82135	2.18399		b162979c-a3b0-4dc6-9b08-5ccbac0e375c	09_02_22.tif	0.294782
29afad81-61ad-4d89-a052-693be3278997	09_02_22.tif	0.935611	0.067088		46e0978d-bbaf-4fd6-926f-9cb2f8c2b445	09_02_22.tif	5.5838	2.25565		457788b8-8d2f-49a5-bbee-7d20102c2967	09_02_22.tif	0.39835
d1f10700-9ad1-4711-a080-60e23ac1e38f	09_02_22.tif	0.897085	0.0892269		a786005d-2e18-4bf8-b058-0b0f32de336c	09_02_22.tif	5.88958	1.98218		7c82b7ae-d701-4e6e-87c8-7b0ace15b052	09_02_22.tif	1.07451
c126205b-8713-454f-bb48-abda92d96929	09_02_22.tif	0.940204	0.045443		74d65458-b784-4a52-8aa2-4417ba3d31ec	09_02_22.tif	5.57208	1.31319		8cf3834b-5388-4c1a-a743-a10b08528ab9	09_02_22.tif	0.173255
46f8ac68-f6c9-4da0-ad0a-8ce71f47e9f7	09_02_22.tif	1.19585	0.113967		24178444-2fa9-4ba4-abbd-bdae03852bd2	09_02_22.tif	5.87246	1.17089		2a8809c9-96cc-42a0-9874-f09f223d8588	09_02_22.tif	0.151339
28cb9d6f-100d-48c9-a45e-8fc27f4a250a	09_02_22.tif	0.812621	0.205142		42d1ed50-83d1-4a80-9b30-befbd4798535	09_02_22.tif	5.57234	2.07104		acd3422d-96f8-4960-83a3-a00fafd8a154	09_02_22.tif	1.27119
8f0b9e51-e24a-4cd0-845d-001699ae93cb	09_02_22.tif	0.969823	0.0578315		afe9e3f4-4cea-4395-b571-b6ce075545d1	09_02_22.tif	5.56746	1.79269		ef636866-c6e9-4627-9c19-cedbd143dbbe	09_02_22.tif	0.291839
ba86841a-ce89-4651-91c6-be1f3764b36c	09_02_22.tif	1.16517	0.18574		f1fe6492-0b3c-4aaf-b080-cfd28190c632	09_02_22.tif	5.72399	2.62511		3d9d923e-279b-4453-8802-63dd14719309	09_02_22.tif	0.324235
34a01fc6-dc21-4a5b-8057-43cf295522e4	09_02_22.tif	1.16794	0.238298		565b5a65-6455-4c5a-9302-1cc09bdc7c75	09_02_22.tif	5.94681	2.47874		70c02f1d-f8af-41d9-b5dd-e6b90dc620ee	09_02_22.tif	0.267476
b23821c7-8cd4-4b4d-bb7b-ae296ccf0f11	09_02_22.tif	0.771463	0.0617071		94add2bb-9cfb-43c8-a559-d6bd16bdcf39	09_02_22.tif	5.54168	2.29968		2c4eb47a-0711-405a-a3e4-7ea24f8e371d	09_02_22.tif	0.291486
9d3ad583-7b3e-4bd1-b34f-4496fc6fb1d9	09_02_22.tif	1.05638	0.278461		395c51e4-6388-4976-b67e-8e26fc15bdd2	09_02_22.tif	5.819	2.27614		44f0a10d-00ba-474a-b75c-431ea5e74f17	09_02_22.tif	0.164529
d55e9c56-fa7f-4c7b-8eaf-dc07740a05ea	09_02_22.tif	1.04292	0.231432		0ea4bfbd-199d-4361-9def-347c1cf5357d	09_02_22.tif	5.4081	1.94632		a28fc1d8-7595-49f6-8036-60c53e6a9df6	09_02_22.tif	0.313478
0969262f-9765-414c-a005-c0178160e795	09_02_22.tif	1.10936	0.0695647		6e960629-0be0-484a-900c-d236bbb09a74	09_02_22.tif	5.58257	2.10061		8a677e4c-8657-4a77-b992-86d2e5b00b9a	09_02_22.tif	0.152768
00c01316-e0e4-4599-a9b9-9fa2082e5164	09_02_22.tif	0.831472	0.116099		ff83b783-3580-4eeb-86c9-231f8fcbbfc5	09_02_22.tif	5.85406	1.22398		76871587-6d2d-4ff0-b22d-2a2df1ff4af8	09_02_22.tif	1.25393
c8734403-3f4b-45f4-a2b1-834f482d79f1	09_02_22.tif	1.39726	0.182438		3b950308-a370-4442-b338-62c4c6221dbf	09_02_22.tif	5.50115	1.61146		fadf7d96-03e4-4494-84d2-f4dbb9814ebe	09_02_22.tif	0.0582472
a013924f-04fd-498e-8940-c93f2947dd2b	09_02_22.tif	1.24178	0.284751		6f5fb899-5f17-42f4-ac52-aff55c973876	09_02_22.tif	6.05238	1.95702		8a3c8669-c1e7-4ddb-890e-19eb937521af	09_02_22.tif	0.826518
84d217f0-63e3-4af2-90f9-47c29775e784	09_02_22.tif	1.26885	0.122739		84eb976d-ddc4-44eb-9409-6c0ecab77e2b	09_02_22.tif	5.86793	2.03647		e26f9029-0932-4a55-9fdb-4b58848e408a	09_02_22.tif	0.339479
651408cb-f757-4a93-9a90-34696b8e42d5	09_02_22.tif	1.30124	0.193078		ff605a8e-8825-435a-a887-879559990af6	09_02_22.tif	6.06998	2.62066		855c4e60-79ec-42d2-a3f3-a98b39a32642	09_02_22.tif	0.0795658
76363aaa-6227-44a9-ae2f-ec8f8cbac3c7	09_02_22.tif	1.17658	0.204767		9f5d3722-3d35-4760-9e38-b3d4bb1a53a8	09_02_22.tif	5.62471	2.00047		f8f3bc40-f768-42c8-8694-3a165c305c2e	09_02_22.tif	0.205893
7308025a-dfc2-4403-87b5-ea41c5d65dc4	09_02_22.tif	0.679154	0.141825		413dfcda-da19-4978-86fd-4f6b088b3503	09_02_22.tif	5.74093	2.06188		d3d6c217-ab00-4647-bd0d-06fd838f76cb	09_02_22.tif	0.740194
b2b5beb4-974f-4a7d-9bb7-1d2a97209841	09_02_22.tif	1.0769	0.229465		7c1e209d-5a46-4602-abc5-f1831b0908a9	09_02_22.tif	6.15187	1.37901		08009180-970b-48d6-aca1-a98eae50df15	09_02_22.tif	0.821955
b5abb0e1-1f8c-4081-8019-04c16fe65eed	09_02_22.tif	1.66671	0.0957219		f4c845d4-a6a8-49f3-97cb-c136f848cc1c	09_02_22.tif	5.94139	1.83487		26bb72f8-8efa-49f3-9e6c-e17ad7bead52	09_02_22.tif	0.266277
d4ee5560-f3e0-4c80-9b50-29283ff81ed3	09_02_22.tif	1.0207	0.263155		ae9b15ba-7e30-4f73-a033-9c4e503563ce	09_02_22.tif	5.87553	1.90516		d5947aba-9562-47d0-82bf-e524a9874baa	09_02_22.tif	0.217107
01ab9f04-7506-4da8-84ca-7ce26dd1cab4	09_02_22.tif	1.19314	0.0911243		cd763015-f92b-40e7-82a3-0a1176fa64f8	09_02_22.tif	5.80451	2.09437		dd224c13-fadf-496a-857a-436482a46052	09_02_22.tif	0.0840643
e55c3efe-29eb-4ee9-952a-d8cf7faf8a72	09_02_22.tif	0.755998	0.0359054		c93540f0-cd82-4327-8e99-b8c516dad874	09_02_22.tif	6.50762	1.72648		ba955942-ddc1-4f2a-9308-88a6c446a7b7	09_02_22.tif	0.0880059
6442e463-3f4a-47aa-ac34-d87c5d4d2ac8	09_02_22.tif	0.880255	0.156267		6090041c-3338-49e7-a793-e4f030d8c4ef	09_02_22.tif	6.02443	1.94662		185b66a0-a286-4d31-ad5a-fd135f213511	09_02_22.tif	0.253626
46e0978d-bbaf-4fd6-926f-9cb2f8c2b445	09_02_22.tif	0.718877	0.0727232		5e346fd2-dc2c-4c9f-b222-63c958cc76e7	09_02_22.tif	5.64775	1.52697		f82740c0-b785-492a-9205-54f1637f2958	09_02_22.tif	0.0791562
a786005d-2e18-4bf8-b058-0b0f32de336c	09_02_22.tif	1.67722	0.067914		ae7e250c-957a-46cf-8732-b8915a7c92b6	09_02_22.tif	5.58348	2.01082		0239cdc9-f8fe-48cd-84c4-3d6fc901a749	09_02_22.tif	0.546364
74d65458-b784-4a52-8aa2-4417ba3d31ec	09_02_22.tif	0.978781	0.068602		4b930acd-b816-4f35-be07-a4ee23cc7eda	09_02_22.tif	5.97968	2.10745		37ffc447-bc6b-44a8-a27a-4dd6b84f0290	09_02_22.tif	0.101785
24178444-2fa9-4ba4-abbd-bdae03852bd2	09_02_22.tif	1.19969	0.0535284		f0fe5c2d-9319-4cba-aa5a-e49219bfea8d	09_02_22.tif	5.34794	1.84024		cbfc0871-62dc-40f3-bfb1-7d3d13531e69	09_02_22.tif	0.209641
42d1ed50-83d1-4a80-9b30-befbd4798535	09_02_22.tif	1.07478	0.197991		35e0c2c6-ef68-4666-aea1-0bb0a54bc78b	09_02_22.tif	5.70639	1.13258		0c161319-bbf4-4a9b-8ac1-751707a8743b	09_02_22.tif	0.0698396
afe9e3f4-4cea-4395-b571-b6ce075545d1	09_02_22.tif	0.65104	0.179893		4ae1660c-3e6e-40c7-beed-31c15357f779	09_02_22.tif	5.62147	1.99186		8474cb75-4475-48c7-8dfe-eea98cf48ec7	09_02_22.tif	0.0783366
f1fe6492-0b3c-4aaf-b080-cfd28190c632	09_02_22.tif	0.98943	0.191689		b1e8f76f-5461-4edc-a2a1-1ae247e07a80	09_02_22.tif	5.67131	2.00773		ef1a8e7e-bd6e-4e7c-8c99-f4259d5205ad	09_02_22.tif	0.111833
565b5a65-6455-4c5a-9302-1cc09bdc7c75	09_02_22.tif	0.446786	0.0597706		e74eb920-dd47-492f-a9d6-aefc17eba248	09_02_22.tif	5.27655	1.51228		bb7eaf04-ea1d-4979-af8e-629f61a8a99e	09_02_22.tif	0.282262
94add2bb-9cfb-43c8-a559-d6bd16bdcf39	09_02_22.tif	0.779974	0.0885487		724925ea-5087-4fed-a70c-63b8a4259c7b	09_02_22.tif	6.0322	1.64681		d2c9b400-3889-418b-966c-7ac676f5af9c	09_02_22.tif	0.309176
395c51e4-6388-4976-b67e-8e26fc15bdd2	09_02_22.tif	0.914794	0.181929		b9375195-1ba7-465e-8dad-d8478f8cfcd5	09_02_22.tif	6.45592	1.52251		552b0389-5400-4e6b-8a5c-4b95347a3a3c	09_02_22.tif	0.120219
0ea4bfbd-199d-4361-9def-347c1cf5357d	09_02_22.tif	0.521453	0.0316775		780cac2b-14f7-4d67-87a6-9037d906da6b	09_02_22.tif	5.60596	2.50442		53fa1ec6-bf5b-48c9-933c-43aa945916d9	09_02_22.tif	1.02269
6e960629-0be0-484a-900c-d236bbb09a74	09_02_22.tif	0.933422	0.161049		dc55cd08-36fa-4bba-867a-dba5bede8c88	09_02_22.tif	5.56571	0.962734		a2a1422e-d391-4291-ae8f-e5ccdd0c97e1	09_02_22.tif	1.66607
ff83b783-3580-4eeb-86c9-231f8fcbbfc5	09_02_22.tif	1.07902	0.0418037		2bc4c595-cd4e-406a-bab3-e696f225772d	09_02_22.tif	5.65508	1.73842		5f735dbd-e29f-4932-ac90-662065ad9c3d	09_02_22.tif	0.667483
21662be0-0876-4e91-8f59-11c6e3bee7d8	09_02_22.tif	1.87657	0.0732718		0449e46b-e784-44ec-beba-79ed5f37b435	09_02_22.tif	5.97735	1.46352		83f06608-2abd-48e0-9d16-a84b2fc8112b	09_02_22.tif	0.339935
3b950308-a370-4442-b338-62c4c6221dbf	09_02_22.tif	1.15095	0.101112		220d00b8-5573-4a39-b12f-d1a068177f8c	09_02_22.tif	6.29937	1.83931		f584ccb1-2918-42b8-9266-1cbb183ba66e	09_02_22.tif	0.349479
6f5fb899-5f17-42f4-ac52-aff55c973876	09_02_22.tif	0.83463	0.125122		834b0581-52c8-49da-ae85-e23a882b356a	09_02_22.tif	5.98068	2.4806		311eb6ee-6ed5-4f14-9b94-c56b21010fc3	09_02_22.tif	0.143393
84eb976d-ddc4-44eb-9409-6c0ecab77e2b	09_02_22.tif	0.962956	0.134484		2470dbac-2cca-4cfa-b94c-a4b2ad01128e	09_02_22.tif	5.93854	1.69724		bb90dae5-99cf-492c-a59c-2373a79f6f5a	09_02_22.tif	0.145221
ff605a8e-8825-435a-a887-879559990af6	09_02_22.tif	1.06509	0.316957		e42ed42b-769f-4e54-89f4-850f9149a0da	09_02_22.tif	5.76554	2.07478		11b0ba15-7ea8-4666-8710-15936d083bf3	09_02_22.tif	0.220578
9f5d3722-3d35-4760-9e38-b3d4bb1a53a8	09_02_22.tif	1.13888	0.0515809		0437c188-cdcc-4bde-8280-6a8abb277376	09_02_22.tif	5.98677	2.29757		40ee8533-143d-41b3-a8ca-635eaf8ccd0a	09_02_22.tif	0.133958
413dfcda-da19-4978-86fd-4f6b088b3503	09_02_22.tif	1.04551	0.0576929		40fe5589-ce94-4a36-abf3-254482979986	09_02_22.tif	5.66596	1.60464		fa3370f8-8f00-49d1-ac32-70be83cdc0a9	09_02_22.tif	0.211635
7c1e209d-5a46-4602-abc5-f1831b0908a9	09_02_22.tif	1.30474	0.0807941		8a928416-4aba-498e-b770-768bad2cb2dc	09_02_22.tif	5.56075	2.24814		5bbe2644-5265-4cf5-a4da-dcdd031b952c	09_02_22.tif	0.18409
f4c845d4-a6a8-49f3-97cb-c136f848cc1c	09_02_22.tif	1.15678	0.0878701		1cf67cbe-f73d-4af8-9c72-625dd139b613	09_02_22.tif	5.99578	2.60919		e3c04d09-a211-4b18-a516-fe10bc7c4e12	09_02_22.tif	0.171847
ae9b15ba-7e30-4f73-a033-9c4e503563ce	09_02_22.tif	0.722204	0.115433		340e2969-3d30-423d-9693-c74444f55ffd	09_02_22.tif	6.41055	1.70416		230d2e85-5386-460f-841b-072c24aca9b5	09_02_22.tif	0.0579701
cd763015-f92b-40e7-82a3-0a1176fa64f8	09_02_22.tif	1.10601	0.28948		32e1dd78-dda4-460b-8f04-bb8636421659	09_02_22.tif	5.85105	1.28451		3d3eb1e0-9527-4fe0-bba0-c6aff01893c1	09_02_22.tif	0.111165
c93540f0-cd82-4327-8e99-b8c516dad874	09_02_22.tif	1.38615	0.0993625		4946121b-520a-4587-9502-19e3d5e97548	09_02_22.tif	5.44346	1.92178		1ff1e85f-f436-4eba-976b-db7b0c44f465	09_02_22.tif	0.241718
6090041c-3338-49e7-a793-e4f030d8c4ef	09_02_22.tif	1.12777	0.210389		6d9440c4-3bc6-44f8-a9da-26b6dc0fa61d	09_02_22.tif	5.81989	2.06198		56fe36e0-cd53-4f48-9489-5ca0b4dfb659	09_02_22.tif	0.102994
5e346fd2-dc2c-4c9f-b222-63c958cc76e7	09_02_22.tif	0.978122	0.260628		4efa4640-20bc-4fae-a9c5-1f60ecc23b9c	09_02_22.tif	5.60586	2.1358		4c01e438-d5e8-4b12-ba21-c0e966da49a0	09_02_22.tif	0.081476
ae7e250c-957a-46cf-8732-b8915a7c92b6	09_02_22.tif	0.876095	0.0813396		56f40c40-3bf2-4bd4-b3cc-0903d99d9c1f	09_02_22.tif	5.47806	2.53745		6a783ede-be16-4781-9d8f-b4efe0f75e23	09_02_22.tif	0.200881
4b930acd-b816-4f35-be07-a4ee23cc7eda	09_02_22.tif	1.01521	0.296076		ed8a5777-305f-49f6-b07e-0a7720004ceb	09_02_22.tif	5.5969	1.44832		462c917a-17b2-4e82-b5bc-8659b35026a5	09_02_22.tif	0.260267
f0fe5c2d-9319-4cba-aa5a-e49219bfea8d	09_02_22.tif	0.708408	0.0396999		f9015bf4-573b-4402-af5e-bc95ad8b2b95	09_02_22.tif	5.86825	1.65246		4f5b0e20-1cef-4ea5-847a-37fe8e4290ba	09_02_22.tif	0.161178
35e0c2c6-ef68-4666-aea1-0bb0a54bc78b	09_02_22.tif	1.04705	0.0628125		13706ce6-17f5-4444-82b5-365e6897f2f9	09_02_22.tif	6.0994	1.96407		8d91fe95-e53f-4433-aae0-0c65721fca16	09_02_22.tif	0.227864
4ae1660c-3e6e-40c7-beed-31c15357f779	09_02_22.tif	1.36031	0.0688771		42ceab51-183e-4402-b1b9-1c58f492e6da	09_02_22.tif	5.94385	2.02262		368857ab-4d7d-4f3e-b34e-03f0f1f9f760	09_02_22.tif	0.249749
b1e8f76f-5461-4edc-a2a1-1ae247e07a80	09_02_22.tif	1.04663	0.0621217		a4bb1a68-4d5f-4037-9fa2-d372c2900aab	09_02_22.tif	6.25988	1.58688		12d2f897-6e91-4217-a381-7ccc90838612	09_02_22.tif	0.198871
e74eb920-dd47-492f-a9d6-aefc17eba248	09_02_22.tif	0.82546	0.0461418		d1a72b8c-3c51-4e37-8784-9eeea8a8db69	09_02_22.tif	5.53275	2.51954		07ee3877-e7ca-4cf0-b187-9a64c052385e	09_02_22.tif	0.633571
724925ea-5087-4fed-a70c-63b8a4259c7b	09_02_22.tif	1.09241	0.353549		7099f5cc-6b52-462f-ab6d-75ab62b43699	09_02_22.tif	6.11774	2.49152		ad639dd4-8441-4ec4-8773-16492da4f74c	09_02_22.tif	0.132906
b9375195-1ba7-465e-8dad-d8478f8cfcd5	09_02_22.tif	1.1398	0.0672257		c0e81421-4697-44d0-8052-1b6e74d42836	09_02_22.tif	5.86453	2.62384		dc01bf42-ba32-4d1b-9df4-fc1d0b9bd5ee	09_02_22.tif	0.171719
780cac2b-14f7-4d67-87a6-9037d906da6b	09_02_22.tif	0.768671	0.0571383		0b3a4f76-5096-42fb-b0b3-b33b5c9e313a	09_02_22.tif	5.91746	2.4716		32f4ee18-4987-483b-9d01-0f2e532e4592	09_02_22.tif	0.0959919
dc55cd08-36fa-4bba-867a-dba5bede8c88	09_02_22.tif	1.09936	0.044604		a370eeab-01a4-4b8a-9835-15cfa5412a46	09_02_22.tif	5.31759	2.15345		0f4768b3-fab7-4fb6-9dbd-f3c5c12e56e5	09_02_22.tif	0.153676
2bc4c595-cd4e-406a-bab3-e696f225772d	09_02_22.tif	0.525167	0.181039		285906d3-c549-4db4-9101-f20b1c6695a1	09_02_22.tif	6.30524	2.35013		0fd68388-4b43-469d-99e3-4eea2681d7b9	09_02_22.tif	0.130008
0449e46b-e784-44ec-beba-79ed5f37b435	09_02_22.tif	1.32786	0.0753273		0c35ae8a-5578-4132-a6f2-9471bc70960d	09_02_22.tif	6.29741	1.5656		0526c44e-6101-46d6-ad6a-ae73c228eca1	09_02_22.tif	0.398131
220d00b8-5573-4a39-b12f-d1a068177f8c	09_02_22.tif	1.31921	0.110764		a13f0b06-e109-4fc9-aef6-9b74091ebee6	09_02_22.tif	5.26919	1.2334		7ccefa38-0668-4173-af9d-386ce49d4564	09_02_22.tif	0.0915306
834b0581-52c8-49da-ae85-e23a882b356a	09_02_22.tif	1.04376	0.219835		064905ab-e6c8-46cc-b5db-9cb81d033a69	09_02_22.tif	5.45483	0.759156		d2f9cbf3-0567-4ce7-85b0-d3270590d4f2	09_02_22.tif	0.193456
2470dbac-2cca-4cfa-b94c-a4b2ad01128e	09_02_22.tif	0.759241	0.0526941		ed290c98-aad6-4719-aaa5-c341f5fad1f4	09_02_22.tif	5.91856	2.58924		ec0763d9-0cc2-4001-8e2e-81ca88e1ac60	09_02_22.tif	0.333882
e42ed42b-769f-4e54-89f4-850f9149a0da	09_02_22.tif	1.07018	0.26111		3d74a0ed-8d1c-4072-9326-88c2ee6f0631	09_02_22.tif	5.87787	2.08651		c1ff9632-f131-4cde-911e-b9bcee6d7130	09_02_22.tif	0.200002
0437c188-cdcc-4bde-8280-6a8abb277376	09_02_22.tif	1.17798	0.186247		8d41a054-e2ff-4082-a74b-6614ab208177	09_02_22.tif	6.08755	2.53553		6e777f77-a378-4d5b-ae3d-1cb7fcfdb4d0	09_02_22.tif	0.131589
40fe5589-ce94-4a36-abf3-254482979986	09_02_22.tif	0.599699	0.139862		79ebd812-1c16-4dd2-be80-7117a5f98d45	09_02_22.tif	5.59709	1.8097		1356b919-0e85-40f0-85bb-1c7cf5c2d743	09_02_22.tif	0.097476
8a928416-4aba-498e-b770-768bad2cb2dc	09_02_22.tif	1.48006	0.173127		504a7485-9cc2-47f5-84bc-f588640b8a59	09_02_22.tif	5.94689	2.80124		657a7af2-8f73-4d19-a5bb-5a7e81926d81	09_02_22.tif	0.180657
1cf67cbe-f73d-4af8-9c72-625dd139b613	09_02_22.tif	1.10635	0.269991		422444cc-fc86-4223-a891-d815004c77d5	09_02_22.tif	5.99402	2.25864		0bfe3012-2508-43b9-a7a0-3a6b1247ef4b	09_02_22.tif	0.171335
340e2969-3d30-423d-9693-c74444f55ffd	09_02_22.tif	1.29166	0.109561		77e2a608-2667-40dc-aa00-85ebe8b7581d	09_02_22.tif	5.9371	2.36093		38d75890-7ff4-4259-a386-7c1df91bd3c3	09_02_22.tif	0.0926134
32e1dd78-dda4-460b-8f04-bb8636421659	09_02_22.tif	0.794021	0.340163		246199ed-9a6d-4299-bbe3-314007b65ad6	09_02_22.tif	6.09211	1.47747		89312e84-67af-4c5e-9a84-a20167564525	09_02_22.tif	0.148609
4946121b-520a-4587-9502-19e3d5e97548	09_02_22.tif	0.647176	0.0129262		775be641-3c2a-4085-ba38-26a91fa77233	09_02_22.tif	5.80759	1.71352		a64219b5-d17b-4fb6-96aa-284d254ecaa2	09_02_22.tif	0.220454
6d9440c4-3bc6-44f8-a9da-26b6dc0fa61d	09_02_22.tif	1.22669	0.0684645		4ea70556-228f-4ebe-8d4a-49a577e9a547	09_02_22.tif	5.65128	1.79123		8a543805-8d37-4fcf-bb55-e141818e38e0	09_02_22.tif	0.154324
4efa4640-20bc-4fae-a9c5-1f60ecc23b9c	09_02_22.tif	1.02963	0.126048		821d3a1c-2cc4-4238-90d5-7eb2523510cc	09_02_22.tif	5.47777	1.50731		ed5ce343-9d85-4005-8726-6537ea244e11	09_02_22.tif	0.230326
56f40c40-3bf2-4bd4-b3cc-0903d99d9c1f	09_02_22.tif	0.674641	0.16877		3c237ccc-3d07-4b2b-bda6-fc73cebb69c2	09_02_22.tif	6.22627	1.49518		c9d94e61-d1dd-4f20-864e-a864370c9581	09_02_22.tif	0.24987
ed8a5777-305f-49f6-b07e-0a7720004ceb	09_02_22.tif	0.928427	0.0304067		2d62c03c-5ac3-4151-976e-d54afec2a907	09_02_22.tif	5.93621	2.30842		437436f4-bae8-4c7b-aef6-ee952b66211f	09_02_22.tif	0.968939
f9015bf4-573b-4402-af5e-bc95ad8b2b95	09_02_22.tif	0.709114	0.159758		36cd43bb-f66b-4a44-b858-a80845ce80dd	09_02_22.tif	5.65312	2.14048		7ac70517-5860-4599-bb4c-aeb998890e3a	09_02_22.tif	0.225398
13706ce6-17f5-4444-82b5-365e6897f2f9	09_02_22.tif	1.30393	0.209765		93f76429-7a44-45e8-9f0b-7d225eb02ad3	09_02_22.tif	5.87067	1.91793		d5414f8c-3539-4ff6-85f2-d801fe327c6a	09_02_22.tif	0.0773797
42ceab51-183e-4402-b1b9-1c58f492e6da	09_02_22.tif	0.607484	0.0391384		3e8f01ad-8efd-4dbd-b967-9fcc72ac68c0	09_02_22.tif	6.03023	2.02052		b6da4c74-bf6d-48e0-992c-0fc6e5dee8ae	09_02_22.tif	0.105008
a4bb1a68-4d5f-4037-9fa2-d372c2900aab	09_02_22.tif	1.38692	0.117562		5f5e86c3-c429-4740-b7f3-2cbb86d4f8c7	09_02_22.tif	5.7532	2.23469		dee3578a-694f-41e7-b9d1-41705407e862	09_02_22.tif	0.0911243
3f1c5eb4-0f5e-40e5-9c99-28c210f9c0b8	09_02_22.tif	1.96103	0.0920721		28900da3-c567-4d93-b54d-abee11f8f7a8	09_02_22.tif	6.10521	0.787349		346a7ddf-cbe1-4496-aac4-f7e8033709fc	09_02_22.tif	1.48558
d1a72b8c-3c51-4e37-8784-9eeea8a8db69	09_02_22.tif	0.662023	0.0773797		d63689ed-db60-41ab-85a4-b101fb7cd681	09_02_22.tif	5.21857	2.40387		ccb15377-36cd-4e09-9758-5029629e4f7e	09_02_22.tif	1.02538
7099f5cc-6b52-462f-ab6d-75ab62b43699	09_02_22.tif	1.12102	0.223793		915ea49b-cd5c-46d5-8fb0-ba41523f4eca	09_02_22.tif	5.44313	0.980537		812aa7dd-b354-4615-9fa8-21a456e35d04	09_02_22.tif	0.496616
c0e81421-4697-44d0-8052-1b6e74d42836	09_02_22.tif	0.806943	0.137766		fe1b69f8-2029-46b1-b27a-64a7cd6089ee	09_02_22.tif	5.78079	0.930927		75be0c75-e1a0-458f-bbac-e800353f1ebd	09_02_22.tif	0.148739
0b3a4f76-5096-42fb-b0b3-b33b5c9e313a	09_02_22.tif	1.15594	0.142217		36505ce6-e623-4e14-b8d9-30dedac46e29	09_02_22.tif	5.79296	2.09102		d252ab17-0a5d-43da-bb51-39d793cc5102	09_02_22.tif	1.75997
a370eeab-01a4-4b8a-9835-15cfa5412a46	09_02_22.tif	0.688225	0.0329472		7b24bee5-5346-45df-a953-48c6f7f240b7	09_02_22.tif	6.02937	2.5307		11fa66df-531f-4abe-b0c6-0f171f226f1f	09_02_22.tif	0.608147
285906d3-c549-4db4-9101-f20b1c6695a1	09_02_22.tif	1.04663	0.178109		2092d74f-042a-48ba-88ee-6cb2a6f498e1	09_02_22.tif	5.69112	2.12535		b12c5b09-af94-4648-a407-f18a51b38ea0	09_02_22.tif	0.931078
0c35ae8a-5578-4132-a6f2-9471bc70960d	09_02_22.tif	1.21381	0.0852887		70b1cee8-9cce-4354-8c17-e918f32e5551	09_02_22.tif	5.52585	1.5097		dbebc0e8-efa1-4012-bcf0-16cf4aed2e5e	09_02_22.tif	0.8118
a13f0b06-e109-4fc9-aef6-9b74091ebee6	09_02_22.tif	1.26568	0.132906		b583a276-5c6b-4a6b-aa51-e5b81d3c3084	09_02_22.tif	5.58955	2.22561		a33a719b-abe6-431a-bcd8-759b29072833	09_02_22.tif	0.0691522
064905ab-e6c8-46cc-b5db-9cb81d033a69	09_02_22.tif	1.31377	0.0768327		ccb36c18-e701-461d-8e28-eb5be0a383bc	09_02_22.tif	6.01659	2.66719		b617f484-ee74-4985-a166-b6bb45366378	09_02_22.tif	0.208392
ed290c98-aad6-4719-aaa5-c341f5fad1f4	09_02_22.tif	0.917852	0.14091		0b0c710f-afd4-4181-ac19-e667143dcf77	09_02_22.tif	5.96083	2.44634		cf16f903-e842-4b3d-84eb-e7fcbdb2e219	09_02_22.tif	0.22367
3d74a0ed-8d1c-4072-9326-88c2ee6f0631	09_02_22.tif	0.941482	0.157691		b2f24105-f8a4-4674-bda4-06a179f6419b	09_02_22.tif	5.6724	2.55006		96f8cdfa-ea6f-40ec-8fb7-649b5eb62dde	09_02_22.tif	0.498557
8d41a054-e2ff-4082-a74b-6614ab208177	09_02_22.tif	1.30012	0.181929		a1f863f4-3726-4eb8-bf51-42ecd36210fe	09_02_22.tif	5.9253	2.3878		f36c1990-54a6-4c7b-b255-aa386faca6f9	09_02_22.tif	0.445303
79ebd812-1c16-4dd2-be80-7117a5f98d45	09_02_22.tif	0.631244	0.0244615		a50c8e2c-312c-4012-9a35-14660bbe11c9	09_02_22.tif	5.96675	2.04771		b45d4613-af61-4bdc-8a0c-1805043172a9	09_02_22.tif	0.335826
504a7485-9cc2-47f5-84bc-f588640b8a59	09_02_22.tif	1.26412	0.145351		df54c80e-7ec6-4d7c-affa-d738c3ecf86a	09_02_22.tif	6.54054	1.54147		7ee0f738-4219-4c0e-b6fa-ad4adfe76f9f	09_02_22.tif	0.283685
422444cc-fc86-4223-a891-d815004c77d5	09_02_22.tif	1.00748	0.306612		452bb72e-5466-480f-a776-266773c6be53	09_02_22.tif	5.82522	1.92585		40bec788-29fb-410f-8463-a58e1b90fc83	09_02_22.tif	0.453649
77e2a608-2667-40dc-aa00-85ebe8b7581d	09_02_22.tif	1.06288	0.220082		1d3a4860-3aa7-41a9-bb2b-18cad25830cb	09_02_22.tif	5.88646	2.06984		ca8b79e9-b08b-4224-a641-c861c3aee94e	09_02_22.tif	0.0951818
246199ed-9a6d-4299-bbe3-314007b65ad6	09_02_22.tif	1.28392	0.0802483		c2962acd-39a1-4a2d-8f48-83064870c943	09_02_22.tif	5.99858	2.52549		5ad87561-c998-4746-88f6-da1065c900d5	09_02_22.tif	0.0321008
775be641-3c2a-4085-ba38-26a91fa77233	09_02_22.tif	1.52306	0.0922074		9ce37bf2-85bd-4000-9d28-d463b27a3a3f	09_02_22.tif	5.87409	2.15319		156ef649-9e0c-4248-bf66-0d7b04c209d2	09_02_22.tif	0.0364682
4ea70556-228f-4ebe-8d4a-49a577e9a547	09_02_22.tif	1.30305	0.100574		cb1a0ff8-8798-4716-9c96-cf1c0cd32e28	09_02_22.tif	6.02822	2.01828		760ce4f0-59ac-40e0-9832-351a0bdd741e	09_02_22.tif	0.0635029
821d3a1c-2cc4-4238-90d5-7eb2523510cc	09_02_22.tif	0.577441	0.0478175		c73f82ed-2603-48a3-ba55-8e15b20e65f1	09_02_22.tif	5.59989	2.29634		c952bff1-ae17-4141-92c8-001ec6462daa	09_02_22.tif	0.0367495
3c237ccc-3d07-4b2b-bda6-fc73cebb69c2	09_02_22.tif	0.955238	0.103934		e59022f5-5680-40a4-ba62-1c7dba6b3557	09_02_22.tif	6.16946	2.29637		ebcb1893-4d0d-4426-86eb-68e1fdb9a26b	09_02_22.tif	0.157302
2d62c03c-5ac3-4151-976e-d54afec2a907	09_02_22.tif	1.03506	0.181548		efea38d6-d30e-4b32-929d-a1577e2555a5	09_02_22.tif	5.87109	2.17133		ed217b47-877d-4522-9598-dc037ee6a5a2	09_02_22.tif	0.195222
36cd43bb-f66b-4a44-b858-a80845ce80dd	09_02_22.tif	0.754973	0.0342157		3b34a9c3-a0af-4584-b7b3-11957496bae2	09_02_22.tif	5.60336	1.51314		26d3be26-48f4-45f8-851b-fcbf64fcb5ea	09_02_22.tif	0.140255
93f76429-7a44-45e8-9f0b-7d225eb02ad3	09_02_22.tif	1.30293	0.0701145		9b7af38b-67a1-422a-9e17-32f2312df5b0	09_02_22.tif	5.92477	2.11982		b279a37f-85c7-4189-80bd-a59f2319d5ff	09_02_22.tif	0.0586628
3e8f01ad-8efd-4dbd-b967-9fcc72ac68c0	09_02_22.tif	1.18802	0.0919367		408b0988-605a-49a6-8df0-f031ba736f5c	09_02_22.tif	5.79222	2.13842		ca75e08b-1b94-4bba-bb88-ddf42ef22819	09_02_22.tif	0.0713508
5f5e86c3-c429-4740-b7f3-2cbb86d4f8c7	09_02_22.tif	1.13999	0.054779		26c1ce1c-3ced-4747-bae1-b22a376bf235	09_02_22.tif	5.80155	1.52517		e9143f3b-140b-4cb7-8e4b-fe3907f94dc0	09_02_22.tif	0.0558898
28900da3-c567-4d93-b54d-abee11f8f7a8	09_02_22.tif	1.18808	0.0728604		83947aa3-711d-4d83-a92f-13b8c0b05bb4	09_02_22.tif	6.18258	1.41716		a8114c51-98cf-4229-a80d-b810d3c28822	09_02_22.tif	0.047678
d63689ed-db60-41ab-85a4-b101fb7cd681	09_02_22.tif	1.19554	0.0094905		9d746648-a882-4fcc-952d-32e0298352e9	09_02_22.tif	5.6477	2.63176		1b2ed936-8e83-4408-9eb2-305e1755cf95	09_02_22.tif	0.0626744
915ea49b-cd5c-46d5-8fb0-ba41523f4eca	09_02_22.tif	0.80149	0.0698396		e6b0e1d3-67b9-441f-921b-e8dcb362a610	09_02_22.tif	5.94646	2.35541		5444a8ba-3c6d-4ce0-ac3b-f11f95681276	09_02_22.tif	0.111432
fe1b69f8-2029-46b1-b27a-64a7cd6089ee	09_02_22.tif	0.944409	0.0486547		b4e30de6-f5cf-4a3f-8864-0d61ffc53d2c	09_02_22.tif	5.65509	2.40605		906db4be-a4b8-441d-8168-83b8c2bee6b2	09_02_22.tif	0.107152
36505ce6-e623-4e14-b8d9-30dedac46e29	09_02_22.tif	1.18365	0.0680516		5c559550-0511-4650-8f0c-ae0a3c55bbf2	09_02_22.tif	5.32494	1.88616		39faedca-c581-4818-9781-114d207722ad	09_02_22.tif	0.0839282
7b24bee5-5346-45df-a953-48c6f7f240b7	09_02_22.tif	0.980245	0.12446		086a22db-1fe1-4c28-bc6a-d10f0b5c7ad7	09_02_22.tif	5.46695	1.01057		d72fed16-2be0-4818-8e5d-b2d66aad8756	09_02_22.tif	0.0854247
2092d74f-042a-48ba-88ee-6cb2a6f498e1	09_02_22.tif	1.1514	0.0801119		d03191b6-04e5-4e97-bd20-fd4669a57c5d	09_02_22.tif	6.02004	2.62695		38122f8c-3231-4f67-9bd0-ace59844b06e	09_02_22.tif	0.10916
70b1cee8-9cce-4354-8c17-e918f32e5551	09_02_22.tif	0.988703	0.0832474		307a912b-7797-47aa-b3d8-1a723963bb3a	09_02_22.tif	6.26163	1.59951		bdfb22c5-e260-4bac-8be4-2f91037e1669	09_02_22.tif	0.100036
b583a276-5c6b-4a6b-aa51-e5b81d3c3084	09_02_22.tif	0.751121	0.0271541		9ae7557f-f2ff-4128-b123-a6c519bc1b0d	09_02_22.tif	6.06544	1.97904		fc61c47d-dbc2-4db3-9381-51a1974196fb	09_02_22.tif	0.588805
ccb36c18-e701-461d-8e28-eb5be0a383bc	09_02_22.tif	1.15911	0.185993		6fe511c6-8c4c-46cb-8588-196a2b53c331	09_02_22.tif	5.86677	2.37554		01a8eabe-2fd8-4524-91c7-f39cb0998863	09_02_22.tif	0.311503
0b0c710f-afd4-4181-ac19-e667143dcf77	09_02_22.tif	0.931456	0.0920721		9f7b6147-0927-4df8-904a-12a187b7a075	09_02_22.tif	5.73795	2.04474		dae5a7aa-69f5-43d2-b6e3-a14a69a0a869	09_02_22.tif	0.329411
b2f24105-f8a4-4674-bda4-06a179f6419b	09_02_22.tif	0.604546	0.0835197		509402ac-8798-44eb-adbc-6783f1db5a76	09_02_22.tif	5.85255	1.18542		a0b00ca2-3d2a-4c47-add8-288efa2bbed9	09_02_22.tif	0.146655
a1f863f4-3726-4eb8-bf51-42ecd36210fe	09_02_22.tif	1.27703	0.24184		4b27d190-a5fe-4295-8566-aa1200d9fc4f	09_02_22.tif	5.67338	2.30466		748b4bc7-6478-441c-b183-302184f7ca6e	09_02_22.tif	0.135666
a50c8e2c-312c-4012-9a35-14660bbe11c9	09_02_22.tif	0.808344	0.11929		12080542-ebc9-49fd-b72b-c126ca37e10a	09_02_22.tif	6.05526	2.79643		41b057a0-9988-492c-95a4-3dccc4e75426	09_02_22.tif	0.231924
df54c80e-7ec6-4d7c-affa-d738c3ecf86a	09_02_22.tif	1.36485	0.115433		7e5a0c11-fa9c-413f-af0b-65a3f47bbdc2	09_02_22.tif	5.43139	1.96469		2fb5aee2-eef9-4c91-8dc5-1e0426b731cd	09_02_22.tif	0.189413
452bb72e-5466-480f-a776-266773c6be53	09_02_22.tif	0.537246	0.175045		5e5af102-77ad-4a6d-9df7-84b9dc18897a	09_02_22.tif	5.83797	2.03938		dac8ebea-3023-4054-9d92-777e50b850c6	09_02_22.tif	0.117562
1d3a4860-3aa7-41a9-bb2b-18cad25830cb	09_02_22.tif	0.965249	0.173383		e37e475d-8d11-4808-bf4e-de0ba83cb12e	09_02_22.tif	5.41294	2.03798		e1458867-93d7-42cc-99ce-c3f5e5c69d19	09_02_22.tif	0.138421
c2962acd-39a1-4a2d-8f48-83064870c943	09_02_22.tif	1.06901	0.0989585		dd44e1db-7ecf-4b7d-b128-371cd0762557	09_02_22.tif	5.61489	1.68307		740db208-bb8a-4a97-bdc7-cef69fb7477d	09_02_22.tif	0.2806
9ce37bf2-85bd-4000-9d28-d463b27a3a3f	09_02_22.tif	0.952855	0.18409		ca33c3fc-31fe-4488-b44f-b872a4a335e7	09_02_22.tif	5.70098	2.45001		bfe2b8d1-dab4-42bc-971e-447a0ced1431	09_02_22.tif	0.408386
cb1a0ff8-8798-4716-9c96-cf1c0cd32e28	09_02_22.tif	1.28173	0.0817487		365778ec-d0f4-4957-bebe-38e504deb541	09_02_22.tif	5.90656	1.57995		1f6f999a-744e-4033-b91f-29622e228460	09_02_22.tif	0.187008
c73f82ed-2603-48a3-ba55-8e15b20e65f1	09_02_22.tif	0.534958	0.0600474		6405bb47-1cbe-4540-b6a6-1a4be537d156	09_02_22.tif	5.66022	1.47425		e8dabd92-512c-4526-8505-532f48d91b2f	09_02_22.tif	0.1129
e59022f5-5680-40a4-ba62-1c7dba6b3557	09_02_22.tif	0.788602	0.214		619350c7-1645-4e38-a645-70a44b61eae1	09_02_22.tif	5.74928	2.6025		2ee6d32e-9afc-4012-9cbf-bc45e9935d28	09_02_22.tif	0.0985543
efea38d6-d30e-4b32-929d-a1577e2555a5	09_02_22.tif	1.16169	0.0705267		e3c5e8af-be53-4e9b-9118-2212e870888a	09_02_22.tif	6.11271	2.61473		9554792a-ae07-4f8d-861f-0097bb7a96ce	09_02_22.tif	0.067914
3b34a9c3-a0af-4584-b7b3-11957496bae2	09_02_22.tif	1.05088	0.0662614		0fc5d67e-e40d-49ec-9422-ba649424df6b	09_02_22.tif	6.09915	1.338		9002e7e4-5a6b-4a81-9101-69667c24b788	09_02_22.tif	0.0803848
9b7af38b-67a1-422a-9e17-32f2312df5b0	09_02_22.tif	1.10273	0.311619		f3856b82-4dc3-4771-b428-5f02b4040c5a	09_02_22.tif	5.56436	1.26237		6780a09e-f29d-4699-873a-0c727268962f	09_02_22.tif	0.0966667
408b0988-605a-49a6-8df0-f031ba736f5c	09_02_22.tif	0.98943	0.0713508		f1ff519d-5138-40b3-9af0-c9e25840c59d	09_02_22.tif	5.70004	2.36807		9a49dada-b218-497e-b0c4-6eb0427285a0	09_02_22.tif	0.0614306
26c1ce1c-3ced-4747-bae1-b22a376bf235	09_02_22.tif	1.24647	0.0844725		335cd8aa-3b7d-4dfc-9501-c17b42975f72	09_02_22.tif	5.73565	1.64131		6c1926b0-bd74-4c40-aa36-748a3b357eaf	09_02_22.tif	0.0776532
83947aa3-711d-4d83-a92f-13b8c0b05bb4	09_02_22.tif	1.20094	0.10742		ae1dfed3-f74a-4d8d-919e-5ad1dc4182cc	09_02_22.tif	5.91113	2.05485		122a086b-2d6b-4e33-9b1c-99ea0fd46d52	09_02_22.tif	0.129613
9d746648-a882-4fcc-952d-32e0298352e9	09_02_22.tif	0.846874	0.183455		a233e659-3a01-4c0c-8626-4a1530d8976b	09_02_22.tif	6.49847	1.82481		1a2df39a-b4f0-48b4-8c54-baa38b3fe283	09_02_22.tif	0.680504
e6b0e1d3-67b9-441f-921b-e8dcb362a610	09_02_22.tif	0.878215	0.139731		a26e4fef-e92e-4784-9ac8-07c5a9236f13	09_02_22.tif	5.67399	2.59643		adfe09ba-3ef6-4e4a-8025-1d0f8aa06d0a	09_02_22.tif	0.914105
b4e30de6-f5cf-4a3f-8864-0d61ffc53d2c	09_02_22.tif	0.972104	0.049352		3ea06faf-ca90-4c17-97ca-f988ef052f5d	09_02_22.tif	6.22152	2.37823		43511a68-0172-48fc-ae40-8d5dbf9a3765	09_02_22.tif	0.920522
5c559550-0511-4650-8f0c-ae0a3c55bbf2	09_02_22.tif	0.682933	0.0468403		a622a93d-1fa8-48be-9277-e2a535e23b6f	09_02_22.tif	5.88597	2.39942		9df5caf9-65b4-4b00-a999-2a3798a761a3	09_02_22.tif	1.21655
086a22db-1fe1-4c28-bc6a-d10f0b5c7ad7	09_02_22.tif	1.37095	0.151989		6fc4141e-cb3c-483e-89af-8b65eb54692d	09_02_22.tif	5.63606	1.28942		942ad286-0e30-4602-a1fb-3e55540ee04e	09_02_22.tif	0.113834
d03191b6-04e5-4e97-bd20-fd4669a57c5d	09_02_22.tif	1.267	0.224164		9b2aaca5-7b74-44b3-98b7-736ff8135767	09_02_22.tif	5.5485	1.279		577bd1c1-8da7-424a-bd0e-50d3f9e0ae5a	09_02_22.tif	0.128161
307a912b-7797-47aa-b3d8-1a723963bb3a	09_02_22.tif	1.26885	0.127633		f5be51f8-5715-4abb-819a-65746512a600	09_02_22.tif	5.8051	2.09687		f7e96f04-1831-4cef-8c10-ebc9308185e8	09_02_22.tif	0.689478
9ae7557f-f2ff-4128-b123-a6c519bc1b0d	09_02_22.tif	0.98601	0.332851		0e465b10-6e87-4506-85b9-a3e588f2c5aa	09_02_22.tif	5.97552	1.5203		015f8e3a-ed94-49b0-9f0a-efe0e5d449d3	09_02_22.tif	0.0702519
6fe511c6-8c4c-46cb-8588-196a2b53c331	09_02_22.tif	1.25562	0.20989		5a41b839-7287-4ba2-bdad-a4c161b1bcf3	09_02_22.tif	5.12834	1.43744		d6fbfa4d-8860-4c7d-8cee-15a81afa805f	09_02_22.tif	0.129349
9f7b6147-0927-4df8-904a-12a187b7a075	09_02_22.tif	0.62826	0.0893626		0e9cda46-0b2b-4c47-a5c3-e18e5f14e8e1	09_02_22.tif	5.92399	2.7238		08304c08-ad2d-4771-bad2-32d6ea0df0a0	09_02_22.tif	0.114234
509402ac-8798-44eb-adbc-6783f1db5a76	09_02_22.tif	1.31179	0.0504669		d21eb478-a05b-4aa7-bc63-66ac3e4b5bfc	09_02_22.tif	5.67721	2.72469		94280f2d-3077-4cc3-9900-ae8c5f647459	09_02_22.tif	0.250962
4b27d190-a5fe-4295-8566-aa1200d9fc4f	09_02_22.tif	1.22521	0.127765		9065230b-3db3-4866-9702-40fcabc115f3	09_02_22.tif	5.3213	1.45027		fee43ba1-0531-4622-8873-305c004d50a4	09_02_22.tif	0.109829
12080542-ebc9-49fd-b72b-c126ca37e10a	09_02_22.tif	0.619178	0.215741		430c6009-ee5e-4d40-85b3-3e6261ef8864	09_02_22.tif	5.53196	0.89817		05edb70b-e82e-4a49-81c7-54507a3f2401	09_02_22.tif	0.0955869
7e5a0c11-fa9c-413f-af0b-65a3f47bbdc2	09_02_22.tif	0.678613	0.0294175		77b6b76d-ac3e-4705-a9aa-ef1fa04ef49c	09_02_22.tif	5.6008	1.98801		ccc17597-53a5-4a01-b607-956c5914299f	09_02_22.tif	0.0436245
5e5af102-77ad-4a6d-9df7-84b9dc18897a	09_02_22.tif	0.696528	0.170181		8375a106-da91-428d-b2b3-8bd6e77d04e4	09_02_22.tif	6.1738	1.59426		48d1cc56-023c-43fe-9813-48df994a1975	09_02_22.tif	0.0492125
e37e475d-8d11-4808-bf4e-de0ba83cb12e	09_02_22.tif	0.749835	0.0504669		7ddc72f3-90b5-4819-93dd-121b6c9b3e2a	09_02_22.tif	5.4706	1.53351		64dff933-d531-4fed-8662-f8fc9cf7d862	09_02_22.tif	0.0901759
dd44e1db-7ecf-4b7d-b128-371cd0762557	09_02_22.tif	1.31394	0.0771062		5a7d3dd2-5028-40f2-82fd-d1538575c2d6	09_02_22.tif	5.59596	2.56818		e19b5044-092e-4e3a-938e-ca2cbb15a6d0	09_02_22.tif	0.0263043
ca33c3fc-31fe-4488-b44f-b872a4a335e7	09_02_22.tif	0.761541	0.0611541		2331eff5-9734-41c4-b4c8-0f1c11c29fcd	09_02_22.tif	5.67073	3.07325		4a6bc2d5-6e29-484f-9e85-a15fd4111a98	09_02_22.tif	0.140255
365778ec-d0f4-4957-bebe-38e504deb541	09_02_22.tif	1.01142	0.235237		08148e3a-4eea-45b4-898f-f44671ebf7f1	09_02_22.tif	5.05441	1.6241		3980e9fe-fb1a-4c82-9401-ba93dba13376	09_02_22.tif	0.175429
6405bb47-1cbe-4540-b6a6-1a4be537d156	09_02_22.tif	1.33033	0.0716254		ca36f85c-65eb-465d-b626-397b68df650b	09_02_22.tif	5.74395	2.22848		24f759da-72c3-4545-a115-d0587ccd03a1	09_02_22.tif	0.0507455
619350c7-1645-4e38-a645-70a44b61eae1	09_02_22.tif	0.906275	0.124328		bebd564c-b076-4533-93f4-fbd1b5a137c1	09_02_22.tif	5.86292	2.83611		5a09ed5d-5f91-4066-b873-449f5b2efbd1	09_02_22.tif	0.166073
e3c5e8af-be53-4e9b-9118-2212e870888a	09_02_22.tif	1.19912	0.199123		1a597710-b93c-4afc-855d-8327073d6997	09_02_22.tif	5.91674	2.52316		137ead4e-c5df-4495-810b-df14cf7b1001	09_02_22.tif	1.50665
0fc5d67e-e40d-49ec-9422-ba649424df6b	09_02_22.tif	0.8819	0.172999		bbb45541-b16d-4794-a3f3-739033ddadba	09_02_22.tif	5.91724	1.39424		7653ea63-861c-49c2-b10b-627a3efa670d	09_02_22.tif	0.128293
f3856b82-4dc3-4771-b428-5f02b4040c5a	09_02_22.tif	0.384602	0.287118		b7313483-9637-4e46-9127-e64e89ab0c63	09_02_22.tif	5.82594	2.98293		506272dc-0642-48e9-8d9d-10803e9b8ed3	09_02_22.tif	0.52707
f1ff519d-5138-40b3-9af0-c9e25840c59d	09_02_22.tif	0.787182	0.558953		f3978351-dd80-4e25-a0b5-654a36fbac8e	09_02_22.tif	6.41391	2.03707		92a57765-f9c8-4932-b66f-28a2b9e0ca81	09_02_22.tif	0.0756011
335cd8aa-3b7d-4dfc-9501-c17b42975f72	09_02_22.tif	0.941106	0.280006		6155829b-b9e6-4cb1-9ff5-c2ed7b04b1f9	09_02_22.tif	5.69613	1.60881		a30ee9c1-a988-4ef4-9a87-2fb6d361edba	09_02_22.tif	0.197991
ae1dfed3-f74a-4d8d-919e-5ad1dc4182cc	09_02_22.tif	1.0229	0.246226		e3936f72-763a-42e1-908e-4e81e4c807a5	09_02_22.tif	5.62361	1.53262		02f7858e-16eb-4708-96cc-ccaa1204031c	09_02_22.tif	0.181421
a233e659-3a01-4c0c-8626-4a1530d8976b	09_02_22.tif	1.53948	0.104471		c56813cf-34c3-46e8-8de8-a5b7efa1e26b	09_02_22.tif	5.77546	2.25029		1c9c8cf5-a1d3-469c-986d-ccd26fa761ee	09_02_22.tif	0.0799754
a26e4fef-e92e-4784-9ac8-07c5a9236f13	09_02_22.tif	0.905967	0.0655723		660f111b-64b2-49b7-8ef9-7d7b3f8991f6	09_02_22.tif	5.67725	2.62658		7208eaad-c02c-4023-a36d-4f6fb32bdcf2	09_02_22.tif	0.0950467
3ea06faf-ca90-4c17-97ca-f988ef052f5d	09_02_22.tif	1.1279	0.307778		5dbc6ca2-54ab-47d5-abed-2b18c2e0a9f6	09_02_22.tif	5.88011	1.48398		05b9757d-fb99-4d93-b392-6cb359871875	09_02_22.tif	0.0622599
a622a93d-1fa8-48be-9277-e2a535e23b6f	09_02_22.tif	1.29919	0.367259		f55ca2da-5c92-4865-a34f-e791edb311aa	09_02_22.tif	5.72476	2.65389		227c4c62-1ec6-4937-aecf-fbcff6a66a51	09_02_22.tif	0.077243
6fc4141e-cb3c-483e-89af-8b65eb54692d	09_02_22.tif	1.22737	0.119157		554b0c51-71c2-42b8-85fa-a22b4ae74b4d	09_02_22.tif	5.71451	2.94041		e887124f-a5ae-4991-a0f8-cb991786c5db	09_02_22.tif	0.1129
9b2aaca5-7b74-44b3-98b7-736ff8135767	09_02_22.tif	0.607579	0.168129		c7efd08d-9d55-467c-9687-fc296265683f	09_02_22.tif	5.74609	1.79202		d19cd68f-7247-43ad-adaa-1102d11b9cb0	09_02_22.tif	0.581689
f5be51f8-5715-4abb-819a-65746512a600	09_02_22.tif	1.39594	0.126576		a380a487-215c-4f03-9e6d-7594e9c9c8de	09_02_22.tif	5.62247	2.69234		25ef0581-b770-4886-889c-99da6bc7793a	09_02_22.tif	0.0870554
0e465b10-6e87-4506-85b9-a3e588f2c5aa	09_02_22.tif	1.06129	0.0669502		161299a8-8806-4b01-9805-4e2665d724a2	09_02_22.tif	5.89252	2.71592		50cf462a-88ef-4da4-82b3-ecd968f7045f	09_02_22.tif	0.732052
5a41b839-7287-4ba2-bdad-a4c161b1bcf3	09_02_22.tif	1.64777	0.0765591		a5d2e007-5832-4a22-97f7-424497b0fe3f	09_02_22.tif	5.94015	1.50823		11849d2b-41b5-4f9b-ad7a-c8d00f759520	09_02_22.tif	0.0851527
0e9cda46-0b2b-4c47-a5c3-e18e5f14e8e1	09_02_22.tif	0.986447	0.28238		02f7cffb-d864-4855-9e80-edeeca9022fd	09_02_22.tif	5.57393	2.13557		bbf2b3ff-7b28-427f-b3e8-c55bfb3f853f	09_02_22.tif	0.144569
d21eb478-a05b-4aa7-bc63-66ac3e4b5bfc	09_02_22.tif	1.05061	0.0751903		a62461fc-e6d9-41e9-8142-c1094ef51a4a	09_02_22.tif	6.43547	1.33394		2ccf1e67-474e-4180-8217-eb4f35e25369	09_02_22.tif	0.161307
9065230b-3db3-4866-9702-40fcabc115f3	09_02_22.tif	1.69973	0.14091		ecfe75cc-3029-48f0-a06f-f6e2a5707ac3	09_02_22.tif	6.07961	1.8735		5eb781aa-bef8-4edf-b7ff-13b513143654	09_02_22.tif	0.0984196
430c6009-ee5e-4d40-85b3-3e6261ef8864	09_02_22.tif	1.36491	0.130272		dce87116-4de2-4b99-97a7-ff8f636ffc83	09_02_22.tif	5.69509	1.69751		b510b819-7c33-496e-9405-810c61124722	09_02_22.tif	0.149129
77b6b76d-ac3e-4705-a9aa-ef1fa04ef49c	09_02_22.tif	1.05172	0.0619835		9f59436b-2504-4bf6-970b-7e44a0ca1f21	09_02_22.tif	5.92184	2.43552		fc3e0b48-10ce-40c0-9eeb-d7f3f2e356c2	09_02_22.tif	0.181039
8375a106-da91-428d-b2b3-8bd6e77d04e4	09_02_22.tif	0.790689	0.0992279		576283b0-f83a-44e0-bc02-e720b69d1c4b	09_02_22.tif	5.86845	1.37685		2fc64d6e-a44c-4ffe-8f80-6562abfe7a07	09_02_22.tif	0.523462
7ddc72f3-90b5-4819-93dd-121b6c9b3e2a	09_02_22.tif	0.738984	0.152768		2bbd1d2c-9fa4-4cdb-b8b9-8bb76ecd5baa	09_02_22.tif	5.79455	2.59003		6226184d-8840-416e-a490-bd8adef916dd	09_02_22.tif	0.217107
5a7d3dd2-5028-40f2-82fd-d1538575c2d6	09_02_22.tif	0.886355	0.134352		7e7654fb-8adb-43f1-98d0-16a25819fc5e	09_02_22.tif	5.55475	2.33508		cf499ddb-dd8b-4ca5-b062-4ea2bbf44362	09_02_22.tif	0.15549
2d31f747-376e-4606-886a-e93566102a6e	09_02_22.tif	2.14822	0.0809305		f7636c8b-6aed-43f5-9818-8d4bebc45502	09_02_22.tif	5.96392	2.5786		8ab75181-6e7d-40a4-915e-5b2b619d592b	09_02_22.tif	0.331705
2331eff5-9734-41c4-b4c8-0f1c11c29fcd	09_02_22.tif	0.989575	0.0597706		0c26c78c-bc24-42c9-a5e6-115459c9a1f8	09_02_22.tif	6.06774	2.10027		235cc1d3-21ef-4996-8a7f-699cf8fc7d28	09_02_22.tif	0.14104
08148e3a-4eea-45b4-898f-f44671ebf7f1	09_02_22.tif	0.603976	0.0380147		d9c24c14-e72b-4c16-9147-28db0d2dbcc1	09_02_22.tif	5.84486	1.58746		c336cda9-8261-4016-b004-6d89883827fa	09_02_22.tif	0.14496
ca36f85c-65eb-465d-b626-397b68df650b	09_02_22.tif	0.742869	0.0803848		8a794384-a4dd-4760-abd5-681d8e717856	09_02_22.tif	6.09588	1.73223		1ebf0d8a-0048-47a1-897d-a6b229c83574	09_02_22.tif	0.216238
bebd564c-b076-4533-93f4-fbd1b5a137c1	09_02_22.tif	0.843582	0.207018		6ffa7686-6b84-413e-b131-136effdec48f	09_02_22.tif	6.07757	2.27929		2fde9192-068b-4096-a860-0435386fc20c	09_02_22.tif	0.188148
1a597710-b93c-4afc-855d-8327073d6997	09_02_22.tif	1.04264	0.145351		8931f4d4-4cc3-4d5d-bc94-0270de59e359	09_02_22.tif	5.75813	1.73396		12726724-59f0-4c7f-9d14-9cfa61687cab	09_02_22.tif	0.103128
bbb45541-b16d-4794-a3f3-739033ddadba	09_02_22.tif	1.52185	0.077243		357a2429-0fbb-409e-9176-7ee564a046dc	09_02_22.tif	5.8547	2.47277		0ce8f935-b902-4db3-8004-ecc34d2b59a3	09_02_22.tif	0.349931
b7313483-9637-4e46-9127-e64e89ab0c63	09_02_22.tif	0.902267	0.0626744		866012e1-fe24-4f92-939f-e3378cb5d0a4	09_02_22.tif	6.247	1.87547		ae4e2410-a743-4546-8a54-cabd0d997019	09_02_22.tif	0.108759
f3978351-dd80-4e25-a0b5-654a36fbac8e	09_02_22.tif	1.32412	0.288654		72e4abc6-3b24-45f5-aa3b-5c7c469e8e58	09_02_22.tif	5.73897	1.83066		24d3e118-748e-4627-95a8-ebd827ea928c	09_02_22.tif	0.275961
50d5690d-8201-481e-8dec-62d1b79d2234	09_02_22.tif	1.85647	0.107822		b3282376-0f89-4b25-ad32-948992a40cd8	09_02_22.tif	5.50495	2.04743		b497e263-f734-492b-918a-20007888fb03	09_02_22.tif	0.124725
6155829b-b9e6-4cb1-9ff5-c2ed7b04b1f9	09_02_22.tif	1.05019	0.0688771		f60a995b-38db-4eb9-aab2-12cb48693b2b	09_02_22.tif	6.28864	2.79102		fab59971-22ee-4779-8320-08e8044c3c0f	09_02_22.tif	0.235605
e3936f72-763a-42e1-908e-4e81e4c807a5	09_02_22.tif	1.16491	0.113434		4fa1f5a8-4fee-4db2-a0a9-b81e6adb06ce	09_02_22.tif	5.56981	2.75715		7564dba0-d0ea-4922-a9e3-fd0dcfd0fe75	09_02_22.tif	0.307079
c56813cf-34c3-46e8-8de8-a5b7efa1e26b	09_02_22.tif	1.10541	0.106214		8b430c9d-a27f-4fcb-b73a-793529cd6cde	09_02_22.tif	5.9579	1.67206		d800223e-200f-4b4f-a0c4-678ae38a2c7f	09_02_22.tif	0.717123
660f111b-64b2-49b7-8ef9-7d7b3f8991f6	09_02_22.tif	0.950991	0.077243		2b8172ca-6d0d-413b-8a74-99673c964811	09_02_22.tif	5.70422	2.83703		95d1cf93-f2ca-420d-b7ba-c15b1053542d	09_02_22.tif	0.219091
5dbc6ca2-54ab-47d5-abed-2b18c2e0a9f6	09_02_22.tif	1.6559	0.0908534		bb172b93-4d4c-4f70-a926-1eb93bb20727	09_02_22.tif	5.65943	2.90229		c15cf107-9095-4f17-9acc-4e77c8decba0	09_02_22.tif	0.318577
f55ca2da-5c92-4865-a34f-e791edb311aa	09_02_22.tif	1.02184	0.262433		7ef695b7-f4c6-4fee-883a-3286e017e0e3	09_02_22.tif	5.66547	1.63082		1f0d35a1-245f-412e-a6e5-0b9f2bb0f4b7	09_02_22.tif	0.0673634
554b0c51-71c2-42b8-85fa-a22b4ae74b4d	09_02_22.tif	0.779134	0.0482362		36bf7a6d-7375-4b98-a776-74c6821c3fb9	09_02_22.tif	5.51124	1.28735		9c6197a4-6a28-4408-94e4-6be4299472ff	09_02_22.tif	0.101919
c7efd08d-9d55-467c-9687-fc296265683f	09_02_22.tif	1.05554	0.180403		c53b13f7-5c12-48fe-bd7c-e10524b0eab1	09_02_22.tif	6.25504	2.39673		b7f79031-0a87-44cf-bee8-86940cae13de	09_02_22.tif	0.0932897
a380a487-215c-4f03-9e6d-7594e9c9c8de	09_02_22.tif	0.960512	0.0589399		59dccdb6-ac90-43f4-83ab-b26d5b65b4f4	09_02_22.tif	5.62054	2.69448		03f54713-83ad-4361-90c3-dbac9ee64ba1	09_02_22.tif	0.0691522
161299a8-8806-4b01-9805-4e2665d724a2	09_02_22.tif	0.823505	0.196985		f55d13bb-c8c7-4464-8547-8efc60595a5b	09_02_22.tif	5.80436	2.7973		7cef17d2-b622-40ff-a986-dc3261b1437a	09_02_22.tif	0.24306
a5d2e007-5832-4a22-97f7-424497b0fe3f	09_02_22.tif	1.34976	0.0977456		aa2061bb-7b29-4ba5-b7f3-84110076746a	09_02_22.tif	5.40261	1.94965		58f4c222-0e82-4667-87fd-98cd90918e1c	09_02_22.tif	0.0949116
02f7cffb-d864-4855-9e80-edeeca9022fd	09_02_22.tif	0.853756	0.0732718		3ae90a16-dbad-4d5e-a532-2a7d4ae56e33	09_02_22.tif	5.89521	1.99291		947c5273-6dda-4510-aa68-266d3e06e0e9	09_02_22.tif	0.0413832
a62461fc-e6d9-41e9-8142-c1094ef51a4a	09_02_22.tif	1.17018	0.08882		71bc5292-d6f6-4561-9bb5-e71818b86aa1	09_02_22.tif	5.69787	1.75129		d343bee8-5dcf-4a86-84e0-0ae95473f154	09_02_22.tif	0.0339339
ecfe75cc-3029-48f0-a06f-f6e2a5707ac3	09_02_22.tif	1.08522	0.0745054		4e10080c-e948-4fe3-8db6-fd485e09ce7e	09_02_22.tif	5.95298	0.943884		48617b21-a6cd-4641-bd13-70a4de552000	09_02_22.tif	0.0942361
dce87116-4de2-4b99-97a7-ff8f636ffc83	09_02_22.tif	1.46597	0.0905825		d63e1688-ddc3-4d26-8fd5-e24c42824a2f	09_02_22.tif	6.33844	0.959399		82404130-27d2-4f2a-aca1-89639ef4b3b1	09_02_22.tif	0.115965
9f59436b-2504-4bf6-970b-7e44a0ca1f21	09_02_22.tif	1.00949	0.197111		1cc4ca2a-cc3a-48e0-82d3-7a160cbcf871	09_02_22.tif	5.81283	2.67769		19e4e1ac-11ca-44d5-91d5-7c09a8e81435	09_02_22.tif	0.0844725
576283b0-f83a-44e0-bc02-e720b69d1c4b	09_02_22.tif	1.14006	0.0650208		0e41f5ec-839b-4e50-b57d-33e7ec7e279c	09_02_22.tif	5.81661	1.6025		da9c6498-06f2-4442-b9ff-021db8852c76	09_02_22.tif	0.0777899
2bbd1d2c-9fa4-4cdb-b8b9-8bb76ecd5baa	09_02_22.tif	0.681224	0.211511		f1e4f699-32ed-4d20-8841-bc1b9d1e4e1f	09_02_22.tif	5.7212	1.89968		a5f8e3e7-c313-44e4-be4f-e390d99bc848	09_02_22.tif	0.0611541
7e7654fb-8adb-43f1-98d0-16a25819fc5e	09_02_22.tif	0.853517	0.0854247		79bdc78d-6b40-4409-a00d-73b9fa601adf	09_02_22.tif	6.21293	2.96796		80ef4c14-88fa-4601-ab68-0e7b295bad47	09_02_22.tif	0.0705267
f7636c8b-6aed-43f5-9818-8d4bebc45502	09_02_22.tif	1.19421	0.169797		24f35abf-2474-4969-a865-401a609f71db	09_02_22.tif	5.57674	2.18231		54f97719-e84b-44cf-9379-617e8dfe19e4	09_02_22.tif	0.090447
0c26c78c-bc24-42c9-a5e6-115459c9a1f8	09_02_22.tif	0.668936	0.0564448		986a5bbf-c43f-4435-bfd2-0b253e542013	09_02_22.tif	5.79632	2.22463		0a86c277-27cf-4e6f-b51d-87bd0ae3b291	09_02_22.tif	0.117828
d9c24c14-e72b-4c16-9147-28db0d2dbcc1	09_02_22.tif	1.02864	0.0786098		d3ce2fd0-ef0b-4636-bf09-c0bfec68635d	09_02_22.tif	6.33649	0.910656		87ae2982-a8c3-45a3-9d02-f03f70fa7a22	09_02_22.tif	0.0870554
8a794384-a4dd-4760-abd5-681d8e717856	09_02_22.tif	1.27697	0.08882		5439d64f-b7a2-4b65-8f2c-6ced0805ffc6	09_02_22.tif	5.56615	2.33768		52762987-54ec-4528-a042-6d9ba6aba6a4	09_02_22.tif	0.113567
6ffa7686-6b84-413e-b131-136effdec48f	09_02_22.tif	0.64441	0.0828388		86e780f7-0490-47f7-8a12-7cbe76909f86	09_02_22.tif	5.54017	2.66678		e6e25526-bfc6-4766-8db1-1af2159efbc2	09_02_22.tif	0.116232
8931f4d4-4cc3-4d5d-bc94-0270de59e359	09_02_22.tif	1.40616	0.0721744		12683263-3993-4b96-a644-ee28830dfc97	09_02_22.tif	5.65158	2.50078		65b677f6-5b92-412d-8b02-251808f37625	09_02_22.tif	0.334454
357a2429-0fbb-409e-9176-7ee564a046dc	09_02_22.tif	1.08236	0.24817		51f64fcd-d15e-4729-88d3-a82b228f46f4	09_02_22.tif	5.20869	1.09545		ed1c0085-4787-4f26-85da-a362c3db68b0	09_02_22.tif	0.151599
866012e1-fe24-4f92-939f-e3378cb5d0a4	09_02_22.tif	1.55479	0.19131		79725b26-93b6-48d0-a1f5-29ad5aab700d	09_02_22.tif	5.80374	2.23054		fe9f22ec-6b27-4906-975a-5c8081d9a368	09_02_22.tif	0.118493
72e4abc6-3b24-45f5-aa3b-5c7c469e8e58	09_02_22.tif	0.461319	0.0447438		563bd9f9-4c5c-4a62-ad18-2a24a472c072	09_02_22.tif	6.04686	2.83748		73c33343-4884-42f9-89f4-ba8829d9c4a6	09_02_22.tif	0.0926134
b3282376-0f89-4b25-ad32-948992a40cd8	09_02_22.tif	1.17575	0.166844		510259e1-ba14-43b9-b34c-8696322a6cfa	09_02_22.tif	6.01064	1.8268		bf84b7cb-f982-49ba-ba97-6e8bd5bfd175	09_02_22.tif	0.0919367
f60a995b-38db-4eb9-aab2-12cb48693b2b	09_02_22.tif	0.52657	0.0738202		c6b125ad-d318-46fa-a48a-057d31a32db7	09_02_22.tif	5.70285	1.77636		fca99b68-2946-4502-ad65-e825870c416e	09_02_22.tif	0.0978804
4fa1f5a8-4fee-4db2-a0a9-b81e6adb06ce	09_02_22.tif	0.707878	0.106348		a34f6697-0910-4406-9019-78303b05791a	09_02_22.tif	5.72909	2.77366		699e436e-b074-498c-bd3f-06a755a8d25d	09_02_22.tif	0.126048
8b430c9d-a27f-4fcb-b73a-793529cd6cde	09_02_22.tif	0.944709	0.0716254		e15fca67-54e3-47c9-91fb-669b8db8b212	09_02_22.tif	6.23808	1.87452		e1e44768-2b30-47ed-a982-260e32174c0f	09_02_22.tif	0.0621217
2b8172ca-6d0d-413b-8a74-99673c964811	09_02_22.tif	0.673104	0.0391384		9a95f69e-f4c3-4190-8cd5-adb02af163ba	09_02_22.tif	5.7511	3.08231		94612f7b-65c7-49ec-8b1f-a1907d7a98e8	09_02_22.tif	0.137766
bb172b93-4d4c-4f70-a926-1eb93bb20727	09_02_22.tif	0.766807	0.158337		40644d6e-d477-4328-8eeb-d57b4932a516	09_02_22.tif	5.71094	2.78344		b6087082-36a5-480f-9590-328c54a88943	09_02_22.tif	0.168642
7ef695b7-f4c6-4fee-883a-3286e017e0e3	09_02_22.tif	0.913952	0.101919		ffa0904b-8cf6-4547-a148-538296f97ffc	09_02_22.tif	6.17077	1.62775		ba83e923-55f8-4e23-9201-e6c5668f4a8e	09_02_22.tif	0.202888
36bf7a6d-7375-4b98-a776-74c6821c3fb9	09_02_22.tif	1.11417	0.0683269		d43fab90-f7c2-4c04-a0f8-af4d09defb9e	09_02_22.tif	5.68936	2.52253		a22dc846-a350-45b6-bde8-48ebc0bd1d2b	09_02_22.tif	0.122606
c53b13f7-5c12-48fe-bd7c-e10524b0eab1	09_02_22.tif	0.880881	0.149259		6e2498e7-a063-4e10-8b55-bd6836c06230	09_02_22.tif	5.80554	2.00565		d62b1244-389c-4c35-8c65-576765f0277b	09_02_22.tif	0.0766959
59dccdb6-ac90-43f4-83ab-b26d5b65b4f4	09_02_22.tif	1.20006	0.0909889		477e6036-798d-46de-8a8b-1d27723bee0f	09_02_22.tif	5.62939	2.24826		2b47a1cf-cd24-495f-b26f-9464caa03feb	09_02_22.tif	0.0919367
f55d13bb-c8c7-4464-8547-8efc60595a5b	09_02_22.tif	0.817378	0.188528		f6f3f06a-ec38-4596-b727-1ea5f530e0fa	09_02_22.tif	5.76149	2.61131		7317740e-4130-4382-84ed-843fc563c194	09_02_22.tif	0.141564
aa2061bb-7b29-4ba5-b7f3-84110076746a	09_02_22.tif	0.565792	0.0427844		fdcc7af8-e9f2-4ee3-8a61-c7c2ced40f60	09_02_22.tif	6.09953	2.27617		8962829b-f0ec-4599-b190-2452d38afd84	09_02_22.tif	0.0844725
3ae90a16-dbad-4d5e-a532-2a7d4ae56e33	09_02_22.tif	1.12261	0.0874628		072f7d77-5b90-48ef-ad71-55b401586495	09_02_22.tif	5.15107	0.755229		dc85ad5c-9a00-4ec8-b2d6-ca27805edbc6	09_02_22.tif	0.938399
71bc5292-d6f6-4561-9bb5-e71818b86aa1	09_02_22.tif	1.68943	0.0911243		eea64f83-267b-4c06-8caf-e6132a61ed92	09_02_22.tif	5.31357	0.745539		5faf7df4-1826-4a1b-924b-85741ffc87a5	09_02_22.tif	0.126973
4e10080c-e948-4fe3-8db6-fd485e09ce7e	09_02_22.tif	0.765789	0.199625		c153110e-7851-494d-9004-303df774881c	09_02_22.tif	5.72858	1.58145		60bae336-f2b5-4ce0-9478-ca2d7d7de9fb	09_02_22.tif	0.158208
d63e1688-ddc3-4d26-8fd5-e24c42824a2f	09_02_22.tif	1.44159	0.0471195		aa7ddfad-6891-4529-87cd-ccc0b0ad4212	09_02_22.tif	6.15846	0.965396		2ff156c1-7104-4b46-a11c-6ccb45085404	09_02_22.tif	0.157173
1cc4ca2a-cc3a-48e0-82d3-7a160cbcf871	09_02_22.tif	0.991318	0.153805		dc719b3a-838b-45f9-9496-ba9943516647	09_02_22.tif	5.73062	2.17667		a31619ce-c3df-4c51-b7d6-a260b757784d	09_02_22.tif	0.152638
0e41f5ec-839b-4e50-b57d-33e7ec7e279c	09_02_22.tif	1.55533	0.0592168		d51fd864-43f4-43e3-9563-c3ad83c70ca1	09_02_22.tif	6.33904	1.71286		575ec08a-d11d-4cf0-bc34-00a21901de4d	09_02_22.tif	2.62578
f1e4f699-32ed-4d20-8841-bc1b9d1e4e1f	09_02_22.tif	0.62293	0.0241778		9f8a10e4-6a10-4662-a1b5-a74cbb4b557d	09_02_22.tif	5.84199	1.95159		d93b6ce7-ccc0-4ba3-82c1-0ac9f36d51a6	09_02_22.tif	0.340961
79bdc78d-6b40-4409-a00d-73b9fa601adf	09_02_22.tif	0.987903	0.163241		5fd3dcf1-cae2-4b33-80b9-906178ec112f	09_02_22.tif	5.77213	1.59178		c8529505-17ec-4a61-b3b6-56d2d1afa707	09_02_22.tif	0.138945
24f35abf-2474-4969-a865-401a609f71db	09_02_22.tif	0.318924	0.012068		da0b3ecf-3686-4027-8d17-cddbedfb2134	09_02_22.tif	5.81946	1.2646		089dd4bc-9728-4698-b122-d6a2fc5ca710	09_02_22.tif	0.27965
986a5bbf-c43f-4435-bfd2-0b253e542013	09_02_22.tif	0.728835	0.161565		14eafa02-21b0-42a5-a7b7-f838ff5e5961	09_02_22.tif	5.67806	1.53784		3b4ac9e2-e955-4928-871e-1fe2f513d38a	09_02_22.tif	1.74028
d3ce2fd0-ef0b-4636-bf09-c0bfec68635d	09_02_22.tif	1.4313	0.0546401		77248c0c-e3be-434c-baec-79eda99d6693	09_02_22.tif	6.00995	2.85134		a9db7db2-56b6-418d-8604-95d1b0e1636e	09_02_22.tif	0.162855
5439d64f-b7a2-4b65-8f2c-6ced0805ffc6	09_02_22.tif	0.752492	0.0282862		4d1bb9fd-3328-444d-95c1-485b89428cce	09_02_22.tif	5.1007	0.400319		02d1a6f8-7e21-48d4-a6c7-2ca340f6d56a	09_02_22.tif	1.8257
86e780f7-0490-47f7-8a12-7cbe76909f86	09_02_22.tif	0.747344	0.0265876		3bef638e-13fb-4c4b-86e4-804bd64c1e59	09_02_22.tif	6.01113	2.26691		2d8bb1e3-05b8-4bcb-a070-0efe9ef09451	09_02_22.tif	0.133037
12683263-3993-4b96-a644-ee28830dfc97	09_02_22.tif	1.01535	0.101516		22ed4a37-126d-4d98-834b-08bd9564586c	09_02_22.tif	5.62701	2.61124		8f531e7e-b1f8-4f0e-90a7-9a55c72b9f70	09_02_22.tif	0.1125
51f64fcd-d15e-4729-88d3-a82b228f46f4	09_02_22.tif	1.31968	0.0532504		c64a9562-e09e-4431-826b-d4b04129c2cd	09_02_22.tif	5.80057	1.7863		220fb8c7-9ad9-48dc-bfd6-87fd93163da2	09_02_22.tif	0.101112
79725b26-93b6-48d0-a1f5-29ad5aab700d	09_02_22.tif	0.509544	0.0701145		49e08f2d-be52-47a8-9644-7bd84145d4e0	09_02_22.tif	5.70877	1.57202		96813ba3-a663-4456-9304-839cd10ca504	09_02_22.tif	1.32797
563bd9f9-4c5c-4a62-ad18-2a24a472c072	09_02_22.tif	1.00942	0.0997665		23f8d818-8593-415a-a56e-4dcc2dfd028d	09_02_22.tif	5.86999	2.89548		bbd82c97-627d-4c75-8260-b7bfd60676d1	09_02_22.tif	0.0911243
510259e1-ba14-43b9-b34c-8696322a6cfa	09_02_22.tif	0.936666	0.174534		e1153317-a005-4ff5-9bc3-c5463383e323	09_02_22.tif	5.68761	1.68298		25921215-c946-4edd-abf7-61f46f5ae118	09_02_22.tif	0.131853
c6b125ad-d318-46fa-a48a-057d31a32db7	09_02_22.tif	1.41468	0.0507455		b697d1e4-a21d-42e4-b493-648fb37fa75b	09_02_22.tif	5.95807	0.309991		fd62a43e-4e17-4646-9908-15fd3ca98980	09_02_22.tif	0.0437644
a34f6697-0910-4406-9019-78303b05791a	09_02_22.tif	1.03555	0.0448837		b6ed394b-58b3-415b-90ed-bb286d2131c9	09_02_22.tif	6.09823	1.92128		49d4d032-7d2d-4fff-9d0e-d257ef6ab278	09_02_22.tif	0.15549
e15fca67-54e3-47c9-91fb-669b8db8b212	09_02_22.tif	1.16858	0.0799754		0a7aa514-9883-4323-a5a8-72d970538f5d	09_02_22.tif	5.59047	1.42229		2cc55afd-ee0c-4966-ae0d-b840a49c20bc	09_02_22.tif	0.250113
9a95f69e-f4c3-4190-8cd5-adb02af163ba	09_02_22.tif	0.82024	0.0945063		4fb71d18-13d2-4e56-a035-564bb6a8c39a	09_02_22.tif	6.24304	2.33288		adfeb6db-3bff-45a0-b172-81f57c1565cb	09_02_22.tif	0.196607
40644d6e-d477-4328-8eeb-d57b4932a516	09_02_22.tif	0.606916	0.0578315		3590e1f6-3c75-4e47-8031-ca7f92bf33c3	09_02_22.tif	5.72063	1.49646		17e553fd-6a41-4fba-aae8-53fbc51e17b8	09_02_22.tif	0.155879
ffa0904b-8cf6-4547-a148-538296f97ffc	09_02_22.tif	1.09072	0.129876		1e02c4f3-0d6b-4879-b5b6-444026404543	09_02_22.tif	5.89944	1.79718		01bbf051-5fa6-45cd-b083-b12b1d847fe9	09_02_22.tif	0.0812033
d43fab90-f7c2-4c04-a0f8-af4d09defb9e	09_02_22.tif	1.09207	0.0780633		612e3084-8790-4037-b0f5-554348da6bdf	09_02_22.tif	5.89827	1.71079		63b8e383-6618-4d94-8811-c4149777d573	09_02_22.tif	0.100978
6e2498e7-a063-4e10-8b55-bd6836c06230	09_02_22.tif	0.784169	0.1125		16df8c71-9fd2-4ce9-bee1-589bf5e2ec2e	09_02_22.tif	5.90619	3.02652		d8f0fb68-4c9f-4095-bcd5-181ee9ac511d	09_02_22.tif	0.155102
477e6036-798d-46de-8a8b-1d27723bee0f	09_02_22.tif	0.946806	0.082975		21d26808-a5ec-4a56-b50f-b84e193915d5	09_02_22.tif	5.71224	2.64122		51fb77eb-1bd5-4dfc-9ef2-378edc8ef0e5	09_02_22.tif	0.33308
f6f3f06a-ec38-4596-b727-1ea5f530e0fa	09_02_22.tif	0.761455	0.064607		bdf35e6a-4adb-435b-a28b-d45cb0e68c73	09_02_22.tif	5.58326	2.5272		1a010619-291c-4c34-b493-3ed4b5eb000a	09_02_22.tif	0.745366
fdcc7af8-e9f2-4ee3-8a61-c7c2ced40f60	09_02_22.tif	1.06088	0.388686		f9593e7b-374d-4b17-8d03-85de8102f051	09_02_22.tif	6.30087	1.97728		f2417f38-222e-453e-b126-ae5112c3500a	09_02_22.tif	0.648281
072f7d77-5b90-48ef-ad71-55b401586495	09_02_22.tif	0.253021	0.00273852		0b78ab9c-7f35-417b-9888-c7fd70d91187	09_02_22.tif	6.35188	1.32734		a88303e6-7827-444f-a5ab-8bfe7a3d7142	09_02_22.tif	0.122341
eea64f83-267b-4c06-8caf-e6132a61ed92	09_02_22.tif	0.442439	0.00288251		5a552b5a-53af-4e4f-bffc-b08b3df8b20a	09_02_22.tif	6.26287	1.88569		b7a6c4c2-c644-4e15-99f0-7a39f03040f2	09_02_22.tif	0.287945
c153110e-7851-494d-9004-303df774881c	09_02_22.tif	1.20658	0.0736832		6b1740eb-d492-457c-b03a-d943ff411e17	09_02_22.tif	5.69318	2.21652		72610e18-4c25-428d-8ce8-1382d6355380	09_02_22.tif	0.0708015
aa7ddfad-6891-4529-87cd-ccc0b0ad4212	09_02_22.tif	1.24086	0.0769695		7dc3f1ce-694c-42aa-a73e-f6ca44a3823a	09_02_22.tif	5.35266	1.40583		63acb4ec-7498-484f-ac26-5721ffdd68af	09_02_22.tif	0.237441
dc719b3a-838b-45f9-9496-ba9943516647	09_02_22.tif	1.03724	0.129481		0d964103-01ea-4a6d-ab49-333a46c93706	09_02_22.tif	5.69144	1.65906		71c4138a-ff38-4faa-aa64-46de771679da	09_02_22.tif	0.408168
d51fd864-43f4-43e3-9563-c3ad83c70ca1	09_02_22.tif	1.43542	0.086512		b72ad812-e4e6-48bd-ab1c-dd40a2dcb85d	09_02_22.tif	5.43762	2.0607		6f67a20b-402b-443a-ae7a-b04e1a7bf527	09_02_22.tif	0.219587
9f8a10e4-6a10-4662-a1b5-a74cbb4b557d	09_02_22.tif	1.06743	0.102591		31a150f0-913d-4a2b-872d-abb6fecb53c5	09_02_22.tif	5.75271	2.24068		ca3729e1-8b19-40a6-ba26-d5fccee87ea5	09_02_22.tif	0.153157
5fd3dcf1-cae2-4b33-80b9-906178ec112f	09_02_22.tif	1.56847	0.0875986		03194ddf-b362-4fe8-94c3-0c13693904b8	09_02_22.tif	5.75847	2.50465		d5cf5dcc-4574-4c59-82ef-b767daecbff1	09_02_22.tif	0.191815
da0b3ecf-3686-4027-8d17-cddbedfb2134	09_02_22.tif	1.74369	0.0586628		60586d32-d241-4e2d-8e45-b743f258d7dc	09_02_22.tif	6.2004	1.53047		73174bd5-fd62-4482-9aa5-0e8daf7a59ac	09_02_22.tif	0.13606
14eafa02-21b0-42a5-a7b7-f838ff5e5961	09_02_22.tif	1.23628	0.088413		977f8a02-7534-49fa-82a0-1b47356f7544	09_02_22.tif	5.85647	2.8679		ca452bb1-171f-4701-b1a5-53734f72226d	09_02_22.tif	0.116764
77248c0c-e3be-434c-baec-79eda99d6693	09_02_22.tif	0.709026	0.107152		5310499a-d3f9-4c14-b982-f2b88cdf898d	09_02_22.tif	5.65731	1.88998		f6263352-41ab-40b0-acbc-2b033c4ce66e	09_02_22.tif	0.103531
4d1bb9fd-3328-444d-95c1-485b89428cce	09_02_22.tif	0.4755	0.00259452		2756e78e-3f2f-4a3f-9469-45571dc797fb	09_02_22.tif	5.9599	1.58121		8a0fc4fb-03a8-4c70-b028-21cd853e5f94	09_02_22.tif	0.0861044
3bef638e-13fb-4c4b-86e4-804bd64c1e59	09_02_22.tif	1.47763	0.223299		eeaad1c6-1976-4735-9ec2-95e9527ead1a	09_02_22.tif	5.77821	1.46848		ac631e9b-aa08-4c18-8648-4ebd485bff66	09_02_22.tif	0.108089
22ed4a37-126d-4d98-834b-08bd9564586c	09_02_22.tif	1.17945	0.108892		3bbbd0c6-8527-43c0-bd13-6f97072dd12d	09_02_22.tif	5.53964	2.35038		d4096b3f-4a27-433b-ba29-beb796241243	09_02_22.tif	0.0806577
c64a9562-e09e-4431-826b-d4b04129c2cd	09_02_22.tif	1.41889	0.108491		a8fb80d3-9bc2-40e3-b970-faecbb8fc8a6	09_02_22.tif	5.73446	2.06185		5e9f86fd-df74-490d-b1bd-9449a131d45f	09_02_22.tif	0.064331
49e08f2d-be52-47a8-9644-7bd84145d4e0	09_02_22.tif	1.46273	0.0677764		fb04c259-dd4c-416a-af71-107988c41f7c	09_02_22.tif	5.92887	2.47768		e23d5f0f-0c3d-4e80-b531-5b94c3ef06a8	09_02_22.tif	0.0694272
23f8d818-8593-415a-a56e-4dcc2dfd028d	09_02_22.tif	0.97585	0.0621217		864cbae1-85ff-4e80-8736-a017c4be75e6	09_02_22.tif	5.97671	2.12383		b6b0611e-018e-4265-8ea7-127047106f47	09_02_22.tif	0.0912598
e1153317-a005-4ff5-9bc3-c5463383e323	09_02_22.tif	1.03175	0.127897		f2801a66-84fa-4de4-a5db-1295a34a39b5	09_02_22.tif	6.06649	1.53371		5aa3518f-59b5-436c-9730-0bfc20eaf4ca	09_02_22.tif	0.0913952
b697d1e4-a21d-42e4-b493-648fb37fa75b	09_02_22.tif	1.40741	0.0462815		88b7c6c8-3a22-4d8b-a2eb-0f8cb5b1966e	09_02_22.tif	5.56897	2.38695		0164e7fb-1e84-4189-bcee-6bb562b40f25	09_02_22.tif	0.14952
b6ed394b-58b3-415b-90ed-bb286d2131c9	09_02_22.tif	1.32947	0.101516		3398768b-8644-4385-a4e1-c363b824ef1f	09_02_22.tif	5.33422	2.14058		927bf0dc-f06c-408e-98d9-e0d467a799b2	09_02_22.tif	0.0949116
0a7aa514-9883-4323-a5a8-72d970538f5d	09_02_22.tif	1.12327	0.111566		a1f1453c-06fb-49de-af64-1f8c4e45c9d9	09_02_22.tif	6.23571	0.758218		abc8f06c-5d8f-4a2c-9af5-e2c786131d13	09_02_22.tif	0.0705267
4fb71d18-13d2-4e56-a035-564bb6a8c39a	09_02_22.tif	1.10111	0.263515		40d98980-9d77-408c-b073-7d4c03a62c83	09_02_22.tif	6.29624	2.66446		c3b899b2-305a-438d-bf2f-0dac6777eaa3	09_02_22.tif	0.62826
3590e1f6-3c75-4e47-8031-ca7f92bf33c3	09_02_22.tif	1.35772	0.0542233		d8c3213e-9cf6-4c4c-ab7b-7acfb7a9d568	09_02_22.tif	6.37046	1.53386		a98e2b24-a315-469a-bf7f-10b6cf55c84d	09_02_22.tif	0.244522
a69bee7d-b940-42f3-baab-d6d8c899a562	09_02_22.tif	1.9151	0.0850167		18a09253-e5dc-4520-b6c7-2e339d8bc832	09_02_22.tif	6.03717	2.1237		da9613f1-02af-4151-bdd4-56a23ad8c730	09_02_22.tif	0.134089
1e02c4f3-0d6b-4879-b5b6-444026404543	09_02_22.tif	0.560813	0.0854247		25f27c62-048d-4f2b-a175-5053a0a1ff1a	09_02_22.tif	5.97082	2.02073		e659b0be-0d11-4e19-92f2-34862f66965d	09_02_22.tif	0.129745
612e3084-8790-4037-b0f5-554348da6bdf	09_02_22.tif	1.27495	0.108625		f2073622-878c-46cd-93f2-654e6615363e	09_02_22.tif	5.5793	1.93546		f636af00-6228-49c0-a0f7-db03533437e2	09_02_22.tif	0.111699
16df8c71-9fd2-4ce9-bee1-589bf5e2ec2e	09_02_22.tif	0.96266	0.190046		c5ea7b1a-8433-4a1d-844e-10f4b6d4794b	09_02_22.tif	5.98586	2.0655		f124901c-19e4-44ef-bc18-9fd8bf3cb055	09_02_22.tif	0.0802483
21d26808-a5ec-4a56-b50f-b84e193915d5	09_02_22.tif	1.27501	0.0651587		1fb2757a-c3d9-466b-9054-09f7055deb23	09_02_22.tif	5.73721	2.33591		b2799fb8-76f7-4e88-a70b-3d6cd76165d1	09_02_22.tif	0.366924
bdf35e6a-4adb-435b-a28b-d45cb0e68c73	09_02_22.tif	1.01436	0.0970714		78a59470-b1f3-4197-be1b-f8ea58286f05	09_02_22.tif	5.83796	1.35485		24b1fc6e-90dd-41b7-a1e0-f23c038f591b	09_02_22.tif	0.761966
f9593e7b-374d-4b17-8d03-85de8102f051	09_02_22.tif	1.58154	0.118227		885d7bcf-d3d6-4b96-92b3-5b0c38d57b42	09_02_22.tif	5.8634	2.10091		5c286cfb-5e82-4666-83be-dd64a1d46c25	09_02_22.tif	0.175045
0b78ab9c-7f35-417b-9888-c7fd70d91187	09_02_22.tif	1.18199	0.130667		e90589fc-18d0-48fa-bee4-b6579ea394ff	09_02_22.tif	6.08277	2.12433		33d3ec35-26fc-4400-85cc-9f7b26d72b07	09_02_22.tif	0.181166
5a552b5a-53af-4e4f-bffc-b08b3df8b20a	09_02_22.tif	1.13014	0.32008		9c46875e-8bea-4ccc-b295-f16d13745b4e	09_02_22.tif	5.69856	1.94696		cdddfd19-2cf7-4a7b-8288-20b93710c86d	09_02_22.tif	0.206768
6b1740eb-d492-457c-b03a-d943ff411e17	09_02_22.tif	1.55302	0.0727232		15053386-df5a-46b4-9c5a-955e5faaccb0	09_02_22.tif	5.73746	2.44239		7c3c89c5-377d-44e9-a91d-88c320cd7ca0	09_02_22.tif	0.24732
7dc3f1ce-694c-42aa-a73e-f6ca44a3823a	09_02_22.tif	1.34284	0.0554733		f1817960-01e8-45c0-bc5e-b7567b3f7f71	09_02_22.tif	5.7666	1.59268		5a355580-4c51-4faa-aab4-3fab5b7347fa	09_02_22.tif	0.129481
0d964103-01ea-4a6d-ab49-333a46c93706	09_02_22.tif	1.2637	0.0538064		732be4ba-7ad2-494f-a496-248bafbebabb	09_02_22.tif	5.9317	2.22132		fdf4a416-bbe4-4e21-8242-4ab59115e30f	09_02_22.tif	0.149259
b72ad812-e4e6-48bd-ab1c-dd40a2dcb85d	09_02_22.tif	1.22509	0.17645		eaee2314-203c-41db-8390-7e6ede3f0079	09_02_22.tif	5.92304	1.8755		25577aa8-279e-4dd7-a12a-e508bcca7f7a	09_02_22.tif	1.38824
31a150f0-913d-4a2b-872d-abb6fecb53c5	09_02_22.tif	1.42159	0.175429		2607dab5-9ba4-445e-bb0a-ef23dc98182c	09_02_22.tif	6.19943	1.15101		d9184a8c-f583-4ad7-8c34-643f1db2df10	09_02_22.tif	0.483468
03194ddf-b362-4fe8-94c3-0c13693904b8	09_02_22.tif	0.944184	0.133169		1cb58576-0dd9-47cf-9cbd-88ff10da09f8	09_02_22.tif	6.15353	2.03337		a5dffe1a-9241-435e-872a-680f5b8fc6c7	09_02_22.tif	0.906429
60586d32-d241-4e2d-8e45-b743f258d7dc	09_02_22.tif	1.0364	0.0729976		3d8339d2-5571-46eb-8e13-f4336609fc3e	09_02_22.tif	6.02799	1.34704		543c0313-fc25-43e2-a6e5-41265e0d37b5	09_02_22.tif	1.07128
977f8a02-7534-49fa-82a0-1b47356f7544	09_02_22.tif	1.16768	0.0791562		5a55cf6a-14b9-4669-8d69-7ac523f14ade	09_02_22.tif	5.69425	1.2643		eeb7b289-db8f-4b62-9980-aaff5dd0331b	09_02_22.tif	0.0867838
5310499a-d3f9-4c14-b982-f2b88cdf898d	09_02_22.tif	0.832363	0.0418037		9750687f-9da2-4fd6-81e6-25ce82fcba24	09_02_22.tif	6.08175	0.866315		9c846d11-2ca5-4de4-89a3-02069261bbfd	09_02_22.tif	0.067914
087614f7-2ddf-4662-8f00-9cd75aac6ce5	09_02_22.tif	1.80219	0.192825		346f9263-03e2-445c-b82e-a3b55f83b7dc	09_02_22.tif	6.27357	1.36317		ef4b20ca-f182-4f62-89a9-635101896236	09_02_22.tif	0.522859
2756e78e-3f2f-4a3f-9469-45571dc797fb	09_02_22.tif	0.97695	0.172872		748228cd-1e55-40da-814a-efa17b38e258	09_02_22.tif	6.0293	2.04222		82dbac30-87ec-431f-b803-989e3442bc6b	09_02_22.tif	0.102994
eeaad1c6-1976-4735-9ec2-95e9527ead1a	09_02_22.tif	0.491186	0.112233		c5424844-5caf-4961-86e2-f681480b0ee1	09_02_22.tif	5.47403	2.45975		67caebec-9ced-495c-9a21-675c51e5d1c0	09_02_22.tif	0.0792928
3bbbd0c6-8527-43c0-bd13-6f97072dd12d	09_02_22.tif	0.926986	0.0968016		b2ac4184-d2bb-4746-928a-c48b113eb113	09_02_22.tif	5.89394	1.45254		d3823300-7d76-4574-a52a-63f150648176	09_02_22.tif	0.118626
a8fb80d3-9bc2-40e3-b970-faecbb8fc8a6	09_02_22.tif	0.477366	0.145351		7b47fe51-2414-4929-9f9f-71ed79081216	09_02_22.tif	6.08252	1.96355		2006d569-858d-43e7-af94-9f6f82866395	09_02_22.tif	0.0852887
fb04c259-dd4c-416a-af71-107988c41f7c	09_02_22.tif	0.676809	0.153676		3683840b-067b-419c-8496-dd83ca3df6a0	09_02_22.tif	5.9501	2.14919		4dd05c71-6f70-4a8b-b033-1de39904d6ca	09_02_22.tif	0.102994
864cbae1-85ff-4e80-8736-a017c4be75e6	09_02_22.tif	1.10293	0.274172		db66744c-29c0-4bcd-946a-c8adb64e19f3	09_02_22.tif	5.29951	2.17101		4c12e856-1754-4d3d-bd4a-9c33e8b713a6	09_02_22.tif	0.777872
f2801a66-84fa-4de4-a5db-1295a34a39b5	09_02_22.tif	0.618051	0.192699		f38c3559-78f9-4c9b-b251-57206c2ac658	09_02_22.tif	5.48598	1.29948		47b5ba83-76e1-44c1-b4e3-ad19f236c4e1	09_02_22.tif	0.491494
88b7c6c8-3a22-4d8b-a2eb-0f8cb5b1966e	09_02_22.tif	0.999928	0.283922		16d27d24-0d4f-4e6d-bb69-1deb9e560ae2	09_02_22.tif	6.46461	1.63301		73f759c1-3268-401c-a3db-52ff197fbf3e	09_02_22.tif	0.22033
3398768b-8644-4385-a4e1-c363b824ef1f	09_02_22.tif	0.883699	0.0180644		aae1e2b7-4330-4ea2-9a04-8dfc166cfa59	09_02_22.tif	5.81604	2.27017		b71cca8f-52ce-48bb-bdc3-84cfbc100a2a	09_02_22.tif	2.00349
a1f1453c-06fb-49de-af64-1f8c4e45c9d9	09_02_22.tif	1.48959	0.0434845		60ec4277-a8bb-4ad4-a872-f1bb5bd697b7	09_02_22.tif	5.31947	2.21428		53f4606f-be67-447b-bf09-6699f54cb9a0	09_02_22.tif	1.77252
40d98980-9d77-408c-b073-7d4c03a62c83	09_02_22.tif	0.926531	0.103665		1fa24b16-1e71-4728-953f-d096e859a150	09_02_22.tif	6.22139	1.46268		ca9d147e-48ca-4bd7-b412-0ecaec25d7dc	09_02_22.tif	2.00999
d8c3213e-9cf6-4c4c-ab7b-7acfb7a9d568	09_02_22.tif	1.11843	0.0867838		efb4b612-ce7a-45b5-a5fd-1b163f2ad811	09_02_22.tif	5.705	1.85655		07edde49-0b12-407a-a41d-efc6becbd239	09_02_22.tif	0.16543
18a09253-e5dc-4520-b6c7-2e339d8bc832	09_02_22.tif	0.813361	0.0871912		fc247db8-b9ce-4829-8654-9aaa15f9b95e	09_02_22.tif	5.80876	1.72286		3b57a404-794a-43be-8308-db9215e0fa5f	09_02_22.tif	0.537942
161f3f7f-22b7-40b3-8997-3bd7e482fd1d	09_02_22.tif	1.84756	0.0332292		d8eda9b1-3d74-4b3b-8cf1-18cbd0c35875	09_02_22.tif	5.6022	2.42584		920dd4bf-6876-4b85-8164-4a77fcbde7e3	09_02_22.tif	0.216734
25f27c62-048d-4f2b-a175-5053a0a1ff1a	09_02_22.tif	0.611267	0.122474		f83d74a2-b015-4e1b-a007-a6fc5fb07862	09_02_22.tif	5.71541	2.36972		13578159-ecdb-4af1-8a8a-3223a53c0890	09_02_22.tif	1.88745
f2073622-878c-46cd-93f2-654e6615363e	09_02_22.tif	0.761455	0.0343566		a216920b-ab56-4d45-9ab9-d4cea297c694	09_02_22.tif	6.03843	1.86805		364b09db-1a19-41a5-9f71-4abd7a16dab8	09_02_22.tif	0.119821
c5ea7b1a-8433-4a1d-844e-10f4b6d4794b	09_02_22.tif	1.28131	0.123136		0e3e921a-7d25-45f9-8d6c-f62983c02ba9	09_02_22.tif	5.94924	1.02191		9d4a2d43-605f-4a43-a9fc-c8949c0f78e5	09_02_22.tif	0.297954
1fb2757a-c3d9-466b-9054-09f7055deb23	09_02_22.tif	0.69635	0.113834		2756aaa5-f938-428a-b6b3-31cf0cb5bafc	09_02_22.tif	5.39598	2.18698		48539d10-7c34-42e5-b1b1-7d58978eef10	09_02_22.tif	0.323889
78a59470-b1f3-4197-be1b-f8ea58286f05	09_02_22.tif	1.53321	0.0429244		97d7526c-cc3b-435b-aaf8-1a6853f9fe8d	09_02_22.tif	6.08562	1.23805		51b69cd4-a933-4bf3-94b5-7a48b77653e8	09_02_22.tif	0.175045
885d7bcf-d3d6-4b96-92b3-5b0c38d57b42	09_02_22.tif	0.891808	0.0972062		484fa442-dc14-465e-9dc7-339d13213c48	09_02_22.tif	5.72268	0.90327		474acdf3-3d8c-4e6e-b053-a6ac9f42b35d	09_02_22.tif	0.305445
e90589fc-18d0-48fa-bee4-b6579ea394ff	09_02_22.tif	0.985063	0.261711		4e8d7974-ace6-40c6-9094-32c0a95a7e6e	09_02_22.tif	5.78274	2.68639		d20bbb59-4cb2-4fc8-8b79-b0bb21c06156	09_02_22.tif	0.170951
9c46875e-8bea-4ccc-b295-f16d13745b4e	09_02_22.tif	0.97966	0.10541		190cf1dd-e7ff-434a-b0ab-ab4d994463a9	09_02_22.tif	5.72026	1.93633		9b2ec0c6-4722-4835-9516-e06c206b396c	09_02_22.tif	0.154713
15053386-df5a-46b4-9c5a-955e5faaccb0	09_02_22.tif	0.856468	0.0330882		9f2f62a9-6e7c-4c46-82d3-b85108e6e40b	09_02_22.tif	5.31526	1.88569		b457e304-05b6-4c24-b427-0123f10021a5	09_02_22.tif	2.3913
f1817960-01e8-45c0-bc5e-b7567b3f7f71	09_02_22.tif	0.972693	0.0846086		58488687-85b2-4c1e-b762-cc677600494a	09_02_22.tif	5.69852	2.58684		c2776a97-b65d-4e02-bac8-0a88f0838b5b	09_02_22.tif	0.187514
732be4ba-7ad2-494f-a496-248bafbebabb	09_02_22.tif	1.61669	0.0629506		3845324f-d3c6-4fbf-87fe-1de5f6c2c7d2	09_02_22.tif	5.53817	2.01849		30d5e110-63f4-4a05-954b-8321a6b71bde	09_02_22.tif	0.081885
eaee2314-203c-41db-8390-7e6ede3f0079	09_02_22.tif	1.34676	0.116498		e2b76d71-bb31-4460-81f4-e1818283f848	09_02_22.tif	5.62053	2.39413		7f32e7b5-7110-4482-a2bd-8003361f8954	09_02_22.tif	0.188148
2607dab5-9ba4-445e-bb0a-ef23dc98182c	09_02_22.tif	0.890408	0.0531113		7437a58b-1924-4423-9899-d20f9c08e40f	09_02_22.tif	6.23523	1.54957		29d59515-d5ae-4148-8c3c-322b51d93707	09_02_22.tif	0.0635029
1cb58576-0dd9-47cf-9cbd-88ff10da09f8	09_02_22.tif	0.941257	0.366588		5a141481-1726-48bd-a619-82064c203e1a	09_02_22.tif	5.67285	1.99661		10e9aed5-fbbe-4500-91a3-1474f7f34aff	09_02_22.tif	0.15056
3d8339d2-5571-46eb-8e13-f4336609fc3e	09_02_22.tif	1.04229	0.0600474		46bbb302-df25-4546-a6f7-ed31cb96cfa2	09_02_22.tif	5.52387	1.19491		3d265b21-b79a-44c5-8532-4e7515b3d9ff	09_02_22.tif	0.308011
5a55cf6a-14b9-4669-8d69-7ac523f14ade	09_02_22.tif	1.15685	0.0535284		89a981c3-cc30-4191-9f9e-0ba405dc0e51	09_02_22.tif	5.8608	2.1551		ba9076a2-94cb-4f74-af15-5906f1d792a1	09_02_22.tif	0.0518593
9750687f-9da2-4fd6-81e6-25ce82fcba24	09_02_22.tif	1.1811	0.0492125		bb25856b-efbd-4e18-8d20-6d1e2138fe56	09_02_22.tif	5.4056	2.16057		89959005-7c20-421d-9a84-9c8cb9998c32	09_02_22.tif	0.247198
346f9263-03e2-445c-b82e-a3b55f83b7dc	09_02_22.tif	1.0943	0.0920721		81b24b76-ac05-4225-886e-c999adae8962	09_02_22.tif	5.86877	2.77604		8e010cd3-e91f-4d97-8cfc-92c675ff83c3	09_02_22.tif	0.134352
748228cd-1e55-40da-814a-efa17b38e258	09_02_22.tif	1.09943	0.108625		d2e0e529-998a-4820-aab4-96733421d15d	09_02_22.tif	5.84591	1.95148		b31c08f0-2aef-49df-8ccb-838073112b7d	09_02_22.tif	0.0923428
c5424844-5caf-4961-86e2-f681480b0ee1	09_02_22.tif	0.636636	0.0203422		d1cff798-a527-45f5-9686-a15d24c4b4e5	09_02_22.tif	5.64528	2.13218		34c88228-f9cf-4182-9658-c3af9fcc07d3	09_02_22.tif	0.18612
b2ac4184-d2bb-4746-928a-c48b113eb113	09_02_22.tif	1.21711	0.104739		239c7a97-8ca9-429a-aca9-4735967a1a1c	09_02_22.tif	5.84827	2.07015		febeaa96-0d9f-4549-b0a5-3d474895d669	09_02_22.tif	0.751464
7b47fe51-2414-4929-9f9f-71ed79081216	09_02_22.tif	0.727006	0.135404		12f7b95e-ddb8-431f-b000-cc51c5422743	09_02_22.tif	5.93556	1.10259		a7259ec3-1247-41b2-b3ef-cc7596af5f0f	09_02_22.tif	0.0985543
3683840b-067b-419c-8496-dd83ca3df6a0	09_02_22.tif	0.702835	0.0691522		48dab41b-379a-4afc-87d0-42c6afc0edad	09_02_22.tif	5.43733	2.17814		5dd869cc-c334-4d93-ad8b-4443d2de6ba0	09_02_22.tif	0.181802
db66744c-29c0-4bcd-946a-c8adb64e19f3	09_02_22.tif	0.836005	0.064607		6e5524d7-cdc0-444c-b78a-0c9a40df954c	09_02_22.tif	6.0273	2.5923		68d1ee2c-5ca5-4caf-8911-0c5a6e354360	09_02_22.tif	0.119024
f38c3559-78f9-4c9b-b251-57206c2ac658	09_02_22.tif	0.969012	0.0666748		c6a138f2-4f67-4c58-9289-c4d42507d5e2	09_02_22.tif	5.33346	2.14919		d01fec89-360e-48c1-ae01-3b0b2390bc3a	09_02_22.tif	1.015
16d27d24-0d4f-4e6d-bb69-1deb9e560ae2	09_02_22.tif	1.43082	0.0795658		95e58d88-852e-44b1-ac78-2a8b537e3698	09_02_22.tif	5.27851	2.00313		1691e59a-87f8-4710-b965-9a4a8a8fbfec	09_02_22.tif	0.144699
aae1e2b7-4330-4ea2-9a04-8dfc166cfa59	09_02_22.tif	0.438825	0.0243197		fec94483-f0c1-48f3-8f58-3b2834920030	09_02_22.tif	6.13836	1.49902		a0868ea9-0708-46e4-95a3-83d4b56657de	09_02_22.tif	0.152638
60ec4277-a8bb-4ad4-a872-f1bb5bd697b7	09_02_22.tif	0.254594	0.0790196		233a7d56-3f06-4761-bb7d-4f04e86db1f9	09_02_22.tif	5.34704	2.34835		aa7a090f-b585-4486-846e-5d0699e644fe	09_02_22.tif	0.301939
1fa24b16-1e71-4728-953f-d096e859a150	09_02_22.tif	1.09505	0.0606008		e0abd93c-1928-46e7-abd6-ad5aef6bf819	09_02_22.tif	5.74577	2.66024		bf87e479-b8ca-4773-b2f2-0c21330f266a	09_02_22.tif	0.140124
efb4b612-ce7a-45b5-a5fd-1b163f2ad811	09_02_22.tif	1.36362	0.0501882		9f4e9319-ebf2-4648-a6db-ebde94eec6f2	09_02_22.tif	5.46705	2.47604		8b2ffcf0-e536-4c97-bdb9-89bfd3a5c63f	09_02_22.tif	0.0847446
fc247db8-b9ce-4829-8654-9aaa15f9b95e	09_02_22.tif	0.685806	0.0607392		3fc9b7ea-eba7-4007-8b4a-d3f7b7ec7bdd	09_02_22.tif	6.09517	2.39248		229ff29d-da5a-42d2-b595-559436227997	09_02_22.tif	0.139208
d8eda9b1-3d74-4b3b-8cf1-18cbd0c35875	09_02_22.tif	0.744936	0.066537		cabcad98-f7e7-446f-93f6-bf1b48e1615f	09_02_22.tif	5.29633	1.01006		5e1bd9a4-28dd-4e91-9e10-adaa9bb41d8f	09_02_22.tif	0.237441
f83d74a2-b015-4e1b-a007-a6fc5fb07862	09_02_22.tif	0.905659	0.0832474		029f8ecc-46c2-4e7b-ba6c-5988aa2bcbf7	09_02_22.tif	5.77881	2.59744		125e8758-2709-4fc2-9ac1-59882fedc943	09_02_22.tif	0.427606
a216920b-ab56-4d45-9ab9-d4cea297c694	09_02_22.tif	1.28789	0.141171		9f86b06f-effa-4e48-93aa-6aeb5fd24be0	09_02_22.tif	5.40164	2.64166		6ee057ea-ac4c-4cc5-a51a-112c911c6b4a	09_02_22.tif	0.264476
0e3e921a-7d25-45f9-8d6c-f62983c02ba9	09_02_22.tif	0.764771	0.0560285		61be5757-a481-4e66-a69f-34d22cf483c1	09_02_22.tif	5.78694	2.13796		ea30676b-40bb-41a1-9990-8875098bc6bc	09_02_22.tif	0.242694
2756aaa5-f938-428a-b6b3-31cf0cb5bafc	09_02_22.tif	0.534161	0.0607392		0b21b446-8687-47ae-a903-903f55a69dd8	09_02_22.tif	5.66614	2.56535		df297f73-f755-4410-acfc-b9afc783c1ff	09_02_22.tif	0.0996319
97d7526c-cc3b-435b-aaf8-1a6853f9fe8d	09_02_22.tif	0.915789	0.0298416		eec54201-bab6-43bb-a8f0-b66f3515ab69	09_02_22.tif	6.19828	2.88427		3ca5c05a-6b21-4add-8e52-010eb9a77121	09_02_22.tif	0.129217
484fa442-dc14-465e-9dc7-339d13213c48	09_02_22.tif	0.631244	0.0633649		a63f3de4-d055-487a-832a-db82ef13e7ce	09_02_22.tif	5.77369	2.51733		8f759c1d-0a3a-4423-9f05-71593d9f132c	09_02_22.tif	0.264476
4e8d7974-ace6-40c6-9094-32c0a95a7e6e	09_02_22.tif	0.992116	0.102994		b31f74f6-2102-4272-8b72-c984c1f01f64	09_02_22.tif	5.94504	1.6774		aa852a8d-6cac-4185-ba71-8c935e87d65d	09_02_22.tif	0.131589
190cf1dd-e7ff-434a-b0ab-ab4d994463a9	09_02_22.tif	0.806283	0.121281		2162b4cb-fafd-4f5f-bffa-8c79002d1e31	09_02_22.tif	6.15088	1.50625		238dca5c-bcf9-42b4-84c9-e043a36b009a	09_02_22.tif	0.144177
9f2f62a9-6e7c-4c46-82d3-b85108e6e40b	09_02_22.tif	0.457227	0.00690837		4896f3bd-4ead-4e60-b61d-835f9dab110c	09_02_22.tif	6.17808	1.8233		e9147786-7f05-4ff1-a657-b6a927e78729	09_02_22.tif	0.182057
58488687-85b2-4c1e-b762-cc677600494a	09_02_22.tif	0.990084	0.0792928		95a445ff-fb4a-4945-b696-bedaf3a23c9d	09_02_22.tif	5.91329	2.10273		65dec108-a4e3-4a14-926a-d10a84ac4b39	09_02_22.tif	0.0698396
3845324f-d3c6-4fbf-87fe-1de5f6c2c7d2	09_02_22.tif	0.664028	0.0756011		29b43322-535a-4a9f-abf3-feaea51bd171	09_02_22.tif	6.16094	1.91732		36cfd7c3-c923-46fb-93d5-6e7c2225ce19	09_02_22.tif	0.0953168
e2b76d71-bb31-4460-81f4-e1818283f848	09_02_22.tif	0.767061	0.0543623		7ec7f848-6795-4cf4-b078-827a84a771b2	09_02_22.tif	6.15468	1.59441		9c26ee72-e73a-476f-bc01-ee7171029ae5	09_02_22.tif	0.0990932
7437a58b-1924-4423-9899-d20f9c08e40f	09_02_22.tif	0.985355	0.0473988		fb28f1f3-9339-4eeb-8eba-e3627af7ff7d	09_02_22.tif	5.19255	2.7052		ca71d2a7-7f2b-40ac-b2c7-3929ccd3fd5d	09_02_22.tif	0.183582
5a141481-1726-48bd-a619-82064c203e1a	09_02_22.tif	1.10755	0.0518593		ab6d36b7-8af7-4180-965b-c647105d7803	09_02_22.tif	5.59642	2.55137		f969d82e-6f4e-42fc-94e4-2857c23c53a0	09_02_22.tif	0.128557
46bbb302-df25-4546-a6f7-ed31cb96cfa2	09_02_22.tif	0.957989	0.0371713		366e5dec-8032-4f0b-90c1-f312c5edb2d1	09_02_22.tif	6.40671	1.47923		b8a9bb82-f825-43b0-85dd-2db25202ef9f	09_02_22.tif	0.0731347
89a981c3-cc30-4191-9f9e-0ba405dc0e51	09_02_22.tif	1.32193	0.184217		9440772a-2cf8-44f9-853c-4904f45c9553	09_02_22.tif	5.9034	2.17575		9421d7c8-e51a-4599-9854-8a316af8a47f	09_02_22.tif	0.183201
bb25856b-efbd-4e18-8d20-6d1e2138fe56	09_02_22.tif	0.690283	0.059909		250a7538-a55e-41ed-98c1-c0747546f77e	09_02_22.tif	5.92768	1.36143		286411cc-1035-4f82-80e3-bcddb349d5ea	09_02_22.tif	0.0946415
81b24b76-ac05-4225-886e-c999adae8962	09_02_22.tif	0.766129	0.0626744		28dca783-47e2-4bca-beaa-745eb60a2ee8	09_02_22.tif	6.1466	1.95323		ddf527cf-c8dc-49b1-9fad-a0995c1b411f	09_02_22.tif	0.166587
d2e0e529-998a-4820-aab4-96733421d15d	09_02_22.tif	0.497842	0.127897		2a3888a5-4e07-4de5-a7ef-13c95d49408a	09_02_22.tif	5.77144	1.34642		016fcc85-f270-4572-8fcb-aeb0178a4faa	09_02_22.tif	0.118758
d1cff798-a527-45f5-9686-a15d24c4b4e5	09_02_22.tif	1.40474	0.0867838		91e4fac7-a1e9-4db7-83a0-5ead4479e15c	09_02_22.tif	5.46049	2.69926		aa5f38d2-8d04-4af7-9900-2f5e6032cf5e	09_02_22.tif	0.260869
239c7a97-8ca9-429a-aca9-4735967a1a1c	09_02_22.tif	0.851359	0.122209		eac7505a-2587-4296-8499-35491cdf619b	09_02_22.tif	5.8466	1.75022		4833ab18-6f1b-4ec1-b462-03a011c9b378	09_02_22.tif	0.170566
12f7b95e-ddb8-431f-b000-cc51c5422743	09_02_22.tif	0.972766	0.0717627		21413dbd-5988-4cde-98b6-678c5826d164	09_02_22.tif	5.2533	2.07142		4183d19b-22c5-4b39-a25d-b59659c5d82b	09_02_22.tif	0.0831112
48dab41b-379a-4afc-87d0-42c6afc0edad	09_02_22.tif	0.299245	0.0194884		8dae7381-cd2f-45e3-a449-d190b575bd61	09_02_22.tif	6.07416	1.83167		5cad8b9e-8664-4227-b680-5aebbf9c7fae	09_02_22.tif	0.0618453
6e5524d7-cdc0-444c-b78a-0c9a40df954c	09_02_22.tif	1.05589	0.0831112		1979f733-1e1a-4263-b563-e664e6d623ab	09_02_22.tif	6.42874	2.91694		ef88265c-6f0c-42b5-833f-3d43c9ed4adf	09_02_22.tif	0.0492125
c6a138f2-4f67-4c58-9289-c4d42507d5e2	09_02_22.tif	0.19333	0.0116388		5f41377e-dfbb-4eab-9a24-d884a0f03670	09_02_22.tif	5.68731	3.10724		e652b476-35d1-408f-85ec-05c9df6c7b9d	09_02_22.tif	0.29066
95e58d88-852e-44b1-ac78-2a8b537e3698	09_02_22.tif	0.424385	0.0153548		f3093181-0381-446d-8039-e227625be557	09_02_22.tif	5.57168	2.75388		b7ffab8f-8dda-4259-9c09-4a888ce46e51	09_02_22.tif	0.477988
fec94483-f0c1-48f3-8f58-3b2834920030	09_02_22.tif	1.21611	0.183709		24bfff62-d13a-4890-80fc-6398d277154c	09_02_22.tif	5.18474	2.19805		40000e26-92bd-46ba-8f86-c04c01e43158	09_02_22.tif	0.149259
233a7d56-3f06-4761-bb7d-4f04e86db1f9	09_02_22.tif	0.932364	0.0308304		98f17369-cbf5-418f-bced-f59437e437b2	09_02_22.tif	5.70561	2.78337		d59378df-4edc-4372-b3dd-abf975a3a91a	09_02_22.tif	0.557386
e0abd93c-1928-46e7-abd6-ad5aef6bf819	09_02_22.tif	0.95784	0.286408		389e1b3e-8d00-446b-a16b-bd0ddd2bbd33	09_02_22.tif	5.5252	2.47545		ea810f9e-1757-4ff5-bda4-9f054612b0a6	09_02_22.tif	1.18447
9f4e9319-ebf2-4648-a6db-ebde94eec6f2	09_02_22.tif	0.259062	0.0104934		88b89163-c26b-4253-a721-f31be734c2bf	09_02_22.tif	6.45278	1.78559		818d4cc2-c831-4d5d-bebf-5e96e8a7117b	09_02_22.tif	0.284869
3fc9b7ea-eba7-4007-8b4a-d3f7b7ec7bdd	09_02_22.tif	0.964288	0.509645		20e64e42-072e-4383-8fff-2cfb68df58a8	09_02_22.tif	6.11325	1.99924		af31dd43-0ae6-40ab-9e16-a0887e438a79	09_02_22.tif	0.5144
cabcad98-f7e7-446f-93f6-bf1b48e1615f	09_02_22.tif	1.12367	0.0388576		1dd5de54-d60e-4adc-a9f5-a72a7429d902	09_02_22.tif	5.41923	1.26945		97ed9096-c00b-4651-8e65-2858f4af0038	09_02_22.tif	0.162339
029f8ecc-46c2-4e7b-ba6c-5988aa2bcbf7	09_02_22.tif	0.806448	0.0623981		c21a9274-987f-4ec3-8191-f92eb66c79a9	09_02_22.tif	5.98318	1.2032		6c12e1b6-9aa0-4141-b95b-9967412dc55d	09_02_22.tif	0.1956
9f86b06f-effa-4e48-93aa-6aeb5fd24be0	09_02_22.tif	1.06963	0.0359054		12467e1f-bf08-4175-acd6-70240367fae5	09_02_22.tif	6.32227	1.88354		e880dfb2-1869-4107-bc88-cdf9dfbe48b3	09_02_22.tif	0.12075
61be5757-a481-4e66-a69f-34d22cf483c1	09_02_22.tif	0.623024	0.0388576		13a44574-2267-4cf5-99e4-c06efdaf351b	09_02_22.tif	5.54253	1.95873		8fcb6c5e-56c8-4ac1-b4ed-8a5e1d535876	09_02_22.tif	0.144307
0b21b446-8687-47ae-a903-903f55a69dd8	09_02_22.tif	0.75745	0.153676		7ec28a2a-c013-4806-9778-4d4e06d25067	09_02_22.tif	5.91672	2.32259		2c5c29f5-ee5c-45f2-96b2-5c6c019302ff	09_02_22.tif	0.125122
eec54201-bab6-43bb-a8f0-b66f3515ab69	09_02_22.tif	1.01507	0.128293		5487ad49-ee3d-4250-ab71-756e7c917c3b	09_02_22.tif	5.8331	3.00666		9b44a7b6-95be-4abd-929e-6d23ea73d283	09_02_22.tif	0.072586
a63f3de4-d055-487a-832a-db82ef13e7ce	09_02_22.tif	0.550605	0.0299829		61fe029b-bf27-4dec-a857-c2f09d7fce34	09_02_22.tif	5.68392	2.70377		d55c1bce-5765-4bbd-bae8-1af9e8029507	09_02_22.tif	0.0992279
b31f74f6-2102-4272-8b72-c984c1f01f64	09_02_22.tif	0.970265	0.0539454		1a3e3657-19d3-4f0f-b36a-240f99ead97b	09_02_22.tif	5.88591	0.993493		89b4f6a1-4da1-4329-81b0-958ed63774f1	09_02_22.tif	0.0984196
2162b4cb-fafd-4f5f-bffa-8c79002d1e31	09_02_22.tif	0.909811	0.0712135		0fd1652f-c01d-4fb6-ad59-2d65d1727645	09_02_22.tif	4.90387	0.921208		1094bf22-f6f0-42db-b4a6-864dd77f2a8a	09_02_22.tif	0.0973411
4896f3bd-4ead-4e60-b61d-835f9dab110c	09_02_22.tif	1.26135	0.0982848		c1f8c9e9-43b2-48c7-a102-5009e572c765	09_02_22.tif	6.07707	1.42266		e44a13eb-1f50-4da8-8e48-b9037a644004	09_02_22.tif	0.0945063
95a445ff-fb4a-4945-b696-bedaf3a23c9d	09_02_22.tif	1.24531	0.0496308		50bef60e-e7ea-4fcf-85b5-a562b474f961	09_02_22.tif	5.74955	2.65281		8bb4f2ce-8e1c-4abc-a11d-31a7afbc77c9	09_02_22.tif	0.0840643
29b43322-535a-4a9f-abf3-feaea51bd171	09_02_22.tif	1.43648	0.0828388		8ba517fb-8da9-45fa-8c8b-cfc4d77f3a85	09_02_22.tif	5.91021	1.43595		95ba57ca-3803-4803-a428-3c242c735ee0	09_02_22.tif	0.0430645
7ec7f848-6795-4cf4-b078-827a84a771b2	09_02_22.tif	1.16935	0.0871912		08b9c097-da58-4264-939e-2780241e9234	09_02_22.tif	5.46111	2.91611		80c51109-7375-40cf-88ee-147d59393cc5	09_02_22.tif	0.115433
fb28f1f3-9339-4eeb-8eba-e3627af7ff7d	09_02_22.tif	0.966947	0.0197731		ba05b027-f369-4a2d-ac32-832355eac33c	09_02_22.tif	5.79869	1.91789		33b0c0a8-90d4-473d-9837-6576130a6e84	09_02_22.tif	0.143655
ab6d36b7-8af7-4180-965b-c647105d7803	09_02_22.tif	0.704695	0.0680516		009082e6-95e4-4201-a803-fb071ed6da23	09_02_22.tif	6.49306	1.44684		631d194f-4307-4378-a896-b8be05a6bcc9	09_02_22.tif	0.0781999
366e5dec-8032-4f0b-90c1-f312c5edb2d1	09_02_22.tif	1.04733	0.0775165		22e5fb0b-fe7f-48cb-8790-70499cb415bd	09_02_22.tif	5.91362	1.49155		a7629446-dd2d-4894-bb6a-b862d8843eb6	09_02_22.tif	0.300534
9440772a-2cf8-44f9-853c-4904f45c9553	09_02_22.tif	1.01728	0.225398		0e0ff70b-e1ae-4cb2-80b2-e3112bd3cc4f	09_02_22.tif	6.02079	1.26987		7362314a-e7e1-4334-854c-8d015cc3fa3b	09_02_22.tif	0.279887
250a7538-a55e-41ed-98c1-c0747546f77e	09_02_22.tif	1.05499	0.193835		444fd564-dd1f-480f-b45a-1245a7db5eea	09_02_22.tif	5.49155	2.51972		cea989ac-7459-4e43-ac7c-fcbbbb97582c	09_02_22.tif	0.570171
28dca783-47e2-4bca-beaa-745eb60a2ee8	09_02_22.tif	1.17645	0.08882		ca062a2d-ad1c-49fe-b4df-ce97be26c3c4	09_02_22.tif	5.83868	2.5613		93030ea0-4919-4763-bb02-699f50fcc1ce	09_02_22.tif	0.0546401
2a3888a5-4e07-4de5-a7ef-13c95d49408a	09_02_22.tif	1.67969	0.0439044		a38f105d-e040-457d-8c16-d4537d49562a	09_02_22.tif	5.27798	1.43632		d1a8586b-c530-413a-8144-a61ff02c59b7	09_02_22.tif	0.160404
91e4fac7-a1e9-4db7-83a0-5ead4479e15c	09_02_22.tif	1.14026	0.0457225		16450995-38ea-48b5-86fa-6aa34a0a6515	09_02_22.tif	6.11649	1.43781		d105e1b5-f108-4316-81c5-ca3e03b63aa4	09_02_22.tif	0.369271
eac7505a-2587-4296-8499-35491cdf619b	09_02_22.tif	0.975924	0.0625362		a250b8de-ac6b-4aa7-a62b-8dfef0c1ada2	09_02_22.tif	5.88847	2.42632		fdbb84ca-853d-438b-8b5b-80d88988db14	09_02_22.tif	0.0451634
21413dbd-5988-4cde-98b6-678c5826d164	09_02_22.tif	0.643394	0.0280033		efe508d9-6f16-48d6-bef8-a83a46f78f55	09_02_22.tif	5.45234	1.60284		18bef633-ec0a-4297-88cd-51f07c7d682b	09_02_22.tif	0.154065
8dae7381-cd2f-45e3-a449-d190b575bd61	09_02_22.tif	1.0684	0.081476		389865aa-277b-4101-9dc8-8245fe266c61	09_02_22.tif	5.88609	2.55947		cf3b908f-5739-4db0-b102-54fee0a5f957	09_02_22.tif	0.151859
1979f733-1e1a-4263-b563-e664e6d623ab	09_02_22.tif	0.525969	0.0862403		970e66ee-4c1e-43a2-8d2b-56cc849f0421	09_02_22.tif	5.8178	2.9528		6a0e3a1c-1be9-4f82-9464-99043eb62dc9	10_11_22.tif	0.471239
5f41377e-dfbb-4eab-9a24-d884a0f03670	09_02_22.tif	0.573568	0.0478175		abafb75f-2c64-4fa2-8a25-e77b212ebb80	09_02_22.tif	5.68536	1.73812		0d87320d-b90a-4287-82dc-55486583581b	10_11_22.tif	0.160404
f3093181-0381-446d-8039-e227625be557	09_02_22.tif	0.850559	0.0877344		8a80e038-5d0a-4834-b87b-6a7afb4e9e84	09_02_22.tif	6.07252	1.29995		c804cdd1-7ed3-4500-b890-b1ea1c2f5d3a	10_11_22.tif	0.307079
24bfff62-d13a-4890-80fc-6398d277154c	09_02_22.tif	0.593402	0.047678		98e63955-386e-4746-935f-79080ec7e94f	09_02_22.tif	6.18501	1.84318		561267db-e080-4c31-a280-7cfa7f01483a	10_11_22.tif	0.180912
98f17369-cbf5-418f-bced-f59437e437b2	09_02_22.tif	0.3667	0.0625362		6a331e84-5811-479e-bb00-43b0755e4584	09_02_22.tif	6.03036	1.28907		7a7795ee-0edb-463e-8106-b9e57e65c0b2	10_11_22.tif	0.671112
389e1b3e-8d00-446b-a16b-bd0ddd2bbd33	09_02_22.tif	0.520749	0.0571383		2288eb28-e6fe-476f-8306-0e80e9247c31	09_02_22.tif	5.70206	2.04932		fef6b602-ba71-4a64-b143-a11fb12d3f81	10_11_22.tif	0.293135
88b89163-c26b-4253-a721-f31be734c2bf	09_02_22.tif	1.24074	0.0736832		0092e491-7b5c-41a7-9b94-11a6f6378d36	09_02_22.tif	5.75625	1.68172		009864ba-4ea9-48b5-a22a-1b6a739f80c5	10_11_22.tif	0.249506
20e64e42-072e-4383-8fff-2cfb68df58a8	09_02_22.tif	0.588517	0.130008		13d4c512-6016-4b9a-80d0-7a16baba33fa	09_02_22.tif	5.81486	1.11143		ef83663c-2320-4eb1-a7e3-f838d34e9322	10_11_22.tif	0.182311
1dd5de54-d60e-4adc-a9f5-a72a7429d902	09_02_22.tif	0.714927	0.0378742		33f787cf-b085-4674-88aa-7323f1ed0f4f	09_02_22.tif	6.00995	0.86584		8400b9ec-2d0d-4097-b533-a8e0d2fee124	10_11_22.tif	0.742955
c21a9274-987f-4ec3-8191-f92eb66c79a9	09_02_22.tif	1.19219	0.0586628		42bcb1df-1b5a-4f8c-a724-a8f365b7fc8c	09_02_22.tif	5.99555	2.40357		9594e1ac-5917-4f9a-b879-dfeef8c069ea	10_11_22.tif	0.28155
12467e1f-bf08-4175-acd6-70240367fae5	09_02_22.tif	1.1123	0.0695647		0194582f-4685-4511-b06e-2b5004e0c2dd	09_02_22.tif	5.80521	2.18088		ac7410c6-abfb-42c5-9cdb-b66f9d68d217	10_11_22.tif	0.132643
13a44574-2267-4cf5-99e4-c06efdaf351b	09_02_22.tif	0.83552	0.0549179		a97ad168-886a-4153-bd3e-5f193f7b8f71	09_02_22.tif	5.39776	0.900876		4b3495cb-eebe-438f-a780-f28bd522640f	10_11_22.tif	0.290896
7ec28a2a-c013-4806-9778-4d4e06d25067	09_02_22.tif	0.627887	0.100439		edb08ec0-1ad6-4c78-84dc-9c7174d6f534	09_02_22.tif	5.87339	2.03773		6c6f8a68-e0d5-43b6-a1d2-8db85b8413c6	10_11_22.tif	0.678252
5487ad49-ee3d-4250-ab71-756e7c917c3b	09_02_22.tif	0.711319	0.0416635		6d9bc286-3294-4069-b601-a0fa6caaef38	09_02_22.tif	5.6633	1.03907		cfad3198-561a-4202-8ac5-aa3417c9d2d3	10_11_22.tif	0.266157
61fe029b-bf27-4dec-a857-c2f09d7fce34	09_02_22.tif	0.867185	0.0492125		8b20cec4-4ba1-4a30-ad0f-8220feb99835	09_02_22.tif	5.35986	2.86132		90ca52e9-aa94-493a-9b35-fbe57710011b	10_11_22.tif	0.284751
1a3e3657-19d3-4f0f-b36a-240f99ead97b	09_02_22.tif	1.27429	0.0411028		ba3f8242-4d68-4293-aa62-5d36ef098dcb	09_02_22.tif	5.81964	2.91167		c893ec6d-3078-48c5-9a8a-77bc0e6bd0cb	10_11_22.tif	0.284633
0fd1652f-c01d-4fb6-ad59-2d65d1727645	09_02_22.tif	1.01927	0.0387171		ea04524b-6a4e-46fc-ae22-7c60fe0dbbdd	09_02_22.tif	5.7824	1.2549		a9cab217-9fa4-4b5f-9291-42f103f9640f	10_11_22.tif	0.274411
c1f8c9e9-43b2-48c7-a102-5009e572c765	09_02_22.tif	1.26646	0.0623981		8b695523-0079-44d1-880c-5d3365219b3f	09_02_22.tif	5.50852	2.31999		65362304-f047-4114-ba82-a0d894e5344f	10_11_22.tif	0.315914
50bef60e-e7ea-4fcf-85b5-a562b474f961	09_02_22.tif	1.34011	0.0437644		4c85408b-a661-48ad-b7f5-10c1ccf9f710	09_02_22.tif	5.74507	2.91202		ecad4840-8f23-4447-a906-d685f1dce268	10_11_22.tif	0.310689
8ba517fb-8da9-45fa-8c8b-cfc4d77f3a85	09_02_22.tif	1.69073	0.0586628		678e71f3-567c-4676-8f86-32b97a93ea55	09_02_22.tif	5.3282	0.886043		ddbb3ca4-b14f-41e4-9c5a-bd52db7f149f	10_11_22.tif	0.366812
08b9c097-da58-4264-939e-2780241e9234	09_02_22.tif	0.542704	0.0447438		7b1d0dc2-c36d-470b-8a8a-8fa2710ac9e5	09_02_22.tif	5.32958	2.83271		3ca58d90-bbdb-43a8-b42e-f2635d1583a7	10_11_22.tif	0.110363
ba05b027-f369-4a2d-ac32-832355eac33c	09_02_22.tif	0.755315	0.0615688		2bcfeb04-333e-4a85-bea5-9a5de57cdf9c	09_02_22.tif	5.62256	1.59077		4ca1e4c0-0237-40fc-b9da-a1126f79efa7	10_11_22.tif	0.312084
009082e6-95e4-4201-a803-fb071ed6da23	09_02_22.tif	1.17779	0.0820213		614f943a-a6e6-47b2-af91-1f30a4a33980	09_02_22.tif	5.82146	1.39193		ecb63891-ff64-4487-ad4e-cf9afe7658a9	10_11_22.tif	0.316262
22e5fb0b-fe7f-48cb-8790-70499cb415bd	09_02_22.tif	1.07252	0.207893		cf35de64-5c84-4a8f-adc4-846bc77689a5	09_02_22.tif	5.64511	2.66416		7e401867-9e34-4445-a93e-a5a0a87e0f7a	10_11_22.tif	0.22033
0e0ff70b-e1ae-4cb2-80b2-e3112bd3cc4f	09_02_22.tif	1.36843	0.0684645		208fad1a-e938-42eb-99e6-a365380a12c8	09_02_22.tif	5.97138	2.52685		b5b768df-dd9c-4ee9-9276-b09bb7319c4c	10_11_22.tif	0.339708
444fd564-dd1f-480f-b45a-1245a7db5eea	09_02_22.tif	0.83762	0.0655723		928c91a2-f00a-4087-ad51-33f0291ca929	09_02_22.tif	6.22941	1.2756		110c8f35-ca07-4ad8-bbc5-bb35b0a256d9	10_11_22.tif	0.282973
ca062a2d-ad1c-49fe-b4df-ce97be26c3c4	09_02_22.tif	0.59684	0.119688		e14abf21-4d1e-493d-9dec-3821b6c12373	09_02_22.tif	5.54005	1.15439		66ee8777-71c1-42ae-8c48-ddcf5ae29e5f	10_11_22.tif	0.389016
a38f105d-e040-457d-8c16-d4537d49562a	09_02_22.tif	0.62966	0.0263043		482c6e4a-70cb-4361-a1b6-5d28c8136e1e	09_02_22.tif	5.70175	2.74045		272a3093-a17a-46bb-ae8c-30a897bfd739	10_11_22.tif	0.656725
16450995-38ea-48b5-86fa-6aa34a0a6515	09_02_22.tif	0.797345	0.0738202		126e46ba-b081-429a-94d1-d855fa98ecdc	09_02_22.tif	5.51217	1.74209		01653369-6645-4b04-bf08-5a10c033b05c	10_11_22.tif	0.44297
a250b8de-ac6b-4aa7-a62b-8dfef0c1ada2	09_02_22.tif	0.611361	0.0896337		1623d347-b143-45a8-9fac-a5cb9fcaf1be	09_02_22.tif	5.93611	2.34446		c545244f-b7af-4c99-98d3-d5ba6ed7a914	10_11_22.tif	0.431249
efe508d9-6f16-48d6-bef8-a83a46f78f55	09_02_22.tif	1.12141	0.0392788		f4650dd4-5753-4f60-b273-301618fa4b43	09_02_22.tif	5.71525	2.66373		26a84663-bb3d-4bb2-b499-4a4c463aabff	10_11_22.tif	0.148739
389865aa-277b-4101-9dc8-8245fe266c61	09_02_22.tif	0.899021	0.220701		8455deae-aaaf-40ad-9300-3d9068079b7c	09_02_22.tif	6.32873	1.35332		8a512611-3d9e-436c-971f-9937643aef17	10_11_22.tif	0.282973
970e66ee-4c1e-43a2-8d2b-56cc849f0421	09_02_22.tif	0.716332	0.0623981		5c7b5bc0-9c05-49c3-8ba7-dcb58e856da7	09_02_22.tif	5.86353	1.28919		42394e1c-bc29-4dc6-9016-a623c8421e46	10_11_22.tif	0.231678
abafb75f-2c64-4fa2-8a25-e77b212ebb80	09_02_22.tif	1.27041	0.0632268		a05876b7-0907-4f69-a73e-f612402c4135	09_02_22.tif	5.71337	2.51859		cf53172d-f843-4e44-bbe5-a16b91e01b31	10_11_22.tif	0.270708
8a80e038-5d0a-4834-b87b-6a7afb4e9e84	09_02_22.tif	1.19541	0.0551957		e6ca7153-f6cf-4c5d-9332-e1c9dab31668	09_02_22.tif	5.30545	2.67306		4c1ec086-8b07-46b3-a594-7e3ae583023e	10_11_22.tif	0.522156
98e63955-386e-4746-935f-79080ec7e94f	09_02_22.tif	0.647084	0.266397		a39e98e5-ad34-4af3-bc79-0a56d0a64b02	09_02_22.tif	5.42548	2.42659		b7aa9afd-db6d-4808-995a-387adfe2c6ab	10_11_22.tif	0.207643
6a331e84-5811-479e-bb00-43b0755e4584	09_02_22.tif	0.999423	0.0581086		988def13-39f8-413b-bde2-ffa92e2e290f	09_02_22.tif	5.72693	2.56993		ac63ffe2-7eaf-411f-b9c9-9ad0e3f5d4a4	10_11_22.tif	0.232784
2288eb28-e6fe-476f-8306-0e80e9247c31	09_02_22.tif	0.980318	0.0558898		1ecc281c-76ae-4a0c-bed3-48fae931b01a	09_02_22.tif	5.86836	2.61313		053e10e5-bec8-44d3-8882-3ae8b2d5295b	10_11_22.tif	0.310922
0092e491-7b5c-41a7-9b94-11a6f6378d36	09_02_22.tif	0.860844	0.0676387		53d4e454-4682-4e7e-89d0-da6990429d6d	09_02_22.tif	5.70837	1.56891		faab5812-d715-4958-9b5f-fc6713198d3a	10_11_22.tif	0.276318
13d4c512-6016-4b9a-80d0-7a16baba33fa	09_02_22.tif	1.10655	0.0586628		f40f1f4b-b277-4116-9ccf-1d70741a2d88	09_02_22.tif	5.979	1.47887		a6ac4849-f0ff-48b7-b748-c13e0b0c758b	10_11_22.tif	0.231678
33f787cf-b085-4674-88aa-7323f1ed0f4f	09_02_22.tif	1.66598	0.0368901		5d00d2fb-0e66-447e-a750-520f6c65d4f1	09_02_22.tif	5.62822	1.54355		400ab08d-a522-4e96-8638-63248cbb5245	10_11_22.tif	0.504671
42bcb1df-1b5a-4f8c-a724-a8f365b7fc8c	09_02_22.tif	1.44546	0.0628125		9a47ac61-b54c-48e6-b0ea-17ab273f5fb2	09_02_22.tif	6.36581	1.88655		ae0629f9-4b7f-4c61-8844-d689ce29e451	10_11_22.tif	0.26123
0194582f-4685-4511-b06e-2b5004e0c2dd	09_02_22.tif	0.745625	0.064469		350824fa-2239-4d30-b174-018f076f0f6d	09_02_22.tif	5.21858	2.50317		2602b79b-8444-434e-91ae-32793f846b2a	10_11_22.tif	0.203013
a97ad168-886a-4153-bd3e-5f193f7b8f71	09_02_22.tif	0.736388	0.0263043		9c7e18db-4496-4334-9614-b9cc66b2dca7	09_02_22.tif	5.63753	1.0309		e6a286e8-0904-4540-80aa-8ddd5b466a52	10_11_22.tif	0.496309
edb08ec0-1ad6-4c78-84dc-9c7174d6f534	09_02_22.tif	0.776188	0.0886844		9fcb8fde-43c0-4f02-b8fe-0a165a0d81a8	09_02_22.tif	6.27104	1.85404		fea177cd-8c15-4ead-8baf-221e5be06e78	10_11_22.tif	0.415218
6d9bc286-3294-4069-b601-a0fa6caaef38	09_02_22.tif	1.05492	0.0360461		083fa31f-4bd3-4cf6-96c4-0dd96926ef34	09_02_22.tif	5.33366	1.58174		0c5ae954-9e54-4500-be53-55daf6e55e54	10_11_22.tif	0.38648
8b20cec4-4ba1-4a30-ad0f-8220feb99835	09_02_22.tif	0.633478	0.0335111		337dc0eb-36c2-44ac-ba84-9563348fa856	09_02_22.tif	5.40419	3.25493		f07b1ed9-6d9e-4d9a-8f72-faa490711634	10_11_22.tif	0.291486
ba3f8242-4d68-4293-aa62-5d36ef098dcb	09_02_22.tif	0.831715	0.0824301		f6c654d0-36e0-45f9-abd8-c27d6fc98129	09_02_22.tif	5.85396	1.17734		d5b78a5d-0d77-4045-acb0-c7006c1b886c	10_11_22.tif	0.165172
ea04524b-6a4e-46fc-ae22-7c60fe0dbbdd	09_02_22.tif	1.69492	0.0870554		eb319b93-9cff-4710-87c8-b22c0b6b1ced	09_02_22.tif	5.90987	1.14548		117aa85c-8b59-42e8-a86c-bbdeafca709f	10_11_22.tif	0.212881
8b695523-0079-44d1-880c-5d3365219b3f	09_02_22.tif	0.591296	0.438612		8c3cfd11-297f-440d-99de-e706d0e48ed6	09_02_22.tif	5.57698	2.89759		0b13c4ba-77e7-4a9a-b312-e43f84b64473	10_11_22.tif	0.425996
4c85408b-a661-48ad-b7f5-10c1ccf9f710	09_02_22.tif	0.560911	0.0873271		345b76ff-70b0-44a7-9982-21bfdee0ce9e	09_02_22.tif	6.14456	1.9042		bf55e034-607e-4d9f-a46a-07677517d306	10_11_22.tif	0.675184
678e71f3-567c-4676-8f86-32b97a93ea55	09_02_22.tif	0.848638	0.0347792		11b3c19a-952c-4bcc-9e71-232bcfbcaedc	09_02_22.tif	5.60797	3.07502		939b7d57-db39-4a46-a25e-8fe68fe79a88	10_11_22.tif	0.338111
7b1d0dc2-c36d-470b-8a8a-8fa2710ac9e5	09_02_22.tif	0.591871	0.0201999		71849cfd-7031-4e0e-aa41-94c54c147909	09_02_22.tif	5.6906	1.18193		759854de-b758-4a3e-95f1-742d0ec7f209	10_11_22.tif	0.32458
2bcfeb04-333e-4a85-bea5-9a5de57cdf9c	09_02_22.tif	0.97078	0.0515809		73f1a7b9-e3c9-49b7-809c-56f48584af0c	09_02_22.tif	5.97752	2.58159		c7a67efc-d8e5-484d-a320-4bca40421b39	10_11_22.tif	0.240375
614f943a-a6e6-47b2-af91-1f30a4a33980	09_02_22.tif	1.07888	0.0683269		93dc37aa-5a03-438e-ae1d-015747417ee0	09_02_22.tif	5.72159	2.73797		d5fe56a3-8f9f-40dc-9da2-80ae1ec1b07a	10_11_22.tif	0.337654
cf35de64-5c84-4a8f-adc4-846bc77689a5	09_02_22.tif	0.507617	0.0316775		2a3f4b2c-bb52-491a-a6e5-ac31658af359	09_02_22.tif	5.48085	2.56613		84c36827-4a4a-48ec-bb1b-decce35b0f3c	10_11_22.tif	0.272501
208fad1a-e938-42eb-99e6-a365380a12c8	09_02_22.tif	0.742696	0.0632268		98c7b54c-f706-4a78-935d-1c12f3b6990b	09_02_22.tif	5.75817	3.37014		343fac16-c995-4712-9d87-257aa5121a0c	10_11_22.tif	0.282736
928c91a2-f00a-4087-ad51-33f0291ca929	09_02_22.tif	1.51788	0.0457225		02eba616-b661-4cde-8a72-604d0c817746	09_02_22.tif	5.6895	1.28747		2aaf1552-8da5-4994-b38b-225f10041c5e	10_11_22.tif	0.385376
e14abf21-4d1e-493d-9dec-3821b6c12373	09_02_22.tif	1.04068	0.0402612		bb071740-da13-458d-97eb-594066729562	09_02_22.tif	5.72297	1.10138		63d11315-1542-424e-bbbe-7cb52f8512f1	10_11_22.tif	0.532367
482c6e4a-70cb-4361-a1b6-5d28c8136e1e	09_02_22.tif	0.652326	0.0396999		4bb2fd2d-2cc8-4342-8278-3e56533476fe	09_02_22.tif	6.36718	1.86255		1efedf42-1981-448d-aa39-ac94d91ee363	10_11_22.tif	0.162855
126e46ba-b081-429a-94d1-d855fa98ecdc	09_02_22.tif	1.5472	0.0590783		bf622169-a070-4385-a62c-574e4249776b	09_02_22.tif	6.39771	2.64819		39dba7f6-4864-4b9b-a6fd-1c7f90a90a9a	10_11_22.tif	0.681404
1623d347-b143-45a8-9fac-a5cb9fcaf1be	09_02_22.tif	0.77349	0.0676387		b5a15e7a-b8d1-40c6-88da-482bba73739b	09_02_22.tif	5.443	2.93535		bf9b84a9-c389-4c17-81b8-7efd1182f06d	10_11_22.tif	0.179638
f4650dd4-5753-4f60-b273-301618fa4b43	09_02_22.tif	0.610983	0.0247452		93198101-af12-4b1f-be1a-5b08f2e2e70a	09_02_22.tif	5.12302	0.902267		1f623423-ea49-4776-a143-2ec04da6f35c	10_11_22.tif	0.535456
8455deae-aaaf-40ad-9300-3d9068079b7c	09_02_22.tif	1.25242	0.0701145		0612a9f4-a1b3-4c74-a8b5-0e0393c11d92	09_02_22.tif	5.82154	2.84667		5779d70f-aeb1-425a-a4e6-b4098de46dab	10_11_22.tif	0.408603
5c7b5bc0-9c05-49c3-8ba7-dcb58e856da7	09_02_22.tif	1.14274	0.0381552		7819db02-33ff-4717-9e93-1454ee42aaf3	09_02_22.tif	6.29689	1.61065		23beb726-c806-465a-b9a7-3ee7fb98ac2b	10_11_22.tif	0.250113
a05876b7-0907-4f69-a73e-f612402c4135	09_02_22.tif	0.61372	0.0729976		8fbf6585-1778-4c49-b152-48bd584d694a	09_02_22.tif	6.08519	1.42755		6324dca4-04a6-4f3b-acf6-3672021c451b	10_11_22.tif	0.530171
e6ca7153-f6cf-4c5d-9332-e1c9dab31668	09_02_22.tif	0.798341	0.0231844		804510c8-6fee-4dbb-8e3e-1ee8101b1e4d	09_02_22.tif	5.8788	3.12847		8d85fc92-07fc-4d92-9557-97245c7925d9	10_11_22.tif	0.333538
a39e98e5-ad34-4af3-bc79-0a56d0a64b02	09_02_22.tif	1.12539	0.124857		4ddd2278-c182-49d1-bde4-eae399d98dc0	09_02_22.tif	5.82839	2.04009		f63ce471-bebc-48e4-b4b3-4bc0d280d675	10_11_22.tif	0.420509
988def13-39f8-413b-bde2-ffa92e2e290f	09_02_22.tif	0.935837	0.0568609		0b6a70c8-47ff-4942-8873-9b0101240f96	09_02_22.tif	5.62142	1.86239		bccfd420-c971-4157-91b1-e8551d3007c9	10_11_22.tif	0.329066
1ecc281c-76ae-4a0c-bed3-48fae931b01a	09_02_22.tif	0.568616	0.0596322		07970927-7a99-468e-9a7e-9295154b174e	09_02_22.tif	5.94519	2.14205		ff8a007c-013b-400b-9d40-0006efeae867	10_11_22.tif	0.284396
53d4e454-4682-4e7e-89d0-da6990429d6d	09_02_22.tif	1.09349	0.172616		296c2068-5eca-49cd-8f20-c2265aa73a11	09_02_22.tif	5.93311	1.94362		caed3134-3648-433d-aa0f-3eabe5c8d061	10_11_22.tif	0.153676
f40f1f4b-b277-4116-9ccf-1d70741a2d88	09_02_22.tif	1.36003	0.0500489		75fdd50e-e7ed-47d7-b687-c60abab6c509	09_02_22.tif	6.13066	2.79061		1810501b-3ce4-4fc9-8c99-0270d85ef413	10_11_22.tif	0.269871
5d00d2fb-0e66-447e-a750-520f6c65d4f1	09_02_22.tif	1.31939	0.0926134		3be2a493-12c4-460c-9921-1e89b134e33e	09_02_22.tif	5.87436	2.85473		b0324a10-96e7-4749-b5b1-1798f5d834e2	10_11_22.tif	0.364797
9a47ac61-b54c-48e6-b0ea-17ab273f5fb2	09_02_22.tif	1.49401	0.0779266		f94d5fc5-805c-4ce0-8762-a2e8342a319b	09_02_22.tif	5.76517	1.45122		7d8dbaa2-f754-449a-b4dd-0f55c802a4e7	10_11_22.tif	0.238665
350824fa-2239-4d30-b174-018f076f0f6d	09_02_22.tif	0.565305	0.016211		6cf4d929-8f52-4de8-b52f-a2a9fb496852	09_02_22.tif	5.64412	2.73502		14a8abfd-7787-4026-8a7d-5f1d9d75f046	10_11_22.tif	0.489646
9c7e18db-4496-4334-9614-b9cc66b2dca7	09_02_22.tif	1.05256	0.0483757		61f604a9-9642-441f-a0bd-de11c3cd564e	09_02_22.tif	5.89059	1.39868		1104fe7c-0632-431b-b9ea-991d5836e7f2	10_11_22.tif	0.35242
9fcb8fde-43c0-4f02-b8fe-0a165a0d81a8	09_02_22.tif	1.29748	0.0528332		540660be-76bd-4f77-ae34-dd7deb2a658e	09_02_22.tif	5.64356	3.03379		5dc71115-3f13-43a9-a221-bf2911f499d1	10_11_22.tif	0.168129
083fa31f-4bd3-4cf6-96c4-0dd96926ef34	09_02_22.tif	1.74485	0.0405418		70a1f819-c3bd-49ca-927d-b7f2b8a17754	09_02_22.tif	5.69339	2.44634		dad4a96b-8232-40b1-b0f8-f115cac38b58	10_11_22.tif	0.416624
337dc0eb-36c2-44ac-ba84-9563348fa856	09_02_22.tif	0.439144	0.0374525		dc586b9a-ada2-42bf-b1c5-e6ff99965f4c	09_02_22.tif	5.68503	1.24543		299a7774-1c63-4a00-8b9d-deef5a32c8d3	10_11_22.tif	0.414136
f6c654d0-36e0-45f9-abd8-c27d6fc98129	09_02_22.tif	0.938173	0.0503276		303de2a1-2a36-40c1-9e23-0591389f95f8	09_02_22.tif	6.05798	1.45901		cb5c9231-fe86-421f-8d65-c3c50480b5f0	10_11_22.tif	0.477263
eb319b93-9cff-4710-87c8-b22c0b6b1ced	09_02_22.tif	1.4427	0.0483757		8e77405b-29de-430e-a9aa-b12999e0e1c5	09_02_22.tif	5.9075	2.94737		2c3c1aa9-8bed-4a38-8765-c2a061c3d445	10_11_22.tif	0.316957
8c3cfd11-297f-440d-99de-e706d0e48ed6	09_02_22.tif	1.13777	0.0619835		da9f9db1-40f1-4b45-99b0-32bc7310c572	09_02_22.tif	5.75381	1.45912		cbccc9f4-fc1d-49c2-98a8-438abe44119a	10_11_22.tif	0.201634
345b76ff-70b0-44a7-9982-21bfdee0ce9e	09_02_22.tif	1.46148	0.0648829		7f725373-43e7-49da-9df8-d1af52fe67e8	09_02_22.tif	5.31097	2.15303		5b4a4c26-f47b-4fa7-b01b-de63207ac00b	10_11_22.tif	0.604071
11b3c19a-952c-4bcc-9e71-232bcfbcaedc	09_02_22.tif	0.855511	0.0992279		05216c23-7ab0-4559-93da-3007e7513928	09_02_22.tif	6.15225	2.46621		3e4ab837-3bac-42a1-a1de-741060c8f0ce	10_11_22.tif	0.398898
71849cfd-7031-4e0e-aa41-94c54c147909	09_02_22.tif	1.3097	0.0344975		886b1f17-280c-4bec-b4f3-a67721f6ce22	09_02_22.tif	5.93317	2.41733		b36eefb1-abfc-41de-8cc6-d8832dc1849b	10_11_22.tif	0.411318
73f1a7b9-e3c9-49b7-809c-56f48584af0c	09_02_22.tif	1.12843	0.277509		0ba07710-919f-44e7-b166-93d08cb4c1dd	09_02_22.tif	5.7899	2.44026		8dc04242-928d-413f-8fd7-c5a7d16c567c	10_11_22.tif	0.472488
93dc37aa-5a03-438e-ae1d-015747417ee0	09_02_22.tif	0.978708	0.0851527		e3a19131-62d0-45f4-8ad1-ffa20bc72468	09_02_22.tif	5.52681	1.94452		2330eb6c-ca02-4f4c-9eca-906b9af5576b	10_11_22.tif	0.330444
2a3f4b2c-bb52-491a-a6e5-ac31658af359	09_02_22.tif	0.580049	0.0483757		491c7b15-5baf-4273-bd41-c7ded34d6884	09_02_22.tif	6.08862	1.96898		e2aa7b88-a36b-4af6-aa04-b6de09c2fe19	10_11_22.tif	0.342213
98c7b54c-f706-4a78-935d-1c12f3b6990b	09_02_22.tif	0.550507	0.0497702		af691027-89ed-4859-9bd3-30967c62c86a	09_02_22.tif	5.80498	2.43954		c7d1cf39-a483-45b9-8094-a1f73c68fe89	10_11_22.tif	0.276913
02eba616-b661-4cde-8a72-604d0c817746	09_02_22.tif	1.17798	0.0406821		311457b8-b594-4d27-9c08-01d29f86a18b	09_02_22.tif	6.05227	1.6212		67a6a64c-13ff-4ba3-81ed-ff9a672bfdde	10_11_22.tif	0.442864
bb071740-da13-458d-97eb-594066729562	09_02_22.tif	1.11557	0.0455828		97be0660-5e5c-4ca8-8d27-c2c5832b1cd1	09_02_22.tif	6.15581	2.26604		43935840-800f-4b2d-9635-924953cb8d25	10_11_22.tif	0.394295
4bb2fd2d-2cc8-4342-8278-3e56533476fe	09_02_22.tif	1.31533	0.0691522		f2c657fa-6bfc-4edf-adf6-70624b6a13a7	09_02_22.tif	5.84876	2.71947		e2d5fbb9-6e54-4aea-b2da-8d3b8eb3dc80	10_11_22.tif	0.274411
bf622169-a070-4385-a62c-574e4249776b	09_02_22.tif	1.36059	0.219711		93530894-8996-43f4-a65d-cbfc43a093aa	09_02_22.tif	5.37386	1.18872		25b7dd61-961b-4c65-b367-b438d454695a	10_11_22.tif	0.488515
b5a15e7a-b8d1-40c6-88da-482bba73739b	09_02_22.tif	0.764601	0.0539454		24e2cf75-41c6-49a9-b092-bd81e600ec2a	09_02_22.tif	5.82304	2.38565		1f437425-5fd6-43e4-bbee-3f9d5d3f21e7	10_11_22.tif	0.392977
93198101-af12-4b1f-be1a-5b08f2e2e70a	09_02_22.tif	0.827413	0.0367495		5aacf4f8-f9ee-436d-9792-219df8edcad8	09_02_22.tif	6.02686	2.64849		4695ea8a-6625-4601-ba0f-ef163be6049b	10_11_22.tif	0.41446
0612a9f4-a1b3-4c74-a8b5-0e0393c11d92	09_02_22.tif	0.988994	0.064331		6d66e727-fc0f-4bc7-8544-d61bf5dde91d	09_02_22.tif	5.29831	2.49067		75b649f5-fa2a-4f3a-a316-95bc9214d061	10_11_22.tif	0.561204
7819db02-33ff-4717-9e93-1454ee42aaf3	09_02_22.tif	1.31991	0.0556122		2b10fcb2-711f-4de2-89e5-f1eff1a999ea	09_02_22.tif	5.49309	2.57879		a6c50ac7-e0c9-4ae0-9a52-16c7556ba54e	10_11_22.tif	1.30714
8fbf6585-1778-4c49-b152-48bd584d694a	09_02_22.tif	1.12161	0.0617071		57d0673b-4b69-4d54-af80-00df010dab8c	09_02_22.tif	5.23293	1.426		7fab853a-b8ac-4b30-9892-6f3182a0946b	10_11_22.tif	0.407625
804510c8-6fee-4dbb-8e3e-1ee8101b1e4d	09_02_22.tif	0.534858	0.0564448		05746fb7-3725-443b-abe3-e38a9fbdbedf	09_02_22.tif	5.66562	1.96081		29edfd53-98a2-4499-a3a6-3684d0ad7218	10_11_22.tif	0.465713
4ddd2278-c182-49d1-bde4-eae399d98dc0	09_02_22.tif	1.7699	0.08882		fcb4a89a-90b5-42f6-871a-dbc6234f5182	09_02_22.tif	5.23237	0.533464		d59c9f28-53e2-424b-9f90-f1af02a42b56	10_11_22.tif	0.677441
0b6a70c8-47ff-4942-8873-9b0101240f96	09_02_22.tif	1.38504	0.0568609		b98df232-12d9-49dc-91c5-09970ff9c9e9	09_02_22.tif	5.79916	2.10276		e44578db-e68e-4108-875f-a056d0dd77e2	10_11_22.tif	0.294077
07970927-7a99-468e-9a7e-9295154b174e	09_02_22.tif	1.49124	0.0750534		5295db1d-ee21-4e94-a8c2-28e4dfb9f5bb	09_02_22.tif	5.78343	2.30699		b77f27b5-103b-4eec-8414-ea4e4eb36e75	10_11_22.tif	0.154842
296c2068-5eca-49cd-8f20-c2265aa73a11	09_02_22.tif	1.56764	0.0880059		86a2aa62-6cf5-4721-a1a5-ef3df06a1344	09_02_22.tif	5.83343	2.58758		315a3d90-3739-477e-8bd7-57afe78c8d10	10_11_22.tif	0.234133
75fdd50e-e7ed-47d7-b687-c60abab6c509	09_02_22.tif	1.43189	0.131589		b8e3de7c-6183-40fe-90d9-fe5f63913034	09_02_22.tif	5.12368	0.187008		dec6cb45-6776-40e4-881f-37aab2901336	10_11_22.tif	0.557288
3be2a493-12c4-460c-9921-1e89b134e33e	09_02_22.tif	0.647176	0.125783		96341695-c59f-4c31-98c2-877841fcdbe3	09_02_22.tif	5.40226	1.61758		470e05aa-bb13-4ca0-a980-ffda89ca25bb	10_11_22.tif	1.44127
f94d5fc5-805c-4ce0-8762-a2e8342a319b	09_02_22.tif	1.20326	0.0582472		6f84d3d0-df9b-450c-9fe1-aea747c793ed	09_02_22.tif	5.59634	2.5997		1375d249-b835-4bb1-84f2-cd820f6acd91	10_11_22.tif	0.234501
6cf4d929-8f52-4de8-b52f-a2a9fb496852	09_02_22.tif	0.812457	0.0545012		54a67701-679b-40c4-857f-745f2d5b3401	09_02_22.tif	6.06076	2.24905		63167588-a9df-4bff-b569-a5fdf2928a24	10_11_22.tif	0.319965
61f604a9-9642-441f-a0bd-de11c3cd564e	09_02_22.tif	0.859493	0.0669502		26e30dcd-88c2-43e1-a25a-968734f3f94a	09_02_22.tif	6.53505	1.61636		09ee7410-2933-4d00-b25d-5c45642eff3e	10_11_22.tif	0.538737
540660be-76bd-4f77-ae34-dd7deb2a658e	09_02_22.tif	0.404031	0.0409625		5abc9fea-912f-4138-b523-412d7c088c91	09_02_22.tif	5.6448	0.957023		a4a94126-d826-46c5-b2f3-74dd691bcfba	10_11_22.tif	0.246347
70a1f819-c3bd-49ca-927d-b7f2b8a17754	09_02_22.tif	0.928882	0.0994972		09569e01-5c61-46e2-a950-a625877cb88b	09_02_22.tif	5.94215	1.97732		635eb6cc-276f-42c5-a22e-db76d8739350	10_11_22.tif	0.472384
dc586b9a-ada2-42bf-b1c5-e6ff99965f4c	09_02_22.tif	1.32083	0.105946		f3ee778d-6374-448f-bce2-1f9ad7649a2c	09_02_22.tif	5.76468	2.99393		27b1b339-e670-47b1-9fc5-9b4b62660a24	10_11_22.tif	0.1956
303de2a1-2a36-40c1-9e23-0591389f95f8	09_02_22.tif	1.09322	0.0473988		ffd78b62-19ab-4479-abcf-efc33b115e05	09_02_22.tif	6.25454	1.40316		11855131-a091-4688-bf25-8014cb81bf4d	10_11_22.tif	0.503451
8e77405b-29de-430e-a9aa-b12999e0e1c5	09_02_22.tif	0.970117	0.0668125		5019d922-682d-411e-8d79-1bb089abc324	09_02_22.tif	6.22109	1.49016		92f41490-22d2-44e7-be54-6ec4a32fa76d	10_11_22.tif	0.307895
da9f9db1-40f1-4b45-99b0-32bc7310c572	09_02_22.tif	0.678883	0.0213376		110f2fac-abb9-4eaa-99c4-fd8c0da7fa7a	09_02_22.tif	5.86114	1.14463		5efcb385-ae33-4135-9307-6d40e2ba68ab	10_11_22.tif	0.81295
7f725373-43e7-49da-9df8-d1af52fe67e8	09_02_22.tif	0.859174	0.031254		f02baa84-4afc-4958-a420-12d41e57ad84	09_02_22.tif	5.99156	1.34426		57a2c49f-605c-4085-8b34-ed4216319b91	10_11_22.tif	0.680054
05216c23-7ab0-4559-93da-3007e7513928	09_02_22.tif	1.18059	0.137241		5009f067-0798-442d-91cd-70e076675cbf	09_02_22.tif	5.61128	2.19714		5015f29d-29de-448b-b451-65a83f05c94c	10_11_22.tif	0.196859
886b1f17-280c-4bec-b4f3-a67721f6ce22	09_02_22.tif	1.12459	0.132248		7d824edc-6f09-41c7-a999-0db7dcc33272	09_02_22.tif	6.64422	1.81225		e4060971-afbc-439e-9796-7b45ff3ebe27	10_11_22.tif	0.434348
30fc6415-8cb2-4add-9a69-28e7f7960b53	09_02_22.tif	1.88682	0.0698396		6fbb07a1-63f6-4c37-9010-85285b563b2b	09_02_22.tif	5.63408	1.30655		19234144-132d-4733-bfb0-e7efbabaa763	10_11_22.tif	0.26135
0ba07710-919f-44e7-b166-93d08cb4c1dd	09_02_22.tif	0.872474	0.0687396		dc83a6a4-a22e-41d0-93dd-62431bb304e1	09_02_22.tif	5.59852	2.69385		81570958-4d2f-4844-9e38-202a08a2f98f	10_11_22.tif	0.308244
e3a19131-62d0-45f4-8ad1-ffa20bc72468	09_02_22.tif	0.51662	0.031254		ff770257-5604-4ba4-a0c3-399ad694bcee	09_02_22.tif	5.62502	2.97953		df326ce0-2302-4c3f-aa06-d9bc87105382	10_11_22.tif	0.274291
491c7b15-5baf-4273-bd41-c7ded34d6884	09_02_22.tif	1.49324	0.135798		676bf804-bdfb-4c99-8f90-a169d978512b	09_02_22.tif	5.6118	2.54453		8e8ab473-aae7-4067-ac8b-574605aa3cff	10_11_22.tif	0.148348
af691027-89ed-4859-9bd3-30967c62c86a	09_02_22.tif	1.07519	0.0677764		7c5eaf21-8cec-4063-9d90-3fb8b21e6a5e	09_02_22.tif	5.70816	2.76109		577312a5-d407-4b68-aadc-4b4e81b0f5c4	10_11_22.tif	0.457437
311457b8-b594-4d27-9c08-01d29f86a18b	09_02_22.tif	1.17095	0.0717627		57cfe849-a3e5-4754-b61d-7e4c0ab526d7	09_02_22.tif	6.05992	1.44106		a09f8d35-612b-49f8-a6bd-35acaf0ad272	10_11_22.tif	0.250719
97be0660-5e5c-4ca8-8d27-c2c5832b1cd1	09_02_22.tif	1.32447	0.0593553		22876c82-bd7c-436b-8c3f-42f034c86c09	09_02_22.tif	5.6808	2.50373		febcd399-f51f-4afa-9636-585d175e656f	10_11_22.tif	0.326537
f2c657fa-6bfc-4edf-adf6-70624b6a13a7	09_02_22.tif	1.05658	0.0873271		8468cb7c-f788-46e9-a280-086a274555ec	09_02_22.tif	5.78382	2.59103		3fdde040-392d-4970-b923-2ce4d1aaac57	10_11_22.tif	0.181293
93530894-8996-43f4-a65d-cbfc43a093aa	09_02_22.tif	1.23677	0.0612923		62d34781-e240-493c-bb71-ef1bdaef2af8	09_02_22.tif	5.71847	3.07982		b89bd5d2-7169-444e-b9a7-5c75c3e15460	10_11_22.tif	0.167101
24e2cf75-41c6-49a9-b092-bd81e600ec2a	09_02_22.tif	0.595504	0.0542233		56771fce-9e05-4281-9e15-9e3d79fe4c0d	09_02_22.tif	5.44719	2.30138		a35ae19d-5559-43d9-964c-6c4ae47e73f8	10_11_22.tif	0.421695
5aacf4f8-f9ee-436d-9792-219df8edcad8	09_02_22.tif	0.850399	0.0839282		52d41b65-4f41-47cd-91c2-d1e621dd375f	09_02_22.tif	5.77999	2.56111		c7e95b88-d1a0-4122-86f4-7d4a33653e45	10_11_22.tif	0.905582
6d66e727-fc0f-4bc7-8544-d61bf5dde91d	09_02_22.tif	0.873813	0.03492		381358b2-6724-4e95-934f-285833255f80	09_02_22.tif	5.78745	1.38012		c662c941-0e13-430f-b60b-2647dc817222	10_11_22.tif	0.299714
2b10fcb2-711f-4de2-89e5-f1eff1a999ea	09_02_22.tif	0.750607	0.0394192		5efe0a8a-49ff-4f14-ab49-618657501527	09_02_22.tif	5.74189	2.81875		3d50fd3c-996a-4a49-a88d-b6a6668a2864	10_11_22.tif	0.534659
57d0673b-4b69-4d54-af80-00df010dab8c	09_02_22.tif	1.20351	0.0384362		ba0cd280-cf57-408d-87c9-876c5d379b13	09_02_22.tif	6.04619	1.54824		46d37393-0936-413e-8130-31c7d71d14ee	10_11_22.tif	0.352871
05746fb7-3725-443b-abe3-e38a9fbdbedf	09_02_22.tif	0.858618	0.055751		edb4a76b-3519-4256-97d7-069f6910a764	09_02_22.tif	6.00164	2.64025		84be37f2-6246-4c9c-a69b-1e081d99c7eb	10_11_22.tif	0.543595
fcb4a89a-90b5-42f6-871a-dbc6234f5182	09_02_22.tif	0.469052	0.0100637		93429106-0035-4633-baa1-77da84793262	09_02_22.tif	5.82933	2.97909		1da271ca-7a86-40dc-8103-faac65021826	10_11_22.tif	0.226139
b98df232-12d9-49dc-91c5-09970ff9c9e9	09_02_22.tif	1.73552	0.0676387		5f5184fd-7206-434a-806b-5faf777e78ec	09_02_22.tif	5.86915	1.809		93726ae6-ea6b-4233-8ad4-d7363323171c	10_11_22.tif	0.216858
5295db1d-ee21-4e94-a8c2-28e4dfb9f5bb	09_02_22.tif	1.12506	0.0581086		aeee1092-4828-49e1-a8d3-98761598fd4f	09_02_22.tif	5.73574	3.01753		46133728-3c9c-463f-b719-302716d70c00	10_11_22.tif	0.419647
86a2aa62-6cf5-4721-a1a5-ef3df06a1344	09_02_22.tif	0.603027	0.0482362		465ad211-ab77-4f51-916a-3b95a50e96ba	09_02_22.tif	5.61505	2.96969		d1a60de8-8fea-4d97-aaa3-12b5fbbb51ac	10_11_22.tif	1.32562
b8e3de7c-6183-40fe-90d9-fe5f63913034	09_02_22.tif	0.538041	0.00446544		19edc702-b623-42ee-9074-2ac89d7f8a82	09_02_22.tif	5.59865	2.72413		e228887c-b996-425f-9e2f-5e612d23750e	10_11_22.tif	0.282736
96341695-c59f-4c31-98c2-877841fcdbe3	09_02_22.tif	0.878215	0.131063		37f369ea-17d5-4841-9eab-09c4c126223e	09_02_22.tif	5.15398	2.62391		d8376be7-c983-4a52-9832-5755f9c55b48	10_11_22.tif	0.344715
6f84d3d0-df9b-450c-9fe1-aea747c793ed	09_02_22.tif	0.875466	0.0519985		ae6ef50e-e4ec-4975-bfb2-f1db5aab3e99	09_02_22.tif	5.85917	2.6605		a84bdc8d-bce3-4e24-8172-207d568dcdab	10_11_22.tif	0.462681
54a67701-679b-40c4-857f-745f2d5b3401	09_02_22.tif	1.22608	0.134484		6b653444-b39e-4c2d-bdaf-2014f004d876	09_02_22.tif	6.02713	2.96183		11dd05ef-01bb-42fd-af4c-fc533119baf0	10_11_22.tif	0.524465
26e30dcd-88c2-43e1-a25a-968734f3f94a	09_02_22.tif	1.33959	0.075738		c603a63c-753d-48b5-8fd9-913976cfaf7e	09_02_22.tif	5.37447	2.69615		6ce81c71-ae33-4358-9b13-d678fd9dc88c	10_11_22.tif	0.680504
5abc9fea-912f-4138-b523-412d7c088c91	09_02_22.tif	1.049	0.0539454		16775d66-a6d2-46aa-b961-916e1c51f265	09_02_22.tif	5.96047	2.77899		fc8d08b5-55b6-4e93-be43-2160da622d3f	10_11_22.tif	0.285935
09569e01-5c61-46e2-a950-a625877cb88b	09_02_22.tif	1.1932	0.261711		1acd1889-2f27-4507-b95c-0e81372f3c2a	09_02_22.tif	5.34591	1.34557		e5b77713-d87b-4cec-9148-da4746244d89	10_11_22.tif	0.685716
f3ee778d-6374-448f-bce2-1f9ad7649a2c	09_02_22.tif	1.04271	0.0461418		c430cf4a-cb78-4d1d-b4cc-14e15c546764	09_02_22.tif	6.28124	1.90493		7d2c3aad-ecfe-4ed9-b713-5bf180e6c61a	10_11_22.tif	0.501516
ffd78b62-19ab-4479-abcf-efc33b115e05	09_02_22.tif	1.052	0.0729976		a98df86e-4aa0-40b8-848e-bdc95ed472ac	09_02_22.tif	6.01483	0.78902		c42c16a8-db6d-4f90-b48b-2f1119fa3a69	10_11_22.tif	0.334911
5019d922-682d-411e-8d79-1bb089abc324	09_02_22.tif	1.14267	0.0641931		8c901762-5515-4d7c-90f1-851bd4e6c3d9	09_02_22.tif	5.43212	2.54097		dd56d999-d2e8-498d-8af4-dd6fa625af73	10_11_22.tif	0.266157
110f2fac-abb9-4eaa-99c4-fd8c0da7fa7a	09_02_22.tif	1.23419	0.0499095		8ff677dd-e6df-4eb5-b60b-8b54a91c7033	09_02_22.tif	6.13872	1.48718		d096653c-208b-4bf3-a8f0-4201c76a0e2a	10_11_22.tif	0.633478
f02baa84-4afc-4958-a420-12d41e57ad84	09_02_22.tif	0.996316	0.0441843		57cd1851-d8a7-4701-8945-c53211083bf0	09_02_22.tif	5.7016	2.5833		58adc482-ed1c-42e8-a91a-9a79e4b31542	10_11_22.tif	0.137897
5009f067-0798-442d-91cd-70e076675cbf	09_02_22.tif	0.707436	0.0380147		d805bfce-9fa2-455f-8bfd-6b2933510eb8	09_02_22.tif	5.78101	1.26586		11bf4d9f-3b78-4e73-ad06-25f00327390c	10_11_22.tif	0.566961
7d824edc-6f09-41c7-a999-0db7dcc33272	09_02_22.tif	1.46843	0.0908534		911b4343-582c-4f82-aa26-f3c58ba3709d	09_02_22.tif	6.20436	1.66839		ca25a859-de1e-4860-a825-87288efd2e2b	10_11_22.tif	0.78785
6fbb07a1-63f6-4c37-9010-85285b563b2b	09_02_22.tif	0.637193	0.0494914		69efb3b3-93e0-4713-9489-b27dcbcfbfbf	09_02_22.tif	5.65016	1.44567		9a7f351e-cde9-43f6-833c-d3d7e8713ab2	10_11_22.tif	0.555031
dc83a6a4-a22e-41d0-93dd-62431bb304e1	09_02_22.tif	0.846874	0.0422241		52b6a178-1985-4b38-a965-7a342c5f74cb	09_02_22.tif	5.61512	2.50688		5805e0d5-9e5a-4949-a786-008911fff6ae	10_11_22.tif	0.18409
ff770257-5604-4ba4-a0c3-399ad694bcee	09_02_22.tif	0.772646	0.0612923		076bba9f-f3e0-4a9d-b022-5e4de98fa5ab	09_02_22.tif	6.06846	2.10373		e5f82d79-8f70-49a0-8593-c4d596638f10	10_11_22.tif	0.260507
676bf804-bdfb-4c99-8f90-a169d978512b	09_02_22.tif	0.671656	0.0521376		9aa89da2-9302-4cb5-96e8-caaa59c7871b	09_02_22.tif	5.7798	2.39994		45cabfa9-4763-45a2-93fc-821fe266f46d	10_11_22.tif	0.246591
92794678-43f6-4362-939a-682ccf2cc6d0	09_02_22.tif	1.83398	0.106348		40194ee6-bb4f-41a9-af08-917edcef5794	09_02_22.tif	5.79321	2.61814		169ce0df-5e20-4d77-bf6b-13a04fec21a2	10_11_22.tif	0.311503
7c5eaf21-8cec-4063-9d90-3fb8b21e6a5e	09_02_22.tif	0.747688	0.0941009		60ff946a-161b-439a-a57f-3b95d3fded96	09_02_22.tif	4.99847	1.68122		0ef0c0d5-8f3d-4968-ac5c-246371e1bf04	10_11_22.tif	0.625925
57cfe849-a3e5-4754-b61d-7e4c0ab526d7	09_02_22.tif	1.31232	0.0717627		4c47a0a7-9e30-43af-9760-6cd27ec64085	09_02_22.tif	5.72913	1.327		93bd1422-c2a6-474e-9e98-b4ce51936048	10_11_22.tif	0.703101
22876c82-bd7c-436b-8c3f-42f034c86c09	09_02_22.tif	0.513895	0.158983		fa6bf5d4-00f8-4348-bb3b-49fee7b1717f	09_02_22.tif	5.89124	1.87429		9d3b6205-6f2b-4c8b-a83c-118f07f27928	10_11_22.tif	0.268913
8468cb7c-f788-46e9-a280-086a274555ec	09_02_22.tif	1.03745	0.0617071		e231faa6-16f4-4cbe-a7f4-4107c6b3199c	09_02_22.tif	5.58581	1.37862		56f88d05-72a6-4514-beac-05e4485810f1	10_11_22.tif	0.266876
62d34781-e240-493c-bb71-ef1bdaef2af8	09_02_22.tif	0.846714	0.0713508		cc51f41f-fca3-4aae-a170-f733724e181a	09_02_22.tif	5.49399	1.26051		b8cdcb8b-d613-4729-b5c6-06c3c4758480	10_11_22.tif	1.09761
[truncated: 79,246 more rows]

## Sheet: Figure 3k
UMAP1	UMAP2	Group
2.75246	11.872	Other Tubules
4.67813	10.1097	VCAM1+ ICAM- Tubules
3.01616	11.9946	Other Tubules
[truncated: 80,349 more rows]

## Sheet: Figure 3l
FAP Area:			CD68 Area:
[truncated: 6,305 more rows]
